# Supplementary material for: Exploring online sensor parameters as proxies for polar organic chemicals—An innovative approach for combined sewer overflow monitoring
Source: PLoS One. 2025 Oct 13;20(10):e0333173. doi: 10.1371/journal.pone.0333173 (PMC12517529; doi:10.1371/journal.pone.0333173)
Supplement: S2 Tables — The tables in this zip file show the statistical measures (Pearson correlation coefficient, p-value, confidence interval, etc.) of all correlations calculated for this manuscript. A ReadMe file explains further details about the content and structure of each table. (ZIP) [file pone.0333173.s002.zip]

Archive with 20 entries (19 files):
- S2_Tables/
- S2_Tables/00_read_me.txt
- S2_Tables/S2_Table10_catchment_S_sensors_vs_omps_stat.csv
- S2_Tables/S2_Table11_catchment_M_sensors_vs_omps_stat.csv
- S2_Tables/S2_Table12_catchment_L_sensors_vs_omps_stat.csv
- S2_Tables/S2_Table13_catchment_S_omps_vs_avg_shifted_sensors_stat.csv
- S2_Tables/S2_Table14_catchment_M_omps_vs_avg_shifted_sensors_stat.csv.csv
- S2_Tables/S2_Table15_catchment_L_omps_vs_avg_shifted_sensors_stat.csv.csv
- S2_Tables/S2_Table16_catchment_S_sensors_vs_road_stat.csv
- S2_Tables/S2_Table17_catchment_M_sensors_vs_road_stat.csv
- S2_Tables/S2_Table18_catchment_L_sensors_vs_road_stat.csv
- S2_Tables/S2_Table1_catchment_S_omps_vs_individual_shifted_sensors_stat.csv
- S2_Tables/S2_Table2_catchment_M_omps_vs_individual_shifted_sensors_stat.csv
- S2_Tables/S2_Table3_catchment_L_omps_vs_individual_shifted_sensors_stat.csv
- S2_Tables/S2_Table4_cachment_S_omps_corr_stat.csv
- S2_Tables/S2_Table5_cachment_M_omps_corr_stat.csv
- S2_Tables/S2_Table6_cachment_L_omps_corr_stat.csv
- S2_Tables/S2_Table7_catchment_S_sensors_vs_omp_groups_stat.csv
- S2_Tables/S2_Table8_catchment_M_sensors_vs_omp_groups_stat.csv
- S2_Tables/S2_Table9_catchment_L_sensors_vs_omp_groups_stat.csv
