# Supplementary material for: Exploring online sensor parameters as proxies for polar organic chemicals—An innovative approach for combined sewer overflow monitoring
Source: PLoS One. 2025 Oct 13;20(10):e0333173. doi: 10.1371/journal.pone.0333173 (PMC12517529; doi:10.1371/journal.pone.0333173)
Supplement: S2 Tables — The tables in this zip file show the statistical measures (Pearson correlation coefficient, p-value, confidence interval, etc.) of all correlations calculated for this manuscript. A ReadMe file explains further details about the content and structure of each table. (ZIP) [file pone.0333173.s002.zip › S2_Tables/00_read_me.txt]

This readme file was generated on 2025-07-31 by Laura Waldner.

## General information
Title of dataset:
Data for: Exploring online sensor parameters as proxies for organic chemicals – An innovative approach for combined sewer overflow monitoring

Author/Principal Investigator Information:
Name: Laura Waldner 
ORCID: 0009-0000-4800-1297
Institution: Eawag
Address: Überlandstrasse 133, 8600 Dübendorf, CH-Switzerland
Email: laura.waldner@eawag.ch

Author/Associate or Co-investigator Information:
Name: Viviane Furrer 
ORCID: 0000-0002-6993-4958
Institution: Eawag
Address: Überlandstrasse 133, 8600 Dübendorf, CH-Switzerland
Email: viviane.furrer@eawag.ch

Author/Associate or Co-investigator Information:
Name: Pierre Lechevallier
ORCID: 0000-0003-2740-2985
Institution: Eawag
Address: Überlandstrasse 133, 8600 Dübendorf, CH-Switzerland
Email: pierre.lechevallier@eawag.ch

Author/Associate or Co-investigator Information:
Name: Fabienne Maire
ORCID: 0009-0008-2137-2547
Institution: Eawag
Address: Überlandstrasse 133, 8600 Dübendorf, CH-Switzerland
Email: fabienne.maire@eawag.ch

Author/Associate or Co-investigator Information:
Name: Heinz Singer
ORCID: 0000-0002-8542-3699
Institution: Eawag
Address: Überlandstrasse 133, 8600 Dübendorf, CH-Switzerland
Email: heinz.singer@eawag.ch

Author/Associate or Co-investigator Information:
Name: Lena Mutzner
ORCID:0000-0002-6954-8360
Institution: Eawag
Address: Überlandstrasse 133, 8600 Dübendorf, CH-Switzerland
Email: lena.mutzner@eawag.ch

Information about funding sources that supported the collection of the data: 
Lena Mutzner, Laura Waldner, and Fabienne Maire were supported by the Swiss National Science Foundation Ambizione Fellowship [grant no. PZPGP2_209133].
Viviane Furrer was supported by the Swiss Federal Office for the Environment (FOEN) [grant no. 19.0071.PJ / 8971CB0BA]. 
Pierre Lechevallier was supported by the EU H2020 research and innovation program [grant no. 101008626] (Co-UDLabs Project). 


## Sharing/access information
Licenses/restrictions placed on the data:
CC-BY

Links to publications that cite or use the data: 
TBD

The data was derived from the following sources: 
TBD

Recommended citation for this dataset: 
Waldner L, Furrer V, Lechevallier P, Maire F, Singer H, Mutzner L. (2025). Exploring online sensor parameters as proxies for organic chemicals – An innovative approach for combined sewer overflow monitoring. PLOSOne. 2025;EDITION:PAGES. doi:DOI.


## Folder content

### Information about the folder 
This folder contains tables showing the statistical measures (Pearson correlation coefficient, p-value, confidence interval, etc.) of all correlations calculated for the manuscript. 

### Organization of the folder
The tables in this folder have the following structure:
- X: set of observations 1 (e.g., org. chemical 1, sensor 1)
- Y: set of observations 1 (e.g., org. chemical 2, sensor 2)
- method: correlation type (e.g., Pearson r product-moment correlation)
- alternative: alternative hypothesis or tail of correlation (e.g., two-sided)
- n: sample size (number of non-NAN observations)
- r: Pearson correlation coefficient
- CI 95%: 95% parametric confidence intervals around r
- p-val: p-valuewith an alpha interval of 0.05)
- power: achieved power of the test with an alpha of 0.05
