# Supplementary material for: Exploring online sensor parameters as proxies for polar organic chemicals—An innovative approach for combined sewer overflow monitoring
Source: PLoS One. 2025 Oct 13;20(10):e0333173. doi: 10.1371/journal.pone.0333173 (PMC12517529; doi:10.1371/journal.pone.0333173)
Supplement: S2 Tables — The tables in this zip file show the statistical measures (Pearson correlation coefficient, p-value, confidence interval, etc.) of all correlations calculated for this manuscript. A ReadMe file explains further details about the content and structure of each table. (ZIP) [file pone.0333173.s002.zip › S2_Tables/S2_Table10_catchment_S_sensors_vs_omps_stat.csv]

	X	Y	method	alternative	n	r	95% CI	p-val	power
0	Acesulfame	Level	pearson	two-sided	292	-0.2	-0.31;-0.09	<0.05	0.93
1	Acesulfame	Flow	pearson	two-sided	292	-0.3	-0.40;-0.19	<0.05	1.0
2	Acesulfame	Temperature	pearson	two-sided	n.a.	n.a.	n.a.	n.a.	n.a.
3	Acesulfame	EC	pearson	two-sided	292	0.25	0.14;0.36	<0.05	0.99
4	Acesulfame	pH	pearson	two-sided	n.a.	n.a.	n.a.	n.a.	n.a.
5	Acesulfame	Turbidity	pearson	two-sided	n.a.	n.a.	n.a.	n.a.	n.a.
6	Acesulfame	SAC	pearson	two-sided	n.a.	n.a.	n.a.	n.a.	n.a.
7	Acesulfame	NH4-N	pearson	two-sided	211	0.92	0.89;0.94	<0.05	1.0
8	Caffeine	Level	pearson	two-sided	299	-0.38	-0.47;-0.28	<0.05	1.0
9	Caffeine	Flow	pearson	two-sided	299	-0.35	-0.45;-0.25	<0.05	1.0
10	Caffeine	Temperature	pearson	two-sided	n.a.	n.a.	n.a.	n.a.	n.a.
11	Caffeine	EC	pearson	two-sided	299	0.31	0.21;0.41	<0.05	1.0
12	Caffeine	pH	pearson	two-sided	n.a.	n.a.	n.a.	n.a.	n.a.
13	Caffeine	Turbidity	pearson	two-sided	n.a.	n.a.	n.a.	n.a.	n.a.
14	Caffeine	SAC	pearson	two-sided	n.a.	n.a.	n.a.	n.a.	n.a.
15	Caffeine	NH4-N	pearson	two-sided	212	0.69	0.61;0.76	<0.05	1.0
16	Cyclamate	Level	pearson	two-sided	292	-0.37	-0.46;-0.27	<0.05	1.0
17	Cyclamate	Flow	pearson	two-sided	292	-0.33	-0.43;-0.23	<0.05	1.0
18	Cyclamate	Temperature	pearson	two-sided	n.a.	n.a.	n.a.	n.a.	n.a.
19	Cyclamate	EC	pearson	two-sided	292	0.39	0.29;0.48	<0.05	1.0
20	Cyclamate	pH	pearson	two-sided	n.a.	n.a.	n.a.	n.a.	n.a.
21	Cyclamate	Turbidity	pearson	two-sided	n.a.	n.a.	n.a.	n.a.	n.a.
22	Cyclamate	SAC	pearson	two-sided	n.a.	n.a.	n.a.	n.a.	n.a.
23	Cyclamate	NH4-N	pearson	two-sided	211	0.65	0.56;0.72	<0.05	1.0
24	Candesartan	Level	pearson	two-sided	285	-0.33	-0.43;-0.22	<0.05	1.0
25	Candesartan	Flow	pearson	two-sided	285	-0.22	-0.33;-0.11	<0.05	0.97
26	Candesartan	Temperature	pearson	two-sided	n.a.	n.a.	n.a.	n.a.	n.a.
27	Candesartan	EC	pearson	two-sided	285	0.25	0.14;0.36	<0.05	0.99
28	Candesartan	pH	pearson	two-sided	n.a.	n.a.	n.a.	n.a.	n.a.
29	Candesartan	Turbidity	pearson	two-sided	n.a.	n.a.	n.a.	n.a.	n.a.
30	Candesartan	SAC	pearson	two-sided	n.a.	n.a.	n.a.	n.a.	n.a.
31	Candesartan	NH4-N	pearson	two-sided	198	0.4	0.28;0.51	<0.05	1.0
32	Citalopram	Level	pearson	two-sided	188	-0.04	-0.18;0.10	0.58	0.09
33	Citalopram	Flow	pearson	two-sided	188	-0.41	-0.52;-0.28	<0.05	1.0
34	Citalopram	Temperature	pearson	two-sided	n.a.	n.a.	n.a.	n.a.	n.a.
35	Citalopram	EC	pearson	two-sided	188	0.25	0.11;0.38	<0.05	0.93
36	Citalopram	pH	pearson	two-sided	n.a.	n.a.	n.a.	n.a.	n.a.
37	Citalopram	Turbidity	pearson	two-sided	n.a.	n.a.	n.a.	n.a.	n.a.
38	Citalopram	SAC	pearson	two-sided	n.a.	n.a.	n.a.	n.a.	n.a.
39	Citalopram	NH4-N	pearson	two-sided	116	0.86	0.81;0.90	<0.05	1.0
40	Diclofenac	Level	pearson	two-sided	295	-0.3	-0.40;-0.20	<0.05	1.0
41	Diclofenac	Flow	pearson	two-sided	295	-0.23	-0.33;-0.11	<0.05	0.98
42	Diclofenac	Temperature	pearson	two-sided	n.a.	n.a.	n.a.	n.a.	n.a.
43	Diclofenac	EC	pearson	two-sided	295	0.11	-0.01;0.22	0.06	0.46
44	Diclofenac	pH	pearson	two-sided	n.a.	n.a.	n.a.	n.a.	n.a.
45	Diclofenac	Turbidity	pearson	two-sided	n.a.	n.a.	n.a.	n.a.	n.a.
46	Diclofenac	SAC	pearson	two-sided	n.a.	n.a.	n.a.	n.a.	n.a.
47	Diclofenac	NH4-N	pearson	two-sided	208	0.3	0.17;0.42	<0.05	0.99
48	Hydrochlorothiazide	Level	pearson	two-sided	273	-0.34	-0.44;-0.23	<0.05	1.0
49	Hydrochlorothiazide	Flow	pearson	two-sided	273	-0.35	-0.45;-0.24	<0.05	1.0
50	Hydrochlorothiazide	Temperature	pearson	two-sided	n.a.	n.a.	n.a.	n.a.	n.a.
51	Hydrochlorothiazide	EC	pearson	two-sided	273	0.23	0.11;0.34	<0.05	0.97
52	Hydrochlorothiazide	pH	pearson	two-sided	n.a.	n.a.	n.a.	n.a.	n.a.
53	Hydrochlorothiazide	Turbidity	pearson	two-sided	n.a.	n.a.	n.a.	n.a.	n.a.
54	Hydrochlorothiazide	SAC	pearson	two-sided	n.a.	n.a.	n.a.	n.a.	n.a.
55	Hydrochlorothiazide	NH4-N	pearson	two-sided	192	0.76	0.70;0.82	<0.05	1.0
56	Triclosan	Level	pearson	two-sided	205	-0.26	-0.38;-0.12	<0.05	0.96
57	Triclosan	Flow	pearson	two-sided	205	-0.32	-0.44;-0.19	<0.05	1.0
58	Triclosan	Temperature	pearson	two-sided	n.a.	n.a.	n.a.	n.a.	n.a.
59	Triclosan	EC	pearson	two-sided	205	-0.02	-0.16;0.12	0.79	0.06
60	Triclosan	pH	pearson	two-sided	n.a.	n.a.	n.a.	n.a.	n.a.
61	Triclosan	Turbidity	pearson	two-sided	n.a.	n.a.	n.a.	n.a.	n.a.
62	Triclosan	SAC	pearson	two-sided	n.a.	n.a.	n.a.	n.a.	n.a.
63	Triclosan	NH4-N	pearson	two-sided	133	0.56	0.43;0.67	<0.05	1.0
64	1,3-Diphenylguanidine	Level	pearson	two-sided	298	-0.47	-0.55;-0.38	<0.05	1.0
65	1,3-Diphenylguanidine	Flow	pearson	two-sided	298	-0.1	-0.21;0.02	0.1	0.38
66	1,3-Diphenylguanidine	Temperature	pearson	two-sided	n.a.	n.a.	n.a.	n.a.	n.a.
67	1,3-Diphenylguanidine	EC	pearson	two-sided	298	0.05	-0.07;0.16	0.42	0.13
68	1,3-Diphenylguanidine	pH	pearson	two-sided	n.a.	n.a.	n.a.	n.a.	n.a.
69	1,3-Diphenylguanidine	Turbidity	pearson	two-sided	n.a.	n.a.	n.a.	n.a.	n.a.
70	1,3-Diphenylguanidine	SAC	pearson	two-sided	n.a.	n.a.	n.a.	n.a.	n.a.
71	1,3-Diphenylguanidine	NH4-N	pearson	two-sided	211	0.01	-0.12;0.15	0.85	0.05
72	6PPD-Quinone	Level	pearson	two-sided	271	-0.33	-0.43;-0.22	<0.05	1.0
73	6PPD-Quinone	Flow	pearson	two-sided	271	-0.11	-0.23;0.01	0.07	0.44
74	6PPD-Quinone	Temperature	pearson	two-sided	n.a.	n.a.	n.a.	n.a.	n.a.
75	6PPD-Quinone	EC	pearson	two-sided	271	0.12	-0.00;0.23	0.05	0.49
76	6PPD-Quinone	pH	pearson	two-sided	n.a.	n.a.	n.a.	n.a.	n.a.
77	6PPD-Quinone	Turbidity	pearson	two-sided	n.a.	n.a.	n.a.	n.a.	n.a.
78	6PPD-Quinone	SAC	pearson	two-sided	n.a.	n.a.	n.a.	n.a.	n.a.
79	6PPD-Quinone	NH4-N	pearson	two-sided	193	0.16	0.02;0.30	<0.05	0.61
80	HMMM	Level	pearson	two-sided	284	-0.53	-0.61;-0.44	<0.05	1.0
81	HMMM	Flow	pearson	two-sided	284	-0.18	-0.29;-0.06	<0.05	0.86
82	HMMM	Temperature	pearson	two-sided	n.a.	n.a.	n.a.	n.a.	n.a.
83	HMMM	EC	pearson	two-sided	284	0.17	0.06;0.28	<0.05	0.83
84	HMMM	pH	pearson	two-sided	n.a.	n.a.	n.a.	n.a.	n.a.
85	HMMM	Turbidity	pearson	two-sided	n.a.	n.a.	n.a.	n.a.	n.a.
86	HMMM	SAC	pearson	two-sided	n.a.	n.a.	n.a.	n.a.	n.a.
87	HMMM	NH4-N	pearson	two-sided	198	0.1	-0.04;0.24	0.14	0.31
88	2,4-D	Level	pearson	two-sided	160	-0.02	-0.18;0.13	0.79	0.06
89	2,4-D	Flow	pearson	two-sided	160	0.09	-0.07;0.24	0.27	0.2
90	2,4-D	Temperature	pearson	two-sided	n.a.	n.a.	n.a.	n.a.	n.a.
91	2,4-D	EC	pearson	two-sided	160	-0.18	-0.33;-0.03	<0.05	0.64
92	2,4-D	pH	pearson	two-sided	n.a.	n.a.	n.a.	n.a.	n.a.
93	2,4-D	Turbidity	pearson	two-sided	n.a.	n.a.	n.a.	n.a.	n.a.
94	2,4-D	SAC	pearson	two-sided	n.a.	n.a.	n.a.	n.a.	n.a.
95	2,4-D	NH4-N	pearson	two-sided	118	-0.03	-0.21;0.16	0.78	0.06
96	Carbendazim	Level	pearson	two-sided	139	-0.06	-0.23;0.10	0.46	0.11
97	Carbendazim	Flow	pearson	two-sided	139	-0.13	-0.29;0.04	0.14	0.32
98	Carbendazim	Temperature	pearson	two-sided	n.a.	n.a.	n.a.	n.a.	n.a.
99	Carbendazim	EC	pearson	two-sided	139	0.04	-0.12;0.21	0.6	0.08
100	Carbendazim	pH	pearson	two-sided	n.a.	n.a.	n.a.	n.a.	n.a.
101	Carbendazim	Turbidity	pearson	two-sided	n.a.	n.a.	n.a.	n.a.	n.a.
102	Carbendazim	SAC	pearson	two-sided	n.a.	n.a.	n.a.	n.a.	n.a.
103	Carbendazim	NH4-N	pearson	two-sided	95	0.15	-0.05;0.34	0.14	0.32
104	Diuron	Level	pearson	two-sided	135	-0.26	-0.41;-0.10	<0.05	0.88
105	Diuron	Flow	pearson	two-sided	135	0.04	-0.13;0.21	0.66	0.07
106	Diuron	Temperature	pearson	two-sided	n.a.	n.a.	n.a.	n.a.	n.a.
107	Diuron	EC	pearson	two-sided	135	0.08	-0.09;0.24	0.36	0.15
108	Diuron	pH	pearson	two-sided	n.a.	n.a.	n.a.	n.a.	n.a.
109	Diuron	Turbidity	pearson	two-sided	n.a.	n.a.	n.a.	n.a.	n.a.
110	Diuron	SAC	pearson	two-sided	n.a.	n.a.	n.a.	n.a.	n.a.
111	Diuron	NH4-N	pearson	two-sided	74	-0.28	-0.48;-0.05	<0.05	0.67
112	MCPA	Level	pearson	two-sided	141	0.12	-0.05;0.28	0.17	0.28
113	MCPA	Flow	pearson	two-sided	141	-0.17	-0.33;-0.01	<0.05	0.53
114	MCPA	Temperature	pearson	two-sided	n.a.	n.a.	n.a.	n.a.	n.a.
115	MCPA	EC	pearson	two-sided	141	0.13	-0.04;0.29	0.12	0.34
116	MCPA	pH	pearson	two-sided	n.a.	n.a.	n.a.	n.a.	n.a.
117	MCPA	Turbidity	pearson	two-sided	n.a.	n.a.	n.a.	n.a.	n.a.
118	MCPA	SAC	pearson	two-sided	n.a.	n.a.	n.a.	n.a.	n.a.
119	MCPA	NH4-N	pearson	two-sided	91	0.48	0.30;0.62	<0.05	1.0
120	Mecoprop	Level	pearson	two-sided	292	-0.02	-0.14;0.09	0.7	0.07
121	Mecoprop	Flow	pearson	two-sided	292	-0.17	-0.28;-0.06	<0.05	0.84
122	Mecoprop	Temperature	pearson	two-sided	n.a.	n.a.	n.a.	n.a.	n.a.
123	Mecoprop	EC	pearson	two-sided	292	-0.26	-0.37;-0.15	<0.05	1.0
124	Mecoprop	pH	pearson	two-sided	n.a.	n.a.	n.a.	n.a.	n.a.
125	Mecoprop	Turbidity	pearson	two-sided	n.a.	n.a.	n.a.	n.a.	n.a.
126	Mecoprop	SAC	pearson	two-sided	n.a.	n.a.	n.a.	n.a.	n.a.
127	Mecoprop	NH4-N	pearson	two-sided	211	-0.0	-0.14;0.13	0.94	0.05
128	OIT	Level	pearson	two-sided	201	-0.16	-0.29;-0.02	<0.05	0.61
129	OIT	Flow	pearson	two-sided	201	-0.08	-0.22;0.06	0.24	0.22
130	OIT	Temperature	pearson	two-sided	n.a.	n.a.	n.a.	n.a.	n.a.
131	OIT	EC	pearson	two-sided	201	-0.08	-0.22;0.05	0.23	0.22
132	OIT	pH	pearson	two-sided	n.a.	n.a.	n.a.	n.a.	n.a.
133	OIT	Turbidity	pearson	two-sided	n.a.	n.a.	n.a.	n.a.	n.a.
134	OIT	SAC	pearson	two-sided	n.a.	n.a.	n.a.	n.a.	n.a.
135	OIT	NH4-N	pearson	two-sided	147	0.08	-0.09;0.24	0.36	0.15
136	4-&5-Methylbenzotriazole	Level	pearson	two-sided	113	0.11	-0.08;0.29	0.26	0.2
137	4-&5-Methylbenzotriazole	Flow	pearson	two-sided	113	0.16	-0.03;0.33	0.1	0.39
138	4-&5-Methylbenzotriazole	Temperature	pearson	two-sided	n.a.	n.a.	n.a.	n.a.	n.a.
139	4-&5-Methylbenzotriazole	EC	pearson	two-sided	113	-0.29	-0.45;-0.11	<0.05	0.87
140	4-&5-Methylbenzotriazole	pH	pearson	two-sided	n.a.	n.a.	n.a.	n.a.	n.a.
141	4-&5-Methylbenzotriazole	Turbidity	pearson	two-sided	n.a.	n.a.	n.a.	n.a.	n.a.
142	4-&5-Methylbenzotriazole	SAC	pearson	two-sided	n.a.	n.a.	n.a.	n.a.	n.a.
143	4-&5-Methylbenzotriazole	NH4-N	pearson	two-sided	86	-0.37	-0.54;-0.17	<0.05	0.94
144	Benzotriazole	Level	pearson	two-sided	148	-0.07	-0.22;0.10	0.43	0.12
145	Benzotriazole	Flow	pearson	two-sided	148	-0.06	-0.22;0.10	0.44	0.12
146	Benzotriazole	Temperature	pearson	two-sided	n.a.	n.a.	n.a.	n.a.	n.a.
147	Benzotriazole	EC	pearson	two-sided	148	0.07	-0.09;0.23	0.4	0.14
148	Benzotriazole	pH	pearson	two-sided	n.a.	n.a.	n.a.	n.a.	n.a.
149	Benzotriazole	Turbidity	pearson	two-sided	n.a.	n.a.	n.a.	n.a.	n.a.
150	Benzotriazole	SAC	pearson	two-sided	n.a.	n.a.	n.a.	n.a.	n.a.
151	Benzotriazole	NH4-N	pearson	two-sided	95	0.74	0.64;0.82	<0.05	1.0
152	DEET	Level	pearson	two-sided	258	-0.07	-0.19;0.05	0.24	0.22
153	DEET	Flow	pearson	two-sided	258	-0.08	-0.20;0.04	0.21	0.24
154	DEET	Temperature	pearson	two-sided	n.a.	n.a.	n.a.	n.a.	n.a.
155	DEET	EC	pearson	two-sided	258	-0.13	-0.25;-0.01	<0.05	0.57
156	DEET	pH	pearson	two-sided	n.a.	n.a.	n.a.	n.a.	n.a.
157	DEET	Turbidity	pearson	two-sided	n.a.	n.a.	n.a.	n.a.	n.a.
158	DEET	SAC	pearson	two-sided	n.a.	n.a.	n.a.	n.a.	n.a.
159	DEET	NH4-N	pearson	two-sided	172	0.0	-0.15;0.15	0.99	0.05
