# Supplementary material for: Exploring online sensor parameters as proxies for polar organic chemicals—An innovative approach for combined sewer overflow monitoring
Source: PLoS One. 2025 Oct 13;20(10):e0333173. doi: 10.1371/journal.pone.0333173 (PMC12517529; doi:10.1371/journal.pone.0333173)
Supplement: S2 Tables — The tables in this zip file show the statistical measures (Pearson correlation coefficient, p-value, confidence interval, etc.) of all correlations calculated for this manuscript. A ReadMe file explains further details about the content and structure of each table. (ZIP) [file pone.0333173.s002.zip › S2_Tables/S2_Table11_catchment_M_sensors_vs_omps_stat.csv]

	X	Y	method	alternative	n	r	95% CI	p-val	power
0	Acesulfame	Level	pearson	two-sided	85	-0.08	-0.29;0.13	0.45	0.12
1	Acesulfame	Flow	pearson	two-sided	85	-0.05	-0.26;0.17	0.66	0.07
2	Acesulfame	Temperature	pearson	two-sided	85	-0.02	-0.24;0.19	0.82	0.06
3	Acesulfame	EC	pearson	two-sided	64	0.6	0.42;0.74	<0.05	1.0
4	Acesulfame	pH	pearson	two-sided	85	0.01	-0.20;0.22	0.93	0.05
5	Acesulfame	Turbidity	pearson	two-sided	85	0.12	-0.09;0.33	0.25	0.21
6	Acesulfame	SAC	pearson	two-sided	85	0.31	0.10;0.49	<0.05	0.82
7	Acesulfame	NH4-N	pearson	two-sided	83	0.36	0.16;0.53	<0.05	0.92
8	Caffeine	Level	pearson	two-sided	85	-0.12	-0.32;0.10	0.29	0.19
9	Caffeine	Flow	pearson	two-sided	85	-0.09	-0.30;0.13	0.43	0.13
10	Caffeine	Temperature	pearson	two-sided	85	-0.05	-0.26;0.16	0.62	0.08
11	Caffeine	EC	pearson	two-sided	64	0.12	-0.13;0.36	0.34	0.16
12	Caffeine	pH	pearson	two-sided	85	-0.36	-0.53;-0.16	<0.05	0.92
13	Caffeine	Turbidity	pearson	two-sided	85	0.05	-0.17;0.26	0.65	0.07
14	Caffeine	SAC	pearson	two-sided	85	0.03	-0.18;0.25	0.76	0.06
15	Caffeine	NH4-N	pearson	two-sided	83	0.02	-0.20;0.23	0.86	0.05
16	Cyclamate	Level	pearson	two-sided	85	-0.08	-0.29;0.14	0.48	0.11
17	Cyclamate	Flow	pearson	two-sided	85	-0.04	-0.25;0.17	0.71	0.07
18	Cyclamate	Temperature	pearson	two-sided	85	0.02	-0.19;0.23	0.84	0.05
19	Cyclamate	EC	pearson	two-sided	64	0.55	0.35;0.70	<0.05	1.0
20	Cyclamate	pH	pearson	two-sided	85	-0.05	-0.26;0.17	0.65	0.07
21	Cyclamate	Turbidity	pearson	two-sided	85	0.11	-0.11;0.31	0.32	0.17
22	Cyclamate	SAC	pearson	two-sided	85	0.27	0.06;0.46	<0.05	0.71
23	Cyclamate	NH4-N	pearson	two-sided	83	0.34	0.13;0.52	<0.05	0.89
24	Candesartan	Level	pearson	two-sided	85	-0.24	-0.43;-0.03	<0.05	0.6
25	Candesartan	Flow	pearson	two-sided	85	-0.2	-0.39;0.02	0.07	0.44
26	Candesartan	Temperature	pearson	two-sided	85	0.3	0.09;0.48	<0.05	0.81
27	Candesartan	EC	pearson	two-sided	64	0.55	0.35;0.70	<0.05	1.0
28	Candesartan	pH	pearson	two-sided	85	0.03	-0.19;0.24	0.79	0.06
29	Candesartan	Turbidity	pearson	two-sided	85	0.43	0.24;0.59	<0.05	0.99
30	Candesartan	SAC	pearson	two-sided	85	0.59	0.43;0.71	<0.05	1.0
31	Candesartan	NH4-N	pearson	two-sided	83	0.53	0.36;0.67	<0.05	1.0
32	Citalopram	Level	pearson	two-sided	63	-0.52	-0.68;-0.32	<0.05	0.99
33	Citalopram	Flow	pearson	two-sided	63	-0.47	-0.64;-0.25	<0.05	0.98
34	Citalopram	Temperature	pearson	two-sided	63	0.45	0.23;0.63	<0.05	0.97
35	Citalopram	EC	pearson	two-sided	42	0.27	-0.03;0.53	0.08	0.42
36	Citalopram	pH	pearson	two-sided	63	0.2	-0.05;0.43	0.12	0.35
37	Citalopram	Turbidity	pearson	two-sided	63	0.39	0.16;0.58	<0.05	0.89
38	Citalopram	SAC	pearson	two-sided	63	0.65	0.47;0.77	<0.05	1.0
39	Citalopram	NH4-N	pearson	two-sided	61	0.78	0.65;0.86	<0.05	1.0
40	Diclofenac	Level	pearson	two-sided	85	-0.3	-0.48;-0.09	<0.05	0.81
41	Diclofenac	Flow	pearson	two-sided	85	-0.26	-0.45;-0.05	<0.05	0.67
42	Diclofenac	Temperature	pearson	two-sided	85	0.39	0.20;0.56	<0.05	0.96
43	Diclofenac	EC	pearson	two-sided	64	0.58	0.39;0.72	<0.05	1.0
44	Diclofenac	pH	pearson	two-sided	85	0.19	-0.02;0.39	0.08	0.41
45	Diclofenac	Turbidity	pearson	two-sided	85	0.3	0.09;0.48	<0.05	0.81
46	Diclofenac	SAC	pearson	two-sided	85	0.53	0.36;0.67	<0.05	1.0
47	Diclofenac	NH4-N	pearson	two-sided	83	0.65	0.51;0.76	<0.05	1.0
48	Hydrochlorothiazide	Level	pearson	two-sided	85	-0.34	-0.52;-0.14	<0.05	0.9
49	Hydrochlorothiazide	Flow	pearson	two-sided	85	-0.31	-0.49;-0.11	<0.05	0.84
50	Hydrochlorothiazide	Temperature	pearson	two-sided	85	0.27	0.06;0.46	<0.05	0.71
51	Hydrochlorothiazide	EC	pearson	two-sided	64	0.44	0.22;0.62	<0.05	0.96
52	Hydrochlorothiazide	pH	pearson	two-sided	85	0.13	-0.08;0.33	0.23	0.22
53	Hydrochlorothiazide	Turbidity	pearson	two-sided	85	0.22	0.01;0.41	<0.05	0.53
54	Hydrochlorothiazide	SAC	pearson	two-sided	85	0.45	0.26;0.60	<0.05	0.99
55	Hydrochlorothiazide	NH4-N	pearson	two-sided	83	0.52	0.34;0.66	<0.05	1.0
56	Triclosan	Level	pearson	two-sided	24	-0.1	-0.49;0.31	0.63	0.08
57	Triclosan	Flow	pearson	two-sided	24	-0.09	-0.48;0.33	0.68	0.07
58	Triclosan	Temperature	pearson	two-sided	24	-0.16	-0.53;0.26	0.44	0.12
59	Triclosan	EC	pearson	two-sided	9	0.27	-0.48;0.79	0.48	0.11
60	Triclosan	pH	pearson	two-sided	24	-0.07	-0.46;0.35	0.76	0.06
61	Triclosan	Turbidity	pearson	two-sided	24	-0.19	-0.55;0.23	0.38	0.14
62	Triclosan	SAC	pearson	two-sided	24	0.16	-0.26;0.53	0.44	0.12
63	Triclosan	NH4-N	pearson	two-sided	22	0.44	0.02;0.72	<0.05	0.55
64	1,3-Diphenylguanidine	Level	pearson	two-sided	85	0.6	0.44;0.72	<0.05	1.0
65	1,3-Diphenylguanidine	Flow	pearson	two-sided	85	0.58	0.42;0.71	<0.05	1.0
66	1,3-Diphenylguanidine	Temperature	pearson	two-sided	85	-0.26	-0.45;-0.05	<0.05	0.69
67	1,3-Diphenylguanidine	EC	pearson	two-sided	64	-0.14	-0.37;0.11	0.27	0.2
68	1,3-Diphenylguanidine	pH	pearson	two-sided	85	-0.34	-0.51;-0.13	<0.05	0.89
69	1,3-Diphenylguanidine	Turbidity	pearson	two-sided	85	-0.33	-0.51;-0.13	<0.05	0.89
70	1,3-Diphenylguanidine	SAC	pearson	two-sided	85	-0.66	-0.77;-0.52	<0.05	1.0
71	1,3-Diphenylguanidine	NH4-N	pearson	two-sided	83	-0.73	-0.81;-0.61	<0.05	1.0
72	6PPD-Quinone	Level	pearson	two-sided	60	0.6	0.41;0.74	<0.05	1.0
73	6PPD-Quinone	Flow	pearson	two-sided	60	0.57	0.37;0.72	<0.05	1.0
74	6PPD-Quinone	Temperature	pearson	two-sided	60	0.03	-0.22;0.29	0.79	0.06
75	6PPD-Quinone	EC	pearson	two-sided	42	-0.34	-0.58;-0.04	<0.05	0.61
76	6PPD-Quinone	pH	pearson	two-sided	60	-0.38	-0.58;-0.14	<0.05	0.87
77	6PPD-Quinone	Turbidity	pearson	two-sided	60	-0.27	-0.49;-0.02	<0.05	0.56
78	6PPD-Quinone	SAC	pearson	two-sided	60	-0.67	-0.79;-0.50	<0.05	1.0
79	6PPD-Quinone	NH4-N	pearson	two-sided	59	-0.64	-0.77;-0.46	<0.05	1.0
80	HMMM	Level	pearson	two-sided	84	-0.09	-0.30;0.12	0.39	0.14
81	HMMM	Flow	pearson	two-sided	84	-0.09	-0.30;0.13	0.43	0.12
82	HMMM	Temperature	pearson	two-sided	84	-0.07	-0.28;0.15	0.54	0.09
83	HMMM	EC	pearson	two-sided	63	0.54	0.34;0.70	<0.05	1.0
84	HMMM	pH	pearson	two-sided	84	0.22	0.01;0.42	<0.05	0.53
85	HMMM	Turbidity	pearson	two-sided	84	-0.03	-0.24;0.19	0.82	0.06
86	HMMM	SAC	pearson	two-sided	84	0.14	-0.07;0.35	0.19	0.26
87	HMMM	NH4-N	pearson	two-sided	82	0.23	0.02;0.43	<0.05	0.57
88	2,4-D	Level	pearson	two-sided	9	-0.39	-0.84;0.37	0.3	0.19
89	2,4-D	Flow	pearson	two-sided	9	-0.42	-0.85;0.34	0.27	0.21
90	2,4-D	Temperature	pearson	two-sided	9	0.47	-0.28;0.86	0.2	0.26
91	2,4-D	EC	pearson	two-sided	n.a.	n.a.	n.a.	n.a.	n.a.
92	2,4-D	pH	pearson	two-sided	9	-0.48	-0.87;0.27	0.19	0.27
93	2,4-D	Turbidity	pearson	two-sided	9	-0.13	-0.73;0.58	0.73	0.06
94	2,4-D	SAC	pearson	two-sided	9	-0.66	-0.92;-0.00	0.05	0.54
95	2,4-D	NH4-N	pearson	two-sided	9	-0.64	-0.92;0.04	0.06	0.49
96	Carbendazim	Level	pearson	two-sided	23	-0.09	-0.49;0.33	0.68	0.07
97	Carbendazim	Flow	pearson	two-sided	23	-0.08	-0.48;0.34	0.71	0.07
98	Carbendazim	Temperature	pearson	two-sided	23	0.03	-0.39;0.43	0.91	0.05
99	Carbendazim	EC	pearson	two-sided	n.a.	n.a.	n.a.	n.a.	n.a.
100	Carbendazim	pH	pearson	two-sided	23	-0.24	-0.59;0.19	0.27	0.2
101	Carbendazim	Turbidity	pearson	two-sided	23	0.19	-0.24;0.56	0.39	0.14
102	Carbendazim	SAC	pearson	two-sided	23	0.08	-0.35;0.47	0.73	0.06
103	Carbendazim	NH4-N	pearson	two-sided	21	0.03	-0.40;0.46	0.89	0.05
104	Diuron	Level	pearson	two-sided	77	-0.17	-0.38;0.06	0.14	0.32
105	Diuron	Flow	pearson	two-sided	77	-0.16	-0.37;0.07	0.17	0.28
106	Diuron	Temperature	pearson	two-sided	77	0.22	-0.00;0.43	0.05	0.5
107	Diuron	EC	pearson	two-sided	64	0.1	-0.15;0.34	0.42	0.13
108	Diuron	pH	pearson	two-sided	77	0.33	0.12;0.52	<0.05	0.85
109	Diuron	Turbidity	pearson	two-sided	77	0.13	-0.09;0.35	0.25	0.21
110	Diuron	SAC	pearson	two-sided	77	0.29	0.07;0.48	<0.05	0.73
111	Diuron	NH4-N	pearson	two-sided	76	0.37	0.16;0.55	<0.05	0.92
112	MCPA	Level	pearson	two-sided	17	-0.65	-0.86;-0.25	<0.05	0.85
113	MCPA	Flow	pearson	two-sided	17	-0.65	-0.86;-0.25	<0.05	0.85
114	MCPA	Temperature	pearson	two-sided	17	-0.03	-0.51;0.46	0.9	0.05
115	MCPA	EC	pearson	two-sided	n.a.	n.a.	n.a.	n.a.	n.a.
116	MCPA	pH	pearson	two-sided	17	-0.29	-0.68;0.22	0.25	0.21
117	MCPA	Turbidity	pearson	two-sided	17	0.44	-0.06;0.76	0.08	0.43
118	MCPA	SAC	pearson	two-sided	17	0.36	-0.15;0.71	0.16	0.3
119	MCPA	NH4-N	pearson	two-sided	16	-0.17	-0.61;0.36	0.53	0.1
120	Mecoprop	Level	pearson	two-sided	74	-0.04	-0.27;0.19	0.72	0.06
121	Mecoprop	Flow	pearson	two-sided	74	-0.06	-0.29;0.17	0.61	0.08
122	Mecoprop	Temperature	pearson	two-sided	74	0.47	0.27;0.63	<0.05	0.99
123	Mecoprop	EC	pearson	two-sided	53	-0.47	-0.65;-0.22	<0.05	0.95
124	Mecoprop	pH	pearson	two-sided	74	-0.71	-0.80;-0.57	<0.05	1.0
125	Mecoprop	Turbidity	pearson	two-sided	74	0.49	0.29;0.65	<0.05	0.99
126	Mecoprop	SAC	pearson	two-sided	74	0.03	-0.20;0.26	0.81	0.06
127	Mecoprop	NH4-N	pearson	two-sided	72	-0.42	-0.60;-0.21	<0.05	0.96
128	OIT	Level	pearson	two-sided	53	-0.3	-0.53;-0.03	<0.05	0.6
129	OIT	Flow	pearson	two-sided	53	-0.28	-0.51;-0.01	<0.05	0.54
130	OIT	Temperature	pearson	two-sided	53	0.19	-0.09;0.43	0.18	0.27
131	OIT	EC	pearson	two-sided	32	-0.13	-0.46;0.23	0.47	0.11
132	OIT	pH	pearson	two-sided	53	0.42	0.17;0.62	<0.05	0.89
133	OIT	Turbidity	pearson	two-sided	53	0.06	-0.21;0.32	0.67	0.07
134	OIT	SAC	pearson	two-sided	53	0.3	0.03;0.52	<0.05	0.58
135	OIT	NH4-N	pearson	two-sided	51	0.47	0.22;0.66	<0.05	0.94
136	4-&5-Methylbenzotriazole	Level	pearson	two-sided	85	0.14	-0.08;0.34	0.2	0.25
137	4-&5-Methylbenzotriazole	Flow	pearson	two-sided	85	0.12	-0.09;0.33	0.26	0.2
138	4-&5-Methylbenzotriazole	Temperature	pearson	two-sided	85	0.44	0.25;0.59	<0.05	0.99
139	4-&5-Methylbenzotriazole	EC	pearson	two-sided	64	0.18	-0.07;0.41	0.15	0.31
140	4-&5-Methylbenzotriazole	pH	pearson	two-sided	85	-0.45	-0.60;-0.26	<0.05	0.99
141	4-&5-Methylbenzotriazole	Turbidity	pearson	two-sided	85	0.39	0.19;0.56	<0.05	0.96
142	4-&5-Methylbenzotriazole	SAC	pearson	two-sided	85	0.15	-0.06;0.35	0.16	0.29
143	4-&5-Methylbenzotriazole	NH4-N	pearson	two-sided	83	0.04	-0.17;0.26	0.69	0.07
144	Benzotriazole	Level	pearson	two-sided	85	-0.41	-0.57;-0.21	<0.05	0.98
145	Benzotriazole	Flow	pearson	two-sided	85	-0.38	-0.55;-0.18	<0.05	0.95
146	Benzotriazole	Temperature	pearson	two-sided	85	0.2	-0.01;0.40	0.07	0.46
147	Benzotriazole	EC	pearson	two-sided	64	0.2	-0.05;0.42	0.12	0.34
148	Benzotriazole	pH	pearson	two-sided	85	0.15	-0.07;0.35	0.18	0.27
149	Benzotriazole	Turbidity	pearson	two-sided	85	0.05	-0.16;0.26	0.64	0.07
150	Benzotriazole	SAC	pearson	two-sided	85	0.26	0.05;0.44	<0.05	0.66
151	Benzotriazole	NH4-N	pearson	two-sided	83	0.38	0.18;0.55	<0.05	0.95
152	DEET	Level	pearson	two-sided	85	-0.16	-0.36;0.05	0.13	0.33
153	DEET	Flow	pearson	two-sided	85	-0.13	-0.34;0.08	0.23	0.23
154	DEET	Temperature	pearson	two-sided	85	0.47	0.28;0.62	<0.05	1.0
155	DEET	EC	pearson	two-sided	64	-0.08	-0.32;0.17	0.53	0.1
156	DEET	pH	pearson	two-sided	85	-0.45	-0.60;-0.26	<0.05	0.99
157	DEET	Turbidity	pearson	two-sided	85	0.17	-0.05;0.37	0.13	0.34
158	DEET	SAC	pearson	two-sided	85	0.03	-0.19;0.24	0.81	0.06
159	DEET	NH4-N	pearson	two-sided	83	0.03	-0.19;0.24	0.81	0.06
