# Supplementary material for: Exploring online sensor parameters as proxies for polar organic chemicals—An innovative approach for combined sewer overflow monitoring
Source: PLoS One. 2025 Oct 13;20(10):e0333173. doi: 10.1371/journal.pone.0333173 (PMC12517529; doi:10.1371/journal.pone.0333173)
Supplement: S2 Tables — The tables in this zip file show the statistical measures (Pearson correlation coefficient, p-value, confidence interval, etc.) of all correlations calculated for this manuscript. A ReadMe file explains further details about the content and structure of each table. (ZIP) [file pone.0333173.s002.zip › S2_Tables/S2_Table12_catchment_L_sensors_vs_omps_stat.csv]

	X	Y	method	alternative	n	r	95% CI	p-val	power
0	Acesulfame	Level	pearson	two-sided	n.a.	n.a.	n.a.	n.a.	n.a.
1	Acesulfame	Flow	pearson	two-sided	270	-0.85	-0.88;-0.82	<0.05	1.0
2	Acesulfame	Temperature	pearson	two-sided	270	-0.02	-0.14;0.10	0.77	0.06
3	Acesulfame	EC	pearson	two-sided	270	0.89	0.86;0.91	<0.05	1.0
4	Acesulfame	pH	pearson	two-sided	270	0.18	0.06;0.29	<0.05	0.83
5	Acesulfame	Turbidity	pearson	two-sided	n.a.	n.a.	n.a.	n.a.	n.a.
6	Acesulfame	SAC	pearson	two-sided	270	0.89	0.87;0.91	<0.05	1.0
7	Acesulfame	NH4-N	pearson	two-sided	270	0.95	0.93;0.96	<0.05	1.0
8	Caffeine	Level	pearson	two-sided	n.a.	n.a.	n.a.	n.a.	n.a.
9	Caffeine	Flow	pearson	two-sided	270	-0.75	-0.80;-0.69	<0.05	1.0
10	Caffeine	Temperature	pearson	two-sided	270	-0.14	-0.26;-0.03	<0.05	0.66
11	Caffeine	EC	pearson	two-sided	270	0.82	0.78;0.86	<0.05	1.0
12	Caffeine	pH	pearson	two-sided	270	0.31	0.20;0.41	<0.05	1.0
13	Caffeine	Turbidity	pearson	two-sided	n.a.	n.a.	n.a.	n.a.	n.a.
14	Caffeine	SAC	pearson	two-sided	270	0.87	0.84;0.90	<0.05	1.0
15	Caffeine	NH4-N	pearson	two-sided	270	0.88	0.85;0.90	<0.05	1.0
16	Cyclamate	Level	pearson	two-sided	n.a.	n.a.	n.a.	n.a.	n.a.
17	Cyclamate	Flow	pearson	two-sided	270	-0.8	-0.84;-0.75	<0.05	1.0
18	Cyclamate	Temperature	pearson	two-sided	270	-0.04	-0.15;0.08	0.57	0.09
19	Cyclamate	EC	pearson	two-sided	270	0.85	0.81;0.88	<0.05	1.0
20	Cyclamate	pH	pearson	two-sided	270	0.41	0.31;0.51	<0.05	1.0
21	Cyclamate	Turbidity	pearson	two-sided	n.a.	n.a.	n.a.	n.a.	n.a.
22	Cyclamate	SAC	pearson	two-sided	270	0.86	0.82;0.89	<0.05	1.0
23	Cyclamate	NH4-N	pearson	two-sided	270	0.94	0.92;0.95	<0.05	1.0
24	Candesartan	Level	pearson	two-sided	n.a.	n.a.	n.a.	n.a.	n.a.
25	Candesartan	Flow	pearson	two-sided	270	-0.76	-0.80;-0.70	<0.05	1.0
26	Candesartan	Temperature	pearson	two-sided	270	-0.03	-0.15;0.09	0.6	0.08
27	Candesartan	EC	pearson	two-sided	270	0.83	0.79;0.86	<0.05	1.0
28	Candesartan	pH	pearson	two-sided	270	0.39	0.28;0.49	<0.05	1.0
29	Candesartan	Turbidity	pearson	two-sided	n.a.	n.a.	n.a.	n.a.	n.a.
30	Candesartan	SAC	pearson	two-sided	270	0.86	0.82;0.89	<0.05	1.0
31	Candesartan	NH4-N	pearson	two-sided	270	0.91	0.89;0.93	<0.05	1.0
32	Citalopram	Level	pearson	two-sided	n.a.	n.a.	n.a.	n.a.	n.a.
33	Citalopram	Flow	pearson	two-sided	270	-0.8	-0.84;-0.75	<0.05	1.0
34	Citalopram	Temperature	pearson	two-sided	270	-0.12	-0.24;-0.00	0.05	0.51
35	Citalopram	EC	pearson	two-sided	270	0.86	0.82;0.89	<0.05	1.0
36	Citalopram	pH	pearson	two-sided	270	0.28	0.16;0.38	<0.05	1.0
37	Citalopram	Turbidity	pearson	two-sided	n.a.	n.a.	n.a.	n.a.	n.a.
38	Citalopram	SAC	pearson	two-sided	270	0.82	0.77;0.85	<0.05	1.0
39	Citalopram	NH4-N	pearson	two-sided	270	0.91	0.89;0.93	<0.05	1.0
40	Diclofenac	Level	pearson	two-sided	n.a.	n.a.	n.a.	n.a.	n.a.
41	Diclofenac	Flow	pearson	two-sided	270	-0.71	-0.77;-0.65	<0.05	1.0
42	Diclofenac	Temperature	pearson	two-sided	270	-0.12	-0.24;-0.00	0.05	0.51
43	Diclofenac	EC	pearson	two-sided	270	0.79	0.74;0.83	<0.05	1.0
44	Diclofenac	pH	pearson	two-sided	270	0.27	0.16;0.38	<0.05	0.99
45	Diclofenac	Turbidity	pearson	two-sided	n.a.	n.a.	n.a.	n.a.	n.a.
46	Diclofenac	SAC	pearson	two-sided	270	0.84	0.80;0.87	<0.05	1.0
47	Diclofenac	NH4-N	pearson	two-sided	270	0.88	0.85;0.90	<0.05	1.0
48	Hydrochlorothiazide	Level	pearson	two-sided	n.a.	n.a.	n.a.	n.a.	n.a.
49	Hydrochlorothiazide	Flow	pearson	two-sided	270	-0.8	-0.84;-0.76	<0.05	1.0
50	Hydrochlorothiazide	Temperature	pearson	two-sided	270	-0.05	-0.17;0.07	0.38	0.14
51	Hydrochlorothiazide	EC	pearson	two-sided	270	0.87	0.84;0.90	<0.05	1.0
52	Hydrochlorothiazide	pH	pearson	two-sided	270	0.24	0.13;0.35	<0.05	0.98
53	Hydrochlorothiazide	Turbidity	pearson	two-sided	n.a.	n.a.	n.a.	n.a.	n.a.
54	Hydrochlorothiazide	SAC	pearson	two-sided	270	0.88	0.85;0.91	<0.05	1.0
55	Hydrochlorothiazide	NH4-N	pearson	two-sided	270	0.92	0.90;0.94	<0.05	1.0
56	Triclosan	Level	pearson	two-sided	n.a.	n.a.	n.a.	n.a.	n.a.
57	Triclosan	Flow	pearson	two-sided	267	-0.6	-0.67;-0.52	<0.05	1.0
58	Triclosan	Temperature	pearson	two-sided	267	-0.07	-0.19;0.05	0.23	0.22
59	Triclosan	EC	pearson	two-sided	267	0.66	0.59;0.72	<0.05	1.0
60	Triclosan	pH	pearson	two-sided	267	0.3	0.19;0.41	<0.05	1.0
61	Triclosan	Turbidity	pearson	two-sided	n.a.	n.a.	n.a.	n.a.	n.a.
62	Triclosan	SAC	pearson	two-sided	267	0.73	0.67;0.78	<0.05	1.0
63	Triclosan	NH4-N	pearson	two-sided	267	0.71	0.65;0.77	<0.05	1.0
64	1,3-Diphenylguanidine	Level	pearson	two-sided	n.a.	n.a.	n.a.	n.a.	n.a.
65	1,3-Diphenylguanidine	Flow	pearson	two-sided	270	-0.43	-0.52;-0.32	<0.05	1.0
66	1,3-Diphenylguanidine	Temperature	pearson	two-sided	270	0.26	0.14;0.36	<0.05	0.99
67	1,3-Diphenylguanidine	EC	pearson	two-sided	270	0.43	0.33;0.52	<0.05	1.0
68	1,3-Diphenylguanidine	pH	pearson	two-sided	270	-0.15	-0.27;-0.03	<0.05	0.72
69	1,3-Diphenylguanidine	Turbidity	pearson	two-sided	n.a.	n.a.	n.a.	n.a.	n.a.
70	1,3-Diphenylguanidine	SAC	pearson	two-sided	270	0.6	0.52;0.67	<0.05	1.0
71	1,3-Diphenylguanidine	NH4-N	pearson	two-sided	270	0.39	0.29;0.49	<0.05	1.0
72	6PPD-Quinone	Level	pearson	two-sided	n.a.	n.a.	n.a.	n.a.	n.a.
73	6PPD-Quinone	Flow	pearson	two-sided	267	-0.25	-0.36;-0.13	<0.05	0.98
74	6PPD-Quinone	Temperature	pearson	two-sided	267	0.06	-0.06;0.18	0.3	0.18
75	6PPD-Quinone	EC	pearson	two-sided	267	0.28	0.17;0.39	<0.05	1.0
76	6PPD-Quinone	pH	pearson	two-sided	267	-0.13	-0.24;-0.01	<0.05	0.56
77	6PPD-Quinone	Turbidity	pearson	two-sided	n.a.	n.a.	n.a.	n.a.	n.a.
78	6PPD-Quinone	SAC	pearson	two-sided	267	0.57	0.49;0.65	<0.05	1.0
79	6PPD-Quinone	NH4-N	pearson	two-sided	267	0.29	0.18;0.40	<0.05	1.0
80	HMMM	Level	pearson	two-sided	n.a.	n.a.	n.a.	n.a.	n.a.
81	HMMM	Flow	pearson	two-sided	270	-0.18	-0.29;-0.06	<0.05	0.85
82	HMMM	Temperature	pearson	two-sided	270	0.03	-0.09;0.15	0.59	0.08
83	HMMM	EC	pearson	two-sided	270	0.24	0.12;0.35	<0.05	0.98
84	HMMM	pH	pearson	two-sided	270	0.12	-0.00;0.23	0.06	0.48
85	HMMM	Turbidity	pearson	two-sided	n.a.	n.a.	n.a.	n.a.	n.a.
86	HMMM	SAC	pearson	two-sided	270	0.47	0.37;0.56	<0.05	1.0
87	HMMM	NH4-N	pearson	two-sided	270	0.26	0.14;0.36	<0.05	0.99
88	2,4-D	Level	pearson	two-sided	n.a.	n.a.	n.a.	n.a.	n.a.
89	2,4-D	Flow	pearson	two-sided	184	-0.47	-0.58;-0.35	<0.05	1.0
90	2,4-D	Temperature	pearson	two-sided	184	0.17	0.02;0.30	<0.05	0.62
91	2,4-D	EC	pearson	two-sided	184	0.6	0.49;0.68	<0.05	1.0
92	2,4-D	pH	pearson	two-sided	184	-0.19	-0.32;-0.04	<0.05	0.72
93	2,4-D	Turbidity	pearson	two-sided	n.a.	n.a.	n.a.	n.a.	n.a.
94	2,4-D	SAC	pearson	two-sided	184	0.61	0.51;0.69	<0.05	1.0
95	2,4-D	NH4-N	pearson	two-sided	184	0.52	0.40;0.62	<0.05	1.0
96	Carbendazim	Level	pearson	two-sided	n.a.	n.a.	n.a.	n.a.	n.a.
97	Carbendazim	Flow	pearson	two-sided	n.a.	n.a.	n.a.	n.a.	n.a.
98	Carbendazim	Temperature	pearson	two-sided	n.a.	n.a.	n.a.	n.a.	n.a.
99	Carbendazim	EC	pearson	two-sided	n.a.	n.a.	n.a.	n.a.	n.a.
100	Carbendazim	pH	pearson	two-sided	n.a.	n.a.	n.a.	n.a.	n.a.
101	Carbendazim	Turbidity	pearson	two-sided	n.a.	n.a.	n.a.	n.a.	n.a.
102	Carbendazim	SAC	pearson	two-sided	n.a.	n.a.	n.a.	n.a.	n.a.
103	Carbendazim	NH4-N	pearson	two-sided	n.a.	n.a.	n.a.	n.a.	n.a.
104	Diuron	Level	pearson	two-sided	n.a.	n.a.	n.a.	n.a.	n.a.
105	Diuron	Flow	pearson	two-sided	265	-0.13	-0.25;-0.01	<0.05	0.57
106	Diuron	Temperature	pearson	two-sided	265	-0.01	-0.13;0.11	0.89	0.05
107	Diuron	EC	pearson	two-sided	265	0.06	-0.06;0.18	0.32	0.17
108	Diuron	pH	pearson	two-sided	265	0.2	0.09;0.32	<0.05	0.92
109	Diuron	Turbidity	pearson	two-sided	n.a.	n.a.	n.a.	n.a.	n.a.
110	Diuron	SAC	pearson	two-sided	265	0.01	-0.11;0.13	0.82	0.06
111	Diuron	NH4-N	pearson	two-sided	265	0.07	-0.05;0.19	0.26	0.21
112	MCPA	Level	pearson	two-sided	n.a.	n.a.	n.a.	n.a.	n.a.
113	MCPA	Flow	pearson	two-sided	208	-0.55	-0.64;-0.45	<0.05	1.0
114	MCPA	Temperature	pearson	two-sided	208	0.17	0.03;0.30	<0.05	0.69
115	MCPA	EC	pearson	two-sided	208	0.67	0.59;0.74	<0.05	1.0
116	MCPA	pH	pearson	two-sided	208	-0.21	-0.34;-0.07	<0.05	0.86
117	MCPA	Turbidity	pearson	two-sided	n.a.	n.a.	n.a.	n.a.	n.a.
118	MCPA	SAC	pearson	two-sided	208	0.62	0.52;0.69	<0.05	1.0
119	MCPA	NH4-N	pearson	two-sided	208	0.65	0.56;0.72	<0.05	1.0
120	Mecoprop	Level	pearson	two-sided	n.a.	n.a.	n.a.	n.a.	n.a.
121	Mecoprop	Flow	pearson	two-sided	270	-0.39	-0.49;-0.29	<0.05	1.0
122	Mecoprop	Temperature	pearson	two-sided	270	0.25	0.14;0.36	<0.05	0.99
123	Mecoprop	EC	pearson	two-sided	270	0.29	0.17;0.39	<0.05	1.0
124	Mecoprop	pH	pearson	two-sided	270	-0.18	-0.29;-0.06	<0.05	0.84
125	Mecoprop	Turbidity	pearson	two-sided	n.a.	n.a.	n.a.	n.a.	n.a.
126	Mecoprop	SAC	pearson	two-sided	270	0.38	0.28;0.48	<0.05	1.0
127	Mecoprop	NH4-N	pearson	two-sided	270	0.29	0.18;0.40	<0.05	1.0
128	OIT	Level	pearson	two-sided	n.a.	n.a.	n.a.	n.a.	n.a.
129	OIT	Flow	pearson	two-sided	197	-0.25	-0.38;-0.11	<0.05	0.94
130	OIT	Temperature	pearson	two-sided	197	-0.33	-0.45;-0.20	<0.05	1.0
131	OIT	EC	pearson	two-sided	197	0.21	0.07;0.34	<0.05	0.83
132	OIT	pH	pearson	two-sided	197	-0.01	-0.15;0.13	0.85	0.05
133	OIT	Turbidity	pearson	two-sided	n.a.	n.a.	n.a.	n.a.	n.a.
134	OIT	SAC	pearson	two-sided	197	0.34	0.21;0.46	<0.05	1.0
135	OIT	NH4-N	pearson	two-sided	197	0.17	0.03;0.30	<0.05	0.68
136	4-&5-Methylbenzotriazole	Level	pearson	two-sided	n.a.	n.a.	n.a.	n.a.	n.a.
137	4-&5-Methylbenzotriazole	Flow	pearson	two-sided	207	-0.63	-0.70;-0.54	<0.05	1.0
138	4-&5-Methylbenzotriazole	Temperature	pearson	two-sided	207	0.01	-0.13;0.14	0.91	0.05
139	4-&5-Methylbenzotriazole	EC	pearson	two-sided	207	0.59	0.49;0.67	<0.05	1.0
140	4-&5-Methylbenzotriazole	pH	pearson	two-sided	207	-0.09	-0.22;0.05	0.19	0.26
141	4-&5-Methylbenzotriazole	Turbidity	pearson	two-sided	n.a.	n.a.	n.a.	n.a.	n.a.
142	4-&5-Methylbenzotriazole	SAC	pearson	two-sided	207	0.73	0.66;0.79	<0.05	1.0
143	4-&5-Methylbenzotriazole	NH4-N	pearson	two-sided	207	0.64	0.55;0.71	<0.05	1.0
144	Benzotriazole	Level	pearson	two-sided	n.a.	n.a.	n.a.	n.a.	n.a.
145	Benzotriazole	Flow	pearson	two-sided	270	-0.48	-0.56;-0.38	<0.05	1.0
146	Benzotriazole	Temperature	pearson	two-sided	270	-0.44	-0.54;-0.34	<0.05	1.0
147	Benzotriazole	EC	pearson	two-sided	270	0.52	0.43;0.60	<0.05	1.0
148	Benzotriazole	pH	pearson	two-sided	270	0.21	0.10;0.32	<0.05	0.94
149	Benzotriazole	Turbidity	pearson	two-sided	n.a.	n.a.	n.a.	n.a.	n.a.
150	Benzotriazole	SAC	pearson	two-sided	270	0.57	0.49;0.65	<0.05	1.0
151	Benzotriazole	NH4-N	pearson	two-sided	270	0.48	0.38;0.57	<0.05	1.0
152	DEET	Level	pearson	two-sided	n.a.	n.a.	n.a.	n.a.	n.a.
153	DEET	Flow	pearson	two-sided	270	-0.52	-0.60;-0.43	<0.05	1.0
154	DEET	Temperature	pearson	two-sided	270	0.05	-0.07;0.17	0.4	0.14
155	DEET	EC	pearson	two-sided	270	0.57	0.49;0.65	<0.05	1.0
156	DEET	pH	pearson	two-sided	270	0.05	-0.07;0.17	0.44	0.12
157	DEET	Turbidity	pearson	two-sided	n.a.	n.a.	n.a.	n.a.	n.a.
158	DEET	SAC	pearson	two-sided	270	0.54	0.45;0.62	<0.05	1.0
159	DEET	NH4-N	pearson	two-sided	270	0.56	0.47;0.63	<0.05	1.0
