# Supplementary material for: Exploring online sensor parameters as proxies for polar organic chemicals—An innovative approach for combined sewer overflow monitoring
Source: PLoS One. 2025 Oct 13;20(10):e0333173. doi: 10.1371/journal.pone.0333173 (PMC12517529; doi:10.1371/journal.pone.0333173)
Supplement: S2 Tables — The tables in this zip file show the statistical measures (Pearson correlation coefficient, p-value, confidence interval, etc.) of all correlations calculated for this manuscript. A ReadMe file explains further details about the content and structure of each table. (ZIP) [file pone.0333173.s002.zip › S2_Tables/S2_Table13_catchment_S_omps_vs_avg_shifted_sensors_stat.csv]

	X	Y	method	alternative	n	r	CI 95%	p-val	power
0	Acesulfame	Flow_shifted	pearson	two-sided	292	-0.21	-0.31;-0.09	<0.05	0.94
1	Acesulfame	Level_shifted	pearson	two-sided	292	0.08	-0.03;0.19	0.17	0.28
2	Caffeine	Flow_shifted	pearson	two-sided	299	-0.19	-0.3;-0.08	<0.05	0.92
3	Caffeine	Level_shifted	pearson	two-sided	299	0.05	-0.07;0.16	0.42	0.13
4	Cyclamate	Flow_shifted	pearson	two-sided	292	-0.25	-0.35;-0.14	<0.05	0.99
5	Cyclamate	Level_shifted	pearson	two-sided	292	-0.13	-0.24;-0.01	<0.05	0.59
6	Candesartan	Flow_shifted	pearson	two-sided	285	-0.21	-0.32;-0.09	<0.05	0.95
7	Candesartan	Level_shifted	pearson	two-sided	285	-0.19	-0.3;-0.08	<0.05	0.9
8	Citalopram	Flow_shifted	pearson	two-sided	188	-0.24	-0.37;-0.1	<0.05	0.91
9	Citalopram	Level_shifted	pearson	two-sided	188	0.1	-0.05;0.24	0.18	0.26
10	Diclofenac	Flow_shifted	pearson	two-sided	295	-0.03	-0.14;0.08	0.61	0.08
11	Diclofenac	Level_shifted	pearson	two-sided	295	0.08	-0.04;0.19	0.2	0.25
12	Hydrochlorothiazide	Flow_shifted	pearson	two-sided	273	-0.18	-0.3;-0.07	<0.05	0.87
13	Hydrochlorothiazide	Level_shifted	pearson	two-sided	273	-0.01	-0.13;0.11	0.86	0.05
14	Triclosan	Flow_shifted	pearson	two-sided	205	-0.12	-0.25;0.02	0.09	0.39
15	Triclosan	Level_shifted	pearson	two-sided	205	0.06	-0.08;0.2	0.37	0.14
16	1,3-Diphenylguanidine	Flow_shifted	pearson	two-sided	298	-0.3	-0.4;-0.19	<0.05	1.0
17	1,3-Diphenylguanidine	Level_shifted	pearson	two-sided	298	-0.64	-0.7;-0.57	<0.05	1.0
18	6PPD-Quinone	Flow_shifted	pearson	two-sided	271	-0.39	-0.49;-0.29	<0.05	1.0
19	6PPD-Quinone	Level_shifted	pearson	two-sided	271	-0.61	-0.68;-0.53	<0.05	1.0
20	HMMM	Flow_shifted	pearson	two-sided	284	-0.3	-0.4;-0.19	<0.05	1.0
21	HMMM	Level_shifted	pearson	two-sided	284	-0.61	-0.68;-0.54	<0.05	1.0
22	2,4-D	Flow_shifted	pearson	two-sided	160	0.05	-0.1;0.2	0.52	0.1
23	2,4-D	Level_shifted	pearson	two-sided	160	-0.22	-0.37;-0.07	<0.05	0.82
24	Carbendazim	Flow_shifted	pearson	two-sided	139	-0.09	-0.26;0.07	0.28	0.19
25	Carbendazim	Level_shifted	pearson	two-sided	139	-0.09	-0.25;0.08	0.3	0.18
26	Diuron	Flow_shifted	pearson	two-sided	135	0.04	-0.13;0.21	0.65	0.07
27	Diuron	Level_shifted	pearson	two-sided	135	-0.23	-0.38;-0.06	<0.05	0.77
28	MCPA	Flow_shifted	pearson	two-sided	141	-0.16	-0.32;0.01	0.06	0.48
29	MCPA	Level_shifted	pearson	two-sided	141	0.07	-0.1;0.23	0.43	0.12
30	Mecoprop	Flow_shifted	pearson	two-sided	292	-0.13	-0.24;-0.02	<0.05	0.6
31	Mecoprop	Level_shifted	pearson	two-sided	292	0.06	-0.05;0.18	0.28	0.19
32	OIT	Flow_shifted	pearson	two-sided	201	-0.09	-0.22;0.05	0.23	0.23
33	OIT	Level_shifted	pearson	two-sided	201	-0.06	-0.2;0.08	0.39	0.14
34	4-&5-Methylbenzotriazole	Flow_shifted	pearson	two-sided	113	0.2	0.02;0.37	<0.05	0.57
35	4-&5-Methylbenzotriazole	Level_shifted	pearson	two-sided	113	0.15	-0.04;0.32	0.13	0.34
36	Benzotriazole	Flow_shifted	pearson	two-sided	148	-0.14	-0.29;0.02	0.1	0.39
37	Benzotriazole	Level_shifted	pearson	two-sided	148	-0.03	-0.19;0.13	0.7	0.07
38	DEET	Flow_shifted	pearson	two-sided	258	-0.1	-0.22;0.02	0.11	0.36
39	DEET	Level_shifted	pearson	two-sided	258	-0.16	-0.28;-0.04	<0.05	0.76
