# Supplementary material for: Exploring online sensor parameters as proxies for polar organic chemicals—An innovative approach for combined sewer overflow monitoring
Source: PLoS One. 2025 Oct 13;20(10):e0333173. doi: 10.1371/journal.pone.0333173 (PMC12517529; doi:10.1371/journal.pone.0333173)
Supplement: S2 Tables — The tables in this zip file show the statistical measures (Pearson correlation coefficient, p-value, confidence interval, etc.) of all correlations calculated for this manuscript. A ReadMe file explains further details about the content and structure of each table. (ZIP) [file pone.0333173.s002.zip › S2_Tables/S2_Table14_catchment_M_omps_vs_avg_shifted_sensors_stat.csv.csv]

	X	Y	method	alternative	n	r	CI95%	p-unc	BF10	power
0	Acesulfame	Flow_shifted	pearson	two-sided	86	-0.3420406156831259	[-0.52 -0.14]	0.0012670198544839513	22.264	0.9038419336784036
1	Acesulfame	Level_shifted	pearson	two-sided	86	-0.3480673045632951	[-0.52 -0.15]	0.0010236760341051543	27.025	0.9140944666563324
2	Caffeine	Flow_shifted	pearson	two-sided	86	-0.18097074648099268	[-0.38 0.03]	0.09541609027144554	0.529	0.3880491288735508
3	Caffeine	Level_shifted	pearson	two-sided	86	-0.1679440028742253	[-0.37 0.05]	0.12218694987156381	0.436	0.3419041457621886
4	Cyclamate	Flow_shifted	pearson	two-sided	86	-0.3028574669428401	[-0.48 -0.1 ]	0.004591525536423697	6.993	0.8167844332551644
5	Cyclamate	Level_shifted	pearson	two-sided	86	-0.30931750370099287	[-0.49 -0.1 ]	0.0037561626224946383	8.364	0.8335932101440258
6	Candesartan	Flow_shifted	pearson	two-sided	86	-0.4489347182674335	[-0.6 -0.26]	1.4546623568911848e-05	1385.919	0.9931718567565876
7	Candesartan	Level_shifted	pearson	two-sided	86	-0.4600481287960828	[-0.61 -0.27]	8.33474576702297e-06	2337.124	0.9952619879484583
8	Citalopram	Flow_shifted	pearson	two-sided	64	-0.6621868652198363	[-0.78 -0.5 ]	2.53954082276125e-09	5.32e+06	0.9999915129931445
9	Citalopram	Level_shifted	pearson	two-sided	64	-0.6658679196419797	[-0.78 -0.5 ]	1.9265360323775286e-09	6.918e+06	0.9999932865687192
10	Diclofenac	Flow_shifted	pearson	two-sided	86	-0.5086290261979481	[-0.65 -0.33]	5.732182174847955e-07	2.922e+04	0.999252257728089
11	Diclofenac	Level_shifted	pearson	two-sided	86	-0.5284011923094153	[-0.67 -0.36]	1.703606827495349e-07	9.239e+04	0.9996903491599748
12	Hydrochlorothiazide	Flow_shifted	pearson	two-sided	86	-0.576843293084541	[-0.7 -0.42]	6.137806849991593e-09	2.194e+06	0.9999756176954059
13	Hydrochlorothiazide	Level_shifted	pearson	two-sided	86	-0.5926452505825873	[-0.71 -0.44]	1.8394427486043193e-09	6.946e+06	0.9999907015009913
14	Triclosan	Flow_shifted	pearson	two-sided	24	-0.3221989893181436	[-0.64 0.09]	0.12466988403696624	0.772	0.34395837042415967
15	Triclosan	Level_shifted	pearson	two-sided	24	-0.30885569361600795	[-0.63 0.11]	0.14197249783972882	0.702	0.3189162880522112
16	1,3-Diphenylguanidine	Flow_shifted	pearson	two-sided	56	-0.5437692407264637	[-0.71 -0.33]	1.483013425809112e-05	1549.706	0.9939767104776278
17	1,3-Diphenylguanidine	Level_shifted	pearson	two-sided	62	0.0356917534746336	[-0.22 0.28]	0.7830047173376076	0.165	0.05852219538856545
18	6PPD-Quinone	Flow_shifted	pearson	two-sided	36	-0.0704022222300252	[-0.39 0.26]	0.6832644467359472	0.225	0.06902168499947191
19	6PPD-Quinone	Level_shifted	pearson	two-sided	41	0.07392509858302085	[-0.24 0.37]	0.6459882774065152	0.215	0.0743221434091299
20	HMMM	Flow_shifted	pearson	two-sided	56	-0.2666250278469093	[-0.49 -0. ]	0.04699384427245967	1.141	0.5177394989139011
21	HMMM	Level_shifted	pearson	two-sided	61	-0.031178647414980692	[-0.28 0.22]	0.8114675523344761	0.164	0.056316932483414295
22	2,4-D	Flow_shifted	pearson	two-sided	10	-0.44245025322493464	[-0.84 0.26]	0.20039308793075428	0.803	0.25916654490642943
23	2,4-D	Level_shifted	pearson	two-sided	10	-0.4156098960685078	[-0.83 0.29]	0.23228575211829397	0.731	0.2308068131218844
24	Carbendazim	Flow_shifted	pearson	two-sided	23	-0.2162370415980328	[-0.58 0.22]	0.321688393497126	0.411	0.16974776459099583
25	Carbendazim	Level_shifted	pearson	two-sided	23	-0.21834998119109691	[-0.58 0.21]	0.3168665445206128	0.415	0.17225894981391007
26	Diuron	Flow_shifted	pearson	two-sided	78	-0.2243873235570568	[-0.43 -0. ]	0.04826785511037823	0.959	0.5111276225601119
27	Diuron	Level_shifted	pearson	two-sided	78	-0.23560992149853377	[-0.44 -0.01]	0.03783973564406527	1.174	0.5521574335165509
28	MCPA	Flow_shifted	pearson	two-sided	17	-0.6358138486867103	[-0.86 -0.22]	0.006082048224762644	9.63	0.8205561293549098
29	MCPA	Level_shifted	pearson	two-sided	17	-0.6254484049901506	[-0.85 -0.21]	0.0072499533685316765	8.332	0.8028594274058628
30	Mecoprop	Flow_shifted	pearson	two-sided	75	-0.021238309451201334	[-0.25 0.21]	0.8564772624380127	0.147	0.05355914817834735
31	Mecoprop	Level_shifted	pearson	two-sided	75	0.0030976525174214033	[-0.22 0.23]	0.97895748640192	0.144	0.04986860780826452
32	OIT	Flow_shifted	pearson	two-sided	54	-0.3098578649936898	[-0.53 -0.05]	0.022599471747729624	2.134	0.6355033792211472
33	OIT	Level_shifted	pearson	two-sided	54	-0.32883248274971244	[-0.55 -0.07]	0.015190253850608196	2.993	0.6909810041272377
34	4-&5-Methylbenzotriazole	Flow_shifted	pearson	two-sided	86	0.14895706324602362	[-0.06 0.35]	0.1710595408102549	0.339	0.2792514042575437
35	4-&5-Methylbenzotriazole	Level_shifted	pearson	two-sided	86	0.1639254670372259	[-0.05 0.36]	0.13151372537167008	0.412	0.32814828735166585
36	Benzotriazole	Flow_shifted	pearson	two-sided	86	-0.5018318377365921	[-0.65 -0.32]	8.549199749710948e-07	2.001e+04	0.9990060797891681
37	Benzotriazole	Level_shifted	pearson	two-sided	86	-0.5035250453402412	[-0.65 -0.33]	7.745150432171736e-07	2.197e+04	0.9990733152665784
38	DEET	Flow_shifted	pearson	two-sided	86	-0.2904893457479183	[-0.47 -0.08]	0.00666287957856642	5.026	0.78199882598182
39	DEET	Level_shifted	pearson	two-sided	86	-0.3082847550578119	[-0.49 -0.1 ]	0.0038798538065208674	8.126	0.8309702322111785
