# Supplementary material for: Exploring online sensor parameters as proxies for polar organic chemicals—An innovative approach for combined sewer overflow monitoring
Source: PLoS One. 2025 Oct 13;20(10):e0333173. doi: 10.1371/journal.pone.0333173 (PMC12517529; doi:10.1371/journal.pone.0333173)
Supplement: S2 Tables — The tables in this zip file show the statistical measures (Pearson correlation coefficient, p-value, confidence interval, etc.) of all correlations calculated for this manuscript. A ReadMe file explains further details about the content and structure of each table. (ZIP) [file pone.0333173.s002.zip › S2_Tables/S2_Table16_catchment_S_sensors_vs_road_stat.csv]

	Rain event	X	Y	method	alternative	n	r	95% CI	p-val	power
0	S.1	1,3-Diphenylguanidine	Level	pearson	two-sided	11	0.5	-0.14 0.85	0.12	0.36
1	S.1	1,3-Diphenylguanidine	Flow	pearson	two-sided	11	0.92	0.72 0.98	<0.05	1.0
2	S.1	1,3-Diphenylguanidine	EC	pearson	two-sided	11	0.02	-0.59 0.61	0.95	0.05
3	S.1	1,3-Diphenylguanidine	NH4-N	pearson	two-sided	11	-0.56	-0.87 0.06	0.07	0.46
4	S.1	6PPD-Quinone	Level	pearson	two-sided	11	0.7	0.18 0.92	<0.05	0.73
5	S.1	6PPD-Quinone	Flow	pearson	two-sided	11	0.87	0.56 0.97	<0.05	0.97
6	S.1	6PPD-Quinone	EC	pearson	two-sided	11	-0.23	-0.73 0.43	0.49	0.11
7	S.1	6PPD-Quinone	NH4-N	pearson	two-sided	11	-0.73	-0.93 -0.23	<0.05	0.78
8	S.1	HMMM	Level	pearson	two-sided	11	0.52	-0.12 0.85	0.1	0.39
9	S.1	HMMM	Flow	pearson	two-sided	11	0.9	0.66 0.97	<0.05	0.99
10	S.1	HMMM	EC	pearson	two-sided	11	-0.09	-0.65 0.54	0.8	0.06
11	S.1	HMMM	NH4-N	pearson	two-sided	11	-0.64	-0.89 -0.06	<0.05	0.6
12	S.2	1,3-Diphenylguanidine	Level	pearson	two-sided	7	-0.89	-0.98 -0.43	<0.05	0.85
13	S.2	1,3-Diphenylguanidine	Flow	pearson	two-sided	7	-0.09	-0.79 0.71	0.85	0.05
14	S.2	1,3-Diphenylguanidine	EC	pearson	two-sided	7	0.71	-0.10 0.95	0.08	0.47
15	S.2	1,3-Diphenylguanidine	NH4-N	pearson	two-sided	7	0.93	0.61 0.99	<0.05	0.94
16	S.2	6PPD-Quinone	Level	pearson	two-sided	7	-0.81	-0.97 -0.15	<0.05	0.67
17	S.2	6PPD-Quinone	Flow	pearson	two-sided	7	0.16	-0.67 0.81	0.73	0.06
18	S.2	6PPD-Quinone	EC	pearson	two-sided	7	0.6	-0.28 0.93	0.16	0.31
19	S.2	6PPD-Quinone	NH4-N	pearson	two-sided	7	0.88	0.38 0.98	<0.05	0.83
20	S.2	HMMM	Level	pearson	two-sided	7	-0.78	-0.97 -0.08	<0.05	0.61
21	S.2	HMMM	Flow	pearson	two-sided	7	-0.18	-0.82 0.67	0.71	0.07
22	S.2	HMMM	EC	pearson	two-sided	7	0.19	-0.66 0.83	0.68	0.07
23	S.2	HMMM	NH4-N	pearson	two-sided	7	0.68	-0.15 0.95	0.09	0.42
24	S.3	1,3-Diphenylguanidine	Level	pearson	two-sided	10	0.68	0.10 0.92	<0.05	0.63
25	S.3	1,3-Diphenylguanidine	Flow	pearson	two-sided	10	0.68	0.08 0.92	<0.05	0.62
26	S.3	1,3-Diphenylguanidine	EC	pearson	two-sided	10	0.44	-0.26 0.84	0.2	0.26
27	S.3	1,3-Diphenylguanidine	NH4-N	pearson	two-sided	10	-0.58	-0.89 0.07	0.08	0.45
28	S.3	6PPD-Quinone	Level	pearson	two-sided	10	0.82	0.40 0.96	<0.05	0.89
29	S.3	6PPD-Quinone	Flow	pearson	two-sided	10	0.56	-0.11 0.88	0.09	0.42
30	S.3	6PPD-Quinone	EC	pearson	two-sided	10	0.29	-0.42 0.78	0.42	0.13
31	S.3	6PPD-Quinone	NH4-N	pearson	two-sided	10	-0.52	-0.87 0.16	0.12	0.36
32	S.3	HMMM	Level	pearson	two-sided	10	0.1	-0.57 0.68	0.79	0.06
33	S.3	HMMM	Flow	pearson	two-sided	10	0.13	-0.55 0.70	0.73	0.06
34	S.3	HMMM	EC	pearson	two-sided	10	0.29	-0.42 0.78	0.42	0.13
35	S.3	HMMM	NH4-N	pearson	two-sided	10	-0.21	-0.74 0.48	0.55	0.09
36	S.4	1,3-Diphenylguanidine	Level	pearson	two-sided	18	0.34	-0.15 0.70	0.16	0.29
37	S.4	1,3-Diphenylguanidine	Flow	pearson	two-sided	18	0.76	0.46 0.91	<0.05	0.98
38	S.4	1,3-Diphenylguanidine	EC	pearson	two-sided	18	0.44	-0.03 0.75	0.07	0.47
39	S.4	1,3-Diphenylguanidine	NH4-N	pearson	two-sided	17	-0.56	-0.82 -0.11	<0.05	0.68
40	S.4	6PPD-Quinone	Level	pearson	two-sided	16	0.25	-0.28 0.66	0.36	0.15
41	S.4	6PPD-Quinone	Flow	pearson	two-sided	16	0.68	0.28 0.88	<0.05	0.86
42	S.4	6PPD-Quinone	EC	pearson	two-sided	16	0.46	-0.04 0.78	0.07	0.46
43	S.4	6PPD-Quinone	NH4-N	pearson	two-sided	15	-0.56	-0.84 -0.07	<0.05	0.62
44	S.4	HMMM	Level	pearson	two-sided	n.a.	n.a.	n.a.	n.a.	n.a.
45	S.4	HMMM	Flow	pearson	two-sided	n.a.	n.a.	n.a.	n.a.	n.a.
46	S.4	HMMM	EC	pearson	two-sided	n.a.	n.a.	n.a.	n.a.	n.a.
47	S.4	HMMM	NH4-N	pearson	two-sided	n.a.	n.a.	n.a.	n.a.	n.a.
48	S.5	1,3-Diphenylguanidine	Level	pearson	two-sided	24	-0.88	-0.95 -0.73	<0.05	1.0
49	S.5	1,3-Diphenylguanidine	Flow	pearson	two-sided	24	0.54	0.17 0.77	<0.05	0.8
50	S.5	1,3-Diphenylguanidine	EC	pearson	two-sided	24	0.79	0.57 0.91	<0.05	1.0
51	S.5	1,3-Diphenylguanidine	NH4-N	pearson	two-sided	23	-0.3	-0.63 0.13	0.17	0.29
52	S.5	6PPD-Quinone	Level	pearson	two-sided	24	-0.75	-0.89 -0.50	<0.05	1.0
53	S.5	6PPD-Quinone	Flow	pearson	two-sided	24	0.65	0.34 0.84	<0.05	0.95
54	S.5	6PPD-Quinone	EC	pearson	two-sided	24	0.89	0.76 0.95	<0.05	1.0
55	S.5	6PPD-Quinone	NH4-N	pearson	two-sided	23	-0.41	-0.70 0.00	0.05	0.51
56	S.5	HMMM	Level	pearson	two-sided	24	-0.71	-0.87 -0.44	<0.05	0.99
57	S.5	HMMM	Flow	pearson	two-sided	24	0.13	-0.29 0.50	0.56	0.09
58	S.5	HMMM	EC	pearson	two-sided	24	0.32	-0.10 0.64	0.13	0.34
59	S.5	HMMM	NH4-N	pearson	two-sided	23	0.11	-0.32 0.50	0.63	0.08
60	S.6	1,3-Diphenylguanidine	Level	pearson	two-sided	11	-0.59	-0.88 0.01	0.06	0.52
61	S.6	1,3-Diphenylguanidine	Flow	pearson	two-sided	11	-0.31	-0.77 0.36	0.36	0.15
62	S.6	1,3-Diphenylguanidine	EC	pearson	two-sided	11	0.63	0.04 0.89	<0.05	0.58
63	S.6	1,3-Diphenylguanidine	NH4-N	pearson	two-sided	11	0.91	0.67 0.98	<0.05	0.99
64	S.6	6PPD-Quinone	Level	pearson	two-sided	11	-0.19	-0.71 0.46	0.57	0.09
65	S.6	6PPD-Quinone	Flow	pearson	two-sided	11	0.06	-0.56 0.64	0.85	0.05
66	S.6	6PPD-Quinone	EC	pearson	two-sided	11	-0.01	-0.61 0.59	0.97	0.05
67	S.6	6PPD-Quinone	NH4-N	pearson	two-sided	11	0.22	-0.44 0.72	0.52	0.1
68	S.6	HMMM	Level	pearson	two-sided	11	-0.86	-0.96 -0.53	<0.05	0.96
69	S.6	HMMM	Flow	pearson	two-sided	11	-0.37	-0.79 0.30	0.27	0.2
70	S.6	HMMM	EC	pearson	two-sided	11	0.3	-0.37 0.76	0.38	0.15
71	S.6	HMMM	NH4-N	pearson	two-sided	11	0.86	0.54 0.96	<0.05	0.96
72	S.7	1,3-Diphenylguanidine	Level	pearson	two-sided	13	0.63	0.12 0.88	<0.05	0.67
73	S.7	1,3-Diphenylguanidine	Flow	pearson	two-sided	13	0.67	0.18 0.89	<0.05	0.74
74	S.7	1,3-Diphenylguanidine	EC	pearson	two-sided	13	-0.38	-0.77 0.22	0.2	0.26
75	S.7	1,3-Diphenylguanidine	NH4-N	pearson	two-sided	n.a.	n.a.	n.a.	n.a.	n.a.
76	S.7	6PPD-Quinone	Level	pearson	two-sided	13	0.71	0.26 0.91	<0.05	0.82
77	S.7	6PPD-Quinone	Flow	pearson	two-sided	13	0.58	0.04 0.86	<0.05	0.58
78	S.7	6PPD-Quinone	EC	pearson	two-sided	13	-0.37	-0.77 0.23	0.21	0.25
79	S.7	6PPD-Quinone	NH4-N	pearson	two-sided	n.a.	n.a.	n.a.	n.a.	n.a.
80	S.7	HMMM	Level	pearson	two-sided	13	0.61	0.09 0.87	<0.05	0.64
81	S.7	HMMM	Flow	pearson	two-sided	13	0.66	0.17 0.89	<0.05	0.73
82	S.7	HMMM	EC	pearson	two-sided	13	-0.32	-0.74 0.28	0.28	0.19
83	S.7	HMMM	NH4-N	pearson	two-sided	n.a.	n.a.	n.a.	n.a.	n.a.
84	S.8	1,3-Diphenylguanidine	Level	pearson	two-sided	17	0.02	-0.46 0.50	0.93	0.05
85	S.8	1,3-Diphenylguanidine	Flow	pearson	two-sided	17	0.83	0.58 0.94	<0.05	1.0
86	S.8	1,3-Diphenylguanidine	EC	pearson	two-sided	17	-0.75	-0.90 -0.42	<0.05	0.96
87	S.8	1,3-Diphenylguanidine	NH4-N	pearson	two-sided	n.a.	n.a.	n.a.	n.a.	n.a.
88	S.8	6PPD-Quinone	Level	pearson	two-sided	17	0.51	0.05 0.80	<0.05	0.59
89	S.8	6PPD-Quinone	Flow	pearson	two-sided	17	0.67	0.28 0.87	<0.05	0.88
90	S.8	6PPD-Quinone	EC	pearson	two-sided	17	-0.85	-0.94 -0.62	<0.05	1.0
91	S.8	6PPD-Quinone	NH4-N	pearson	two-sided	n.a.	n.a.	n.a.	n.a.	n.a.
92	S.8	HMMM	Level	pearson	two-sided	17	0.1	-0.40 0.55	0.71	0.07
93	S.8	HMMM	Flow	pearson	two-sided	17	0.87	0.67 0.95	<0.05	1.0
94	S.8	HMMM	EC	pearson	two-sided	17	-0.74	-0.90 -0.39	<0.05	0.95
95	S.8	HMMM	NH4-N	pearson	two-sided	n.a.	n.a.	n.a.	n.a.	n.a.
96	S.9	1,3-Diphenylguanidine	Level	pearson	two-sided	39	0.58	0.32 0.75	<0.05	0.98
97	S.9	1,3-Diphenylguanidine	Flow	pearson	two-sided	39	0.26	-0.06 0.53	0.1	0.37
98	S.9	1,3-Diphenylguanidine	EC	pearson	two-sided	39	-0.53	-0.72 -0.26	<0.05	0.95
99	S.9	1,3-Diphenylguanidine	NH4-N	pearson	two-sided	37	-0.49	-0.71 -0.20	<0.05	0.89
100	S.9	6PPD-Quinone	Level	pearson	two-sided	39	0.52	0.24 0.72	<0.05	0.94
101	S.9	6PPD-Quinone	Flow	pearson	two-sided	39	0.27	-0.05 0.54	0.1	0.38
102	S.9	6PPD-Quinone	EC	pearson	two-sided	39	-0.5	-0.71 -0.22	<0.05	0.92
103	S.9	6PPD-Quinone	NH4-N	pearson	two-sided	37	-0.47	-0.69 -0.17	<0.05	0.85
104	S.9	HMMM	Level	pearson	two-sided	39	0.51	0.23 0.71	<0.05	0.93
105	S.9	HMMM	Flow	pearson	two-sided	39	0.28	-0.04 0.54	0.09	0.41
106	S.9	HMMM	EC	pearson	two-sided	39	-0.49	-0.70 -0.20	<0.05	0.9
107	S.9	HMMM	NH4-N	pearson	two-sided	37	-0.43	-0.66 -0.12	<0.05	0.76
108	S.10	1,3-Diphenylguanidine	Level	pearson	two-sided	37	-0.45	-0.67 -0.14	<0.05	0.81
109	S.10	1,3-Diphenylguanidine	Flow	pearson	two-sided	37	0.87	0.76 0.93	<0.05	1.0
110	S.10	1,3-Diphenylguanidine	EC	pearson	two-sided	37	-0.7	-0.83 -0.49	<0.05	1.0
111	S.10	1,3-Diphenylguanidine	NH4-N	pearson	two-sided	14	-0.22	-0.67 0.35	0.46	0.12
112	S.10	6PPD-Quinone	Level	pearson	two-sided	37	-0.27	-0.54 0.06	0.11	0.36
113	S.10	6PPD-Quinone	Flow	pearson	two-sided	37	0.86	0.75 0.93	<0.05	1.0
114	S.10	6PPD-Quinone	EC	pearson	two-sided	37	-0.81	-0.90 -0.66	<0.05	1.0
115	S.10	6PPD-Quinone	NH4-N	pearson	two-sided	14	-0.47	-0.80 0.08	0.09	0.42
116	S.10	HMMM	Level	pearson	two-sided	37	-0.79	-0.88 -0.62	<0.05	1.0
117	S.10	HMMM	Flow	pearson	two-sided	37	0.43	0.13 0.66	<0.05	0.78
118	S.10	HMMM	EC	pearson	two-sided	37	-0.15	-0.45 0.18	0.38	0.14
119	S.10	HMMM	NH4-N	pearson	two-sided	14	0.15	-0.41 0.63	0.6	0.08
120	S.11	1,3-Diphenylguanidine	Level	pearson	two-sided	15	-0.79	-0.93 -0.48	<0.05	0.97
121	S.11	1,3-Diphenylguanidine	Flow	pearson	two-sided	15	-0.52	-0.81 -0.01	0.05	0.53
122	S.11	1,3-Diphenylguanidine	EC	pearson	two-sided	15	0.0	-0.51 0.51	0.99	0.05
123	S.11	1,3-Diphenylguanidine	NH4-N	pearson	two-sided	15	0.9	0.71 0.97	<0.05	1.0
124	S.11	6PPD-Quinone	Level	pearson	two-sided	15	-0.61	-0.86 -0.15	<0.05	0.72
125	S.11	6PPD-Quinone	Flow	pearson	two-sided	15	-0.46	-0.79 0.06	0.08	0.43
126	S.11	6PPD-Quinone	EC	pearson	two-sided	15	-0.16	-0.62 0.38	0.57	0.09
127	S.11	6PPD-Quinone	NH4-N	pearson	two-sided	15	0.89	0.69 0.96	<0.05	1.0
128	S.11	HMMM	Level	pearson	two-sided	15	-0.85	-0.95 -0.60	<0.05	0.99
129	S.11	HMMM	Flow	pearson	two-sided	15	-0.64	-0.87 -0.19	<0.05	0.77
130	S.11	HMMM	EC	pearson	two-sided	15	0.13	-0.41 0.60	0.64	0.07
131	S.11	HMMM	NH4-N	pearson	two-sided	15	0.92	0.78 0.97	<0.05	1.0
132	S.12	1,3-Diphenylguanidine	Level	pearson	two-sided	21	0.95	0.87 0.98	<0.05	1.0
133	S.12	1,3-Diphenylguanidine	Flow	pearson	two-sided	21	0.74	0.45 0.89	<0.05	0.98
134	S.12	1,3-Diphenylguanidine	EC	pearson	two-sided	21	-0.89	-0.95 -0.74	<0.05	1.0
135	S.12	1,3-Diphenylguanidine	NH4-N	pearson	two-sided	21	-0.87	-0.95 -0.70	<0.05	1.0
136	S.12	6PPD-Quinone	Level	pearson	two-sided	14	0.88	0.65 0.96	<0.05	1.0
137	S.12	6PPD-Quinone	Flow	pearson	two-sided	14	0.66	0.19 0.88	<0.05	0.77
138	S.12	6PPD-Quinone	EC	pearson	two-sided	14	-0.9	-0.97 -0.71	<0.05	1.0
139	S.12	6PPD-Quinone	NH4-N	pearson	two-sided	14	-0.87	-0.96 -0.63	<0.05	0.99
140	S.12	HMMM	Level	pearson	two-sided	21	0.86	0.67 0.94	<0.05	1.0
141	S.12	HMMM	Flow	pearson	two-sided	21	0.52	0.11 0.78	<0.05	0.7
142	S.12	HMMM	EC	pearson	two-sided	21	-0.7	-0.87 -0.39	<0.05	0.96
143	S.12	HMMM	NH4-N	pearson	two-sided	21	-0.72	-0.88 -0.41	<0.05	0.97
144	S.13	1,3-Diphenylguanidine	Level	pearson	two-sided	9	-0.6	-0.90 0.11	0.09	0.42
145	S.13	1,3-Diphenylguanidine	Flow	pearson	two-sided	9	0.72	0.11 0.94	<0.05	0.64
146	S.13	1,3-Diphenylguanidine	EC	pearson	two-sided	9	-0.7	-0.93 -0.07	<0.05	0.6
147	S.13	1,3-Diphenylguanidine	NH4-N	pearson	two-sided	n.a.	n.a.	n.a.	n.a.	n.a.
148	S.13	6PPD-Quinone	Level	pearson	two-sided	9	-0.27	-0.79 0.48	0.49	0.11
149	S.13	6PPD-Quinone	Flow	pearson	two-sided	9	0.63	-0.06 0.91	0.07	0.48
150	S.13	6PPD-Quinone	EC	pearson	two-sided	9	-0.69	-0.93 -0.05	<0.05	0.59
151	S.13	6PPD-Quinone	NH4-N	pearson	two-sided	n.a.	n.a.	n.a.	n.a.	n.a.
152	S.13	HMMM	Level	pearson	two-sided	9	-0.2	-0.76 0.53	0.6	0.08
153	S.13	HMMM	Flow	pearson	two-sided	9	0.02	-0.65 0.68	0.95	0.05
154	S.13	HMMM	EC	pearson	two-sided	9	-0.37	-0.83 0.39	0.32	0.17
155	S.13	HMMM	NH4-N	pearson	two-sided	n.a.	n.a.	n.a.	n.a.	n.a.
156	S.14	1,3-Diphenylguanidine	Level	pearson	two-sided	8	-0.04	-0.72 0.68	0.93	0.05
157	S.14	1,3-Diphenylguanidine	Flow	pearson	two-sided	8	0.72	0.03 0.95	<0.05	0.57
158	S.14	1,3-Diphenylguanidine	EC	pearson	two-sided	8	-0.93	-0.99 -0.63	<0.05	0.97
159	S.14	1,3-Diphenylguanidine	NH4-N	pearson	two-sided	n.a.	n.a.	n.a.	n.a.	n.a.
160	S.14	6PPD-Quinone	Level	pearson	two-sided	8	0.21	-0.58 0.80	0.62	0.08
161	S.14	6PPD-Quinone	Flow	pearson	two-sided	8	0.75	0.10 0.95	<0.05	0.63
162	S.14	6PPD-Quinone	EC	pearson	two-sided	8	-0.9	-0.98 -0.52	<0.05	0.92
163	S.14	6PPD-Quinone	NH4-N	pearson	two-sided	n.a.	n.a.	n.a.	n.a.	n.a.
164	S.14	HMMM	Level	pearson	two-sided	8	0.22	-0.58 0.80	0.61	0.08
165	S.14	HMMM	Flow	pearson	two-sided	8	0.72	0.04 0.95	<0.05	0.58
166	S.14	HMMM	EC	pearson	two-sided	8	-0.9	-0.98 -0.55	<0.05	0.94
167	S.14	HMMM	NH4-N	pearson	two-sided	n.a.	n.a.	n.a.	n.a.	n.a.
168	S.15	1,3-Diphenylguanidine	Level	pearson	two-sided	6	0.4	-0.61 0.91	0.43	0.13
169	S.15	1,3-Diphenylguanidine	Flow	pearson	two-sided	6	0.63	-0.37 0.95	0.18	0.29
170	S.15	1,3-Diphenylguanidine	EC	pearson	two-sided	6	-0.88	-0.99 -0.25	<0.05	0.72
171	S.15	1,3-Diphenylguanidine	NH4-N	pearson	two-sided	6	-0.9	-0.99 -0.34	<0.05	0.78
172	S.15	6PPD-Quinone	Level	pearson	two-sided	6	0.35	-0.64 0.90	0.49	0.11
173	S.15	6PPD-Quinone	Flow	pearson	two-sided	6	0.51	-0.51 0.94	0.3	0.19
174	S.15	6PPD-Quinone	EC	pearson	two-sided	6	-0.53	-0.94 0.49	0.28	0.2
175	S.15	6PPD-Quinone	NH4-N	pearson	two-sided	6	-0.59	-0.95 0.43	0.22	0.24
176	S.15	HMMM	Level	pearson	two-sided	6	0.11	-0.77 0.85	0.83	0.06
177	S.15	HMMM	Flow	pearson	two-sided	6	0.83	0.04 0.98	<0.05	0.58
178	S.15	HMMM	EC	pearson	two-sided	6	-0.95	-1.00 -0.63	<0.05	0.93
179	S.15	HMMM	NH4-N	pearson	two-sided	6	-0.98	-1.00 -0.81	<0.05	0.98
180	S.16	1,3-Diphenylguanidine	Level	pearson	two-sided	10	0.32	-0.39 0.79	0.37	0.15
181	S.16	1,3-Diphenylguanidine	Flow	pearson	two-sided	10	0.53	-0.15 0.87	0.12	0.37
182	S.16	1,3-Diphenylguanidine	EC	pearson	two-sided	10	-0.61	-0.90 0.03	0.06	0.5
183	S.16	1,3-Diphenylguanidine	NH4-N	pearson	two-sided	10	-0.7	-0.92 -0.13	<0.05	0.67
184	S.16	6PPD-Quinone	Level	pearson	two-sided	10	0.73	0.19 0.93	<0.05	0.73
185	S.16	6PPD-Quinone	Flow	pearson	two-sided	10	-0.17	-0.72 0.52	0.64	0.07
186	S.16	6PPD-Quinone	EC	pearson	two-sided	10	-0.01	-0.64 0.62	0.97	0.05
187	S.16	6PPD-Quinone	NH4-N	pearson	two-sided	10	-0.16	-0.72 0.53	0.67	0.07
188	S.16	HMMM	Level	pearson	two-sided	10	0.31	-0.40 0.79	0.39	0.14
189	S.16	HMMM	Flow	pearson	two-sided	10	0.77	0.27 0.94	<0.05	0.8
190	S.16	HMMM	EC	pearson	two-sided	10	-0.76	-0.94 -0.26	<0.05	0.79
191	S.16	HMMM	NH4-N	pearson	two-sided	10	-0.96	-0.99 -0.84	<0.05	1.0
192	S.17	1,3-Diphenylguanidine	Level	pearson	two-sided	11	-0.8	-0.95 -0.39	<0.05	0.9
193	S.17	1,3-Diphenylguanidine	Flow	pearson	two-sided	11	0.68	0.14 0.91	<0.05	0.68
194	S.17	1,3-Diphenylguanidine	EC	pearson	two-sided	11	-0.34	-0.78 0.33	0.31	0.18
195	S.17	1,3-Diphenylguanidine	NH4-N	pearson	two-sided	10	-0.28	-0.77 0.43	0.44	0.12
196	S.17	6PPD-Quinone	Level	pearson	two-sided	11	-0.65	-0.90 -0.09	<0.05	0.63
197	S.17	6PPD-Quinone	Flow	pearson	two-sided	11	0.75	0.27 0.93	<0.05	0.81
198	S.17	6PPD-Quinone	EC	pearson	two-sided	11	-0.39	-0.80 0.28	0.24	0.23
199	S.17	6PPD-Quinone	NH4-N	pearson	two-sided	10	-0.18	-0.73 0.50	0.61	0.08
200	S.17	HMMM	Level	pearson	two-sided	11	-0.9	-0.97 -0.65	<0.05	0.99
201	S.17	HMMM	Flow	pearson	two-sided	11	0.56	-0.06 0.87	0.07	0.46
202	S.17	HMMM	EC	pearson	two-sided	11	-0.19	-0.71 0.46	0.58	0.09
203	S.17	HMMM	NH4-N	pearson	two-sided	10	-0.08	-0.67 0.58	0.83	0.05
204	S.18	1,3-Diphenylguanidine	Level	pearson	two-sided	22	0.26	-0.18 0.61	0.25	0.21
205	S.18	1,3-Diphenylguanidine	Flow	pearson	two-sided	22	0.47	0.06 0.75	<0.05	0.63
206	S.18	1,3-Diphenylguanidine	EC	pearson	two-sided	22	-0.66	-0.85 -0.34	<0.05	0.94
207	S.18	1,3-Diphenylguanidine	NH4-N	pearson	two-sided	10	-0.84	-0.96 -0.44	<0.05	0.92
208	S.18	6PPD-Quinone	Level	pearson	two-sided	n.a.	n.a.	n.a.	n.a.	n.a.
209	S.18	6PPD-Quinone	Flow	pearson	two-sided	n.a.	n.a.	n.a.	n.a.	n.a.
210	S.18	6PPD-Quinone	EC	pearson	two-sided	n.a.	n.a.	n.a.	n.a.	n.a.
211	S.18	6PPD-Quinone	NH4-N	pearson	two-sided	n.a.	n.a.	n.a.	n.a.	n.a.
212	S.18	HMMM	Level	pearson	two-sided	23	0.01	-0.40 0.42	0.96	0.05
213	S.18	HMMM	Flow	pearson	two-sided	23	0.15	-0.28 0.53	0.48	0.11
214	S.18	HMMM	EC	pearson	two-sided	23	-0.2	-0.57 0.23	0.35	0.16
215	S.18	HMMM	NH4-N	pearson	two-sided	11	0.56	-0.06 0.87	0.07	0.46
216	S.19	1,3-Diphenylguanidine	Level	pearson	two-sided	9	-0.28	-0.80 0.47	0.46	0.12
217	S.19	1,3-Diphenylguanidine	Flow	pearson	two-sided	9	0.1	-0.60 0.72	0.8	0.06
218	S.19	1,3-Diphenylguanidine	EC	pearson	two-sided	9	0.65	-0.03 0.92	0.06	0.5
219	S.19	1,3-Diphenylguanidine	NH4-N	pearson	two-sided	9	0.8	0.29 0.96	<0.05	0.8
220	S.19	6PPD-Quinone	Level	pearson	two-sided	9	-0.4	-0.84 0.36	0.28	0.2
221	S.19	6PPD-Quinone	Flow	pearson	two-sided	9	0.11	-0.60 0.72	0.78	0.06
222	S.19	6PPD-Quinone	EC	pearson	two-sided	9	0.61	-0.09 0.91	0.08	0.44
223	S.19	6PPD-Quinone	NH4-N	pearson	two-sided	9	0.75	0.18 0.94	<0.05	0.71
224	S.19	HMMM	Level	pearson	two-sided	9	-0.35	-0.82 0.41	0.36	0.16
225	S.19	HMMM	Flow	pearson	two-sided	9	-0.14	-0.74 0.58	0.72	0.06
226	S.19	HMMM	EC	pearson	two-sided	9	0.83	0.36 0.96	<0.05	0.85
227	S.19	HMMM	NH4-N	pearson	two-sided	9	0.92	0.65 0.98	<0.05	0.98
