# Supplementary material for: Exploring online sensor parameters as proxies for polar organic chemicals—An innovative approach for combined sewer overflow monitoring
Source: PLoS One. 2025 Oct 13;20(10):e0333173. doi: 10.1371/journal.pone.0333173 (PMC12517529; doi:10.1371/journal.pone.0333173)
Supplement: S2 Tables — The tables in this zip file show the statistical measures (Pearson correlation coefficient, p-value, confidence interval, etc.) of all correlations calculated for this manuscript. A ReadMe file explains further details about the content and structure of each table. (ZIP) [file pone.0333173.s002.zip › S2_Tables/S2_Table17_catchment_M_sensors_vs_road_stat.csv]

	Rain event	X	Y	method	alternative	n	r	95% CI	p-val	power
0	M.1	1,3-Diphenylguanidine	Level	pearson	two-sided	21	0.9	0.76 0.96	<0.05	1.0
1	M.1	1,3-Diphenylguanidine	Flow	pearson	two-sided	21	0.87	0.71 0.95	<0.05	1.0
2	M.1	1,3-Diphenylguanidine	Temperature	pearson	two-sided	21	0.77	0.51 0.90	<0.05	0.99
3	M.1	1,3-Diphenylguanidine	EC	pearson	two-sided	n.a.	n.a.	n.a.	n.a.	n.a.
4	M.1	1,3-Diphenylguanidine	pH	pearson	two-sided	21	-0.52	-0.78 -0.11	<0.05	0.7
5	M.1	1,3-Diphenylguanidine	Turbidity	pearson	two-sided	21	0.05	-0.39 0.47	0.83	0.05
6	M.1	1,3-Diphenylguanidine	SAC	pearson	two-sided	21	-0.68	-0.86 -0.35	<0.05	0.95
7	M.1	1,3-Diphenylguanidine	NH4-N	pearson	two-sided	19	-0.69	-0.87 -0.34	<0.05	0.93
8	M.1	6PPD-Quinone	Level	pearson	two-sided	18	0.86	0.66 0.95	<0.05	1.0
9	M.1	6PPD-Quinone	Flow	pearson	two-sided	18	0.81	0.56 0.93	<0.05	0.99
10	M.1	6PPD-Quinone	Temperature	pearson	two-sided	18	0.69	0.33 0.88	<0.05	0.92
11	M.1	6PPD-Quinone	EC	pearson	two-sided	n.a.	n.a.	n.a.	n.a.	n.a.
12	M.1	6PPD-Quinone	pH	pearson	two-sided	18	-0.2	-0.61 0.30	0.43	0.12
13	M.1	6PPD-Quinone	Turbidity	pearson	two-sided	18	-0.37	-0.71 0.12	0.13	0.33
14	M.1	6PPD-Quinone	SAC	pearson	two-sided	18	-0.69	-0.88 -0.33	<0.05	0.92
15	M.1	6PPD-Quinone	NH4-N	pearson	two-sided	17	-0.53	-0.80 -0.06	<0.05	0.61
16	M.1	HMMM	Level	pearson	two-sided	21	0.6	0.23 0.82	<0.05	0.85
17	M.1	HMMM	Flow	pearson	two-sided	21	0.55	0.16 0.79	<0.05	0.76
18	M.1	HMMM	Temperature	pearson	two-sided	21	0.93	0.84 0.97	<0.05	1.0
19	M.1	HMMM	EC	pearson	two-sided	n.a.	n.a.	n.a.	n.a.	n.a.
20	M.1	HMMM	pH	pearson	two-sided	21	-0.79	-0.91 -0.55	<0.05	1.0
21	M.1	HMMM	Turbidity	pearson	two-sided	21	0.06	-0.38 0.48	0.79	0.06
22	M.1	HMMM	SAC	pearson	two-sided	21	-0.75	-0.89 -0.48	<0.05	0.99
23	M.1	HMMM	NH4-N	pearson	two-sided	19	-0.88	-0.95 -0.71	<0.05	1.0
24	M.2	1,3-Diphenylguanidine	Level	pearson	two-sided	16	-0.1	-0.57 0.41	0.7	0.07
25	M.2	1,3-Diphenylguanidine	Flow	pearson	two-sided	16	-0.12	-0.58 0.40	0.65	0.07
26	M.2	1,3-Diphenylguanidine	Temperature	pearson	two-sided	16	-0.29	-0.68 0.24	0.28	0.19
27	M.2	1,3-Diphenylguanidine	EC	pearson	two-sided	16	-0.08	-0.55 0.43	0.77	0.06
28	M.2	1,3-Diphenylguanidine	pH	pearson	two-sided	16	-0.24	-0.66 0.29	0.37	0.15
29	M.2	1,3-Diphenylguanidine	Turbidity	pearson	two-sided	16	-0.09	-0.56 0.42	0.73	0.06
30	M.2	1,3-Diphenylguanidine	SAC	pearson	two-sided	16	-0.17	-0.62 0.35	0.52	0.1
31	M.2	1,3-Diphenylguanidine	NH4-N	pearson	two-sided	16	-0.42	-0.76 0.09	0.1	0.39
32	M.2	6PPD-Quinone	Level	pearson	two-sided	9	-0.01	-0.67 0.66	0.98	0.05
33	M.2	6PPD-Quinone	Flow	pearson	two-sided	9	-0.05	-0.69 0.64	0.9	0.05
34	M.2	6PPD-Quinone	Temperature	pearson	two-sided	9	-0.47	-0.86 0.28	0.2	0.26
35	M.2	6PPD-Quinone	EC	pearson	two-sided	9	-0.05	-0.69 0.64	0.9	0.05
36	M.2	6PPD-Quinone	pH	pearson	two-sided	9	-0.24	-0.78 0.51	0.54	0.09
37	M.2	6PPD-Quinone	Turbidity	pearson	two-sided	9	-0.45	-0.86 0.31	0.23	0.24
38	M.2	6PPD-Quinone	SAC	pearson	two-sided	9	-0.54	-0.89 0.19	0.13	0.34
39	M.2	6PPD-Quinone	NH4-N	pearson	two-sided	9	-0.79	-0.95 -0.27	<0.05	0.78
40	M.2	HMMM	Level	pearson	two-sided	16	0.07	-0.44 0.55	0.8	0.06
41	M.2	HMMM	Flow	pearson	two-sided	16	0.06	-0.45 0.54	0.82	0.05
42	M.2	HMMM	Temperature	pearson	two-sided	16	0.05	-0.46 0.53	0.86	0.05
43	M.2	HMMM	EC	pearson	two-sided	16	0.39	-0.14 0.74	0.14	0.32
44	M.2	HMMM	pH	pearson	two-sided	16	0.51	0.02 0.80	<0.05	0.54
45	M.2	HMMM	Turbidity	pearson	two-sided	16	0.6	0.16 0.85	<0.05	0.74
46	M.2	HMMM	SAC	pearson	two-sided	16	0.57	0.11 0.83	<0.05	0.67
47	M.2	HMMM	NH4-N	pearson	two-sided	16	0.19	-0.33 0.63	0.47	0.11
48	M.3	1,3-Diphenylguanidine	Level	pearson	two-sided	23	0.41	-0.00 0.70	0.05	0.51
49	M.3	1,3-Diphenylguanidine	Flow	pearson	two-sided	23	0.36	-0.06 0.67	0.09	0.4
50	M.3	1,3-Diphenylguanidine	Temperature	pearson	two-sided	23	-0.85	-0.94 -0.68	<0.05	1.0
51	M.3	1,3-Diphenylguanidine	EC	pearson	two-sided	23	-0.75	-0.89 -0.49	<0.05	0.99
52	M.3	1,3-Diphenylguanidine	pH	pearson	two-sided	23	-0.85	-0.94 -0.68	<0.05	1.0
53	M.3	1,3-Diphenylguanidine	Turbidity	pearson	two-sided	23	-0.86	-0.94 -0.70	<0.05	1.0
54	M.3	1,3-Diphenylguanidine	SAC	pearson	two-sided	23	-0.89	-0.95 -0.76	<0.05	1.0
55	M.3	1,3-Diphenylguanidine	NH4-N	pearson	two-sided	23	-0.86	-0.94 -0.69	<0.05	1.0
56	M.3	6PPD-Quinone	Level	pearson	two-sided	13	0.19	-0.40 0.67	0.53	0.1
57	M.3	6PPD-Quinone	Flow	pearson	two-sided	13	0.21	-0.38 0.68	0.49	0.11
58	M.3	6PPD-Quinone	Temperature	pearson	two-sided	13	-0.79	-0.94 -0.43	<0.05	0.94
59	M.3	6PPD-Quinone	EC	pearson	two-sided	13	-0.59	-0.86 -0.05	<0.05	0.59
60	M.3	6PPD-Quinone	pH	pearson	two-sided	13	0.01	-0.54 0.56	0.97	0.05
61	M.3	6PPD-Quinone	Turbidity	pearson	two-sided	13	-0.41	-0.78 0.19	0.17	0.29
62	M.3	6PPD-Quinone	SAC	pearson	two-sided	13	-0.64	-0.88 -0.14	<0.05	0.7
63	M.3	6PPD-Quinone	NH4-N	pearson	two-sided	13	0.34	-0.26 0.75	0.26	0.21
64	M.3	HMMM	Level	pearson	two-sided	23	0.45	0.05 0.73	<0.05	0.6
65	M.3	HMMM	Flow	pearson	two-sided	23	0.42	0.00 0.71	0.05	0.52
66	M.3	HMMM	Temperature	pearson	two-sided	23	-0.75	-0.89 -0.49	<0.05	0.99
67	M.3	HMMM	EC	pearson	two-sided	23	-0.7	-0.86 -0.41	<0.05	0.98
68	M.3	HMMM	pH	pearson	two-sided	23	-0.84	-0.93 -0.66	<0.05	1.0
69	M.3	HMMM	Turbidity	pearson	two-sided	23	-0.82	-0.92 -0.61	<0.05	1.0
70	M.3	HMMM	SAC	pearson	two-sided	23	-0.82	-0.92 -0.62	<0.05	1.0
71	M.3	HMMM	NH4-N	pearson	two-sided	23	-0.83	-0.93 -0.64	<0.05	1.0
72	M.4	1,3-Diphenylguanidine	Level	pearson	two-sided	25	0.62	0.30 0.82	<0.05	0.94
73	M.4	1,3-Diphenylguanidine	Flow	pearson	two-sided	25	0.61	0.29 0.81	<0.05	0.92
74	M.4	1,3-Diphenylguanidine	Temperature	pearson	two-sided	25	-0.71	-0.86 -0.44	<0.05	0.99
75	M.4	1,3-Diphenylguanidine	EC	pearson	two-sided	25	-0.35	-0.66 0.05	0.08	0.42
76	M.4	1,3-Diphenylguanidine	pH	pearson	two-sided	25	-0.39	-0.68 0.00	0.05	0.51
77	M.4	1,3-Diphenylguanidine	Turbidity	pearson	two-sided	25	-0.34	-0.65 0.06	0.09	0.4
78	M.4	1,3-Diphenylguanidine	SAC	pearson	two-sided	25	-0.54	-0.77 -0.18	<0.05	0.82
79	M.4	1,3-Diphenylguanidine	NH4-N	pearson	two-sided	25	-0.75	-0.88 -0.51	<0.05	1.0
80	M.4	6PPD-Quinone	Level	pearson	two-sided	20	0.12	-0.34 0.54	0.61	0.08
81	M.4	6PPD-Quinone	Flow	pearson	two-sided	20	0.09	-0.37 0.51	0.72	0.06
82	M.4	6PPD-Quinone	Temperature	pearson	two-sided	20	-0.91	-0.96 -0.78	<0.05	1.0
83	M.4	6PPD-Quinone	EC	pearson	two-sided	20	-0.61	-0.83 -0.24	<0.05	0.85
84	M.4	6PPD-Quinone	pH	pearson	two-sided	20	-0.58	-0.81 -0.18	<0.05	0.79
85	M.4	6PPD-Quinone	Turbidity	pearson	two-sided	20	-0.72	-0.88 -0.40	<0.05	0.97
86	M.4	6PPD-Quinone	SAC	pearson	two-sided	20	-0.81	-0.92 -0.57	<0.05	1.0
87	M.4	6PPD-Quinone	NH4-N	pearson	two-sided	20	-0.85	-0.94 -0.64	<0.05	1.0
88	M.4	HMMM	Level	pearson	two-sided	24	-0.43	-0.71 -0.03	<0.05	0.56
89	M.4	HMMM	Flow	pearson	two-sided	24	-0.38	-0.68 0.02	0.06	0.47
90	M.4	HMMM	Temperature	pearson	two-sided	24	0.58	0.22 0.79	<0.05	0.86
91	M.4	HMMM	EC	pearson	two-sided	24	0.53	0.17 0.77	<0.05	0.79
92	M.4	HMMM	pH	pearson	two-sided	24	0.54	0.17 0.77	<0.05	0.8
93	M.4	HMMM	Turbidity	pearson	two-sided	24	0.29	-0.13 0.62	0.17	0.28
94	M.4	HMMM	SAC	pearson	two-sided	24	0.45	0.05 0.72	<0.05	0.61
95	M.4	HMMM	NH4-N	pearson	two-sided	24	0.68	0.37 0.85	<0.05	0.97
