# Supplementary material for: Exploring online sensor parameters as proxies for polar organic chemicals—An innovative approach for combined sewer overflow monitoring
Source: PLoS One. 2025 Oct 13;20(10):e0333173. doi: 10.1371/journal.pone.0333173 (PMC12517529; doi:10.1371/journal.pone.0333173)
Supplement: S2 Tables — The tables in this zip file show the statistical measures (Pearson correlation coefficient, p-value, confidence interval, etc.) of all correlations calculated for this manuscript. A ReadMe file explains further details about the content and structure of each table. (ZIP) [file pone.0333173.s002.zip › S2_Tables/S2_Table18_catchment_L_sensors_vs_road_stat.csv]

	Rain event	X	Y	method	alternative	n	r	95% CI	p-val	power
0	L.1	1,3-Diphenylguanidine	Flow	pearson	two-sided	83	0.1	-0.12 0.31	0.38	0.14
1	L.1	1,3-Diphenylguanidine	Temperature	pearson	two-sided	83	0.3	0.09 0.48	<0.05	0.78
2	L.1	1,3-Diphenylguanidine	EC	pearson	two-sided	83	0.33	0.12 0.51	<0.05	0.86
3	L.1	1,3-Diphenylguanidine	pH	pearson	two-sided	83	-0.24	-0.44 -0.03	<0.05	0.61
4	L.1	1,3-Diphenylguanidine	SAC	pearson	two-sided	83	0.12	-0.10 0.33	0.27	0.2
5	L.1	1,3-Diphenylguanidine	NH4-N	pearson	two-sided	83	-0.16	-0.36 0.06	0.16	0.29
6	L.1	6PPD-Quinone	Flow	pearson	two-sided	83	0.52	0.34 0.66	<0.05	1.0
7	L.1	6PPD-Quinone	Temperature	pearson	two-sided	83	-0.23	-0.43 -0.02	<0.05	0.58
8	L.1	6PPD-Quinone	EC	pearson	two-sided	83	-0.17	-0.38 0.04	0.11	0.35
9	L.1	6PPD-Quinone	pH	pearson	two-sided	83	-0.37	-0.55 -0.17	<0.05	0.94
10	L.1	6PPD-Quinone	SAC	pearson	two-sided	83	0.11	-0.11 0.32	0.31	0.17
11	L.1	6PPD-Quinone	NH4-N	pearson	two-sided	83	-0.48	-0.63 -0.30	<0.05	1.0
12	L.1	HMMM	Flow	pearson	two-sided	83	0.29	0.08 0.47	<0.05	0.76
13	L.1	HMMM	Temperature	pearson	two-sided	83	0.03	-0.18 0.25	0.76	0.06
14	L.1	HMMM	EC	pearson	two-sided	83	0.07	-0.15 0.28	0.52	0.1
15	L.1	HMMM	pH	pearson	two-sided	83	-0.02	-0.23 0.20	0.87	0.05
16	L.1	HMMM	SAC	pearson	two-sided	83	0.49	0.30 0.63	<0.05	1.0
17	L.1	HMMM	NH4-N	pearson	two-sided	83	-0.2	-0.40 0.01	0.07	0.45
18	L.2	1,3-Diphenylguanidine	Flow	pearson	two-sided	n.a.	n.a.	n.a.	n.a.	n.a.
19	L.2	1,3-Diphenylguanidine	Temperature	pearson	two-sided	n.a.	n.a.	n.a.	n.a.	n.a.
20	L.2	1,3-Diphenylguanidine	EC	pearson	two-sided	n.a.	n.a.	n.a.	n.a.	n.a.
21	L.2	1,3-Diphenylguanidine	pH	pearson	two-sided	n.a.	n.a.	n.a.	n.a.	n.a.
22	L.2	1,3-Diphenylguanidine	SAC	pearson	two-sided	n.a.	n.a.	n.a.	n.a.	n.a.
23	L.2	1,3-Diphenylguanidine	NH4-N	pearson	two-sided	n.a.	n.a.	n.a.	n.a.	n.a.
24	L.2	6PPD-Quinone	Flow	pearson	two-sided	n.a.	n.a.	n.a.	n.a.	n.a.
25	L.2	6PPD-Quinone	Temperature	pearson	two-sided	n.a.	n.a.	n.a.	n.a.	n.a.
26	L.2	6PPD-Quinone	EC	pearson	two-sided	n.a.	n.a.	n.a.	n.a.	n.a.
27	L.2	6PPD-Quinone	pH	pearson	two-sided	n.a.	n.a.	n.a.	n.a.	n.a.
28	L.2	6PPD-Quinone	SAC	pearson	two-sided	n.a.	n.a.	n.a.	n.a.	n.a.
29	L.2	6PPD-Quinone	NH4-N	pearson	two-sided	n.a.	n.a.	n.a.	n.a.	n.a.
30	L.2	HMMM	Flow	pearson	two-sided	n.a.	n.a.	n.a.	n.a.	n.a.
31	L.2	HMMM	Temperature	pearson	two-sided	n.a.	n.a.	n.a.	n.a.	n.a.
32	L.2	HMMM	EC	pearson	two-sided	n.a.	n.a.	n.a.	n.a.	n.a.
33	L.2	HMMM	pH	pearson	two-sided	n.a.	n.a.	n.a.	n.a.	n.a.
34	L.2	HMMM	SAC	pearson	two-sided	n.a.	n.a.	n.a.	n.a.	n.a.
35	L.2	HMMM	NH4-N	pearson	two-sided	n.a.	n.a.	n.a.	n.a.	n.a.
36	L.3	1,3-Diphenylguanidine	Flow	pearson	two-sided	7	-0.92	-0.99 -0.55	<0.05	0.92
37	L.3	1,3-Diphenylguanidine	Temperature	pearson	two-sided	7	-0.87	-0.98 -0.33	<0.05	0.79
38	L.3	1,3-Diphenylguanidine	EC	pearson	two-sided	7	0.44	-0.47 0.90	0.33	0.17
39	L.3	1,3-Diphenylguanidine	pH	pearson	two-sided	7	0.43	-0.47 0.89	0.33	0.17
40	L.3	1,3-Diphenylguanidine	SAC	pearson	two-sided	7	0.6	-0.27 0.93	0.15	0.32
41	L.3	1,3-Diphenylguanidine	NH4-N	pearson	two-sided	7	0.46	-0.45 0.90	0.3	0.18
42	L.3	6PPD-Quinone	Flow	pearson	two-sided	7	0.63	-0.23 0.94	0.13	0.36
43	L.3	6PPD-Quinone	Temperature	pearson	two-sided	7	0.76	0.02 0.96	0.05	0.56
44	L.3	6PPD-Quinone	EC	pearson	two-sided	7	-0.36	-0.87 0.54	0.43	0.13
45	L.3	6PPD-Quinone	pH	pearson	two-sided	7	-0.45	-0.90 0.46	0.31	0.18
46	L.3	6PPD-Quinone	SAC	pearson	two-sided	7	-0.65	-0.94 0.21	0.12	0.37
47	L.3	6PPD-Quinone	NH4-N	pearson	two-sided	7	-0.83	-0.97 -0.21	<0.05	0.71
48	L.3	HMMM	Flow	pearson	two-sided	7	0.24	-0.63 0.84	0.61	0.08
49	L.3	HMMM	Temperature	pearson	two-sided	7	-0.09	-0.79 0.71	0.85	0.05
50	L.3	HMMM	EC	pearson	two-sided	7	0.65	-0.21 0.94	0.12	0.37
51	L.3	HMMM	pH	pearson	two-sided	7	0.09	-0.71 0.79	0.84	0.05
52	L.3	HMMM	SAC	pearson	two-sided	7	0.31	-0.58 0.86	0.5	0.11
53	L.3	HMMM	NH4-N	pearson	two-sided	7	-0.4	-0.89 0.50	0.37	0.15
54	L.4	1,3-Diphenylguanidine	Flow	pearson	two-sided	14	0.22	-0.35 0.67	0.45	0.12
55	L.4	1,3-Diphenylguanidine	Temperature	pearson	two-sided	14	0.26	-0.31 0.70	0.37	0.15
56	L.4	1,3-Diphenylguanidine	EC	pearson	two-sided	14	0.28	-0.29 0.71	0.33	0.17
57	L.4	1,3-Diphenylguanidine	pH	pearson	two-sided	14	-0.09	-0.59 0.46	0.76	0.06
58	L.4	1,3-Diphenylguanidine	SAC	pearson	two-sided	14	0.32	-0.26 0.73	0.27	0.2
59	L.4	1,3-Diphenylguanidine	NH4-N	pearson	two-sided	14	0.12	-0.44 0.61	0.69	0.07
60	L.4	6PPD-Quinone	Flow	pearson	two-sided	14	0.67	0.22 0.89	<0.05	0.8
61	L.4	6PPD-Quinone	Temperature	pearson	two-sided	14	0.12	-0.44 0.61	0.7	0.07
62	L.4	6PPD-Quinone	EC	pearson	two-sided	14	-0.29	-0.71 0.29	0.32	0.17
63	L.4	6PPD-Quinone	pH	pearson	two-sided	14	-0.6	-0.86 -0.11	<0.05	0.66
64	L.4	6PPD-Quinone	SAC	pearson	two-sided	14	-0.01	-0.54 0.52	0.96	0.05
65	L.4	6PPD-Quinone	NH4-N	pearson	two-sided	14	-0.21	-0.67 0.36	0.48	0.11
66	L.4	HMMM	Flow	pearson	two-sided	14	0.54	0.02 0.83	0.05	0.54
67	L.4	HMMM	Temperature	pearson	two-sided	14	0.1	-0.46 0.60	0.74	0.06
68	L.4	HMMM	EC	pearson	two-sided	14	-0.11	-0.60 0.45	0.71	0.07
69	L.4	HMMM	pH	pearson	two-sided	14	-0.36	-0.75 0.21	0.2	0.26
70	L.4	HMMM	SAC	pearson	two-sided	14	0.31	-0.27 0.72	0.28	0.19
71	L.4	HMMM	NH4-N	pearson	two-sided	14	0.01	-0.52 0.54	0.97	0.05
72	L.5	1,3-Diphenylguanidine	Flow	pearson	two-sided	5	-0.58	-0.97 0.62	0.3	0.19
73	L.5	1,3-Diphenylguanidine	Temperature	pearson	two-sided	5	-0.07	-0.90 0.87	0.91	0.05
74	L.5	1,3-Diphenylguanidine	EC	pearson	two-sided	5	0.75	-0.39 0.98	0.14	0.34
75	L.5	1,3-Diphenylguanidine	pH	pearson	two-sided	5	-0.44	-0.95 0.73	0.46	0.12
76	L.5	1,3-Diphenylguanidine	SAC	pearson	two-sided	5	-0.21	-0.92 0.82	0.73	0.07
77	L.5	1,3-Diphenylguanidine	NH4-N	pearson	two-sided	5	-0.87	-0.99 0.04	0.05	0.55
78	L.5	6PPD-Quinone	Flow	pearson	two-sided	5	-0.25	-0.93 0.81	0.68	0.07
79	L.5	6PPD-Quinone	Temperature	pearson	two-sided	5	0.42	-0.73 0.95	0.48	0.12
80	L.5	6PPD-Quinone	EC	pearson	two-sided	5	0.35	-0.77 0.94	0.56	0.09
81	L.5	6PPD-Quinone	pH	pearson	two-sided	5	-0.79	-0.99 0.30	0.11	0.39
82	L.5	6PPD-Quinone	SAC	pearson	two-sided	5	-0.52	-0.96 0.67	0.37	0.15
83	L.5	6PPD-Quinone	NH4-N	pearson	two-sided	5	-0.67	-0.98 0.52	0.21	0.25
84	L.5	HMMM	Flow	pearson	two-sided	5	-0.87	-0.99 0.06	0.06	0.54
85	L.5	HMMM	Temperature	pearson	two-sided	5	-0.34	-0.94 0.78	0.58	0.09
86	L.5	HMMM	EC	pearson	two-sided	5	0.89	0.04 0.99	<0.05	0.6
87	L.5	HMMM	pH	pearson	two-sided	5	-0.21	-0.92 0.83	0.74	0.07
88	L.5	HMMM	SAC	pearson	two-sided	5	-0.0	-0.88 0.88	1.0	0.05
89	L.5	HMMM	NH4-N	pearson	two-sided	5	-0.99	-1.00 -0.79	<0.05	0.96
90	L.6	1,3-Diphenylguanidine	Flow	pearson	two-sided	39	-0.48	-0.69 -0.19	<0.05	0.89
91	L.6	1,3-Diphenylguanidine	Temperature	pearson	two-sided	39	0.86	0.75 0.93	<0.05	1.0
92	L.6	1,3-Diphenylguanidine	EC	pearson	two-sided	39	0.48	0.19 0.69	<0.05	0.88
93	L.6	1,3-Diphenylguanidine	pH	pearson	two-sided	39	0.41	0.11 0.64	<0.05	0.76
94	L.6	1,3-Diphenylguanidine	SAC	pearson	two-sided	39	0.81	0.66 0.89	<0.05	1.0
95	L.6	1,3-Diphenylguanidine	NH4-N	pearson	two-sided	39	0.65	0.42 0.80	<0.05	1.0
96	L.6	6PPD-Quinone	Flow	pearson	two-sided	39	-0.43	-0.66 -0.13	<0.05	0.8
97	L.6	6PPD-Quinone	Temperature	pearson	two-sided	39	0.82	0.68 0.90	<0.05	1.0
98	L.6	6PPD-Quinone	EC	pearson	two-sided	39	0.36	0.05 0.61	<0.05	0.63
99	L.6	6PPD-Quinone	pH	pearson	two-sided	39	0.37	0.07 0.62	<0.05	0.66
100	L.6	6PPD-Quinone	SAC	pearson	two-sided	39	0.78	0.62 0.88	<0.05	1.0
101	L.6	6PPD-Quinone	NH4-N	pearson	two-sided	39	0.62	0.38 0.79	<0.05	0.99
102	L.6	HMMM	Flow	pearson	two-sided	39	-0.32	-0.57 -0.00	0.05	0.51
103	L.6	HMMM	Temperature	pearson	two-sided	39	0.68	0.47 0.82	<0.05	1.0
104	L.6	HMMM	EC	pearson	two-sided	39	0.57	0.31 0.75	<0.05	0.97
105	L.6	HMMM	pH	pearson	two-sided	39	0.43	0.13 0.66	<0.05	0.79
106	L.6	HMMM	SAC	pearson	two-sided	39	0.59	0.33 0.76	<0.05	0.98
107	L.6	HMMM	NH4-N	pearson	two-sided	39	0.48	0.19 0.69	<0.05	0.89
108	L.7	1,3-Diphenylguanidine	Flow	pearson	two-sided	9	0.1	-0.60 0.72	0.79	0.06
109	L.7	1,3-Diphenylguanidine	Temperature	pearson	two-sided	9	0.68	0.03 0.93	<0.05	0.57
110	L.7	1,3-Diphenylguanidine	EC	pearson	two-sided	9	0.57	-0.15 0.90	0.11	0.38
111	L.7	1,3-Diphenylguanidine	pH	pearson	two-sided	9	0.27	-0.48 0.79	0.47	0.11
112	L.7	1,3-Diphenylguanidine	SAC	pearson	two-sided	9	0.61	-0.10 0.91	0.08	0.44
113	L.7	1,3-Diphenylguanidine	NH4-N	pearson	two-sided	9	0.5	-0.25 0.87	0.17	0.29
114	L.7	6PPD-Quinone	Flow	pearson	two-sided	9	-0.3	-0.81 0.45	0.43	0.13
115	L.7	6PPD-Quinone	Temperature	pearson	two-sided	9	0.86	0.45 0.97	<0.05	0.9
116	L.7	6PPD-Quinone	EC	pearson	two-sided	9	0.8	0.30 0.96	<0.05	0.81
117	L.7	6PPD-Quinone	pH	pearson	two-sided	9	0.54	-0.19 0.89	0.13	0.35
118	L.7	6PPD-Quinone	SAC	pearson	two-sided	9	0.72	0.10 0.94	<0.05	0.63
119	L.7	6PPD-Quinone	NH4-N	pearson	two-sided	9	0.71	0.09 0.93	<0.05	0.63
120	L.7	HMMM	Flow	pearson	two-sided	9	-0.65	-0.92 0.02	0.06	0.51
121	L.7	HMMM	Temperature	pearson	two-sided	9	0.96	0.81 0.99	<0.05	1.0
122	L.7	HMMM	EC	pearson	two-sided	9	0.96	0.84 0.99	<0.05	1.0
123	L.7	HMMM	pH	pearson	two-sided	9	0.85	0.41 0.97	<0.05	0.88
124	L.7	HMMM	SAC	pearson	two-sided	9	0.9	0.57 0.98	<0.05	0.96
125	L.7	HMMM	NH4-N	pearson	two-sided	9	0.93	0.68 0.98	<0.05	0.98
126	L.8	1,3-Diphenylguanidine	Flow	pearson	two-sided	10	0.06	-0.59 0.66	0.88	0.05
127	L.8	1,3-Diphenylguanidine	Temperature	pearson	two-sided	10	0.53	-0.15 0.87	0.12	0.37
128	L.8	1,3-Diphenylguanidine	EC	pearson	two-sided	10	0.34	-0.37 0.80	0.34	0.16
129	L.8	1,3-Diphenylguanidine	pH	pearson	two-sided	10	0.62	-0.01 0.90	0.05	0.52
130	L.8	1,3-Diphenylguanidine	SAC	pearson	two-sided	10	0.37	-0.34 0.81	0.29	0.19
131	L.8	1,3-Diphenylguanidine	NH4-N	pearson	two-sided	10	0.54	-0.13 0.87	0.1	0.39
132	L.8	6PPD-Quinone	Flow	pearson	two-sided	10	0.23	-0.47 0.75	0.52	0.1
133	L.8	6PPD-Quinone	Temperature	pearson	two-sided	10	0.34	-0.37 0.80	0.34	0.16
134	L.8	6PPD-Quinone	EC	pearson	two-sided	10	0.14	-0.54 0.71	0.71	0.07
135	L.8	6PPD-Quinone	pH	pearson	two-sided	10	0.47	-0.23 0.85	0.17	0.29
136	L.8	6PPD-Quinone	SAC	pearson	two-sided	10	0.2	-0.50 0.73	0.59	0.08
137	L.8	6PPD-Quinone	NH4-N	pearson	two-sided	10	0.36	-0.35 0.81	0.3	0.18
138	L.8	HMMM	Flow	pearson	two-sided	10	-0.15	-0.71 0.53	0.67	0.07
139	L.8	HMMM	Temperature	pearson	two-sided	10	0.7	0.13 0.92	<0.05	0.67
140	L.8	HMMM	EC	pearson	two-sided	10	0.58	-0.08 0.89	0.08	0.45
141	L.8	HMMM	pH	pearson	two-sided	10	0.87	0.52 0.97	<0.05	0.95
142	L.8	HMMM	SAC	pearson	two-sided	10	0.54	-0.14 0.87	0.11	0.38
143	L.8	HMMM	NH4-N	pearson	two-sided	10	0.74	0.20 0.93	<0.05	0.73
144	L.9	1,3-Diphenylguanidine	Flow	pearson	two-sided	19	-0.85	-0.94 -0.64	<0.05	1.0
145	L.9	1,3-Diphenylguanidine	Temperature	pearson	two-sided	19	0.87	0.69 0.95	<0.05	1.0
146	L.9	1,3-Diphenylguanidine	EC	pearson	two-sided	19	0.88	0.71 0.95	<0.05	1.0
147	L.9	1,3-Diphenylguanidine	pH	pearson	two-sided	19	0.92	0.80 0.97	<0.05	1.0
148	L.9	1,3-Diphenylguanidine	SAC	pearson	two-sided	19	0.9	0.75 0.96	<0.05	1.0
149	L.9	1,3-Diphenylguanidine	NH4-N	pearson	two-sided	19	0.89	0.73 0.96	<0.05	1.0
150	L.9	6PPD-Quinone	Flow	pearson	two-sided	19	0.44	-0.02 0.75	0.06	0.49
151	L.9	6PPD-Quinone	Temperature	pearson	two-sided	19	-0.41	-0.73 0.05	0.08	0.44
152	L.9	6PPD-Quinone	EC	pearson	two-sided	19	-0.35	-0.69 0.13	0.15	0.31
153	L.9	6PPD-Quinone	pH	pearson	two-sided	19	-0.36	-0.70 0.11	0.13	0.34
154	L.9	6PPD-Quinone	SAC	pearson	two-sided	19	-0.37	-0.70 0.10	0.12	0.35
155	L.9	6PPD-Quinone	NH4-N	pearson	two-sided	19	-0.36	-0.70 0.11	0.12	0.35
156	L.9	HMMM	Flow	pearson	two-sided	19	-0.67	-0.86 -0.31	<0.05	0.91
157	L.9	HMMM	Temperature	pearson	two-sided	19	0.78	0.51 0.91	<0.05	0.99
158	L.9	HMMM	EC	pearson	two-sided	19	0.84	0.63 0.94	<0.05	1.0
159	L.9	HMMM	pH	pearson	two-sided	19	0.65	0.28 0.85	<0.05	0.89
160	L.9	HMMM	SAC	pearson	two-sided	19	0.77	0.49 0.91	<0.05	0.99
161	L.9	HMMM	NH4-N	pearson	two-sided	19	0.76	0.47 0.90	<0.05	0.98
162	L.10	1,3-Diphenylguanidine	Flow	pearson	two-sided	9	0.55	-0.18 0.89	0.13	0.35
163	L.10	1,3-Diphenylguanidine	Temperature	pearson	two-sided	9	0.33	-0.43 0.81	0.39	0.14
164	L.10	1,3-Diphenylguanidine	EC	pearson	two-sided	9	0.33	-0.42 0.82	0.38	0.14
165	L.10	1,3-Diphenylguanidine	pH	pearson	two-sided	9	0.21	-0.53 0.77	0.59	0.08
166	L.10	1,3-Diphenylguanidine	SAC	pearson	two-sided	9	0.24	-0.50 0.78	0.53	0.1
167	L.10	1,3-Diphenylguanidine	NH4-N	pearson	two-sided	9	0.2	-0.53 0.76	0.6	0.08
168	L.10	6PPD-Quinone	Flow	pearson	two-sided	9	-0.03	-0.68 0.65	0.94	0.05
169	L.10	6PPD-Quinone	Temperature	pearson	two-sided	9	-0.78	-0.95 -0.25	<0.05	0.77
170	L.10	6PPD-Quinone	EC	pearson	two-sided	9	-0.39	-0.84 0.37	0.3	0.18
171	L.10	6PPD-Quinone	pH	pearson	two-sided	9	-0.43	-0.85 0.33	0.25	0.22
172	L.10	6PPD-Quinone	SAC	pearson	two-sided	9	-0.42	-0.85 0.34	0.26	0.21
173	L.10	6PPD-Quinone	NH4-N	pearson	two-sided	9	-0.56	-0.89 0.16	0.12	0.37
174	L.10	HMMM	Flow	pearson	two-sided	9	0.28	-0.47 0.80	0.46	0.12
175	L.10	HMMM	Temperature	pearson	two-sided	9	-0.5	-0.88 0.24	0.17	0.3
176	L.10	HMMM	EC	pearson	two-sided	9	-0.15	-0.74 0.57	0.7	0.07
177	L.10	HMMM	pH	pearson	two-sided	9	-0.34	-0.82 0.42	0.37	0.15
178	L.10	HMMM	SAC	pearson	two-sided	9	-0.16	-0.74 0.56	0.68	0.07
179	L.10	HMMM	NH4-N	pearson	two-sided	9	-0.44	-0.85 0.32	0.24	0.23
180	L.11	1,3-Diphenylguanidine	Flow	pearson	two-sided	41	0.6	0.35 0.76	<0.05	0.99
181	L.11	1,3-Diphenylguanidine	Temperature	pearson	two-sided	41	0.83	0.70 0.90	<0.05	1.0
182	L.11	1,3-Diphenylguanidine	EC	pearson	two-sided	41	-0.44	-0.66 -0.15	<0.05	0.83
183	L.11	1,3-Diphenylguanidine	pH	pearson	two-sided	41	-0.06	-0.36 0.25	0.71	0.07
184	L.11	1,3-Diphenylguanidine	SAC	pearson	two-sided	41	-0.11	-0.40 0.20	0.49	0.11
185	L.11	1,3-Diphenylguanidine	NH4-N	pearson	two-sided	41	-0.37	-0.61 -0.08	<0.05	0.69
186	L.11	6PPD-Quinone	Flow	pearson	two-sided	38	0.42	0.11 0.65	<0.05	0.76
187	L.11	6PPD-Quinone	Temperature	pearson	two-sided	38	0.8	0.65 0.89	<0.05	1.0
188	L.11	6PPD-Quinone	EC	pearson	two-sided	38	-0.19	-0.48 0.14	0.26	0.21
189	L.11	6PPD-Quinone	pH	pearson	two-sided	38	0.03	-0.29 0.35	0.86	0.05
190	L.11	6PPD-Quinone	SAC	pearson	two-sided	38	0.12	-0.21 0.42	0.49	0.11
191	L.11	6PPD-Quinone	NH4-N	pearson	two-sided	38	-0.11	-0.41 0.22	0.52	0.1
192	L.11	HMMM	Flow	pearson	two-sided	41	0.57	0.32 0.75	<0.05	0.98
193	L.11	HMMM	Temperature	pearson	two-sided	41	0.81	0.68 0.90	<0.05	1.0
194	L.11	HMMM	EC	pearson	two-sided	41	-0.43	-0.65 -0.14	<0.05	0.82
195	L.11	HMMM	pH	pearson	two-sided	41	-0.09	-0.38 0.23	0.6	0.08
196	L.11	HMMM	SAC	pearson	two-sided	41	-0.14	-0.43 0.18	0.39	0.14
197	L.11	HMMM	NH4-N	pearson	two-sided	41	-0.35	-0.59 -0.05	<0.05	0.62
198	L.12	1,3-Diphenylguanidine	Flow	pearson	two-sided	21	0.72	0.42 0.88	<0.05	0.97
199	L.12	1,3-Diphenylguanidine	Temperature	pearson	two-sided	21	0.81	0.59 0.92	<0.05	1.0
200	L.12	1,3-Diphenylguanidine	EC	pearson	two-sided	21	-0.57	-0.80 -0.18	<0.05	0.8
201	L.12	1,3-Diphenylguanidine	pH	pearson	two-sided	21	-0.31	-0.65 0.14	0.18	0.28
202	L.12	1,3-Diphenylguanidine	SAC	pearson	two-sided	21	-0.49	-0.76 -0.07	<0.05	0.64
203	L.12	1,3-Diphenylguanidine	NH4-N	pearson	two-sided	21	-0.93	-0.97 -0.84	<0.05	1.0
204	L.12	6PPD-Quinone	Flow	pearson	two-sided	21	0.61	0.24 0.82	<0.05	0.86
205	L.12	6PPD-Quinone	Temperature	pearson	two-sided	21	0.82	0.61 0.93	<0.05	1.0
206	L.12	6PPD-Quinone	EC	pearson	two-sided	21	-0.64	-0.84 -0.28	<0.05	0.9
207	L.12	6PPD-Quinone	pH	pearson	two-sided	21	-0.24	-0.61 0.22	0.3	0.18
208	L.12	6PPD-Quinone	SAC	pearson	two-sided	21	-0.53	-0.78 -0.13	<0.05	0.73
209	L.12	6PPD-Quinone	NH4-N	pearson	two-sided	21	-0.91	-0.96 -0.80	<0.05	1.0
210	L.12	HMMM	Flow	pearson	two-sided	21	0.42	-0.01 0.72	0.06	0.5
211	L.12	HMMM	Temperature	pearson	two-sided	21	0.79	0.54 0.91	<0.05	1.0
212	L.12	HMMM	EC	pearson	two-sided	21	-0.69	-0.86 -0.37	<0.05	0.95
213	L.12	HMMM	pH	pearson	two-sided	21	-0.09	-0.50 0.36	0.71	0.07
214	L.12	HMMM	SAC	pearson	two-sided	21	-0.54	-0.79 -0.14	<0.05	0.74
215	L.12	HMMM	NH4-N	pearson	two-sided	21	-0.84	-0.93 -0.65	<0.05	1.0
216	L.13	1,3-Diphenylguanidine	Flow	pearson	two-sided	9	-0.77	-0.95 -0.23	<0.05	0.75
217	L.13	1,3-Diphenylguanidine	Temperature	pearson	two-sided	9	0.82	0.35 0.96	<0.05	0.84
218	L.13	1,3-Diphenylguanidine	EC	pearson	two-sided	9	0.99	0.95 1.00	<0.05	1.0
219	L.13	1,3-Diphenylguanidine	pH	pearson	two-sided	9	0.9	0.58 0.98	<0.05	0.96
220	L.13	1,3-Diphenylguanidine	SAC	pearson	two-sided	9	0.17	-0.56 0.75	0.66	0.07
221	L.13	1,3-Diphenylguanidine	NH4-N	pearson	two-sided	9	0.66	-0.01 0.92	0.05	0.53
222	L.13	6PPD-Quinone	Flow	pearson	two-sided	9	-0.69	-0.93 -0.05	<0.05	0.58
223	L.13	6PPD-Quinone	Temperature	pearson	two-sided	9	0.91	0.63 0.98	<0.05	0.97
224	L.13	6PPD-Quinone	EC	pearson	two-sided	9	0.93	0.68 0.98	<0.05	0.99
225	L.13	6PPD-Quinone	pH	pearson	two-sided	9	0.82	0.34 0.96	<0.05	0.84
226	L.13	6PPD-Quinone	SAC	pearson	two-sided	9	0.34	-0.42 0.82	0.37	0.15
227	L.13	6PPD-Quinone	NH4-N	pearson	two-sided	9	0.77	0.22 0.95	<0.05	0.74
228	L.13	HMMM	Flow	pearson	two-sided	9	-0.86	-0.97 -0.46	<0.05	0.91
229	L.13	HMMM	Temperature	pearson	two-sided	9	0.76	0.21 0.95	<0.05	0.73
230	L.13	HMMM	EC	pearson	two-sided	9	1.0	0.98 1.00	<0.05	1.0
231	L.13	HMMM	pH	pearson	two-sided	9	0.94	0.73 0.99	<0.05	0.99
232	L.13	HMMM	SAC	pearson	two-sided	9	0.05	-0.63 0.69	0.89	0.05
233	L.13	HMMM	NH4-N	pearson	two-sided	9	0.65	-0.03 0.92	0.06	0.51
