# Supplementary material for: Exploring online sensor parameters as proxies for polar organic chemicals—An innovative approach for combined sewer overflow monitoring
Source: PLoS One. 2025 Oct 13;20(10):e0333173. doi: 10.1371/journal.pone.0333173 (PMC12517529; doi:10.1371/journal.pone.0333173)
Supplement: S2 Tables — The tables in this zip file show the statistical measures (Pearson correlation coefficient, p-value, confidence interval, etc.) of all correlations calculated for this manuscript. A ReadMe file explains further details about the content and structure of each table. (ZIP) [file pone.0333173.s002.zip › S2_Tables/S2_Table1_catchment_S_omps_vs_individual_shifted_sensors_stat.csv]

	X	Y	method	alternative	n	r	CI 95%	p-val	power
0	Acesulfame	Flow_shifted	pearson	two-sided	292	-0.22	-0.32;-0.1	<0.05	0.96
1	Acesulfame	Level_shifted	pearson	two-sided	292	0.08	-0.04;0.19	0.18	0.27
2	Caffeine	Flow_shifted	pearson	two-sided	299	-0.24	-0.34;-0.13	<0.05	0.99
3	Caffeine	Level_shifted	pearson	two-sided	299	0.05	-0.07;0.16	0.41	0.13
4	Cyclamate	Flow_shifted	pearson	two-sided	292	-0.23	-0.34;-0.12	<0.05	0.98
5	Cyclamate	Level_shifted	pearson	two-sided	292	-0.12	-0.23;-0.01	<0.05	0.55
6	Candesartan	Flow_shifted	pearson	two-sided	285	-0.22	-0.33;-0.11	<0.05	0.97
7	Candesartan	Level_shifted	pearson	two-sided	285	-0.22	-0.33;-0.11	<0.05	0.97
8	Citalopram	Flow_shifted	pearson	two-sided	188	-0.35	-0.47;-0.22	<0.05	1.0
9	Citalopram	Level_shifted	pearson	two-sided	188	0.22	0.08;0.36	<0.05	0.88
10	Diclofenac	Flow_shifted	pearson	two-sided	295	-0.1	-0.21;0.01	0.08	0.43
11	Diclofenac	Level_shifted	pearson	two-sided	295	0.07	-0.04;0.18	0.22	0.23
12	Hydrochlorothiazide	Flow_shifted	pearson	two-sided	273	-0.15	-0.26;-0.03	<0.05	0.68
13	Hydrochlorothiazide	Level_shifted	pearson	two-sided	273	0.0	-0.12;0.12	0.96	0.05
14	Triclosan	Flow_shifted	pearson	two-sided	205	-0.11	-0.25;0.02	0.11	0.36
15	Triclosan	Level_shifted	pearson	two-sided	205	-0.11	-0.24;0.03	0.12	0.35
16	1,3-Diphenylguanidine	Flow_shifted	pearson	two-sided	298	-0.32	-0.42;-0.21	<0.05	1.0
17	1,3-Diphenylguanidine	Level_shifted	pearson	two-sided	298	-0.64	-0.7;-0.57	<0.05	1.0
18	6PPD-Quinone	Flow_shifted	pearson	two-sided	271	-0.4	-0.5;-0.29	<0.05	1.0
19	6PPD-Quinone	Level_shifted	pearson	two-sided	271	-0.68	-0.74;-0.61	<0.05	1.0
20	HMMM	Flow_shifted	pearson	two-sided	284	-0.27	-0.38;-0.16	<0.05	1.0
21	HMMM	Level_shifted	pearson	two-sided	284	-0.56	-0.63;-0.47	<0.05	1.0
22	2,4-D	Flow_shifted	pearson	two-sided	160	-0.05	-0.2;0.11	0.57	0.09
23	2,4-D	Level_shifted	pearson	two-sided	160	-0.29	-0.43;-0.15	<0.05	0.97
24	Carbendazim	Flow_shifted	pearson	two-sided	139	-0.13	-0.29;0.04	0.14	0.32
25	Carbendazim	Level_shifted	pearson	two-sided	139	-0.13	-0.29;0.04	0.13	0.33
26	Diuron	Flow_shifted	pearson	two-sided	135	-0.08	-0.25;0.09	0.35	0.16
27	Diuron	Level_shifted	pearson	two-sided	135	-0.51	-0.63;-0.38	<0.05	1.0
28	MCPA	Flow_shifted	pearson	two-sided	141	-0.24	-0.39;-0.08	<0.05	0.82
29	MCPA	Level_shifted	pearson	two-sided	141	0.11	-0.06;0.27	0.19	0.26
30	Mecoprop	Flow_shifted	pearson	two-sided	292	-0.18	-0.29;-0.07	<0.05	0.88
31	Mecoprop	Level_shifted	pearson	two-sided	292	-0.34	-0.44;-0.23	<0.05	1.0
32	OIT	Flow_shifted	pearson	two-sided	201	-0.08	-0.22;0.06	0.24	0.22
33	OIT	Level_shifted	pearson	two-sided	201	-0.11	-0.24;0.03	0.12	0.34
34	4-&5-Methylbenzotriazole	Flow_shifted	pearson	two-sided	113	0.24	0.06;0.41	<0.05	0.74
35	4-&5-Methylbenzotriazole	Level_shifted	pearson	two-sided	113	0.02	-0.16;0.21	0.82	0.06
36	Benzotriazole	Flow_shifted	pearson	two-sided	148	-0.18	-0.33;-0.02	<0.05	0.6
37	Benzotriazole	Level_shifted	pearson	two-sided	148	-0.25	-0.4;-0.09	<0.05	0.87
38	DEET	Flow_shifted	pearson	two-sided	258	-0.04	-0.16;0.08	0.49	0.11
39	DEET	Level_shifted	pearson	two-sided	258	0.0	-0.12;0.13	0.95	0.05
