# Supplementary material for: Exploring online sensor parameters as proxies for polar organic chemicals—An innovative approach for combined sewer overflow monitoring
Source: PLoS One. 2025 Oct 13;20(10):e0333173. doi: 10.1371/journal.pone.0333173 (PMC12517529; doi:10.1371/journal.pone.0333173)
Supplement: S2 Tables — The tables in this zip file show the statistical measures (Pearson correlation coefficient, p-value, confidence interval, etc.) of all correlations calculated for this manuscript. A ReadMe file explains further details about the content and structure of each table. (ZIP) [file pone.0333173.s002.zip › S2_Tables/S2_Table2_catchment_M_omps_vs_individual_shifted_sensors_stat.csv]

	X	Y	method	alternative	n	r	CI 95%	p-val	power
0	Acesulfame	Flow_shifted	pearson	two-sided	86	-0.3	-0.48;-0.1	<0.05	0.82
1	Acesulfame	Level_shifted	pearson	two-sided	86	-0.34	-0.51;-0.13	<0.05	0.89
2	Caffeine	Flow_shifted	pearson	two-sided	86	-0.18	-0.38;0.03	0.1	0.39
3	Caffeine	Level_shifted	pearson	two-sided	86	-0.17	-0.37;0.05	0.12	0.34
4	Cyclamate	Flow_shifted	pearson	two-sided	86	-0.29	-0.48;-0.09	<0.05	0.79
5	Cyclamate	Level_shifted	pearson	two-sided	86	-0.29	-0.48;-0.09	<0.05	0.79
6	Candesartan	Flow_shifted	pearson	two-sided	86	-0.37	-0.54;-0.17	<0.05	0.95
7	Candesartan	Level_shifted	pearson	two-sided	86	-0.37	-0.54;-0.17	<0.05	0.94
8	Citalopram	Flow_shifted	pearson	two-sided	64	-0.68	-0.79;-0.52	<0.05	1.0
9	Citalopram	Level_shifted	pearson	two-sided	64	-0.69	-0.8;-0.54	<0.05	1.0
10	Diclofenac	Flow_shifted	pearson	two-sided	86	-0.51	-0.65;-0.33	<0.05	1.0
11	Diclofenac	Level_shifted	pearson	two-sided	86	-0.53	-0.67;-0.36	<0.05	1.0
12	Hydrochlorothiazide	Flow_shifted	pearson	two-sided	86	-0.58	-0.7;-0.42	<0.05	1.0
13	Hydrochlorothiazide	Level_shifted	pearson	two-sided	86	-0.55	-0.68;-0.38	<0.05	1.0
14	Triclosan	Flow_shifted	pearson	two-sided	24	-0.39	-0.68;0.02	0.06	0.48
15	Triclosan	Level_shifted	pearson	two-sided	24	-0.39	-0.69;0.01	0.06	0.49
16	1,3-Diphenylguanidine	Flow_shifted	pearson	two-sided	40	-0.44	-0.66;-0.15	<0.05	0.83
17	1,3-Diphenylguanidine	Level_shifted	pearson	two-sided	40	-0.46	-0.67;-0.17	<0.05	0.86
18	6PPD-Quinone	Flow_shifted	pearson	two-sided	41	0.08	-0.23;0.38	0.62	0.08
19	6PPD-Quinone	Level_shifted	pearson	two-sided	41	0.07	-0.24;0.37	0.65	0.07
20	HMMM	Flow_shifted	pearson	two-sided	60	-0.04	-0.29;0.22	0.76	0.06
21	HMMM	Level_shifted	pearson	two-sided	77	0.27	0.05;0.46	<0.05	0.66
22	2,4-D	Flow_shifted	pearson	two-sided	10	-0.86	-0.97;-0.5	<0.05	0.94
23	2,4-D	Level_shifted	pearson	two-sided	10	-0.85	-0.97;-0.49	<0.05	0.94
24	Carbendazim	Flow_shifted	pearson	two-sided	23	-0.29	-0.63;0.13	0.17	0.28
25	Carbendazim	Level_shifted	pearson	two-sided	23	-0.29	-0.63;0.14	0.18	0.27
26	Diuron	Flow_shifted	pearson	two-sided	78	-0.27	-0.46;-0.05	<0.05	0.67
27	Diuron	Level_shifted	pearson	two-sided	78	-0.28	-0.47;-0.06	<0.05	0.71
28	MCPA	Flow_shifted	pearson	two-sided	17	-0.66	-0.86;-0.26	<0.05	0.85
29	MCPA	Level_shifted	pearson	two-sided	17	-0.68	-0.87;-0.29	<0.05	0.89
30	Mecoprop	Flow_shifted	pearson	two-sided	75	-0.07	-0.29;0.16	0.56	0.09
31	Mecoprop	Level_shifted	pearson	two-sided	75	-0.05	-0.27;0.18	0.67	0.07
32	OIT	Flow_shifted	pearson	two-sided	54	-0.33	-0.55;-0.07	<0.05	0.69
33	OIT	Level_shifted	pearson	two-sided	54	-0.35	-0.56;-0.09	<0.05	0.74
34	4-&5-Methylbenzotriazole	Flow_shifted	pearson	two-sided	82	0.18	-0.04;0.38	0.11	0.35
35	4-&5-Methylbenzotriazole	Level_shifted	pearson	two-sided	82	0.19	-0.03;0.39	0.09	0.4
36	Benzotriazole	Flow_shifted	pearson	two-sided	86	-0.34	-0.51;-0.14	<0.05	0.9
37	Benzotriazole	Level_shifted	pearson	two-sided	86	-0.32	-0.5;-0.12	<0.05	0.86
38	DEET	Flow_shifted	pearson	two-sided	86	-0.29	-0.47;-0.08	<0.05	0.78
39	DEET	Level_shifted	pearson	two-sided	86	-0.31	-0.49;-0.1	<0.05	0.83
