# Supplementary material for: Exploring online sensor parameters as proxies for polar organic chemicals—An innovative approach for combined sewer overflow monitoring
Source: PLoS One. 2025 Oct 13;20(10):e0333173. doi: 10.1371/journal.pone.0333173 (PMC12517529; doi:10.1371/journal.pone.0333173)
Supplement: S2 Tables — The tables in this zip file show the statistical measures (Pearson correlation coefficient, p-value, confidence interval, etc.) of all correlations calculated for this manuscript. A ReadMe file explains further details about the content and structure of each table. (ZIP) [file pone.0333173.s002.zip › S2_Tables/S2_Table3_catchment_L_omps_vs_individual_shifted_sensors_stat.csv]

	X	Y	method	alternative	n	r	CI 95%	p-val	power
0	Acesulfame	Flow_shifted	pearson	two-sided	270.0	-0.77	-0.82;-0.72	<0.05	1.0
1	Caffeine	Flow_shifted	pearson	two-sided	270.0	-0.65	-0.71;-0.57	<0.05	1.0
2	Cyclamate	Flow_shifted	pearson	two-sided	270.0	-0.7	-0.76;-0.64	<0.05	1.0
3	Candesartan	Flow_shifted	pearson	two-sided	270.0	-0.64	-0.71;-0.57	<0.05	1.0
4	Citalopram	Flow_shifted	pearson	two-sided	270.0	-0.71	-0.77;-0.65	<0.05	1.0
5	Diclofenac	Flow_shifted	pearson	two-sided	270.0	-0.55	-0.63;-0.46	<0.05	1.0
6	Hydrochlorothiazide	Flow_shifted	pearson	two-sided	270.0	-0.67	-0.73;-0.6	<0.05	1.0
7	Triclosan	Flow_shifted	pearson	two-sided	267.0	-0.47	-0.56;-0.37	<0.05	1.0
8	1,3-Diphenylguanidine	Flow_shifted	pearson	two-sided	270.0	-0.55	-0.63;-0.46	<0.05	1.0
9	6PPD-Quinone	Flow_shifted	pearson	two-sided	267.0	-0.27	-0.38;-0.16	<0.05	1.0
10	HMMM	Flow_shifted	pearson	two-sided	270.0	-0.22	-0.33;-0.11	<0.05	0.96
11	2,4-D	Flow_shifted	pearson	two-sided	184.0	-0.48	-0.59;-0.36	<0.05	1.0
12	Carbendazim	Flow_shifted	pearson	two-sided	n.a.	n.a.		n.a.	n.a.
13	Diuron	Flow_shifted	pearson	two-sided	265.0	-0.11	-0.23;0.01	0.07	0.45
14	MCPA	Flow_shifted	pearson	two-sided	208.0	-0.55	-0.64;-0.45	<0.05	1.0
15	Mecoprop	Flow_shifted	pearson	two-sided	270.0	-0.46	-0.55;-0.36	<0.05	1.0
16	OIT	Flow_shifted	pearson	two-sided	197.0	-0.19	-0.32;-0.05	<0.05	0.77
17	4-&5-Methylbenzotriazole	Flow_shifted	pearson	two-sided	207.0	-0.51	-0.6;-0.4	<0.05	1.0
18	Benzotriazole	Flow_shifted	pearson	two-sided	270.0	-0.46	-0.55;-0.36	<0.05	1.0
19	DEET	Flow_shifted	pearson	two-sided	270.0	-0.5	-0.58;-0.4	<0.05	1.0
