# Supplementary material for: Exploring online sensor parameters as proxies for polar organic chemicals—An innovative approach for combined sewer overflow monitoring
Source: PLoS One. 2025 Oct 13;20(10):e0333173. doi: 10.1371/journal.pone.0333173 (PMC12517529; doi:10.1371/journal.pone.0333173)
Supplement: S2 Tables — The tables in this zip file show the statistical measures (Pearson correlation coefficient, p-value, confidence interval, etc.) of all correlations calculated for this manuscript. A ReadMe file explains further details about the content and structure of each table. (ZIP) [file pone.0333173.s002.zip › S2_Tables/S2_Table4_cachment_S_omps_corr_stat.csv]

	X	Y	method	alternative	n	r	CI95%	p-val	power
0	Acesulfame	Caffeine	pearson	two-sided	292	0.72	[0.65 0.77]	<0.05	1.0
1	Acesulfame	Cyclamate	pearson	two-sided	292	0.71	[0.65 0.76]	<0.05	1.0
2	Acesulfame	Candesartan	pearson	two-sided	278	0.32	[0.21 0.42]	<0.05	1.0
3	Acesulfame	Citalopram	pearson	two-sided	181	0.88	[0.84 0.91]	<0.05	1.0
4	Acesulfame	Diclofenac	pearson	two-sided	288	0.19	[0.07 0.29]	<0.05	0.89
5	Acesulfame	Hydrochlorothiazide	pearson	two-sided	273	0.75	[0.69 0.8 ]	<0.05	1.0
6	Acesulfame	Triclosan	pearson	two-sided	205	0.28	[0.15 0.4 ]	<0.05	0.98
7	Caffeine	Cyclamate	pearson	two-sided	292	0.65	[0.57 0.71]	<0.05	1.0
8	Caffeine	Candesartan	pearson	two-sided	285	0.37	[0.27 0.47]	<0.05	1.0
9	Caffeine	Citalopram	pearson	two-sided	188	0.73	[0.66 0.79]	<0.05	1.0
10	Caffeine	Diclofenac	pearson	two-sided	295	0.29	[0.18 0.39]	<0.05	1.0
11	Caffeine	Hydrochlorothiazide	pearson	two-sided	273	0.73	[0.67 0.78]	<0.05	1.0
12	Caffeine	Triclosan	pearson	two-sided	205	0.28	[0.15 0.4 ]	<0.05	0.98
13	Cyclamate	Candesartan	pearson	two-sided	278	0.46	[0.36 0.54]	<0.05	1.0
14	Cyclamate	Citalopram	pearson	two-sided	181	0.76	[0.69 0.81]	<0.05	1.0
15	Cyclamate	Diclofenac	pearson	two-sided	288	0.25	[0.14 0.36]	<0.05	0.99
16	Cyclamate	Hydrochlorothiazide	pearson	two-sided	273	0.62	[0.55 0.69]	<0.05	1.0
17	Cyclamate	Triclosan	pearson	two-sided	205	0.29	[0.16 0.41]	<0.05	0.99
18	Candesartan	Citalopram	pearson	two-sided	188	0.3	[0.16 0.43]	<0.05	0.99
19	Candesartan	Diclofenac	pearson	two-sided	285	0.12	[0.01 0.24]	<0.05	0.55
20	Candesartan	Hydrochlorothiazide	pearson	two-sided	269	0.47	[0.38 0.56]	<0.05	1.0
21	Candesartan	Triclosan	pearson	two-sided	204	0.17	[0.03 0.3 ]	<0.05	0.67
22	Citalopram	Diclofenac	pearson	two-sided	188	0.09	[-0.05 0.23]	0.21	0.24
23	Citalopram	Hydrochlorothiazide	pearson	two-sided	179	0.74	[0.66 0.8 ]	<0.05	1.0
24	Citalopram	Triclosan	pearson	two-sided	149	0.25	[0.1 0.4]	<0.05	0.88
25	Diclofenac	Hydrochlorothiazide	pearson	two-sided	271	0.26	[0.15 0.37]	<0.05	0.99
26	Diclofenac	Triclosan	pearson	two-sided	204	0.2	[0.06 0.33]	<0.05	0.81
27	Hydrochlorothiazide	Triclosan	pearson	two-sided	205	0.34	[0.21 0.45]	<0.05	1.0
28	1,3-Diphenylguanidine	6PPD-Quinone	pearson	two-sided	270	0.88	[0.85 0.91]	<0.05	1.0
29	1,3-Diphenylguanidine	HMMM	pearson	two-sided	283	0.59	[0.51 0.66]	<0.05	1.0
30	6PPD-Quinone	HMMM	pearson	two-sided	258	0.55	[0.46 0.63]	<0.05	1.0
31	2,4-D	Carbendazim	pearson	two-sided	93	0.25	[0.05 0.43]	<0.05	0.68
32	2,4-D	Diuron	pearson	two-sided	96	0.11	[-0.1 0.3]	0.3	0.18
33	2,4-D	MCPA	pearson	two-sided	103	0.86	[0.8 0.9]	<0.05	1.0
34	2,4-D	Mecoprop	pearson	two-sided	160	0.5	[0.37 0.6 ]	<0.05	1.0
35	2,4-D	OIT	pearson	two-sided	110	-0.11	[-0.29 0.08]	0.25	0.21
36	Carbendazim	Diuron	pearson	two-sided	76	-0.1	[-0.32 0.13]	0.4	0.13
37	Carbendazim	MCPA	pearson	two-sided	105	0.28	[0.09 0.45]	<0.05	0.83
38	Carbendazim	Mecoprop	pearson	two-sided	138	0.14	[-0.02 0.3 ]	0.09	0.39
39	Carbendazim	OIT	pearson	two-sided	75	0.11	[-0.12 0.33]	0.36	0.15
40	Diuron	MCPA	pearson	two-sided	75	-0.1	[-0.32 0.13]	0.39	0.14
41	Diuron	Mecoprop	pearson	two-sided	129	0.35	[0.19 0.5 ]	<0.05	0.99
42	Diuron	OIT	pearson	two-sided	111	-0.06	[-0.24 0.13]	0.53	0.1
43	MCPA	Mecoprop	pearson	two-sided	141	0.31	[0.16 0.46]	<0.05	0.97
44	MCPA	OIT	pearson	two-sided	81	-0.25	[-0.44 -0.03]	<0.05	0.61
45	Mecoprop	OIT	pearson	two-sided	196	0.01	[-0.13 0.15]	0.94	0.05
46	4-&5-Methylbenzotriazole	Benzotriazole	pearson	two-sided	83	-0.38	[-0.55 -0.18]	<0.05	0.95
47	4-&5-Methylbenzotriazole	DEET	pearson	two-sided	97	0.02	[-0.18 0.22]	0.84	0.05
48	Benzotriazole	DEET	pearson	two-sided	128	-0.1	[-0.26 0.08]	0.28	0.19
