# Supplementary material for: Exploring online sensor parameters as proxies for polar organic chemicals—An innovative approach for combined sewer overflow monitoring
Source: PLoS One. 2025 Oct 13;20(10):e0333173. doi: 10.1371/journal.pone.0333173 (PMC12517529; doi:10.1371/journal.pone.0333173)
Supplement: S2 Tables — The tables in this zip file show the statistical measures (Pearson correlation coefficient, p-value, confidence interval, etc.) of all correlations calculated for this manuscript. A ReadMe file explains further details about the content and structure of each table. (ZIP) [file pone.0333173.s002.zip › S2_Tables/S2_Table5_cachment_M_omps_corr_stat.csv]

	X	Y	method	alternative	n	r	CI95%	p-val	power
0	Acesulfame	Caffeine	pearson	two-sided	85	0.78	[0.68 0.85]	<0.05	1.0
1	Acesulfame	Cyclamate	pearson	two-sided	85	0.98	[0.97 0.99]	<0.05	1.0
2	Acesulfame	Candesartan	pearson	two-sided	85	0.74	[0.63 0.83]	<0.05	1.0
3	Acesulfame	Citalopram	pearson	two-sided	63	0.54	[0.34 0.69]	<0.05	1.0
4	Acesulfame	Diclofenac	pearson	two-sided	85	0.67	[0.53 0.77]	<0.05	1.0
5	Acesulfame	Hydrochlorothiazide	pearson	two-sided	85	0.64	[0.49 0.75]	<0.05	1.0
6	Acesulfame	Triclosan	pearson	two-sided	24	0.8	[0.59 0.91]	<0.05	1.0
7	Caffeine	Cyclamate	pearson	two-sided	85	0.81	[0.71 0.87]	<0.05	1.0
8	Caffeine	Candesartan	pearson	two-sided	85	0.58	[0.42 0.71]	<0.05	1.0
9	Caffeine	Citalopram	pearson	two-sided	63	0.33	[0.09 0.54]	<0.05	0.77
10	Caffeine	Diclofenac	pearson	two-sided	85	0.33	[0.13 0.51]	<0.05	0.88
11	Caffeine	Hydrochlorothiazide	pearson	two-sided	85	0.49	[0.31 0.64]	<0.05	1.0
12	Caffeine	Triclosan	pearson	two-sided	24	0.75	[0.49 0.88]	<0.05	0.99
13	Cyclamate	Candesartan	pearson	two-sided	85	0.78	[0.69 0.85]	<0.05	1.0
14	Cyclamate	Citalopram	pearson	two-sided	63	0.52	[0.32 0.68]	<0.05	1.0
15	Cyclamate	Diclofenac	pearson	two-sided	85	0.69	[0.56 0.79]	<0.05	1.0
16	Cyclamate	Hydrochlorothiazide	pearson	two-sided	85	0.66	[0.52 0.76]	<0.05	1.0
17	Cyclamate	Triclosan	pearson	two-sided	24	0.75	[0.5 0.89]	<0.05	1.0
18	Candesartan	Citalopram	pearson	two-sided	63	0.78	[0.66 0.86]	<0.05	1.0
19	Candesartan	Diclofenac	pearson	two-sided	85	0.83	[0.75 0.89]	<0.05	1.0
20	Candesartan	Hydrochlorothiazide	pearson	two-sided	85	0.82	[0.74 0.88]	<0.05	1.0
21	Candesartan	Triclosan	pearson	two-sided	24	0.61	[0.27 0.81]	<0.05	0.91
22	Citalopram	Diclofenac	pearson	two-sided	63	0.79	[0.68 0.87]	<0.05	1.0
23	Citalopram	Hydrochlorothiazide	pearson	two-sided	63	0.7	[0.55 0.81]	<0.05	1.0
24	Citalopram	Triclosan	pearson	two-sided	19	0.58	[0.17 0.82]	<0.05	0.77
25	Diclofenac	Hydrochlorothiazide	pearson	two-sided	85	0.75	[0.64 0.83]	<0.05	1.0
26	Diclofenac	Triclosan	pearson	two-sided	24	0.48	[0.09 0.74]	<0.05	0.67
27	Hydrochlorothiazide	Triclosan	pearson	two-sided	24	0.38	[-0.03 0.68]	0.07	0.46
28	1,3-Diphenylguanidine	6PPD-Quinone	pearson	two-sided	60	0.79	[0.67 0.87]	<0.05	1.0
29	1,3-Diphenylguanidine	HMMM	pearson	two-sided	84	0.07	[-0.15 0.28]	0.54	0.09
30	6PPD-Quinone	HMMM	pearson	two-sided	59	0.11	[-0.15 0.35]	0.42	0.13
31	2,4-D	Carbendazim	pearson	two-sided	8	0.55	[-0.26 0.9 ]	0.16	0.3
32	2,4-D	Diuron	pearson	two-sided	8	-0.5	[-0.89 0.31]	0.2	0.26
33	2,4-D	MCPA	pearson	two-sided	8	1.0	[0.98 1. ]	<0.05	1.0
34	2,4-D	Mecoprop	pearson	two-sided	9	0.5	[-0.24 0.88]	0.17	0.3
35	2,4-D	OIT	pearson	two-sided	9	0.14	[-0.57 0.74]	0.71	0.07
36	Carbendazim	Diuron	pearson	two-sided	15	-0.56	[-0.83 -0.07]	<0.05	0.62
37	Carbendazim	MCPA	pearson	two-sided	16	0.79	[0.49 0.92]	<0.05	0.98
38	Carbendazim	Mecoprop	pearson	two-sided	21	0.06	[-0.38 0.48]	0.79	0.06
39	Carbendazim	OIT	pearson	two-sided	23	0.11	[-0.31 0.5 ]	0.61	0.08
40	Diuron	MCPA	pearson	two-sided	12	-0.4	[-0.79 0.23]	0.2	0.26
41	Diuron	Mecoprop	pearson	two-sided	66	-0.16	[-0.39 0.08]	0.19	0.26
42	Diuron	OIT	pearson	two-sided	45	0.87	[0.77 0.92]	<0.05	1.0
43	MCPA	Mecoprop	pearson	two-sided	17	0.87	[0.68 0.95]	<0.05	1.0
44	MCPA	OIT	pearson	two-sided	16	0.47	[-0.04 0.78]	0.07	0.47
45	Mecoprop	OIT	pearson	two-sided	42	-0.16	[-0.45 0.15]	0.3	0.18
46	4-&5-Methylbenzotriazole	Benzotriazole	pearson	two-sided	85	0.14	[-0.08 0.34]	0.2	0.25
47	4-&5-Methylbenzotriazole	DEET	pearson	two-sided	85	0.31	[0.11 0.49]	<0.05	0.83
48	Benzotriazole	DEET	pearson	two-sided	85	0.31	[0.1 0.49]	<0.05	0.82
