# Supplementary material for: Exploring online sensor parameters as proxies for polar organic chemicals—An innovative approach for combined sewer overflow monitoring
Source: PLoS One. 2025 Oct 13;20(10):e0333173. doi: 10.1371/journal.pone.0333173 (PMC12517529; doi:10.1371/journal.pone.0333173)
Supplement: S2 Tables — The tables in this zip file show the statistical measures (Pearson correlation coefficient, p-value, confidence interval, etc.) of all correlations calculated for this manuscript. A ReadMe file explains further details about the content and structure of each table. (ZIP) [file pone.0333173.s002.zip › S2_Tables/S2_Table6_cachment_L_omps_corr_stat.csv]

	X	Y	method	alternative	n	r	CI95%	p-val	power
0	Acesulfame	Caffeine	pearson	two-sided	270	0.88	[0.85 0.9 ]	<0.05	1.0
1	Acesulfame	Cyclamate	pearson	two-sided	270	0.9	[0.87 0.92]	<0.05	1.0
2	Acesulfame	Candesartan	pearson	two-sided	270	0.85	[0.81 0.88]	<0.05	1.0
3	Acesulfame	Citalopram	pearson	two-sided	270	0.94	[0.93 0.96]	<0.05	1.0
4	Acesulfame	Diclofenac	pearson	two-sided	270	0.87	[0.84 0.9 ]	<0.05	1.0
5	Acesulfame	Hydrochlorothiazide	pearson	two-sided	270	0.93	[0.91 0.94]	<0.05	1.0
6	Acesulfame	Triclosan	pearson	two-sided	267	0.7	[0.63 0.75]	<0.05	1.0
7	Caffeine	Cyclamate	pearson	two-sided	270	0.94	[0.92 0.95]	<0.05	1.0
8	Caffeine	Candesartan	pearson	two-sided	270	0.92	[0.89 0.93]	<0.05	1.0
9	Caffeine	Citalopram	pearson	two-sided	270	0.89	[0.86 0.91]	<0.05	1.0
10	Caffeine	Diclofenac	pearson	two-sided	270	0.91	[0.89 0.93]	<0.05	1.0
11	Caffeine	Hydrochlorothiazide	pearson	two-sided	270	0.96	[0.95 0.97]	<0.05	1.0
12	Caffeine	Triclosan	pearson	two-sided	267	0.83	[0.79 0.86]	<0.05	1.0
13	Cyclamate	Candesartan	pearson	two-sided	270	0.97	[0.96 0.98]	<0.05	1.0
14	Cyclamate	Citalopram	pearson	two-sided	270	0.9	[0.88 0.92]	<0.05	1.0
15	Cyclamate	Diclofenac	pearson	two-sided	270	0.91	[0.89 0.93]	<0.05	1.0
16	Cyclamate	Hydrochlorothiazide	pearson	two-sided	270	0.95	[0.93 0.96]	<0.05	1.0
17	Cyclamate	Triclosan	pearson	two-sided	267	0.78	[0.73 0.83]	<0.05	1.0
18	Candesartan	Citalopram	pearson	two-sided	270	0.84	[0.81 0.88]	<0.05	1.0
19	Candesartan	Diclofenac	pearson	two-sided	270	0.89	[0.87 0.91]	<0.05	1.0
20	Candesartan	Hydrochlorothiazide	pearson	two-sided	270	0.91	[0.89 0.93]	<0.05	1.0
21	Candesartan	Triclosan	pearson	two-sided	267	0.78	[0.73 0.82]	<0.05	1.0
22	Citalopram	Diclofenac	pearson	two-sided	270	0.89	[0.86 0.91]	<0.05	1.0
23	Citalopram	Hydrochlorothiazide	pearson	two-sided	270	0.93	[0.92 0.95]	<0.05	1.0
24	Citalopram	Triclosan	pearson	two-sided	267	0.7	[0.63 0.76]	<0.05	1.0
25	Diclofenac	Hydrochlorothiazide	pearson	two-sided	270	0.91	[0.89 0.93]	<0.05	1.0
26	Diclofenac	Triclosan	pearson	two-sided	267	0.75	[0.7 0.8]	<0.05	1.0
27	Hydrochlorothiazide	Triclosan	pearson	two-sided	267	0.78	[0.73 0.82]	<0.05	1.0
28	1,3-Diphenylguanidine	6PPD-Quinone	pearson	two-sided	267	0.81	[0.76 0.85]	<0.05	1.0
29	1,3-Diphenylguanidine	HMMM	pearson	two-sided	270	0.69	[0.62 0.74]	<0.05	1.0
30	6PPD-Quinone	HMMM	pearson	two-sided	267	0.85	[0.81 0.88]	<0.05	1.0
31	2,4-D	Diuron	pearson	two-sided	183	-0.06	[-0.2 0.08]	0.41	0.13
32	2,4-D	MCPA	pearson	two-sided	159	0.81	[0.75 0.86]	<0.05	1.0
33	2,4-D	Mecoprop	pearson	two-sided	184	0.4	[0.28 0.52]	<0.05	1.0
34	2,4-D	OIT	pearson	two-sided	124	0.19	[0.01 0.35]	<0.05	0.56
35	Diuron	MCPA	pearson	two-sided	206	-0.02	[-0.16 0.11]	0.73	0.06
36	Diuron	Mecoprop	pearson	two-sided	265	-0.07	[-0.19 0.05]	0.25	0.21
37	Diuron	OIT	pearson	two-sided	192	0.01	[-0.13 0.15]	0.92	0.05
38	MCPA	Mecoprop	pearson	two-sided	208	0.32	[0.19 0.43]	<0.05	1.0
39	MCPA	OIT	pearson	two-sided	144	0.08	[-0.09 0.24]	0.37	0.15
40	Mecoprop	OIT	pearson	two-sided	197	0.15	[0.01 0.29]	<0.05	0.57
41	4-&5-Methylbenzotriazole	Benzotriazole	pearson	two-sided	207	0.29	[0.16 0.41]	<0.05	0.99
42	4-&5-Methylbenzotriazole	DEET	pearson	two-sided	207	0.29	[0.16 0.41]	<0.05	0.99
43	Benzotriazole	DEET	pearson	two-sided	270	0.52	[0.43 0.6 ]	<0.05	1.0
