# Supplementary material for: Exploring online sensor parameters as proxies for polar organic chemicals—An innovative approach for combined sewer overflow monitoring
Source: PLoS One. 2025 Oct 13;20(10):e0333173. doi: 10.1371/journal.pone.0333173 (PMC12517529; doi:10.1371/journal.pone.0333173)
Supplement: S2 Tables — The tables in this zip file show the statistical measures (Pearson correlation coefficient, p-value, confidence interval, etc.) of all correlations calculated for this manuscript. A ReadMe file explains further details about the content and structure of each table. (ZIP) [file pone.0333173.s002.zip › S2_Tables/S2_Table7_catchment_S_sensors_vs_omp_groups_stat.csv]

	X	Y	method	alternative	n	r	95% CI	p-val	power
0	Indoor	Level	pearson	two-sided	2129	-0.29	-0.33 -0.25	<0.05	1.0
1	Indoor	Flow	pearson	two-sided	2129	-0.28	-0.32 -0.24	<0.05	1.0
2	Indoor	Temperature	pearson	two-sided	n.a.	n.a.	n.a.	n.a.	n.a.
3	Indoor	EC	pearson	two-sided	2129	0.23	0.19 0.27	<0.05	1.0
4	Indoor	pH	pearson	two-sided	n.a.	n.a.	n.a.	n.a.	n.a.
5	Indoor	Turbidity	pearson	two-sided	n.a.	n.a.	n.a.	n.a.	n.a.
6	Indoor	SAC	pearson	two-sided	n.a.	n.a.	n.a.	n.a.	n.a.
7	Indoor	NH4-N	pearson	two-sided	1481	0.64	0.60 0.66	<0.05	1.0
8	Road	Level	pearson	two-sided	853	-0.44	-0.49 -0.39	<0.05	1.0
9	Road	Flow	pearson	two-sided	853	-0.13	-0.19 -0.06	<0.05	0.96
10	Road	Temperature	pearson	two-sided	n.a.	n.a.	n.a.	n.a.	n.a.
11	Road	EC	pearson	two-sided	853	0.11	0.04 0.18	<0.05	0.9
12	Road	pH	pearson	two-sided	n.a.	n.a.	n.a.	n.a.	n.a.
13	Road	Turbidity	pearson	two-sided	n.a.	n.a.	n.a.	n.a.	n.a.
14	Road	SAC	pearson	two-sided	n.a.	n.a.	n.a.	n.a.	n.a.
15	Road	NH4-N	pearson	two-sided	602	0.09	0.01 0.16	<0.05	0.55
16	PPP	Level	pearson	two-sided	1068	-0.06	-0.12 -0.00	<0.05	0.54
17	PPP	Flow	pearson	two-sided	1068	-0.08	-0.14 -0.02	<0.05	0.7
18	PPP	Temperature	pearson	two-sided	n.a.	n.a.	n.a.	n.a.	n.a.
19	PPP	EC	pearson	two-sided	1068	-0.1	-0.16 -0.04	<0.05	0.92
20	PPP	pH	pearson	two-sided	n.a.	n.a.	n.a.	n.a.	n.a.
21	PPP	Turbidity	pearson	two-sided	n.a.	n.a.	n.a.	n.a.	n.a.
22	PPP	SAC	pearson	two-sided	n.a.	n.a.	n.a.	n.a.	n.a.
23	PPP	NH4-N	pearson	two-sided	736	0.13	0.06 0.20	<0.05	0.95
24	Diverse	Level	pearson	two-sided	519	-0.02	-0.10 0.07	0.68	0.07
25	Diverse	Flow	pearson	two-sided	519	-0.04	-0.12 0.05	0.4	0.13
26	Diverse	Temperature	pearson	two-sided	n.a.	n.a.	n.a.	n.a.	n.a.
27	Diverse	EC	pearson	two-sided	519	-0.11	-0.19 -0.02	<0.05	0.7
28	Diverse	pH	pearson	two-sided	n.a.	n.a.	n.a.	n.a.	n.a.
29	Diverse	Turbidity	pearson	two-sided	n.a.	n.a.	n.a.	n.a.	n.a.
30	Diverse	SAC	pearson	two-sided	n.a.	n.a.	n.a.	n.a.	n.a.
31	Diverse	NH4-N	pearson	two-sided	353	-0.02	-0.12 0.09	0.72	0.06
