# Supplementary material for: Exploring online sensor parameters as proxies for polar organic chemicals—An innovative approach for combined sewer overflow monitoring
Source: PLoS One. 2025 Oct 13;20(10):e0333173. doi: 10.1371/journal.pone.0333173 (PMC12517529; doi:10.1371/journal.pone.0333173)
Supplement: S2 Tables — The tables in this zip file show the statistical measures (Pearson correlation coefficient, p-value, confidence interval, etc.) of all correlations calculated for this manuscript. A ReadMe file explains further details about the content and structure of each table. (ZIP) [file pone.0333173.s002.zip › S2_Tables/S2_Table8_catchment_M_sensors_vs_omp_groups_stat.csv]

	X	Y	method	alternative	n	r	95% CI	p-val	power
0	Indoor	Level	pearson	two-sided	597	-0.23	-0.30 -0.15	<0.05	1.0
1	Indoor	Flow	pearson	two-sided	597	-0.19	-0.26 -0.11	<0.05	1.0
2	Indoor	Temperature	pearson	two-sided	597	0.18	0.10 0.26	<0.05	0.99
3	Indoor	EC	pearson	two-sided	435	0.46	0.38 0.53	<0.05	1.0
4	Indoor	pH	pearson	two-sided	597	0.01	-0.07 0.09	0.76	0.06
5	Indoor	Turbidity	pearson	two-sided	597	0.21	0.13 0.29	<0.05	1.0
6	Indoor	SAC	pearson	two-sided	597	0.39	0.32 0.45	<0.05	1.0
7	Indoor	NH4-N	pearson	two-sided	581	0.45	0.38 0.51	<0.05	1.0
8	Road	Level	pearson	two-sided	229	0.35	0.23 0.46	<0.05	1.0
9	Road	Flow	pearson	two-sided	229	0.34	0.22 0.45	<0.05	1.0
10	Road	Temperature	pearson	two-sided	229	-0.11	-0.23 0.02	0.1	0.37
11	Road	EC	pearson	two-sided	169	0.12	-0.03 0.26	0.13	0.33
12	Road	pH	pearson	two-sided	229	-0.14	-0.27 -0.01	<0.05	0.58
13	Road	Turbidity	pearson	two-sided	229	-0.2	-0.33 -0.08	<0.05	0.88
14	Road	SAC	pearson	two-sided	229	-0.35	-0.46 -0.23	<0.05	1.0
15	Road	NH4-N	pearson	two-sided	224	-0.31	-0.43 -0.19	<0.05	1.0
16	PPP	Level	pearson	two-sided	253	-0.19	-0.31 -0.07	<0.05	0.87
17	PPP	Flow	pearson	two-sided	253	-0.19	-0.31 -0.07	<0.05	0.86
18	PPP	Temperature	pearson	two-sided	253	0.25	0.13 0.36	<0.05	0.98
19	PPP	EC	pearson	two-sided	153	0.05	-0.11 0.21	0.51	0.1
20	PPP	pH	pearson	two-sided	253	-0.05	-0.17 0.07	0.42	0.13
21	PPP	Turbidity	pearson	two-sided	253	0.22	0.10 0.34	<0.05	0.95
22	PPP	SAC	pearson	two-sided	253	0.18	0.06 0.30	<0.05	0.83
23	PPP	NH4-N	pearson	two-sided	245	0.1	-0.03 0.22	0.13	0.34
24	Diverse	Level	pearson	two-sided	255	-0.14	-0.26 -0.02	<0.05	0.64
25	Diverse	Flow	pearson	two-sided	255	-0.13	-0.25 -0.01	<0.05	0.54
26	Diverse	Temperature	pearson	two-sided	255	0.37	0.26 0.47	<0.05	1.0
27	Diverse	EC	pearson	two-sided	192	0.12	-0.02 0.26	0.1	0.38
28	Diverse	pH	pearson	two-sided	255	-0.25	-0.36 -0.13	<0.05	0.98
29	Diverse	Turbidity	pearson	two-sided	255	0.2	0.08 0.32	<0.05	0.91
30	Diverse	SAC	pearson	two-sided	255	0.14	0.02 0.26	<0.05	0.64
31	Diverse	NH4-N	pearson	two-sided	249	0.15	0.03 0.27	<0.05	0.68
