# Supplementary material for: Exploring online sensor parameters as proxies for polar organic chemicals—An innovative approach for combined sewer overflow monitoring
Source: PLoS One. 2025 Oct 13;20(10):e0333173. doi: 10.1371/journal.pone.0333173 (PMC12517529; doi:10.1371/journal.pone.0333173)
Supplement: S2 Tables — The tables in this zip file show the statistical measures (Pearson correlation coefficient, p-value, confidence interval, etc.) of all correlations calculated for this manuscript. A ReadMe file explains further details about the content and structure of each table. (ZIP) [file pone.0333173.s002.zip › S2_Tables/S2_Table9_catchment_L_sensors_vs_omp_groups_stat.csv]

	X	Y	method	alternative	n	r	95% CI	p-val	power
0	Indoor	Level	pearson	two-sided	n.a.	n.a.	n.a.	n.a.	n.a.
1	Indoor	Flow	pearson	two-sided	2157	-0.76	-0.78 -0.74	<0.05	1.0
2	Indoor	Temperature	pearson	two-sided	2157	-0.07	-0.12 -0.03	<0.05	0.93
3	Indoor	EC	pearson	two-sided	2157	0.82	0.81 0.84	<0.05	1.0
4	Indoor	pH	pearson	two-sided	2157	0.3	0.26 0.34	<0.05	1.0
5	Indoor	Turbidity	pearson	two-sided	n.a.	n.a.	n.a.	n.a.	n.a.
6	Indoor	SAC	pearson	two-sided	2157	0.84	0.83 0.86	<0.05	1.0
7	Indoor	NH4-N	pearson	two-sided	2157	0.89	0.88 0.90	<0.05	1.0
8	Road	Level	pearson	two-sided	n.a.	n.a.	n.a.	n.a.	n.a.
9	Road	Flow	pearson	two-sided	807	-0.28	-0.35 -0.22	<0.05	1.0
10	Road	Temperature	pearson	two-sided	807	0.12	0.05 0.19	<0.05	0.92
11	Road	EC	pearson	two-sided	807	0.32	0.26 0.38	<0.05	1.0
12	Road	pH	pearson	two-sided	807	-0.06	-0.12 0.01	0.12	0.35
13	Road	Turbidity	pearson	two-sided	n.a.	n.a.	n.a.	n.a.	n.a.
14	Road	SAC	pearson	two-sided	807	0.55	0.50 0.60	<0.05	1.0
15	Road	NH4-N	pearson	two-sided	807	0.31	0.25 0.38	<0.05	1.0
16	PPP	Level	pearson	two-sided	n.a.	n.a.	n.a.	n.a.	n.a.
17	PPP	Flow	pearson	two-sided	1124	-0.35	-0.40 -0.30	<0.05	1.0
18	PPP	Temperature	pearson	two-sided	1124	0.04	-0.01 0.10	0.14	0.31
19	PPP	EC	pearson	two-sided	1124	0.35	0.30 0.40	<0.05	1.0
20	PPP	pH	pearson	two-sided	1124	-0.06	-0.12 0.00	0.05	0.5
21	PPP	Turbidity	pearson	two-sided	n.a.	n.a.	n.a.	n.a.	n.a.
22	PPP	SAC	pearson	two-sided	1124	0.38	0.33 0.43	<0.05	1.0
23	PPP	NH4-N	pearson	two-sided	1124	0.33	0.28 0.38	<0.05	1.0
24	Diverse	Level	pearson	two-sided	n.a.	n.a.	n.a.	n.a.	n.a.
25	Diverse	Flow	pearson	two-sided	747	-0.53	-0.58 -0.48	<0.05	1.0
26	Diverse	Temperature	pearson	two-sided	747	-0.14	-0.21 -0.06	<0.05	0.96
27	Diverse	EC	pearson	two-sided	747	0.56	0.50 0.60	<0.05	1.0
28	Diverse	pH	pearson	two-sided	747	0.07	-0.00 0.14	0.06	0.48
29	Diverse	Turbidity	pearson	two-sided	n.a.	n.a.	n.a.	n.a.	n.a.
30	Diverse	SAC	pearson	two-sided	747	0.6	0.55 0.65	<0.05	1.0
31	Diverse	NH4-N	pearson	two-sided	747	0.55	0.50 0.60	<0.05	1.0
