# Supplementary material for: Exploring online sensor parameters as proxies for polar organic chemicals—An innovative approach for combined sewer overflow monitoring
Source: PLoS One. 2025 Oct 13;20(10):e0333173. doi: 10.1371/journal.pone.0333173 (PMC12517529; doi:10.1371/journal.pone.0333173)
Supplement: S3 Tables — The tables in this zip file show the statistical measures (R2, RMSE, p-value, confidence intervals, etc.) of all models calculated for this manuscript and the predicted chemical concentrations. A ReadMe file explains further details about the content and structure of each table. (ZIP) [file pone.0333173.s003.zip]

Archive with 44 entries (43 files):
- S3_Tables/
- S3_Tables/00_read_me.txt
- S3_Tables/S3_Table10_catchment_M_pH_results_prediction.csv
- S3_Tables/S3_Table11_catchment_L_pH_results_prediction.csv
- S3_Tables/S3_Table12_catchment_M_Turbidity_results_prediction.csv
- S3_Tables/S3_Table13_catchment_M_SAC_results_prediction.csv
- S3_Tables/S3_Table14_catchment_L_SAC_results_prediction.csv
- S3_Tables/S3_Table15_catchment_S_NH4-N_results_prediction.csv
- S3_Tables/S3_Table16_catchment_M_NH4-N_results_prediction.csv
- S3_Tables/S3_Table17_catchment_L_NH4-N_results_prediction.csv
- S3_Tables/S3_Table18_catchment_S_MLR_results_prediction.csv
- S3_Tables/S3_Table19_catchment_M_MLR_results_prediction.csv
- S3_Tables/S3_Table1_catchment_S_Level_results_prediction.csv
- S3_Tables/S3_Table20_catchment_L_MLR_results_prediction.csv
- S3_Tables/S3_Table21_catchment_L_RFR_results_prediction.csv
- S3_Tables/S3_Table22_catchment_S_Level_prediction.csv
- S3_Tables/S3_Table23_catchment_M_Level_prediction.csv
- S3_Tables/S3_Table24_catchment_S_Flow_prediction.csv
- S3_Tables/S3_Table25_catchment_M_Flow_prediction.csv
- S3_Tables/S3_Table26_catchment_L_Flow_prediction.csv
- S3_Tables/S3_Table27_catchment_M_Temperature_prediction.csv
- S3_Tables/S3_Table28_catchment_L_Temperature_prediction.csv
- S3_Tables/S3_Table29_catchment_S_EC_prediction.csv
- S3_Tables/S3_Table2_catchment_M_Level_results_prediction.csv
- S3_Tables/S3_Table30_catchment_L_EC_prediction.csv
- S3_Tables/S3_Table31_catchment_M_pH_prediction.csv
- S3_Tables/S3_Table32_catchment_L_pH_prediction.csv
- S3_Tables/S3_Table33_catchment_M_Turbidity_prediction.csv
- S3_Tables/S3_Table34_catchment_M_SAC_prediction.csv
- S3_Tables/S3_Table35_catchment_L_SAC_prediction.csv
- S3_Tables/S3_Table36_catchment_S_NH4-N_prediction.csv
- S3_Tables/S3_Table37_catchment_M_NH4-N_prediction.csv
- S3_Tables/S3_Table38_catchment_L_NH4-N_prediction.csv
- S3_Tables/S3_Table39_catchment_S_MLR_prediction.csv
- S3_Tables/S3_Table3_catchment_S_Flow_results_prediction.csv
- S3_Tables/S3_Table40_catchment_M_MLR_prediction.csv
- S3_Tables/S3_Table41_catchment_L_MLR_prediction.csv
- S3_Tables/S3_Table42_catchment_L_RFR_prediction.csv
- S3_Tables/S3_Table4_catchment_M_Flow_results_prediction.csv
- S3_Tables/S3_Table5_catchment_L_Flow_results_prediction.csv
- S3_Tables/S3_Table6_catchment_M_Temperature_results_prediction.csv
- S3_Tables/S3_Table7_catchment_L_Temperature_results_prediction.csv
- S3_Tables/S3_Table8_catchment_S_EC_results_prediction.csv
- S3_Tables/S3_Table9_catchment_L_EC_results_prediction.csv
