# Supplementary material for: Exploring online sensor parameters as proxies for polar organic chemicals—An innovative approach for combined sewer overflow monitoring
Source: PLoS One. 2025 Oct 13;20(10):e0333173. doi: 10.1371/journal.pone.0333173 (PMC12517529; doi:10.1371/journal.pone.0333173)
Supplement: S3 Tables — The tables in this zip file show the statistical measures (R2, RMSE, p-value, confidence intervals, etc.) of all models calculated for this manuscript and the predicted chemical concentrations. A ReadMe file explains further details about the content and structure of each table. (ZIP) [file pone.0333173.s003.zip › S3_Tables/00_read_me.txt]

This readme file was generated on 2025-07-31 by Laura Waldner.

## General information
Title of dataset:
Data for: Exploring online sensor parameters as proxies for organic chemicals – An innovative approach for combined sewer overflow monitoring

Author/Principal Investigator Information:
Name: Laura Waldner 
ORCID: 0009-0000-4800-1297
Institution: Eawag
Address: Überlandstrasse 133, 8600 Dübendorf, CH-Switzerland
Email: laura.waldner@eawag.ch

Author/Associate or Co-investigator Information:
Name: Viviane Furrer 
ORCID: 0000-0002-6993-4958
Institution: Eawag
Address: Überlandstrasse 133, 8600 Dübendorf, CH-Switzerland
Email: viviane.furrer@eawag.ch

Author/Associate or Co-investigator Information:
Name: Pierre Lechevallier
ORCID: 0000-0003-2740-2985
Institution: Eawag
Address: Überlandstrasse 133, 8600 Dübendorf, CH-Switzerland
Email: pierre.lechevallier@eawag.ch

Author/Associate or Co-investigator Information:
Name: Fabienne Maire
ORCID: 0009-0008-2137-2547
Institution: Eawag
Address: Überlandstrasse 133, 8600 Dübendorf, CH-Switzerland
Email: fabienne.maire@eawag.ch

Author/Associate or Co-investigator Information:
Name: Heinz Singer
ORCID: 0000-0002-8542-3699
Institution: Eawag
Address: Überlandstrasse 133, 8600 Dübendorf, CH-Switzerland
Email: heinz.singer@eawag.ch

Author/Associate or Co-investigator Information:
Name: Lena Mutzner
ORCID:0000-0002-6954-8360
Institution: Eawag
Address: Überlandstrasse 133, 8600 Dübendorf, CH-Switzerland
Email: lena.mutzner@eawag.ch

Information about funding sources that supported the collection of the data: 
Lena Mutzner, Laura Waldner, and Fabienne Maire were supported by the Swiss National Science Foundation Ambizione Fellowship [grant no. PZPGP2_209133].
Viviane Furrer was supported by the Swiss Federal Office for the Environment (FOEN) [grant no. 19.0071.PJ / 8971CB0BA]. 
Pierre Lechevallier was supported by the EU H2020 research and innovation program [grant no. 101008626] (Co-UDLabs Project). 


## Sharing/access information
Licenses/restrictions placed on the data:
CC-BY

Links to publications that cite or use the data: 
TBD

The data was derived from the following sources: 
TBD

Recommended citation for this dataset: 
Waldner L, Furrer V, Lechevallier P, Maire F, Singer H, Mutzner L. (2025). Exploring online sensor parameters as proxies for organic chemicals – An innovative approach for combined sewer overflow monitoring. PLOSOne. 2025;EDITION:PAGES. doi:DOI.


## Folder content

### Information about the folder
This folder contains tables showing the statistical measures of the linear regression models (p-value, R2, RMSE, regression, coefficients, confidence interval, etc.) calculated in the manuscript and their predictions.

### Organization of the folder
S3 Tables 1-21 (statistical measures) in this folder have the following structure:
- Substance: dependent variable, the chemical (abbreviation) for which concentration is predicted
- Sensor: predictor, sensor(s) used for prediction
- Training: training set (all except excluded event)
- R2_train: R2 value of model fit on training set
- RMSE_train: Root mean square error (RMSE) of model fit on the training set
- RRMSE_train: Relative RMSE (RRMSE) of model fit on the training set
- p-val Model: p-value of the model fit
- Coef: regression coefficient
- SE: standard error of the regression coefficient
- p-val Coef: p-value of the regression coefficient
- CI[2.5%]: lower bound of the 95%-confidence interval
- CI[97.5%]: upper bound of the 95%-confidence interval
- Testing: testing set (excluded event)
- R2_test: R2 value of model prediction on the testing set
- RMSE_test: RMSE of model prediction on the testing set
- RRMSE_test: RRMSE of model prediction on the testing set
Note: In the file "S3_Table21_catchment_L_RFR_results_prediction.csv" p-values, regression coefficients, and confidence intervals are not included because they cannot be calculated for random forest regression models.

S3 Tables 22-42 (predictions) in this folder have the following structure:
- Subtance columns: predicted concentration of substance
- Time column: time of prediction
