# Supplementary material for: Exploring online sensor parameters as proxies for polar organic chemicals—An innovative approach for combined sewer overflow monitoring
Source: PLoS One. 2025 Oct 13;20(10):e0333173. doi: 10.1371/journal.pone.0333173 (PMC12517529; doi:10.1371/journal.pone.0333173)
Supplement: S3 Tables — The tables in this zip file show the statistical measures (R2, RMSE, p-value, confidence intervals, etc.) of all models calculated for this manuscript and the predicted chemical concentrations. A ReadMe file explains further details about the content and structure of each table. (ZIP) [file pone.0333173.s003.zip › S3_Tables/S3_Table10_catchment_M_pH_results_prediction.csv]

	Substance	Sensor	Training	R2_train	RMSE_train	RRMSE_train	p-val Model	Coef	SE	p-val Coef	CI[2.5%]	CI[97.5%]	Testing	R2_test	RMSE_test	RRMSE_test
0	ACE	Intercept	M.1 excl.	0.02	22252	0.77	3.05e-01	2.01e+05	1.66e+05	2.31e-01	-1.31e+05	5.34e+05	M.1	-0.15	37707	1.0
1	ACE	pH	M.1 excl.	0.02	22252	0.77	3.05e-01	-2.16e+04	2.09e+04	3.05e-01	-6.34e+04	2.01e+04	M.1	-0.15	37707	1.0
2	ACE	Intercept	M.2 excl.	0.01	27237	0.76	4.00e-01	-3.80e+04	8.71e+04	6.64e-01	-2.12e+05	1.36e+05	M.2	-18.08	26853	2.19
3	ACE	pH	M.2 excl.	0.01	27237	0.76	4.00e-01	9.50e+03	1.12e+04	4.00e-01	-1.29e+04	3.19e+04	M.2	-18.08	26853	2.19
4	ACE	Intercept	M.3 excl.	0.0	29577	0.85	8.99e-01	2.31e+04	9.31e+04	8.05e-01	-1.63e+05	2.09e+05	M.3	-2.29	16845	0.8
5	ACE	pH	M.3 excl.	0.0	29577	0.85	8.99e-01	1.53e+03	1.20e+04	8.99e-01	-2.25e+04	2.55e+04	M.3	-2.29	16845	0.8
6	ACE	Intercept	M.4 excl.	0.05	23560	0.96	9.94e-02	1.49e+05	7.44e+04	4.97e-02	1.70e+02	2.98e+05	M.4	-0.87	43543	0.85
7	ACE	pH	M.4 excl.	0.05	23560	0.96	9.94e-02	-1.60e+04	9.56e+03	9.94e-02	-3.51e+04	3.13e+03	M.4	-0.87	43543	0.85
8	CAF	Intercept	M.1 excl.	0.21	57803	0.86	1.24e-04	1.86e+06	4.38e+05	7.33e-05	9.86e+05	2.74e+06	M.1	-0.84	140672	1.0
9	CAF	pH	M.1 excl.	0.21	57803	0.86	1.24e-04	-2.25e+05	5.50e+04	1.24e-04	-3.35e+05	-1.15e+05	M.1	-0.84	140672	1.0
10	CAF	Intercept	M.2 excl.	0.07	81406	0.8	3.13e-02	6.67e+05	2.58e+05	1.17e-02	1.53e+05	1.18e+06	M.2	-44.1	63050	3.59
11	CAF	pH	M.2 excl.	0.07	81406	0.8	3.13e-02	-7.30e+04	3.32e+04	3.13e-02	-1.39e+05	-6.76e+03	M.2	-44.1	63050	3.59
12	CAF	Intercept	M.3 excl.	0.11	86655	0.87	7.79e-03	8.42e+05	2.70e+05	2.79e-03	3.02e+05	1.38e+06	M.3	-1.83	43175	0.89
13	CAF	pH	M.3 excl.	0.11	86655	0.87	7.79e-03	-9.58e+04	3.48e+04	7.79e-03	-1.65e+05	-2.62e+04	M.3	-1.83	43175	0.89
14	CAF	Intercept	M.4 excl.	0.22	72406	1.0	1.81e-04	9.86e+05	2.29e+05	6.30e-05	5.29e+05	1.44e+06	M.4	-0.43	108236	0.86
15	CAF	pH	M.4 excl.	0.22	72406	1.0	1.81e-04	-1.18e+05	2.94e+04	1.81e-04	-1.76e+05	-5.87e+04	M.4	-0.43	108236	0.86
16	CYC	Intercept	M.1 excl.	0.02	36409	0.79	2.24e-01	3.80e+05	2.72e+05	1.67e-01	-1.64e+05	9.24e+05	M.1	-0.19	57933	0.88
17	CYC	pH	M.1 excl.	0.02	36409	0.79	2.24e-01	-4.20e+04	3.42e+04	2.24e-01	-1.10e+05	2.64e+04	M.1	-0.19	57933	0.88
18	CYC	Intercept	M.2 excl.	0.0	43800	0.75	8.13e-01	2.48e+04	1.40e+05	8.60e-01	-2.55e+05	3.04e+05	M.2	-14.43	40128	1.96
19	CYC	pH	M.2 excl.	0.0	43800	0.75	8.13e-01	4.28e+03	1.80e+04	8.13e-01	-3.17e+04	4.03e+04	M.2	-14.43	40128	1.96
20	CYC	Intercept	M.3 excl.	0.0	46805	0.81	7.34e-01	1.08e+05	1.47e+05	4.67e-01	-1.87e+05	4.03e+05	M.3	-1.83	28439	0.85
21	CYC	pH	M.3 excl.	0.0	46805	0.81	7.34e-01	-6.49e+03	1.90e+04	7.34e-01	-4.45e+04	3.15e+04	M.3	-1.83	28439	0.85
22	CYC	Intercept	M.4 excl.	0.09	36696	0.89	2.12e-02	3.15e+05	1.16e+05	8.55e-03	8.35e+04	5.47e+05	M.4	-0.79	70173	0.87
23	CYC	pH	M.4 excl.	0.09	36696	0.89	2.12e-02	-3.53e+04	1.49e+04	2.12e-02	-6.51e+04	-5.45e+03	M.4	-0.79	70173	0.87
24	CAN	Intercept	M.1 excl.	0.07	183	0.46	4.15e-02	-2.51e+03	1.40e+03	7.73e-02	-5.31e+03	2.83e+02	M.1	-2.41	401	0.75
25	CAN	pH	M.1 excl.	0.07	183	0.46	4.15e-02	3.66e+02	1.76e+02	4.15e-02	1.45e+01	7.17e+02	M.1	-2.41	401	0.75
26	CAN	Intercept	M.2 excl.	0.0	209	0.47	6.42e-01	7.63e+02	6.79e+02	2.66e-01	-5.94e+02	2.12e+03	M.2	-0.1	187	0.49
27	CAN	pH	M.2 excl.	0.0	209	0.47	6.42e-01	-4.10e+01	8.76e+01	6.42e-01	-2.16e+02	1.34e+02	M.2	-0.1	187	0.49
28	CAN	Intercept	M.3 excl.	0.0	221	0.48	7.07e-01	7.26e+02	7.06e+02	3.08e-01	-6.87e+02	2.14e+03	M.3	-0.46	161	0.45
29	CAN	pH	M.3 excl.	0.0	221	0.48	7.07e-01	-3.44e+01	9.11e+01	7.07e-01	-2.17e+02	1.48e+02	M.3	-0.46	161	0.45
30	CAN	Intercept	M.4 excl.	0.05	190	0.45	9.68e-02	1.44e+03	6.03e+02	1.99e-02	2.37e+02	2.65e+03	M.4	-0.18	347	0.68
31	CAN	pH	M.4 excl.	0.05	190	0.45	9.68e-02	-1.31e+02	7.75e+01	9.68e-02	-2.86e+02	2.43e+01	M.4	-0.18	347	0.68
32	CIT	Intercept	M.1 excl.	0.49	20	0.33	2.10e-07	-9.51e+02	1.63e+02	7.32e-07	-1.28e+03	-6.22e+02	M.1	-5.64	90	1.26
33	CIT	pH	M.1 excl.	0.49	20	0.33	2.10e-07	1.27e+02	2.05e+01	2.10e-07	8.59e+01	1.69e+02	M.1	-5.64	90	1.26
34	CIT	Intercept	M.2 excl.	0.01	29	0.48	4.45e-01	-1.15e+01	9.59e+01	9.05e-01	-2.03e+02	1.80e+02	M.2	-10.17	44	0.41
35	CIT	pH	M.2 excl.	0.01	29	0.48	4.45e-01	9.52e+00	1.24e+01	4.45e-01	-1.53e+01	3.43e+01	M.2	-10.17	44	0.41
36	CIT	Intercept	M.3 excl.	0.04	33	0.51	1.71e-01	-9.41e+01	1.15e+02	4.18e-01	-3.25e+02	1.37e+02	M.3	-0.2	16	0.26
37	CIT	pH	M.3 excl.	0.04	33	0.51	1.71e-01	2.08e+01	1.49e+01	1.71e-01	-9.28e+00	5.08e+01	M.3	-0.2	16	0.26
38	CIT	Intercept	M.4 excl.	0.06	29	0.41	1.29e-01	-9.43e+01	1.07e+02	3.86e-01	-3.12e+02	1.24e+02	M.4	-0.53	35	0.66
39	CIT	pH	M.4 excl.	0.06	29	0.41	1.29e-01	2.18e+01	1.40e+01	1.29e-01	-6.65e+00	5.02e+01	M.4	-0.53	35	0.66
40	DCF	Intercept	M.1 excl.	0.29	643	0.51	5.91e-06	-2.34e+04	4.96e+03	1.49e-05	-3.33e+04	-1.35e+04	M.1	-6.51	2393	1.39
41	DCF	pH	M.1 excl.	0.29	643	0.51	5.91e-06	3.10e+03	6.24e+02	5.91e-06	1.85e+03	4.35e+03	M.1	-6.51	2393	1.39
42	DCF	Intercept	M.2 excl.	0.01	823	0.59	5.42e-01	-2.56e+02	2.70e+03	9.25e-01	-5.65e+03	5.14e+03	M.2	-0.04	793	0.61
43	DCF	pH	M.2 excl.	0.01	823	0.59	5.42e-01	2.14e+02	3.49e+02	5.42e-01	-4.83e+02	9.10e+02	M.2	-0.04	793	0.61
44	DCF	Intercept	M.3 excl.	0.0	914	0.67	9.75e-01	1.28e+03	2.95e+03	6.67e-01	-4.63e+03	7.19e+03	M.3	-0.01	480	0.34
45	DCF	pH	M.3 excl.	0.0	914	0.67	9.75e-01	1.18e+01	3.81e+02	9.75e-01	-7.51e+02	7.74e+02	M.3	-0.01	480	0.34
46	DCF	Intercept	M.4 excl.	0.0	737	0.49	6.85e-01	2.44e+03	2.33e+03	2.98e-01	-2.22e+03	7.10e+03	M.4	-0.03	1851	1.12
47	DCF	pH	M.4 excl.	0.0	737	0.49	6.85e-01	-1.22e+02	2.99e+02	6.85e-01	-7.21e+02	4.77e+02	M.4	-0.03	1851	1.12
48	HCT	Intercept	M.1 excl.	0.05	259	0.5	6.35e-02	-3.10e+03	1.92e+03	1.11e-01	-6.93e+03	7.33e+02	M.1	-0.98	377	0.69
49	HCT	pH	M.1 excl.	0.05	259	0.5	6.35e-02	4.55e+02	2.41e+02	6.35e-02	-2.64e+01	9.36e+02	M.1	-0.98	377	0.69
50	HCT	Intercept	M.2 excl.	0.09	246	0.43	9.56e-03	-1.50e+03	7.79e+02	5.79e-02	-3.06e+03	5.14e+01	M.2	-2.29	377	1.14
51	HCT	pH	M.2 excl.	0.09	246	0.43	9.56e-03	2.67e+02	1.00e+02	9.56e-03	6.73e+01	4.68e+02	M.2	-2.29	377	1.14
52	HCT	Intercept	M.3 excl.	0.0	290	0.59	7.51e-01	2.04e+02	9.04e+02	8.23e-01	-1.60e+03	2.01e+03	M.3	-0.78	196	0.31
53	HCT	pH	M.3 excl.	0.0	290	0.59	7.51e-01	3.70e+01	1.16e+02	7.51e-01	-1.96e+02	2.70e+02	M.3	-0.78	196	0.31
54	HCT	Intercept	M.4 excl.	0.0	243	0.47	8.70e-01	3.94e+02	7.67e+02	6.09e-01	-1.14e+03	1.93e+03	M.4	0.0	314	0.58
55	HCT	pH	M.4 excl.	0.0	243	0.47	8.70e-01	1.62e+01	9.86e+01	8.70e-01	-1.81e+02	2.14e+02	M.4	0.0	314	0.58
56	DPG	Intercept	M.1 excl.	0.33	566	0.43	5.76e-07	2.46e+04	4.19e+03	1.73e-07	1.62e+04	3.30e+04	M.1	-4.71	1765	1.23
57	DPG	pH	M.1 excl.	0.33	566	0.43	5.76e-07	-2.93e+03	5.26e+02	5.76e-07	-3.98e+03	-1.88e+03	M.1	-4.71	1765	1.23
58	DPG	Intercept	M.2 excl.	0.05	713	0.49	6.34e-02	5.70e+03	2.26e+03	1.38e-02	1.20e+03	1.02e+04	M.2	-3.81	482	0.56
59	DPG	pH	M.2 excl.	0.05	713	0.49	6.34e-02	-5.49e+02	2.91e+02	6.34e-02	-1.13e+03	3.15e+01	M.2	-3.81	482	0.56
60	DPG	Intercept	M.3 excl.	0.11	638	0.49	6.62e-03	6.89e+03	1.99e+03	9.90e-04	2.91e+03	1.09e+04	M.3	0.01	759	0.53
61	DPG	pH	M.3 excl.	0.11	638	0.49	6.62e-03	-7.21e+02	2.56e+02	6.62e-03	-1.23e+03	-2.08e+02	M.3	0.01	759	0.53
62	DPG	Intercept	M.4 excl.	0.14	653	0.51	3.50e-03	7.56e+03	2.06e+03	5.36e-04	3.43e+03	1.17e+04	M.4	-0.07	719	0.49
63	DPG	pH	M.4 excl.	0.14	653	0.51	3.50e-03	-8.07e+02	2.65e+02	3.50e-03	-1.34e+03	-2.77e+02	M.4	-0.07	719	0.49
64	6PPDQ	Intercept	M.1 excl.	0.29	10	0.21	2.26e-04	5.05e+02	1.12e+02	5.50e-05	2.78e+02	7.31e+02	M.1	-1.28	32	0.54
65	6PPDQ	pH	M.1 excl.	0.29	10	0.21	2.26e-04	-5.74e+01	1.42e+01	2.26e-04	-8.60e+01	-2.87e+01	M.1	-1.28	32	0.54
66	6PPDQ	Intercept	M.2 excl.	0.06	15	0.28	6.84e-02	1.69e+02	6.04e+01	7.36e-03	4.75e+01	2.90e+02	M.2	-3.45	13	0.34
67	6PPDQ	pH	M.2 excl.	0.06	15	0.28	6.84e-02	-1.46e+01	7.86e+00	6.84e-02	-3.04e+01	1.15e+00	M.2	-3.45	13	0.34
68	6PPDQ	Intercept	M.3 excl.	0.21	15	0.3	1.08e-03	2.55e+02	5.81e+01	6.61e-05	1.38e+02	3.72e+02	M.3	-3.85	13	0.23
69	6PPDQ	pH	M.3 excl.	0.21	15	0.3	1.08e-03	-2.63e+01	7.55e+00	1.08e-03	-4.15e+01	-1.11e+01	M.3	-3.85	13	0.23
70	6PPDQ	Intercept	M.4 excl.	0.12	16	0.3	3.10e-02	1.96e+02	6.30e+01	3.50e-03	6.86e+01	3.24e+02	M.4	0.15	12	0.24
71	6PPDQ	pH	M.4 excl.	0.12	16	0.3	3.10e-02	-1.84e+01	8.20e+00	3.10e-02	-3.50e+01	-1.77e+00	M.4	0.15	12	0.24
72	HMMM	Intercept	M.1 excl.	0.06	456	0.62	5.50e-02	7.63e+03	3.52e+03	3.43e-02	5.84e+02	1.47e+04	M.1	-74.37	854	2.1
73	HMMM	pH	M.1 excl.	0.06	456	0.62	5.50e-02	-8.67e+02	4.43e+02	5.50e-02	-1.75e+03	1.93e+01	M.1	-74.37	854	2.1
74	HMMM	Intercept	M.2 excl.	0.21	384	0.52	1.17e-04	-4.43e+03	1.26e+03	8.29e-04	-6.95e+03	-1.91e+03	M.2	-25.55	693	2.56
75	HMMM	pH	M.2 excl.	0.21	384	0.52	1.17e-04	6.68e+02	1.63e+02	1.17e-04	3.43e+02	9.93e+02	M.2	-25.55	693	2.56
76	HMMM	Intercept	M.3 excl.	0.07	417	0.69	3.96e-02	-2.23e+03	1.35e+03	1.03e-01	-4.93e+03	4.69e+02	M.3	-0.22	455	0.58
77	HMMM	pH	M.3 excl.	0.07	417	0.69	3.96e-02	3.66e+02	1.74e+02	3.96e-02	1.80e+01	7.15e+02	M.3	-0.22	455	0.58
78	HMMM	Intercept	M.4 excl.	0.0	347	0.68	9.69e-01	4.71e+02	1.10e+03	6.69e-01	-1.72e+03	2.67e+03	M.4	-0.26	2359	1.48
79	HMMM	pH	M.4 excl.	0.0	347	0.68	9.69e-01	5.55e+00	1.41e+02	9.69e-01	-2.76e+02	2.88e+02	M.4	-0.26	2359	1.48
80	DCMU	Intercept	M.1 excl.	0.16	4502	2.04	1.09e-03	-1.12e+05	3.33e+04	1.34e-03	-1.78e+05	-4.53e+04	M.1	-266836.34	7216	110.11
81	DCMU	pH	M.1 excl.	0.16	4502	2.04	1.09e-03	1.43e+04	4.18e+03	1.09e-03	5.96e+03	2.27e+04	M.1	-266836.34	7216	110.11
82	DCMU	Intercept	M.2 excl.	0.19	4509	1.98	3.95e-04	-5.77e+04	1.60e+04	6.27e-04	-8.97e+04	-2.57e+04	M.2	-3636.74	3995	21.18
83	DCMU	pH	M.2 excl.	0.19	4509	1.98	3.95e-04	7.69e+03	2.05e+03	3.95e-04	3.59e+03	1.18e+04	M.2	-3636.74	3995	21.18
84	DCMU	Intercept	M.3 excl.	0.22	406	1.01	3.39e-04	-5.04e+03	1.42e+03	8.28e-04	-7.89e+03	-2.19e+03	M.3	-0.42	8643	1.63
85	DCMU	pH	M.3 excl.	0.22	406	1.01	3.39e-04	6.96e+02	1.82e+02	3.39e-04	3.32e+02	1.06e+03	M.3	-0.42	8643	1.63
86	DCMU	Intercept	M.4 excl.	0.14	5071	2.09	6.37e-03	-4.92e+04	1.82e+04	9.13e-03	-8.57e+04	-1.28e+04	M.4	-20.4	2403	3.43
87	DCMU	pH	M.4 excl.	0.14	5071	2.09	6.37e-03	6.60e+03	2.32e+03	6.37e-03	1.95e+03	1.13e+04	M.4	-20.4	2403	3.43
88	MPP	Intercept	M.1 excl.	0.01	100	0.93	4.37e-01	-5.42e+02	8.29e+02	5.16e-01	-2.21e+03	1.12e+03	M.1	-1.26	9823	1.33
89	MPP	pH	M.1 excl.	0.01	100	0.93	4.37e-01	8.18e+01	1.04e+02	4.37e-01	-1.28e+02	2.91e+02	M.1	-1.26	9823	1.33
90	MPP	Intercept	M.2 excl.	0.5	3714	1.38	4.59e-10	1.01e+05	1.31e+04	2.14e-10	7.47e+04	1.27e+05	M.2	-129.92	1966	13.06
91	MPP	pH	M.2 excl.	0.5	3714	1.38	4.59e-10	-1.28e+04	1.70e+03	4.59e-10	-1.62e+04	-9.35e+03	M.2	-129.92	1966	13.06
92	MPP	Intercept	M.3 excl.	0.48	3964	1.3	1.54e-08	9.56e+04	1.37e+04	7.06e-09	6.80e+04	1.23e+05	M.3	-1481.68	1275	14.22
93	MPP	pH	M.3 excl.	0.48	3964	1.3	1.54e-08	-1.20e+04	1.78e+03	1.54e-08	-1.56e+04	-8.44e+03	M.3	-1481.68	1275	14.22
94	MPP	Intercept	M.4 excl.	0.53	3580	1.35	5.91e-11	9.31e+04	1.13e+04	2.45e-11	7.05e+04	1.16e+05	M.4	-14472.75	2550	28.68
95	MPP	pH	M.4 excl.	0.53	3580	1.35	5.91e-11	-1.16e+04	1.45e+03	5.91e-11	-1.45e+04	-8.73e+03	M.4	-14472.75	2550	28.68
96	MeBT	Intercept	M.1 excl.	0.05	684	0.62	6.94e-02	-8.31e+03	5.10e+03	1.08e-01	-1.85e+04	1.87e+03	M.1	-3.89	3396	1.0
97	MeBT	pH	M.1 excl.	0.05	684	0.62	6.94e-02	1.18e+03	6.40e+02	6.94e-02	-9.67e+01	2.46e+03	M.1	-3.89	3396	1.0
98	MeBT	Intercept	M.2 excl.	0.35	1047	0.6	8.67e-08	2.21e+04	3.40e+03	1.12e-08	1.53e+04	2.89e+04	M.2	-0.1	2471	1.59
99	MeBT	pH	M.2 excl.	0.35	1047	0.6	8.67e-08	-2.62e+03	4.37e+02	8.67e-08	-3.50e+03	-1.75e+03	M.2	-0.1	2471	1.59
100	MeBT	Intercept	M.3 excl.	0.36	1110	0.63	2.71e-07	2.25e+04	3.57e+03	4.16e-08	1.53e+04	2.96e+04	M.3	-0.35	663	0.57
101	MeBT	pH	M.3 excl.	0.36	1110	0.63	2.71e-07	-2.67e+03	4.60e+02	2.71e-07	-3.59e+03	-1.75e+03	M.3	-0.35	663	0.57
102	MeBT	Intercept	M.4 excl.	0.48	977	0.54	1.36e-09	2.49e+04	3.19e+03	1.59e-10	1.85e+04	3.13e+04	M.4	-1.02	1102	0.99
103	MeBT	pH	M.4 excl.	0.48	977	0.54	1.36e-09	-2.97e+03	4.10e+02	1.36e-09	-3.79e+03	-2.15e+03	M.4	-1.02	1102	0.99
104	BT	Intercept	M.1 excl.	0.0	991	0.5	9.99e-01	1.99e+03	7.47e+03	7.91e-01	-1.29e+04	1.69e+04	M.1	-0.0	871	0.44
105	BT	pH	M.1 excl.	0.0	991	0.5	9.99e-01	1.69e+00	9.38e+02	9.99e-01	-1.87e+03	1.88e+03	M.1	-0.0	871	0.44
106	BT	Intercept	M.2 excl.	0.05	894	0.42	7.21e-02	-3.09e+03	2.86e+03	2.84e-01	-8.81e+03	2.62e+03	M.2	-0.15	1720	1.02
107	BT	pH	M.2 excl.	0.05	894	0.42	7.21e-02	6.74e+02	3.69e+02	7.21e-02	-6.23e+01	1.41e+03	M.2	-0.15	1720	1.02
108	BT	Intercept	M.3 excl.	0.0	922	0.52	7.12e-01	2.87e+03	2.93e+03	3.31e-01	-2.99e+03	8.73e+03	M.3	-0.88	1150	0.45
109	BT	pH	M.3 excl.	0.0	922	0.52	7.12e-01	-1.40e+02	3.78e+02	7.12e-01	-8.96e+02	6.15e+02	M.3	-0.88	1150	0.45
110	BT	Intercept	M.4 excl.	0.0	987	0.48	7.17e-01	8.94e+02	3.14e+03	7.77e-01	-5.38e+03	7.17e+03	M.4	0.01	1299	0.62
111	BT	pH	M.4 excl.	0.0	987	0.48	7.17e-01	1.47e+02	4.03e+02	7.17e-01	-6.60e+02	9.55e+02	M.4	0.01	1299	0.62
112	DEET	Intercept	M.1 excl.	0.0	546	0.68	6.96e-01	-7.78e+02	4.04e+03	8.48e-01	-8.85e+03	7.29e+03	M.1	-1.58	1787	0.85
113	DEET	pH	M.1 excl.	0.0	546	0.68	6.96e-01	1.99e+02	5.07e+02	6.96e-01	-8.15e+02	1.21e+03	M.1	-1.58	1787	0.85
114	DEET	Intercept	M.2 excl.	0.14	875	0.69	1.51e-03	1.04e+04	2.77e+03	3.52e-04	4.90e+03	1.60e+04	M.2	-2.74	539	1.15
115	DEET	pH	M.2 excl.	0.14	875	0.69	1.51e-03	-1.18e+03	3.57e+02	1.51e-03	-1.89e+03	-4.68e+02	M.2	-2.74	539	1.15
116	DEET	Intercept	M.3 excl.	0.29	857	0.83	4.38e-06	1.45e+04	2.67e+03	1.04e-06	9.16e+03	1.98e+04	M.3	-2.04	791	0.59
117	DEET	pH	M.3 excl.	0.29	857	0.83	4.38e-06	-1.73e+03	3.44e+02	4.38e-06	-2.42e+03	-1.05e+03	M.3	-2.04	791	0.59
118	DEET	Intercept	M.4 excl.	0.22	852	0.62	1.45e-04	1.23e+04	2.69e+03	2.55e-05	6.92e+03	1.77e+04	M.4	-4.41	808	1.51
119	DEET	pH	M.4 excl.	0.22	852	0.62	1.45e-04	-1.41e+03	3.46e+02	1.45e-04	-2.10e+03	-7.15e+02	M.4	-4.41	808	1.51
