# Supplementary material for: Exploring online sensor parameters as proxies for polar organic chemicals—An innovative approach for combined sewer overflow monitoring
Source: PLoS One. 2025 Oct 13;20(10):e0333173. doi: 10.1371/journal.pone.0333173 (PMC12517529; doi:10.1371/journal.pone.0333173)
Supplement: S3 Tables — The tables in this zip file show the statistical measures (R2, RMSE, p-value, confidence intervals, etc.) of all models calculated for this manuscript and the predicted chemical concentrations. A ReadMe file explains further details about the content and structure of each table. (ZIP) [file pone.0333173.s003.zip › S3_Tables/S3_Table11_catchment_L_pH_results_prediction.csv]

	Substance	Sensor	Training	R2_train	RMSE_train	RRMSE_train	p-val Model	Coef	SE	p-val Coef	CI[2.5%]	CI[97.5%]	Testing	R2_test	RMSE_test	RRMSE_test
0	ACE	Intercept	L.1 excl.	0.04	8757	0.69	8.87e-03	-4.42e+04	2.15e+04	4.14e-02	-8.66e+04	-1.74e+03	L.1	-5.59	6942.0	1.08
1	ACE	pH	L.1 excl.	0.04	8757	0.69	8.87e-03	7.55e+03	2.85e+03	8.87e-03	1.92e+03	1.32e+04	L.1	-5.59	6942.0	1.08
2	ACE	Intercept	L.2 excl.	0.03	8035	0.75	4.22e-03	-4.04e+04	1.78e+04	2.35e-02	-7.54e+04	-5.49e+03	L.2	-0.08	2354.0	0.25
3	ACE	pH	L.2 excl.	0.03	8035	0.75	4.22e-03	6.79e+03	2.35e+03	4.22e-03	2.16e+03	1.14e+04	L.2	-0.08	2354.0	0.25
4	ACE	Intercept	L.3 excl.	0.03	8061	0.75	4.40e-03	-4.04e+04	1.78e+04	2.41e-02	-7.55e+04	-5.34e+03	L.3	0.09	2596.0	0.23
5	ACE	pH	L.3 excl.	0.03	8061	0.75	4.40e-03	6.78e+03	2.36e+03	4.40e-03	2.13e+03	1.14e+04	L.3	0.09	2596.0	0.23
6	ACE	Intercept	L.4 excl.	0.03	8193	0.76	5.68e-03	-4.05e+04	1.84e+04	2.86e-02	-7.67e+04	-4.27e+03	L.4	0.59	912.0	0.09
7	ACE	pH	L.4 excl.	0.03	8193	0.76	5.68e-03	6.79e+03	2.43e+03	5.68e-03	2.00e+03	1.16e+04	L.4	0.59	912.0	0.09
8	ACE	Intercept	L.5 excl.	0.03	7998	0.75	2.31e-03	-4.40e+04	1.78e+04	1.39e-02	-7.89e+04	-9.01e+03	L.5	-20.83	7107.0	0.43
9	ACE	pH	L.5 excl.	0.03	7998	0.75	2.31e-03	7.24e+03	2.35e+03	2.31e-03	2.61e+03	1.19e+04	L.5	-20.83	7107.0	0.43
10	ACE	Intercept	L.6 excl.	0.01	8386	0.73	2.12e-01	-1.42e+04	2.06e+04	4.90e-01	-5.48e+04	2.63e+04	L.6	-1.16	5522.0	0.85
11	ACE	pH	L.6 excl.	0.01	8386	0.73	2.12e-01	3.39e+03	2.71e+03	2.12e-01	-1.95e+03	8.73e+03	L.6	-1.16	5522.0	0.85
12	ACE	Intercept	L.7 excl.	0.03	8111	0.75	4.98e-03	-4.02e+04	1.80e+04	2.64e-02	-7.56e+04	-4.76e+03	L.7	0.36	1713.0	0.16
13	ACE	pH	L.7 excl.	0.03	8111	0.75	4.98e-03	6.75e+03	2.38e+03	4.98e-03	2.06e+03	1.14e+04	L.7	0.36	1713.0	0.16
14	ACE	Intercept	L.8 excl.	0.03	8088	0.74	9.94e-03	-3.62e+04	1.82e+04	4.71e-02	-7.20e+04	-4.60e+02	L.8	-0.57	4424.0	0.65
15	ACE	pH	L.8 excl.	0.03	8088	0.74	9.94e-03	6.24e+03	2.40e+03	9.94e-03	1.51e+03	1.10e+04	L.8	-0.57	4424.0	0.65
16	ACE	Intercept	L.9 excl.	0.02	8193	0.75	1.98e-02	-3.44e+04	1.94e+04	7.64e-02	-7.25e+04	3.68e+03	L.9	0.11	4412.0	0.52
17	ACE	pH	L.9 excl.	0.02	8193	0.75	1.98e-02	6.02e+03	2.57e+03	1.98e-02	9.64e+02	1.11e+04	L.9	0.11	4412.0	0.52
18	ACE	Intercept	L.10 excl.	0.04	8086	0.75	1.79e-03	-5.62e+04	2.12e+04	8.56e-03	-9.80e+04	-1.44e+04	L.10	-14.81	4580.0	0.39
19	ACE	pH	L.10 excl.	0.04	8086	0.75	1.79e-03	8.89e+03	2.82e+03	1.79e-03	3.34e+03	1.44e+04	L.10	-14.81	4580.0	0.39
20	ACE	Intercept	L.11 excl.	0.01	8341	0.83	1.54e-01	-1.78e+04	1.95e+04	3.62e-01	-5.62e+04	2.06e+04	L.11	-0.81	6043.0	0.4
21	ACE	pH	L.11 excl.	0.01	8341	0.83	1.54e-01	3.70e+03	2.59e+03	1.54e-01	-1.40e+03	8.80e+03	L.11	-0.81	6043.0	0.4
22	ACE	Intercept	L.12 excl.	0.31	3915	0.44	9.19e-22	-8.51e+04	8.91e+03	1.33e-18	-1.03e+05	-6.75e+04	L.12	-7.14	26513.0	0.83
23	ACE	pH	L.12 excl.	0.31	3915	0.44	9.19e-22	1.24e+04	1.18e+03	9.19e-22	1.01e+04	1.48e+04	L.12	-7.14	26513.0	0.83
24	ACE	Intercept	L.13 excl.	0.03	8082	0.74	7.76e-03	-3.73e+04	1.80e+04	3.90e-02	-7.28e+04	-1.90e+03	L.13	-7.13	4135.0	0.68
25	ACE	pH	L.13 excl.	0.03	8082	0.74	7.76e-03	6.39e+03	2.38e+03	7.76e-03	1.70e+03	1.11e+04	L.13	-7.13	4135.0	0.68
26	CAF	Intercept	L.1 excl.	0.1	17304	0.7	9.00e-06	-1.69e+05	4.25e+04	9.69e-05	-2.53e+05	-8.55e+04	L.1	-2.31	13491.0	1.0
27	CAF	pH	L.1 excl.	0.1	17304	0.7	9.00e-06	2.58e+04	5.64e+03	9.00e-06	1.46e+04	3.69e+04	L.1	-2.31	13491.0	1.0
28	CAF	Intercept	L.2 excl.	0.1	15792	0.75	2.82e-07	-1.63e+05	3.49e+04	4.87e-06	-2.32e+05	-9.41e+04	L.2	-2.77	13327.0	0.4
29	CAF	pH	L.2 excl.	0.1	15792	0.75	2.82e-07	2.44e+04	4.62e+03	2.82e-07	1.53e+04	3.35e+04	L.2	-2.77	13327.0	0.4
30	CAF	Intercept	L.3 excl.	0.09	15891	0.75	3.29e-07	-1.63e+05	3.51e+04	5.57e-06	-2.32e+05	-9.37e+04	L.3	-0.04	7296.0	0.3
31	CAF	pH	L.3 excl.	0.09	15891	0.75	3.29e-07	2.44e+04	4.65e+03	3.29e-07	1.52e+04	3.35e+04	L.3	-0.04	7296.0	0.3
32	CAF	Intercept	L.4 excl.	0.1	15963	0.77	1.59e-07	-1.72e+05	3.58e+04	2.56e-06	-2.43e+05	-1.02e+05	L.4	-6.81	11670.0	0.39
33	CAF	pH	L.4 excl.	0.1	15963	0.77	1.59e-07	2.56e+04	4.74e+03	1.59e-07	1.62e+04	3.49e+04	L.4	-6.81	11670.0	0.39
34	CAF	Intercept	L.5 excl.	0.1	15775	0.75	1.08e-07	-1.70e+05	3.50e+04	2.01e-06	-2.39e+05	-1.01e+05	L.5	-7.97	14962.0	0.48
35	CAF	pH	L.5 excl.	0.1	15775	0.75	1.08e-07	2.53e+04	4.64e+03	1.08e-07	1.62e+04	3.45e+04	L.5	-7.97	14962.0	0.48
36	CAF	Intercept	L.6 excl.	0.03	16215	0.68	8.09e-03	-8.24e+04	3.98e+04	3.94e-02	-1.61e+05	-4.04e+03	L.6	-13.44	15019.0	2.6
37	CAF	pH	L.6 excl.	0.03	16215	0.68	8.09e-03	1.40e+04	5.24e+03	8.09e-03	3.68e+03	2.43e+04	L.6	-13.44	15019.0	2.6
38	CAF	Intercept	L.7 excl.	0.09	15963	0.76	4.02e-07	-1.63e+05	3.54e+04	6.47e-06	-2.33e+05	-9.34e+04	L.7	-0.12	7726.0	0.31
39	CAF	pH	L.7 excl.	0.09	15963	0.76	4.02e-07	2.44e+04	4.69e+03	4.02e-07	1.52e+04	3.36e+04	L.7	-0.12	7726.0	0.31
40	CAF	Intercept	L.8 excl.	0.08	15929	0.73	2.23e-06	-1.51e+05	3.58e+04	3.23e-05	-2.22e+05	-8.09e+04	L.8	-4.33	10637.0	1.39
41	CAF	pH	L.8 excl.	0.08	15929	0.73	2.23e-06	2.29e+04	4.73e+03	2.23e-06	1.36e+04	3.22e+04	L.8	-4.33	10637.0	1.39
42	CAF	Intercept	L.9 excl.	0.09	16222	0.77	7.26e-07	-1.74e+05	3.83e+04	8.97e-06	-2.49e+05	-9.83e+04	L.9	-0.01	7283.0	0.3
43	CAF	pH	L.9 excl.	0.09	16222	0.77	7.26e-07	2.58e+04	5.08e+03	7.26e-07	1.58e+04	3.58e+04	L.9	-0.01	7283.0	0.3
44	CAF	Intercept	L.10 excl.	0.13	15680	0.74	1.20e-09	-2.38e+05	4.11e+04	1.99e-08	-3.19e+05	-1.57e+05	L.10	-80.63	21543.0	0.99
45	CAF	pH	L.10 excl.	0.13	15680	0.74	1.20e-09	3.45e+04	5.46e+03	1.20e-09	2.37e+04	4.52e+04	L.10	-80.63	21543.0	0.99
46	CAF	Intercept	L.11 excl.	0.04	15461	0.81	2.02e-03	-9.37e+04	3.61e+04	1.01e-02	-1.65e+05	-2.26e+04	L.11	-0.46	18650.0	0.56
47	CAF	pH	L.11 excl.	0.04	15461	0.81	2.02e-03	1.50e+04	4.80e+03	2.02e-03	5.53e+03	2.44e+04	L.11	-0.46	18650.0	0.56
48	CAF	Intercept	L.12 excl.	0.3	11015	0.6	8.54e-21	-2.38e+05	2.51e+04	1.71e-18	-2.88e+05	-1.89e+05	L.12	-4.88	43906.0	0.82
49	CAF	pH	L.12 excl.	0.3	11015	0.6	8.54e-21	3.40e+04	3.31e+03	8.54e-21	2.75e+04	4.05e+04	L.12	-4.88	43906.0	0.82
50	CAF	Intercept	L.13 excl.	0.09	15824	0.73	1.41e-06	-1.52e+05	3.52e+04	2.23e-05	-2.22e+05	-8.28e+04	L.13	-109.42	14017.0	3.05
51	CAF	pH	L.13 excl.	0.09	15824	0.73	1.41e-06	2.30e+04	4.66e+03	1.41e-06	1.38e+04	3.22e+04	L.13	-109.42	14017.0	3.05
52	CYC	Intercept	L.1 excl.	0.14	10818	0.64	9.17e-08	-1.31e+05	2.66e+04	1.86e-06	-1.83e+05	-7.85e+04	L.1	-0.35	7284.0	0.63
53	CYC	pH	L.1 excl.	0.14	10818	0.64	9.17e-08	1.96e+04	3.53e+03	9.17e-08	1.27e+04	2.66e+04	L.1	-0.35	7284.0	0.63
54	CYC	Intercept	L.2 excl.	0.17	9660	0.64	1.50e-12	-1.43e+05	2.13e+04	1.10e-10	-1.86e+05	-1.01e+05	L.2	-3.27	9955.0	0.41
55	CYC	pH	L.2 excl.	0.17	9660	0.64	1.50e-12	2.10e+04	2.83e+03	1.50e-12	1.54e+04	2.66e+04	L.2	-3.27	9955.0	0.41
56	CYC	Intercept	L.3 excl.	0.17	9760	0.64	2.12e-12	-1.44e+05	2.16e+04	1.52e-10	-1.86e+05	-1.01e+05	L.3	0.17	3292.0	0.23
57	CYC	pH	L.3 excl.	0.17	9760	0.64	2.12e-12	2.11e+04	2.86e+03	2.12e-12	1.54e+04	2.67e+04	L.3	0.17	3292.0	0.23
58	CYC	Intercept	L.4 excl.	0.18	9708	0.65	8.77e-13	-1.49e+05	2.18e+04	5.65e-11	-1.92e+05	-1.06e+05	L.4	-2.87	9046.0	0.41
59	CYC	pH	L.4 excl.	0.18	9708	0.65	8.77e-13	2.17e+04	2.88e+03	8.77e-13	1.60e+04	2.74e+04	L.4	-2.87	9046.0	0.41
60	CYC	Intercept	L.5 excl.	0.18	9675	0.64	4.87e-13	-1.48e+05	2.15e+04	3.77e-11	-1.91e+05	-1.06e+05	L.5	-16.16	9135.0	0.44
61	CYC	pH	L.5 excl.	0.18	9675	0.64	4.87e-13	2.16e+04	2.84e+03	4.87e-13	1.60e+04	2.72e+04	L.5	-16.16	9135.0	0.44
62	CYC	Intercept	L.6 excl.	0.09	10074	0.6	2.72e-06	-1.02e+05	2.47e+04	5.13e-05	-1.51e+05	-5.33e+04	L.6	-4.74	7890.0	1.41
63	CYC	pH	L.6 excl.	0.09	10074	0.6	2.72e-06	1.57e+04	3.26e+03	2.72e-06	9.25e+03	2.21e+04	L.6	-4.74	7890.0	1.41
64	CYC	Intercept	L.7 excl.	0.17	9825	0.64	3.90e-12	-1.43e+05	2.18e+04	2.58e-10	-1.86e+05	-1.01e+05	L.7	0.76	1409.0	0.1
65	CYC	pH	L.7 excl.	0.17	9825	0.64	3.90e-12	2.10e+04	2.89e+03	3.90e-12	1.53e+04	2.67e+04	L.7	0.76	1409.0	0.1
66	CYC	Intercept	L.8 excl.	0.16	9779	0.63	2.84e-11	-1.37e+05	2.20e+04	1.73e-09	-1.80e+05	-9.39e+04	L.8	-2.89	6077.0	0.96
67	CYC	pH	L.8 excl.	0.16	9779	0.63	2.84e-11	2.02e+04	2.90e+03	2.84e-11	1.45e+04	2.59e+04	L.8	-2.89	6077.0	0.96
68	CYC	Intercept	L.9 excl.	0.14	9957	0.66	7.65e-10	-1.35e+05	2.35e+04	2.53e-08	-1.82e+05	-8.91e+04	L.9	0.76	4260.0	0.25
69	CYC	pH	L.9 excl.	0.14	9957	0.66	7.65e-10	2.00e+04	3.12e+03	7.65e-10	1.38e+04	2.61e+04	L.9	0.76	4260.0	0.25
70	CYC	Intercept	L.10 excl.	0.19	9685	0.64	2.26e-13	-1.82e+05	2.54e+04	9.15e-12	-2.32e+05	-1.31e+05	L.10	-71.98	10868.0	0.52
71	CYC	pH	L.10 excl.	0.19	9685	0.64	2.26e-13	2.61e+04	3.37e+03	2.26e-13	1.95e+04	3.28e+04	L.10	-71.98	10868.0	0.52
72	CYC	Intercept	L.11 excl.	0.14	10005	0.69	9.81e-09	-1.25e+05	2.34e+04	2.33e-07	-1.71e+05	-7.86e+04	L.11	0.23	7644.0	0.39
73	CYC	pH	L.11 excl.	0.14	10005	0.69	9.81e-09	1.85e+04	3.10e+03	9.81e-09	1.24e+04	2.46e+04	L.11	0.23	7644.0	0.39
74	CYC	Intercept	L.12 excl.	0.52	5652	0.42	2.91e-41	-1.97e+05	1.29e+04	1.09e-37	-2.22e+05	-1.72e+05	L.12	-7.08	30146.0	0.8
75	CYC	pH	L.12 excl.	0.52	5652	0.42	2.91e-41	2.78e+04	1.70e+03	2.91e-41	2.45e+04	3.12e+04	L.12	-7.08	30146.0	0.8
76	CYC	Intercept	L.13 excl.	0.16	9740	0.63	1.31e-11	-1.38e+05	2.17e+04	8.79e-10	-1.81e+05	-9.54e+04	L.13	-26.49	7272.0	1.31
77	CYC	pH	L.13 excl.	0.16	9740	0.63	1.31e-11	2.03e+04	2.87e+03	1.31e-11	1.47e+04	2.60e+04	L.13	-26.49	7272.0	1.31
78	CAN	Intercept	L.1 excl.	0.12	137	0.72	9.58e-07	-1.52e+03	3.37e+02	1.18e-05	-2.19e+03	-8.54e+02	L.1	-0.25	89.0	0.7
79	CAN	pH	L.1 excl.	0.12	137	0.72	9.58e-07	2.27e+02	4.48e+01	9.58e-07	1.39e+02	3.15e+02	L.1	-0.25	89.0	0.7
80	CAN	Intercept	L.2 excl.	0.15	122	0.72	3.37e-11	-1.70e+03	2.70e+02	1.29e-09	-2.23e+03	-1.17e+03	L.2	-9.27	127.0	0.43
81	CAN	pH	L.2 excl.	0.15	122	0.72	3.37e-11	2.48e+02	3.58e+01	3.37e-11	1.77e+02	3.18e+02	L.2	-9.27	127.0	0.43
82	CAN	Intercept	L.3 excl.	0.15	123	0.72	4.51e-11	-1.70e+03	2.73e+02	1.72e-09	-2.24e+03	-1.17e+03	L.3	-1.32	47.0	0.36
83	CAN	pH	L.3 excl.	0.15	123	0.72	4.51e-11	2.49e+02	3.61e+01	4.51e-11	1.77e+02	3.20e+02	L.3	-1.32	47.0	0.36
84	CAN	Intercept	L.4 excl.	0.17	121	0.74	9.24e-12	-1.79e+03	2.73e+02	3.34e-10	-2.32e+03	-1.25e+03	L.4	-3.5	138.0	0.5
85	CAN	pH	L.4 excl.	0.17	121	0.74	9.24e-12	2.58e+02	3.61e+01	9.24e-12	1.87e+02	3.29e+02	L.4	-3.5	138.0	0.5
86	CAN	Intercept	L.5 excl.	0.16	122	0.72	1.47e-11	-1.75e+03	2.72e+02	5.82e-10	-2.29e+03	-1.22e+03	L.5	-6.26	108.0	0.46
87	CAN	pH	L.5 excl.	0.16	122	0.72	1.47e-11	2.54e+02	3.60e+01	1.47e-11	1.84e+02	3.25e+02	L.5	-6.26	108.0	0.46
88	CAN	Intercept	L.6 excl.	0.07	127	0.66	2.64e-05	-1.15e+03	3.12e+02	3.00e-04	-1.76e+03	-5.31e+02	L.6	-13.02	104.0	2.21
89	CAN	pH	L.6 excl.	0.07	127	0.66	2.64e-05	1.76e+02	4.11e+01	2.64e-05	9.54e+01	2.57e+02	L.6	-13.02	104.0	2.21
90	CAN	Intercept	L.7 excl.	0.15	124	0.72	8.44e-11	-1.70e+03	2.76e+02	2.98e-09	-2.24e+03	-1.15e+03	L.7	0.33	29.0	0.21
91	CAN	pH	L.7 excl.	0.15	124	0.72	8.44e-11	2.47e+02	3.65e+01	8.44e-11	1.75e+02	3.19e+02	L.7	0.33	29.0	0.21
92	CAN	Intercept	L.8 excl.	0.14	123	0.71	5.09e-10	-1.62e+03	2.78e+02	1.65e-08	-2.17e+03	-1.07e+03	L.8	-8.64	75.0	1.27
93	CAN	pH	L.8 excl.	0.14	123	0.71	5.09e-10	2.38e+02	3.68e+01	5.09e-10	1.65e+02	3.10e+02	L.8	-8.64	75.0	1.27
94	CAN	Intercept	L.9 excl.	0.12	125	0.75	1.79e-08	-1.55e+03	2.96e+02	3.23e-07	-2.14e+03	-9.72e+02	L.9	0.6	73.0	0.35
95	CAN	pH	L.9 excl.	0.12	125	0.75	1.79e-08	2.28e+02	3.92e+01	1.79e-08	1.51e+02	3.06e+02	L.9	0.6	73.0	0.35
96	CAN	Intercept	L.10 excl.	0.18	121	0.72	7.20e-13	-2.25e+03	3.20e+02	1.90e-11	-2.88e+03	-1.62e+03	L.10	-34.28	158.0	0.72
97	CAN	pH	L.10 excl.	0.18	121	0.72	7.20e-13	3.21e+02	4.25e+01	7.20e-13	2.37e+02	4.05e+02	L.10	-34.28	158.0	0.72
98	CAN	Intercept	L.11 excl.	0.12	125	0.77	1.35e-07	-1.44e+03	2.94e+02	1.93e-06	-2.02e+03	-8.58e+02	L.11	0.24	101.0	0.47
99	CAN	pH	L.11 excl.	0.12	125	0.77	1.35e-07	2.13e+02	3.91e+01	1.35e-07	1.36e+02	2.90e+02	L.11	0.24	101.0	0.47
100	CAN	Intercept	L.12 excl.	0.46	76	0.52	4.89e-35	-2.40e+03	1.75e+02	3.85e-32	-2.74e+03	-2.05e+03	L.12	-9.02	368.0	0.82
101	CAN	pH	L.12 excl.	0.46	76	0.52	4.89e-35	3.37e+02	2.32e+01	4.89e-35	2.91e+02	3.82e+02	L.12	-9.02	368.0	0.82
102	CAN	Intercept	L.13 excl.	0.14	123	0.7	2.65e-10	-1.63e+03	2.75e+02	9.36e-09	-2.17e+03	-1.09e+03	L.13	-25.31	89.0	1.68
103	CAN	pH	L.13 excl.	0.14	123	0.7	2.65e-10	2.39e+02	3.64e+01	2.65e-10	1.67e+02	3.11e+02	L.13	-25.31	89.0	1.68
104	CIT	Intercept	L.1 excl.	0.11	26	0.59	2.48e-06	-2.72e+02	6.51e+01	4.65e-05	-4.00e+02	-1.43e+02	L.1	-5.17	21.0	0.84
105	CIT	pH	L.1 excl.	0.11	26	0.59	2.48e-06	4.20e+01	8.64e+00	2.48e-06	2.50e+01	5.91e+01	L.1	-5.17	21.0	0.84
106	CIT	Intercept	L.2 excl.	0.09	24	0.63	3.67e-07	-2.43e+02	5.40e+01	1.04e-05	-3.49e+02	-1.36e+02	L.2	0.46	4.0	0.12
107	CIT	pH	L.2 excl.	0.09	24	0.63	3.67e-07	3.73e+01	7.15e+00	3.67e-07	2.32e+01	5.14e+01	L.2	0.46	4.0	0.12
108	CIT	Intercept	L.3 excl.	0.09	24	0.63	3.89e-07	-2.43e+02	5.41e+01	1.09e-05	-3.49e+02	-1.36e+02	L.3	0.13	8.0	0.23
109	CIT	pH	L.3 excl.	0.09	24	0.63	3.89e-07	3.73e+01	7.16e+00	3.89e-07	2.32e+01	5.14e+01	L.3	0.13	8.0	0.23
110	CIT	Intercept	L.4 excl.	0.09	24	0.64	7.34e-07	-2.45e+02	5.58e+01	1.74e-05	-3.55e+02	-1.35e+02	L.4	0.47	5.0	0.14
111	CIT	pH	L.4 excl.	0.09	24	0.64	7.34e-07	3.75e+01	7.39e+00	7.34e-07	2.30e+01	5.21e+01	L.4	0.47	5.0	0.14
112	CIT	Intercept	L.5 excl.	0.1	24	0.63	1.79e-07	-2.51e+02	5.41e+01	5.36e-06	-3.58e+02	-1.45e+02	L.5	-23.55	17.0	0.35
113	CIT	pH	L.5 excl.	0.1	24	0.63	1.79e-07	3.84e+01	7.16e+00	1.79e-07	2.43e+01	5.25e+01	L.5	-23.55	17.0	0.35
114	CIT	Intercept	L.6 excl.	0.04	25	0.61	1.54e-03	-1.59e+02	6.26e+01	1.19e-02	-2.82e+02	-3.53e+01	L.6	-1.58	16.0	0.79
115	CIT	pH	L.6 excl.	0.04	25	0.61	1.54e-03	2.64e+01	8.25e+00	1.54e-03	1.02e+01	4.27e+01	L.6	-1.58	16.0	0.79
116	CIT	Intercept	L.7 excl.	0.09	24	0.63	4.85e-07	-2.43e+02	5.46e+01	1.27e-05	-3.51e+02	-1.36e+02	L.7	0.03	8.0	0.21
117	CIT	pH	L.7 excl.	0.09	24	0.63	4.85e-07	3.73e+01	7.23e+00	4.85e-07	2.31e+01	5.16e+01	L.7	0.03	8.0	0.21
118	CIT	Intercept	L.8 excl.	0.09	24	0.62	1.49e-06	-2.32e+02	5.52e+01	3.51e-05	-3.41e+02	-1.24e+02	L.8	-0.04	12.0	0.48
119	CIT	pH	L.8 excl.	0.09	24	0.62	1.49e-06	3.60e+01	7.30e+00	1.49e-06	2.16e+01	5.04e+01	L.8	-0.04	12.0	0.48
120	CIT	Intercept	L.9 excl.	0.07	24	0.64	1.94e-05	-2.18e+02	5.90e+01	2.71e-04	-3.34e+02	-1.02e+02	L.9	0.66	10.0	0.28
121	CIT	pH	L.9 excl.	0.07	24	0.64	1.94e-05	3.41e+01	7.82e+00	1.94e-05	1.87e+01	4.95e+01	L.9	0.66	10.0	0.28
122	CIT	Intercept	L.10 excl.	0.09	24	0.64	5.69e-07	-2.92e+02	6.44e+01	8.95e-06	-4.19e+02	-1.65e+02	L.10	-21.36	14.0	0.28
123	CIT	pH	L.10 excl.	0.09	24	0.64	5.69e-07	4.39e+01	8.56e+00	5.69e-07	2.70e+01	6.08e+01	L.10	-21.36	14.0	0.28
124	CIT	Intercept	L.11 excl.	0.05	24	0.68	5.15e-04	-1.66e+02	5.73e+01	4.18e-03	-2.78e+02	-5.28e+01	L.11	-0.38	24.0	0.44
125	CIT	pH	L.11 excl.	0.05	24	0.68	5.15e-04	2.68e+01	7.61e+00	5.15e-04	1.18e+01	4.18e+01	L.11	-0.38	24.0	0.44
126	CIT	Intercept	L.12 excl.	0.41	13	0.39	2.05e-30	-3.68e+02	3.05e+01	1.28e-26	-4.28e+02	-3.08e+02	L.12	-2.38	88.0	0.87
127	CIT	pH	L.12 excl.	0.41	13	0.39	2.05e-30	5.32e+01	4.03e+00	2.05e-30	4.53e+01	6.11e+01	L.12	-2.38	88.0	0.87
128	CIT	Intercept	L.13 excl.	0.09	24	0.62	9.15e-07	-2.36e+02	5.47e+01	2.32e-05	-3.44e+02	-1.28e+02	L.13	-0.62	10.0	0.4
129	CIT	pH	L.13 excl.	0.09	24	0.62	9.15e-07	3.64e+01	7.24e+00	9.15e-07	2.22e+01	5.07e+01	L.13	-0.62	10.0	0.4
130	DCF	Intercept	L.1 excl.	0.07	623	0.77	1.65e-04	-5.08e+03	1.53e+03	1.09e-03	-8.10e+03	-2.06e+03	L.1	-2.33	419.0	0.92
131	DCF	pH	L.1 excl.	0.07	623	0.77	1.65e-04	7.81e+02	2.03e+02	1.65e-04	3.81e+02	1.18e+03	L.1	-2.33	419.0	0.92
132	DCF	Intercept	L.2 excl.	0.07	558	0.81	8.32e-06	-4.92e+03	1.23e+03	8.81e-05	-7.35e+03	-2.49e+03	L.2	-0.52	246.0	0.28
133	DCF	pH	L.2 excl.	0.07	558	0.81	8.32e-06	7.43e+02	1.64e+02	8.32e-06	4.21e+02	1.07e+03	L.2	-0.52	246.0	0.28
134	DCF	Intercept	L.3 excl.	0.07	561	0.8	8.58e-06	-4.93e+03	1.24e+03	9.08e-05	-7.37e+03	-2.49e+03	L.3	0.07	162.0	0.26
135	DCF	pH	L.3 excl.	0.07	561	0.8	8.58e-06	7.46e+02	1.64e+02	8.58e-06	4.22e+02	1.07e+03	L.3	0.07	162.0	0.26
136	DCF	Intercept	L.4 excl.	0.08	565	0.83	6.25e-06	-5.17e+03	1.27e+03	6.17e-05	-7.67e+03	-2.67e+03	L.4	-3.57	333.0	0.36
137	DCF	pH	L.4 excl.	0.08	565	0.83	6.25e-06	7.75e+02	1.68e+02	6.25e-06	4.44e+02	1.11e+03	L.4	-3.57	333.0	0.36
138	DCF	Intercept	L.5 excl.	0.08	556	0.81	3.34e-06	-5.18e+03	1.24e+03	3.80e-05	-7.61e+03	-2.74e+03	L.5	-29.0	516.0	0.47
139	DCF	pH	L.5 excl.	0.08	556	0.81	3.34e-06	7.77e+02	1.64e+02	3.34e-06	4.55e+02	1.10e+03	L.5	-29.0	516.0	0.47
140	DCF	Intercept	L.6 excl.	0.02	575	0.74	3.08e-02	-2.29e+03	1.41e+03	1.06e-01	-5.07e+03	4.94e+02	L.6	-9.59	493.0	2.39
141	DCF	pH	L.6 excl.	0.02	575	0.74	3.08e-02	4.04e+02	1.86e+02	3.08e-02	3.78e+01	7.71e+02	L.6	-9.59	493.0	2.39
142	DCF	Intercept	L.7 excl.	0.07	564	0.81	1.10e-05	-4.92e+03	1.25e+03	1.11e-04	-7.39e+03	-2.45e+03	L.7	0.52	101.0	0.15
143	DCF	pH	L.7 excl.	0.07	564	0.81	1.10e-05	7.44e+02	1.66e+02	1.10e-05	4.17e+02	1.07e+03	L.7	0.52	101.0	0.15
144	DCF	Intercept	L.8 excl.	0.06	561	0.79	4.46e-05	-4.52e+03	1.26e+03	4.02e-04	-7.01e+03	-2.04e+03	L.8	-4.88	361.0	1.45
145	DCF	pH	L.8 excl.	0.06	561	0.79	4.46e-05	6.93e+02	1.67e+02	4.46e-05	3.64e+02	1.02e+03	L.8	-4.88	361.0	1.45
146	DCF	Intercept	L.9 excl.	0.06	557	0.82	5.32e-05	-4.73e+03	1.32e+03	3.89e-04	-7.33e+03	-2.14e+03	L.9	-0.01	535.0	0.57
147	DCF	pH	L.9 excl.	0.06	557	0.82	5.32e-05	7.18e+02	1.74e+02	5.32e-05	3.74e+02	1.06e+03	L.9	-0.01	535.0	0.57
148	DCF	Intercept	L.10 excl.	0.1	556	0.8	2.10e-07	-7.09e+03	1.46e+03	2.07e-06	-9.97e+03	-4.22e+03	L.10	-42.02	624.0	0.84
149	DCF	pH	L.10 excl.	0.1	556	0.8	2.10e-07	1.03e+03	1.94e+02	2.10e-07	6.53e+02	1.42e+03	L.10	-42.02	624.0	0.84
150	DCF	Intercept	L.11 excl.	0.04	576	0.89	2.38e-03	-3.49e+03	1.35e+03	1.02e-02	-6.14e+03	-8.35e+02	L.11	-0.14	439.0	0.45
151	DCF	pH	L.11 excl.	0.04	576	0.89	2.38e-03	5.50e+02	1.79e+02	2.38e-03	1.97e+02	9.02e+02	L.11	-0.14	439.0	0.45
152	DCF	Intercept	L.12 excl.	0.31	335	0.57	2.02e-21	-7.39e+03	7.63e+02	5.60e-19	-8.89e+03	-5.88e+03	L.12	-3.02	1689.0	0.88
153	DCF	pH	L.12 excl.	0.31	335	0.57	2.02e-21	1.06e+03	1.01e+02	2.02e-21	8.57e+02	1.25e+03	L.12	-3.02	1689.0	0.88
154	DCF	Intercept	L.13 excl.	0.07	560	0.79	2.36e-05	-4.66e+03	1.25e+03	2.32e-04	-7.11e+03	-2.20e+03	L.13	-3.03	404.0	1.54
155	DCF	pH	L.13 excl.	0.07	560	0.79	2.36e-05	7.11e+02	1.65e+02	2.36e-05	3.86e+02	1.04e+03	L.13	-3.03	404.0	1.54
156	HCT	Intercept	L.1 excl.	0.06	233	0.72	8.13e-04	-1.63e+03	5.73e+02	5.10e-03	-2.76e+03	-4.94e+02	L.1	-2.89	147.0	0.74
157	HCT	pH	L.1 excl.	0.06	233	0.72	8.13e-04	2.59e+02	7.61e+01	8.13e-04	1.09e+02	4.09e+02	L.1	-2.89	147.0	0.74
158	HCT	Intercept	L.2 excl.	0.06	207	0.73	7.26e-05	-1.56e+03	4.58e+02	7.60e-04	-2.46e+03	-6.58e+02	L.2	-3.23	143.0	0.34
159	HCT	pH	L.2 excl.	0.06	207	0.73	7.26e-05	2.44e+02	6.06e+01	7.26e-05	1.25e+02	3.64e+02	L.2	-3.23	143.0	0.34
160	HCT	Intercept	L.3 excl.	0.06	208	0.73	7.80e-05	-1.56e+03	4.60e+02	8.07e-04	-2.47e+03	-6.54e+02	L.3	0.17	49.0	0.17
161	HCT	pH	L.3 excl.	0.06	208	0.73	7.80e-05	2.45e+02	6.10e+01	7.80e-05	1.25e+02	3.65e+02	L.3	0.17	49.0	0.17
162	HCT	Intercept	L.4 excl.	0.06	209	0.74	6.38e-05	-1.63e+03	4.71e+02	6.19e-04	-2.56e+03	-7.06e+02	L.4	-3.42	122.0	0.32
163	HCT	pH	L.4 excl.	0.06	209	0.74	6.38e-05	2.54e+02	6.24e+01	6.38e-05	1.31e+02	3.77e+02	L.4	-3.42	122.0	0.32
164	HCT	Intercept	L.5 excl.	0.06	207	0.73	4.90e-05	-1.62e+03	4.61e+02	5.32e-04	-2.52e+03	-7.09e+02	L.5	-4.16	120.0	0.34
165	HCT	pH	L.5 excl.	0.06	207	0.73	4.90e-05	2.52e+02	6.10e+01	4.90e-05	1.32e+02	3.72e+02	L.5	-4.16	120.0	0.34
166	HCT	Intercept	L.6 excl.	0.01	214	0.68	8.01e-02	-6.08e+02	5.26e+02	2.49e-01	-1.64e+03	4.28e+02	L.6	-10.11	176.0	1.52
167	HCT	pH	L.6 excl.	0.01	214	0.68	8.01e-02	1.22e+02	6.93e+01	8.01e-02	-1.47e+01	2.58e+02	L.6	-10.11	176.0	1.52
168	HCT	Intercept	L.7 excl.	0.06	209	0.73	1.01e-04	-1.55e+03	4.65e+02	9.98e-04	-2.46e+03	-6.33e+02	L.7	0.54	40.0	0.15
169	HCT	pH	L.7 excl.	0.06	209	0.73	1.01e-04	2.43e+02	6.16e+01	1.01e-04	1.22e+02	3.64e+02	L.7	0.54	40.0	0.15
170	HCT	Intercept	L.8 excl.	0.05	208	0.71	2.94e-04	-1.43e+03	4.69e+02	2.57e-03	-2.35e+03	-5.04e+02	L.8	-3.04	120.0	0.85
171	HCT	pH	L.8 excl.	0.05	208	0.71	2.94e-04	2.28e+02	6.20e+01	2.94e-04	1.06e+02	3.50e+02	L.8	-3.04	120.0	0.85
172	HCT	Intercept	L.9 excl.	0.05	213	0.74	2.63e-04	-1.58e+03	5.04e+02	1.97e-03	-2.57e+03	-5.83e+02	L.9	0.49	61.0	0.23
173	HCT	pH	L.9 excl.	0.05	213	0.74	2.63e-04	2.47e+02	6.68e+01	2.63e-04	1.16e+02	3.79e+02	L.9	0.49	61.0	0.23
174	HCT	Intercept	L.10 excl.	0.09	206	0.72	8.41e-07	-2.44e+03	5.41e+02	9.63e-06	-3.51e+03	-1.38e+03	L.10	-118.31	251.0	0.95
175	HCT	pH	L.10 excl.	0.09	206	0.72	8.41e-07	3.63e+02	7.18e+01	8.41e-07	2.21e+02	5.04e+02	L.10	-118.31	251.0	0.95
176	HCT	Intercept	L.11 excl.	0.02	203	0.77	2.79e-02	-7.87e+02	4.76e+02	9.96e-02	-1.72e+03	1.51e+02	L.11	-0.23	231.0	0.57
177	HCT	pH	L.11 excl.	0.02	203	0.77	2.79e-02	1.40e+02	6.32e+01	2.79e-02	1.53e+01	2.64e+02	L.11	-0.23	231.0	0.57
178	HCT	Intercept	L.12 excl.	0.3	122	0.5	1.05e-20	-2.59e+03	2.78e+02	5.92e-18	-3.14e+03	-2.05e+03	L.12	-4.74	637.0	0.82
179	HCT	pH	L.12 excl.	0.3	122	0.5	1.05e-20	3.76e+02	3.67e+01	1.05e-20	3.03e+02	4.48e+02	L.12	-4.74	637.0	0.82
180	HCT	Intercept	L.13 excl.	0.05	208	0.71	2.04e-04	-1.45e+03	4.64e+02	1.92e-03	-2.37e+03	-5.41e+02	L.13	-17.22	136.0	1.08
181	HCT	pH	L.13 excl.	0.05	208	0.71	2.04e-04	2.31e+02	6.14e+01	2.04e-04	1.10e+02	3.52e+02	L.13	-17.22	136.0	1.08
182	TCS	Intercept	L.1 excl.	0.09	24	0.51	4.61e-05	-2.14e+02	6.29e+01	8.23e-04	-3.38e+02	-8.99e+01	L.1	-0.26	21.0	0.59
183	TCS	pH	L.1 excl.	0.09	24	0.51	4.61e-05	3.49e+01	8.35e+00	4.61e-05	1.84e+01	5.14e+01	L.1	-0.26	21.0	0.59
184	TCS	Intercept	L.2 excl.	0.09	23	0.53	6.02e-07	-2.29e+02	5.35e+01	2.63e-05	-3.34e+02	-1.24e+02	L.2	-2.55	22.0	0.34
185	TCS	pH	L.2 excl.	0.09	23	0.53	6.02e-07	3.63e+01	7.09e+00	6.02e-07	2.23e+01	5.02e+01	L.2	-2.55	22.0	0.34
186	TCS	Intercept	L.3 excl.	0.09	23	0.53	6.84e-07	-2.30e+02	5.39e+01	2.90e-05	-3.36e+02	-1.23e+02	L.3	0.02	10.0	0.21
187	TCS	pH	L.3 excl.	0.09	23	0.53	6.84e-07	3.64e+01	7.14e+00	6.84e-07	2.23e+01	5.04e+01	L.3	0.02	10.0	0.21
188	TCS	Intercept	L.4 excl.	0.1	23	0.53	1.69e-07	-2.45e+02	5.37e+01	7.85e-06	-3.51e+02	-1.39e+02	L.4	-2.49	28.0	0.43
189	TCS	pH	L.4 excl.	0.1	23	0.53	1.69e-07	3.83e+01	7.11e+00	1.69e-07	2.43e+01	5.23e+01	L.4	-2.49	28.0	0.43
190	TCS	Intercept	L.5 excl.	0.1	23	0.53	3.32e-07	-2.38e+02	5.39e+01	1.53e-05	-3.44e+02	-1.32e+02	L.5	-3.64	17.0	0.32
191	TCS	pH	L.5 excl.	0.1	23	0.53	3.32e-07	3.74e+01	7.14e+00	3.32e-07	2.34e+01	5.15e+01	L.5	-3.64	17.0	0.32
192	TCS	Intercept	L.6 excl.	0.03	23	0.49	1.45e-02	-9.81e+01	5.97e+01	1.02e-01	-2.16e+02	1.95e+01	L.6	-5.03	25.0	1.22
193	TCS	pH	L.6 excl.	0.03	23	0.49	1.45e-02	1.94e+01	7.87e+00	1.45e-02	3.88e+00	3.49e+01	L.6	-5.03	25.0	1.22
194	TCS	Intercept	L.7 excl.	0.09	23	0.53	7.56e-07	-2.31e+02	5.45e+01	3.02e-05	-3.39e+02	-1.24e+02	L.7	-0.31	9.0	0.19
195	TCS	pH	L.7 excl.	0.09	23	0.53	7.56e-07	3.66e+01	7.21e+00	7.56e-07	2.24e+01	5.08e+01	L.7	-0.31	9.0	0.19
196	TCS	Intercept	L.8 excl.	0.08	23	0.52	3.19e-06	-2.17e+02	5.51e+01	1.07e-04	-3.25e+02	-1.08e+02	L.8	-0.5	13.0	0.45
197	TCS	pH	L.8 excl.	0.08	23	0.52	3.19e-06	3.47e+01	7.29e+00	3.19e-06	2.04e+01	4.91e+01	L.8	-0.5	13.0	0.45
198	TCS	Intercept	L.9 excl.	0.09	24	0.54	1.86e-06	-2.43e+02	5.90e+01	5.19e-05	-3.59e+02	-1.27e+02	L.9	0.18	11.0	0.27
199	TCS	pH	L.9 excl.	0.09	24	0.54	1.86e-06	3.82e+01	7.83e+00	1.86e-06	2.28e+01	5.36e+01	L.9	0.18	11.0	0.27
200	TCS	Intercept	L.10 excl.	0.15	23	0.51	8.73e-11	-3.66e+02	6.08e+01	5.87e-09	-4.86e+02	-2.47e+02	L.10	-29.89	43.0	1.18
201	TCS	pH	L.10 excl.	0.15	23	0.51	8.73e-11	5.47e+01	8.08e+00	8.73e-11	3.88e+01	7.06e+01	L.10	-29.89	43.0	1.18
202	TCS	Intercept	L.11 excl.	0.04	23	0.57	1.60e-03	-1.41e+02	5.72e+01	1.44e-02	-2.54e+02	-2.84e+01	L.11	-0.88	24.0	0.38
203	TCS	pH	L.11 excl.	0.04	23	0.57	1.60e-03	2.43e+01	7.60e+00	1.60e-03	9.31e+00	3.93e+01	L.11	-0.88	24.0	0.38
204	TCS	Intercept	L.12 excl.	0.22	18	0.45	6.68e-15	-3.27e+02	4.44e+01	2.75e-12	-4.15e+02	-2.40e+02	L.12	-2.17	55.0	0.69
205	TCS	pH	L.12 excl.	0.22	18	0.45	6.68e-15	4.89e+01	5.88e+00	6.68e-15	3.73e+01	6.04e+01	L.12	-2.17	55.0	0.69
206	TCS	Intercept	L.13 excl.	0.08	23	0.52	2.54e-06	-2.15e+02	5.43e+01	9.39e-05	-3.22e+02	-1.09e+02	L.13	-28.96	18.0	0.78
207	TCS	pH	L.13 excl.	0.08	23	0.52	2.54e-06	3.46e+01	7.19e+00	2.54e-06	2.04e+01	4.87e+01	L.13	-28.96	18.0	0.78
208	DPG	Intercept	L.1 excl.	0.01	1061	0.75	1.07e-01	5.64e+03	2.61e+03	3.17e-02	4.99e+02	1.08e+04	L.1	-6.98	710.0	0.98
209	DPG	pH	L.1 excl.	0.01	1061	0.75	1.07e-01	-5.60e+02	3.46e+02	1.07e-01	-1.24e+03	1.22e+02	L.1	-6.98	710.0	0.98
210	DPG	Intercept	L.2 excl.	0.02	950	0.79	1.20e-02	6.53e+03	2.10e+03	2.10e-03	2.39e+03	1.07e+04	L.2	-0.22	311.0	0.29
211	DPG	pH	L.2 excl.	0.02	950	0.79	1.20e-02	-7.04e+02	2.78e+02	1.20e-02	-1.25e+03	-1.56e+02	L.2	-0.22	311.0	0.29
212	DPG	Intercept	L.3 excl.	0.03	899	0.76	6.49e-03	6.64e+03	1.99e+03	9.69e-04	2.72e+03	1.06e+04	L.3	-0.31	1982.0	0.94
213	DPG	pH	L.3 excl.	0.03	899	0.76	6.49e-03	-7.23e+02	2.63e+02	6.49e-03	-1.24e+03	-2.04e+02	L.3	-0.31	1982.0	0.94
214	DPG	Intercept	L.4 excl.	0.02	954	0.82	2.21e-02	6.10e+03	2.14e+03	4.78e-03	1.88e+03	1.03e+04	L.4	-16.06	753.0	0.39
215	DPG	pH	L.4 excl.	0.02	954	0.82	2.21e-02	-6.53e+02	2.84e+02	2.21e-02	-1.21e+03	-9.45e+01	L.4	-16.06	753.0	0.39
216	DPG	Intercept	L.5 excl.	0.02	941	0.79	2.20e-02	6.00e+03	2.09e+03	4.42e-03	1.89e+03	1.01e+04	L.5	-6.14	1108.0	0.48
217	DPG	pH	L.5 excl.	0.02	941	0.79	2.20e-02	-6.38e+02	2.77e+02	2.20e-02	-1.18e+03	-9.27e+01	L.5	-6.14	1108.0	0.48
218	DPG	Intercept	L.6 excl.	0.09	944	0.72	2.12e-06	1.26e+04	2.32e+03	1.43e-07	8.02e+03	1.71e+04	L.6	-23.64	1115.0	1.88
219	DPG	pH	L.6 excl.	0.09	944	0.72	2.12e-06	-1.49e+03	3.05e+02	2.12e-06	-2.09e+03	-8.84e+02	L.6	-23.64	1115.0	1.88
220	DPG	Intercept	L.7 excl.	0.02	885	0.77	1.54e-02	5.93e+03	1.96e+03	2.79e-03	2.06e+03	9.80e+03	L.7	-9.23	2044.0	0.66
221	DPG	pH	L.7 excl.	0.02	885	0.77	1.54e-02	-6.34e+02	2.60e+02	1.54e-02	-1.15e+03	-1.22e+02	L.7	-9.23	2044.0	0.66
222	DPG	Intercept	L.8 excl.	0.03	954	0.78	5.12e-03	7.27e+03	2.14e+03	7.96e-04	3.05e+03	1.15e+04	L.8	-14.13	641.0	0.84
223	DPG	pH	L.8 excl.	0.03	954	0.78	5.12e-03	-8.01e+02	2.84e+02	5.12e-03	-1.36e+03	-2.42e+02	L.8	-14.13	641.0	0.84
224	DPG	Intercept	L.9 excl.	0.03	970	0.78	8.06e-03	7.36e+03	2.29e+03	1.50e-03	2.84e+03	1.19e+04	L.9	-8.44	504.0	0.61
225	DPG	pH	L.9 excl.	0.03	970	0.78	8.06e-03	-8.11e+02	3.04e+02	8.06e-03	-1.41e+03	-2.13e+02	L.9	-8.44	504.0	0.61
226	DPG	Intercept	L.10 excl.	0.01	955	0.77	2.14e-01	4.36e+03	2.51e+03	8.31e-02	-5.75e+02	9.30e+03	L.10	-175.37	629.0	1.8
227	DPG	pH	L.10 excl.	0.01	955	0.77	2.14e-01	-4.15e+02	3.33e+02	2.14e-01	-1.07e+03	2.41e+02	L.10	-175.37	629.0	1.8
228	DPG	Intercept	L.11 excl.	0.03	996	0.84	5.90e-03	7.65e+03	2.33e+03	1.17e-03	3.07e+03	1.22e+04	L.11	-0.33	587.0	0.44
229	DPG	pH	L.11 excl.	0.03	996	0.84	5.90e-03	-8.60e+02	3.09e+02	5.90e-03	-1.47e+03	-2.50e+02	L.11	-0.33	587.0	0.44
230	DPG	Intercept	L.12 excl.	0.0	756	0.71	3.09e-01	2.82e+03	1.72e+03	1.02e-01	-5.67e+02	6.22e+03	L.12	-1.52	2245.0	0.79
231	DPG	pH	L.12 excl.	0.0	756	0.71	3.09e-01	-2.32e+02	2.28e+02	3.09e-01	-6.81e+02	2.16e+02	L.12	-1.52	2245.0	0.79
232	DPG	Intercept	L.13 excl.	0.02	952	0.8	1.87e-02	6.21e+03	2.12e+03	3.75e-03	2.03e+03	1.04e+04	L.13	-1.14	663.0	0.38
233	DPG	pH	L.13 excl.	0.02	952	0.8	1.87e-02	-6.64e+02	2.81e+02	1.87e-02	-1.22e+03	-1.11e+02	L.13	-1.14	663.0	0.38
234	6PPDQ	Intercept	L.1 excl.	0.0	27	0.5	5.26e-01	1.00e+02	6.95e+01	1.50e-01	-3.67e+01	2.38e+02	L.1	-1.29	22.0	0.58
235	6PPDQ	pH	L.1 excl.	0.0	27	0.5	5.26e-01	-5.87e+00	9.23e+00	5.26e-01	-2.41e+01	1.23e+01	L.1	-1.29	22.0	0.58
236	6PPDQ	Intercept	L.2 excl.	0.02	25	0.51	3.74e-02	1.71e+02	5.76e+01	3.25e-03	5.77e+01	2.85e+02	L.2	-0.36	13.0	0.23
237	6PPDQ	pH	L.2 excl.	0.02	25	0.51	3.74e-02	-1.60e+01	7.64e+00	3.74e-02	-3.10e+01	-9.36e-01	L.2	-0.36	13.0	0.23
238	6PPDQ	Intercept	L.3 excl.	0.02	25	0.51	4.00e-02	1.70e+02	5.77e+01	3.50e-03	5.65e+01	2.84e+02	L.3	-0.74	14.0	0.34
239	6PPDQ	pH	L.3 excl.	0.02	25	0.51	4.00e-02	-1.58e+01	7.65e+00	4.00e-02	-3.09e+01	-7.25e-01	L.3	-0.74	14.0	0.34
240	6PPDQ	Intercept	L.4 excl.	0.01	25	0.51	1.02e-01	1.42e+02	5.69e+01	1.31e-02	3.01e+01	2.54e+02	L.4	-12.78	35.0	0.42
241	6PPDQ	pH	L.4 excl.	0.01	25	0.51	1.02e-01	-1.23e+01	7.53e+00	1.02e-01	-2.72e+01	2.49e+00	L.4	-12.78	35.0	0.42
242	6PPDQ	Intercept	L.5 excl.	0.01	25	0.5	8.14e-02	1.48e+02	5.63e+01	8.89e-03	3.75e+01	2.59e+02	L.5	-7.35	47.0	0.49
243	6PPDQ	pH	L.5 excl.	0.01	25	0.5	8.14e-02	-1.30e+01	7.45e+00	8.14e-02	-2.77e+01	1.64e+00	L.5	-7.35	47.0	0.49
244	6PPDQ	Intercept	L.6 excl.	0.1	24	0.46	1.22e-06	3.61e+02	6.15e+01	1.56e-08	2.40e+02	4.82e+02	L.6	-9.8	35.0	1.16
245	6PPDQ	pH	L.6 excl.	0.1	24	0.46	1.22e-06	-4.04e+01	8.11e+00	1.22e-06	-5.64e+01	-2.44e+01	L.6	-9.8	35.0	1.16
246	6PPDQ	Intercept	L.7 excl.	0.02	25	0.51	4.57e-02	1.62e+02	5.62e+01	4.21e-03	5.16e+01	2.73e+02	L.7	-9.45	39.0	0.45
247	6PPDQ	pH	L.7 excl.	0.02	25	0.51	4.57e-02	-1.49e+01	7.44e+00	4.57e-02	-2.96e+01	-2.86e-01	L.7	-9.45	39.0	0.45
248	6PPDQ	Intercept	L.8 excl.	0.02	25	0.5	1.33e-02	1.97e+02	5.85e+01	8.67e-04	8.20e+01	3.13e+02	L.8	-9.38	22.0	0.66
249	6PPDQ	pH	L.8 excl.	0.02	25	0.5	1.33e-02	-1.93e+01	7.75e+00	1.33e-02	-3.46e+01	-4.05e+00	L.8	-9.38	22.0	0.66
250	6PPDQ	Intercept	L.9 excl.	0.02	26	0.52	4.63e-02	1.78e+02	6.35e+01	5.44e-03	5.31e+01	3.03e+02	L.9	0.01	6.0	0.13
251	6PPDQ	pH	L.9 excl.	0.02	26	0.52	4.63e-02	-1.69e+01	8.43e+00	4.63e-02	-3.35e+01	-2.83e-01	L.9	0.01	6.0	0.13
252	6PPDQ	Intercept	L.10 excl.	0.0	25	0.5	7.29e-01	7.56e+01	6.87e+01	2.72e-01	-5.97e+01	2.11e+02	L.10	-211.17	27.0	1.19
253	6PPDQ	pH	L.10 excl.	0.0	25	0.5	7.29e-01	-3.17e+00	9.13e+00	7.29e-01	-2.12e+01	1.48e+01	L.10	-211.17	27.0	1.19
254	6PPDQ	Intercept	L.11 excl.	0.05	25	0.53	7.71e-04	2.51e+02	5.95e+01	3.59e-05	1.34e+02	3.68e+02	L.11	-1.85	29.0	0.43
255	6PPDQ	pH	L.11 excl.	0.05	25	0.53	7.71e-04	-2.69e+01	7.90e+00	7.71e-04	-4.25e+01	-1.14e+01	L.11	-1.85	29.0	0.43
256	6PPDQ	Intercept	L.12 excl.	0.01	22	0.47	2.64e-01	1.07e+02	5.24e+01	4.22e-02	3.80e+00	2.10e+02	L.12	-0.54	48.0	0.62
257	6PPDQ	pH	L.12 excl.	0.01	22	0.47	2.64e-01	-7.76e+00	6.94e+00	2.64e-01	-2.14e+01	5.90e+00	L.12	-0.54	48.0	0.62
258	6PPDQ	Intercept	L.13 excl.	0.02	26	0.51	3.72e-02	1.73e+02	5.84e+01	3.35e-03	5.80e+01	2.88e+02	L.13	-0.06	14.0	0.27
259	6PPDQ	pH	L.13 excl.	0.02	26	0.51	3.72e-02	-1.62e+01	7.74e+00	3.72e-02	-3.14e+01	-9.66e-01	L.13	-0.06	14.0	0.27
260	HMMM	Intercept	L.1 excl.	0.03	711	0.61	1.72e-02	-3.04e+03	1.75e+03	8.39e-02	-6.48e+03	4.11e+02	L.1	-0.61	543.0	0.62
261	HMMM	pH	L.1 excl.	0.03	711	0.61	1.72e-02	5.58e+02	2.32e+02	1.72e-02	1.00e+02	1.02e+03	L.1	-0.61	543.0	0.62
262	HMMM	Intercept	L.2 excl.	0.01	656	0.62	6.02e-02	-1.67e+03	1.45e+03	2.51e-01	-4.52e+03	1.19e+03	L.2	-1.68	640.0	0.41
263	HMMM	pH	L.2 excl.	0.01	656	0.62	6.02e-02	3.62e+02	1.92e+02	6.02e-02	-1.57e+01	7.40e+02	L.2	-1.68	640.0	0.41
264	HMMM	Intercept	L.3 excl.	0.01	661	0.62	5.96e-02	-1.69e+03	1.46e+03	2.48e-01	-4.57e+03	1.19e+03	L.3	-0.0	263.0	0.24
265	HMMM	pH	L.3 excl.	0.01	661	0.62	5.96e-02	3.66e+02	1.94e+02	5.96e-02	-1.50e+01	7.48e+02	L.3	-0.0	263.0	0.24
266	HMMM	Intercept	L.4 excl.	0.03	628	0.61	1.00e-02	-2.64e+03	1.41e+03	6.31e-02	-5.42e+03	1.45e+02	L.4	-7.71	1060.0	0.54
267	HMMM	pH	L.4 excl.	0.03	628	0.61	1.00e-02	4.85e+02	1.87e+02	1.00e-02	1.17e+02	8.53e+02	L.4	-7.71	1060.0	0.54
268	HMMM	Intercept	L.5 excl.	0.02	654	0.61	4.03e-02	-1.93e+03	1.45e+03	1.86e-01	-4.79e+03	9.34e+02	L.5	-0.73	729.0	0.49
269	HMMM	pH	L.5 excl.	0.02	654	0.61	4.03e-02	3.96e+02	1.92e+02	4.03e-02	1.77e+01	7.75e+02	L.5	-0.73	729.0	0.49
270	HMMM	Intercept	L.6 excl.	0.0	652	0.55	3.69e-01	2.62e+03	1.60e+03	1.03e-01	-5.33e+02	5.77e+03	L.6	-21.05	799.0	1.79
271	HMMM	pH	L.6 excl.	0.0	652	0.55	3.69e-01	-1.90e+02	2.11e+02	3.69e-01	-6.05e+02	2.26e+02	L.6	-21.05	799.0	1.79
272	HMMM	Intercept	L.7 excl.	0.02	593	0.58	3.14e-02	-1.82e+03	1.32e+03	1.68e-01	-4.42e+03	7.72e+02	L.7	-2.38	1657.0	0.69
273	HMMM	pH	L.7 excl.	0.02	593	0.58	3.14e-02	3.77e+02	1.74e+02	3.14e-02	3.40e+01	7.21e+02	L.7	-2.38	1657.0	0.69
274	HMMM	Intercept	L.8 excl.	0.01	661	0.61	1.40e-01	-1.10e+03	1.49e+03	4.58e-01	-4.03e+03	1.82e+03	L.8	-5.31	488.0	0.83
275	HMMM	pH	L.8 excl.	0.01	661	0.61	1.40e-01	2.91e+02	1.97e+02	1.40e-01	-9.63e+01	6.78e+02	L.8	-5.31	488.0	0.83
276	HMMM	Intercept	L.9 excl.	0.01	678	0.63	1.11e-01	-1.49e+03	1.60e+03	3.52e-01	-4.65e+03	1.66e+03	L.9	0.36	179.0	0.16
277	HMMM	pH	L.9 excl.	0.01	678	0.63	1.11e-01	3.40e+02	2.12e+02	1.11e-01	-7.82e+01	7.58e+02	L.9	0.36	179.0	0.16
278	HMMM	Intercept	L.10 excl.	0.04	653	0.6	7.66e-04	-4.75e+03	1.71e+03	6.01e-03	-8.12e+03	-1.37e+03	L.10	-75.22	881.0	1.26
279	HMMM	pH	L.10 excl.	0.04	653	0.6	7.66e-04	7.75e+02	2.28e+02	7.66e-04	3.27e+02	1.22e+03	L.10	-75.22	881.0	1.26
280	HMMM	Intercept	L.11 excl.	0.0	640	0.64	3.70e-01	-3.40e+02	1.50e+03	8.20e-01	-3.29e+03	2.61e+03	L.11	-0.53	762.0	0.52
281	HMMM	pH	L.11 excl.	0.0	640	0.64	3.70e-01	1.78e+02	1.99e+02	3.70e-01	-2.13e+02	5.70e+02	L.11	-0.53	762.0	0.52
282	HMMM	Intercept	L.12 excl.	0.03	644	0.62	1.08e-02	-2.72e+03	1.47e+03	6.44e-02	-5.61e+03	1.64e+02	L.12	-0.67	797.0	0.54
283	HMMM	pH	L.12 excl.	0.03	644	0.62	1.08e-02	4.98e+02	1.94e+02	1.08e-02	1.16e+02	8.80e+02	L.12	-0.67	797.0	0.54
284	HMMM	Intercept	L.13 excl.	0.01	659	0.6	1.13e-01	-1.24e+03	1.47e+03	4.00e-01	-4.13e+03	1.65e+03	L.13	-12.68	546.0	1.05
285	HMMM	pH	L.13 excl.	0.01	659	0.6	1.13e-01	3.09e+02	1.94e+02	1.13e-01	-7.41e+01	6.91e+02	L.13	-12.68	546.0	1.05
286	2,4-D	Intercept	L.1 excl.	0.03	161	2.23	5.93e-02	1.16e+03	5.73e+02	4.45e-02	2.89e+01	2.30e+03	L.1	-91.43	54.0	5.0
287	2,4-D	pH	L.1 excl.	0.03	161	2.23	5.93e-02	-1.46e+02	7.69e+01	5.93e-02	-2.98e+02	5.81e+00	L.1	-91.43	54.0	5.0
288	2,4-D	Intercept	L.2 excl.	0.03	138	2.54	1.31e-02	1.16e+03	4.42e+02	9.33e-03	2.90e+02	2.03e+03	L.2	-9.82	33.0	2.31
289	2,4-D	pH	L.2 excl.	0.03	138	2.54	1.31e-02	-1.48e+02	5.91e+01	1.31e-02	-2.65e+02	-3.15e+01	L.2	-9.82	33.0	2.31
290	2,4-D	Intercept	L.3 excl.	0.03	138	2.53	1.42e-02	1.15e+03	4.44e+02	1.01e-02	2.78e+02	2.03e+03	L.3	-175.15	35.0	3.89
291	2,4-D	pH	L.3 excl.	0.03	138	2.53	1.42e-02	-1.47e+02	5.94e+01	1.42e-02	-2.64e+02	-2.99e+01	L.3	-175.15	35.0	3.89
292	2,4-D	Intercept	L.4 excl.	0.04	141	2.53	1.12e-02	1.24e+03	4.62e+02	7.99e-03	3.28e+02	2.15e+03	L.4	-7.05	47.0	2.04
293	2,4-D	pH	L.4 excl.	0.04	141	2.53	1.12e-02	-1.58e+02	6.17e+01	1.12e-02	-2.80e+02	-3.64e+01	L.4	-7.05	47.0	2.04
294	2,4-D	Intercept	L.5 excl.	0.03	138	2.64	1.47e-02	1.15e+03	4.44e+02	1.07e-02	2.70e+02	2.02e+03	L.5	-0.22	81.0	0.81
295	2,4-D	pH	L.5 excl.	0.03	138	2.64	1.47e-02	-1.46e+02	5.93e+01	1.47e-02	-2.63e+02	-2.91e+01	L.5	-0.22	81.0	0.81
296	2,4-D	Intercept	L.6 excl.	0.07	149	2.41	1.25e-03	1.82e+03	5.35e+02	8.53e-04	7.65e+02	2.88e+03	L.6	-102.1	84.0	4.07
297	2,4-D	pH	L.6 excl.	0.07	149	2.41	1.25e-03	-2.34e+02	7.12e+01	1.25e-03	-3.75e+02	-9.36e+01	L.6	-102.1	84.0	4.07
298	2,4-D	Intercept	L.7 excl.	0.03	140	2.51	1.37e-02	1.18e+03	4.51e+02	9.72e-03	2.89e+02	2.07e+03	L.7	-253.91	45.0	4.11
299	2,4-D	pH	L.7 excl.	0.03	140	2.51	1.37e-02	-1.50e+02	6.03e+01	1.37e-02	-2.69e+02	-3.12e+01	L.7	-253.91	45.0	4.11
300	2,4-D	Intercept	L.8 excl.	0.04	138	2.51	8.94e-03	1.24e+03	4.49e+02	6.27e-03	3.56e+02	2.13e+03	L.8	-2303.16	68.0	9.37
301	2,4-D	pH	L.8 excl.	0.04	138	2.51	8.94e-03	-1.58e+02	5.99e+01	8.94e-03	-2.77e+02	-4.02e+01	L.8	-2303.16	68.0	9.37
302	2,4-D	Intercept	L.9 excl.	0.04	140	2.5	1.20e-02	1.23e+03	4.62e+02	8.52e-03	3.18e+02	2.14e+03	L.9	-530.7	52.0	5.28
303	2,4-D	pH	L.9 excl.	0.04	140	2.5	1.20e-02	-1.57e+02	6.18e+01	1.20e-02	-2.79e+02	-3.50e+01	L.9	-530.7	52.0	5.28
304	2,4-D	Intercept	L.10 excl.	0.04	138	2.52	8.31e-03	1.53e+03	5.51e+02	6.24e-03	4.38e+02	2.61e+03	L.10	-8061.34	95.0	10.86
305	2,4-D	pH	L.10 excl.	0.04	138	2.52	8.31e-03	-1.97e+02	7.39e+01	8.31e-03	-3.43e+02	-5.14e+01	L.10	-8061.34	95.0	10.86
306	2,4-D	Intercept	L.11 excl.	0.03	139	2.52	1.93e-02	1.16e+03	4.69e+02	1.41e-02	2.37e+02	2.09e+03	L.11	-5.8	8.0	0.78
307	2,4-D	pH	L.11 excl.	0.03	139	2.52	1.93e-02	-1.48e+02	6.27e+01	1.93e-02	-2.72e+02	-2.43e+01	L.11	-5.8	8.0	0.78
308	2,4-D	Intercept	L.12 excl.	0.03	26	1.27	3.24e-02	2.07e+02	8.65e+01	1.78e-02	3.64e+01	3.78e+02	L.12	-0.92	416.0	1.33
309	2,4-D	pH	L.12 excl.	0.03	26	1.27	3.24e-02	-2.49e+01	1.16e+01	3.24e-02	-4.77e+01	-2.12e+00	L.12	-0.92	416.0	1.33
310	2,4-D	Intercept	L.13 excl.	0.03	140	2.69	1.61e-02	1.15e+03	4.51e+02	1.17e-02	2.58e+02	2.04e+03	L.13	-0.91	24.0	0.3
311	2,4-D	pH	L.13 excl.	0.03	140	2.69	1.61e-02	-1.47e+02	6.03e+01	1.61e-02	-2.66e+02	-2.76e+01	L.13	-0.91	24.0	0.3
312	DCMU	Intercept	L.1 excl.	0.0	19	0.6	6.19e-01	8.27e+00	4.89e+01	8.66e-01	-8.83e+01	1.05e+02	L.1	-0.05	61.0	1.29
313	DCMU	pH	L.1 excl.	0.0	19	0.6	6.19e-01	3.24e+00	6.50e+00	6.19e-01	-9.60e+00	1.61e+01	L.1	-0.05	61.0	1.29
314	DCMU	Intercept	L.2 excl.	0.01	22	0.65	5.49e-02	-6.43e+01	5.15e+01	2.13e-01	-1.66e+02	3.71e+01	L.2	-658.38	20.0	1.38
315	DCMU	pH	L.2 excl.	0.01	22	0.65	5.49e-02	1.32e+01	6.83e+00	5.49e-02	-2.76e-01	2.66e+01	L.2	-658.38	20.0	1.38
316	DCMU	Intercept	L.3 excl.	0.01	22	0.66	5.75e-02	-6.42e+01	5.19e+01	2.17e-01	-1.66e+02	3.80e+01	L.3	-0.24	9.0	0.3
317	DCMU	pH	L.3 excl.	0.01	22	0.66	5.75e-02	1.31e+01	6.88e+00	5.75e-02	-4.23e-01	2.67e+01	L.3	-0.24	9.0	0.3
318	DCMU	Intercept	L.4 excl.	0.02	23	0.67	5.32e-02	-6.87e+01	5.33e+01	1.98e-01	-1.74e+02	3.62e+01	L.4	-0.1	12.0	0.37
319	DCMU	pH	L.4 excl.	0.02	23	0.67	5.32e-02	1.37e+01	7.06e+00	5.32e-02	-1.91e-01	2.76e+01	L.4	-0.1	12.0	0.37
320	DCMU	Intercept	L.5 excl.	0.01	22	0.66	5.23e-02	-6.67e+01	5.20e+01	2.01e-01	-1.69e+02	3.57e+01	L.5	-0.15	12.0	0.36
321	DCMU	pH	L.5 excl.	0.01	22	0.66	5.23e-02	1.34e+01	6.89e+00	5.23e-02	-1.37e-01	2.70e+01	L.5	-0.15	12.0	0.36
322	DCMU	Intercept	L.6 excl.	0.02	24	0.71	4.56e-02	-8.87e+01	6.13e+01	1.49e-01	-2.10e+02	3.21e+01	L.6	-0.54	7.0	0.22
323	DCMU	pH	L.6 excl.	0.02	24	0.71	4.56e-02	1.63e+01	8.09e+00	4.56e-02	3.25e-01	3.22e+01	L.6	-0.54	7.0	0.22
324	DCMU	Intercept	L.7 excl.	0.01	23	0.66	6.56e-02	-6.20e+01	5.24e+01	2.38e-01	-1.65e+02	4.12e+01	L.7	-0.47	8.0	0.31
325	DCMU	pH	L.7 excl.	0.01	23	0.66	6.56e-02	1.28e+01	6.95e+00	6.56e-02	-8.34e-01	2.65e+01	L.7	-0.47	8.0	0.31
326	DCMU	Intercept	L.8 excl.	0.01	23	0.65	9.90e-02	-5.25e+01	5.30e+01	3.22e-01	-1.57e+02	5.18e+01	L.8	-7.63	11.0	0.54
327	DCMU	pH	L.8 excl.	0.01	23	0.65	9.90e-02	1.16e+01	7.02e+00	9.90e-02	-2.20e+00	2.54e+01	L.8	-7.63	11.0	0.54
328	DCMU	Intercept	L.9 excl.	0.03	23	0.65	8.00e-03	-1.14e+02	5.61e+01	4.25e-02	-2.25e+02	-3.90e+00	L.9	-6.05	18.0	0.81
329	DCMU	pH	L.9 excl.	0.03	23	0.65	8.00e-03	1.99e+01	7.45e+00	8.00e-03	5.25e+00	3.46e+01	L.9	-6.05	18.0	0.81
330	DCMU	Intercept	L.10 excl.	0.03	22	0.65	7.35e-03	-1.34e+02	6.24e+01	3.30e-02	-2.57e+02	-1.09e+01	L.10	-2.83	22.0	0.75
331	DCMU	pH	L.10 excl.	0.03	22	0.65	7.35e-03	2.24e+01	8.30e+00	7.35e-03	6.08e+00	3.88e+01	L.10	-2.83	22.0	0.75
332	DCMU	Intercept	L.11 excl.	0.0	19	0.58	3.43e-01	-1.03e+01	4.57e+01	8.22e-01	-1.00e+02	7.98e+01	L.11	-0.09	52.0	1.06
333	DCMU	pH	L.11 excl.	0.0	19	0.58	3.43e-01	5.78e+00	6.08e+00	3.43e-01	-6.20e+00	1.78e+01	L.11	-0.09	52.0	1.06
334	DCMU	Intercept	L.12 excl.	0.01	23	0.66	7.65e-02	-6.11e+01	5.42e+01	2.61e-01	-1.68e+02	4.57e+01	L.12	-0.38	14.0	0.53
335	DCMU	pH	L.12 excl.	0.01	23	0.66	7.65e-02	1.28e+01	7.18e+00	7.65e-02	-1.37e+00	2.69e+01	L.12	-0.38	14.0	0.53
336	DCMU	Intercept	L.13 excl.	0.01	23	0.66	6.52e-02	-6.27e+01	5.27e+01	2.35e-01	-1.66e+02	4.10e+01	L.13	-0.22	5.0	0.17
337	DCMU	pH	L.13 excl.	0.01	23	0.66	6.52e-02	1.29e+01	6.98e+00	6.52e-02	-8.21e-01	2.67e+01	L.13	-0.22	5.0	0.17
338	MCPA	Intercept	L.1 excl.	0.04	94	1.47	1.46e-02	7.70e+02	2.86e+02	7.86e-03	2.06e+02	1.34e+03	L.1	-95.1	46.0	2.95
339	MCPA	pH	L.1 excl.	0.04	94	1.47	1.46e-02	-9.42e+01	3.81e+01	1.46e-02	-1.69e+02	-1.89e+01	L.1	-95.1	46.0	2.95
340	MCPA	Intercept	L.2 excl.	0.04	81	1.65	2.48e-03	7.72e+02	2.36e+02	1.25e-03	3.07e+02	1.24e+03	L.2
341	MCPA	pH	L.2 excl.	0.04	81	1.65	2.48e-03	-9.63e+01	3.14e+01	2.48e-03	-1.58e+02	-3.43e+01	L.2
342	MCPA	Intercept	L.3 excl.	0.04	81	1.65	2.48e-03	7.72e+02	2.36e+02	1.25e-03	3.07e+02	1.24e+03	L.3
343	MCPA	pH	L.3 excl.	0.04	81	1.65	2.48e-03	-9.63e+01	3.14e+01	2.48e-03	-1.58e+02	-3.43e+01	L.3
344	MCPA	Intercept	L.4 excl.	0.05	83	1.64	2.79e-03	8.00e+02	2.47e+02	1.44e-03	3.12e+02	1.29e+03	L.4	-1.91	34.0	1.36
345	MCPA	pH	L.4 excl.	0.05	83	1.64	2.79e-03	-9.98e+01	3.29e+01	2.79e-03	-1.65e+02	-3.48e+01	L.4	-1.91	34.0	1.36
346	MCPA	Intercept	L.5 excl.	0.04	81	1.71	4.80e-03	7.22e+02	2.36e+02	2.58e-03	2.55e+02	1.19e+03	L.5	-1.11	92.0	0.73
347	MCPA	pH	L.5 excl.	0.04	81	1.71	4.80e-03	-8.98e+01	3.15e+01	4.80e-03	-1.52e+02	-2.77e+01	L.5	-1.11	92.0	0.73
348	MCPA	Intercept	L.6 excl.	0.06	88	1.76	9.52e-04	1.03e+03	2.90e+02	5.26e-04	4.53e+02	1.60e+03	L.6	-0.9	46.0	1.01
349	MCPA	pH	L.6 excl.	0.06	88	1.76	9.52e-04	-1.29e+02	3.85e+01	9.52e-04	-2.05e+02	-5.35e+01	L.6	-0.9	46.0	1.01
350	MCPA	Intercept	L.7 excl.	0.04	82	1.64	2.66e-03	7.87e+02	2.42e+02	1.35e-03	3.10e+02	1.26e+03	L.7	-132.06	34.0	1.75
351	MCPA	pH	L.7 excl.	0.04	82	1.64	2.66e-03	-9.80e+01	3.22e+01	2.66e-03	-1.62e+02	-3.45e+01	L.7	-132.06	34.0	1.75
352	MCPA	Intercept	L.8 excl.	0.05	82	1.62	1.20e-03	8.51e+02	2.44e+02	5.87e-04	3.71e+02	1.33e+03	L.8	-860.39	52.0	3.62
353	MCPA	pH	L.8 excl.	0.05	82	1.62	1.20e-03	-1.07e+02	3.24e+01	1.20e-03	-1.70e+02	-4.26e+01	L.8	-860.39	52.0	3.62
354	MCPA	Intercept	L.9 excl.	0.04	82	1.64	3.66e-03	7.65e+02	2.43e+02	1.91e-03	2.85e+02	1.25e+03	L.9	-177.88	9.0	0.86
355	MCPA	pH	L.9 excl.	0.04	82	1.64	3.66e-03	-9.54e+01	3.24e+01	3.66e-03	-1.59e+02	-3.14e+01	L.9	-177.88	9.0	0.86
356	MCPA	Intercept	L.10 excl.	0.04	82	1.64	3.36e-03	9.13e+02	2.91e+02	1.94e-03	3.40e+02	1.49e+03	L.10	-5113.04	38.0	3.59
357	MCPA	pH	L.10 excl.	0.04	82	1.64	3.36e-03	-1.15e+02	3.88e+01	3.36e-03	-1.92e+02	-3.87e+01	L.10	-5113.04	38.0	3.59
358	MCPA	Intercept	L.11 excl.	0.05	85	1.62	2.99e-03	8.94e+02	2.79e+02	1.64e-03	3.42e+02	1.45e+03	L.11	-0.21	57.0	1.86
359	MCPA	pH	L.11 excl.	0.05	85	1.62	2.99e-03	-1.13e+02	3.74e+01	2.99e-03	-1.86e+02	-3.88e+01	L.11	-0.21	57.0	1.86
360	MCPA	Intercept	L.12 excl.	0.03	35	1.17	2.10e-02	2.78e+02	1.07e+02	9.80e-03	6.80e+01	4.89e+02	L.12	-1.38	243.0	1.11
361	MCPA	pH	L.12 excl.	0.03	35	1.17	2.10e-02	-3.30e+01	1.42e+01	2.10e-02	-6.10e+01	-5.03e+00	L.12	-1.38	243.0	1.11
362	MCPA	Intercept	L.13 excl.	0.04	83	1.7	3.21e-03	7.74e+02	2.43e+02	1.69e-03	2.95e+02	1.25e+03	L.13	-0.08	7.0	0.13
363	MCPA	pH	L.13 excl.	0.04	83	1.7	3.21e-03	-9.65e+01	3.23e+01	3.21e-03	-1.60e+02	-3.27e+01	L.13	-0.08	7.0	0.13
364	MPP	Intercept	L.1 excl.	0.03	464	1.33	1.30e-02	3.21e+03	1.14e+03	5.44e-03	9.58e+02	5.46e+03	L.1	-8.41	110.0	0.46
365	MPP	pH	L.1 excl.	0.03	464	1.33	1.30e-02	-3.80e+02	1.51e+02	1.30e-02	-6.79e+02	-8.11e+01	L.1	-8.41	110.0	0.46
366	MPP	Intercept	L.2 excl.	0.03	393	1.24	3.27e-03	2.89e+03	8.68e+02	9.85e-04	1.18e+03	4.60e+03	L.2	-79.03	145.0	0.85
367	MPP	pH	L.2 excl.	0.03	393	1.24	3.27e-03	-3.41e+02	1.15e+02	3.27e-03	-5.68e+02	-1.15e+02	L.2	-79.03	145.0	0.85
368	MPP	Intercept	L.3 excl.	0.03	394	1.25	3.42e-03	2.89e+03	8.72e+02	1.04e-03	1.17e+03	4.61e+03	L.3	-1.74	80.0	0.32
369	MPP	pH	L.3 excl.	0.03	394	1.25	3.42e-03	-3.41e+02	1.15e+02	3.42e-03	-5.69e+02	-1.14e+02	L.3	-1.74	80.0	0.32
370	MPP	Intercept	L.4 excl.	0.03	400	1.27	3.29e-03	2.98e+03	9.00e+02	1.05e-03	1.21e+03	4.75e+03	L.4	-2.81	72.0	0.23
371	MPP	pH	L.4 excl.	0.03	400	1.27	3.29e-03	-3.53e+02	1.19e+02	3.29e-03	-5.88e+02	-1.19e+02	L.4	-2.81	72.0	0.23
372	MPP	Intercept	L.5 excl.	0.03	393	1.24	2.74e-03	2.96e+03	8.74e+02	8.20e-04	1.24e+03	4.68e+03	L.5	-4.2	149.0	0.64
373	MPP	pH	L.5 excl.	0.03	393	1.24	2.74e-03	-3.50e+02	1.16e+02	2.74e-03	-5.78e+02	-1.22e+02	L.5	-4.2	149.0	0.64
374	MPP	Intercept	L.6 excl.	0.07	411	1.23	6.96e-05	4.42e+03	1.01e+03	1.78e-05	2.43e+03	6.41e+03	L.6	-117.25	277.0	1.44
375	MPP	pH	L.6 excl.	0.07	411	1.23	6.96e-05	-5.39e+02	1.33e+02	6.96e-05	-8.00e+02	-2.77e+02	L.6	-117.25	277.0	1.44
376	MPP	Intercept	L.7 excl.	0.03	395	1.23	2.66e-03	2.98e+03	8.78e+02	7.86e-04	1.25e+03	4.71e+03	L.7	-363.45	202.0	1.43
377	MPP	pH	L.7 excl.	0.03	395	1.23	2.66e-03	-3.52e+02	1.16e+02	2.66e-03	-5.81e+02	-1.24e+02	L.7	-363.45	202.0	1.43
378	MPP	Intercept	L.8 excl.	0.04	395	1.23	1.38e-03	3.19e+03	8.87e+02	3.87e-04	1.44e+03	4.93e+03	L.8	-364.47	254.0	1.88
379	MPP	pH	L.8 excl.	0.04	395	1.23	1.38e-03	-3.79e+02	1.17e+02	1.38e-03	-6.10e+02	-1.48e+02	L.8	-364.47	254.0	1.88
380	MPP	Intercept	L.9 excl.	0.03	402	1.23	5.73e-03	2.98e+03	9.51e+02	1.95e-03	1.10e+03	4.85e+03	L.9	-37.15	171.0	1.21
381	MPP	pH	L.9 excl.	0.03	402	1.23	5.73e-03	-3.51e+02	1.26e+02	5.73e-03	-5.99e+02	-1.03e+02	L.9	-37.15	171.0	1.21
382	MPP	Intercept	L.10 excl.	0.02	397	1.23	1.22e-02	2.95e+03	1.04e+03	5.00e-03	8.98e+02	5.00e+03	L.10	-7.07	29.0	0.25
383	MPP	pH	L.10 excl.	0.02	397	1.23	1.22e-02	-3.49e+02	1.38e+02	1.22e-02	-6.22e+02	-7.66e+01	L.10	-7.07	29.0	0.25
384	MPP	Intercept	L.11 excl.	0.02	420	1.23	2.80e-02	2.51e+03	9.83e+02	1.12e-02	5.77e+02	4.45e+03	L.11	-11.96	135.0	0.82
385	MPP	pH	L.11 excl.	0.02	420	1.23	2.80e-02	-2.89e+02	1.31e+02	2.80e-02	-5.46e+02	-3.14e+01	L.11	-11.96	135.0	0.82
386	MPP	Intercept	L.12 excl.	0.03	261	1.03	4.53e-03	1.96e+03	5.95e+02	1.15e-03	7.84e+02	3.13e+03	L.12	-1.0	1096.0	1.04
387	MPP	pH	L.12 excl.	0.03	261	1.03	4.53e-03	-2.25e+02	7.87e+01	4.53e-03	-3.80e+02	-7.04e+01	L.12	-1.0	1096.0	1.04
388	MPP	Intercept	L.13 excl.	0.02	320	1.18	2.63e-02	1.87e+03	7.14e+02	9.51e-03	4.60e+02	3.27e+03	L.13	-105.86	1291.0	0.81
389	MPP	pH	L.13 excl.	0.02	320	1.18	2.63e-02	-2.11e+02	9.46e+01	2.63e-02	-3.97e+02	-2.51e+01	L.13	-105.86	1291.0	0.81
390	OIT	Intercept	L.1 excl.	0.01	8	0.57	3.72e-01	-6.65e+00	2.34e+01	7.77e-01	-5.29e+01	3.96e+01	L.1	-3.01	6.0	0.66
391	OIT	pH	L.1 excl.	0.01	8	0.57	3.72e-01	2.77e+00	3.09e+00	3.72e-01	-3.34e+00	8.88e+00	L.1	-3.01	6.0	0.66
392	OIT	Intercept	L.2 excl.	0.0	7	0.57	5.85e-01	2.39e+01	1.96e+01	2.24e-01	-1.48e+01	6.26e+01	L.2	-527.42	6.0	0.95
393	OIT	pH	L.2 excl.	0.0	7	0.57	5.85e-01	-1.42e+00	2.59e+00	5.85e-01	-6.52e+00	3.69e+00	L.2	-527.42	6.0	0.95
394	OIT	Intercept	L.3 excl.	0.0	7	0.58	6.01e-01	2.35e+01	1.98e+01	2.36e-01	-1.55e+01	6.25e+01	L.3	-1.3	3.0	0.37
395	OIT	pH	L.3 excl.	0.0	7	0.58	6.01e-01	-1.36e+00	2.61e+00	6.01e-01	-6.51e+00	3.78e+00	L.3	-1.3	3.0	0.37
396	OIT	Intercept	L.4 excl.	0.0	7	0.58	4.67e-01	2.83e+01	2.06e+01	1.71e-01	-1.23e+01	6.89e+01	L.4	-2.88	4.0	0.44
397	OIT	pH	L.4 excl.	0.0	7	0.58	4.67e-01	-1.98e+00	2.71e+00	4.67e-01	-7.32e+00	3.37e+00	L.4	-2.88	4.0	0.44
398	OIT	Intercept	L.5 excl.	0.0	7	0.58	5.47e-01	2.49e+01	1.96e+01	2.05e-01	-1.37e+01	6.36e+01	L.5		8.0	1.59
399	OIT	pH	L.5 excl.	0.0	7	0.58	5.47e-01	-1.56e+00	2.58e+00	5.47e-01	-6.66e+00	3.54e+00	L.5		8.0	1.59
400	OIT	Intercept	L.6 excl.	0.01	7	0.56	1.84e-01	4.03e+01	2.02e+01	4.74e-02	4.66e-01	8.02e+01	L.6	-286.39	8.0	1.54
401	OIT	pH	L.6 excl.	0.01	7	0.56	1.84e-01	-3.54e+00	2.66e+00	1.84e-01	-8.79e+00	1.70e+00	L.6	-286.39	8.0	1.54
402	OIT	Intercept	L.7 excl.	0.0	7	0.59	5.64e-01	2.48e+01	2.01e+01	2.20e-01	-1.50e+01	6.45e+01	L.7	-0.36	2.0	0.23
403	OIT	pH	L.7 excl.	0.0	7	0.59	5.64e-01	-1.53e+00	2.65e+00	5.64e-01	-6.77e+00	3.70e+00	L.7	-0.36	2.0	0.23
404	OIT	Intercept	L.8 excl.	0.01	7	0.57	2.69e-01	3.56e+01	2.01e+01	7.78e-02	-4.01e+00	7.53e+01	L.8	-41.6	7.0	1.16
405	OIT	pH	L.8 excl.	0.01	7	0.57	2.69e-01	-2.93e+00	2.65e+00	2.69e-01	-8.16e+00	2.29e+00	L.8	-41.6	7.0	1.16
406	OIT	Intercept	L.9 excl.	0.0	7	0.58	9.67e-01	1.41e+01	2.08e+01	4.98e-01	-2.69e+01	5.51e+01	L.9	-0.22	5.0	0.46
407	OIT	pH	L.9 excl.	0.0	7	0.58	9.67e-01	-1.15e-01	2.74e+00	9.67e-01	-5.52e+00	5.29e+00	L.9	-0.22	5.0	0.46
408	OIT	Intercept	L.10 excl.	0.0	7	0.58	5.64e-01	-1.09e+00	2.48e+01	9.65e-01	-5.00e+01	4.79e+01	L.10	-14.44	5.0	0.62
409	OIT	pH	L.10 excl.	0.0	7	0.58	5.64e-01	1.90e+00	3.29e+00	5.64e-01	-4.58e+00	8.38e+00	L.10	-14.44	5.0	0.62
410	OIT	Intercept	L.11 excl.	0.1	4	0.46	8.88e-05	6.50e+01	1.35e+01	3.44e-06	3.84e+01	9.17e+01	L.11	-1.48	17.0	0.75
411	OIT	pH	L.11 excl.	0.1	4	0.46	8.88e-05	-7.19e+00	1.78e+00	8.88e-05	-1.07e+01	-3.66e+00	L.11	-1.48	17.0	0.75
412	OIT	Intercept	L.12 excl.	0.0	7	0.59	7.27e-01	5.52e+00	2.02e+01	7.85e-01	-3.43e+01	4.54e+01	L.12	-0.37	12.0	0.66
413	OIT	pH	L.12 excl.	0.0	7	0.59	7.27e-01	9.30e-01	2.66e+00	7.27e-01	-4.31e+00	6.17e+00	L.12	-0.37	12.0	0.66
414	OIT	Intercept	L.13 excl.	0.0	7	0.59	7.95e-01	1.81e+01	2.00e+01	3.68e-01	-2.14e+01	5.76e+01	L.13	-0.57	6.0	0.37
415	OIT	pH	L.13 excl.	0.0	7	0.59	7.95e-01	-6.86e-01	2.64e+00	7.95e-01	-5.89e+00	4.52e+00	L.13	-0.57	6.0	0.37
416	MeBT	Intercept	L.1 excl.	0.0	647	0.79	6.27e-01	1.73e+03	1.87e+03	3.56e-01	-1.97e+03	5.44e+03	L.1	-7.41	441.0	1.11
417	MeBT	pH	L.1 excl.	0.0	647	0.79	6.27e-01	-1.21e+02	2.48e+02	6.27e-01	-6.11e+02	3.70e+02	L.1	-7.41	441.0	1.11
418	MeBT	Intercept	L.2 excl.	0.01	602	0.82	1.87e-01	2.81e+03	1.57e+03	7.48e-02	-2.84e+02	5.91e+03	L.2	-7.16	363.0	0.91
419	MeBT	pH	L.2 excl.	0.01	602	0.82	1.87e-01	-2.75e+02	2.08e+02	1.87e-01	-6.84e+02	1.34e+02	L.2	-7.16	363.0	0.91
420	MeBT	Intercept	L.3 excl.	0.01	603	0.82	1.95e-01	2.78e+03	1.57e+03	7.87e-02	-3.21e+02	5.88e+03	L.3	-74.87	407.0	1.22
421	MeBT	pH	L.3 excl.	0.01	603	0.82	1.95e-01	-2.70e+02	2.08e+02	1.95e-01	-6.80e+02	1.40e+02	L.3	-74.87	407.0	1.22
422	MeBT	Intercept	L.4 excl.	0.01	615	0.83	1.27e-01	3.26e+03	1.64e+03	4.88e-02	1.80e+01	6.51e+03	L.4	-8.4	293.0	0.57
423	MeBT	pH	L.4 excl.	0.01	615	0.83	1.27e-01	-3.33e+02	2.17e+02	1.27e-01	-7.61e+02	9.55e+01	L.4	-8.4	293.0	0.57
424	MeBT	Intercept	L.5 excl.	0.01	597	0.84	2.83e-01	2.40e+03	1.57e+03	1.28e-01	-6.94e+02	5.50e+03	L.5	-0.91	646.0	0.54
425	MeBT	pH	L.5 excl.	0.01	597	0.84	2.83e-01	-2.23e+02	2.07e+02	2.83e-01	-6.32e+02	1.86e+02	L.5	-0.91	646.0	0.54
426	MeBT	Intercept	L.6 excl.	0.02	614	0.82	4.14e-02	4.24e+03	1.70e+03	1.34e-02	8.90e+02	7.59e+03	L.6	-4.73	444.0	0.98
427	MeBT	pH	L.6 excl.	0.02	614	0.82	4.14e-02	-4.60e+02	2.24e+02	4.14e-02	-9.01e+02	-1.81e+01	L.6	-4.73	444.0	0.98
428	MeBT	Intercept	L.7 excl.	0.01	609	0.84	1.86e-01	2.85e+03	1.60e+03	7.67e-02	-3.08e+02	6.00e+03	L.7	-0.13	288.0	0.36
429	MeBT	pH	L.7 excl.	0.01	609	0.84	1.86e-01	-2.81e+02	2.11e+02	1.86e-01	-6.97e+02	1.36e+02	L.7	-0.13	288.0	0.36
430	MeBT	Intercept	L.8 excl.	0.01	605	0.82	1.44e-01	3.09e+03	1.60e+03	5.57e-02	-7.57e+01	6.25e+03	L.8	-0.92	404.0	0.8
431	MeBT	pH	L.8 excl.	0.01	605	0.82	1.44e-01	-3.10e+02	2.12e+02	1.44e-01	-7.28e+02	1.07e+02	L.8	-0.92	404.0	0.8
432	MeBT	Intercept	L.9 excl.	0.01	584	0.81	1.76e-01	2.99e+03	1.67e+03	7.52e-02	-3.07e+02	6.28e+03	L.9	-0.01	727.0	0.95
433	MeBT	pH	L.9 excl.	0.01	584	0.81	1.76e-01	-3.00e+02	2.21e+02	1.76e-01	-7.35e+02	1.36e+02	L.9	-0.01	727.0	0.95
434	MeBT	Intercept	L.10 excl.	0.01	604	0.83	2.72e-01	2.69e+03	1.78e+03	1.32e-01	-8.21e+02	6.21e+03	L.10	-0.11	302.0	0.58
435	MeBT	pH	L.10 excl.	0.01	604	0.83	2.72e-01	-2.60e+02	2.36e+02	2.72e-01	-7.25e+02	2.06e+02	L.10	-0.11	302.0	0.58
436	MeBT	Intercept	L.11 excl.	0.03	618	0.86	2.38e-02	4.66e+03	1.73e+03	7.71e-03	1.25e+03	8.07e+03	L.11	-0.23	524.0	0.7
437	MeBT	pH	L.11 excl.	0.03	618	0.86	2.38e-02	-5.23e+02	2.29e+02	2.38e-02	-9.75e+02	-7.04e+01	L.11	-0.23	524.0	0.7
438	MeBT	Intercept	L.12 excl.	0.01	405	0.69	1.83e-01	-8.96e+02	1.11e+03	4.21e-01	-3.08e+03	1.29e+03	L.12	-5.09	1537.0	0.78
439	MeBT	pH	L.12 excl.	0.01	405	0.69	1.83e-01	1.96e+02	1.46e+02	1.83e-01	-9.31e+01	4.84e+02	L.12	-5.09	1537.0	0.78
440	MeBT	Intercept	L.13 excl.	0.01	610	0.84	1.68e-01	2.96e+03	1.61e+03	6.80e-02	-2.22e+02	6.14e+03	L.13	-1.35	189.0	0.3
441	MeBT	pH	L.13 excl.	0.01	610	0.84	1.68e-01	-2.95e+02	2.13e+02	1.68e-01	-7.15e+02	1.26e+02	L.13	-1.35	189.0	0.3
442	BT	Intercept	L.1 excl.	0.07	5205	1.21	1.90e-04	-4.44e+04	1.28e+04	6.46e-04	-6.96e+04	-1.92e+04	L.1	-4.16	3464.0	2.16
443	BT	pH	L.1 excl.	0.07	5205	1.21	1.90e-04	6.46e+03	1.70e+03	1.90e-04	3.11e+03	9.81e+03	L.1	-4.16	3464.0	2.16
444	BT	Intercept	L.2 excl.	0.05	4662	1.33	4.49e-04	-3.31e+04	1.03e+04	1.48e-03	-5.34e+04	-1.28e+04	L.2	-58.21	2048.0	1.38
445	BT	pH	L.2 excl.	0.05	4662	1.33	4.49e-04	4.85e+03	1.36e+03	4.49e-04	2.16e+03	7.53e+03	L.2	-58.21	2048.0	1.38
446	BT	Intercept	L.3 excl.	0.05	4675	1.33	4.49e-04	-3.32e+04	1.03e+04	1.48e-03	-5.35e+04	-1.29e+04	L.3	-22.41	2126.0	1.47
447	BT	pH	L.3 excl.	0.05	4675	1.33	4.49e-04	4.86e+03	1.37e+03	4.49e-04	2.17e+03	7.56e+03	L.3	-22.41	2126.0	1.47
448	BT	Intercept	L.4 excl.	0.04	4751	1.34	7.11e-04	-3.30e+04	1.07e+04	2.19e-03	-5.40e+04	-1.20e+04	L.4	-3.25	1161.0	0.52
449	BT	pH	L.4 excl.	0.04	4751	1.34	7.11e-04	4.84e+03	1.41e+03	7.11e-04	2.06e+03	7.62e+03	L.4	-3.25	1161.0	0.52
450	BT	Intercept	L.5 excl.	0.05	4677	1.34	5.00e-04	-3.31e+04	1.04e+04	1.61e-03	-5.36e+04	-1.27e+04	L.5	0.35	399.0	0.14
451	BT	pH	L.5 excl.	0.05	4677	1.34	5.00e-04	4.85e+03	1.37e+03	5.00e-04	2.14e+03	7.55e+03	L.5	0.35	399.0	0.14
452	BT	Intercept	L.6 excl.	0.02	4955	1.28	3.42e-02	-2.20e+04	1.22e+04	7.16e-02	-4.59e+04	1.95e+03	L.6	-10.54	2111.0	2.09
453	BT	pH	L.6 excl.	0.02	4955	1.28	3.42e-02	3.41e+03	1.60e+03	3.42e-02	2.56e+02	6.57e+03	L.6	-10.54	2111.0	2.09
454	BT	Intercept	L.7 excl.	0.04	4705	1.33	6.32e-04	-3.26e+04	1.04e+04	2.01e-03	-5.31e+04	-1.20e+04	L.7	-10.23	1507.0	0.86
455	BT	pH	L.7 excl.	0.04	4705	1.33	6.32e-04	4.78e+03	1.38e+03	6.32e-04	2.06e+03	7.51e+03	L.7	-10.23	1507.0	0.86
456	BT	Intercept	L.8 excl.	0.04	4710	1.32	1.16e-03	-3.12e+04	1.06e+04	3.50e-03	-5.20e+04	-1.03e+04	L.8	-14.89	1783.0	1.77
457	BT	pH	L.8 excl.	0.04	4710	1.32	1.16e-03	4.60e+03	1.40e+03	1.16e-03	1.84e+03	7.35e+03	L.8	-14.89	1783.0	1.77
458	BT	Intercept	L.9 excl.	0.06	4744	1.32	1.11e-04	-4.04e+04	1.12e+04	3.78e-04	-6.25e+04	-1.83e+04	L.9	-22.23	2970.0	1.79
459	BT	pH	L.9 excl.	0.06	4744	1.32	1.11e-04	5.83e+03	1.49e+03	1.11e-04	2.91e+03	8.76e+03	L.9	-22.23	2970.0	1.79
460	BT	Intercept	L.10 excl.	0.1	4538	1.27	8.59e-08	-6.20e+04	1.19e+04	3.84e-07	-8.55e+04	-3.86e+04	L.10	-959.23	8294.0	10.7
461	BT	pH	L.10 excl.	0.1	4538	1.27	8.59e-08	8.71e+03	1.58e+03	8.59e-08	5.60e+03	1.18e+04	L.10	-959.23	8294.0	10.7
462	BT	Intercept	L.11 excl.	0.0	2204	1.1	3.01e-01	7.34e+03	5.15e+03	1.56e-01	-2.81e+03	1.75e+04	L.11	-2.34	11734.0	1.0
463	BT	pH	L.11 excl.	0.0	2204	1.1	3.01e-01	-7.10e+02	6.84e+02	3.01e-01	-2.06e+03	6.38e+02	L.11	-2.34	11734.0	1.0
464	BT	Intercept	L.12 excl.	0.08	4524	1.43	7.38e-06	-4.40e+04	1.03e+04	2.77e-05	-6.42e+04	-2.37e+04	L.12	-2.34	6027.0	0.84
465	BT	pH	L.12 excl.	0.08	4524	1.43	7.38e-06	6.23e+03	1.36e+03	7.38e-06	3.55e+03	8.91e+03	L.12	-2.34	6027.0	0.84
466	BT	Intercept	L.13 excl.	0.04	4698	1.32	9.37e-04	-3.15e+04	1.05e+04	2.91e-03	-5.21e+04	-1.08e+04	L.13	-88.66	2039.0	2.31
467	BT	pH	L.13 excl.	0.04	4698	1.32	9.37e-04	4.64e+03	1.38e+03	9.37e-04	1.91e+03	7.36e+03	L.13	-88.66	2039.0	2.31
468	DEET	Intercept	L.1 excl.	0.0	1210	1.06	4.88e-01	3.22e+03	2.98e+03	2.83e-01	-2.67e+03	9.10e+03	L.1	-1.21	570.0	0.78
469	DEET	pH	L.1 excl.	0.0	1210	1.06	4.88e-01	-2.75e+02	3.96e+02	4.88e-01	-1.06e+03	5.06e+02	L.1	-1.21	570.0	0.78
470	DEET	Intercept	L.2 excl.	0.0	1035	1.05	7.72e-01	1.66e+03	2.29e+03	4.71e-01	-2.86e+03	6.17e+03	L.2	-10.4	1661.0	0.65
471	DEET	pH	L.2 excl.	0.0	1035	1.05	7.72e-01	-8.83e+01	3.04e+02	7.72e-01	-6.87e+02	5.10e+02	L.2	-10.4	1661.0	0.65
472	DEET	Intercept	L.3 excl.	0.0	1044	1.05	7.54e-01	1.72e+03	2.31e+03	4.59e-01	-2.84e+03	6.27e+03	L.3	-3.1	1109.0	0.57
473	DEET	pH	L.3 excl.	0.0	1044	1.05	7.54e-01	-9.62e+01	3.06e+02	7.54e-01	-6.99e+02	5.07e+02	L.3	-3.1	1109.0	0.57
474	DEET	Intercept	L.4 excl.	0.0	1032	1.07	9.23e-01	1.19e+03	2.32e+03	6.09e-01	-3.39e+03	5.77e+03	L.4	-0.9	1301.0	0.7
475	DEET	pH	L.4 excl.	0.0	1032	1.07	9.23e-01	-2.98e+01	3.08e+02	9.23e-01	-6.36e+02	5.76e+02	L.4	-0.9	1301.0	0.7
476	DEET	Intercept	L.5 excl.	0.0	1054	1.05	8.84e-01	1.35e+03	2.35e+03	5.66e-01	-3.27e+03	5.97e+03	L.5	-3.83	578.0	0.38
477	DEET	pH	L.5 excl.	0.0	1054	1.05	8.84e-01	-4.55e+01	3.11e+02	8.84e-01	-6.57e+02	5.66e+02	L.5	-3.83	578.0	0.38
478	DEET	Intercept	L.6 excl.	0.02	1069	0.95	2.19e-02	7.20e+03	2.63e+03	6.71e-03	2.01e+03	1.24e+04	L.6	-6.52	1053.0	3.0
479	DEET	pH	L.6 excl.	0.02	1069	0.95	2.19e-02	-8.00e+02	3.47e+02	2.19e-02	-1.48e+03	-1.17e+02	L.6	-6.52	1053.0	3.0
480	DEET	Intercept	L.7 excl.	0.0	1063	1.06	8.00e-01	1.61e+03	2.37e+03	4.97e-01	-3.05e+03	6.27e+03	L.7	-0.53	351.0	0.29
481	DEET	pH	L.7 excl.	0.0	1063	1.06	8.00e-01	-7.96e+01	3.13e+02	8.00e-01	-6.97e+02	5.37e+02	L.7	-0.53	351.0	0.29
482	DEET	Intercept	L.8 excl.	0.0	1058	1.02	5.63e-01	2.41e+03	2.38e+03	3.12e-01	-2.28e+03	7.11e+03	L.8	-4.49	693.0	1.56
483	DEET	pH	L.8 excl.	0.0	1058	1.02	5.63e-01	-1.83e+02	3.15e+02	5.63e-01	-8.04e+02	4.39e+02	L.8	-4.49	693.0	1.56
484	DEET	Intercept	L.9 excl.	0.0	1074	1.04	9.18e-01	7.74e+02	2.55e+03	7.61e-01	-4.24e+03	5.79e+03	L.9	-0.52	593.0	0.85
485	DEET	pH	L.9 excl.	0.0	1074	1.04	9.18e-01	3.49e+01	3.38e+02	9.18e-01	-6.30e+02	7.00e+02	L.9	-0.52	593.0	0.85
486	DEET	Intercept	L.10 excl.	0.01	1052	1.01	2.51e-01	-2.15e+03	2.77e+03	4.39e-01	-7.61e+03	3.31e+03	L.10	-477.44	1071.0	4.49
487	DEET	pH	L.10 excl.	0.01	1052	1.01	2.51e-01	4.24e+02	3.68e+02	2.51e-01	-3.02e+02	1.15e+03	L.10	-477.44	1071.0	4.49
488	DEET	Intercept	L.11 excl.	0.0	1033	1.01	4.44e-01	2.87e+03	2.41e+03	2.35e-01	-1.89e+03	7.63e+03	L.11	-0.03	3326.0	2.27
489	DEET	pH	L.11 excl.	0.0	1033	1.01	4.44e-01	-2.46e+02	3.21e+02	4.44e-01	-8.78e+02	3.86e+02	L.11	-0.03	3326.0	2.27
490	DEET	Intercept	L.12 excl.	0.02	761	0.92	2.24e-02	-3.16e+03	1.74e+03	6.99e-02	-6.58e+03	2.60e+02	L.12	-3.39	2807.0	0.87
491	DEET	pH	L.12 excl.	0.02	761	0.92	2.24e-02	5.28e+02	2.30e+02	2.24e-02	7.53e+01	9.80e+02	L.12	-3.39	2807.0	0.87
492	DEET	Intercept	L.13 excl.	0.0	1057	1.02	6.35e-01	2.16e+03	2.36e+03	3.62e-01	-2.50e+03	6.81e+03	L.13	-30.9	681.0	1.77
493	DEET	pH	L.13 excl.	0.0	1057	1.02	6.35e-01	-1.48e+02	3.13e+02	6.35e-01	-7.64e+02	4.67e+02	L.13	-30.9	681.0	1.77
