# Supplementary material for: Exploring online sensor parameters as proxies for polar organic chemicals—An innovative approach for combined sewer overflow monitoring
Source: PLoS One. 2025 Oct 13;20(10):e0333173. doi: 10.1371/journal.pone.0333173 (PMC12517529; doi:10.1371/journal.pone.0333173)
Supplement: S3 Tables — The tables in this zip file show the statistical measures (R2, RMSE, p-value, confidence intervals, etc.) of all models calculated for this manuscript and the predicted chemical concentrations. A ReadMe file explains further details about the content and structure of each table. (ZIP) [file pone.0333173.s003.zip › S3_Tables/S3_Table12_catchment_M_Turbidity_results_prediction.csv]

	Substance	Sensor	Training	R2_train	RMSE_train	RRMSE_train	p-val Model	Coef	SE	p-val Coef	CI[2.5%]	CI[97.5%]	Testing	R2_test	RMSE_test	RRMSE_test
0	ACE	Intercept	M.1 excl.	0.05	21904	0.75	8.38e-02	7.73e+03	1.25e+04	5.37e-01	-1.72e+04	3.26e+04	M.1	-0.07	36386	0.96
1	ACE	Turbidity	M.1 excl.	0.05	21904	0.75	8.38e-02	1.47e+02	8.36e+01	8.38e-02	-2.02e+01	3.14e+02	M.1	-0.07	36386	0.96
2	ACE	Intercept	M.2 excl.	0.04	26870	0.75	1.13e-01	1.28e+04	1.46e+04	3.86e-01	-1.64e+04	4.19e+04	M.2	-16.4	25641	2.09
3	ACE	Turbidity	M.2 excl.	0.04	26870	0.75	1.13e-01	1.51e+02	9.41e+01	1.13e-01	-3.67e+01	3.39e+02	M.2	-16.4	25641	2.09
4	ACE	Intercept	M.3 excl.	0.0	29577	0.85	9.03e-01	3.28e+04	1.82e+04	7.75e-02	-3.73e+03	6.93e+04	M.3	-2.04	16185	0.76
5	ACE	Turbidity	M.3 excl.	0.0	29577	0.85	9.03e-01	1.36e+01	1.11e+02	9.03e-01	-2.09e+02	2.36e+02	M.3	-2.04	16185	0.76
6	ACE	Intercept	M.4 excl.	0.02	23836	0.97	2.41e-01	6.55e+03	1.56e+04	6.76e-01	-2.46e+04	3.78e+04	M.4	-0.71	41586	0.81
7	ACE	Turbidity	M.4 excl.	0.02	23836	0.97	2.41e-01	1.15e+02	9.74e+01	2.41e-01	-7.97e+01	3.10e+02	M.4	-0.71	41586	0.81
8	CAF	Intercept	M.1 excl.	0.03	64096	0.95	1.55e-01	1.18e+05	3.65e+04	1.88e-03	4.55e+04	1.91e+05	M.1	-0.67	134039	0.95
9	CAF	Turbidity	M.1 excl.	0.03	64096	0.95	1.55e-01	-3.52e+02	2.44e+02	1.55e-01	-8.40e+02	1.37e+02	M.1	-0.67	134039	0.95
10	CAF	Intercept	M.2 excl.	0.01	83711	0.83	3.37e-01	5.82e+04	4.55e+04	2.05e-01	-3.27e+04	1.49e+05	M.2	-86.26	87700	5.0
11	CAF	Turbidity	M.2 excl.	0.01	83711	0.83	3.37e-01	2.84e+02	2.93e+02	3.37e-01	-3.02e+02	8.69e+02	M.2	-86.26	87700	5.0
12	CAF	Intercept	M.3 excl.	0.01	91442	0.92	4.09e-01	1.45e+05	5.65e+04	1.27e-02	3.21e+04	2.58e+05	M.3	-5.58	65877	1.36
13	CAF	Turbidity	M.3 excl.	0.01	91442	0.92	4.09e-01	-2.86e+02	3.44e+02	4.09e-01	-9.75e+02	4.02e+02	M.3	-5.58	65877	1.36
14	CAF	Intercept	M.4 excl.	0.09	78198	1.08	2.30e-02	-4.44e+04	5.11e+04	3.89e-01	-1.47e+05	5.79e+04	M.4	-0.75	119430	0.95
15	CAF	Turbidity	M.4 excl.	0.09	78198	1.08	2.30e-02	7.46e+02	3.20e+02	2.30e-02	1.06e+02	1.39e+03	M.4	-0.75	119430	0.95
16	CYC	Intercept	M.1 excl.	0.02	36476	0.79	2.64e-01	2.33e+04	2.07e+04	2.65e-01	-1.81e+04	6.48e+04	M.1	-0.11	56187	0.85
17	CYC	Turbidity	M.1 excl.	0.02	36476	0.79	2.64e-01	1.57e+02	1.39e+02	2.64e-01	-1.21e+02	4.35e+02	M.1	-0.11	56187	0.85
18	CYC	Intercept	M.2 excl.	0.04	43026	0.74	1.19e-01	2.21e+04	2.34e+04	3.49e-01	-2.46e+04	6.88e+04	M.2	-15.94	42048	2.05
19	CYC	Turbidity	M.2 excl.	0.04	43026	0.74	1.19e-01	2.38e+02	1.51e+02	1.19e-01	-6.30e+01	5.39e+02	M.2	-15.94	42048	2.05
20	CYC	Intercept	M.3 excl.	0.0	46842	0.81	8.81e-01	6.17e+04	2.89e+04	3.67e-02	3.95e+03	1.20e+05	M.3	-2.2	30269	0.91
21	CYC	Turbidity	M.3 excl.	0.0	46842	0.81	8.81e-01	-2.64e+01	1.76e+02	8.81e-01	-3.79e+02	3.26e+02	M.3	-2.2	30269	0.91
22	CYC	Intercept	M.4 excl.	0.03	37933	0.92	2.21e-01	1.12e+04	2.48e+04	6.53e-01	-3.84e+04	6.09e+04	M.4	-0.59	66254	0.82
23	CYC	Turbidity	M.4 excl.	0.03	37933	0.92	2.21e-01	1.92e+02	1.55e+02	2.21e-01	-1.19e+02	5.02e+02	M.4	-0.59	66254	0.82
24	CAN	Intercept	M.1 excl.	0.25	164	0.41	2.90e-05	-1.44e+01	9.37e+01	8.79e-01	-2.02e+02	1.73e+02	M.1	-0.1	227	0.43
25	CAN	Turbidity	M.1 excl.	0.25	164	0.41	2.90e-05	2.85e+00	6.30e-01	2.90e-05	1.59e+00	4.11e+00	M.1	-0.1	227	0.43
26	CAN	Intercept	M.2 excl.	0.24	182	0.41	1.90e-05	-5.73e-01	9.93e+01	9.95e-01	-1.99e+02	1.98e+02	M.2	-0.08	185	0.49
27	CAN	Turbidity	M.2 excl.	0.24	182	0.41	1.90e-05	2.95e+00	6.41e-01	1.90e-05	1.67e+00	4.23e+00	M.2	-0.08	185	0.49
28	CAN	Intercept	M.3 excl.	0.14	205	0.45	3.31e-03	7.94e+01	1.27e+02	5.34e-01	-1.74e+02	3.33e+02	M.3	0.45	99	0.27
29	CAN	Turbidity	M.3 excl.	0.14	205	0.45	3.31e-03	2.37e+00	7.74e-01	3.31e-03	8.21e-01	3.92e+00	M.3	0.45	99	0.27
30	CAN	Intercept	M.4 excl.	0.25	169	0.4	5.56e-05	-4.58e+01	1.11e+02	6.81e-01	-2.68e+02	1.76e+02	M.4	0.02	316	0.62
31	CAN	Turbidity	M.4 excl.	0.25	169	0.4	5.56e-05	3.02e+00	6.94e-01	5.56e-05	1.63e+00	4.41e+00	M.4	0.02	316	0.62
32	CIT	Intercept	M.1 excl.	0.23	25	0.41	1.28e-03	1.64e+00	1.78e+01	9.27e-01	-3.44e+01	3.76e+01	M.1	-0.06	36	0.5
33	CIT	Turbidity	M.1 excl.	0.23	25	0.41	1.28e-03	4.02e-01	1.16e-01	1.28e-03	1.67e-01	6.37e-01	M.1	-0.06	36	0.5
34	CIT	Intercept	M.2 excl.	0.15	27	0.44	2.55e-03	7.64e+00	1.77e+01	6.67e-01	-2.77e+01	4.30e+01	M.2	-11.29	47	0.44
35	CIT	Turbidity	M.2 excl.	0.15	27	0.44	2.55e-03	3.46e-01	1.10e-01	2.55e-03	1.26e-01	5.65e-01	M.2	-11.29	47	0.44
36	CIT	Intercept	M.3 excl.	0.12	32	0.49	1.36e-02	1.30e+01	2.11e+01	5.42e-01	-2.94e+01	5.53e+01	M.3	0.34	11	0.19
37	CIT	Turbidity	M.3 excl.	0.12	32	0.49	1.36e-02	3.27e-01	1.28e-01	1.36e-02	7.04e-02	5.85e-01	M.3	0.34	11	0.19
38	CIT	Intercept	M.4 excl.	0.02	30	0.42	4.21e-01	4.75e+01	3.10e+01	1.34e-01	-1.54e+01	1.10e+02	M.4	-0.12	30	0.56
39	CIT	Turbidity	M.4 excl.	0.02	30	0.42	4.21e-01	1.48e-01	1.82e-01	4.21e-01	-2.21e-01	5.17e-01	M.4	-0.12	30	0.56
40	DCF	Intercept	M.1 excl.	0.18	693	0.55	6.32e-04	-1.21e+02	3.95e+02	7.60e-01	-9.11e+02	6.69e+02	M.1	-0.09	911	0.53
41	DCF	Turbidity	M.1 excl.	0.18	693	0.55	6.32e-04	9.58e+00	2.66e+00	6.32e-04	4.27e+00	1.49e+01	M.1	-0.09	911	0.53
42	DCF	Intercept	M.2 excl.	0.25	713	0.51	1.40e-05	-3.78e+02	3.88e+02	3.34e-01	-1.15e+03	3.97e+02	M.2	-0.42	927	0.71
43	DCF	Turbidity	M.2 excl.	0.25	713	0.51	1.40e-05	1.18e+01	2.51e+00	1.40e-05	6.77e+00	1.68e+01	M.2	-0.42	927	0.71
44	DCF	Intercept	M.3 excl.	0.14	848	0.62	3.24e-03	-2.05e+02	5.24e+02	6.96e-01	-1.25e+03	8.43e+02	M.3	0.14	444	0.31
45	DCF	Turbidity	M.3 excl.	0.14	848	0.62	3.24e-03	9.81e+00	3.19e+00	3.24e-03	3.42e+00	1.62e+01	M.3	0.14	444	0.31
46	DCF	Intercept	M.4 excl.	0.04	722	0.48	1.17e-01	7.60e+02	4.73e+02	1.14e-01	-1.87e+02	1.71e+03	M.4	0.06	1775	1.07
47	DCF	Turbidity	M.4 excl.	0.04	722	0.48	1.17e-01	4.70e+00	2.95e+00	1.17e-01	-1.21e+00	1.06e+01	M.4	0.06	1775	1.07
48	HCT	Intercept	M.1 excl.	0.05	259	0.5	7.14e-02	2.59e+02	1.48e+02	8.45e-02	-3.63e+01	5.54e+02	M.1	-0.0	268	0.49
49	HCT	Turbidity	M.1 excl.	0.05	259	0.5	7.14e-02	1.82e+00	9.90e-01	7.14e-02	-1.63e-01	3.80e+00	M.1	-0.0	268	0.49
50	HCT	Intercept	M.2 excl.	0.05	252	0.44	6.32e-02	3.20e+02	1.37e+02	2.23e-02	4.70e+01	5.94e+02	M.2	-1.36	319	0.96
51	HCT	Turbidity	M.2 excl.	0.05	252	0.44	6.32e-02	1.67e+00	8.83e-01	6.32e-02	-9.46e-02	3.43e+00	M.2	-1.36	319	0.96
52	HCT	Intercept	M.3 excl.	0.07	279	0.57	3.57e-02	1.29e+02	1.72e+02	4.57e-01	-2.16e+02	4.73e+02	M.3	-1.48	231	0.37
53	HCT	Turbidity	M.3 excl.	0.07	279	0.57	3.57e-02	2.26e+00	1.05e+00	3.57e-02	1.56e-01	4.36e+00	M.3	-1.48	231	0.37
54	HCT	Intercept	M.4 excl.	0.02	241	0.46	3.45e-01	3.73e+02	1.58e+02	2.14e-02	5.73e+01	6.89e+02	M.4	0.05	306	0.56
55	HCT	Turbidity	M.4 excl.	0.02	241	0.46	3.45e-01	9.39e-01	9.86e-01	3.45e-01	-1.03e+00	2.91e+00	M.4	0.05	306	0.56
56	DPG	Intercept	M.1 excl.	0.23	608	0.47	5.92e-05	2.76e+03	3.46e+02	4.00e-11	2.07e+03	3.45e+03	M.1	-0.51	909	0.63
57	DPG	Turbidity	M.1 excl.	0.23	608	0.47	5.92e-05	-9.98e+00	2.32e+00	5.92e-05	-1.46e+01	-5.35e+00	M.1	-0.51	909	0.63
58	DPG	Intercept	M.2 excl.	0.09	698	0.48	1.21e-02	2.40e+03	3.80e+02	2.27e-08	1.64e+03	3.16e+03	M.2	-6.24	592	0.69
59	DPG	Turbidity	M.2 excl.	0.09	698	0.48	1.21e-02	-6.31e+00	2.45e+00	1.21e-02	-1.12e+01	-1.43e+00	M.2	-6.24	592	0.69
60	DPG	Intercept	M.3 excl.	0.01	674	0.52	3.60e-01	1.67e+03	4.15e+02	1.59e-04	8.41e+02	2.50e+03	M.3	0.11	718	0.5
61	DPG	Turbidity	M.3 excl.	0.01	674	0.52	3.60e-01	-2.34e+00	2.54e+00	3.60e-01	-7.41e+00	2.73e+00	M.3	0.11	718	0.5
62	DPG	Intercept	M.4 excl.	0.1	667	0.52	1.37e-02	2.37e+03	4.36e+02	1.13e-06	1.50e+03	3.25e+03	M.4	0.02	688	0.47
63	DPG	Turbidity	M.4 excl.	0.1	667	0.52	1.37e-02	-6.94e+00	2.73e+00	1.37e-02	-1.24e+01	-1.48e+00	M.4	0.02	688	0.47
64	6PPDQ	Intercept	M.1 excl.	0.42	9	0.19	3.04e-06	8.58e+01	6.57e+00	3.38e-16	7.25e+01	9.90e+01	M.1	-0.83	29	0.48
65	6PPDQ	Turbidity	M.1 excl.	0.42	9	0.19	3.04e-06	-2.58e-01	4.77e-02	3.04e-06	-3.54e-01	-1.62e-01	M.1	-0.83	29	0.48
66	6PPDQ	Intercept	M.2 excl.	0.06	15	0.28	7.28e-02	7.18e+01	8.71e+00	6.90e-11	5.43e+01	8.93e+01	M.2	-6.58	17	0.45
67	6PPDQ	Turbidity	M.2 excl.	0.06	15	0.28	7.28e-02	-1.05e-01	5.72e-02	7.28e-02	-2.20e-01	1.01e-02	M.2	-6.58	17	0.45
68	6PPDQ	Intercept	M.3 excl.	0.04	17	0.33	1.89e-01	6.75e+01	1.16e+01	5.29e-07	4.42e+01	9.08e+01	M.3	-0.07	6	0.11
69	6PPDQ	Turbidity	M.3 excl.	0.04	17	0.33	1.89e-01	-9.61e-02	7.20e-02	1.89e-01	-2.41e-01	4.89e-02	M.3	-0.07	6	0.11
70	6PPDQ	Intercept	M.4 excl.	0.02	17	0.31	3.74e-01	6.61e+01	1.25e+01	5.41e-06	4.08e+01	9.14e+01	M.4	0.07	13	0.26
71	6PPDQ	Turbidity	M.4 excl.	0.02	17	0.31	3.74e-01	-7.19e-02	7.99e-02	3.74e-01	-2.34e-01	8.99e-02	M.4	0.07	13	0.26
72	HMMM	Intercept	M.1 excl.	0.0	470	0.64	7.16e-01	8.34e+02	2.68e+02	2.86e-03	2.98e+02	1.37e+03	M.1	-9.96	325	0.8
73	HMMM	Turbidity	M.1 excl.	0.0	470	0.64	7.16e-01	-6.60e-01	1.80e+00	7.16e-01	-4.27e+00	2.95e+00	M.1	-9.96	325	0.8
74	HMMM	Intercept	M.2 excl.	0.03	424	0.57	1.44e-01	1.08e+03	2.31e+02	1.56e-05	6.17e+02	1.54e+03	M.2	-12.07	486	1.8
75	HMMM	Turbidity	M.2 excl.	0.03	424	0.57	1.44e-01	-2.20e+00	1.49e+00	1.44e-01	-5.18e+00	7.74e-01	M.2	-12.07	486	1.8
76	HMMM	Intercept	M.3 excl.	0.0	432	0.71	6.17e-01	4.75e+02	2.67e+02	8.08e-02	-6.00e+01	1.01e+03	M.3	-0.31	472	0.6
77	HMMM	Turbidity	M.3 excl.	0.0	432	0.71	6.17e-01	8.18e-01	1.63e+00	6.17e-01	-2.44e+00	4.08e+00	M.3	-0.31	472	0.6
78	HMMM	Intercept	M.4 excl.	0.29	292	0.57	8.44e-06	1.43e+03	1.91e+02	4.59e-10	1.05e+03	1.81e+03	M.4	-0.3	2390	1.5
79	HMMM	Turbidity	M.4 excl.	0.29	292	0.57	8.44e-06	-5.83e+00	1.19e+00	8.44e-06	-8.22e+00	-3.45e+00	M.4	-0.3	2390	1.5
80	DCMU	Intercept	M.1 excl.	0.05	4791	2.17	8.94e-02	-2.38e+03	2.72e+03	3.86e-01	-7.82e+03	3.07e+03	M.1	-53884.85	3242	49.48
81	DCMU	Turbidity	M.1 excl.	0.05	4791	2.17	8.94e-02	3.15e+01	1.83e+01	8.94e-02	-4.99e+00	6.80e+01	M.1	-53884.85	3242	49.48
82	DCMU	Intercept	M.2 excl.	0.03	4934	2.17	1.75e-01	-1.42e+03	2.77e+03	6.10e-01	-6.96e+03	4.12e+03	M.2	-1481.97	2551	13.52
83	DCMU	Turbidity	M.2 excl.	0.03	4934	2.17	1.75e-01	2.51e+01	1.83e+01	1.75e-01	-1.15e+01	6.16e+01	M.2	-1481.97	2551	13.52
84	DCMU	Intercept	M.3 excl.	0.02	454	1.13	2.91e-01	1.04e+02	2.86e+02	7.17e-01	-4.69e+02	6.78e+02	M.3	-0.46	8752	1.65
85	DCMU	Turbidity	M.3 excl.	0.02	454	1.13	2.91e-01	1.89e+00	1.77e+00	2.91e-01	-1.66e+00	5.45e+00	M.3	-0.46	8752	1.65
86	DCMU	Intercept	M.4 excl.	0.01	5438	2.25	4.68e-01	-2.10e+02	3.68e+03	9.55e-01	-7.60e+03	7.18e+03	M.4	-9.16	1656	2.36
87	DCMU	Turbidity	M.4 excl.	0.01	5438	2.25	4.68e-01	1.72e+01	2.35e+01	4.68e-01	-3.00e+01	6.43e+01	M.4	-9.16	1656	2.36
88	MPP	Intercept	M.1 excl.	0.0	100	0.94	7.90e-01	1.24e+02	6.31e+01	5.47e-02	-2.57e+00	2.50e+02	M.1	-1.24	9788	1.33
89	MPP	Turbidity	M.1 excl.	0.0	100	0.94	7.90e-01	-1.17e-01	4.37e-01	7.90e-01	-9.94e-01	7.60e-01	M.1	-1.24	9788	1.33
90	MPP	Intercept	M.2 excl.	0.34	4263	1.59	1.43e-06	-1.03e+04	2.47e+03	1.10e-04	-1.52e+04	-5.33e+03	M.2	-716.31	4602	30.57
91	MPP	Turbidity	M.2 excl.	0.34	4263	1.59	1.43e-06	8.76e+01	1.63e+01	1.43e-06	5.50e+01	1.20e+02	M.2	-716.31	4602	30.57
92	MPP	Intercept	M.3 excl.	0.21	4852	1.59	5.37e-04	-8.47e+03	3.19e+03	1.06e-02	-1.49e+04	-2.06e+03	M.3	-4427.31	2204	24.58
93	MPP	Turbidity	M.3 excl.	0.21	4852	1.59	5.37e-04	7.28e+01	1.97e+01	5.37e-04	3.33e+01	1.12e+02	M.3	-4427.31	2204	24.58
94	MPP	Intercept	M.4 excl.	0.23	4545	1.71	8.72e-05	-9.63e+03	2.97e+03	1.99e-03	-1.56e+04	-3.68e+03	M.4	-14215.87	2527	28.42
95	MPP	Turbidity	M.4 excl.	0.23	4545	1.71	8.72e-05	7.84e+01	1.86e+01	8.72e-05	4.12e+01	1.16e+02	M.4	-14215.87	2527	28.42
96	MeBT	Intercept	M.1 excl.	0.08	675	0.61	2.81e-02	2.48e+02	3.89e+02	5.27e-01	-5.30e+02	1.03e+03	M.1	-1.92	2624	0.77
97	MeBT	Turbidity	M.1 excl.	0.08	675	0.61	2.81e-02	5.90e+00	2.63e+00	2.81e-02	6.55e-01	1.12e+01	M.1	-1.92	2624	0.77
98	MeBT	Intercept	M.2 excl.	0.2	1165	0.67	1.40e-04	-7.59e+02	6.34e+02	2.35e-01	-2.02e+03	5.06e+02	M.2	0.12	2213	1.42
99	MeBT	Turbidity	M.2 excl.	0.2	1165	0.67	1.40e-04	1.65e+01	4.08e+00	1.40e-04	8.35e+00	2.46e+01	M.2	0.12	2213	1.42
100	MeBT	Intercept	M.3 excl.	0.13	1295	0.73	3.73e-03	-6.09e+02	8.04e+02	4.52e-01	-2.22e+03	1.00e+03	M.3	0.05	557	0.48
101	MeBT	Turbidity	M.3 excl.	0.13	1295	0.73	3.73e-03	1.49e+01	4.92e+00	3.73e-03	5.02e+00	2.47e+01	M.3	0.05	557	0.48
102	MeBT	Intercept	M.4 excl.	0.24	1188	0.65	1.09e-04	-1.39e+03	7.86e+02	8.29e-02	-2.96e+03	1.87e+02	M.4	-1.03	1104	0.99
103	MeBT	Turbidity	M.4 excl.	0.24	1188	0.65	1.09e-04	2.05e+01	4.93e+00	1.09e-04	1.06e+01	3.04e+01	M.4	-1.03	1104	0.99
104	BT	Intercept	M.1 excl.	0.0	991	0.49	8.11e-01	1.87e+03	5.65e+02	1.56e-03	7.41e+02	3.00e+03	M.1	0.01	868	0.44
105	BT	Turbidity	M.1 excl.	0.0	991	0.49	8.11e-01	9.12e-01	3.79e+00	8.11e-01	-6.67e+00	8.49e+00	M.1	0.01	868	0.44
106	BT	Intercept	M.2 excl.	0.0	915	0.43	7.17e-01	1.96e+03	4.98e+02	2.01e-04	9.64e+02	2.95e+03	M.2	-0.08	1663	0.98
107	BT	Turbidity	M.2 excl.	0.0	915	0.43	7.17e-01	1.17e+00	3.21e+00	7.17e-01	-5.24e+00	7.58e+00	M.2	-0.08	1663	0.98
108	BT	Intercept	M.3 excl.	0.05	899	0.5	7.71e-02	8.06e+02	5.57e+02	1.53e-01	-3.08e+02	1.92e+03	M.3	-1.21	1247	0.49
109	BT	Turbidity	M.3 excl.	0.05	899	0.5	7.71e-02	6.10e+00	3.39e+00	7.71e-02	-6.84e-01	1.29e+01	M.3	-1.21	1247	0.49
110	BT	Intercept	M.4 excl.	0.0	988	0.49	8.27e-01	2.18e+03	6.49e+02	1.43e-03	8.76e+02	3.47e+03	M.4	-0.01	1315	0.63
111	BT	Turbidity	M.4 excl.	0.0	988	0.49	8.27e-01	-8.87e-01	4.05e+00	8.27e-01	-8.99e+00	7.22e+00	M.4	-0.01	1315	0.63
112	DEET	Intercept	M.1 excl.	0.09	521	0.65	1.36e-02	1.54e+03	2.96e+02	2.37e-06	9.46e+02	2.13e+03	M.1	-1.76	1846	0.88
113	DEET	Turbidity	M.1 excl.	0.09	521	0.65	1.36e-02	-5.04e+00	1.99e+00	1.36e-02	-9.01e+00	-1.07e+00	M.1	-1.76	1846	0.88
114	DEET	Intercept	M.2 excl.	0.05	918	0.72	5.70e-02	3.27e+02	4.99e+02	5.15e-01	-6.69e+02	1.32e+03	M.2	-10.24	934	1.99
115	DEET	Turbidity	M.2 excl.	0.05	918	0.72	5.70e-02	6.23e+00	3.22e+00	5.70e-02	-1.90e-01	1.26e+01	M.2	-10.24	934	1.99
116	DEET	Intercept	M.3 excl.	0.1	968	0.93	1.23e-02	-4.67e+02	5.96e+02	4.37e-01	-1.66e+03	7.26e+02	M.3	-2.35	830	0.62
117	DEET	Turbidity	M.3 excl.	0.1	968	0.93	1.23e-02	9.40e+00	3.64e+00	1.23e-02	2.11e+00	1.67e+01	M.3	-2.35	830	0.62
118	DEET	Intercept	M.4 excl.	0.01	961	0.7	4.48e-01	9.03e+02	6.29e+02	1.56e-01	-3.56e+02	2.16e+03	M.4	-5.36	876	1.64
119	DEET	Turbidity	M.4 excl.	0.01	961	0.7	4.48e-01	3.00e+00	3.93e+00	4.48e-01	-4.86e+00	1.09e+01	M.4	-5.36	876	1.64
