# Supplementary material for: Exploring online sensor parameters as proxies for polar organic chemicals—An innovative approach for combined sewer overflow monitoring
Source: PLoS One. 2025 Oct 13;20(10):e0333173. doi: 10.1371/journal.pone.0333173 (PMC12517529; doi:10.1371/journal.pone.0333173)
Supplement: S3 Tables — The tables in this zip file show the statistical measures (R2, RMSE, p-value, confidence intervals, etc.) of all models calculated for this manuscript and the predicted chemical concentrations. A ReadMe file explains further details about the content and structure of each table. (ZIP) [file pone.0333173.s003.zip › S3_Tables/S3_Table13_catchment_M_SAC_results_prediction.csv]

	Substance	Sensor	Training	R2_train	RMSE_train	RRMSE_train	p-val Model	Coef	SE	p-val Coef	CI[2.5%]	CI[97.5%]	Testing	R2_test	RMSE_test	RRMSE_test
0	ACE	Intercept	M.1 excl.	0.06	21815	0.75	6.16e-02	6.97e+03	1.19e+04	5.62e-01	-1.69e+04	3.08e+04	M.1	0.03	34578	0.91
1	ACE	SAC	M.1 excl.	0.06	21815	0.75	6.16e-02	4.43e+04	2.33e+04	6.16e-02	-2.22e+03	9.09e+04	M.1	0.03	34578	0.91
2	ACE	Intercept	M.2 excl.	0.21	24300	0.68	6.73e-05	-1.99e+04	1.34e+04	1.42e-01	-4.67e+04	6.81e+03	M.2	-30.96	34747	2.83
3	ACE	SAC	M.2 excl.	0.21	24300	0.68	6.73e-05	1.16e+05	2.74e+04	6.73e-05	6.17e+04	1.71e+05	M.2	-30.96	34747	2.83
4	ACE	Intercept	M.3 excl.	0.05	28805	0.82	7.53e-02	4.15e+03	1.74e+04	8.12e-01	-3.07e+04	3.90e+04	M.3	-0.94	12930	0.61
5	ACE	SAC	M.3 excl.	0.05	28805	0.82	7.53e-02	6.10e+04	3.37e+04	7.53e-02	-6.40e+03	1.28e+05	M.3	-0.94	12930	0.61
6	ACE	Intercept	M.4 excl.	0.07	23254	0.94	4.01e-02	-7.61e+03	1.56e+04	6.29e-01	-3.89e+04	2.37e+04	M.4	-0.54	39504	0.77
7	ACE	SAC	M.4 excl.	0.07	23254	0.94	4.01e-02	6.50e+04	3.10e+04	4.01e-02	3.05e+03	1.27e+05	M.4	-0.54	39504	0.77
8	CAF	Intercept	M.1 excl.	0.01	64693	0.96	3.48e-01	9.98e+04	3.53e+04	6.38e-03	2.91e+04	1.70e+05	M.1	-0.55	129105	0.92
9	CAF	SAC	M.1 excl.	0.01	64693	0.96	3.48e-01	-6.50e+04	6.87e+04	3.48e-01	-2.02e+05	7.23e+04	M.1	-0.55	129105	0.92
10	CAF	Intercept	M.2 excl.	0.04	82647	0.82	1.05e-01	2.86e+04	4.53e+04	5.30e-01	-6.19e+04	1.19e+05	M.2	-108.09	98055	5.59
11	CAF	SAC	M.2 excl.	0.04	82647	0.82	1.05e-01	1.51e+05	9.22e+04	1.05e-01	-3.26e+04	3.36e+05	M.2	-108.09	98055	5.59
12	CAF	Intercept	M.3 excl.	0.01	91674	0.92	5.37e-01	1.33e+05	5.53e+04	1.97e-02	2.20e+04	2.43e+05	M.3	-4.8	61828	1.27
13	CAF	SAC	M.3 excl.	0.01	91674	0.92	5.37e-01	-6.62e+04	1.07e+05	5.37e-01	-2.79e+05	1.47e+05	M.3	-4.8	61828	1.27
14	CAF	Intercept	M.4 excl.	0.04	80323	1.11	1.49e-01	-4.96e+03	5.40e+04	9.27e-01	-1.13e+05	1.03e+05	M.4	-0.5	110874	0.88
15	CAF	SAC	M.4 excl.	0.04	80323	1.11	1.49e-01	1.56e+05	1.07e+05	1.49e-01	-5.77e+04	3.70e+05	M.4	-0.5	110874	0.88
16	CYC	Intercept	M.1 excl.	0.04	36114	0.78	1.15e-01	1.54e+04	1.98e+04	4.38e-01	-2.41e+04	5.49e+04	M.1	-0.06	54767	0.83
17	CYC	SAC	M.1 excl.	0.04	36114	0.78	1.15e-01	6.16e+04	3.85e+04	1.15e-01	-1.55e+04	1.39e+05	M.1	-0.06	54767	0.83
18	CYC	Intercept	M.2 excl.	0.19	39528	0.68	2.14e-04	-2.52e+04	2.18e+04	2.52e-01	-6.87e+04	1.83e+04	M.2	-28.92	55872	2.72
19	CYC	SAC	M.2 excl.	0.19	39528	0.68	2.14e-04	1.74e+05	4.45e+04	2.14e-04	8.55e+04	2.63e+05	M.2	-28.92	55872	2.72
20	CYC	Intercept	M.3 excl.	0.03	46111	0.8	1.69e-01	1.95e+04	2.79e+04	4.86e-01	-3.62e+04	7.53e+04	M.3	-1.18	24988	0.75
21	CYC	SAC	M.3 excl.	0.03	46111	0.8	1.69e-01	7.51e+04	5.39e+04	1.69e-01	-3.27e+04	1.83e+05	M.3	-1.18	24988	0.75
22	CYC	Intercept	M.4 excl.	0.04	37583	0.91	1.09e-01	9.35e+02	2.53e+04	9.71e-01	-4.97e+04	5.16e+04	M.4	-0.45	63149	0.78
23	CYC	SAC	M.4 excl.	0.04	37583	0.91	1.09e-01	8.13e+04	5.00e+04	1.09e-01	-1.88e+04	1.81e+05	M.4	-0.45	63149	0.78
24	CAN	Intercept	M.1 excl.	0.34	153	0.39	4.22e-07	-7.17e+01	8.52e+01	4.03e-01	-2.42e+02	9.87e+01	M.1	-0.04	221	0.41
25	CAN	SAC	M.1 excl.	0.34	153	0.39	4.22e-07	9.48e+02	1.67e+02	4.22e-07	6.13e+02	1.28e+03	M.1	-0.04	221	0.41
26	CAN	Intercept	M.2 excl.	0.46	153	0.35	1.65e-10	-1.92e+02	8.65e+01	2.96e-02	-3.65e+02	-1.97e+01	M.2	-0.83	241	0.64
27	CAN	SAC	M.2 excl.	0.46	153	0.35	1.65e-10	1.34e+03	1.78e+02	1.65e-10	9.89e+02	1.70e+03	M.2	-0.83	241	0.64
28	CAN	Intercept	M.3 excl.	0.27	189	0.41	1.83e-05	-7.11e+01	1.16e+02	5.43e-01	-3.04e+02	1.62e+02	M.3	0.5	94	0.26
29	CAN	SAC	M.3 excl.	0.27	189	0.41	1.83e-05	1.06e+03	2.26e+02	1.83e-05	6.02e+02	1.51e+03	M.3	0.5	94	0.26
30	CAN	Intercept	M.4 excl.	0.31	162	0.38	3.93e-06	-1.19e+02	1.09e+02	2.80e-01	-3.38e+02	9.96e+01	M.4	0.31	266	0.52
31	CAN	SAC	M.4 excl.	0.31	162	0.38	3.93e-06	1.10e+03	2.16e+02	3.93e-06	6.70e+02	1.54e+03	M.4	0.31	266	0.52
32	CIT	Intercept	M.1 excl.	0.46	21	0.34	6.55e-07	-2.08e+01	1.44e+01	1.58e-01	-4.99e+01	8.39e+00	M.1	0.22	30	0.43
33	CIT	SAC	M.1 excl.	0.46	21	0.34	6.55e-07	1.59e+02	2.71e+01	6.55e-07	1.05e+02	2.14e+02	M.1	0.22	30	0.43
34	CIT	Intercept	M.2 excl.	0.41	22	0.37	3.05e-08	-2.77e+01	1.44e+01	5.91e-02	-5.64e+01	1.09e+00	M.2	-7.04	38	0.35
35	CIT	SAC	M.2 excl.	0.41	22	0.37	3.05e-08	1.81e+02	2.82e+01	3.05e-08	1.24e+02	2.37e+02	M.2	-7.04	38	0.35
36	CIT	Intercept	M.3 excl.	0.43	25	0.39	2.04e-07	-3.08e+01	1.64e+01	6.60e-02	-6.38e+01	2.12e+00	M.3	-0.24	16	0.26
37	CIT	SAC	M.3 excl.	0.43	25	0.39	2.04e-07	1.94e+02	3.21e+01	2.04e-07	1.29e+02	2.58e+02	M.3	-0.24	16	0.26
38	CIT	Intercept	M.4 excl.	0.35	24	0.34	9.33e-05	-3.03e+01	2.37e+01	2.09e-01	-7.85e+01	1.78e+01	M.4	0.24	25	0.46
39	CIT	SAC	M.4 excl.	0.35	24	0.34	9.33e-05	2.00e+02	4.56e+01	9.33e-05	1.08e+02	2.93e+02	M.4	0.24	25	0.46
40	DCF	Intercept	M.1 excl.	0.3	641	0.51	5.07e-06	-4.74e+02	3.57e+02	1.89e-01	-1.19e+03	2.40e+02	M.1	0.07	844	0.49
41	DCF	SAC	M.1 excl.	0.3	641	0.51	5.07e-06	3.52e+03	7.03e+02	5.07e-06	2.12e+03	4.93e+03	M.1	0.07	844	0.49
42	DCF	Intercept	M.2 excl.	0.52	572	0.41	6.01e-12	-1.26e+03	3.24e+02	2.55e-04	-1.90e+03	-6.08e+02	M.2	-1.08	1121	0.86
43	DCF	SAC	M.2 excl.	0.52	572	0.41	6.01e-12	5.62e+03	6.70e+02	6.01e-12	4.28e+03	6.96e+03	M.2	-1.08	1121	0.86
44	DCF	Intercept	M.3 excl.	0.28	775	0.57	1.27e-05	-8.62e+02	4.78e+02	7.65e-02	-1.82e+03	9.46e+01	M.3	0.4	369	0.26
45	DCF	SAC	M.3 excl.	0.28	775	0.57	1.27e-05	4.45e+03	9.33e+02	1.27e-05	2.59e+03	6.32e+03	M.3	0.4	369	0.26
46	DCF	Intercept	M.4 excl.	0.16	678	0.45	1.74e-03	2.67e+01	4.56e+02	9.53e-01	-8.87e+02	9.40e+02	M.4	0.23	1601	0.97
47	DCF	SAC	M.4 excl.	0.16	678	0.45	1.74e-03	2.96e+03	9.03e+02	1.74e-03	1.16e+03	4.77e+03	M.4	0.23	1601	0.97
48	HCT	Intercept	M.1 excl.	0.13	248	0.48	3.04e-03	1.16e+02	1.36e+02	3.94e-01	-1.55e+02	3.87e+02	M.1	0.33	219	0.4
49	HCT	SAC	M.1 excl.	0.13	248	0.48	3.04e-03	8.13e+02	2.64e+02	3.04e-03	2.86e+02	1.34e+03	M.1	0.33	219	0.4
50	HCT	Intercept	M.2 excl.	0.38	203	0.36	1.28e-08	-1.31e+02	1.12e+02	2.44e-01	-3.54e+02	9.16e+01	M.2	-2.77	404	1.22
51	HCT	SAC	M.2 excl.	0.38	203	0.36	1.28e-08	1.47e+03	2.27e+02	1.28e-08	1.02e+03	1.92e+03	M.2	-2.77	404	1.22
52	HCT	Intercept	M.3 excl.	0.24	253	0.52	4.49e-05	-1.64e+02	1.52e+02	2.86e-01	-4.69e+02	1.41e+02	M.3	-1.41	228	0.36
53	HCT	SAC	M.3 excl.	0.24	253	0.52	4.49e-05	1.29e+03	2.94e+02	4.49e-05	7.04e+02	1.88e+03	M.3	-1.41	228	0.36
54	HCT	Intercept	M.4 excl.	0.1	230	0.44	1.25e-02	1.28e+02	1.55e+02	4.11e-01	-1.82e+02	4.39e+02	M.4	0.28	266	0.49
55	HCT	SAC	M.4 excl.	0.1	230	0.44	1.25e-02	7.90e+02	3.07e+02	1.25e-02	1.77e+02	1.40e+03	M.4	0.28	266	0.49
56	DPG	Intercept	M.1 excl.	0.43	524	0.4	3.79e-09	3.21e+03	2.86e+02	1.17e-16	2.64e+03	3.78e+03	M.1	0.37	586	0.41
57	DPG	SAC	M.1 excl.	0.43	524	0.4	3.79e-09	-3.80e+03	5.56e+02	3.79e-09	-4.91e+03	-2.69e+03	M.1	0.37	586	0.41
58	DPG	Intercept	M.2 excl.	0.42	558	0.39	1.42e-09	3.54e+03	3.06e+02	1.06e-17	2.93e+03	4.15e+03	M.2	-3.28	455	0.53
59	DPG	SAC	M.2 excl.	0.42	558	0.39	1.42e-09	-4.36e+03	6.23e+02	1.42e-09	-5.60e+03	-3.12e+03	M.2	-3.28	455	0.53
60	DPG	Intercept	M.3 excl.	0.3	567	0.44	3.04e-06	3.01e+03	3.42e+02	1.73e-12	2.33e+03	3.70e+03	M.3	0.61	478	0.33
61	DPG	SAC	M.3 excl.	0.3	567	0.44	3.04e-06	-3.39e+03	6.59e+02	3.04e-06	-4.71e+03	-2.07e+03	M.3	0.61	478	0.33
62	DPG	Intercept	M.4 excl.	0.56	469	0.36	8.60e-12	3.92e+03	3.16e+02	5.58e-18	3.29e+03	4.55e+03	M.4	-0.06	715	0.49
63	DPG	SAC	M.4 excl.	0.56	469	0.36	8.60e-12	-5.32e+03	6.25e+02	8.60e-12	-6.57e+03	-4.07e+03	M.4	-0.06	715	0.49
64	6PPDQ	Intercept	M.1 excl.	0.64	7	0.15	1.07e-10	9.58e+01	5.33e+00	4.63e-21	8.50e+01	1.07e+02	M.1	0.09	20	0.34
65	6PPDQ	SAC	M.1 excl.	0.64	7	0.15	1.07e-10	-9.98e+01	1.16e+01	1.07e-10	-1.23e+02	-7.63e+01	M.1	0.09	20	0.34
66	6PPDQ	Intercept	M.2 excl.	0.37	12	0.23	1.55e-06	1.03e+02	8.76e+00	5.13e-16	8.55e+01	1.21e+02	M.2	-1.31	9	0.25
67	6PPDQ	SAC	M.2 excl.	0.37	12	0.23	1.55e-06	-1.06e+02	1.95e+01	1.55e-06	-1.46e+02	-6.72e+01	M.2	-1.31	9	0.25
68	6PPDQ	Intercept	M.3 excl.	0.42	13	0.26	5.85e-07	1.10e+02	1.01e+01	2.71e-14	8.95e+01	1.30e+02	M.3	-0.11	6	0.11
69	6PPDQ	SAC	M.3 excl.	0.42	13	0.26	5.85e-07	-1.22e+02	2.10e+01	5.85e-07	-1.64e+02	-7.96e+01	M.3	-0.11	6	0.11
70	6PPDQ	Intercept	M.4 excl.	0.41	13	0.24	8.13e-06	1.19e+02	1.25e+01	1.46e-11	9.34e+01	1.44e+02	M.4	0.33	11	0.22
71	6PPDQ	SAC	M.4 excl.	0.41	13	0.24	8.13e-06	-1.41e+02	2.74e+01	8.13e-06	-1.97e+02	-8.58e+01	M.4	0.33	11	0.22
72	HMMM	Intercept	M.1 excl.	0.01	468	0.63	3.58e-01	9.73e+02	2.60e+02	4.18e-04	4.52e+02	1.49e+03	M.1	-11.42	346	0.85
73	HMMM	SAC	M.1 excl.	0.01	468	0.63	3.58e-01	-4.74e+02	5.13e+02	3.58e-01	-1.50e+03	5.51e+02	M.1	-11.42	346	0.85
74	HMMM	Intercept	M.2 excl.	0.0	431	0.58	9.69e-01	7.37e+02	2.45e+02	3.69e-03	2.48e+02	1.23e+03	M.2	-12.58	495	1.83
75	HMMM	SAC	M.2 excl.	0.0	431	0.58	9.69e-01	1.99e+01	5.05e+02	9.69e-01	-9.89e+02	1.03e+03	M.2	-12.58	495	1.83
76	HMMM	Intercept	M.3 excl.	0.03	427	0.71	2.14e-01	2.82e+02	2.64e+02	2.89e-01	-2.46e+02	8.10e+02	M.3	-0.53	509	0.65
77	HMMM	SAC	M.3 excl.	0.03	427	0.71	2.14e-01	6.47e+02	5.15e+02	2.14e-01	-3.83e+02	1.68e+03	M.3	-0.53	509	0.65
78	HMMM	Intercept	M.4 excl.	0.37	276	0.54	3.04e-07	1.57e+03	1.86e+02	1.12e-11	1.20e+03	1.94e+03	M.4	-0.4	2479	1.55
79	HMMM	SAC	M.4 excl.	0.37	276	0.54	3.04e-07	-2.13e+03	3.68e+02	3.04e-07	-2.87e+03	-1.39e+03	M.4	-0.4	2479	1.55
80	DCMU	Intercept	M.1 excl.	0.08	4694	2.13	1.95e-02	-3.77e+03	2.56e+03	1.46e-01	-8.89e+03	1.35e+03	M.1	-20931.99	2021	30.84
81	DCMU	SAC	M.1 excl.	0.08	4694	2.13	1.95e-02	1.19e+04	4.98e+03	1.95e-02	1.99e+03	2.19e+04	M.1	-20931.99	2021	30.84
82	DCMU	Intercept	M.2 excl.	0.16	4600	2.02	1.41e-03	-6.14e+03	2.58e+03	2.07e-02	-1.13e+04	-9.73e+02	M.2	-3503.89	3922	20.79
83	DCMU	SAC	M.2 excl.	0.16	4600	2.02	1.41e-03	1.76e+04	5.27e+03	1.41e-03	7.09e+03	2.82e+04	M.2	-3503.89	3922	20.79
84	DCMU	Intercept	M.3 excl.	0.17	419	1.04	2.03e-03	-4.28e+02	2.62e+02	1.09e-01	-9.54e+02	9.79e+01	M.3	-0.43	8687	1.64
85	DCMU	SAC	M.3 excl.	0.17	419	1.04	2.03e-03	1.63e+03	5.02e+02	2.03e-03	6.23e+02	2.64e+03	M.3	-0.43	8687	1.64
86	DCMU	Intercept	M.4 excl.	0.12	5121	2.11	1.09e-02	-6.85e+03	3.58e+03	6.16e-02	-1.40e+04	3.44e+02	M.4	-25.92	2695	3.84
87	DCMU	SAC	M.4 excl.	0.12	5121	2.11	1.09e-02	1.87e+04	7.07e+03	1.09e-02	4.48e+03	3.29e+04	M.4	-25.92	2695	3.84
88	MPP	Intercept	M.1 excl.	0.0	100	0.93	6.68e-01	8.16e+01	6.16e+01	1.91e-01	-4.20e+01	2.05e+02	M.1	-1.24	9783	1.33
89	MPP	SAC	M.1 excl.	0.0	100	0.93	6.68e-01	5.40e+01	1.25e+02	6.68e-01	-1.97e+02	3.05e+02	M.1	-1.24	9783	1.33
90	MPP	Intercept	M.2 excl.	0.02	5174	1.93	2.45e-01	-1.23e+03	3.41e+03	7.19e-01	-8.05e+03	5.59e+03	M.2	-428.57	3561	23.66
91	MPP	SAC	M.2 excl.	0.02	5174	1.93	2.45e-01	8.59e+03	7.31e+03	2.45e-01	-6.05e+03	2.32e+04	M.2	-428.57	3561	23.66
92	MPP	Intercept	M.3 excl.	0.0	5475	1.79	9.59e-01	3.25e+03	3.80e+03	3.97e-01	-4.39e+03	1.09e+04	M.3	-8054.46	2973	33.15
93	MPP	SAC	M.3 excl.	0.0	5475	1.79	9.59e-01	-3.96e+02	7.65e+03	9.59e-01	-1.58e+04	1.50e+04	M.3	-8054.46	2973	33.15
94	MPP	Intercept	M.4 excl.	0.0	5189	1.95	6.84e-01	4.06e+03	3.49e+03	2.50e-01	-2.93e+03	1.10e+04	M.4	-17633.86	2815	31.65
95	MPP	SAC	M.4 excl.	0.0	5189	1.95	6.84e-01	-2.82e+03	6.91e+03	6.84e-01	-1.66e+04	1.10e+04	M.4	-17633.86	2815	31.65
96	MeBT	Intercept	M.1 excl.	0.12	658	0.6	4.83e-03	6.73e+01	3.64e+02	8.54e-01	-6.59e+02	7.94e+02	M.1	-2.35	2813	0.83
97	MeBT	SAC	M.1 excl.	0.12	658	0.6	4.83e-03	2.08e+03	7.11e+02	4.83e-03	6.57e+02	3.50e+03	M.1	-2.35	2813	0.83
98	MeBT	Intercept	M.2 excl.	0.03	1280	0.74	1.58e-01	7.51e+02	7.09e+02	2.93e-01	-6.64e+02	2.17e+03	M.2	0.04	2305	1.48
99	MeBT	SAC	M.2 excl.	0.03	1280	0.74	1.58e-01	2.05e+03	1.44e+03	1.58e-01	-8.19e+02	4.92e+03	M.2	0.04	2305	1.48
100	MeBT	Intercept	M.3 excl.	0.0	1390	0.79	7.47e-01	1.49e+03	8.63e+02	8.87e-02	-2.33e+02	3.22e+03	M.3	-0.95	797	0.69
101	MeBT	SAC	M.3 excl.	0.0	1390	0.79	7.47e-01	5.40e+02	1.67e+03	7.47e-01	-2.80e+03	3.88e+03	M.3	-0.95	797	0.69
102	MeBT	Intercept	M.4 excl.	0.01	1355	0.75	5.38e-01	1.24e+03	9.49e+02	1.97e-01	-6.61e+02	3.14e+03	M.4	-0.72	1018	0.91
103	MeBT	SAC	M.4 excl.	0.01	1355	0.75	5.38e-01	1.17e+03	1.88e+03	5.38e-01	-2.60e+03	4.94e+03	M.4	-0.72	1018	0.91
104	BT	Intercept	M.1 excl.	0.01	985	0.49	3.75e-01	1.53e+03	5.43e+02	6.52e-03	4.44e+02	2.62e+03	M.1	0.12	818	0.42
105	BT	SAC	M.1 excl.	0.01	985	0.49	3.75e-01	9.50e+02	1.06e+03	3.75e-01	-1.18e+03	3.07e+03	M.1	0.12	818	0.42
106	BT	Intercept	M.2 excl.	0.11	864	0.4	5.28e-03	7.79e+02	4.82e+02	1.10e-01	-1.82e+02	1.74e+03	M.2	-0.17	1734	1.02
107	BT	SAC	M.2 excl.	0.11	864	0.4	5.28e-03	2.84e+03	9.87e+02	5.28e-03	8.75e+02	4.81e+03	M.2	-0.17	1734	1.02
108	BT	Intercept	M.3 excl.	0.12	867	0.49	6.58e-03	3.29e+02	5.29e+02	5.37e-01	-7.31e+02	1.39e+03	M.3	-1.12	1222	0.48
109	BT	SAC	M.3 excl.	0.12	867	0.49	6.58e-03	2.89e+03	1.03e+03	6.58e-03	8.38e+02	4.95e+03	M.3	-1.12	1222	0.48
110	BT	Intercept	M.4 excl.	0.02	980	0.48	3.29e-01	1.40e+03	6.60e+02	3.82e-02	7.85e+01	2.72e+03	M.4	0.1	1242	0.59
111	BT	SAC	M.4 excl.	0.02	980	0.48	3.29e-01	1.28e+03	1.31e+03	3.29e-01	-1.33e+03	3.90e+03	M.4	0.1	1242	0.59
112	DEET	Intercept	M.1 excl.	0.05	534	0.66	8.92e-02	1.29e+03	2.92e+02	3.72e-05	7.12e+02	1.88e+03	M.1	-1.43	1731	0.83
113	DEET	SAC	M.1 excl.	0.05	534	0.66	8.92e-02	-9.79e+02	5.67e+02	8.92e-02	-2.11e+03	1.54e+02	M.1	-1.43	1731	0.83
114	DEET	Intercept	M.2 excl.	0.02	931	0.73	2.00e-01	6.24e+02	5.11e+02	2.26e-01	-3.96e+02	1.64e+03	M.2	-11.02	966	2.06
115	DEET	SAC	M.2 excl.	0.02	931	0.73	2.00e-01	1.35e+03	1.04e+03	2.00e-01	-7.29e+02	3.42e+03	M.2	-11.02	966	2.06
116	DEET	Intercept	M.3 excl.	0.02	1011	0.97	3.04e-01	4.22e+02	6.09e+02	4.92e-01	-7.97e+02	1.64e+03	M.3	-0.96	635	0.47
117	DEET	SAC	M.3 excl.	0.02	1011	0.97	3.04e-01	1.22e+03	1.18e+03	3.04e-01	-1.13e+03	3.57e+03	M.3	-0.96	635	0.47
118	DEET	Intercept	M.4 excl.	0.0	965	0.7	7.43e-01	1.58e+03	6.50e+02	1.79e-02	2.82e+02	2.88e+03	M.4	-5.96	916	1.71
119	DEET	SAC	M.4 excl.	0.0	965	0.7	7.43e-01	-4.22e+02	1.28e+03	7.43e-01	-2.99e+03	2.15e+03	M.4	-5.96	916	1.71
