# Supplementary material for: Exploring online sensor parameters as proxies for polar organic chemicals—An innovative approach for combined sewer overflow monitoring
Source: PLoS One. 2025 Oct 13;20(10):e0333173. doi: 10.1371/journal.pone.0333173 (PMC12517529; doi:10.1371/journal.pone.0333173)
Supplement: S3 Tables — The tables in this zip file show the statistical measures (R2, RMSE, p-value, confidence intervals, etc.) of all models calculated for this manuscript and the predicted chemical concentrations. A ReadMe file explains further details about the content and structure of each table. (ZIP) [file pone.0333173.s003.zip › S3_Tables/S3_Table14_catchment_L_SAC_results_prediction.csv]

	Substance	Sensor	Training	R2_train	RMSE_train	RRMSE_train	p-val Model	Coef	SE	p-val Coef	CI[2.5%]	CI[97.5%]	Testing	R2_test	RMSE_test	RRMSE_test
0	ACE	Intercept	L.1 excl.	0.79	4078	0.32	8.66e-65	-2.76e+03	6.57e+02	4.06e-05	-4.06e+03	-1.47e+03	L.1	0.21	2404.0	0.37
1	ACE	SAC	L.1 excl.	0.79	4078	0.32	8.66e-65	2.11e+02	7.99e+00	8.66e-65	1.96e+02	2.27e+02	L.1	0.21	2404.0	0.37
2	ACE	Intercept	L.2 excl.	0.8	3652	0.34	3.64e-94	-2.80e+03	4.75e+02	1.10e-08	-3.74e+03	-1.87e+03	L.2	-0.99	3196.0	0.34
3	ACE	SAC	L.2 excl.	0.8	3652	0.34	3.64e-94	2.12e+02	6.52e+00	3.64e-94	1.99e+02	2.24e+02	L.2	-0.99	3196.0	0.34
4	ACE	Intercept	L.3 excl.	0.8	3662	0.34	1.55e-93	-2.88e+03	4.78e+02	5.74e-09	-3.82e+03	-1.94e+03	L.3	0.01	2707.0	0.24
5	ACE	SAC	L.3 excl.	0.8	3662	0.34	1.55e-93	2.11e+02	6.53e+00	1.55e-93	1.99e+02	2.24e+02	L.3	0.01	2707.0	0.24
6	ACE	Intercept	L.4 excl.	0.81	3615	0.34	6.66e-94	-2.81e+03	4.70e+02	7.44e-09	-3.74e+03	-1.89e+03	L.4	-7.98	4292.0	0.42
7	ACE	SAC	L.4 excl.	0.81	3615	0.34	6.66e-94	2.14e+02	6.49e+00	6.66e-94	2.02e+02	2.27e+02	L.4	-7.98	4292.0	0.42
8	ACE	Intercept	L.5 excl.	0.8	3641	0.34	7.13e-94	-2.92e+03	4.75e+02	2.83e-09	-3.86e+03	-1.99e+03	L.5	-5.75	3952.0	0.24
9	ACE	SAC	L.5 excl.	0.8	3641	0.34	7.13e-94	2.14e+02	6.59e+00	7.13e-94	2.01e+02	2.27e+02	L.5	-5.75	3952.0	0.24
10	ACE	Intercept	L.6 excl.	0.8	3731	0.32	7.83e-83	-3.68e+03	5.54e+02	2.21e-10	-4.77e+03	-2.59e+03	L.6	0.23	3304.0	0.51
11	ACE	SAC	L.6 excl.	0.8	3731	0.32	7.83e-83	2.19e+02	7.16e+00	7.83e-83	2.05e+02	2.33e+02	L.6	0.23	3304.0	0.51
12	ACE	Intercept	L.7 excl.	0.8	3695	0.34	3.97e-92	-2.83e+03	4.82e+02	1.31e-08	-3.78e+03	-1.88e+03	L.7	0.39	1667.0	0.15
13	ACE	SAC	L.7 excl.	0.8	3695	0.34	3.97e-92	2.11e+02	6.59e+00	3.97e-92	1.98e+02	2.24e+02	L.7	0.39	1667.0	0.15
14	ACE	Intercept	L.8 excl.	0.8	3662	0.34	3.28e-92	-3.01e+03	4.90e+02	3.04e-09	-3.97e+03	-2.04e+03	L.8	0.16	3234.0	0.48
15	ACE	SAC	L.8 excl.	0.8	3662	0.34	3.28e-92	2.13e+02	6.62e+00	3.28e-92	2.00e+02	2.26e+02	L.8	0.16	3234.0	0.48
16	ACE	Intercept	L.9 excl.	0.8	3693	0.34	2.56e-89	-2.59e+03	4.87e+02	2.25e-07	-3.55e+03	-1.63e+03	L.9	0.58	3025.0	0.36
17	ACE	SAC	L.9 excl.	0.8	3693	0.34	2.56e-89	2.10e+02	6.64e+00	2.56e-89	1.97e+02	2.23e+02	L.9	0.58	3025.0	0.36
18	ACE	Intercept	L.10 excl.	0.8	3647	0.34	1.14e-93	-3.01e+03	4.79e+02	1.28e-09	-3.96e+03	-2.07e+03	L.10	-9.19	3676.0	0.31
19	ACE	SAC	L.10 excl.	0.8	3647	0.34	1.14e-93	2.12e+02	6.52e+00	1.14e-93	2.00e+02	2.25e+02	L.10	-9.19	3676.0	0.31
20	ACE	Intercept	L.11 excl.	0.8	3780	0.38	2.07e-80	-2.90e+03	5.01e+02	2.34e-08	-3.89e+03	-1.91e+03	L.11	0.61	2801.0	0.19
21	ACE	SAC	L.11 excl.	0.8	3780	0.38	2.07e-80	2.14e+02	7.18e+00	2.07e-80	2.00e+02	2.28e+02	L.11	0.61	2801.0	0.19
22	ACE	Intercept	L.12 excl.	0.67	2690	0.3	3.54e-62	-7.73e+02	4.63e+02	9.64e-02	-1.68e+03	1.39e+02	L.12	-0.29	10564.0	0.33
23	ACE	SAC	L.12 excl.	0.67	2690	0.3	3.54e-62	1.72e+02	7.59e+00	3.54e-62	1.57e+02	1.87e+02	L.12	-0.29	10564.0	0.33
24	ACE	Intercept	L.13 excl.	0.8	3657	0.33	1.03e-92	-2.71e+03	4.80e+02	4.32e-08	-3.65e+03	-1.76e+03	L.13	-4.26	3327.0	0.54
25	ACE	SAC	L.13 excl.	0.8	3657	0.33	1.03e-92	2.11e+02	6.53e+00	1.03e-92	1.98e+02	2.24e+02	L.13	-4.26	3327.0	0.54
26	CAF	Intercept	L.1 excl.	0.74	9244	0.38	1.48e-56	-6.00e+03	1.49e+03	7.99e-05	-8.94e+03	-3.07e+03	L.1	0.63	4525.0	0.34
27	CAF	SAC	L.1 excl.	0.74	9244	0.38	1.48e-56	4.19e+02	1.81e+01	1.48e-56	3.84e+02	4.55e+02	L.1	0.63	4525.0	0.34
28	CAF	Intercept	L.2 excl.	0.76	8064	0.38	9.00e-85	-5.99e+03	1.05e+03	2.97e-08	-8.06e+03	-3.93e+03	L.2	-0.97	9642.0	0.29
29	CAF	SAC	L.2 excl.	0.76	8064	0.38	9.00e-85	4.21e+02	1.44e+01	9.00e-85	3.92e+02	4.49e+02	L.2	-0.97	9642.0	0.29
30	CAF	Intercept	L.3 excl.	0.77	8078	0.38	1.24e-84	-6.08e+03	1.05e+03	2.18e-08	-8.16e+03	-4.01e+03	L.3	-0.27	8060.0	0.33
31	CAF	SAC	L.3 excl.	0.77	8078	0.38	1.24e-84	4.22e+02	1.44e+01	1.24e-84	3.94e+02	4.51e+02	L.3	-0.27	8060.0	0.33
32	CAF	Intercept	L.4 excl.	0.76	8248	0.4	8.72e-81	-5.96e+03	1.07e+03	6.90e-08	-8.08e+03	-3.85e+03	L.4	-0.03	4246.0	0.14
33	CAF	SAC	L.4 excl.	0.76	8248	0.4	8.72e-81	4.20e+02	1.48e+01	8.72e-81	3.91e+02	4.50e+02	L.4	-0.03	4246.0	0.14
34	CAF	Intercept	L.5 excl.	0.77	8058	0.38	7.61e-85	-6.16e+03	1.05e+03	1.43e-08	-8.23e+03	-4.09e+03	L.5	-2.8	9741.0	0.31
35	CAF	SAC	L.5 excl.	0.77	8058	0.38	7.61e-85	4.28e+02	1.46e+01	7.61e-85	3.99e+02	4.57e+02	L.5	-2.8	9741.0	0.31
36	CAF	Intercept	L.6 excl.	0.73	8572	0.36	7.42e-67	-4.46e+03	1.27e+03	5.44e-04	-6.97e+03	-1.96e+03	L.6	-0.39	4652.0	0.81
37	CAF	SAC	L.6 excl.	0.73	8572	0.36	7.42e-67	4.08e+02	1.65e+01	7.42e-67	3.76e+02	4.41e+02	L.6	-0.39	4652.0	0.81
38	CAF	Intercept	L.7 excl.	0.77	8122	0.39	1.47e-83	-6.05e+03	1.06e+03	3.19e-08	-8.13e+03	-3.96e+03	L.7	0.06	7070.0	0.28
39	CAF	SAC	L.7 excl.	0.77	8122	0.39	1.47e-83	4.21e+02	1.45e+01	1.47e-83	3.93e+02	4.50e+02	L.7	0.06	7070.0	0.28
40	CAF	Intercept	L.8 excl.	0.76	8222	0.38	6.09e-81	-5.75e+03	1.10e+03	3.42e-07	-7.92e+03	-3.59e+03	L.8	0.58	2993.0	0.39
41	CAF	SAC	L.8 excl.	0.76	8222	0.38	6.09e-81	4.20e+02	1.49e+01	6.09e-81	3.91e+02	4.49e+02	L.8	0.58	2993.0	0.39
42	CAF	Intercept	L.9 excl.	0.77	8160	0.39	1.33e-81	-6.33e+03	1.08e+03	1.29e-08	-8.45e+03	-4.21e+03	L.9	0.03	7125.0	0.29
43	CAF	SAC	L.9 excl.	0.77	8160	0.39	1.33e-81	4.25e+02	1.47e+01	1.33e-81	3.96e+02	4.53e+02	L.9	0.03	7125.0	0.29
44	CAF	Intercept	L.10 excl.	0.77	8156	0.38	1.53e-83	-6.22e+03	1.07e+03	1.80e-08	-8.33e+03	-4.11e+03	L.10	-5.09	5885.0	0.27
45	CAF	SAC	L.10 excl.	0.77	8156	0.38	1.53e-83	4.24e+02	1.46e+01	1.53e-83	3.95e+02	4.52e+02	L.10	-5.09	5885.0	0.27
46	CAF	Intercept	L.11 excl.	0.77	7558	0.4	1.43e-74	-4.94e+03	1.00e+03	1.59e-06	-6.91e+03	-2.96e+03	L.11	0.5	10910.0	0.33
47	CAF	SAC	L.11 excl.	0.77	7558	0.4	1.43e-74	3.97e+02	1.44e+01	1.43e-74	3.69e+02	4.25e+02	L.11	0.5	10910.0	0.33
48	CAF	Intercept	L.12 excl.	0.76	6410	0.35	4.52e-79	-1.04e+04	1.10e+03	3.16e-18	-1.26e+04	-8.23e+03	L.12	-0.48	22067.0	0.41
49	CAF	SAC	L.12 excl.	0.76	6410	0.35	4.52e-79	5.10e+02	1.81e+01	4.52e-79	4.74e+02	5.45e+02	L.12	-0.48	22067.0	0.41
50	CAF	Intercept	L.13 excl.	0.77	7874	0.36	1.53e-85	-5.29e+03	1.03e+03	5.82e-07	-7.33e+03	-3.26e+03	L.13	-94.79	13055.0	2.84
51	CAF	SAC	L.13 excl.	0.77	7874	0.36	1.53e-85	4.19e+02	1.41e+01	1.53e-85	3.91e+02	4.46e+02	L.13	-94.79	13055.0	2.84
52	CYC	Intercept	L.1 excl.	0.76	5685	0.34	8.33e-60	-3.02e+03	9.15e+02	1.15e-03	-4.83e+03	-1.22e+03	L.1	0.36	5031.0	0.44
53	CYC	SAC	L.1 excl.	0.76	5685	0.34	8.33e-60	2.72e+02	1.11e+01	8.33e-60	2.50e+02	2.94e+02	L.1	0.36	5031.0	0.44
54	CYC	Intercept	L.2 excl.	0.74	5398	0.36	1.41e-79	-1.95e+03	7.02e+02	5.87e-03	-3.33e+03	-5.68e+02	L.2	-1.57	7726.0	0.32
55	CYC	SAC	L.2 excl.	0.74	5398	0.36	1.41e-79	2.65e+02	9.64e+00	1.41e-79	2.46e+02	2.84e+02	L.2	-1.57	7726.0	0.32
56	CYC	Intercept	L.3 excl.	0.74	5483	0.36	2.52e-78	-1.91e+03	7.15e+02	8.04e-03	-3.32e+03	-5.02e+02	L.3	0.44	2700.0	0.19
57	CYC	SAC	L.3 excl.	0.74	5483	0.36	2.52e-78	2.66e+02	9.78e+00	2.52e-78	2.47e+02	2.85e+02	L.3	0.44	2700.0	0.19
58	CYC	Intercept	L.4 excl.	0.74	5472	0.37	2.51e-76	-1.92e+03	7.12e+02	7.55e-03	-3.32e+03	-5.15e+02	L.4	-0.11	4845.0	0.22
59	CYC	SAC	L.4 excl.	0.74	5472	0.37	2.51e-76	2.64e+02	9.82e+00	2.51e-76	2.45e+02	2.84e+02	L.4	-0.11	4845.0	0.22
60	CYC	Intercept	L.5 excl.	0.74	5411	0.36	1.00e-79	-2.08e+03	7.06e+02	3.58e-03	-3.47e+03	-6.85e+02	L.5	-8.84	6918.0	0.33
61	CYC	SAC	L.5 excl.	0.74	5411	0.36	1.00e-79	2.71e+02	9.80e+00	1.00e-79	2.51e+02	2.90e+02	L.5	-8.84	6918.0	0.33
62	CYC	Intercept	L.6 excl.	0.7	5766	0.34	3.26e-62	-9.75e+02	8.56e+02	2.56e-01	-2.66e+03	7.12e+02	L.6	0.13	3070.0	0.55
63	CYC	SAC	L.6 excl.	0.7	5766	0.34	3.26e-62	2.57e+02	1.11e+01	3.26e-62	2.36e+02	2.79e+02	L.6	0.13	3070.0	0.55
64	CYC	Intercept	L.7 excl.	0.74	5512	0.36	1.87e-77	-1.85e+03	7.19e+02	1.07e-02	-3.27e+03	-4.33e+02	L.7	0.23	2511.0	0.18
65	CYC	SAC	L.7 excl.	0.74	5512	0.36	1.87e-77	2.66e+02	9.83e+00	1.87e-77	2.47e+02	2.86e+02	L.7	0.23	2511.0	0.18
66	CYC	Intercept	L.8 excl.	0.73	5526	0.36	1.50e-75	-1.75e+03	7.39e+02	1.84e-02	-3.21e+03	-2.98e+02	L.8	0.49	2202.0	0.35
67	CYC	SAC	L.8 excl.	0.73	5526	0.36	1.50e-75	2.65e+02	9.99e+00	1.50e-75	2.45e+02	2.84e+02	L.8	0.49	2202.0	0.35
68	CYC	Intercept	L.9 excl.	0.74	5478	0.36	8.46e-75	-1.77e+03	7.23e+02	1.51e-02	-3.19e+03	-3.45e+02	L.9	0.68	4934.0	0.29
69	CYC	SAC	L.9 excl.	0.74	5478	0.36	8.46e-75	2.62e+02	9.85e+00	8.46e-75	2.43e+02	2.82e+02	L.9	0.68	4934.0	0.29
70	CYC	Intercept	L.10 excl.	0.76	5286	0.35	9.10e-82	-2.38e+03	6.94e+02	7.16e-04	-3.74e+03	-1.01e+03	L.10	-48.35	8937.0	0.43
71	CYC	SAC	L.10 excl.	0.76	5286	0.35	9.10e-82	2.69e+02	9.44e+00	9.10e-82	2.50e+02	2.88e+02	L.10	-48.35	8937.0	0.43
72	CYC	Intercept	L.11 excl.	0.75	5366	0.37	1.67e-70	-1.64e+03	7.11e+02	2.22e-02	-3.04e+03	-2.36e+02	L.11	0.54	5884.0	0.3
73	CYC	SAC	L.11 excl.	0.75	5366	0.37	1.67e-70	2.67e+02	1.02e+01	1.67e-70	2.47e+02	2.87e+02	L.11	0.54	5884.0	0.3
74	CYC	Intercept	L.12 excl.	0.64	4873	0.37	3.24e-57	-3.12e+03	8.39e+02	2.46e-04	-4.77e+03	-1.47e+03	L.12	0.03	10436.0	0.28
75	CYC	SAC	L.12 excl.	0.64	4873	0.37	3.24e-57	2.90e+02	1.38e+01	3.24e-57	2.63e+02	3.17e+02	L.12	0.03	10436.0	0.28
76	CYC	Intercept	L.13 excl.	0.75	5359	0.34	3.85e-79	-1.54e+03	7.03e+02	2.91e-02	-2.93e+03	-1.59e+02	L.13	-28.41	7522.0	1.36
77	CYC	SAC	L.13 excl.	0.75	5359	0.34	3.85e-79	2.64e+02	9.57e+00	3.85e-79	2.46e+02	2.83e+02	L.13	-28.41	7522.0	1.36
78	CAN	Intercept	L.1 excl.	0.77	70	0.37	3.86e-61	-6.04e+01	1.13e+01	2.51e-07	-8.27e+01	-3.82e+01	L.1	0.3	66.0	0.52
79	CAN	SAC	L.1 excl.	0.77	70	0.37	3.86e-61	3.43e+00	1.37e-01	3.86e-61	3.16e+00	3.70e+00	L.1	0.3	66.0	0.52
80	CAN	Intercept	L.2 excl.	0.74	67	0.4	1.66e-79	-4.38e+01	8.79e+00	1.12e-06	-6.11e+01	-2.65e+01	L.2	-5.4	100.0	0.34
81	CAN	SAC	L.2 excl.	0.74	67	0.4	1.66e-79	3.32e+00	1.21e-01	1.66e-79	3.08e+00	3.56e+00	L.2	-5.4	100.0	0.34
82	CAN	Intercept	L.3 excl.	0.74	68	0.4	4.46e-78	-4.25e+01	8.97e+00	3.55e-06	-6.01e+01	-2.48e+01	L.3	-0.07	32.0	0.25
83	CAN	SAC	L.3 excl.	0.74	68	0.4	4.46e-78	3.33e+00	1.23e-01	4.46e-78	3.09e+00	3.57e+00	L.3	-0.07	32.0	0.25
84	CAN	Intercept	L.4 excl.	0.74	67	0.41	5.97e-77	-4.32e+01	8.78e+00	1.54e-06	-6.05e+01	-2.59e+01	L.4	-0.51	80.0	0.29
85	CAN	SAC	L.4 excl.	0.74	67	0.41	5.97e-77	3.29e+00	1.21e-01	5.97e-77	3.05e+00	3.53e+00	L.4	-0.51	80.0	0.29
86	CAN	Intercept	L.5 excl.	0.74	67	0.4	9.00e-80	-4.52e+01	8.83e+00	5.88e-07	-6.26e+01	-2.78e+01	L.5	-4.35	93.0	0.4
87	CAN	SAC	L.5 excl.	0.74	67	0.4	9.00e-80	3.39e+00	1.23e-01	9.00e-80	3.15e+00	3.63e+00	L.5	-4.35	93.0	0.4
88	CAN	Intercept	L.6 excl.	0.7	72	0.38	8.34e-62	-3.04e+01	1.07e+01	5.07e-03	-5.16e+01	-9.23e+00	L.6	-0.84	37.0	0.8
89	CAN	SAC	L.6 excl.	0.7	72	0.38	8.34e-62	3.21e+00	1.39e-01	8.34e-62	2.94e+00	3.49e+00	L.6	-0.84	37.0	0.8
90	CAN	Intercept	L.7 excl.	0.74	68	0.4	1.78e-77	-4.20e+01	9.00e+00	4.88e-06	-5.97e+01	-2.43e+01	L.7	-0.33	41.0	0.29
91	CAN	SAC	L.7 excl.	0.74	68	0.4	1.78e-77	3.33e+00	1.23e-01	1.78e-77	3.09e+00	3.57e+00	L.7	-0.33	41.0	0.29
92	CAN	Intercept	L.8 excl.	0.73	69	0.4	2.66e-75	-4.13e+01	9.27e+00	1.25e-05	-5.96e+01	-2.30e+01	L.8	0.3	20.0	0.34
93	CAN	SAC	L.8 excl.	0.73	69	0.4	2.66e-75	3.31e+00	1.25e-01	2.66e-75	3.07e+00	3.56e+00	L.8	0.3	20.0	0.34
94	CAN	Intercept	L.9 excl.	0.75	67	0.4	5.62e-76	-4.23e+01	8.89e+00	3.22e-06	-5.98e+01	-2.48e+01	L.9	0.54	79.0	0.38
95	CAN	SAC	L.9 excl.	0.75	67	0.4	5.62e-76	3.27e+00	1.21e-01	5.62e-76	3.03e+00	3.51e+00	L.9	0.54	79.0	0.38
96	CAN	Intercept	L.10 excl.	0.75	67	0.4	4.60e-80	-4.77e+01	8.83e+00	1.50e-07	-6.51e+01	-3.03e+01	L.10	-10.73	91.0	0.42
97	CAN	SAC	L.10 excl.	0.75	67	0.4	4.60e-80	3.36e+00	1.20e-01	4.60e-80	3.12e+00	3.59e+00	L.10	-10.73	91.0	0.42
98	CAN	Intercept	L.11 excl.	0.75	66	0.41	1.99e-70	-3.76e+01	8.86e+00	3.20e-05	-5.50e+01	-2.01e+01	L.11	0.57	76.0	0.35
99	CAN	SAC	L.11 excl.	0.75	66	0.41	1.99e-70	3.32e+00	1.27e-01	1.99e-70	3.07e+00	3.57e+00	L.11	0.57	76.0	0.35
100	CAN	Intercept	L.12 excl.	0.64	63	0.43	5.07e-56	-6.23e+01	1.09e+01	3.18e-08	-8.37e+01	-4.08e+01	L.12	-0.08	121.0	0.27
101	CAN	SAC	L.12 excl.	0.64	63	0.43	5.07e-56	3.71e+00	1.79e-01	5.07e-56	3.36e+00	4.06e+00	L.12	-0.08	121.0	0.27
102	CAN	Intercept	L.13 excl.	0.74	67	0.38	9.59e-79	-3.87e+01	8.84e+00	1.74e-05	-5.61e+01	-2.13e+01	L.13	-25.96	90.0	1.7
103	CAN	SAC	L.13 excl.	0.74	67	0.38	9.59e-79	3.31e+00	1.20e-01	9.59e-79	3.07e+00	3.54e+00	L.13	-25.96	90.0	1.7
104	CIT	Intercept	L.1 excl.	0.66	16	0.37	2.69e-45	-2.17e-01	2.66e+00	9.35e-01	-5.46e+00	5.02e+00	L.1	0.37	6.0	0.27
105	CIT	SAC	L.1 excl.	0.66	16	0.37	2.69e-45	6.20e-01	3.26e-02	2.69e-45	5.56e-01	6.85e-01	L.1	0.37	6.0	0.27
106	CIT	Intercept	L.2 excl.	0.69	14	0.37	2.02e-69	-1.21e+00	1.87e+00	5.17e-01	-4.88e+00	2.46e+00	L.2	0.26	5.0	0.14
107	CIT	SAC	L.2 excl.	0.69	14	0.37	2.02e-69	6.29e-01	2.58e-02	2.02e-69	5.78e-01	6.80e-01	L.2	0.26	5.0	0.14
108	CIT	Intercept	L.3 excl.	0.69	14	0.37	3.39e-69	-1.31e+00	1.87e+00	4.85e-01	-4.99e+00	2.38e+00	L.3	0.05	9.0	0.24
109	CIT	SAC	L.3 excl.	0.69	14	0.37	3.39e-69	6.29e-01	2.58e-02	3.39e-69	5.78e-01	6.79e-01	L.3	0.05	9.0	0.24
110	CIT	Intercept	L.4 excl.	0.71	14	0.36	3.29e-69	-1.23e+00	1.86e+00	5.07e-01	-4.89e+00	2.43e+00	L.4	-2.71	13.0	0.36
111	CIT	SAC	L.4 excl.	0.71	14	0.36	3.29e-69	6.38e-01	2.59e-02	3.29e-69	5.87e-01	6.89e-01	L.4	-2.71	13.0	0.36
112	CIT	Intercept	L.5 excl.	0.7	14	0.36	1.83e-70	-1.73e+00	1.85e+00	3.51e-01	-5.38e+00	1.92e+00	L.5	-24.62	17.0	0.35
113	CIT	SAC	L.5 excl.	0.7	14	0.36	1.83e-70	6.41e-01	2.59e-02	1.83e-70	5.90e-01	6.92e-01	L.5	-24.62	17.0	0.35
114	CIT	Intercept	L.6 excl.	0.67	14	0.36	1.02e-56	-1.42e+00	2.25e+00	5.27e-01	-5.85e+00	3.01e+00	L.6	0.54	7.0	0.33
115	CIT	SAC	L.6 excl.	0.67	14	0.36	1.02e-56	6.29e-01	2.93e-02	1.02e-56	5.72e-01	6.87e-01	L.6	0.54	7.0	0.33
116	CIT	Intercept	L.7 excl.	0.69	14	0.37	2.14e-68	-1.36e+00	1.88e+00	4.72e-01	-5.06e+00	2.35e+00	L.7	0.18	8.0	0.19
117	CIT	SAC	L.7 excl.	0.69	14	0.37	2.14e-68	6.28e-01	2.59e-02	2.14e-68	5.77e-01	6.79e-01	L.7	0.18	8.0	0.19
118	CIT	Intercept	L.8 excl.	0.69	14	0.36	6.51e-68	-1.66e+00	1.92e+00	3.89e-01	-5.44e+00	2.13e+00	L.8	0.28	10.0	0.4
119	CIT	SAC	L.8 excl.	0.69	14	0.36	6.51e-68	6.32e-01	2.62e-02	6.51e-68	5.80e-01	6.83e-01	L.8	0.28	10.0	0.4
120	CIT	Intercept	L.9 excl.	0.69	14	0.37	4.92e-65	-7.55e-01	1.92e+00	6.95e-01	-4.54e+00	3.03e+00	L.9	0.76	9.0	0.24
121	CIT	SAC	L.9 excl.	0.69	14	0.37	4.92e-65	6.21e-01	2.64e-02	4.92e-65	5.69e-01	6.73e-01	L.9	0.76	9.0	0.24
122	CIT	Intercept	L.10 excl.	0.71	13	0.36	1.25e-71	-2.35e+00	1.83e+00	2.00e-01	-5.96e+00	1.26e+00	L.10	-46.27	20.0	0.4
123	CIT	SAC	L.10 excl.	0.71	13	0.36	1.25e-71	6.35e-01	2.52e-02	1.25e-71	5.85e-01	6.84e-01	L.10	-46.27	20.0	0.4
124	CIT	Intercept	L.11 excl.	0.69	13	0.39	9.37e-60	-5.96e-01	1.87e+00	7.50e-01	-4.28e+00	3.09e+00	L.11	0.46	15.0	0.27
125	CIT	SAC	L.11 excl.	0.69	13	0.39	9.37e-60	6.11e-01	2.71e-02	9.37e-60	5.58e-01	6.65e-01	L.11	0.46	15.0	0.27
126	CIT	Intercept	L.12 excl.	0.64	10	0.31	1.31e-56	-7.80e-01	1.81e+00	6.67e-01	-4.34e+00	2.78e+00	L.12	0.08	46.0	0.45
127	CIT	SAC	L.12 excl.	0.64	10	0.31	1.31e-56	6.21e-01	2.97e-02	1.31e-56	5.62e-01	6.79e-01	L.12	0.08	46.0	0.45
128	CIT	Intercept	L.13 excl.	0.7	14	0.36	1.13e-68	-9.79e-01	1.88e+00	6.03e-01	-4.68e+00	2.72e+00	L.13	-0.94	11.0	0.43
129	CIT	SAC	L.13 excl.	0.7	14	0.36	1.13e-68	6.28e-01	2.58e-02	1.13e-68	5.77e-01	6.78e-01	L.13	-0.94	11.0	0.43
130	DCF	Intercept	L.1 excl.	0.68	364	0.45	4.51e-48	-2.39e+02	5.87e+01	7.05e-05	-3.54e+02	-1.23e+02	L.1	0.56	152.0	0.34
131	DCF	SAC	L.1 excl.	0.68	364	0.45	4.51e-48	1.43e+01	7.14e-01	4.51e-48	1.29e+01	1.57e+01	L.1	0.56	152.0	0.34
132	DCF	Intercept	L.2 excl.	0.7	316	0.46	1.52e-71	-2.12e+02	4.11e+01	4.97e-07	-2.93e+02	-1.31e+02	L.2	0.56	132.0	0.15
133	DCF	SAC	L.2 excl.	0.7	316	0.46	1.52e-71	1.41e+01	5.65e-01	1.52e-71	1.30e+01	1.52e+01	L.2	0.56	132.0	0.15
134	DCF	Intercept	L.3 excl.	0.7	317	0.45	3.32e-71	-2.12e+02	4.14e+01	5.81e-07	-2.93e+02	-1.31e+02	L.3	0.37	133.0	0.21
135	DCF	SAC	L.3 excl.	0.7	317	0.45	3.32e-71	1.41e+01	5.66e-01	3.32e-71	1.30e+01	1.52e+01	L.3	0.37	133.0	0.21
136	DCF	Intercept	L.4 excl.	0.7	321	0.47	1.07e-68	-2.12e+02	4.18e+01	7.63e-07	-2.94e+02	-1.30e+02	L.4	0.31	129.0	0.14
137	DCF	SAC	L.4 excl.	0.7	321	0.47	1.07e-68	1.41e+01	5.77e-01	1.07e-68	1.30e+01	1.52e+01	L.4	0.31	129.0	0.14
138	DCF	Intercept	L.5 excl.	0.7	315	0.46	2.36e-71	-2.18e+02	4.12e+01	2.68e-07	-2.99e+02	-1.37e+02	L.5	-5.13	233.0	0.21
139	DCF	SAC	L.5 excl.	0.7	315	0.46	2.36e-71	1.43e+01	5.72e-01	2.36e-71	1.32e+01	1.54e+01	L.5	-5.13	233.0	0.21
140	DCF	Intercept	L.6 excl.	0.66	336	0.43	2.75e-56	-1.74e+02	4.99e+01	5.96e-04	-2.72e+02	-7.55e+01	L.6	0.29	127.0	0.62
141	DCF	SAC	L.6 excl.	0.66	336	0.43	2.75e-56	1.38e+01	6.46e-01	2.75e-56	1.25e+01	1.50e+01	L.6	0.29	127.0	0.62
142	DCF	Intercept	L.7 excl.	0.7	319	0.46	2.30e-70	-2.11e+02	4.16e+01	7.50e-07	-2.93e+02	-1.29e+02	L.7	0.45	108.0	0.16
143	DCF	SAC	L.7 excl.	0.7	319	0.46	2.30e-70	1.41e+01	5.69e-01	2.30e-70	1.30e+01	1.52e+01	L.7	0.45	108.0	0.16
144	DCF	Intercept	L.8 excl.	0.7	319	0.45	1.02e-68	-2.06e+02	4.28e+01	2.35e-06	-2.91e+02	-1.22e+02	L.8	0.61	93.0	0.37
145	DCF	SAC	L.8 excl.	0.7	319	0.45	1.02e-68	1.41e+01	5.78e-01	1.02e-68	1.29e+01	1.52e+01	L.8	0.61	93.0	0.37
146	DCF	Intercept	L.9 excl.	0.74	292	0.43	2.62e-75	-2.28e+02	3.85e+01	1.07e-08	-3.04e+02	-1.52e+02	L.9	0.0	530.0	0.56
147	DCF	SAC	L.9 excl.	0.74	292	0.43	2.62e-75	1.41e+01	5.25e-01	2.62e-75	1.30e+01	1.51e+01	L.9	0.0	530.0	0.56
148	DCF	Intercept	L.10 excl.	0.71	317	0.46	3.79e-71	-2.23e+02	4.16e+01	1.91e-07	-3.05e+02	-1.41e+02	L.10	-4.62	225.0	0.31
149	DCF	SAC	L.10 excl.	0.71	317	0.46	3.79e-71	1.42e+01	5.66e-01	3.79e-71	1.31e+01	1.53e+01	L.10	-4.62	225.0	0.31
150	DCF	Intercept	L.11 excl.	0.7	320	0.49	5.17e-62	-2.06e+02	4.24e+01	2.28e-06	-2.89e+02	-1.22e+02	L.11	0.53	281.0	0.29
151	DCF	SAC	L.11 excl.	0.7	320	0.49	5.17e-62	1.41e+01	6.08e-01	5.17e-62	1.29e+01	1.53e+01	L.11	0.53	281.0	0.29
152	DCF	Intercept	L.12 excl.	0.68	229	0.39	1.91e-62	-2.40e+02	3.95e+01	4.38e-09	-3.18e+02	-1.62e+02	L.12	0.08	808.0	0.42
153	DCF	SAC	L.12 excl.	0.68	229	0.39	1.91e-62	1.47e+01	6.47e-01	1.91e-62	1.34e+01	1.60e+01	L.12	0.08	808.0	0.42
154	DCF	Intercept	L.13 excl.	0.71	312	0.44	1.25e-71	-1.97e+02	4.09e+01	2.49e-06	-2.78e+02	-1.17e+02	L.13	-2.51	377.0	1.44
155	DCF	SAC	L.13 excl.	0.71	312	0.44	1.25e-71	1.41e+01	5.58e-01	1.25e-71	1.30e+01	1.51e+01	L.13	-2.51	377.0	1.44
156	HCT	Intercept	L.1 excl.	0.77	116	0.36	1.84e-60	-8.48e+01	1.87e+01	1.01e-05	-1.22e+02	-4.80e+01	L.1	0.47	54.0	0.27
157	HCT	SAC	L.1 excl.	0.77	116	0.36	1.84e-60	5.62e+00	2.27e-01	1.84e-60	5.17e+00	6.07e+00	L.1	0.47	54.0	0.27
158	HCT	Intercept	L.2 excl.	0.78	100	0.35	3.27e-88	-6.52e+01	1.31e+01	1.12e-06	-9.10e+01	-3.95e+01	L.2	-0.86	95.0	0.23
159	HCT	SAC	L.2 excl.	0.78	100	0.35	3.27e-88	5.46e+00	1.79e-01	3.27e-88	5.10e+00	5.81e+00	L.2	-0.86	95.0	0.23
160	HCT	Intercept	L.3 excl.	0.78	101	0.35	1.37e-87	-6.56e+01	1.32e+01	1.21e-06	-9.16e+01	-3.96e+01	L.3	-0.3	62.0	0.21
161	HCT	SAC	L.3 excl.	0.78	101	0.35	1.37e-87	5.47e+00	1.81e-01	1.37e-87	5.11e+00	5.82e+00	L.3	-0.3	62.0	0.21
162	HCT	Intercept	L.4 excl.	0.78	102	0.36	7.01e-85	-6.50e+01	1.33e+01	1.78e-06	-9.12e+01	-3.88e+01	L.4	-0.1	60.0	0.16
163	HCT	SAC	L.4 excl.	0.78	102	0.36	7.01e-85	5.47e+00	1.83e-01	7.01e-85	5.11e+00	5.83e+00	L.4	-0.1	60.0	0.16
164	HCT	Intercept	L.5 excl.	0.79	98	0.34	9.84e-91	-6.90e+01	1.28e+01	1.70e-07	-9.43e+01	-4.37e+01	L.5	-10.57	180.0	0.5
165	HCT	SAC	L.5 excl.	0.79	98	0.34	9.84e-91	5.59e+00	1.78e-01	9.84e-91	5.23e+00	5.94e+00	L.5	-10.57	180.0	0.5
166	HCT	Intercept	L.6 excl.	0.75	107	0.34	7.25e-71	-6.00e+01	1.60e+01	2.29e-04	-9.15e+01	-2.84e+01	L.6	0.66	31.0	0.27
167	HCT	SAC	L.6 excl.	0.75	107	0.34	7.25e-71	5.43e+00	2.07e-01	7.25e-71	5.02e+00	5.84e+00	L.6	0.66	31.0	0.27
168	HCT	Intercept	L.7 excl.	0.78	101	0.35	2.07e-86	-6.40e+01	1.33e+01	2.55e-06	-9.02e+01	-3.78e+01	L.7	0.51	41.0	0.15
169	HCT	SAC	L.7 excl.	0.78	101	0.35	2.07e-86	5.46e+00	1.82e-01	2.07e-86	5.11e+00	5.82e+00	L.7	0.51	41.0	0.15
170	HCT	Intercept	L.8 excl.	0.77	102	0.35	5.60e-85	-6.53e+01	1.37e+01	2.89e-06	-9.22e+01	-3.84e+01	L.8	0.67	34.0	0.24
171	HCT	SAC	L.8 excl.	0.77	102	0.35	5.60e-85	5.47e+00	1.85e-01	5.60e-85	5.11e+00	5.84e+00	L.8	0.67	34.0	0.24
172	HCT	Intercept	L.9 excl.	0.78	103	0.36	8.83e-83	-6.36e+01	1.37e+01	5.53e-06	-9.05e+01	-3.66e+01	L.9	0.83	35.0	0.13
173	HCT	SAC	L.9 excl.	0.78	103	0.36	8.83e-83	5.47e+00	1.87e-01	8.83e-83	5.11e+00	5.84e+00	L.9	0.83	35.0	0.13
174	HCT	Intercept	L.10 excl.	0.78	101	0.35	1.37e-86	-6.67e+01	1.34e+01	1.10e-06	-9.30e+01	-4.04e+01	L.10	-3.03	46.0	0.17
175	HCT	SAC	L.10 excl.	0.78	101	0.35	1.37e-86	5.48e+00	1.82e-01	1.37e-86	5.12e+00	5.84e+00	L.10	-3.03	46.0	0.17
176	HCT	Intercept	L.11 excl.	0.8	91	0.34	5.83e-82	-5.33e+01	1.21e+01	1.67e-05	-7.72e+01	-2.94e+01	L.11	0.54	141.0	0.35
177	HCT	SAC	L.11 excl.	0.8	91	0.34	5.83e-82	5.28e+00	1.74e-01	5.83e-82	4.94e+00	5.63e+00	L.11	0.54	141.0	0.35
178	HCT	Intercept	L.12 excl.	0.72	76	0.31	1.49e-70	-6.50e+01	1.32e+01	1.61e-06	-9.10e+01	-3.90e+01	L.12	0.15	244.0	0.32
179	HCT	SAC	L.12 excl.	0.72	76	0.31	1.49e-70	5.49e+00	2.17e-01	1.49e-70	5.06e+00	5.91e+00	L.12	0.15	244.0	0.32
180	HCT	Intercept	L.13 excl.	0.78	99	0.34	1.07e-87	-5.93e+01	1.31e+01	9.19e-06	-8.51e+01	-3.35e+01	L.13	-12.87	118.0	0.94
181	HCT	SAC	L.13 excl.	0.78	99	0.34	1.07e-87	5.44e+00	1.78e-01	1.07e-87	5.09e+00	5.79e+00	L.13	-12.87	118.0	0.94
182	TCS	Intercept	L.1 excl.	0.58	16	0.34	1.48e-36	9.63e+00	2.73e+00	5.29e-04	4.24e+00	1.50e+01	L.1	0.21	17.0	0.47
183	TCS	SAC	L.1 excl.	0.58	16	0.34	1.48e-36	5.28e-01	3.30e-02	1.48e-36	4.63e-01	5.93e-01	L.1	0.21	17.0	0.47
184	TCS	Intercept	L.2 excl.	0.53	16	0.38	3.43e-45	1.09e+01	2.21e+00	1.38e-06	6.58e+00	1.53e+01	L.2	-1.27	17.0	0.27
185	TCS	SAC	L.2 excl.	0.53	16	0.38	3.43e-45	5.23e-01	3.02e-02	3.43e-45	4.63e-01	5.83e-01	L.2	-1.27	17.0	0.27
186	TCS	Intercept	L.3 excl.	0.54	16	0.38	4.81e-45	1.09e+01	2.23e+00	1.94e-06	6.48e+00	1.53e+01	L.3	-0.34	11.0	0.24
187	TCS	SAC	L.3 excl.	0.54	16	0.38	4.81e-45	5.26e-01	3.04e-02	4.81e-45	4.66e-01	5.86e-01	L.3	-0.34	11.0	0.24
188	TCS	Intercept	L.4 excl.	0.54	16	0.38	1.76e-44	1.08e+01	2.18e+00	1.26e-06	6.54e+00	1.51e+01	L.4	-0.92	21.0	0.32
189	TCS	SAC	L.4 excl.	0.54	16	0.38	1.76e-44	5.17e-01	3.00e-02	1.76e-44	4.58e-01	5.76e-01	L.4	-0.92	21.0	0.32
190	TCS	Intercept	L.5 excl.	0.54	16	0.38	3.14e-45	1.07e+01	2.23e+00	2.50e-06	6.34e+00	1.51e+01	L.5	-1.9	13.0	0.25
191	TCS	SAC	L.5 excl.	0.54	16	0.38	3.14e-45	5.33e-01	3.08e-02	3.14e-45	4.73e-01	5.94e-01	L.5	-1.9	13.0	0.25
192	TCS	Intercept	L.6 excl.	0.47	17	0.36	1.52e-33	1.56e+01	2.60e+00	7.90e-09	1.05e+01	2.07e+01	L.6	-0.77	13.0	0.66
193	TCS	SAC	L.6 excl.	0.47	17	0.36	1.52e-33	4.80e-01	3.36e-02	1.52e-33	4.14e-01	5.46e-01	L.6	-0.77	13.0	0.66
194	TCS	Intercept	L.7 excl.	0.53	17	0.38	2.18e-44	1.09e+01	2.25e+00	2.36e-06	6.43e+00	1.53e+01	L.7	-0.11	8.0	0.18
195	TCS	SAC	L.7 excl.	0.53	17	0.38	2.18e-44	5.25e-01	3.06e-02	2.18e-44	4.65e-01	5.85e-01	L.7	-0.11	8.0	0.18
196	TCS	Intercept	L.8 excl.	0.53	17	0.38	2.58e-43	1.11e+01	2.31e+00	2.62e-06	6.55e+00	1.56e+01	L.8	0.39	8.0	0.29
197	TCS	SAC	L.8 excl.	0.53	17	0.38	2.58e-43	5.24e-01	3.11e-02	2.58e-43	4.63e-01	5.85e-01	L.8	0.39	8.0	0.29
198	TCS	Intercept	L.9 excl.	0.53	17	0.38	2.76e-42	1.13e+01	2.31e+00	1.89e-06	6.73e+00	1.58e+01	L.9	0.62	8.0	0.19
199	TCS	SAC	L.9 excl.	0.53	17	0.38	2.76e-42	5.23e-01	3.14e-02	2.76e-42	4.61e-01	5.85e-01	L.9	0.62	8.0	0.19
200	TCS	Intercept	L.10 excl.	0.53	17	0.38	2.37e-44	1.12e+01	2.26e+00	1.39e-06	6.71e+00	1.56e+01	L.10	-0.07	8.0	0.22
201	TCS	SAC	L.10 excl.	0.53	17	0.38	2.37e-44	5.24e-01	3.06e-02	2.37e-44	4.64e-01	5.85e-01	L.10	-0.07	8.0	0.22
202	TCS	Intercept	L.11 excl.	0.51	17	0.41	3.97e-36	1.17e+01	2.28e+00	6.05e-07	7.22e+00	1.62e+01	L.11	0.14	16.0	0.26
203	TCS	SAC	L.11 excl.	0.51	17	0.41	3.97e-36	4.93e-01	3.26e-02	3.97e-36	4.29e-01	5.57e-01	L.11	0.14	16.0	0.26
204	TCS	Intercept	L.12 excl.	0.58	13	0.33	2.46e-47	7.52e-01	2.43e+00	7.58e-01	-4.04e+00	5.55e+00	L.12	-1.07	44.0	0.56
205	TCS	SAC	L.12 excl.	0.58	13	0.33	2.46e-47	7.24e-01	3.98e-02	2.46e-47	6.46e-01	8.02e-01	L.12	-1.07	44.0	0.56
206	TCS	Intercept	L.13 excl.	0.54	16	0.37	1.38e-44	1.19e+01	2.23e+00	2.16e-07	7.50e+00	1.63e+01	L.13	-26.92	17.0	0.75
207	TCS	SAC	L.13 excl.	0.54	16	0.37	1.38e-44	5.21e-01	3.03e-02	1.38e-44	4.61e-01	5.80e-01	L.13	-26.92	17.0	0.75
208	DPG	Intercept	L.1 excl.	0.31	888	0.62	1.70e-16	2.67e+02	1.43e+02	6.32e-02	-1.48e+01	5.50e+02	L.1	-1.15	369.0	0.51
209	DPG	SAC	L.1 excl.	0.31	888	0.62	1.70e-16	1.58e+01	1.74e+00	1.70e-16	1.24e+01	1.92e+01	L.1	-1.15	369.0	0.51
210	DPG	Intercept	L.2 excl.	0.36	767	0.63	8.97e-28	1.29e+02	9.98e+01	1.98e-01	-6.77e+01	3.25e+02	L.2	-0.85	382.0	0.35
211	DPG	SAC	L.2 excl.	0.36	767	0.63	8.97e-28	1.68e+01	1.37e+00	8.97e-28	1.41e+01	1.95e+01	L.2	-0.85	382.0	0.35
212	DPG	Intercept	L.3 excl.	0.41	704	0.6	2.16e-31	1.02e+02	9.18e+01	2.69e-01	-7.92e+01	2.82e+02	L.3	-0.27	1948.0	0.92
213	DPG	SAC	L.3 excl.	0.41	704	0.6	2.16e-31	1.68e+01	1.26e+00	2.16e-31	1.43e+01	1.92e+01	L.3	-0.27	1948.0	0.92
214	DPG	Intercept	L.4 excl.	0.36	774	0.66	4.39e-26	1.23e+02	1.01e+02	2.25e-01	-7.58e+01	3.21e+02	L.4	-7.69	537.0	0.28
215	DPG	SAC	L.4 excl.	0.36	774	0.66	4.39e-26	1.65e+01	1.39e+00	4.39e-26	1.37e+01	1.92e+01	L.4	-7.69	537.0	0.28
216	DPG	Intercept	L.5 excl.	0.35	765	0.65	1.61e-26	1.36e+02	9.99e+01	1.74e-01	-6.06e+01	3.33e+02	L.5	-1.08	597.0	0.26
217	DPG	SAC	L.5 excl.	0.35	765	0.65	1.61e-26	1.65e+01	1.39e+00	1.61e-26	1.38e+01	1.93e+01	L.5	-1.08	597.0	0.26
218	DPG	Intercept	L.6 excl.	0.32	820	0.63	1.32e-20	1.91e+02	1.22e+02	1.18e-01	-4.91e+01	4.31e+02	L.6	0.1	213.0	0.36
219	DPG	SAC	L.6 excl.	0.32	820	0.63	1.32e-20	1.62e+01	1.58e+00	1.32e-20	1.31e+01	1.93e+01	L.6	0.1	213.0	0.36
220	DPG	Intercept	L.7 excl.	0.43	678	0.59	4.64e-33	6.33e+01	8.85e+01	4.75e-01	-1.11e+02	2.38e+02	L.7	-9.42	2063.0	0.66
221	DPG	SAC	L.7 excl.	0.43	678	0.59	4.64e-33	1.68e+01	1.21e+00	4.64e-33	1.44e+01	1.92e+01	L.7	-9.42	2063.0	0.66
222	DPG	Intercept	L.8 excl.	0.36	776	0.63	1.32e-26	1.24e+02	1.04e+02	2.34e-01	-8.07e+01	3.28e+02	L.8	0.06	160.0	0.21
223	DPG	SAC	L.8 excl.	0.36	776	0.63	1.32e-26	1.68e+01	1.40e+00	1.32e-26	1.41e+01	1.96e+01	L.8	0.06	160.0	0.21
224	DPG	Intercept	L.9 excl.	0.37	782	0.63	1.38e-26	1.48e+02	1.03e+02	1.52e-01	-5.50e+01	3.52e+02	L.9	-6.25	441.0	0.54
225	DPG	SAC	L.9 excl.	0.37	782	0.63	1.38e-26	1.69e+01	1.41e+00	1.38e-26	1.42e+01	1.97e+01	L.9	-6.25	441.0	0.54
226	DPG	Intercept	L.10 excl.	0.36	765	0.62	4.04e-27	1.64e+02	1.00e+02	1.03e-01	-3.33e+01	3.62e+02	L.10	-218.75	702.0	2.01
227	DPG	SAC	L.10 excl.	0.36	765	0.62	4.04e-27	1.66e+01	1.37e+00	4.04e-27	1.39e+01	1.93e+01	L.10	-218.75	702.0	2.01
228	DPG	Intercept	L.11 excl.	0.42	774	0.65	2.57e-28	5.58e+01	1.03e+02	5.87e-01	-1.46e+02	2.58e+02	L.11	-1.04	726.0	0.54
229	DPG	SAC	L.11 excl.	0.42	774	0.65	2.57e-28	1.87e+01	1.47e+00	2.57e-28	1.58e+01	2.16e+01	L.11	-1.04	726.0	0.54
230	DPG	Intercept	L.12 excl.	0.23	664	0.62	7.41e-16	1.52e+02	1.14e+02	1.86e-01	-7.35e+01	3.77e+02	L.12	-0.13	1501.0	0.53
231	DPG	SAC	L.12 excl.	0.23	664	0.62	7.41e-16	1.62e+01	1.88e+00	7.41e-16	1.25e+01	1.99e+01	L.12	-0.13	1501.0	0.53
232	DPG	Intercept	L.13 excl.	0.38	759	0.64	1.68e-28	8.88e+01	9.97e+01	3.74e-01	-1.08e+02	2.85e+02	L.13	-2.64	864.0	0.49
233	DPG	SAC	L.13 excl.	0.38	759	0.64	1.68e-28	1.70e+01	1.36e+00	1.68e-28	1.43e+01	1.97e+01	L.13	-2.64	864.0	0.49
234	6PPDQ	Intercept	L.1 excl.	0.3	23	0.42	6.11e-16	2.64e+01	3.78e+00	5.44e-11	1.89e+01	3.38e+01	L.1	-0.17	15.0	0.41
235	6PPDQ	SAC	L.1 excl.	0.3	23	0.42	6.11e-16	4.13e-01	4.65e-02	6.11e-16	3.21e-01	5.05e-01	L.1	-0.17	15.0	0.41
236	6PPDQ	Intercept	L.2 excl.	0.33	21	0.42	1.94e-24	2.28e+01	2.80e+00	1.36e-14	1.73e+01	2.83e+01	L.2	-0.31	12.0	0.22
237	6PPDQ	SAC	L.2 excl.	0.33	21	0.42	1.94e-24	4.39e-01	3.88e-02	1.94e-24	3.63e-01	5.15e-01	L.2	-0.31	12.0	0.22
238	6PPDQ	Intercept	L.3 excl.	0.33	21	0.42	1.77e-24	2.31e+01	2.80e+00	9.33e-15	1.75e+01	2.86e+01	L.3	-1.01	15.0	0.37
239	6PPDQ	SAC	L.3 excl.	0.33	21	0.42	1.77e-24	4.39e-01	3.87e-02	1.77e-24	3.63e-01	5.16e-01	L.3	-1.01	15.0	0.37
240	6PPDQ	Intercept	L.4 excl.	0.33	20	0.42	2.11e-23	2.27e+01	2.71e+00	4.07e-15	1.74e+01	2.80e+01	L.4	-8.81	30.0	0.36
241	6PPDQ	SAC	L.4 excl.	0.33	20	0.42	2.11e-23	4.18e-01	3.78e-02	2.11e-23	3.44e-01	4.93e-01	L.4	-8.81	30.0	0.36
242	6PPDQ	Intercept	L.5 excl.	0.31	20	0.42	7.10e-23	2.36e+01	2.76e+00	1.03e-15	1.82e+01	2.90e+01	L.5	-3.07	33.0	0.34
243	6PPDQ	SAC	L.5 excl.	0.31	20	0.42	7.10e-23	4.20e-01	3.87e-02	7.10e-23	3.43e-01	4.96e-01	L.5	-3.07	33.0	0.34
244	6PPDQ	Intercept	L.6 excl.	0.26	22	0.41	8.71e-17	2.72e+01	3.36e+00	3.34e-14	2.06e+01	3.38e+01	L.6	-0.49	13.0	0.43
245	6PPDQ	SAC	L.6 excl.	0.26	22	0.41	8.71e-17	3.95e-01	4.38e-02	8.71e-17	3.09e-01	4.81e-01	L.6	-0.49	13.0	0.43
246	6PPDQ	Intercept	L.7 excl.	0.35	20	0.41	4.24e-26	2.17e+01	2.67e+00	1.94e-14	1.64e+01	2.70e+01	L.7	-9.41	39.0	0.45
247	6PPDQ	SAC	L.7 excl.	0.35	20	0.41	4.24e-26	4.37e-01	3.69e-02	4.24e-26	3.64e-01	5.10e-01	L.7	-9.41	39.0	0.45
248	6PPDQ	Intercept	L.8 excl.	0.32	21	0.42	4.59e-23	2.34e+01	2.91e+00	3.31e-14	1.77e+01	2.91e+01	L.8	-0.53	8.0	0.25
249	6PPDQ	SAC	L.8 excl.	0.32	21	0.42	4.59e-23	4.34e-01	3.97e-02	4.59e-23	3.56e-01	5.12e-01	L.8	-0.53	8.0	0.25
250	6PPDQ	Intercept	L.9 excl.	0.34	21	0.43	6.36e-24	2.24e+01	2.90e+00	2.52e-13	1.67e+01	2.81e+01	L.9	-2.3	11.0	0.24
251	6PPDQ	SAC	L.9 excl.	0.34	21	0.43	6.36e-24	4.49e-01	3.99e-02	6.36e-24	3.70e-01	5.27e-01	L.9	-2.3	11.0	0.24
252	6PPDQ	Intercept	L.10 excl.	0.33	21	0.41	4.75e-24	2.42e+01	2.79e+00	5.33e-16	1.87e+01	2.97e+01	L.10	-173.6	24.0	1.08
253	6PPDQ	SAC	L.10 excl.	0.33	21	0.41	4.75e-24	4.31e-01	3.84e-02	4.75e-24	3.56e-01	5.07e-01	L.10	-173.6	24.0	1.08
254	6PPDQ	Intercept	L.11 excl.	0.32	21	0.45	6.21e-21	2.25e+01	2.85e+00	1.26e-13	1.69e+01	2.81e+01	L.11	-0.35	20.0	0.3
255	6PPDQ	SAC	L.11 excl.	0.32	21	0.45	6.21e-21	4.24e-01	4.08e-02	6.21e-21	3.44e-01	5.05e-01	L.11	-0.35	20.0	0.3
256	6PPDQ	Intercept	L.12 excl.	0.44	17	0.35	2.65e-32	9.02e+00	3.07e+00	3.58e-03	2.98e+00	1.51e+01	L.12	-1.22	58.0	0.75
257	6PPDQ	SAC	L.12 excl.	0.44	17	0.35	2.65e-32	7.06e-01	5.13e-02	2.65e-32	6.05e-01	8.07e-01	L.12	-1.22	58.0	0.75
258	6PPDQ	Intercept	L.13 excl.	0.33	21	0.42	2.73e-24	2.26e+01	2.83e+00	5.17e-14	1.70e+01	2.81e+01	L.13	-0.17	15.0	0.28
259	6PPDQ	SAC	L.13 excl.	0.33	21	0.42	2.73e-24	4.40e-01	3.89e-02	2.73e-24	3.63e-01	5.17e-01	L.13	-0.17	15.0	0.28
260	HMMM	Intercept	L.1 excl.	0.2	647	0.56	2.17e-10	5.40e+02	1.04e+02	5.78e-07	3.34e+02	7.46e+02	L.1	0.13	398.0	0.46
261	HMMM	SAC	L.1 excl.	0.2	647	0.56	2.17e-10	8.53e+00	1.27e+00	2.17e-10	6.03e+00	1.10e+01	L.1	0.13	398.0	0.46
262	HMMM	Intercept	L.2 excl.	0.22	582	0.55	3.82e-16	4.86e+02	7.57e+01	6.23e-10	3.37e+02	6.36e+02	L.2	-1.12	569.0	0.36
263	HMMM	SAC	L.2 excl.	0.22	582	0.55	3.82e-16	9.03e+00	1.04e+00	3.82e-16	6.99e+00	1.11e+01	L.2	-1.12	569.0	0.36
264	HMMM	Intercept	L.3 excl.	0.22	587	0.55	4.08e-16	4.87e+02	7.66e+01	9.25e-10	3.36e+02	6.37e+02	L.3	0.01	262.0	0.24
265	HMMM	SAC	L.3 excl.	0.22	587	0.55	4.08e-16	9.10e+00	1.05e+00	4.08e-16	7.04e+00	1.12e+01	L.3	0.01	262.0	0.24
266	HMMM	Intercept	L.4 excl.	0.22	563	0.55	2.75e-15	4.84e+02	7.33e+01	2.27e-10	3.40e+02	6.29e+02	L.4	-5.0	879.0	0.45
267	HMMM	SAC	L.4 excl.	0.22	563	0.55	2.75e-15	8.52e+00	1.01e+00	2.75e-15	6.53e+00	1.05e+01	L.4	-5.0	879.0	0.45
268	HMMM	Intercept	L.5 excl.	0.22	582	0.55	6.66e-16	4.89e+02	7.60e+01	5.77e-10	3.40e+02	6.39e+02	L.5	-0.01	557.0	0.38
269	HMMM	SAC	L.5 excl.	0.22	582	0.55	6.66e-16	9.09e+00	1.05e+00	6.66e-16	7.01e+00	1.12e+01	L.5	-0.01	557.0	0.38
270	HMMM	Intercept	L.6 excl.	0.15	602	0.51	1.29e-09	6.73e+02	8.94e+01	1.19e-12	4.97e+02	8.49e+02	L.6	-7.76	504.0	1.13
271	HMMM	SAC	L.6 excl.	0.15	602	0.51	1.29e-09	7.32e+00	1.16e+00	1.29e-09	5.04e+00	9.60e+00	L.6	-7.76	504.0	1.13
272	HMMM	Intercept	L.7 excl.	0.27	510	0.5	1.13e-19	4.50e+02	6.67e+01	9.63e-11	3.19e+02	5.81e+02	L.7	-2.28	1632.0	0.68
273	HMMM	SAC	L.7 excl.	0.27	510	0.5	1.13e-19	8.98e+00	9.11e-01	1.13e-19	7.19e+00	1.08e+01	L.7	-2.28	1632.0	0.68
274	HMMM	Intercept	L.8 excl.	0.21	590	0.54	5.92e-15	5.13e+02	7.89e+01	4.09e-10	3.58e+02	6.69e+02	L.8	-1.37	299.0	0.51
275	HMMM	SAC	L.8 excl.	0.21	590	0.54	5.92e-15	8.86e+00	1.07e+00	5.92e-15	6.76e+00	1.10e+01	L.8	-1.37	299.0	0.51
276	HMMM	Intercept	L.9 excl.	0.22	602	0.56	4.18e-15	4.88e+02	7.94e+01	3.23e-09	3.31e+02	6.44e+02	L.9	0.55	150.0	0.14
277	HMMM	SAC	L.9 excl.	0.22	602	0.56	4.18e-15	9.07e+00	1.08e+00	4.18e-15	6.93e+00	1.12e+01	L.9	0.55	150.0	0.14
278	HMMM	Intercept	L.10 excl.	0.22	589	0.54	1.09e-15	5.04e+02	7.73e+01	3.63e-10	3.52e+02	6.57e+02	L.10	-7.98	302.0	0.43
279	HMMM	SAC	L.10 excl.	0.22	589	0.54	1.09e-15	9.00e+00	1.05e+00	1.09e-15	6.93e+00	1.11e+01	L.10	-7.98	302.0	0.43
280	HMMM	Intercept	L.11 excl.	0.24	559	0.56	3.42e-15	4.60e+02	7.41e+01	2.63e-09	3.14e+02	6.06e+02	L.11	-0.29	701.0	0.48
281	HMMM	SAC	L.11 excl.	0.24	559	0.56	3.42e-15	8.99e+00	1.06e+00	3.42e-15	6.89e+00	1.11e+01	L.11	-0.29	701.0	0.48
282	HMMM	Intercept	L.12 excl.	0.34	531	0.51	8.96e-24	8.95e+01	9.15e+01	3.29e-01	-9.08e+01	2.70e+02	L.12	-4.29	1419.0	0.97
283	HMMM	SAC	L.12 excl.	0.34	531	0.51	8.96e-24	1.68e+01	1.50e+00	8.96e-24	1.38e+01	1.97e+01	L.12	-4.29	1419.0	0.97
284	HMMM	Intercept	L.13 excl.	0.22	584	0.54	9.50e-16	5.14e+02	7.67e+01	1.33e-10	3.63e+02	6.65e+02	L.13	-10.44	499.0	0.96
285	HMMM	SAC	L.13 excl.	0.22	584	0.54	9.50e-16	8.96e+00	1.05e+00	9.50e-16	6.90e+00	1.10e+01	L.13	-10.44	499.0	0.96
286	2,4-D	Intercept	L.1 excl.	0.35	132	1.82	1.77e-13	-9.04e+01	2.30e+01	1.38e-04	-1.36e+02	-4.49e+01	L.1	-9.31	18.0	1.67
287	2,4-D	SAC	L.1 excl.	0.35	132	1.82	1.77e-13	2.27e+00	2.75e-01	1.77e-13	1.72e+00	2.81e+00	L.1	-9.31	18.0	1.67
288	2,4-D	Intercept	L.2 excl.	0.37	111	2.04	5.46e-20	-8.58e+01	1.59e+01	2.12e-07	-1.17e+02	-5.44e+01	L.2	-28.6	54.0	3.82
289	2,4-D	SAC	L.2 excl.	0.37	111	2.04	5.46e-20	2.22e+00	2.15e-01	5.46e-20	1.80e+00	2.65e+00	L.2	-28.6	54.0	3.82
290	2,4-D	Intercept	L.3 excl.	0.37	111	2.04	8.57e-20	-8.55e+01	1.60e+01	2.72e-07	-1.17e+02	-5.40e+01	L.3	-154.89	33.0	3.66
291	2,4-D	SAC	L.3 excl.	0.37	111	2.04	8.57e-20	2.22e+00	2.16e-01	8.57e-20	1.79e+00	2.64e+00	L.3	-154.89	33.0	3.66
292	2,4-D	Intercept	L.4 excl.	0.39	112	2.02	8.83e-20	-8.49e+01	1.61e+01	4.17e-07	-1.17e+02	-5.31e+01	L.4	-17.87	72.0	3.12
293	2,4-D	SAC	L.4 excl.	0.39	112	2.02	8.83e-20	2.27e+00	2.19e-01	8.83e-20	1.84e+00	2.70e+00	L.4	-17.87	72.0	3.12
294	2,4-D	Intercept	L.5 excl.	0.38	111	2.12	5.34e-20	-8.78e+01	1.59e+01	1.16e-07	-1.19e+02	-5.65e+01	L.5	-0.59	92.0	0.92
295	2,4-D	SAC	L.5 excl.	0.38	111	2.12	5.34e-20	2.27e+00	2.18e-01	5.34e-20	1.84e+00	2.70e+00	L.5	-0.59	92.0	0.92
296	2,4-D	Intercept	L.6 excl.	0.38	121	1.96	5.89e-17	-1.10e+02	2.07e+01	4.36e-07	-1.50e+02	-6.86e+01	L.6	-38.01	52.0	2.5
297	2,4-D	SAC	L.6 excl.	0.38	121	1.96	5.89e-17	2.43e+00	2.56e-01	5.89e-17	1.93e+00	2.94e+00	L.6	-38.01	52.0	2.5
298	2,4-D	Intercept	L.7 excl.	0.38	112	2.02	1.97e-19	-8.43e+01	1.62e+01	5.56e-07	-1.16e+02	-5.23e+01	L.7	-288.39	48.0	4.38
299	2,4-D	SAC	L.7 excl.	0.38	112	2.02	1.97e-19	2.22e+00	2.18e-01	1.97e-19	1.79e+00	2.65e+00	L.7	-288.39	48.0	4.38
300	2,4-D	Intercept	L.8 excl.	0.37	112	2.03	1.79e-19	-8.75e+01	1.64e+01	2.81e-07	-1.20e+02	-5.51e+01	L.8	-181.88	19.0	2.64
301	2,4-D	SAC	L.8 excl.	0.37	112	2.03	1.79e-19	2.23e+00	2.19e-01	1.79e-19	1.80e+00	2.66e+00	L.8	-181.88	19.0	2.64
302	2,4-D	Intercept	L.9 excl.	0.37	113	2.01	2.88e-19	-8.53e+01	1.64e+01	5.67e-07	-1.18e+02	-5.29e+01	L.9	-365.49	43.0	4.39
303	2,4-D	SAC	L.9 excl.	0.37	113	2.01	2.88e-19	2.23e+00	2.20e-01	2.88e-19	1.80e+00	2.66e+00	L.9	-365.49	43.0	4.39
304	2,4-D	Intercept	L.10 excl.	0.37	111	2.04	9.75e-20	-8.56e+01	1.60e+01	2.78e-07	-1.17e+02	-5.40e+01	L.10	-524.42	24.0	2.77
305	2,4-D	SAC	L.10 excl.	0.37	111	2.04	9.75e-20	2.22e+00	2.16e-01	9.75e-20	1.79e+00	2.64e+00	L.10	-524.42	24.0	2.77
306	2,4-D	Intercept	L.11 excl.	0.4	110	1.99	4.91e-21	-8.83e+01	1.58e+01	7.98e-08	-1.19e+02	-5.72e+01	L.11	-1380.46	122.0	11.12
307	2,4-D	SAC	L.11 excl.	0.4	110	1.99	4.91e-21	2.32e+00	2.16e-01	4.91e-21	1.90e+00	2.75e+00	L.11	-1380.46	122.0	11.12
308	2,4-D	Intercept	L.12 excl.	0.1	25	1.23	4.21e-05	-3.87e-01	5.35e+00	9.42e-01	-1.09e+01	1.02e+01	L.12	-0.68	389.0	1.25
309	2,4-D	SAC	L.12 excl.	0.1	25	1.23	4.21e-05	4.08e-01	9.68e-02	4.21e-05	2.17e-01	5.99e-01	L.12	-0.68	389.0	1.25
310	2,4-D	Intercept	L.13 excl.	0.38	112	2.15	1.32e-19	-8.99e+01	1.63e+01	1.23e-07	-1.22e+02	-5.78e+01	L.13	-8.45	54.0	0.67
311	2,4-D	SAC	L.13 excl.	0.38	112	2.15	1.32e-19	2.24e+00	2.18e-01	1.32e-19	1.81e+00	2.67e+00	L.13	-8.45	54.0	0.67
312	DCMU	Intercept	L.1 excl.	0.0	19	0.6	5.47e-01	3.09e+01	3.19e+00	4.05e-18	2.46e+01	3.72e+01	L.1	-0.07	61.0	1.3
313	DCMU	SAC	L.1 excl.	0.0	19	0.6	5.47e-01	2.39e-02	3.97e-02	5.47e-01	-5.43e-02	1.02e-01	L.1	-0.07	61.0	1.3
314	DCMU	Intercept	L.2 excl.	0.0	22	0.65	7.63e-01	3.42e+01	3.03e+00	3.22e-24	2.82e+01	4.01e+01	L.2	-651.89	20.0	1.38
315	DCMU	SAC	L.2 excl.	0.0	22	0.65	7.63e-01	1.28e-02	4.25e-02	7.63e-01	-7.08e-02	9.64e-02	L.2	-651.89	20.0	1.38
316	DCMU	Intercept	L.3 excl.	0.0	23	0.66	8.29e-01	3.42e+01	3.06e+00	8.40e-24	2.81e+01	4.02e+01	L.3	-0.19	8.0	0.29
317	DCMU	SAC	L.3 excl.	0.0	23	0.66	8.29e-01	9.22e-03	4.28e-02	8.29e-01	-7.50e-02	9.34e-02	L.3	-0.19	8.0	0.29
318	DCMU	Intercept	L.4 excl.	0.0	23	0.67	7.57e-01	3.39e+01	3.09e+00	3.99e-23	2.79e+01	4.00e+01	L.4	-0.04	11.0	0.36
319	DCMU	SAC	L.4 excl.	0.0	23	0.67	7.57e-01	1.35e-02	4.36e-02	7.57e-01	-7.23e-02	9.93e-02	L.4	-0.04	11.0	0.36
320	DCMU	Intercept	L.5 excl.	0.0	23	0.66	8.12e-01	3.40e+01	3.06e+00	1.15e-23	2.80e+01	4.00e+01	L.5	-0.01	12.0	0.34
321	DCMU	SAC	L.5 excl.	0.0	23	0.66	8.12e-01	1.03e-02	4.34e-02	8.12e-01	-7.51e-02	9.58e-02	L.5	-0.01	12.0	0.34
322	DCMU	Intercept	L.6 excl.	0.0	24	0.71	8.41e-01	3.38e+01	3.72e+00	6.13e-17	2.65e+01	4.12e+01	L.6	-0.03	6.0	0.18
323	DCMU	SAC	L.6 excl.	0.0	24	0.71	8.41e-01	9.84e-03	4.91e-02	8.41e-01	-8.69e-02	1.07e-01	L.6	-0.03	6.0	0.18
324	DCMU	Intercept	L.7 excl.	0.0	23	0.66	8.07e-01	3.42e+01	3.08e+00	1.37e-23	2.81e+01	4.03e+01	L.7	-0.63	9.0	0.32
325	DCMU	SAC	L.7 excl.	0.0	23	0.66	8.07e-01	1.05e-02	4.30e-02	8.07e-01	-7.41e-02	9.52e-02	L.7	-0.63	9.0	0.32
326	DCMU	Intercept	L.8 excl.	0.0	23	0.66	9.70e-01	3.53e+01	3.15e+00	7.38e-24	2.91e+01	4.15e+01	L.8	-10.32	13.0	0.62
327	DCMU	SAC	L.8 excl.	0.0	23	0.66	9.70e-01	-1.66e-03	4.35e-02	9.70e-01	-8.73e-02	8.40e-02	L.8	-10.32	13.0	0.62
328	DCMU	Intercept	L.9 excl.	0.0	23	0.66	7.09e-01	3.46e+01	3.14e+00	4.11e-23	2.84e+01	4.07e+01	L.9	-3.39	14.0	0.64
329	DCMU	SAC	L.9 excl.	0.0	23	0.66	7.09e-01	1.64e-02	4.37e-02	7.09e-01	-6.98e-02	1.03e-01	L.9	-3.39	14.0	0.64
330	DCMU	Intercept	L.10 excl.	0.0	23	0.66	8.42e-01	3.43e+01	3.09e+00	1.37e-23	2.82e+01	4.04e+01	L.10	-0.22	12.0	0.42
331	DCMU	SAC	L.10 excl.	0.0	23	0.66	8.42e-01	8.55e-03	4.29e-02	8.42e-01	-7.60e-02	9.31e-02	L.10	-0.22	12.0	0.42
332	DCMU	Intercept	L.11 excl.	0.01	19	0.58	1.95e-01	3.61e+01	2.58e+00	2.46e-32	3.10e+01	4.12e+01	L.11	-0.14	54.0	1.08
333	DCMU	SAC	L.11 excl.	0.01	19	0.58	1.95e-01	-4.86e-02	3.74e-02	1.95e-01	-1.22e-01	2.51e-02	L.11	-0.14	54.0	1.08
334	DCMU	Intercept	L.12 excl.	0.02	23	0.66	2.06e-02	2.62e+01	4.17e+00	1.59e-09	1.80e+01	3.44e+01	L.12	-4.02	27.0	1.01
335	DCMU	SAC	L.12 excl.	0.02	23	0.66	2.06e-02	1.64e-01	7.03e-02	2.06e-02	2.54e-02	3.02e-01	L.12	-4.02	27.0	1.01
336	DCMU	Intercept	L.13 excl.	0.0	23	0.67	8.25e-01	3.42e+01	3.10e+00	2.57e-23	2.81e+01	4.03e+01	L.13	-0.52	5.0	0.19
337	DCMU	SAC	L.13 excl.	0.0	23	0.67	8.25e-01	9.53e-03	4.31e-02	8.25e-01	-7.54e-02	9.44e-02	L.13	-0.52	5.0	0.19
338	MCPA	Intercept	L.1 excl.	0.34	78	1.22	1.57e-14	-3.81e+01	1.36e+01	5.88e-03	-6.50e+01	-1.12e+01	L.1	-7.7	14.0	0.89
339	MCPA	SAC	L.1 excl.	0.34	78	1.22	1.57e-14	1.37e+00	1.60e-01	1.57e-14	1.05e+00	1.68e+00	L.1	-7.7	14.0	0.89
340	MCPA	Intercept	L.2 excl.	0.38	65	1.33	3.33e-23	-3.94e+01	9.12e+00	2.37e-05	-5.74e+01	-2.15e+01	L.2
341	MCPA	SAC	L.2 excl.	0.38	65	1.33	3.33e-23	1.37e+00	1.22e-01	3.33e-23	1.13e+00	1.61e+00	L.2
342	MCPA	Intercept	L.3 excl.	0.38	65	1.33	3.33e-23	-3.94e+01	9.12e+00	2.37e-05	-5.74e+01	-2.15e+01	L.3
343	MCPA	SAC	L.3 excl.	0.38	65	1.33	3.33e-23	1.37e+00	1.22e-01	3.33e-23	1.13e+00	1.61e+00	L.3
344	MCPA	Intercept	L.4 excl.	0.4	66	1.3	3.21e-23	-3.90e+01	9.23e+00	3.73e-05	-5.72e+01	-2.08e+01	L.4	-6.15	54.0	2.14
345	MCPA	SAC	L.4 excl.	0.4	66	1.3	3.21e-23	1.40e+00	1.24e-01	3.21e-23	1.16e+00	1.65e+00	L.4	-6.15	54.0	2.14
346	MCPA	Intercept	L.5 excl.	0.38	65	1.38	2.12e-22	-3.93e+01	9.12e+00	2.56e-05	-5.73e+01	-2.13e+01	L.5	-0.28	72.0	0.57
347	MCPA	SAC	L.5 excl.	0.38	65	1.38	2.12e-22	1.36e+00	1.23e-01	2.12e-22	1.12e+00	1.60e+00	L.5	-0.28	72.0	0.57
348	MCPA	Intercept	L.6 excl.	0.46	67	1.34	7.23e-24	-6.53e+01	1.10e+01	1.85e-08	-8.70e+01	-4.35e+01	L.6	-2.86	66.0	1.44
349	MCPA	SAC	L.6 excl.	0.46	67	1.34	7.23e-24	1.61e+00	1.36e-01	7.23e-24	1.34e+00	1.88e+00	L.6	-2.86	66.0	1.44
350	MCPA	Intercept	L.7 excl.	0.38	66	1.32	2.07e-22	-3.82e+01	9.34e+00	6.37e-05	-5.66e+01	-1.97e+01	L.7	-110.55	31.0	1.6
351	MCPA	SAC	L.7 excl.	0.38	66	1.32	2.07e-22	1.37e+00	1.24e-01	2.07e-22	1.12e+00	1.61e+00	L.7	-110.55	31.0	1.6
352	MCPA	Intercept	L.8 excl.	0.38	66	1.32	5.79e-22	-4.01e+01	9.61e+00	4.57e-05	-5.90e+01	-2.11e+01	L.8	-35.78	10.0	0.75
353	MCPA	SAC	L.8 excl.	0.38	66	1.32	5.79e-22	1.38e+00	1.26e-01	5.79e-22	1.13e+00	1.62e+00	L.8	-35.78	10.0	0.75
354	MCPA	Intercept	L.9 excl.	0.39	65	1.31	2.47e-23	-3.93e+01	9.13e+00	2.62e-05	-5.73e+01	-2.13e+01	L.9	-7401.51	62.0	5.56
355	MCPA	SAC	L.9 excl.	0.39	65	1.31	2.47e-23	1.38e+00	1.22e-01	2.47e-23	1.14e+00	1.62e+00	L.9	-7401.51	62.0	5.56
356	MCPA	Intercept	L.10 excl.	0.38	66	1.32	1.40e-22	-3.86e+01	9.28e+00	4.80e-05	-5.69e+01	-2.03e+01	L.10	-1876.08	23.0	2.18
357	MCPA	SAC	L.10 excl.	0.38	66	1.32	1.40e-22	1.36e+00	1.23e-01	1.40e-22	1.12e+00	1.61e+00	L.10	-1876.08	23.0	2.18
358	MCPA	Intercept	L.11 excl.	0.46	63	1.21	2.70e-25	-4.02e+01	8.99e+00	1.43e-05	-5.79e+01	-2.24e+01	L.11	-1.25	78.0	2.54
359	MCPA	SAC	L.11 excl.	0.46	63	1.21	2.70e-25	1.52e+00	1.24e-01	2.70e-25	1.28e+00	1.77e+00	L.11	-1.25	78.0	2.54
360	MCPA	Intercept	L.12 excl.	0.03	35	1.17	1.48e-02	1.51e+01	6.68e+00	2.53e-02	1.89e+00	2.83e+01	L.12	-1.03	225.0	1.03
361	MCPA	SAC	L.12 excl.	0.03	35	1.17	1.48e-02	2.77e-01	1.13e-01	1.48e-02	5.48e-02	4.99e-01	L.12	-1.03	225.0	1.03
362	MCPA	Intercept	L.13 excl.	0.38	66	1.36	1.71e-22	-4.10e+01	9.41e+00	2.12e-05	-5.96e+01	-2.24e+01	L.13	-11.39	25.0	0.44
363	MCPA	SAC	L.13 excl.	0.38	66	1.36	1.71e-22	1.38e+00	1.24e-01	1.71e-22	1.13e+00	1.62e+00	L.13	-11.39	25.0	0.44
364	MPP	Intercept	L.1 excl.	0.14	438	1.26	1.57e-07	6.08e+00	7.06e+01	9.31e-01	-1.33e+02	1.45e+02	L.1	-2.08	63.0	0.27
365	MPP	SAC	L.1 excl.	0.14	438	1.26	1.57e-07	4.69e+00	8.59e-01	1.57e-07	2.99e+00	6.38e+00	L.1	-2.08	63.0	0.27
366	MPP	Intercept	L.2 excl.	0.15	368	1.16	6.92e-11	2.97e+01	4.79e+01	5.36e-01	-6.47e+01	1.24e+02	L.2	-130.43	186.0	1.09
367	MPP	SAC	L.2 excl.	0.15	368	1.16	6.92e-11	4.47e+00	6.58e-01	6.92e-11	3.18e+00	5.77e+00	L.2	-130.43	186.0	1.09
368	MPP	Intercept	L.3 excl.	0.15	370	1.17	1.03e-10	2.95e+01	4.83e+01	5.43e-01	-6.57e+01	1.25e+02	L.3	-0.93	67.0	0.27
369	MPP	SAC	L.3 excl.	0.15	370	1.17	1.03e-10	4.45e+00	6.61e-01	1.03e-10	3.15e+00	5.75e+00	L.3	-0.93	67.0	0.27
370	MPP	Intercept	L.4 excl.	0.15	376	1.2	1.68e-10	2.89e+01	4.89e+01	5.55e-01	-6.74e+01	1.25e+02	L.4	-2.54	70.0	0.22
371	MPP	SAC	L.4 excl.	0.15	376	1.2	1.68e-10	4.50e+00	6.75e-01	1.68e-10	3.17e+00	5.83e+00	L.4	-2.54	70.0	0.22
372	MPP	Intercept	L.5 excl.	0.16	367	1.16	2.44e-11	2.11e+01	4.80e+01	6.61e-01	-7.34e+01	1.16e+02	L.5	-19.06	293.0	1.25
373	MPP	SAC	L.5 excl.	0.16	367	1.16	2.44e-11	4.65e+00	6.66e-01	2.44e-11	3.34e+00	5.96e+00	L.5	-19.06	293.0	1.25
374	MPP	Intercept	L.6 excl.	0.13	395	1.18	8.63e-09	2.09e+01	5.88e+01	7.22e-01	-9.48e+01	1.37e+02	L.6	-2.0	44.0	0.23
375	MPP	SAC	L.6 excl.	0.13	395	1.18	8.63e-09	4.54e+00	7.60e-01	8.63e-09	3.04e+00	6.04e+00	L.6	-2.0	44.0	0.23
376	MPP	Intercept	L.7 excl.	0.15	371	1.16	1.13e-10	3.42e+01	4.85e+01	4.81e-01	-6.12e+01	1.30e+02	L.7	-285.18	179.0	1.27
377	MPP	SAC	L.7 excl.	0.15	371	1.16	1.13e-10	4.45e+00	6.62e-01	1.13e-10	3.15e+00	5.76e+00	L.7	-285.18	179.0	1.27
378	MPP	Intercept	L.8 excl.	0.14	373	1.16	3.55e-10	3.34e+01	4.99e+01	5.03e-01	-6.48e+01	1.32e+02	L.8	-21.35	62.0	0.46
379	MPP	SAC	L.8 excl.	0.14	373	1.16	3.55e-10	4.41e+00	6.75e-01	3.55e-10	3.08e+00	5.73e+00	L.8	-21.35	62.0	0.46
380	MPP	Intercept	L.9 excl.	0.15	375	1.15	1.23e-10	3.56e+01	4.96e+01	4.74e-01	-6.21e+01	1.33e+02	L.9	-56.26	209.0	1.48
381	MPP	SAC	L.9 excl.	0.15	375	1.15	1.23e-10	4.54e+00	6.76e-01	1.23e-10	3.21e+00	5.88e+00	L.9	-56.26	209.0	1.48
382	MPP	Intercept	L.10 excl.	0.15	371	1.16	1.92e-10	3.67e+01	4.88e+01	4.52e-01	-5.93e+01	1.33e+02	L.10	-227.49	156.0	1.35
383	MPP	SAC	L.10 excl.	0.15	371	1.16	1.92e-10	4.40e+00	6.64e-01	1.92e-10	3.10e+00	5.71e+00	L.10	-227.49	156.0	1.35
384	MPP	Intercept	L.11 excl.	0.22	376	1.1	1.28e-13	5.12e-01	4.99e+01	9.92e-01	-9.79e+01	9.89e+01	L.11	-82.05	344.0	2.07
385	MPP	SAC	L.11 excl.	0.22	376	1.1	1.28e-13	5.65e+00	7.16e-01	1.28e-13	4.24e+00	7.06e+00	L.11	-82.05	344.0	2.07
386	MPP	Intercept	L.12 excl.	0.0	265	1.05	4.84e-01	2.83e+02	4.57e+01	2.59e-09	1.93e+02	3.73e+02	L.12	-1.19	1149.0	1.09
387	MPP	SAC	L.12 excl.	0.0	265	1.05	4.84e-01	-5.26e-01	7.49e-01	4.84e-01	-2.00e+00	9.50e-01	L.12	-1.19	1149.0	1.09
388	MPP	Intercept	L.13 excl.	0.27	276	1.02	1.23e-19	-4.34e+01	3.62e+01	2.32e-01	-1.15e+02	2.80e+01	L.13	-119.78	1372.0	0.87
389	MPP	SAC	L.13 excl.	0.27	276	1.02	1.23e-19	4.86e+00	4.94e-01	1.23e-19	3.89e+00	5.83e+00	L.13	-119.78	1372.0	0.87
390	OIT	Intercept	L.1 excl.	0.08	7	0.55	5.65e-04	9.31e+00	1.56e+00	1.77e-08	6.22e+00	1.24e+01	L.1	-1.18	4.0	0.48
391	OIT	SAC	L.1 excl.	0.08	7	0.55	5.65e-04	6.29e-02	1.78e-02	5.65e-04	2.76e-02	9.81e-02	L.1	-1.18	4.0	0.48
392	OIT	Intercept	L.2 excl.	0.11	7	0.54	1.66e-06	7.93e+00	1.18e+00	2.25e-10	5.60e+00	1.03e+01	L.2	-535.76	6.0	0.96
393	OIT	SAC	L.2 excl.	0.11	7	0.54	1.66e-06	7.33e-02	1.48e-02	1.66e-06	4.41e-02	1.03e-01	L.2	-535.76	6.0	0.96
394	OIT	Intercept	L.3 excl.	0.11	7	0.55	2.96e-06	7.94e+00	1.20e+00	4.19e-10	5.56e+00	1.03e+01	L.3	-0.34	2.0	0.28
395	OIT	SAC	L.3 excl.	0.11	7	0.55	2.96e-06	7.23e-02	1.50e-02	2.96e-06	4.27e-02	1.02e-01	L.3	-0.34	2.0	0.28
396	OIT	Intercept	L.4 excl.	0.12	7	0.55	1.45e-06	7.92e+00	1.21e+00	5.26e-10	5.54e+00	1.03e+01	L.4	-3.79	4.0	0.48
397	OIT	SAC	L.4 excl.	0.12	7	0.55	1.45e-06	7.55e-02	1.51e-02	1.45e-06	4.56e-02	1.05e-01	L.4	-3.79	4.0	0.48
398	OIT	Intercept	L.5 excl.	0.12	7	0.54	1.15e-06	7.79e+00	1.18e+00	3.38e-10	5.47e+00	1.01e+01	L.5		9.0	1.89
399	OIT	SAC	L.5 excl.	0.12	7	0.54	1.15e-06	7.42e-02	1.48e-02	1.15e-06	4.51e-02	1.03e-01	L.5		9.0	1.89
400	OIT	Intercept	L.6 excl.	0.09	7	0.54	2.53e-05	8.55e+00	1.25e+00	1.00e-10	6.09e+00	1.10e+01	L.6	-112.43	5.0	0.97
401	OIT	SAC	L.6 excl.	0.09	7	0.54	2.53e-05	6.64e-02	1.54e-02	2.53e-05	3.61e-02	9.67e-02	L.6	-112.43	5.0	0.97
402	OIT	Intercept	L.7 excl.	0.11	7	0.55	2.94e-06	7.86e+00	1.22e+00	8.92e-10	5.46e+00	1.03e+01	L.7	-0.05	2.0	0.2
403	OIT	SAC	L.7 excl.	0.11	7	0.55	2.94e-06	7.30e-02	1.51e-02	2.94e-06	4.31e-02	1.03e-01	L.7	-0.05	2.0	0.2
404	OIT	Intercept	L.8 excl.	0.09	7	0.54	2.25e-05	8.45e+00	1.25e+00	1.87e-10	5.98e+00	1.09e+01	L.8	-13.67	4.0	0.68
405	OIT	SAC	L.8 excl.	0.09	7	0.54	2.25e-05	6.71e-02	1.54e-02	2.25e-05	3.67e-02	9.75e-02	L.8	-13.67	4.0	0.68
406	OIT	Intercept	L.9 excl.	0.13	7	0.55	9.47e-07	7.62e+00	1.23e+00	4.33e-09	5.18e+00	1.01e+01	L.9	-0.56	5.0	0.52
407	OIT	SAC	L.9 excl.	0.13	7	0.55	9.47e-07	7.73e-02	1.52e-02	9.47e-07	4.73e-02	1.07e-01	L.9	-0.56	5.0	0.52
408	OIT	Intercept	L.10 excl.	0.11	7	0.55	5.38e-06	8.09e+00	1.22e+00	4.07e-10	5.68e+00	1.05e+01	L.10	-4.17	3.0	0.36
409	OIT	SAC	L.10 excl.	0.11	7	0.55	5.38e-06	7.11e-02	1.52e-02	5.38e-06	4.12e-02	1.01e-01	L.10	-4.17	3.0	0.36
410	OIT	Intercept	L.11 excl.	0.17	4	0.44	1.12e-07	6.78e+00	8.04e-01	2.35e-14	5.19e+00	8.37e+00	L.11	-1.1	16.0	0.69
411	OIT	SAC	L.11 excl.	0.17	4	0.44	1.12e-07	5.79e-02	1.04e-02	1.12e-07	3.74e-02	7.85e-02	L.11	-1.1	16.0	0.69
412	OIT	Intercept	L.12 excl.	0.14	6	0.54	2.96e-07	4.20e+00	1.66e+00	1.21e-02	9.33e-01	7.47e+00	L.12	-0.49	13.0	0.69
413	OIT	SAC	L.12 excl.	0.14	6	0.54	2.96e-07	1.35e-01	2.53e-02	2.96e-07	8.51e-02	1.85e-01	L.12	-0.49	13.0	0.69
414	OIT	Intercept	L.13 excl.	0.13	7	0.55	7.12e-07	7.33e+00	1.20e+00	6.11e-09	4.96e+00	9.70e+00	L.13	-1.09	7.0	0.43
415	OIT	SAC	L.13 excl.	0.13	7	0.55	7.12e-07	7.65e-02	1.49e-02	7.12e-07	4.71e-02	1.06e-01	L.13	-1.09	7.0	0.43
416	MeBT	Intercept	L.1 excl.	0.5	456	0.55	7.91e-26	-1.95e+02	8.81e+01	2.86e-02	-3.69e+02	-2.07e+01	L.1	-0.62	193.0	0.49
417	MeBT	SAC	L.1 excl.	0.5	456	0.55	7.91e-26	1.27e+01	1.00e+00	7.91e-26	1.07e+01	1.47e+01	L.1	-0.62	193.0	0.49
418	MeBT	Intercept	L.2 excl.	0.53	413	0.56	3.74e-35	-1.81e+02	6.69e+01	7.42e-03	-3.13e+02	-4.90e+01	L.2	-5.77	330.0	0.83
419	MeBT	SAC	L.2 excl.	0.53	413	0.56	3.74e-35	1.26e+01	8.30e-01	3.74e-35	1.10e+01	1.42e+01	L.2	-5.77	330.0	0.83
420	MeBT	Intercept	L.3 excl.	0.53	415	0.56	1.48e-34	-1.76e+02	6.76e+01	1.01e-02	-3.09e+02	-4.24e+01	L.3	-33.43	274.0	0.82
421	MeBT	SAC	L.3 excl.	0.53	415	0.56	1.48e-34	1.25e+01	8.35e-01	1.48e-34	1.09e+01	1.42e+01	L.3	-33.43	274.0	0.82
422	MeBT	Intercept	L.4 excl.	0.55	416	0.56	1.16e-34	-1.76e+02	6.76e+01	9.95e-03	-3.09e+02	-4.26e+01	L.4	-11.93	343.0	0.67
423	MeBT	SAC	L.4 excl.	0.55	416	0.56	1.16e-34	1.27e+01	8.39e-01	1.16e-34	1.11e+01	1.44e+01	L.4	-11.93	343.0	0.67
424	MeBT	Intercept	L.5 excl.	0.53	409	0.57	6.81e-35	-1.88e+02	6.64e+01	5.16e-03	-3.19e+02	-5.68e+01	L.5	-0.08	484.0	0.4
425	MeBT	SAC	L.5 excl.	0.53	409	0.57	6.81e-35	1.26e+01	8.33e-01	6.81e-35	1.09e+01	1.42e+01	L.5	-0.08	484.0	0.4
426	MeBT	Intercept	L.6 excl.	0.53	426	0.57	2.92e-32	-2.22e+02	7.44e+01	3.18e-03	-3.69e+02	-7.56e+01	L.6	-0.44	222.0	0.49
427	MeBT	SAC	L.6 excl.	0.53	426	0.57	2.92e-32	1.29e+01	8.93e-01	2.92e-32	1.12e+01	1.47e+01	L.6	-0.44	222.0	0.49
428	MeBT	Intercept	L.7 excl.	0.54	415	0.57	9.53e-35	-1.99e+02	6.78e+01	3.72e-03	-3.33e+02	-6.54e+01	L.7	-0.34	313.0	0.39
429	MeBT	SAC	L.7 excl.	0.54	415	0.57	9.53e-35	1.26e+01	8.36e-01	9.53e-35	1.10e+01	1.43e+01	L.7	-0.34	313.0	0.39
430	MeBT	Intercept	L.8 excl.	0.54	412	0.56	3.38e-35	-2.19e+02	6.91e+01	1.75e-03	-3.56e+02	-8.30e+01	L.8	-0.92	405.0	0.81
431	MeBT	SAC	L.8 excl.	0.54	412	0.56	3.38e-35	1.29e+01	8.46e-01	3.38e-35	1.12e+01	1.46e+01	L.8	-0.92	405.0	0.81
432	MeBT	Intercept	L.9 excl.	0.63	359	0.5	1.42e-41	-2.24e+02	5.98e+01	2.31e-04	-3.42e+02	-1.07e+02	L.9	-0.09	757.0	0.99
433	MeBT	SAC	L.9 excl.	0.63	359	0.5	1.42e-41	1.29e+01	7.31e-01	1.42e-41	1.14e+01	1.43e+01	L.9	-0.09	757.0	0.99
434	MeBT	Intercept	L.10 excl.	0.53	414	0.57	6.74e-35	-1.89e+02	6.76e+01	5.58e-03	-3.23e+02	-5.61e+01	L.10	-0.03	290.0	0.56
435	MeBT	SAC	L.10 excl.	0.53	414	0.57	6.74e-35	1.26e+01	8.34e-01	6.74e-35	1.10e+01	1.42e+01	L.10	-0.03	290.0	0.56
436	MeBT	Intercept	L.11 excl.	0.55	419	0.58	1.52e-30	-1.54e+02	6.95e+01	2.76e-02	-2.92e+02	-1.73e+01	L.11	0.34	385.0	0.51
437	MeBT	SAC	L.11 excl.	0.55	419	0.58	1.52e-30	1.26e+01	8.86e-01	1.52e-30	1.09e+01	1.44e+01	L.11	0.34	385.0	0.51
438	MeBT	Intercept	L.12 excl.	0.23	358	0.61	7.83e-12	2.74e+01	8.09e+01	7.35e-01	-1.32e+02	1.87e+02	L.12	-0.88	854.0	0.44
439	MeBT	SAC	L.12 excl.	0.23	358	0.61	7.83e-12	8.84e+00	1.21e+00	7.83e-12	6.46e+00	1.12e+01	L.12	-0.88	854.0	0.44
440	MeBT	Intercept	L.13 excl.	0.53	418	0.57	2.20e-34	-2.02e+02	6.90e+01	3.81e-03	-3.38e+02	-6.60e+01	L.13	-1.61	200.0	0.31
441	MeBT	SAC	L.13 excl.	0.53	418	0.57	2.20e-34	1.27e+01	8.46e-01	2.20e-34	1.10e+01	1.44e+01	L.13	-1.61	200.0	0.31
442	BT	Intercept	L.1 excl.	0.28	4579	1.07	5.07e-15	-1.30e+03	7.37e+02	7.96e-02	-2.75e+03	1.55e+02	L.1	0.09	1455.0	0.91
443	BT	SAC	L.1 excl.	0.28	4579	1.07	5.07e-15	7.66e+01	8.97e+00	5.07e-15	5.89e+01	9.43e+01	L.1	0.09	1455.0	0.91
444	BT	Intercept	L.2 excl.	0.33	3906	1.12	9.67e-25	-1.60e+03	5.08e+02	1.78e-03	-2.60e+03	-6.03e+02	L.2	-102.02	2702.0	1.82
445	BT	SAC	L.2 excl.	0.33	3906	1.12	9.67e-25	7.95e+01	6.97e+00	9.67e-25	6.57e+01	9.32e+01	L.2	-102.02	2702.0	1.82
446	BT	Intercept	L.3 excl.	0.33	3926	1.12	2.32e-24	-1.58e+03	5.12e+02	2.24e-03	-2.59e+03	-5.73e+02	L.3	-14.58	1735.0	1.2
447	BT	SAC	L.3 excl.	0.33	3926	1.12	2.32e-24	7.91e+01	7.00e+00	2.32e-24	6.53e+01	9.29e+01	L.3	-14.58	1735.0	1.2
448	BT	Intercept	L.4 excl.	0.34	3949	1.12	1.08e-24	-1.61e+03	5.14e+02	1.95e-03	-2.62e+03	-5.96e+02	L.4	-22.04	2706.0	1.22
449	BT	SAC	L.4 excl.	0.34	3949	1.12	1.08e-24	8.11e+01	7.09e+00	1.08e-24	6.71e+01	9.50e+01	L.4	-22.04	2706.0	1.22
450	BT	Intercept	L.5 excl.	0.34	3885	1.12	1.28e-25	-1.73e+03	5.07e+02	7.36e-04	-2.73e+03	-7.34e+02	L.5	-74.29	4294.0	1.52
451	BT	SAC	L.5 excl.	0.34	3885	1.12	1.28e-25	8.21e+01	7.04e+00	1.28e-25	6.82e+01	9.59e+01	L.5	-74.29	4294.0	1.52
452	BT	Intercept	L.6 excl.	0.29	4202	1.08	4.29e-19	-1.58e+03	6.24e+02	1.21e-02	-2.81e+03	-3.49e+02	L.6	0.44	466.0	0.46
453	BT	SAC	L.6 excl.	0.29	4202	1.08	4.29e-19	7.89e+01	8.07e+00	4.29e-19	6.30e+01	9.48e+01	L.6	0.44	466.0	0.46
454	BT	Intercept	L.7 excl.	0.33	3944	1.12	3.65e-24	-1.56e+03	5.15e+02	2.61e-03	-2.58e+03	-5.51e+02	L.7	-14.56	1774.0	1.01
455	BT	SAC	L.7 excl.	0.33	3944	1.12	3.65e-24	7.92e+01	7.04e+00	3.65e-24	6.53e+01	9.30e+01	L.7	-14.56	1774.0	1.01
456	BT	Intercept	L.8 excl.	0.32	3964	1.11	2.21e-23	-1.60e+03	5.30e+02	2.74e-03	-2.65e+03	-5.59e+02	L.8	0.2	399.0	0.4
457	BT	SAC	L.8 excl.	0.32	3964	1.11	2.21e-23	7.90e+01	7.17e+00	2.21e-23	6.49e+01	9.31e+01	L.8	0.2	399.0	0.4
458	BT	Intercept	L.9 excl.	0.34	3986	1.11	7.32e-24	-1.56e+03	5.26e+02	3.28e-03	-2.60e+03	-5.26e+02	L.9	-13.55	2351.0	1.42
459	BT	SAC	L.9 excl.	0.34	3986	1.11	7.32e-24	8.03e+01	7.17e+00	7.32e-24	6.62e+01	9.44e+01	L.9	-13.55	2351.0	1.42
460	BT	Intercept	L.10 excl.	0.32	3942	1.11	7.27e-24	-1.52e+03	5.17e+02	3.56e-03	-2.54e+03	-5.03e+02	L.10	-51.04	1931.0	2.49
461	BT	SAC	L.10 excl.	0.32	3942	1.11	7.27e-24	7.86e+01	7.04e+00	7.27e-24	6.47e+01	9.24e+01	L.10	-51.04	1931.0	2.49
462	BT	Intercept	L.11 excl.	0.59	1423	0.71	3.05e-45	-9.23e+02	1.89e+02	1.90e-06	-1.29e+03	-5.51e+02	L.11	-1.58	10318.0	0.88
463	BT	SAC	L.11 excl.	0.59	1423	0.71	3.05e-45	4.84e+01	2.71e+00	3.05e-45	4.31e+01	5.37e+01	L.11	-1.58	10318.0	0.88
464	BT	Intercept	L.12 excl.	0.42	3590	1.14	5.47e-31	-4.51e+03	6.18e+02	3.84e-12	-5.73e+03	-3.30e+03	L.12	-7.84	9808.0	1.36
465	BT	SAC	L.12 excl.	0.42	3590	1.14	5.47e-31	1.35e+02	1.01e+01	5.47e-31	1.15e+02	1.55e+02	L.12	-7.84	9808.0	1.36
466	BT	Intercept	L.13 excl.	0.33	3942	1.11	6.56e-24	-1.53e+03	5.17e+02	3.36e-03	-2.55e+03	-5.12e+02	L.13	-77.93	1913.0	2.17
467	BT	SAC	L.13 excl.	0.33	3942	1.11	6.56e-24	7.87e+01	7.04e+00	6.56e-24	6.48e+01	9.26e+01	L.13	-77.93	1913.0	2.17
468	DEET	Intercept	L.1 excl.	0.5	857	0.75	1.79e-29	-5.25e+02	1.38e+02	1.96e-04	-7.98e+02	-2.53e+02	L.1	0.2	344.0	0.47
469	DEET	SAC	L.1 excl.	0.5	857	0.75	1.79e-29	2.29e+01	1.69e+00	1.79e-29	1.95e+01	2.62e+01	L.1	0.2	344.0	0.47
470	DEET	Intercept	L.2 excl.	0.52	717	0.72	8.21e-44	-4.00e+02	9.35e+01	2.59e-05	-5.85e+02	-2.16e+02	L.2	-7.8	1460.0	0.57
471	DEET	SAC	L.2 excl.	0.52	717	0.72	8.21e-44	2.17e+01	1.29e+00	8.21e-44	1.92e+01	2.43e+01	L.2	-7.8	1460.0	0.57
472	DEET	Intercept	L.3 excl.	0.53	719	0.73	4.17e-44	-4.17e+02	9.41e+01	1.37e-05	-6.02e+02	-2.32e+02	L.3	-3.54	1166.0	0.6
473	DEET	SAC	L.3 excl.	0.53	719	0.73	4.17e-44	2.19e+01	1.29e+00	4.17e-44	1.94e+01	2.45e+01	L.3	-3.54	1166.0	0.6
474	DEET	Intercept	L.4 excl.	0.52	715	0.74	2.92e-42	-3.86e+02	9.32e+01	4.73e-05	-5.69e+02	-2.02e+02	L.4	-0.18	1025.0	0.55
475	DEET	SAC	L.4 excl.	0.52	715	0.74	2.92e-42	2.14e+01	1.29e+00	2.92e-42	1.89e+01	2.39e+01	L.4	-0.18	1025.0	0.55
476	DEET	Intercept	L.5 excl.	0.51	736	0.73	1.05e-42	-4.03e+02	9.63e+01	3.84e-05	-5.93e+02	-2.14e+02	L.5	-3.89	582.0	0.38
477	DEET	SAC	L.5 excl.	0.51	736	0.73	1.05e-42	2.22e+01	1.34e+00	1.05e-42	1.96e+01	2.49e+01	L.5	-3.89	582.0	0.38
478	DEET	Intercept	L.6 excl.	0.47	784	0.7	9.78e-34	-3.73e+02	1.17e+02	1.57e-03	-6.03e+02	-1.43e+02	L.6	0.4	296.0	0.85
479	DEET	SAC	L.6 excl.	0.47	784	0.7	9.78e-34	2.17e+01	1.51e+00	9.78e-34	1.87e+01	2.47e+01	L.6	0.4	296.0	0.85
480	DEET	Intercept	L.7 excl.	0.51	743	0.74	6.20e-42	-3.97e+02	9.73e+01	6.00e-05	-5.88e+02	-2.05e+02	L.7	-0.36	332.0	0.27
481	DEET	SAC	L.7 excl.	0.51	743	0.74	6.20e-42	2.19e+01	1.33e+00	6.20e-42	1.93e+01	2.45e+01	L.7	-0.36	332.0	0.27
482	DEET	Intercept	L.8 excl.	0.5	746	0.72	6.22e-41	-3.93e+02	1.00e+02	1.10e-04	-5.90e+02	-1.96e+02	L.8	0.6	188.0	0.42
483	DEET	SAC	L.8 excl.	0.5	746	0.72	6.22e-41	2.19e+01	1.36e+00	6.22e-41	1.92e+01	2.46e+01	L.8	0.6	188.0	0.42
484	DEET	Intercept	L.9 excl.	0.54	730	0.7	2.04e-43	-4.00e+02	9.66e+01	4.70e-05	-5.90e+02	-2.10e+02	L.9	-1.62	780.0	1.12
485	DEET	SAC	L.9 excl.	0.54	730	0.7	2.04e-43	2.24e+01	1.32e+00	2.04e-43	1.98e+01	2.50e+01	L.9	-1.62	780.0	1.12
486	DEET	Intercept	L.10 excl.	0.51	739	0.71	8.97e-42	-3.60e+02	9.72e+01	2.58e-04	-5.51e+02	-1.69e+02	L.10	-133.06	567.0	2.38
487	DEET	SAC	L.10 excl.	0.51	739	0.71	8.97e-42	2.17e+01	1.33e+00	8.97e-42	1.91e+01	2.43e+01	L.10	-133.06	567.0	2.38
488	DEET	Intercept	L.11 excl.	0.61	642	0.63	6.44e-49	-3.82e+02	8.51e+01	1.17e-05	-5.49e+02	-2.14e+02	L.11	0.1	3113.0	2.13
489	DEET	SAC	L.11 excl.	0.61	642	0.63	6.44e-49	2.32e+01	1.22e+00	6.44e-49	2.08e+01	2.56e+01	L.11	0.1	3113.0	2.13
490	DEET	Intercept	L.12 excl.	0.27	655	0.79	8.77e-19	-1.94e+02	1.14e+02	9.03e-02	-4.19e+02	3.07e+01	L.12	-0.15	1434.0	0.45
491	DEET	SAC	L.12 excl.	0.27	655	0.79	8.77e-19	1.81e+01	1.88e+00	8.77e-19	1.44e+01	2.18e+01	L.12	-0.15	1434.0	0.45
492	DEET	Intercept	L.13 excl.	0.51	741	0.72	1.00e-41	-3.69e+02	9.75e+01	1.94e-04	-5.61e+02	-1.77e+02	L.13	-13.02	451.0	1.17
493	DEET	SAC	L.13 excl.	0.51	741	0.72	1.00e-41	2.18e+01	1.33e+00	1.00e-41	1.92e+01	2.44e+01	L.13	-13.02	451.0	1.17
