# Supplementary material for: Exploring online sensor parameters as proxies for polar organic chemicals—An innovative approach for combined sewer overflow monitoring
Source: PLoS One. 2025 Oct 13;20(10):e0333173. doi: 10.1371/journal.pone.0333173 (PMC12517529; doi:10.1371/journal.pone.0333173)
Supplement: S3 Tables — The tables in this zip file show the statistical measures (R2, RMSE, p-value, confidence intervals, etc.) of all models calculated for this manuscript and the predicted chemical concentrations. A ReadMe file explains further details about the content and structure of each table. (ZIP) [file pone.0333173.s003.zip › S3_Tables/S3_Table15_catchment_S_NH4-N_results_prediction.csv]

	Substance	Sensor	Training	R2_train	RMSE_train	RRMSE_train	p-val Model	Coef	SE	p-val Coef	CI[2.5%]	CI[97.5%]	Testing	R2_test	RMSE_test	RRMSE_test
0	ACE	Intercept	S.1 excl.	0.86	3095	0.47	4.92e-87	-9.46e+01	2.92e+02	7.46e-01	-6.70e+02	4.81e+02	S.1	0.77	3352.0	0.33
1	ACE	NH4-N	S.1 excl.	0.86	3095	0.47	4.92e-87	1.65e+03	4.76e+01	4.92e-87	1.56e+03	1.75e+03	S.1	0.77	3352.0	0.33
2	ACE	Intercept	S.2 excl.	0.85	3153	0.45	1.28e-87	-9.66e+01	3.01e+02	7.49e-01	-6.90e+02	4.97e+02	S.2	0.23	1188.0	0.98
3	ACE	NH4-N	S.2 excl.	0.85	3153	0.45	1.28e-87	1.67e+03	4.81e+01	1.28e-87	1.57e+03	1.76e+03	S.2	0.23	1188.0	0.98
4	ACE	Intercept	S.3 excl.	0.86	3161	0.45	3.94e-87	2.40e+01	2.99e+02	9.36e-01	-5.66e+02	6.14e+02	S.3	0.13	1708.0	0.44
5	ACE	NH4-N	S.3 excl.	0.86	3161	0.45	3.94e-87	1.66e+03	4.77e+01	3.94e-87	1.56e+03	1.75e+03	S.3	0.13	1708.0	0.44
6	ACE	Intercept	S.4 excl.	0.86	3148	0.46	9.32e-86	-2.00e+02	3.04e+02	5.10e-01	-7.99e+02	3.99e+02	S.4	-0.05	2674.0	0.45
7	ACE	NH4-N	S.4 excl.	0.86	3148	0.46	9.32e-86	1.67e+03	4.76e+01	9.32e-86	1.57e+03	1.76e+03	S.4	-0.05	2674.0	0.45
8	ACE	Intercept	S.5 excl.	0.87	3154	0.44	7.42e-84	1.00e+02	3.06e+02	7.44e-01	-5.04e+02	7.04e+02	S.5	-0.47	2749.0	0.62
9	ACE	NH4-N	S.5 excl.	0.87	3154	0.44	7.42e-84	1.66e+03	4.77e+01	7.42e-84	1.56e+03	1.75e+03	S.5	-0.47	2749.0	0.62
10	ACE	Intercept	S.6 excl.	0.86	3185	0.46	2.25e-86	-3.85e+01	3.02e+02	8.99e-01	-6.35e+02	5.58e+02	S.6	0.79	836.0	0.18
11	ACE	NH4-N	S.6 excl.	0.86	3185	0.46	2.25e-86	1.66e+03	4.81e+01	2.25e-86	1.56e+03	1.75e+03	S.6	0.79	836.0	0.18
12	ACE	Intercept	S.9 excl.	0.86	3343	0.45	2.50e-75	-2.25e+02	3.49e+02	5.21e-01	-9.13e+02	4.64e+02	S.9	0.3	1658.0	0.45
13	ACE	NH4-N	S.9 excl.	0.86	3343	0.45	2.50e-75	1.67e+03	5.19e+01	2.50e-75	1.57e+03	1.78e+03	S.9	0.3	1658.0	0.45
14	ACE	Intercept	S.11 excl.	0.85	3220	0.44	4.84e-83	-1.48e+01	3.17e+02	9.63e-01	-6.40e+02	6.10e+02	S.11	-0.24	506.0	0.68
15	ACE	NH4-N	S.11 excl.	0.85	3220	0.44	4.84e-83	1.66e+03	4.96e+01	4.84e-83	1.56e+03	1.76e+03	S.11	-0.24	506.0	0.68
16	ACE	Intercept	S.12 excl.	0.85	3262	0.44	1.23e-80	3.26e+01	3.25e+02	9.20e-01	-6.09e+02	6.74e+02	S.12	-0.3	845.0	0.53
17	ACE	NH4-N	S.12 excl.	0.85	3262	0.44	1.23e-80	1.65e+03	5.03e+01	1.23e-80	1.56e+03	1.75e+03	S.12	-0.3	845.0	0.53
18	ACE	Intercept	S.15 excl.	0.85	3144	0.47	3.52e-88	-4.57e+01	2.92e+02	8.76e-01	-6.22e+02	5.31e+02	S.15	0.85	1404.0	0.12
19	ACE	NH4-N	S.15 excl.	0.85	3144	0.47	3.52e-88	1.66e+03	4.77e+01	3.52e-88	1.56e+03	1.75e+03	S.15	0.85	1404.0	0.12
20	ACE	Intercept	S.16 excl.	0.9	2583	0.39	2.94e-104	-2.76e+02	2.42e+02	2.55e-01	-7.52e+02	2.01e+02	S.16	-4.62	9183.0	0.84
21	ACE	NH4-N	S.16 excl.	0.9	2583	0.39	2.94e-104	1.81e+03	4.18e+01	2.94e-104	1.73e+03	1.89e+03	S.16	-4.62	9183.0	0.84
22	ACE	Intercept	S.17 excl.	0.86	3072	0.44	2.58e-89	-6.11e+01	2.93e+02	8.35e-01	-6.39e+02	5.17e+02	S.17	-11.22	3730.0	1.15
23	ACE	NH4-N	S.17 excl.	0.86	3072	0.44	2.58e-89	1.67e+03	4.67e+01	2.58e-89	1.58e+03	1.77e+03	S.17	-11.22	3730.0	1.15
24	ACE	Intercept	S.18 excl.	0.81	2864	0.5	5.58e-149	1.76e+02	1.95e+02	3.65e-01	-2.06e+02	5.59e+02	S.18	0.45	6396.0	0.24
25	ACE	NH4-N	S.18 excl.	0.81	2864	0.5	5.58e-149	1.55e+03	3.70e+01	5.58e-149	1.48e+03	1.62e+03	S.18	0.45	6396.0	0.24
26	ACE	Intercept	S.19 excl.	0.86	3170	0.46	4.02e-87	-2.73e+01	3.01e+02	9.28e-01	-6.20e+02	5.65e+02	S.19	0.6	885.0	0.24
27	ACE	NH4-N	S.19 excl.	0.86	3170	0.46	4.02e-87	1.66e+03	4.79e+01	4.02e-87	1.57e+03	1.75e+03	S.19	0.6	885.0	0.24
28	CAF	Intercept	S.1 excl.	0.62	5401	0.61	7.07e-44	2.83e+03	5.08e+02	8.11e-08	1.83e+03	3.83e+03	S.1	0.03	17765.0	0.89
29	CAF	NH4-N	S.1 excl.	0.62	5401	0.61	7.07e-44	1.49e+03	8.29e+01	7.07e-44	1.33e+03	1.66e+03	S.1	0.03	17765.0	0.89
30	CAF	Intercept	S.2 excl.	0.61	5623	0.6	1.50e-43	2.94e+03	5.35e+02	1.15e-07	1.89e+03	4.00e+03	S.2	-0.14	1829.0	0.97
31	CAF	NH4-N	S.2 excl.	0.61	5623	0.6	1.50e-43	1.53e+03	8.58e+01	1.50e-43	1.36e+03	1.70e+03	S.2	-0.14	1829.0	0.97
32	CAF	Intercept	S.3 excl.	0.69	4916	0.56	7.15e-53	2.20e+03	4.64e+02	4.00e-06	1.28e+03	3.11e+03	S.3	-3.96	13062.0	0.69
33	CAF	NH4-N	S.3 excl.	0.69	4916	0.56	7.15e-53	1.56e+03	7.42e+01	7.15e-53	1.42e+03	1.71e+03	S.3	-3.96	13062.0	0.69
34	CAF	Intercept	S.4 excl.	0.62	5733	0.61	1.61e-42	2.83e+03	5.51e+02	7.00e-07	1.74e+03	3.92e+03	S.4	0.03	2656.0	0.36
35	CAF	NH4-N	S.4 excl.	0.62	5733	0.61	1.61e-42	1.54e+03	8.67e+01	1.61e-42	1.37e+03	1.71e+03	S.4	0.03	2656.0	0.36
36	CAF	Intercept	S.5 excl.	0.66	5269	0.55	2.57e-46	3.10e+03	5.10e+02	6.68e-09	2.09e+03	4.10e+03	S.5	-0.08	7371.0	1.17
37	CAF	NH4-N	S.5 excl.	0.66	5269	0.55	2.57e-46	1.53e+03	7.96e+01	2.57e-46	1.38e+03	1.69e+03	S.5	-0.08	7371.0	1.17
38	CAF	Intercept	S.6 excl.	0.66	5201	0.58	4.35e-49	2.42e+03	4.92e+02	1.89e-06	1.45e+03	3.39e+03	S.6	-0.8	10036.0	0.71
39	CAF	NH4-N	S.6 excl.	0.66	5201	0.58	4.35e-49	1.55e+03	7.86e+01	4.35e-49	1.40e+03	1.71e+03	S.6	-0.8	10036.0	0.71
40	CAF	Intercept	S.9 excl.	0.61	5957	0.59	8.52e-37	3.20e+03	6.22e+02	6.92e-07	1.98e+03	4.43e+03	S.9	0.17	3087.0	0.64
41	CAF	NH4-N	S.9 excl.	0.61	5957	0.59	8.52e-37	1.51e+03	9.25e+01	8.52e-37	1.33e+03	1.69e+03	S.9	0.17	3087.0	0.64
42	CAF	Intercept	S.11 excl.	0.6	5680	0.58	6.94e-41	3.24e+03	5.57e+02	2.33e-08	2.15e+03	4.34e+03	S.11	-43.74	3311.0	3.69
43	CAF	NH4-N	S.11 excl.	0.6	5680	0.58	6.94e-41	1.50e+03	8.76e+01	6.94e-41	1.33e+03	1.67e+03	S.11	-43.74	3311.0	3.69
44	CAF	Intercept	S.12 excl.	0.61	5764	0.6	5.63e-41	2.85e+03	5.73e+02	1.50e-06	1.72e+03	3.98e+03	S.12	0.29	2717.0	0.55
45	CAF	NH4-N	S.12 excl.	0.61	5764	0.6	5.63e-41	1.54e+03	8.88e+01	5.63e-41	1.36e+03	1.71e+03	S.12	0.29	2717.0	0.55
46	CAF	Intercept	S.15 excl.	0.61	5614	0.62	1.53e-44	2.86e+03	5.21e+02	1.17e-07	1.83e+03	3.89e+03	S.15	0.4	1484.0	0.12
47	CAF	NH4-N	S.15 excl.	0.61	5614	0.62	1.53e-44	1.54e+03	8.51e+01	1.53e-44	1.38e+03	1.71e+03	S.15	0.4	1484.0	0.12
48	CAF	Intercept	S.16 excl.	0.62	5477	0.62	1.52e-44	2.77e+03	5.11e+02	1.68e-07	1.76e+03	3.78e+03	S.16	0.07	6986.0	0.46
49	CAF	NH4-N	S.16 excl.	0.62	5477	0.62	1.52e-44	1.62e+03	8.87e+01	1.52e-44	1.44e+03	1.79e+03	S.16	0.07	6986.0	0.46
50	CAF	Intercept	S.17 excl.	0.62	5601	0.59	3.02e-44	2.95e+03	5.33e+02	9.32e-08	1.90e+03	4.00e+03	S.17	-13.07	4297.0	0.99
51	CAF	NH4-N	S.17 excl.	0.62	5601	0.59	3.02e-44	1.55e+03	8.51e+01	3.02e-44	1.38e+03	1.71e+03	S.17	-13.07	4297.0	0.99
52	CAF	Intercept	S.18 excl.	0.53	5605	0.68	3.38e-68	2.79e+03	3.80e+02	1.06e-12	2.05e+03	3.54e+03	S.18	0.59	4240.0	0.17
53	CAF	NH4-N	S.18 excl.	0.53	5605	0.68	3.38e-68	1.55e+03	7.25e+01	3.38e-68	1.41e+03	1.69e+03	S.18	0.59	4240.0	0.17
54	CAF	Intercept	S.19 excl.	0.62	5546	0.58	2.25e-44	3.15e+03	5.24e+02	8.52e-09	2.12e+03	4.18e+03	S.19	-145.71	5515.0	3.75
55	CAF	NH4-N	S.19 excl.	0.62	5546	0.58	2.25e-44	1.52e+03	8.39e+01	2.25e-44	1.36e+03	1.69e+03	S.19	-145.71	5515.0	3.75
56	CYC	Intercept	S.1 excl.	0.49	5758	0.68	1.94e-31	3.40e+03	5.43e+02	2.13e-09	2.33e+03	4.48e+03	S.1	0.83	2335.0	0.25
57	CYC	NH4-N	S.1 excl.	0.49	5758	0.68	1.94e-31	1.24e+03	8.85e+01	1.94e-31	1.06e+03	1.41e+03	S.1	0.83	2335.0	0.25
58	CYC	Intercept	S.2 excl.	0.49	5706	0.65	6.74e-32	3.49e+03	5.45e+02	9.99e-10	2.42e+03	4.57e+03	S.2	-1.56	2703.0	1.93
59	CYC	NH4-N	S.2 excl.	0.49	5706	0.65	6.74e-32	1.22e+03	8.70e+01	6.74e-32	1.05e+03	1.40e+03	S.2	-1.56	2703.0	1.93
60	CYC	Intercept	S.3 excl.	0.64	4426	0.54	3.34e-46	2.89e+03	4.19e+02	6.06e-11	2.07e+03	3.72e+03	S.3	-0.29	16813.0	1.11
61	CYC	NH4-N	S.3 excl.	0.64	4426	0.54	3.34e-46	1.25e+03	6.68e+01	3.34e-46	1.12e+03	1.39e+03	S.3	-0.29	16813.0	1.11
62	CYC	Intercept	S.4 excl.	0.58	5087	0.61	4.07e-38	3.04e+03	4.91e+02	3.28e-09	2.08e+03	4.01e+03	S.4	-0.08	9810.0	1.03
63	CYC	NH4-N	S.4 excl.	0.58	5087	0.61	4.07e-38	1.25e+03	7.70e+01	4.07e-38	1.10e+03	1.40e+03	S.4	-0.08	9810.0	1.03
64	CYC	Intercept	S.5 excl.	0.51	5872	0.68	4.85e-31	3.34e+03	5.70e+02	1.98e-08	2.22e+03	4.47e+03	S.5	-0.23	3156.0	0.43
65	CYC	NH4-N	S.5 excl.	0.51	5872	0.68	4.85e-31	1.24e+03	8.87e+01	4.85e-31	1.07e+03	1.42e+03	S.5	-0.23	3156.0	0.43
66	CYC	Intercept	S.6 excl.	0.54	5424	0.66	9.85e-36	2.88e+03	5.15e+02	7.45e-08	1.86e+03	3.89e+03	S.6	-2.25	8806.0	0.62
67	CYC	NH4-N	S.6 excl.	0.54	5424	0.66	9.85e-36	1.26e+03	8.19e+01	9.85e-36	1.10e+03	1.42e+03	S.6	-2.25	8806.0	0.62
68	CYC	Intercept	S.9 excl.	0.48	6062	0.63	2.45e-26	4.08e+03	6.33e+02	1.10e-09	2.83e+03	5.32e+03	S.9	-3.69	3203.0	0.92
69	CYC	NH4-N	S.9 excl.	0.48	6062	0.63	2.45e-26	1.19e+03	9.40e+01	2.45e-26	1.00e+03	1.37e+03	S.9	-3.69	3203.0	0.92
70	CYC	Intercept	S.11 excl.	0.48	5756	0.64	1.05e-29	3.80e+03	5.66e+02	1.95e-10	2.69e+03	4.92e+03	S.11	-54.8	3833.0	5.25
71	CYC	NH4-N	S.11 excl.	0.48	5756	0.64	1.05e-29	1.19e+03	8.87e+01	1.05e-29	1.02e+03	1.37e+03	S.11	-54.8	3833.0	5.25
72	CYC	Intercept	S.12 excl.	0.49	5899	0.66	2.03e-29	3.53e+03	5.88e+02	9.17e-09	2.37e+03	4.69e+03	S.12	0.05	1916.0	0.49
73	CYC	NH4-N	S.12 excl.	0.49	5899	0.66	2.03e-29	1.22e+03	9.09e+01	2.03e-29	1.04e+03	1.40e+03	S.12	0.05	1916.0	0.49
74	CYC	Intercept	S.15 excl.	0.5	5677	0.68	5.62e-33	3.30e+03	5.28e+02	2.24e-09	2.26e+03	4.34e+03	S.15	-1.42	3791.0	0.28
75	CYC	NH4-N	S.15 excl.	0.5	5677	0.68	5.62e-33	1.24e+03	8.61e+01	5.62e-33	1.07e+03	1.41e+03	S.15	-1.42	3791.0	0.28
76	CYC	Intercept	S.16 excl.	0.48	5702	0.7	1.01e-30	3.28e+03	5.33e+02	4.17e-09	2.23e+03	4.33e+03	S.16	0.18	4003.0	0.25
77	CYC	NH4-N	S.16 excl.	0.48	5702	0.7	1.01e-30	1.27e+03	9.23e+01	1.01e-30	1.08e+03	1.45e+03	S.16	0.18	4003.0	0.25
78	CYC	Intercept	S.17 excl.	0.5	5722	0.67	3.92e-32	3.33e+03	5.46e+02	5.44e-09	2.25e+03	4.41e+03	S.17	0.52	3603.0	0.5
79	CYC	NH4-N	S.17 excl.	0.5	5722	0.67	3.92e-32	1.23e+03	8.70e+01	3.92e-32	1.06e+03	1.41e+03	S.17	0.52	3603.0	0.5
80	CYC	Intercept	S.18 excl.	0.43	5743	0.74	1.72e-50	3.21e+03	3.90e+02	2.49e-15	2.45e+03	3.98e+03	S.18	0.55	3211.0	0.16
81	CYC	NH4-N	S.18 excl.	0.43	5743	0.74	1.72e-50	1.28e+03	7.42e+01	1.72e-50	1.14e+03	1.43e+03	S.18	0.55	3211.0	0.16
82	CYC	Intercept	S.19 excl.	0.5	5713	0.66	2.64e-32	3.53e+03	5.42e+02	5.47e-10	2.46e+03	4.60e+03	S.19	-6.54	3371.0	1.03
83	CYC	NH4-N	S.19 excl.	0.5	5713	0.66	2.64e-32	1.23e+03	8.64e+01	2.64e-32	1.06e+03	1.40e+03	S.19	-6.54	3371.0	1.03
84	CAN	Intercept	S.1 excl.	0.17	124	0.92	5.18e-09	8.38e+01	1.25e+01	2.04e-10	5.93e+01	1.08e+02	S.1	0.1	107.0	0.74
85	CAN	NH4-N	S.1 excl.	0.17	124	0.92	5.18e-09	1.20e+01	1.97e+00	5.18e-09	8.16e+00	1.59e+01	S.1	0.1	107.0	0.74
86	CAN	Intercept	S.2 excl.	0.16	124	0.9	8.38e-09	8.67e+01	1.25e+01	5.04e-11	6.21e+01	1.11e+02	S.2	-30.14	72.0	3.69
87	CAN	NH4-N	S.2 excl.	0.16	124	0.9	8.38e-09	1.17e+01	1.94e+00	8.38e-09	7.86e+00	1.55e+01	S.2	-30.14	72.0	3.69
88	CAN	Intercept	S.3 excl.	0.2	118	0.91	1.49e-10	7.53e+01	1.19e+01	1.87e-09	5.18e+01	9.88e+01	S.3	-0.85	200.0	0.82
89	CAN	NH4-N	S.3 excl.	0.2	118	0.91	1.49e-10	1.25e+01	1.84e+00	1.49e-10	8.84e+00	1.61e+01	S.3	-0.85	200.0	0.82
90	CAN	Intercept	S.4 excl.	0.18	121	0.87	1.98e-09	8.47e+01	1.24e+01	1.33e-10	6.02e+01	1.09e+02	S.4	0.01	149.0	1.31
91	CAN	NH4-N	S.4 excl.	0.18	121	0.87	1.98e-09	1.19e+01	1.88e+00	1.98e-09	8.19e+00	1.56e+01	S.4	0.01	149.0	1.31
92	CAN	Intercept	S.5 excl.	0.18	126	0.92	6.76e-09	8.38e+01	1.30e+01	1.21e-09	5.81e+01	1.10e+02	S.5	0.01	104.0	0.83
93	CAN	NH4-N	S.5 excl.	0.18	126	0.92	6.76e-09	1.19e+01	1.96e+00	6.76e-09	8.08e+00	1.58e+01	S.5	0.01	104.0	0.83
94	CAN	Intercept	S.6 excl.	0.23	108	0.85	2.53e-12	7.19e+01	1.09e+01	4.53e-10	5.04e+01	9.35e+01	S.6	-0.58	281.0	1.01
95	CAN	NH4-N	S.6 excl.	0.23	108	0.85	2.53e-12	1.26e+01	1.68e+00	2.53e-12	9.29e+00	1.59e+01	S.6	-0.58	281.0	1.01
96	CAN	Intercept	S.9 excl.	0.14	132	0.86	1.22e-06	1.01e+02	1.49e+01	2.26e-10	7.15e+01	1.30e+02	S.9	-0.93	86.0	1.37
97	CAN	NH4-N	S.9 excl.	0.14	132	0.86	1.22e-06	1.07e+01	2.12e+00	1.22e-06	6.52e+00	1.49e+01	S.9	-0.93	86.0	1.37
98	CAN	Intercept	S.11 excl.	0.16	124	0.9	7.42e-09	8.67e+01	1.24e+01	4.53e-11	6.22e+01	1.11e+02	S.11	-114.52	78.0	3.92
99	CAN	NH4-N	S.11 excl.	0.16	124	0.9	7.42e-09	1.17e+01	1.94e+00	7.42e-09	7.89e+00	1.55e+01	S.11	-114.52	78.0	3.92
100	CAN	Intercept	S.12 excl.	0.15	128	0.9	4.81e-08	8.71e+01	1.36e+01	1.45e-09	6.02e+01	1.14e+02	S.12	0.05	77.0	0.89
101	CAN	NH4-N	S.12 excl.	0.15	128	0.9	4.81e-08	1.16e+01	2.04e+00	4.81e-08	7.60e+00	1.56e+01	S.12	0.05	77.0	0.89
102	CAN	Intercept	S.15 excl.	0.17	125	0.93	3.38e-09	8.33e+01	1.23e+01	1.60e-10	5.90e+01	1.08e+02	S.15	-0.75	68.0	0.39
103	CAN	NH4-N	S.15 excl.	0.17	125	0.93	3.38e-09	1.21e+01	1.95e+00	3.38e-09	8.22e+00	1.59e+01	S.15	-0.75	68.0	0.39
104	CAN	Intercept	S.16 excl.	0.11	117	0.94	3.78e-06	8.77e+01	1.16e+01	1.64e-12	6.48e+01	1.11e+02	S.16	-0.95	226.0	0.64
105	CAN	NH4-N	S.16 excl.	0.11	117	0.94	3.78e-06	9.25e+00	1.94e+00	3.78e-06	5.42e+00	1.31e+01	S.16	-0.95	226.0	0.64
106	CAN	Intercept	S.17 excl.	0.15	126	0.91	2.07e-08	8.72e+01	1.28e+01	1.27e-10	6.19e+01	1.12e+02	S.17	0.35	68.0	0.75
107	CAN	NH4-N	S.17 excl.	0.15	126	0.91	2.07e-08	1.16e+01	1.97e+00	2.07e-08	7.66e+00	1.54e+01	S.17	0.35	68.0	0.75
108	CAN	Intercept	S.18 excl.	0.17	126	0.95	8.02e-17	7.68e+01	9.07e+00	5.97e-16	5.89e+01	9.46e+01	S.18	-4.38	101.0	0.49
109	CAN	NH4-N	S.18 excl.	0.17	126	0.95	8.02e-17	1.46e+01	1.67e+00	8.02e-17	1.13e+01	1.79e+01	S.18	-4.38	101.0	0.49
110	CAN	Intercept	S.19 excl.	0.16	125	0.89	1.10e-08	8.86e+01	1.26e+01	4.01e-11	6.37e+01	1.14e+02	S.19	-12.66	76.0	1.74
111	CAN	NH4-N	S.19 excl.	0.16	125	0.89	1.10e-08	1.17e+01	1.95e+00	1.10e-08	7.82e+00	1.55e+01	S.19	-12.66	76.0	1.74
112	CIT	Intercept	S.1 excl.	0.78	7	0.39	1.88e-43	4.65e+00	9.79e-01	5.39e-06	2.72e+00	6.59e+00	S.1
113	CIT	NH4-N	S.1 excl.	0.78	7	0.39	1.88e-43	2.76e+00	1.29e-01	1.88e-43	2.50e+00	3.01e+00	S.1
114	CIT	Intercept	S.2 excl.	0.78	7	0.39	1.88e-43	4.65e+00	9.79e-01	5.39e-06	2.72e+00	6.59e+00	S.2
115	CIT	NH4-N	S.2 excl.	0.78	7	0.39	1.88e-43	2.76e+00	1.29e-01	1.88e-43	2.50e+00	3.01e+00	S.2
116	CIT	Intercept	S.3 excl.	0.78	7	0.39	1.88e-43	4.65e+00	9.79e-01	5.39e-06	2.72e+00	6.59e+00	S.3
117	CIT	NH4-N	S.3 excl.	0.78	7	0.39	1.88e-43	2.76e+00	1.29e-01	1.88e-43	2.50e+00	3.01e+00	S.3
118	CIT	Intercept	S.4 excl.	0.78	7	0.39	1.88e-43	4.65e+00	9.79e-01	5.39e-06	2.72e+00	6.59e+00	S.4
119	CIT	NH4-N	S.4 excl.	0.78	7	0.39	1.88e-43	2.76e+00	1.29e-01	1.88e-43	2.50e+00	3.01e+00	S.4
120	CIT	Intercept	S.5 excl.	0.79	7	0.37	2.23e-37	5.63e+00	1.10e+00	1.50e-06	3.44e+00	7.82e+00	S.5	-0.39	6.0	0.64
121	CIT	NH4-N	S.5 excl.	0.79	7	0.37	2.23e-37	2.71e+00	1.35e-01	2.23e-37	2.44e+00	2.97e+00	S.5	-0.39	6.0	0.64
122	CIT	Intercept	S.6 excl.	0.82	7	0.37	1.02e-43	3.77e+00	9.81e-01	1.98e-04	1.83e+00	5.71e+00	S.6	-0.36	11.0	0.57
123	CIT	NH4-N	S.6 excl.	0.82	7	0.37	1.02e-43	2.81e+00	1.25e-01	1.02e-43	2.56e+00	3.05e+00	S.6	-0.36	11.0	0.57
124	CIT	Intercept	S.9 excl.	0.78	8	0.37	3.40e-31	4.26e+00	1.38e+00	2.76e-03	1.51e+00	7.01e+00	S.9	-0.2	4.0	0.48
125	CIT	NH4-N	S.9 excl.	0.78	8	0.37	3.40e-31	2.80e+00	1.57e-01	3.40e-31	2.48e+00	3.11e+00	S.9	-0.2	4.0	0.48
126	CIT	Intercept	S.11 excl.	0.78	7	0.39	5.22e-43	4.70e+00	9.88e-01	5.23e-06	2.75e+00	6.66e+00	S.11		3.0	0.69
127	CIT	NH4-N	S.11 excl.	0.78	7	0.39	5.22e-43	2.75e+00	1.30e-01	5.22e-43	2.50e+00	3.01e+00	S.11		3.0	0.69
128	CIT	Intercept	S.12 excl.	0.78	7	0.39	6.10e-39	4.74e+00	1.09e+00	3.00e-05	2.58e+00	6.90e+00	S.12	-0.13	3.0	0.37
129	CIT	NH4-N	S.12 excl.	0.78	7	0.39	6.10e-39	2.75e+00	1.38e-01	6.10e-39	2.48e+00	3.03e+00	S.12	-0.13	3.0	0.37
130	CIT	Intercept	S.15 excl.	0.79	7	0.4	4.01e-42	4.60e+00	9.86e-01	8.32e-06	2.64e+00	6.55e+00	S.15	0.36	7.0	0.31
131	CIT	NH4-N	S.15 excl.	0.79	7	0.4	4.01e-42	2.75e+00	1.30e-01	4.01e-42	2.49e+00	3.00e+00	S.15	0.36	7.0	0.31
132	CIT	Intercept	S.16 excl.	0.83	7	0.37	5.24e-46	4.43e+00	9.04e-01	3.19e-06	2.64e+00	6.22e+00	S.16	-2.02	14.0	0.61
133	CIT	NH4-N	S.16 excl.	0.83	7	0.37	5.24e-46	3.00e+00	1.27e-01	5.24e-46	2.74e+00	3.25e+00	S.16	-2.02	14.0	0.61
134	CIT	Intercept	S.17 excl.	0.79	7	0.38	2.25e-41	4.69e+00	1.03e+00	1.34e-05	2.65e+00	6.73e+00	S.17	-9.01	7.0	0.73
135	CIT	NH4-N	S.17 excl.	0.79	7	0.38	2.25e-41	2.78e+00	1.32e-01	2.25e-41	2.52e+00	3.04e+00	S.17	-9.01	7.0	0.73
136	CIT	Intercept	S.18 excl.	0.72	7	0.44	2.35e-64	5.01e+00	6.88e-01	5.09e-12	3.66e+00	6.37e+00	S.18	0.38	10.0	0.23
137	CIT	NH4-N	S.18 excl.	0.72	7	0.44	2.35e-64	2.57e+00	1.07e-01	2.35e-64	2.36e+00	2.79e+00	S.18	0.38	10.0	0.23
138	CIT	Intercept	S.19 excl.	0.78	7	0.39	1.88e-43	4.65e+00	9.79e-01	5.39e-06	2.72e+00	6.59e+00	S.19
139	CIT	NH4-N	S.19 excl.	0.78	7	0.39	1.88e-43	2.76e+00	1.29e-01	1.88e-43	2.50e+00	3.01e+00	S.19
140	DCF	Intercept	S.1 excl.	0.05	347	1.2	2.04e-03	2.20e+02	3.32e+01	2.89e-10	1.55e+02	2.86e+02	S.1	-0.29	922.0	1.11
141	DCF	NH4-N	S.1 excl.	0.05	347	1.2	2.04e-03	1.68e+01	5.37e+00	2.04e-03	6.19e+00	2.74e+01	S.1	-0.29	922.0	1.11
142	DCF	Intercept	S.2 excl.	0.06	400	1.23	2.70e-04	2.28e+02	3.86e+01	1.55e-08	1.51e+02	3.04e+02	S.2	-37.26	187.0	3.93
143	DCF	NH4-N	S.2 excl.	0.06	400	1.23	2.70e-04	2.28e+01	6.14e+00	2.70e-04	1.07e+01	3.49e+01	S.2	-37.26	187.0	3.93
144	DCF	Intercept	S.3 excl.	0.09	363	1.23	1.40e-05	1.91e+02	3.48e+01	1.33e-07	1.22e+02	2.59e+02	S.3	-0.59	820.0	1.06
145	DCF	NH4-N	S.3 excl.	0.09	363	1.23	1.40e-05	2.46e+01	5.51e+00	1.40e-05	1.37e+01	3.54e+01	S.3	-0.59	820.0	1.06
146	DCF	Intercept	S.4 excl.	0.07	410	1.26	2.30e-04	2.24e+02	4.02e+01	8.64e-08	1.45e+02	3.03e+02	S.4	-0.12	173.0	0.74
147	DCF	NH4-N	S.4 excl.	0.07	410	1.26	2.30e-04	2.35e+01	6.26e+00	2.30e-04	1.12e+01	3.58e+01	S.4	-0.12	173.0	0.74
148	DCF	Intercept	S.5 excl.	0.07	409	1.28	2.02e-04	2.17e+02	4.03e+01	2.16e-07	1.38e+02	2.97e+02	S.5	0.02	270.0	0.87
149	DCF	NH4-N	S.5 excl.	0.07	409	1.28	2.02e-04	2.36e+01	6.23e+00	2.02e-04	1.13e+01	3.59e+01	S.5	0.02	270.0	0.87
150	DCF	Intercept	S.6 excl.	0.09	381	1.26	2.10e-05	1.94e+02	3.67e+01	3.11e-07	1.22e+02	2.67e+02	S.6	-0.48	613.0	1.01
151	DCF	NH4-N	S.6 excl.	0.09	381	1.26	2.10e-05	2.52e+01	5.79e+00	2.10e-05	1.38e+01	3.67e+01	S.6	-0.48	613.0	1.01
152	DCF	Intercept	S.9 excl.	0.08	390	1.18	1.75e-04	2.21e+02	4.16e+01	3.20e-07	1.39e+02	3.03e+02	S.9	0.0	420.0	1.65
153	DCF	NH4-N	S.9 excl.	0.08	390	1.18	1.75e-04	2.35e+01	6.11e+00	1.75e-04	1.14e+01	3.55e+01	S.9	0.0	420.0	1.65
154	DCF	Intercept	S.11 excl.	0.06	404	1.21	6.37e-04	2.39e+02	3.99e+01	9.54e-09	1.60e+02	3.18e+02	S.11	-13.96	219.0	5.48
155	DCF	NH4-N	S.11 excl.	0.06	404	1.21	6.37e-04	2.17e+01	6.24e+00	6.37e-04	9.36e+00	3.40e+01	S.11	-13.96	219.0	5.48
156	DCF	Intercept	S.12 excl.	0.06	413	1.22	9.23e-04	2.41e+02	4.19e+01	3.70e-08	1.58e+02	3.23e+02	S.12	-1.41	169.0	1.29
157	DCF	NH4-N	S.12 excl.	0.06	413	1.22	9.23e-04	2.16e+01	6.43e+00	9.23e-04	8.96e+00	3.43e+01	S.12	-1.41	169.0	1.29
158	DCF	Intercept	S.15 excl.	0.07	400	1.28	1.47e-04	2.16e+02	3.78e+01	3.65e-08	1.42e+02	2.91e+02	S.15	-0.48	177.0	0.39
159	DCF	NH4-N	S.15 excl.	0.07	400	1.28	1.47e-04	2.36e+01	6.11e+00	1.47e-04	1.16e+01	3.57e+01	S.15	-0.48	177.0	0.39
160	DCF	Intercept	S.16 excl.	0.06	397	1.27	3.92e-04	2.22e+02	3.77e+01	1.66e-08	1.48e+02	2.96e+02	S.16	0.17	360.0	0.84
161	DCF	NH4-N	S.16 excl.	0.06	397	1.27	3.92e-04	2.34e+01	6.48e+00	3.92e-04	1.06e+01	3.61e+01	S.16	0.17	360.0	0.84
162	DCF	Intercept	S.17 excl.	0.06	404	1.24	3.27e-04	2.30e+02	3.92e+01	1.88e-08	1.52e+02	3.07e+02	S.17	-0.26	170.0	1.12
163	DCF	NH4-N	S.17 excl.	0.06	404	1.24	3.27e-04	2.27e+01	6.19e+00	3.27e-04	1.04e+01	3.49e+01	S.17	-0.26	170.0	1.12
164	DCF	Intercept	S.18 excl.	0.09	401	1.28	6.76e-10	1.93e+02	2.76e+01	1.10e-11	1.39e+02	2.48e+02	S.18	-7.09	351.0	0.89
165	DCF	NH4-N	S.18 excl.	0.09	401	1.28	6.76e-10	3.30e+01	5.22e+00	6.76e-10	2.28e+01	4.33e+01	S.18	-7.09	351.0	0.89
166	DCF	Intercept	S.19 excl.	0.07	402	1.22	2.22e-04	2.30e+02	3.87e+01	1.12e-08	1.54e+02	3.07e+02	S.19	-104.21	219.0	3.15
167	DCF	NH4-N	S.19 excl.	0.07	402	1.22	2.22e-04	2.30e+01	6.12e+00	2.22e-04	1.10e+01	3.51e+01	S.19	-104.21	219.0	3.15
168	HCT	Intercept	S.1 excl.	0.66	101	0.5	2.37e-45	7.10e+01	1.02e+01	5.63e-11	5.09e+01	9.11e+01	S.1	0.44	170.0	0.55
169	HCT	NH4-N	S.1 excl.	0.66	101	0.5	2.37e-45	3.03e+01	1.59e+00	2.37e-45	2.72e+01	3.34e+01	S.1	0.44	170.0	0.55
170	HCT	Intercept	S.2 excl.	0.65	106	0.5	4.23e-45	7.16e+01	1.08e+01	3.01e-10	5.04e+01	9.28e+01	S.2	0.4	43.0	0.54
171	HCT	NH4-N	S.2 excl.	0.65	106	0.5	4.23e-45	3.11e+01	1.67e+00	4.23e-45	2.79e+01	3.44e+01	S.2	0.4	43.0	0.54
172	HCT	Intercept	S.3 excl.	0.69	100	0.49	4.24e-49	6.15e+01	1.02e+01	8.00e-09	4.14e+01	8.16e+01	S.3	-2.01	183.0	0.59
173	HCT	NH4-N	S.3 excl.	0.69	100	0.49	4.24e-49	3.17e+01	1.56e+00	4.24e-49	2.86e+01	3.47e+01	S.3	-2.01	183.0	0.59
174	HCT	Intercept	S.4 excl.	0.67	105	0.5	1.41e-44	6.86e+01	1.10e+01	2.99e-09	4.69e+01	9.03e+01	S.4	0.03	105.0	0.59
175	HCT	NH4-N	S.4 excl.	0.67	105	0.5	1.41e-44	3.13e+01	1.65e+00	1.41e-44	2.80e+01	3.46e+01	S.4	0.03	105.0	0.59
176	HCT	Intercept	S.5 excl.	0.67	108	0.5	1.03e-42	7.30e+01	1.13e+01	9.76e-10	5.08e+01	9.53e+01	S.5	0.05	88.0	0.53
177	HCT	NH4-N	S.5 excl.	0.67	108	0.5	1.03e-42	3.11e+01	1.68e+00	1.03e-42	2.78e+01	3.44e+01	S.5	0.05	88.0	0.53
178	HCT	Intercept	S.6 excl.	0.65	107	0.51	1.30e-44	6.93e+01	1.09e+01	1.78e-09	4.77e+01	9.09e+01	S.6	-0.32	71.0	0.39
179	HCT	NH4-N	S.6 excl.	0.65	107	0.51	1.30e-44	3.13e+01	1.67e+00	1.30e-44	2.80e+01	3.46e+01	S.6	-0.32	71.0	0.39
180	HCT	Intercept	S.9 excl.	0.63	113	0.48	2.13e-36	8.43e+01	1.28e+01	6.36e-10	5.90e+01	1.10e+02	S.9	-0.23	69.0	0.7
181	HCT	NH4-N	S.9 excl.	0.63	113	0.48	2.13e-36	3.01e+01	1.82e+00	2.13e-36	2.65e+01	3.37e+01	S.9	-0.23	69.0	0.7
182	HCT	Intercept	S.11 excl.	0.64	107	0.5	1.22e-44	7.34e+01	1.08e+01	1.37e-10	5.21e+01	9.48e+01	S.11	-2.06	50.0	0.94
183	HCT	NH4-N	S.11 excl.	0.64	107	0.5	1.22e-44	3.10e+01	1.67e+00	1.22e-44	2.77e+01	3.43e+01	S.11	-2.06	50.0	0.94
184	HCT	Intercept	S.12 excl.	0.64	110	0.5	2.39e-41	7.10e+01	1.18e+01	8.94e-09	4.78e+01	9.42e+01	S.12	0.19	49.0	0.43
185	HCT	NH4-N	S.12 excl.	0.64	110	0.5	2.39e-41	3.12e+01	1.75e+00	2.39e-41	2.77e+01	3.47e+01	S.12	0.19	49.0	0.43
186	HCT	Intercept	S.15 excl.	0.68	97	0.48	1.65e-49	6.81e+01	9.67e+00	3.37e-11	4.90e+01	8.72e+01	S.15	-0.81	260.0	0.59
187	HCT	NH4-N	S.15 excl.	0.68	97	0.48	1.65e-49	3.08e+01	1.52e+00	1.65e-49	2.78e+01	3.38e+01	S.15	-0.81	260.0	0.59
188	HCT	Intercept	S.16 excl.	0.66	104	0.51	4.93e-46	6.77e+01	1.04e+01	7.99e-10	4.71e+01	8.83e+01	S.16	-1.2	140.0	0.45
189	HCT	NH4-N	S.16 excl.	0.66	104	0.51	4.93e-46	3.33e+01	1.74e+00	4.93e-46	2.99e+01	3.68e+01	S.16	-1.2	140.0	0.45
190	HCT	Intercept	S.17 excl.	0.65	107	0.5	8.22e-44	7.51e+01	1.10e+01	1.26e-10	5.33e+01	9.68e+01	S.17	-2.18	72.0	0.77
191	HCT	NH4-N	S.17 excl.	0.65	107	0.5	8.22e-44	3.11e+01	1.68e+00	8.22e-44	2.78e+01	3.44e+01	S.17	-2.18	72.0	0.77
192	HCT	Intercept	S.18 excl.	0.57	105	0.55	9.40e-71	7.07e+01	7.67e+00	2.43e-18	5.56e+01	8.57e+01	S.18	0.57	114.0	0.22
193	HCT	NH4-N	S.18 excl.	0.57	105	0.55	9.40e-71	3.13e+01	1.40e+00	9.40e-71	2.86e+01	3.41e+01	S.18	0.57	114.0	0.22
194	HCT	Intercept	S.19 excl.	0.65	107	0.5	4.04e-44	7.61e+01	1.09e+01	4.52e-11	5.47e+01	9.76e+01	S.19	-2.39	76.0	0.99
195	HCT	NH4-N	S.19 excl.	0.65	107	0.5	4.04e-44	3.09e+01	1.67e+00	4.04e-44	2.76e+01	3.41e+01	S.19	-2.39	76.0	0.99
196	TCS	Intercept	S.1 excl.	0.33	17	0.56	2.44e-13	1.82e+01	2.23e+00	2.15e-13	1.38e+01	2.27e+01	S.1	0.42	12.0	0.41
197	TCS	NH4-N	S.1 excl.	0.33	17	0.56	2.44e-13	2.45e+00	3.00e-01	2.44e-13	1.85e+00	3.04e+00	S.1	0.42	12.0	0.41
198	TCS	Intercept	S.2 excl.	0.33	17	0.56	7.38e-14	1.81e+01	2.20e+00	1.27e-13	1.38e+01	2.25e+01	S.2	-0.12	4.0	0.29
199	TCS	NH4-N	S.2 excl.	0.33	17	0.56	7.38e-14	2.45e+00	2.95e-01	7.38e-14	1.87e+00	3.04e+00	S.2	-0.12	4.0	0.29
200	TCS	Intercept	S.3 excl.	0.46	14	0.49	2.19e-19	1.56e+01	1.87e+00	8.49e-14	1.19e+01	1.93e+01	S.3	-0.57	39.0	0.82
201	TCS	NH4-N	S.3 excl.	0.46	14	0.49	2.19e-19	2.60e+00	2.45e-01	2.19e-19	2.11e+00	3.08e+00	S.3	-0.57	39.0	0.82
202	TCS	Intercept	S.4 excl.	0.34	17	0.55	2.50e-13	1.88e+01	2.27e+00	1.22e-13	1.43e+01	2.33e+01	S.4	-0.43	13.0	0.72
203	TCS	NH4-N	S.4 excl.	0.34	17	0.55	2.50e-13	2.42e+00	2.97e-01	2.50e-13	1.83e+00	3.01e+00	S.4	-0.43	13.0	0.72
204	TCS	Intercept	S.5 excl.	0.34	17	0.55	5.89e-13	1.91e+01	2.31e+00	1.62e-13	1.45e+01	2.37e+01	S.5	-0.46	12.0	0.65
205	TCS	NH4-N	S.5 excl.	0.34	17	0.55	5.89e-13	2.41e+00	3.00e-01	5.89e-13	1.81e+00	3.00e+00	S.5	-0.46	12.0	0.65
206	TCS	Intercept	S.6 excl.	0.34	17	0.56	1.39e-13	1.80e+01	2.28e+00	9.97e-13	1.35e+01	2.26e+01	S.6	-0.09	12.0	0.49
207	TCS	NH4-N	S.6 excl.	0.34	17	0.56	1.39e-13	2.47e+00	2.99e-01	1.39e-13	1.88e+00	3.06e+00	S.6	-0.09	12.0	0.49
208	TCS	Intercept	S.9 excl.	0.31	18	0.56	1.68e-11	1.92e+01	2.53e+00	6.85e-12	1.42e+01	2.42e+01	S.9	-0.5	7.0	0.4
209	TCS	NH4-N	S.9 excl.	0.31	18	0.56	1.68e-11	2.37e+00	3.19e-01	1.68e-11	1.74e+00	3.00e+00	S.9	-0.5	7.0	0.4
210	TCS	Intercept	S.11 excl.	0.34	17	0.56	2.10e-14	1.80e+01	2.14e+00	3.69e-14	1.38e+01	2.22e+01	S.11
211	TCS	NH4-N	S.11 excl.	0.34	17	0.56	2.10e-14	2.46e+00	2.89e-01	2.10e-14	1.89e+00	3.04e+00	S.11
212	TCS	Intercept	S.12 excl.	0.31	18	0.55	2.88e-12	1.92e+01	2.37e+00	3.11e-13	1.45e+01	2.39e+01	S.12	-3.96	8.0	0.59
213	TCS	NH4-N	S.12 excl.	0.31	18	0.55	2.88e-12	2.37e+00	3.07e-01	2.88e-12	1.76e+00	2.97e+00	S.12	-3.96	8.0	0.59
214	TCS	Intercept	S.15 excl.	0.36	16	0.56	8.02e-15	1.71e+01	2.07e+00	1.11e-13	1.30e+01	2.12e+01	S.15	-3.94	29.0	0.5
215	TCS	NH4-N	S.15 excl.	0.36	16	0.56	8.02e-15	2.44e+00	2.79e-01	8.02e-15	1.89e+00	2.99e+00	S.15	-3.94	29.0	0.5
216	TCS	Intercept	S.16 excl.	0.27	16	0.56	7.91e-11	1.87e+01	2.00e+00	3.05e-16	1.48e+01	2.27e+01	S.16	-0.72	31.0	0.48
217	TCS	NH4-N	S.16 excl.	0.27	16	0.56	7.91e-11	2.02e+00	2.86e-01	7.91e-11	1.46e+00	2.59e+00	S.16	-0.72	31.0	0.48
218	TCS	Intercept	S.17 excl.	0.33	17	0.55	4.11e-13	1.87e+01	2.31e+00	3.32e-13	1.41e+01	2.33e+01	S.17	-1.74	11.0	0.66
219	TCS	NH4-N	S.17 excl.	0.33	17	0.55	4.11e-13	2.44e+00	3.02e-01	4.11e-13	1.84e+00	3.04e+00	S.17	-1.74	11.0	0.66
220	TCS	Intercept	S.18 excl.	0.34	17	0.58	8.92e-26	1.64e+01	1.58e+00	2.29e-21	1.33e+01	1.95e+01	S.18	-2.6	18.0	0.39
221	TCS	NH4-N	S.18 excl.	0.34	17	0.58	8.92e-26	2.91e+00	2.48e-01	8.92e-26	2.42e+00	3.40e+00	S.18	-2.6	18.0	0.39
222	TCS	Intercept	S.19 excl.	0.34	17	0.55	4.52e-14	1.82e+01	2.17e+00	4.39e-14	1.39e+01	2.25e+01	S.19	-4.09	9.0	0.64
223	TCS	NH4-N	S.19 excl.	0.34	17	0.55	4.52e-14	2.45e+00	2.91e-01	4.52e-14	1.87e+00	3.02e+00	S.19	-4.09	9.0	0.64
224	DPG	Intercept	S.1 excl.	0.04	871	0.6	4.01e-03	1.60e+03	8.19e+01	1.89e-48	1.44e+03	1.76e+03	S.1	-4.08	3318.0	0.75
225	DPG	NH4-N	S.1 excl.	0.04	871	0.6	4.01e-03	-3.90e+01	1.34e+01	4.01e-03	-6.54e+01	-1.26e+01	S.1	-4.08	3318.0	0.75
226	DPG	Intercept	S.2 excl.	0.02	1135	0.72	4.31e-02	1.74e+03	1.08e+02	3.76e-38	1.52e+03	1.95e+03	S.2	-0.1	661.0	0.35
227	DPG	NH4-N	S.2 excl.	0.02	1135	0.72	4.31e-02	-3.53e+01	1.73e+01	4.31e-02	-6.94e+01	-1.10e+00	S.2	-0.1	661.0	0.35
228	DPG	Intercept	S.3 excl.	0.02	1096	0.72	5.58e-02	1.65e+03	1.03e+02	9.76e-38	1.45e+03	1.86e+03	S.3	-34.27	1612.0	0.51
229	DPG	NH4-N	S.3 excl.	0.02	1096	0.72	5.58e-02	-3.18e+01	1.66e+01	5.58e-02	-6.45e+01	7.92e-01	S.3	-34.27	1612.0	0.51
230	DPG	Intercept	S.4 excl.	0.02	1161	0.75	6.03e-02	1.70e+03	1.12e+02	6.53e-35	1.48e+03	1.92e+03	S.4	-1.0	567.0	0.28
231	DPG	NH4-N	S.4 excl.	0.02	1161	0.75	6.03e-02	-3.32e+01	1.76e+01	6.03e-02	-6.79e+01	1.45e+00	S.4	-1.0	567.0	0.28
232	DPG	Intercept	S.5 excl.	0.03	1136	0.67	2.45e-02	1.85e+03	1.10e+02	2.34e-39	1.63e+03	2.07e+03	S.5	-1.62	1050.0	1.18
233	DPG	NH4-N	S.5 excl.	0.03	1136	0.67	2.45e-02	-3.89e+01	1.72e+01	2.45e-02	-7.28e+01	-5.05e+00	S.5	-1.62	1050.0	1.18
234	DPG	Intercept	S.6 excl.	0.02	1146	0.72	4.00e-02	1.73e+03	1.08e+02	1.43e-37	1.52e+03	1.95e+03	S.6	-0.45	555.0	0.29
235	DPG	NH4-N	S.6 excl.	0.02	1146	0.72	4.00e-02	-3.58e+01	1.73e+01	4.00e-02	-6.99e+01	-1.65e+00	S.6	-0.45	555.0	0.29
236	DPG	Intercept	S.9 excl.	0.02	1215	0.77	7.04e-02	1.74e+03	1.27e+02	1.97e-29	1.49e+03	1.99e+03	S.9	0.04	546.0	0.33
237	DPG	NH4-N	S.9 excl.	0.02	1215	0.77	7.04e-02	-3.44e+01	1.89e+01	7.04e-02	-7.16e+01	2.89e+00	S.9	0.04	546.0	0.33
238	DPG	Intercept	S.11 excl.	0.04	1121	0.68	5.75e-03	1.87e+03	1.10e+02	2.16e-40	1.65e+03	2.08e+03	S.11	-2.66	1196.0	1.45
239	DPG	NH4-N	S.11 excl.	0.04	1121	0.68	5.75e-03	-4.83e+01	1.73e+01	5.75e-03	-8.24e+01	-1.42e+01	S.11	-2.66	1196.0	1.45
240	DPG	Intercept	S.12 excl.	0.05	1100	0.64	1.77e-03	1.96e+03	1.09e+02	1.10e-42	1.74e+03	2.17e+03	S.12	-24.84	1414.0	2.86
241	DPG	NH4-N	S.12 excl.	0.05	1100	0.64	1.77e-03	-5.38e+01	1.70e+01	1.77e-03	-8.72e+01	-2.03e+01	S.12	-24.84	1414.0	2.86
242	DPG	Intercept	S.15 excl.	0.02	1125	0.72	2.36e-02	1.73e+03	1.04e+02	9.91e-40	1.52e+03	1.93e+03	S.15	-10.21	1075.0	0.43
243	DPG	NH4-N	S.15 excl.	0.02	1125	0.72	2.36e-02	-3.89e+01	1.71e+01	2.36e-02	-7.26e+01	-5.28e+00	S.15	-10.21	1075.0	0.43
244	DPG	Intercept	S.16 excl.	0.04	1130	0.72	4.78e-03	1.76e+03	1.05e+02	5.44e-40	1.56e+03	1.97e+03	S.16	-34.6	1063.0	0.47
245	DPG	NH4-N	S.16 excl.	0.04	1130	0.72	4.78e-03	-5.23e+01	1.83e+01	4.78e-03	-8.84e+01	-1.61e+01	S.16	-34.6	1063.0	0.47
246	DPG	Intercept	S.17 excl.	0.02	1145	0.73	3.65e-02	1.73e+03	1.09e+02	2.14e-37	1.52e+03	1.95e+03	S.17	-0.79	605.0	0.31
247	DPG	NH4-N	S.17 excl.	0.02	1145	0.73	3.65e-02	-3.66e+01	1.74e+01	3.65e-02	-7.10e+01	-2.32e+00	S.17	-0.79	605.0	0.31
248	DPG	Intercept	S.18 excl.	0.0	1127	0.68	8.78e-01	1.67e+03	7.64e+01	1.47e-70	1.52e+03	1.82e+03	S.18	-19.58	1274.0	3.24
249	DPG	NH4-N	S.18 excl.	0.0	1127	0.68	8.78e-01	-2.25e+00	1.46e+01	8.78e-01	-3.09e+01	2.64e+01	S.18	-19.58	1274.0	3.24
250	DPG	Intercept	S.19 excl.	0.02	1138	0.71	3.26e-02	1.75e+03	1.08e+02	1.06e-38	1.54e+03	1.96e+03	S.19	-0.09	699.0	0.44
251	DPG	NH4-N	S.19 excl.	0.02	1138	0.71	3.26e-02	-3.71e+01	1.72e+01	3.26e-02	-7.10e+01	-3.10e+00	S.19	-0.09	699.0	0.44
252	6PPDQ	Intercept	S.1 excl.	0.02	16	0.39	5.83e-02	3.89e+01	1.77e+00	4.84e-52	3.54e+01	4.24e+01	S.1	-1.42	52.0	0.64
253	6PPDQ	NH4-N	S.1 excl.	0.02	16	0.39	5.83e-02	8.18e-01	4.29e-01	5.83e-02	-2.92e-02	1.67e+00	S.1	-1.42	52.0	0.64
254	6PPDQ	Intercept	S.2 excl.	0.01	20	0.46	2.14e-01	4.18e+01	2.22e+00	2.79e-44	3.74e+01	4.62e+01	S.2	-0.03	18.0	0.49
255	6PPDQ	NH4-N	S.2 excl.	0.01	20	0.46	2.14e-01	6.32e-01	5.06e-01	2.14e-01	-3.67e-01	1.63e+00	S.2	-0.03	18.0	0.49
256	6PPDQ	Intercept	S.3 excl.	0.01	20	0.47	1.53e-01	4.07e+01	2.20e+00	3.71e-43	3.64e+01	4.50e+01	S.3	-6.68	13.0	0.25
257	6PPDQ	NH4-N	S.3 excl.	0.01	20	0.47	1.53e-01	7.22e-01	5.04e-01	1.53e-01	-2.72e-01	1.72e+00	S.3	-6.68	13.0	0.25
258	6PPDQ	Intercept	S.4 excl.	0.01	20	0.47	1.28e-01	4.07e+01	2.21e+00	2.27e-42	3.64e+01	4.51e+01	S.4	-0.14	18.0	0.38
259	6PPDQ	NH4-N	S.4 excl.	0.01	20	0.47	1.28e-01	7.65e-01	4.99e-01	1.28e-01	-2.21e-01	1.75e+00	S.4	-0.14	18.0	0.38
260	6PPDQ	Intercept	S.5 excl.	0.02	20	0.45	1.14e-01	4.27e+01	2.22e+00	1.34e-43	3.83e+01	4.70e+01	S.5	-0.62	19.0	0.57
261	6PPDQ	NH4-N	S.5 excl.	0.02	20	0.45	1.14e-01	7.96e-01	5.01e-01	1.14e-01	-1.94e-01	1.79e+00	S.5	-0.62	19.0	0.57
262	6PPDQ	Intercept	S.6 excl.	0.01	20	0.48	1.59e-01	4.08e+01	2.22e+00	1.11e-42	3.65e+01	4.52e+01	S.6	-5.18	10.0	0.2
263	6PPDQ	NH4-N	S.6 excl.	0.01	20	0.48	1.59e-01	7.18e-01	5.08e-01	1.59e-01	-2.84e-01	1.72e+00	S.6	-5.18	10.0	0.2
264	6PPDQ	Intercept	S.9 excl.	0.01	21	0.49	2.48e-01	4.26e+01	2.62e+00	1.46e-34	3.75e+01	4.78e+01	S.9	-0.28	11.0	0.29
265	6PPDQ	NH4-N	S.9 excl.	0.01	21	0.49	2.48e-01	6.44e-01	5.55e-01	2.48e-01	-4.53e-01	1.74e+00	S.9	-0.28	11.0	0.29
266	6PPDQ	Intercept	S.11 excl.	0.0	19	0.45	4.44e-01	4.34e+01	2.27e+00	3.98e-44	3.89e+01	4.79e+01	S.11	-0.39	22.0	0.71
267	6PPDQ	NH4-N	S.11 excl.	0.0	19	0.45	4.44e-01	3.89e-01	5.07e-01	4.44e-01	-6.12e-01	1.39e+00	S.11	-0.39	22.0	0.71
268	6PPDQ	Intercept	S.12 excl.	0.0	20	0.45	3.95e-01	4.35e+01	2.27e+00	1.73e-44	3.91e+01	4.80e+01	S.12	-2.74	19.0	0.73
269	6PPDQ	NH4-N	S.12 excl.	0.0	20	0.45	3.95e-01	4.34e-01	5.08e-01	3.95e-01	-5.70e-01	1.44e+00	S.12	-2.74	19.0	0.73
270	6PPDQ	Intercept	S.15 excl.	0.0	20	0.47	3.68e-01	4.16e+01	2.14e+00	6.51e-46	3.73e+01	4.58e+01	S.15	-68.09	20.0	0.31
271	6PPDQ	NH4-N	S.15 excl.	0.0	20	0.47	3.68e-01	4.62e-01	5.11e-01	3.68e-01	-5.47e-01	1.47e+00	S.15	-68.09	20.0	0.31
272	6PPDQ	Intercept	S.16 excl.	0.01	20	0.47	2.12e-01	4.10e+01	2.41e+00	5.61e-39	3.63e+01	4.58e+01	S.16	-1.45	5.0	0.1
273	6PPDQ	NH4-N	S.16 excl.	0.01	20	0.47	2.12e-01	8.65e-01	6.90e-01	2.12e-01	-4.97e-01	2.23e+00	S.16	-1.45	5.0	0.1
274	6PPDQ	Intercept	S.17 excl.	0.01	20	0.47	2.15e-01	4.17e+01	2.25e+00	5.68e-43	3.72e+01	4.61e+01	S.17	0.18	7.0	0.18
275	6PPDQ	NH4-N	S.17 excl.	0.01	20	0.47	2.15e-01	6.42e-01	5.17e-01	2.15e-01	-3.77e-01	1.66e+00	S.17	0.18	7.0	0.18
276	6PPDQ	Intercept	S.18 excl.	0.02	19	0.45	4.78e-03	4.08e+01	1.50e+00	7.55e-90	3.79e+01	4.38e+01	S.18	-11.61	35.0	1.93
277	6PPDQ	NH4-N	S.18 excl.	0.02	19	0.45	4.78e-03	1.02e+00	3.59e-01	4.78e-03	3.13e-01	1.73e+00	S.18	-11.61	35.0	1.93
278	6PPDQ	Intercept	S.19 excl.	0.01	19	0.46	1.75e-01	4.10e+01	2.14e+00	8.81e-45	3.67e+01	4.52e+01	S.19	-0.26	24.0	0.45
279	6PPDQ	NH4-N	S.19 excl.	0.01	19	0.46	1.75e-01	6.69e-01	4.91e-01	1.75e-01	-3.00e-01	1.64e+00	S.19	-0.26	24.0	0.45
280	HMMM	Intercept	S.1 excl.	0.0	376	0.64	5.58e-01	5.71e+02	3.66e+01	1.39e-35	4.99e+02	6.43e+02	S.1	-0.06	318.0	0.52
281	HMMM	NH4-N	S.1 excl.	0.0	376	0.64	5.58e-01	3.40e+00	5.80e+00	5.58e-01	-8.03e+00	1.48e+01	S.1	-0.06	318.0	0.52
282	HMMM	Intercept	S.2 excl.	0.0	370	0.64	6.79e-01	5.71e+02	3.65e+01	5.45e-36	4.99e+02	6.43e+02	S.2	-0.14	451.0	0.62
283	HMMM	NH4-N	S.2 excl.	0.0	370	0.64	6.79e-01	2.35e+00	5.67e+00	6.79e-01	-8.83e+00	1.35e+01	S.2	-0.14	451.0	0.62
284	HMMM	Intercept	S.3 excl.	0.0	335	0.61	4.79e-01	5.34e+02	3.27e+01	7.15e-38	4.69e+02	5.98e+02	S.3	-8.65	967.0	0.66
285	HMMM	NH4-N	S.3 excl.	0.0	335	0.61	4.79e-01	3.60e+00	5.08e+00	4.79e-01	-6.41e+00	1.36e+01	S.3	-8.65	967.0	0.66
286	HMMM	Intercept	S.4 excl.	0.0	364	0.63	6.54e-01	5.65e+02	3.51e+01	1.50e-37	4.96e+02	6.34e+02	S.4	-57.07	756.0	0.57
287	HMMM	NH4-N	S.4 excl.	0.0	364	0.63	6.54e-01	2.48e+00	5.51e+00	6.54e-01	-8.39e+00	1.33e+01	S.4	-57.07	756.0	0.57
288	HMMM	Intercept	S.5 excl.	0.0	393	0.67	8.03e-01	5.79e+02	3.96e+01	4.85e-32	5.01e+02	6.57e+02	S.5	-0.01	161.0	0.27
289	HMMM	NH4-N	S.5 excl.	0.0	393	0.67	8.03e-01	1.49e+00	5.97e+00	8.03e-01	-1.03e+01	1.33e+01	S.5	-0.01	161.0	0.27
290	HMMM	Intercept	S.6 excl.	0.0	382	0.66	7.72e-01	5.74e+02	3.75e+01	8.94e-35	5.00e+02	6.48e+02	S.6	-0.71	154.0	0.23
291	HMMM	NH4-N	S.6 excl.	0.0	382	0.66	7.72e-01	1.68e+00	5.79e+00	7.72e-01	-9.75e+00	1.31e+01	S.6	-0.71	154.0	0.23
292	HMMM	Intercept	S.9 excl.	0.01	383	0.59	3.57e-01	6.80e+02	4.19e+01	1.85e-35	5.97e+02	7.63e+02	S.9	-11.74	370.0	1.18
293	HMMM	NH4-N	S.9 excl.	0.01	383	0.59	3.57e-01	-5.54e+00	6.00e+00	3.57e-01	-1.74e+01	6.30e+00	S.9	-11.74	370.0	1.18
294	HMMM	Intercept	S.11 excl.	0.0	377	0.62	7.18e-01	6.17e+02	3.84e+01	1.03e-36	5.41e+02	6.93e+02	S.11	-2.49	337.0	1.02
295	HMMM	NH4-N	S.11 excl.	0.0	377	0.62	7.18e-01	-2.12e+00	5.84e+00	7.18e-01	-1.36e+01	9.41e+00	S.11	-2.49	337.0	1.02
296	HMMM	Intercept	S.12 excl.	0.0	380	0.65	6.47e-01	5.71e+02	3.93e+01	6.34e-32	4.94e+02	6.49e+02	S.12	-0.02	306.0	0.5
297	HMMM	NH4-N	S.12 excl.	0.0	380	0.65	6.47e-01	2.70e+00	5.89e+00	6.47e-01	-8.92e+00	1.43e+01	S.12	-0.02	306.0	0.5
298	HMMM	Intercept	S.15 excl.	0.0	346	0.62	8.44e-01	5.65e+02	3.33e+01	4.87e-40	4.99e+02	6.31e+02	S.15	-26.86	886.0	0.62
299	HMMM	NH4-N	S.15 excl.	0.0	346	0.62	8.44e-01	-1.04e+00	5.27e+00	8.44e-01	-1.14e+01	9.36e+00	S.15	-26.86	886.0	0.62
300	HMMM	Intercept	S.16 excl.	0.01	355	0.64	1.99e-01	5.85e+02	3.43e+01	5.30e-40	5.18e+02	6.53e+02	S.16	-23.02	662.0	0.57
301	HMMM	NH4-N	S.16 excl.	0.01	355	0.64	1.99e-01	-7.44e+00	5.77e+00	1.99e-01	-1.88e+01	3.95e+00	S.16	-23.02	662.0	0.57
302	HMMM	Intercept	S.17 excl.	0.0	382	0.64	9.22e-01	5.93e+02	3.77e+01	5.37e-36	5.18e+02	6.67e+02	S.17	-4.08	164.0	0.37
303	HMMM	NH4-N	S.17 excl.	0.0	382	0.64	9.22e-01	5.71e-01	5.83e+00	9.22e-01	-1.09e+01	1.21e+01	S.17	-4.08	164.0	0.37
304	HMMM	Intercept	S.18 excl.	0.02	376	0.63	1.34e-02	5.58e+02	2.63e+01	3.86e-66	5.06e+02	6.10e+02	S.18	-225.41	390.0	1.14
305	HMMM	NH4-N	S.18 excl.	0.02	376	0.63	1.34e-02	1.21e+01	4.87e+00	1.34e-02	2.52e+00	2.17e+01	S.18	-225.41	390.0	1.14
306	HMMM	Intercept	S.19 excl.	0.0	378	0.64	9.14e-01	5.93e+02	3.71e+01	7.32e-37	5.20e+02	6.66e+02	S.19	-2.23	229.0	0.57
307	HMMM	NH4-N	S.19 excl.	0.0	378	0.64	9.14e-01	6.21e-01	5.75e+00	9.14e-01	-1.07e+01	1.20e+01	S.19	-2.23	229.0	0.57
308	2,4-D	Intercept	S.1 excl.	0.0	47	1.43	8.30e-01	3.46e+01	6.72e+00	1.22e-06	2.13e+01	4.79e+01	S.1	0.18	12.0	0.43
309	2,4-D	NH4-N	S.1 excl.	0.0	47	1.43	8.30e-01	-5.07e-01	2.36e+00	8.30e-01	-5.19e+00	4.17e+00	S.1	0.18	12.0	0.43
310	2,4-D	Intercept	S.2 excl.	0.01	46	1.38	4.51e-01	3.70e+01	6.20e+00	2.84e-08	2.47e+01	4.93e+01	S.2	-3.58	19.0	1.01
311	2,4-D	NH4-N	S.2 excl.	0.01	46	1.38	4.51e-01	-1.37e+00	1.81e+00	4.51e-01	-4.95e+00	2.22e+00	S.2	-3.58	19.0	1.01
312	2,4-D	Intercept	S.3 excl.	0.0	45	1.37	5.34e-01	3.60e+01	5.96e+00	1.90e-08	2.42e+01	4.78e+01	S.3		23.0	3.17
313	2,4-D	NH4-N	S.3 excl.	0.0	45	1.37	5.34e-01	-1.11e+00	1.77e+00	5.34e-01	-4.62e+00	2.41e+00	S.3		23.0	3.17
314	2,4-D	Intercept	S.4 excl.	0.0	45	1.37	5.10e-01	3.62e+01	5.97e+00	1.72e-08	2.44e+01	4.80e+01	S.4		28.0	5.08
315	2,4-D	NH4-N	S.4 excl.	0.0	45	1.37	5.10e-01	-1.17e+00	1.77e+00	5.10e-01	-4.67e+00	2.33e+00	S.4		28.0	5.08
316	2,4-D	Intercept	S.5 excl.	0.0	45	1.38	5.09e-01	3.60e+01	5.94e+00	1.77e-08	2.42e+01	4.77e+01	S.5
317	2,4-D	NH4-N	S.5 excl.	0.0	45	1.38	5.09e-01	-1.17e+00	1.76e+00	5.09e-01	-4.66e+00	2.32e+00	S.5
318	2,4-D	Intercept	S.6 excl.	0.0	45	1.38	5.09e-01	3.60e+01	5.94e+00	1.77e-08	2.42e+01	4.77e+01	S.6
319	2,4-D	NH4-N	S.6 excl.	0.0	45	1.38	5.09e-01	-1.17e+00	1.76e+00	5.09e-01	-4.66e+00	2.32e+00	S.6
320	2,4-D	Intercept	S.9 excl.	0.01	53	1.31	3.93e-01	4.56e+01	8.16e+00	3.29e-07	2.93e+01	6.18e+01	S.9	-20.88	25.0	1.5
321	2,4-D	NH4-N	S.9 excl.	0.01	53	1.31	3.93e-01	-1.82e+00	2.12e+00	3.93e-01	-6.04e+00	2.40e+00	S.9	-20.88	25.0	1.5
322	2,4-D	Intercept	S.11 excl.	0.0	48	1.52	6.54e-01	3.44e+01	7.06e+00	4.05e-06	2.04e+01	4.84e+01	S.11	-0.98	9.0	0.24
323	2,4-D	NH4-N	S.11 excl.	0.0	48	1.52	6.54e-01	-8.82e-01	1.96e+00	6.54e-01	-4.77e+00	3.01e+00	S.11	-0.98	9.0	0.24
324	2,4-D	Intercept	S.12 excl.	0.01	49	1.33	3.07e-01	4.24e+01	7.17e+00	5.44e-08	2.81e+01	5.66e+01	S.12	-62.1	24.0	1.65
325	2,4-D	NH4-N	S.12 excl.	0.01	49	1.33	3.07e-01	-2.01e+00	1.96e+00	3.07e-01	-5.90e+00	1.88e+00	S.12	-62.1	24.0	1.65
326	2,4-D	Intercept	S.15 excl.	0.0	46	1.37	5.87e-01	3.59e+01	5.99e+00	2.43e-08	2.40e+01	4.78e+01	S.15	-177.18	20.0	2.1
327	2,4-D	NH4-N	S.15 excl.	0.0	46	1.37	5.87e-01	-9.82e-01	1.80e+00	5.87e-01	-4.55e+00	2.59e+00	S.15	-177.18	20.0	2.1
328	2,4-D	Intercept	S.16 excl.	0.0	46	1.37	7.25e-01	3.52e+01	6.28e+00	1.45e-07	2.28e+01	4.77e+01	S.16	-68.02	16.0	1.54
329	2,4-D	NH4-N	S.16 excl.	0.0	46	1.37	7.25e-01	-7.32e-01	2.07e+00	7.25e-01	-4.84e+00	3.38e+00	S.16	-68.02	16.0	1.54
330	2,4-D	Intercept	S.17 excl.	0.0	47	1.39	5.86e-01	3.68e+01	6.48e+00	1.21e-07	2.39e+01	4.96e+01	S.17	-2.87	12.0	0.57
331	2,4-D	NH4-N	S.17 excl.	0.0	47	1.39	5.86e-01	-1.05e+00	1.92e+00	5.86e-01	-4.84e+00	2.75e+00	S.17	-2.87	12.0	0.57
332	2,4-D	Intercept	S.18 excl.	0.0	45	1.37	4.37e-01	3.58e+01	4.21e+00	2.40e-15	2.75e+01	4.41e+01	S.18	-86.83	20.0	2.11
333	2,4-D	NH4-N	S.18 excl.	0.0	45	1.37	4.37e-01	-9.90e-01	1.27e+00	4.37e-01	-3.50e+00	1.52e+00	S.18	-86.83	20.0	2.11
334	2,4-D	Intercept	S.19 excl.	0.11	10	0.51	4.59e-04	2.48e+01	1.45e+00	1.88e-32	2.20e+01	2.77e+01	S.19	-7.86	167.0	0.94
335	2,4-D	NH4-N	S.19 excl.	0.11	10	0.51	4.59e-04	-1.53e+00	4.23e-01	4.59e-04	-2.37e+00	-6.91e-01	S.19	-7.86	167.0	0.94
336	CBZ	Intercept	S.1 excl.	0.02	150	1.43	2.22e-01	8.62e+01	2.17e+01	1.37e-04	4.31e+01	1.29e+02	S.1	-624.92	89.0	6.61
337	CBZ	NH4-N	S.1 excl.	0.02	150	1.43	2.22e-01	3.20e+00	2.60e+00	2.22e-01	-1.96e+00	8.36e+00	S.1	-624.92	89.0	6.61
338	CBZ	Intercept	S.2 excl.	0.02	145	1.5	1.87e-01	7.75e+01	2.01e+01	1.99e-04	3.77e+01	1.17e+02	S.2
339	CBZ	NH4-N	S.2 excl.	0.02	145	1.5	1.87e-01	3.27e+00	2.46e+00	1.87e-01	-1.61e+00	8.16e+00	S.2
340	CBZ	Intercept	S.3 excl.	0.02	146	1.49	2.04e-01	7.96e+01	2.04e+01	1.76e-04	3.90e+01	1.20e+02	S.3	-735.11	77.0	6.0
341	CBZ	NH4-N	S.3 excl.	0.02	146	1.49	2.04e-01	3.18e+00	2.49e+00	2.04e-01	-1.75e+00	8.10e+00	S.3	-735.11	77.0	6.0
342	CBZ	Intercept	S.4 excl.	0.02	145	1.5	1.87e-01	7.75e+01	2.01e+01	1.99e-04	3.77e+01	1.17e+02	S.4
343	CBZ	NH4-N	S.4 excl.	0.02	145	1.5	1.87e-01	3.27e+00	2.46e+00	1.87e-01	-1.61e+00	8.16e+00	S.4
344	CBZ	Intercept	S.5 excl.	0.02	145	1.5	1.93e-01	7.83e+01	2.03e+01	1.97e-04	3.80e+01	1.18e+02	S.5		57.0	1.72
345	CBZ	NH4-N	S.5 excl.	0.02	145	1.5	1.93e-01	3.24e+00	2.48e+00	1.93e-01	-1.66e+00	8.15e+00	S.5		57.0	1.72
346	CBZ	Intercept	S.6 excl.	0.02	145	1.5	1.87e-01	7.75e+01	2.01e+01	1.99e-04	3.77e+01	1.17e+02	S.6
347	CBZ	NH4-N	S.6 excl.	0.02	145	1.5	1.87e-01	3.27e+00	2.46e+00	1.87e-01	-1.61e+00	8.16e+00	S.6
348	CBZ	Intercept	S.9 excl.	0.0	161	1.26	8.55e-01	1.32e+02	2.90e+01	1.94e-05	7.44e+01	1.90e+02	S.9	-1924.09	116.0	7.77
349	CBZ	NH4-N	S.9 excl.	0.0	161	1.26	8.55e-01	-5.58e-01	3.04e+00	8.55e-01	-6.62e+00	5.50e+00	S.9	-1924.09	116.0	7.77
350	CBZ	Intercept	S.11 excl.	0.01	148	1.45	3.45e-01	8.73e+01	2.20e+01	1.36e-04	4.37e+01	1.31e+02	S.11	-17958.54	78.0	7.25
351	CBZ	NH4-N	S.11 excl.	0.01	148	1.45	3.45e-01	2.47e+00	2.60e+00	3.45e-01	-2.69e+00	7.64e+00	S.11	-17958.54	78.0	7.25
352	CBZ	Intercept	S.12 excl.	0.02	145	1.5	1.97e-01	7.82e+01	2.03e+01	2.07e-04	3.79e+01	1.19e+02	S.12		42.0	1.02
353	CBZ	NH4-N	S.12 excl.	0.02	145	1.5	1.97e-01	3.22e+00	2.48e+00	1.97e-01	-1.70e+00	8.14e+00	S.12		42.0	1.02
354	CBZ	Intercept	S.15 excl.	0.01	146	1.61	2.22e-01	7.33e+01	2.06e+01	5.75e-04	3.24e+01	1.14e+02	S.15	-2.4	114.0	0.6
355	CBZ	NH4-N	S.15 excl.	0.01	146	1.61	2.22e-01	3.08e+00	2.50e+00	2.22e-01	-1.89e+00	8.04e+00	S.15	-2.4	114.0	0.6
356	CBZ	Intercept	S.16 excl.	0.0	134	1.67	5.11e-01	7.23e+01	1.89e+01	2.30e-04	3.48e+01	1.10e+02	S.16	-1.04	230.0	0.91
357	CBZ	NH4-N	S.16 excl.	0.0	134	1.67	5.11e-01	1.61e+00	2.43e+00	5.11e-01	-3.23e+00	6.44e+00	S.16	-1.04	230.0	0.91
358	CBZ	Intercept	S.17 excl.	0.01	151	1.44	3.32e-01	8.91e+01	2.26e+01	1.52e-04	4.43e+01	1.34e+02	S.17	-45.79	74.0	3.39
359	CBZ	NH4-N	S.17 excl.	0.01	151	1.44	3.32e-01	2.58e+00	2.64e+00	3.32e-01	-2.67e+00	7.82e+00	S.17	-45.79	74.0	3.39
360	CBZ	Intercept	S.18 excl.	0.03	150	1.55	2.34e-02	7.33e+01	1.52e+01	2.79e-06	4.34e+01	1.03e+02	S.18	-1.03	82.0	0.93
361	CBZ	NH4-N	S.18 excl.	0.03	150	1.55	2.34e-02	4.96e+00	2.17e+00	2.34e-02	6.78e-01	9.24e+00	S.18	-1.03	82.0	0.93
362	CBZ	Intercept	S.19 excl.	0.16	90	1.37	3.12e-05	2.43e+01	1.32e+01	6.92e-02	-1.94e+00	5.05e+01	S.19	-5.93	426.0	0.98
363	CBZ	NH4-N	S.19 excl.	0.16	90	1.37	3.12e-05	6.79e+00	1.55e+00	3.12e-05	3.71e+00	9.88e+00	S.19	-5.93	426.0	0.98
364	DCMU	Intercept	S.1 excl.	0.07	7	0.33	2.57e-02	2.59e+01	1.27e+00	3.01e-31	2.34e+01	2.84e+01	S.1	0.09	17.0	0.68
365	DCMU	NH4-N	S.1 excl.	0.07	7	0.33	2.57e-02	-8.62e-01	3.78e-01	2.57e-02	-1.62e+00	-1.08e-01	S.1	0.09	17.0	0.68
366	DCMU	Intercept	S.2 excl.	0.09	8	0.35	8.00e-03	2.68e+01	1.35e+00	9.57e-31	2.41e+01	2.94e+01	S.2	-17.32	12.0	0.83
367	DCMU	NH4-N	S.2 excl.	0.09	8	0.35	8.00e-03	-1.06e+00	3.87e-01	8.00e-03	-1.83e+00	-2.85e-01	S.2	-17.32	12.0	0.83
368	DCMU	Intercept	S.3 excl.	0.08	8	0.35	1.71e-02	2.62e+01	1.33e+00	6.39e-31	2.35e+01	2.89e+01	S.3
369	DCMU	NH4-N	S.3 excl.	0.08	8	0.35	1.71e-02	-9.47e-01	3.88e-01	1.71e-02	-1.72e+00	-1.74e-01	S.3
370	DCMU	Intercept	S.4 excl.	0.08	8	0.35	1.71e-02	2.62e+01	1.33e+00	6.39e-31	2.35e+01	2.89e+01	S.4
371	DCMU	NH4-N	S.4 excl.	0.08	8	0.35	1.71e-02	-9.47e-01	3.88e-01	1.71e-02	-1.72e+00	-1.74e-01	S.4
372	DCMU	Intercept	S.5 excl.	0.07	8	0.33	2.88e-02	2.67e+01	1.30e+00	3.91e-31	2.41e+01	2.92e+01	S.5	-407.35	13.0	1.2
373	DCMU	NH4-N	S.5 excl.	0.07	8	0.33	2.88e-02	-8.43e-01	3.78e-01	2.88e-02	-1.60e+00	-8.97e-02	S.5	-407.35	13.0	1.2
374	DCMU	Intercept	S.6 excl.	0.08	8	0.35	1.71e-02	2.62e+01	1.33e+00	6.39e-31	2.35e+01	2.89e+01	S.6
375	DCMU	NH4-N	S.6 excl.	0.08	8	0.35	1.71e-02	-9.47e-01	3.88e-01	1.71e-02	-1.72e+00	-1.74e-01	S.6
376	DCMU	Intercept	S.9 excl.	0.12	9	0.41	4.05e-02	2.58e+01	2.03e+00	1.93e-14	2.16e+01	2.99e+01	S.9	-0.03	7.0	0.3
377	DCMU	NH4-N	S.9 excl.	0.12	9	0.41	4.05e-02	-9.64e-01	4.53e-01	4.05e-02	-1.88e+00	-4.43e-02	S.9	-0.03	7.0	0.3
378	DCMU	Intercept	S.11 excl.	0.06	9	0.39	5.09e-02	2.58e+01	1.65e+00	8.76e-23	2.25e+01	2.91e+01	S.11	-0.08	4.0	0.17
379	DCMU	NH4-N	S.11 excl.	0.06	9	0.39	5.09e-02	-8.75e-01	4.39e-01	5.09e-02	-1.75e+00	3.54e-03	S.11	-0.08	4.0	0.17
380	DCMU	Intercept	S.12 excl.	0.08	8	0.35	1.71e-02	2.62e+01	1.33e+00	6.39e-31	2.35e+01	2.89e+01	S.12
381	DCMU	NH4-N	S.12 excl.	0.08	8	0.35	1.71e-02	-9.47e-01	3.88e-01	1.71e-02	-1.72e+00	-1.74e-01	S.12
382	DCMU	Intercept	S.15 excl.	0.08	8	0.35	1.71e-02	2.62e+01	1.33e+00	6.39e-31	2.35e+01	2.89e+01	S.15
383	DCMU	NH4-N	S.15 excl.	0.08	8	0.35	1.71e-02	-9.47e-01	3.88e-01	1.71e-02	-1.72e+00	-1.74e-01	S.15
384	DCMU	Intercept	S.16 excl.	0.02	8	0.35	2.82e-01	2.61e+01	1.81e+00	1.05e-22	2.25e+01	2.97e+01	S.16	-1.63	2.0	0.23
385	DCMU	NH4-N	S.16 excl.	0.02	8	0.35	2.82e-01	-8.82e-01	8.14e-01	2.82e-01	-2.51e+00	7.40e-01	S.16	-1.63	2.0	0.23
386	DCMU	Intercept	S.17 excl.	0.08	8	0.34	1.36e-02	2.66e+01	1.31e+00	3.44e-31	2.40e+01	2.92e+01	S.17	-1083.7	13.0	1.26
387	DCMU	NH4-N	S.17 excl.	0.08	8	0.34	1.36e-02	-9.62e-01	3.80e-01	1.36e-02	-1.72e+00	-2.04e-01	S.17	-1083.7	13.0	1.26
388	DCMU	Intercept	S.18 excl.	0.08	8	0.35	6.69e-04	2.62e+01	9.35e-01	4.50e-61	2.44e+01	2.80e+01	S.18
389	DCMU	NH4-N	S.18 excl.	0.08	8	0.35	6.69e-04	-9.47e-01	2.72e-01	6.69e-04	-1.49e+00	-4.09e-01	S.18
390	DCMU	Intercept	S.19 excl.	0.1	8	0.36	7.99e-03	2.55e+01	1.35e+00	6.14e-28	2.28e+01	2.82e+01	S.19	-1.51	10.0	0.34
391	DCMU	NH4-N	S.19 excl.	0.1	8	0.36	7.99e-03	-1.05e+00	3.82e-01	7.99e-03	-1.81e+00	-2.83e-01	S.19	-1.51	10.0	0.34
392	MCPA	Intercept	S.1 excl.	0.36	83	0.91	2.96e-11	3.49e+01	1.13e+01	2.58e-03	1.25e+01	5.72e+01	S.1	-80.47	72.0	3.96
393	MCPA	NH4-N	S.1 excl.	0.36	83	0.91	2.96e-11	1.08e+01	1.44e+00	2.96e-11	7.93e+00	1.36e+01	S.1	-80.47	72.0	3.96
394	MCPA	Intercept	S.2 excl.	0.36	83	0.92	3.71e-11	3.43e+01	1.13e+01	3.04e-03	1.19e+01	5.66e+01	S.2		29.0	1.86
395	MCPA	NH4-N	S.2 excl.	0.36	83	0.92	3.71e-11	1.07e+01	1.44e+00	3.71e-11	7.87e+00	1.36e+01	S.2		29.0	1.86
396	MCPA	Intercept	S.3 excl.	0.36	83	0.93	2.43e-11	3.38e+01	1.11e+01	3.09e-03	1.17e+01	5.59e+01	S.3
397	MCPA	NH4-N	S.3 excl.	0.36	83	0.93	2.43e-11	1.08e+01	1.43e+00	2.43e-11	7.92e+00	1.36e+01	S.3
398	MCPA	Intercept	S.4 excl.	0.36	83	0.93	2.43e-11	3.38e+01	1.11e+01	3.09e-03	1.17e+01	5.59e+01	S.4
399	MCPA	NH4-N	S.4 excl.	0.36	83	0.93	2.43e-11	1.08e+01	1.43e+00	2.43e-11	7.92e+00	1.36e+01	S.4
400	MCPA	Intercept	S.5 excl.	0.36	83	0.93	2.43e-11	3.38e+01	1.11e+01	3.09e-03	1.17e+01	5.59e+01	S.5
401	MCPA	NH4-N	S.5 excl.	0.36	83	0.93	2.43e-11	1.08e+01	1.43e+00	2.43e-11	7.92e+00	1.36e+01	S.5
402	MCPA	Intercept	S.6 excl.	0.36	83	0.91	3.83e-11	3.53e+01	1.13e+01	2.31e-03	1.29e+01	5.77e+01	S.6	-3553.76	63.0	5.29
403	MCPA	NH4-N	S.6 excl.	0.36	83	0.91	3.83e-11	1.07e+01	1.44e+00	3.83e-11	7.85e+00	1.36e+01	S.6	-3553.76	63.0	5.29
404	MCPA	Intercept	S.9 excl.	0.32	89	0.83	2.83e-08	4.92e+01	1.38e+01	6.08e-04	2.18e+01	7.66e+01	S.9	-147.44	55.0	3.36
405	MCPA	NH4-N	S.9 excl.	0.32	89	0.83	2.83e-08	9.86e+00	1.60e+00	2.83e-08	6.67e+00	1.30e+01	S.9	-147.44	55.0	3.36
406	MCPA	Intercept	S.11 excl.	0.32	89	0.89	1.04e-08	3.86e+01	1.38e+01	6.41e-03	1.11e+01	6.60e+01	S.11	-8.18	20.0	0.8
407	MCPA	NH4-N	S.11 excl.	0.32	89	0.89	1.04e-08	1.04e+01	1.64e+00	1.04e-08	7.13e+00	1.36e+01	S.11	-8.18	20.0	0.8
408	MCPA	Intercept	S.12 excl.	0.33	86	0.88	2.34e-09	4.10e+01	1.27e+01	1.73e-03	1.58e+01	6.62e+01	S.12	-699.16	42.0	3.42
409	MCPA	NH4-N	S.12 excl.	0.33	86	0.88	2.34e-09	1.02e+01	1.54e+00	2.34e-09	7.18e+00	1.33e+01	S.12	-699.16	42.0	3.42
410	MCPA	Intercept	S.15 excl.	0.37	82	0.91	2.10e-11	3.51e+01	1.12e+01	2.23e-03	1.29e+01	5.73e+01	S.15	-407.18	88.0	5.02
411	MCPA	NH4-N	S.15 excl.	0.37	82	0.91	2.10e-11	1.08e+01	1.43e+00	2.10e-11	8.00e+00	1.37e+01	S.15	-407.18	88.0	5.02
412	MCPA	Intercept	S.16 excl.	0.45	78	0.83	8.44e-14	3.47e+01	1.06e+01	1.42e-03	1.38e+01	5.57e+01	S.16	-6187.92	147.0	11.14
413	MCPA	NH4-N	S.16 excl.	0.45	78	0.83	8.44e-14	1.22e+01	1.39e+00	8.44e-14	9.41e+00	1.49e+01	S.16	-6187.92	147.0	11.14
414	MCPA	Intercept	S.17 excl.	0.38	86	0.94	8.34e-11	3.00e+01	1.24e+01	1.75e-02	5.38e+00	5.46e+01	S.17	-1.44	52.0	0.71
415	MCPA	NH4-N	S.17 excl.	0.38	86	0.94	8.34e-11	1.12e+01	1.52e+00	8.34e-11	8.16e+00	1.42e+01	S.17	-1.44	52.0	0.71
416	MCPA	Intercept	S.18 excl.	0.22	85	1.18	3.38e-11	3.52e+01	8.32e+00	3.72e-05	1.88e+01	5.16e+01	S.18	-1.27	67.0	0.3
417	MCPA	NH4-N	S.18 excl.	0.22	85	1.18	3.38e-11	9.25e+00	1.31e+00	3.38e-11	6.66e+00	1.18e+01	S.18	-1.27	67.0	0.3
418	MCPA	Intercept	S.19 excl.	0.67	51	0.69	1.57e-23	7.98e+00	7.36e+00	2.81e-01	-6.64e+00	2.26e+01	S.19	-3.17	234.0	0.97
419	MCPA	NH4-N	S.19 excl.	0.67	51	0.69	1.57e-23	1.23e+01	9.07e-01	1.57e-23	1.05e+01	1.41e+01	S.19	-3.17	234.0	0.97
420	MPP	Intercept	S.1 excl.	0.01	439	1.3	1.71e-01	3.75e+02	4.14e+01	1.21e-16	2.93e+02	4.56e+02	S.1	-4.17	497.0	0.66
421	MPP	NH4-N	S.1 excl.	0.01	439	1.3	1.71e-01	-9.27e+00	6.74e+00	1.71e-01	-2.26e+01	4.03e+00	S.1	-4.17	497.0	0.66
422	MPP	Intercept	S.2 excl.	0.01	446	1.22	2.40e-01	4.01e+02	4.26e+01	1.04e-17	3.17e+02	4.85e+02	S.2	-57.3	278.0	2.27
423	MPP	NH4-N	S.2 excl.	0.01	446	1.22	2.40e-01	-8.01e+00	6.80e+00	2.40e-01	-2.14e+01	5.40e+00	S.2	-57.3	278.0	2.27
424	MPP	Intercept	S.3 excl.	0.01	446	1.2	2.93e-01	4.03e+02	4.23e+01	4.80e-18	3.20e+02	4.86e+02	S.3	-608.52	323.0	5.56
425	MPP	NH4-N	S.3 excl.	0.01	446	1.2	2.93e-01	-7.10e+00	6.74e+00	2.93e-01	-2.04e+01	6.19e+00	S.3	-608.52	323.0	5.56
426	MPP	Intercept	S.4 excl.	0.01	450	1.17	2.34e-01	4.21e+02	4.35e+01	2.41e-18	3.35e+02	5.07e+02	S.4	-1896.83	341.0	5.98
427	MPP	NH4-N	S.4 excl.	0.01	450	1.17	2.34e-01	-8.14e+00	6.82e+00	2.34e-01	-2.16e+01	5.31e+00	S.4	-1896.83	341.0	5.98
428	MPP	Intercept	S.5 excl.	0.01	452	1.14	2.51e-01	4.32e+02	4.39e+01	1.17e-18	3.45e+02	5.18e+02	S.5	-616.37	361.0	8.16
429	MPP	NH4-N	S.5 excl.	0.01	452	1.14	2.51e-01	-7.88e+00	6.84e+00	2.51e-01	-2.14e+01	5.61e+00	S.5	-616.37	361.0	8.16
430	MPP	Intercept	S.6 excl.	0.01	445	1.18	2.70e-01	4.08e+02	4.23e+01	2.23e-18	3.25e+02	4.92e+02	S.6	-8342.96	369.0	21.03
431	MPP	NH4-N	S.6 excl.	0.01	445	1.18	2.70e-01	-7.44e+00	6.73e+00	2.70e-01	-2.07e+01	5.82e+00	S.6	-8342.96	369.0	21.03
432	MPP	Intercept	S.9 excl.	0.0	415	1.6	5.31e-01	2.41e+02	4.34e+01	1.04e-07	1.55e+02	3.26e+02	S.9	-7.51	605.0	0.74
433	MPP	NH4-N	S.9 excl.	0.0	415	1.6	5.31e-01	4.04e+00	6.45e+00	5.31e-01	-8.69e+00	1.68e+01	S.9	-7.51	605.0	0.74
434	MPP	Intercept	S.11 excl.	0.01	448	1.18	1.30e-01	4.27e+02	4.41e+01	2.22e-18	3.40e+02	5.14e+02	S.11	-266.26	356.0	5.54
435	MPP	NH4-N	S.11 excl.	0.01	448	1.18	1.30e-01	-1.05e+01	6.91e+00	1.30e-01	-2.41e+01	3.12e+00	S.11	-266.26	356.0	5.54
436	MPP	Intercept	S.12 excl.	0.01	450	1.15	1.00e-01	4.43e+02	4.49e+01	7.24e-19	3.55e+02	5.32e+02	S.12	-2460.21	380.0	7.78
437	MPP	NH4-N	S.12 excl.	0.01	450	1.15	1.00e-01	-1.15e+01	6.93e+00	1.00e-01	-2.51e+01	2.22e+00	S.12	-2460.21	380.0	7.78
438	MPP	Intercept	S.15 excl.	0.0	447	1.23	3.86e-01	3.87e+02	4.16e+01	2.03e-17	3.05e+02	4.69e+02	S.15	-29.9	143.0	0.69
439	MPP	NH4-N	S.15 excl.	0.0	447	1.23	3.86e-01	-5.89e+00	6.78e+00	3.86e-01	-1.93e+01	7.47e+00	S.15	-29.9	143.0	0.69
440	MPP	Intercept	S.16 excl.	0.0	451	1.24	4.13e-01	3.86e+02	4.23e+01	7.16e-17	3.03e+02	4.69e+02	S.16	-2.43	81.0	0.3
441	MPP	NH4-N	S.16 excl.	0.0	451	1.24	4.13e-01	-5.99e+00	7.31e+00	4.13e-01	-2.04e+01	8.43e+00	S.16	-2.43	81.0	0.3
442	MPP	Intercept	S.17 excl.	0.0	444	1.29	5.13e-01	3.62e+02	4.24e+01	3.25e-15	2.79e+02	4.46e+02	S.17	-1.12	388.0	0.61
443	MPP	NH4-N	S.17 excl.	0.0	444	1.29	5.13e-01	-4.43e+00	6.75e+00	5.13e-01	-1.77e+01	8.89e+00	S.17	-1.12	388.0	0.61
444	MPP	Intercept	S.18 excl.	0.0	453	1.24	4.52e-01	3.80e+02	3.08e+01	6.92e-30	3.20e+02	4.41e+02	S.18	-0.46	75.0	0.29
445	MPP	NH4-N	S.18 excl.	0.0	453	1.24	4.52e-01	-4.41e+00	5.86e+00	4.52e-01	-1.59e+01	7.11e+00	S.18	-0.46	75.0	0.29
446	MPP	Intercept	S.19 excl.	0.0	337	1.12	7.79e-01	3.09e+02	3.20e+01	2.38e-18	2.46e+02	3.72e+02	S.19	-4.96	1455.0	0.89
447	MPP	NH4-N	S.19 excl.	0.0	337	1.12	7.79e-01	-1.44e+00	5.11e+00	7.79e-01	-1.15e+01	8.63e+00	S.19	-4.96	1455.0	0.89
448	OIT	Intercept	S.1 excl.	0.0	9	0.74	9.32e-01	1.33e+01	1.10e+00	1.29e-23	1.12e+01	1.55e+01	S.1	-0.61	3.0	0.36
449	OIT	NH4-N	S.1 excl.	0.0	9	0.74	9.32e-01	1.97e-02	2.31e-01	9.32e-01	-4.37e-01	4.76e-01	S.1	-0.61	3.0	0.36
450	OIT	Intercept	S.2 excl.	0.0	9	0.74	9.91e-01	1.33e+01	1.15e+00	3.49e-22	1.10e+01	1.56e+01	S.2	-0.03	6.0	0.45
451	OIT	NH4-N	S.2 excl.	0.0	9	0.74	9.91e-01	-2.55e-03	2.29e-01	9.91e-01	-4.55e-01	4.50e-01	S.2	-0.03	6.0	0.45
452	OIT	Intercept	S.3 excl.	0.0	9	0.74	8.84e-01	1.33e+01	1.11e+00	6.91e-23	1.11e+01	1.55e+01	S.3	-0.09	9.0	0.59
453	OIT	NH4-N	S.3 excl.	0.0	9	0.74	8.84e-01	-3.26e-02	2.23e-01	8.84e-01	-4.73e-01	4.08e-01	S.3	-0.09	9.0	0.59
454	OIT	Intercept	S.4 excl.	0.0	10	0.73	8.63e-01	1.41e+01	1.19e+00	2.18e-22	1.17e+01	1.64e+01	S.4	-2.06	6.0	0.68
455	OIT	NH4-N	S.4 excl.	0.0	10	0.73	8.63e-01	-4.02e-02	2.32e-01	8.63e-01	-4.99e-01	4.19e-01	S.4	-2.06	6.0	0.68
456	OIT	Intercept	S.5 excl.	0.0	10	0.74	8.63e-01	1.36e+01	1.16e+00	7.62e-22	1.13e+01	1.59e+01	S.5	-0.02	7.0	0.62
457	OIT	NH4-N	S.5 excl.	0.0	10	0.74	8.63e-01	-3.96e-02	2.28e-01	8.63e-01	-4.92e-01	4.13e-01	S.5	-0.02	7.0	0.62
458	OIT	Intercept	S.6 excl.	0.0	9	0.73	9.39e-01	1.34e+01	1.09e+00	1.90e-24	1.12e+01	1.55e+01	S.6
459	OIT	NH4-N	S.6 excl.	0.0	9	0.73	9.39e-01	-1.71e-02	2.22e-01	9.39e-01	-4.55e-01	4.21e-01	S.6
460	OIT	Intercept	S.9 excl.	0.0	10	0.86	8.06e-01	1.23e+01	1.41e+00	3.79e-14	9.52e+00	1.51e+01	S.9	-0.33	6.0	0.4
461	OIT	NH4-N	S.9 excl.	0.0	10	0.86	8.06e-01	6.25e-02	2.54e-01	8.06e-01	-4.40e-01	5.65e-01	S.9	-0.33	6.0	0.4
462	OIT	Intercept	S.11 excl.	0.0	9	0.73	7.57e-01	1.38e+01	1.17e+00	1.50e-22	1.15e+01	1.62e+01	S.11	-0.8	5.0	0.59
463	OIT	NH4-N	S.11 excl.	0.0	9	0.73	7.57e-01	-7.18e-02	2.32e-01	7.57e-01	-5.30e-01	3.86e-01	S.11	-0.8	5.0	0.59
464	OIT	Intercept	S.12 excl.	0.0	10	0.75	7.84e-01	1.38e+01	1.22e+00	4.76e-21	1.14e+01	1.62e+01	S.12	-0.18	5.0	0.51
465	OIT	NH4-N	S.12 excl.	0.0	10	0.75	7.84e-01	-6.46e-02	2.36e-01	7.84e-01	-5.31e-01	4.02e-01	S.12	-0.18	5.0	0.51
466	OIT	Intercept	S.15 excl.	0.05	6	0.49	9.75e-03	1.35e+01	6.76e-01	3.27e-43	1.22e+01	1.48e+01	S.15	-1.93	48.0	0.97
467	OIT	NH4-N	S.15 excl.	0.05	6	0.49	9.75e-03	-3.70e-01	1.41e-01	9.75e-03	-6.48e-01	-9.07e-02	S.15	-1.93	48.0	0.97
468	OIT	Intercept	S.16 excl.	0.0	9	0.73	9.39e-01	1.34e+01	1.09e+00	1.90e-24	1.12e+01	1.55e+01	S.16
469	OIT	NH4-N	S.16 excl.	0.0	9	0.73	9.39e-01	-1.71e-02	2.22e-01	9.39e-01	-4.55e-01	4.21e-01	S.16
470	OIT	Intercept	S.17 excl.	0.0	9	0.73	9.39e-01	1.34e+01	1.09e+00	1.90e-24	1.12e+01	1.55e+01	S.17
471	OIT	NH4-N	S.17 excl.	0.0	9	0.73	9.39e-01	-1.71e-02	2.22e-01	9.39e-01	-4.55e-01	4.21e-01	S.17
472	OIT	Intercept	S.18 excl.	0.01	9	0.72	1.33e-01	1.27e+01	8.14e-01	3.82e-40	1.11e+01	1.43e+01	S.18	-28.36	10.0	1.47
473	OIT	NH4-N	S.18 excl.	0.01	9	0.72	1.33e-01	2.99e-01	1.99e-01	1.33e-01	-9.16e-02	6.90e-01	S.18	-28.36	10.0	1.47
474	OIT	Intercept	S.19 excl.	0.0	10	0.74	9.15e-01	1.36e+01	1.14e+00	8.45e-23	1.13e+01	1.58e+01	S.19	-0.99	3.0	0.35
475	OIT	NH4-N	S.19 excl.	0.0	10	0.74	9.15e-01	-2.43e-02	2.28e-01	9.15e-01	-4.76e-01	4.27e-01	S.19	-0.99	3.0	0.35
476	MeBT	Intercept	S.1 excl.	0.18	563	0.68	2.90e-05	1.07e+03	8.12e+01	8.39e-23	9.08e+02	1.23e+03	S.1	0.18	662.0	0.81
477	MeBT	NH4-N	S.1 excl.	0.18	563	0.68	2.90e-05	-4.48e+01	1.02e+01	2.90e-05	-6.50e+01	-2.46e+01	S.1	0.18	662.0	0.81
478	MeBT	Intercept	S.2 excl.	0.2	569	0.68	5.55e-06	1.12e+03	8.28e+01	8.51e-24	9.53e+02	1.28e+03	S.2	-8.6	646.0	1.35
479	MeBT	NH4-N	S.2 excl.	0.2	569	0.68	5.55e-06	-4.92e+01	1.02e+01	5.55e-06	-6.96e+01	-2.89e+01	S.2	-8.6	646.0	1.35
480	MeBT	Intercept	S.3 excl.	0.19	562	0.69	1.18e-05	1.09e+03	8.33e+01	1.60e-22	9.23e+02	1.25e+03	S.3	-0.01	663.0	0.74
481	MeBT	NH4-N	S.3 excl.	0.19	562	0.69	1.18e-05	-4.68e+01	1.01e+01	1.18e-05	-6.68e+01	-2.67e+01	S.3	-0.01	663.0	0.74
482	MeBT	Intercept	S.4 excl.	0.18	571	0.69	1.38e-05	1.08e+03	8.09e+01	7.13e-24	9.23e+02	1.24e+03	S.4
483	MeBT	NH4-N	S.4 excl.	0.18	571	0.69	1.38e-05	-4.64e+01	1.01e+01	1.38e-05	-6.65e+01	-2.63e+01	S.4
484	MeBT	Intercept	S.5 excl.	0.2	571	0.67	6.63e-06	1.13e+03	8.34e+01	1.12e-23	9.66e+02	1.30e+03	S.5	-110.71	590.0	1.57
485	MeBT	NH4-N	S.5 excl.	0.2	571	0.67	6.63e-06	-4.87e+01	1.02e+01	6.63e-06	-6.90e+01	-2.85e+01	S.5	-110.71	590.0	1.57
486	MeBT	Intercept	S.6 excl.	0.18	570	0.68	1.05e-05	1.10e+03	8.16e+01	7.66e-24	9.37e+02	1.26e+03	S.6	-163.01	592.0	1.69
487	MeBT	NH4-N	S.6 excl.	0.18	570	0.68	1.05e-05	-4.72e+01	1.02e+01	1.05e-05	-6.74e+01	-2.71e+01	S.6	-163.01	592.0	1.69
488	MeBT	Intercept	S.9 excl.	0.05	393	0.74	6.65e-02	6.50e+02	7.91e+01	1.46e-11	4.92e+02	8.09e+02	S.9	-1.39	961.0	0.71
489	MeBT	NH4-N	S.9 excl.	0.05	393	0.74	6.65e-02	-1.51e+01	8.07e+00	6.65e-02	-3.12e+01	1.06e+00	S.9	-1.39	961.0	0.71
490	MeBT	Intercept	S.11 excl.	0.18	571	0.69	1.38e-05	1.08e+03	8.09e+01	7.13e-24	9.23e+02	1.24e+03	S.11
491	MeBT	NH4-N	S.11 excl.	0.18	571	0.69	1.38e-05	-4.64e+01	1.01e+01	1.38e-05	-6.65e+01	-2.63e+01	S.11
492	MeBT	Intercept	S.12 excl.	0.18	571	0.69	1.38e-05	1.08e+03	8.09e+01	7.13e-24	9.23e+02	1.24e+03	S.12
493	MeBT	NH4-N	S.12 excl.	0.18	571	0.69	1.38e-05	-4.64e+01	1.01e+01	1.38e-05	-6.65e+01	-2.63e+01	S.12
494	MeBT	Intercept	S.15 excl.	0.18	575	0.69	1.67e-05	1.09e+03	8.21e+01	2.56e-23	9.25e+02	1.25e+03	S.15	-0.27	389.0	0.61
495	MeBT	NH4-N	S.15 excl.	0.18	575	0.69	1.67e-05	-4.64e+01	1.02e+01	1.67e-05	-6.68e+01	-2.61e+01	S.15	-0.27	389.0	0.61
496	MeBT	Intercept	S.16 excl.	0.17	576	0.69	2.99e-05	1.08e+03	8.18e+01	2.31e-23	9.20e+02	1.24e+03	S.16	-0.13	102.0	0.29
497	MeBT	NH4-N	S.16 excl.	0.17	576	0.69	2.99e-05	-4.59e+01	1.05e+01	2.99e-05	-6.67e+01	-2.51e+01	S.16	-0.13	102.0	0.29
498	MeBT	Intercept	S.17 excl.	0.24	571	0.66	1.45e-06	1.18e+03	8.74e+01	3.88e-23	1.01e+03	1.36e+03	S.17	-9.17	606.0	1.17
499	MeBT	NH4-N	S.17 excl.	0.24	571	0.66	1.45e-06	-5.40e+01	1.04e+01	1.45e-06	-7.47e+01	-3.32e+01	S.17	-9.17	606.0	1.17
500	MeBT	Intercept	S.18 excl.	0.14	600	0.68	3.21e-07	1.10e+03	6.20e+01	3.73e-41	9.79e+02	1.22e+03	S.18	-8.24	226.0	0.58
501	MeBT	NH4-N	S.18 excl.	0.14	600	0.68	3.21e-07	-4.99e+01	9.40e+00	3.21e-07	-6.85e+01	-3.14e+01	S.18	-8.24	226.0	0.58
502	MeBT	Intercept	S.19 excl.	0.18	572	0.69	1.25e-05	1.09e+03	8.16e+01	1.01e-23	9.28e+02	1.25e+03	S.19		437.0	0.79
503	MeBT	NH4-N	S.19 excl.	0.18	572	0.69	1.25e-05	-4.69e+01	1.02e+01	1.25e-05	-6.71e+01	-2.67e+01	S.19		437.0	0.79
504	BT	Intercept	S.1 excl.	0.67	501	0.5	2.30e-25	3.07e+02	7.06e+01	3.33e-05	1.67e+02	4.47e+02	S.1	0.09	570.0	0.51
505	BT	NH4-N	S.1 excl.	0.67	501	0.5	2.30e-25	1.30e+02	9.26e+00	2.30e-25	1.12e+02	1.49e+02	S.1	0.09	570.0	0.51
506	BT	Intercept	S.2 excl.	0.64	509	0.5	1.32e-25	3.20e+02	7.05e+01	1.55e-05	1.80e+02	4.59e+02	S.2		195.0	0.77
507	BT	NH4-N	S.2 excl.	0.64	509	0.5	1.32e-25	1.28e+02	9.25e+00	1.32e-25	1.10e+02	1.46e+02	S.2		195.0	0.77
508	BT	Intercept	S.3 excl.	0.75	415	0.42	1.02e-31	2.56e+02	5.99e+01	4.53e-05	1.37e+02	3.74e+02	S.3	-0.23	1109.0	0.95
509	BT	NH4-N	S.3 excl.	0.75	415	0.42	1.02e-31	1.32e+02	7.61e+00	1.02e-31	1.17e+02	1.47e+02	S.3	-0.23	1109.0	0.95
510	BT	Intercept	S.4 excl.	0.64	511	0.49	6.26e-25	3.35e+02	7.19e+01	9.59e-06	1.92e+02	4.77e+02	S.4	-14.03	366.0	1.09
511	BT	NH4-N	S.4 excl.	0.64	511	0.49	6.26e-25	1.27e+02	9.32e+00	6.26e-25	1.09e+02	1.46e+02	S.4	-14.03	366.0	1.09
512	BT	Intercept	S.5 excl.	0.64	517	0.5	2.02e-24	3.35e+02	7.34e+01	1.41e-05	1.90e+02	4.81e+02	S.5	-1.67	317.0	0.57
513	BT	NH4-N	S.5 excl.	0.64	517	0.5	2.02e-24	1.28e+02	9.43e+00	2.02e-24	1.09e+02	1.46e+02	S.5	-1.67	317.0	0.57
514	BT	Intercept	S.6 excl.	0.64	517	0.5	1.65e-24	3.30e+02	7.33e+01	1.82e-05	1.84e+02	4.75e+02	S.6	-0.27	291.0	0.53
515	BT	NH4-N	S.6 excl.	0.64	517	0.5	1.65e-24	1.28e+02	9.43e+00	1.65e-24	1.09e+02	1.46e+02	S.6	-0.27	291.0	0.53
516	BT	Intercept	S.9 excl.	0.63	561	0.49	1.53e-19	2.96e+02	9.40e+01	2.27e-03	1.09e+02	4.83e+02	S.9	-0.01	246.0	0.42
517	BT	NH4-N	S.9 excl.	0.63	561	0.49	1.53e-19	1.30e+02	1.10e+01	1.53e-19	1.08e+02	1.52e+02	S.9	-0.01	246.0	0.42
518	BT	Intercept	S.11 excl.	0.64	509	0.5	1.23e-25	3.20e+02	7.05e+01	1.46e-05	1.80e+02	4.60e+02	S.11		249.0	0.9
519	BT	NH4-N	S.11 excl.	0.64	509	0.5	1.23e-25	1.28e+02	9.24e+00	1.23e-25	1.10e+02	1.46e+02	S.11		249.0	0.9
520	BT	Intercept	S.12 excl.	0.64	523	0.5	1.13e-23	3.23e+02	7.61e+01	4.90e-05	1.72e+02	4.74e+02	S.12	0.11	216.0	0.44
521	BT	NH4-N	S.12 excl.	0.64	523	0.5	1.13e-23	1.28e+02	9.67e+00	1.13e-23	1.09e+02	1.47e+02	S.12	0.11	216.0	0.44
522	BT	Intercept	S.15 excl.	0.67	500	0.49	4.91e-26	3.25e+02	6.95e+01	8.92e-06	1.87e+02	4.63e+02	S.15	-0.68	616.0	0.7
523	BT	NH4-N	S.15 excl.	0.67	500	0.49	4.91e-26	1.30e+02	9.11e+00	4.91e-26	1.12e+02	1.48e+02	S.15	-0.68	616.0	0.7
524	BT	Intercept	S.16 excl.	0.65	502	0.49	3.08e-26	3.23e+02	6.92e+01	8.90e-06	1.86e+02	4.60e+02	S.16		893.0	3.54
525	BT	NH4-N	S.16 excl.	0.65	502	0.49	3.08e-26	1.29e+02	9.10e+00	3.08e-26	1.11e+02	1.47e+02	S.16		893.0	3.54
526	BT	Intercept	S.17 excl.	0.65	518	0.49	8.05e-24	3.35e+02	7.58e+01	2.61e-05	1.84e+02	4.85e+02	S.17	-7.03	378.0	0.82
527	BT	NH4-N	S.17 excl.	0.65	518	0.49	8.05e-24	1.29e+02	9.61e+00	8.05e-24	1.09e+02	1.48e+02	S.17	-7.03	378.0	0.82
528	BT	Intercept	S.18 excl.	0.54	501	0.58	1.06e-34	3.16e+02	5.09e+01	3.39e-09	2.15e+02	4.16e+02	S.18	0.12	562.0	0.24
529	BT	NH4-N	S.18 excl.	0.54	501	0.58	1.06e-34	1.24e+02	8.18e+00	1.06e-34	1.08e+02	1.40e+02	S.18	0.12	562.0	0.24
530	BT	Intercept	S.19 excl.	0.64	507	0.5	5.65e-26	3.16e+02	6.97e+01	1.50e-05	1.78e+02	4.54e+02	S.19
531	BT	NH4-N	S.19 excl.	0.64	507	0.5	5.65e-26	1.28e+02	9.19e+00	5.65e-26	1.10e+02	1.47e+02	S.19
532	DEET	Intercept	S.1 excl.	0.01	179	1.13	2.94e-01	1.45e+02	1.85e+01	4.41e-13	1.09e+02	1.82e+02	S.1		464.0	0.74
533	DEET	NH4-N	S.1 excl.	0.01	179	1.13	2.94e-01	2.95e+00	2.81e+00	2.94e-01	-2.59e+00	8.49e+00	S.1		464.0	0.74
534	DEET	Intercept	S.2 excl.	0.01	182	1.13	2.68e-01	1.47e+02	1.89e+01	6.84e-13	1.10e+02	1.85e+02	S.2		59.0	0.68
535	DEET	NH4-N	S.2 excl.	0.01	182	1.13	2.68e-01	3.18e+00	2.86e+00	2.68e-01	-2.47e+00	8.84e+00	S.2		59.0	0.68
536	DEET	Intercept	S.3 excl.	0.01	182	1.13	2.59e-01	1.47e+02	1.89e+01	6.70e-13	1.10e+02	1.84e+02	S.3		39.0	0.33
537	DEET	NH4-N	S.3 excl.	0.01	182	1.13	2.59e-01	3.24e+00	2.86e+00	2.59e-01	-2.41e+00	8.88e+00	S.3		39.0	0.33
538	DEET	Intercept	S.4 excl.	0.01	183	1.13	2.74e-01	1.48e+02	1.90e+01	5.93e-13	1.11e+02	1.86e+02	S.4	-471.68	96.0	1.66
539	DEET	NH4-N	S.4 excl.	0.01	183	1.13	2.74e-01	3.14e+00	2.87e+00	2.74e-01	-2.51e+00	8.80e+00	S.4	-471.68	96.0	1.66
540	DEET	Intercept	S.5 excl.	0.0	190	1.08	4.03e-01	1.66e+02	2.09e+01	5.51e-13	1.24e+02	2.07e+02	S.5	-4.39	124.0	2.04
541	DEET	NH4-N	S.5 excl.	0.0	190	1.08	4.03e-01	2.51e+00	3.00e+00	4.03e-01	-3.41e+00	8.44e+00	S.5	-4.39	124.0	2.04
542	DEET	Intercept	S.6 excl.	0.01	185	1.1	3.45e-01	1.57e+02	1.97e+01	3.61e-13	1.18e+02	1.95e+02	S.6	-134.69	122.0	2.92
543	DEET	NH4-N	S.6 excl.	0.01	185	1.1	3.45e-01	2.76e+00	2.92e+00	3.45e-01	-3.00e+00	8.53e+00	S.6	-134.69	122.0	2.92
544	DEET	Intercept	S.9 excl.	0.03	141	0.94	3.25e-02	1.25e+02	1.71e+01	2.10e-11	9.16e+01	1.59e+02	S.9	-0.05	282.0	1.45
545	DEET	NH4-N	S.9 excl.	0.03	141	0.94	3.25e-02	4.99e+00	2.31e+00	3.25e-02	4.21e-01	9.55e+00	S.9	-0.05	282.0	1.45
546	DEET	Intercept	S.11 excl.	0.0	185	1.07	6.90e-01	1.69e+02	2.06e+01	9.93e-14	1.28e+02	2.09e+02	S.11	-539.77	149.0	7.63
547	DEET	NH4-N	S.11 excl.	0.0	185	1.07	6.90e-01	1.20e+00	2.99e+00	6.90e-01	-4.72e+00	7.11e+00	S.11	-539.77	149.0	7.63
548	DEET	Intercept	S.12 excl.	0.01	182	1.15	2.05e-01	1.41e+02	2.07e+01	2.22e-10	1.00e+02	1.82e+02	S.12	-0.03	177.0	1.02
549	DEET	NH4-N	S.12 excl.	0.01	182	1.15	2.05e-01	3.75e+00	2.95e+00	2.05e-01	-2.08e+00	9.58e+00	S.12	-0.03	177.0	1.02
550	DEET	Intercept	S.15 excl.	0.01	185	1.16	2.87e-01	1.46e+02	1.92e+01	2.06e-12	1.08e+02	1.84e+02	S.15	-1.59	45.0	0.22
551	DEET	NH4-N	S.15 excl.	0.01	185	1.16	2.87e-01	3.12e+00	2.92e+00	2.87e-01	-2.64e+00	8.88e+00	S.15	-1.59	45.0	0.22
552	DEET	Intercept	S.16 excl.	0.01	186	1.15	1.40e-01	1.44e+02	1.94e+01	5.97e-12	1.06e+02	1.83e+02	S.16	-3.9	84.0	0.65
553	DEET	NH4-N	S.16 excl.	0.01	186	1.15	1.40e-01	4.66e+00	3.15e+00	1.40e-01	-1.55e+00	1.09e+01	S.16	-3.9	84.0	0.65
554	DEET	Intercept	S.17 excl.	0.01	174	1.16	1.34e-01	1.31e+02	1.85e+01	3.55e-11	9.49e+01	1.68e+02	S.17	-0.41	1385.0	1.57
555	DEET	NH4-N	S.17 excl.	0.01	174	1.16	1.34e-01	4.15e+00	2.75e+00	1.34e-01	-1.29e+00	9.58e+00	S.17	-0.41	1385.0	1.57
556	DEET	Intercept	S.18 excl.	0.0	187	1.2	2.85e-01	1.46e+02	1.41e+01	8.24e-22	1.18e+02	1.73e+02	S.18	-1.07	83.0	0.36
557	DEET	NH4-N	S.18 excl.	0.0	187	1.2	2.85e-01	2.72e+00	2.54e+00	2.85e-01	-2.28e+00	7.71e+00	S.18	-1.07	83.0	0.36
558	DEET	Intercept	S.19 excl.	0.01	184	1.18	2.31e-01	1.41e+02	1.95e+01	2.33e-11	1.02e+02	1.79e+02	S.19	-0.83	137.0	0.56
559	DEET	NH4-N	S.19 excl.	0.01	184	1.18	2.31e-01	3.49e+00	2.90e+00	2.31e-01	-2.24e+00	9.22e+00	S.19	-0.83	137.0	0.56
