# Supplementary material for: Exploring online sensor parameters as proxies for polar organic chemicals—An innovative approach for combined sewer overflow monitoring
Source: PLoS One. 2025 Oct 13;20(10):e0333173. doi: 10.1371/journal.pone.0333173 (PMC12517529; doi:10.1371/journal.pone.0333173)
Supplement: S3 Tables — The tables in this zip file show the statistical measures (R2, RMSE, p-value, confidence intervals, etc.) of all models calculated for this manuscript and the predicted chemical concentrations. A ReadMe file explains further details about the content and structure of each table. (ZIP) [file pone.0333173.s003.zip › S3_Tables/S3_Table16_catchment_M_NH4-N_results_prediction.csv]

	Substance	Sensor	Training	R2_train	RMSE_train	RRMSE_train	p-val Model	Coef	SE	p-val Coef	CI[2.5%]	CI[97.5%]	Testing	R2_test	RMSE_test	RRMSE_test
0	ACE	Intercept	M.1 excl.	0.0	22402	0.77	6.34e-01	2.62e+04	6.73e+03	2.50e-04	1.27e+04	3.96e+04	M.1	0.0	35097	0.93
1	ACE	NH4-N	M.1 excl.	0.0	22402	0.77	6.34e-01	1.52e+02	3.19e+02	6.34e-01	-4.85e+02	7.89e+02	M.1	0.0	35097	0.93
2	ACE	Intercept	M.2 excl.	0.28	23192	0.65	2.59e-06	1.14e+04	5.50e+03	4.15e-02	4.54e+02	2.24e+04	M.2	-38.82	38787	3.16
3	ACE	NH4-N	M.2 excl.	0.28	23192	0.65	2.59e-06	1.54e+03	3.00e+02	2.59e-06	9.44e+02	2.14e+03	M.2	-38.82	38787	3.16
4	ACE	Intercept	M.3 excl.	0.13	27572	0.79	3.82e-03	1.75e+04	6.79e+03	1.23e-02	3.94e+03	3.11e+04	M.3	-3.0	18568	0.88
5	ACE	NH4-N	M.3 excl.	0.13	27572	0.79	3.82e-03	1.03e+03	3.41e+02	3.82e-03	3.45e+02	1.71e+03	M.3	-3.0	18568	0.88
6	ACE	Intercept	M.4 excl.	0.13	22482	0.91	4.43e-03	7.02e+03	6.64e+03	2.95e-01	-6.27e+03	2.03e+04	M.4	-0.51	39091	0.76
7	ACE	NH4-N	M.4 excl.	0.13	22482	0.91	4.43e-03	9.55e+02	3.22e+02	4.43e-03	3.10e+02	1.60e+03	M.4	-0.51	39091	0.76
8	CAF	Intercept	M.1 excl.	0.02	64667	0.96	3.35e-01	8.42e+04	1.93e+04	4.85e-05	4.57e+04	1.23e+05	M.1	-0.57	129905	0.92
9	CAF	NH4-N	M.1 excl.	0.02	64667	0.96	3.35e-01	-8.68e+02	8.93e+02	3.35e-01	-2.65e+03	9.17e+02	M.1	-0.57	129905	0.92
10	CAF	Intercept	M.2 excl.	0.07	81170	0.8	2.50e-02	6.39e+04	1.90e+04	1.28e-03	2.60e+04	1.02e+05	M.2	-126.34	105943	6.04
11	CAF	NH4-N	M.2 excl.	0.07	81170	0.8	2.50e-02	2.32e+03	1.01e+03	2.50e-02	3.00e+02	4.34e+03	M.2	-126.34	105943	6.04
12	CAF	Intercept	M.3 excl.	0.01	91537	0.92	4.55e-01	8.47e+04	2.25e+04	3.70e-04	3.98e+04	1.30e+05	M.3	-4.02	57552	1.19
13	CAF	NH4-N	M.3 excl.	0.01	91537	0.92	4.55e-01	8.27e+02	1.10e+03	4.55e-01	-1.37e+03	3.03e+03	M.3	-4.02	57552	1.19
14	CAF	Intercept	M.4 excl.	0.01	81290	1.12	4.01e-01	5.44e+04	2.40e+04	2.73e-02	6.31e+03	1.02e+05	M.4	-0.39	106451	0.84
15	CAF	NH4-N	M.4 excl.	0.01	81290	1.12	4.01e-01	9.86e+02	1.17e+03	4.01e-01	-1.35e+03	3.32e+03	M.4	-0.39	106451	0.84
16	CYC	Intercept	M.1 excl.	0.01	36712	0.8	4.98e-01	3.93e+04	1.10e+04	7.08e-04	1.73e+04	6.14e+04	M.1	-0.05	54526	0.83
17	CYC	NH4-N	M.1 excl.	0.01	36712	0.8	4.98e-01	3.56e+02	5.22e+02	4.98e-01	-6.88e+02	1.40e+03	M.1	-0.05	54526	0.83
18	CYC	Intercept	M.2 excl.	0.26	37711	0.65	7.88e-06	2.09e+04	8.94e+03	2.20e-02	3.11e+03	3.88e+04	M.2	-35.57	61771	3.01
19	CYC	NH4-N	M.2 excl.	0.26	37711	0.65	7.88e-06	2.37e+03	4.88e+02	7.88e-06	1.39e+03	3.34e+03	M.2	-35.57	61771	3.01
20	CYC	Intercept	M.3 excl.	0.12	43856	0.76	5.05e-03	3.07e+04	1.08e+04	6.14e-03	9.08e+03	5.23e+04	M.3	-2.84	33144	0.99
21	CYC	NH4-N	M.3 excl.	0.12	43856	0.76	5.05e-03	1.58e+03	5.43e+02	5.05e-03	4.94e+02	2.67e+03	M.3	-2.84	33144	0.99
22	CYC	Intercept	M.4 excl.	0.07	37017	0.9	3.80e-02	2.05e+04	1.09e+04	6.61e-02	-1.41e+03	4.23e+04	M.4	-0.38	61668	0.76
23	CYC	NH4-N	M.4 excl.	0.07	37017	0.9	3.80e-02	1.13e+03	5.31e+02	3.80e-02	6.48e+01	2.19e+03	M.4	-0.38	61668	0.76
24	CAN	Intercept	M.1 excl.	0.24	165	0.42	4.19e-05	1.97e+02	5.02e+01	2.22e-04	9.67e+01	2.98e+02	M.1	-0.22	239	0.45
25	CAN	NH4-N	M.1 excl.	0.24	165	0.42	4.19e-05	1.06e+01	2.41e+00	4.19e-05	5.82e+00	1.55e+01	M.1	-0.22	239	0.45
26	CAN	Intercept	M.2 excl.	0.35	169	0.38	1.03e-07	2.37e+02	4.05e+01	1.61e-07	1.57e+02	3.18e+02	M.2	-0.86	244	0.64
27	CAN	NH4-N	M.2 excl.	0.35	169	0.38	1.03e-07	1.35e+01	2.26e+00	1.03e-07	8.98e+00	1.80e+01	M.2	-0.86	244	0.64
28	CAN	Intercept	M.3 excl.	0.3	185	0.4	5.56e-06	2.63e+02	4.61e+01	4.04e-07	1.71e+02	3.55e+02	M.3	-0.73	176	0.49
29	CAN	NH4-N	M.3 excl.	0.3	185	0.4	5.56e-06	1.18e+01	2.36e+00	5.56e-06	7.05e+00	1.65e+01	M.3	-0.73	176	0.49
30	CAN	Intercept	M.4 excl.	0.15	180	0.42	2.42e-03	2.76e+02	5.33e+01	2.94e-06	1.69e+02	3.83e+02	M.4	0.28	271	0.53
31	CAN	NH4-N	M.4 excl.	0.15	180	0.42	2.42e-03	8.21e+00	2.59e+00	2.42e-03	3.03e+00	1.34e+01	M.4	0.28	271	0.53
32	CIT	Intercept	M.1 excl.	0.79	13	0.21	2.77e-15	1.57e+01	4.29e+00	7.28e-04	7.02e+00	2.44e+01	M.1	0.16	32	0.45
33	CIT	NH4-N	M.1 excl.	0.79	13	0.21	2.77e-15	2.35e+00	1.92e-01	2.77e-15	1.97e+00	2.74e+00	M.1	0.16	32	0.45
34	CIT	Intercept	M.2 excl.	0.59	19	0.31	8.33e-13	2.67e+01	4.63e+00	3.48e-07	1.74e+01	3.59e+01	M.2	-2.06	23	0.22
35	CIT	NH4-N	M.2 excl.	0.59	19	0.31	8.33e-13	2.19e+00	2.40e-01	8.33e-13	1.71e+00	2.67e+00	M.2	-2.06	23	0.22
36	CIT	Intercept	M.3 excl.	0.68	19	0.3	1.39e-13	2.63e+01	4.78e+00	1.30e-06	1.67e+01	3.59e+01	M.3	-1.26	22	0.35
37	CIT	NH4-N	M.3 excl.	0.68	19	0.3	1.39e-13	2.46e+00	2.43e-01	1.39e-13	1.97e+00	2.95e+00	M.3	-1.26	22	0.35
38	CIT	Intercept	M.4 excl.	0.49	21	0.3	9.51e-07	3.71e+01	7.01e+00	6.12e-06	2.29e+01	5.13e+01	M.4	0.59	18	0.34
39	CIT	NH4-N	M.4 excl.	0.49	21	0.3	9.51e-07	1.96e+00	3.32e-01	9.51e-07	1.29e+00	2.64e+00	M.4	0.59	18	0.34
40	DCF	Intercept	M.1 excl.	0.42	580	0.46	1.00e-08	1.78e+02	1.80e+02	3.27e-01	-1.82e+02	5.38e+02	M.1	-0.09	909	0.53
41	DCF	NH4-N	M.1 excl.	0.42	580	0.46	1.00e-08	5.86e+01	8.82e+00	1.00e-08	4.09e+01	7.62e+01	M.1	-0.09	909	0.53
42	DCF	Intercept	M.2 excl.	0.56	549	0.39	4.21e-13	3.50e+02	1.35e+02	1.16e-02	8.08e+01	6.19e+02	M.2	-0.87	1063	0.81
43	DCF	NH4-N	M.2 excl.	0.56	549	0.39	4.21e-13	6.97e+01	7.71e+00	4.21e-13	5.43e+01	8.51e+01	M.2	-0.87	1063	0.81
44	DCF	Intercept	M.3 excl.	0.39	715	0.52	1.05e-07	4.33e+02	1.80e+02	1.94e-02	7.26e+01	7.94e+02	M.3	0.23	419	0.3
45	DCF	NH4-N	M.3 excl.	0.39	715	0.52	1.05e-07	5.73e+01	9.43e+00	1.05e-07	3.84e+01	7.61e+01	M.3	0.23	419	0.3
46	DCF	Intercept	M.4 excl.	0.22	653	0.44	1.78e-04	8.04e+02	1.93e+02	1.05e-04	4.18e+02	1.19e+03	M.4	0.34	1481	0.89
47	DCF	NH4-N	M.4 excl.	0.22	653	0.44	1.78e-04	3.76e+01	9.38e+00	1.78e-04	1.88e+01	5.63e+01	M.4	0.34	1481	0.89
48	HCT	Intercept	M.1 excl.	0.24	232	0.44	3.39e-05	2.46e+02	6.86e+01	6.59e-04	1.09e+02	3.83e+02	M.1	0.39	209	0.38
49	HCT	NH4-N	M.1 excl.	0.24	232	0.44	3.39e-05	1.43e+01	3.19e+00	3.39e-05	7.87e+00	2.06e+01	M.1	0.39	209	0.38
50	HCT	Intercept	M.2 excl.	0.6	164	0.29	4.50e-15	2.44e+02	3.83e+01	1.79e-08	1.68e+02	3.21e+02	M.2	-3.78	454	1.37
51	HCT	NH4-N	M.2 excl.	0.6	164	0.29	4.50e-15	2.05e+01	2.04e+00	4.50e-15	1.64e+01	2.46e+01	M.2	-3.78	454	1.37
52	HCT	Intercept	M.3 excl.	0.3	242	0.49	2.71e-06	2.31e+02	5.90e+01	2.23e-04	1.14e+02	3.49e+02	M.3	-0.49	179	0.29
53	HCT	NH4-N	M.3 excl.	0.3	242	0.49	2.71e-06	1.50e+01	2.90e+00	2.71e-06	9.20e+00	2.08e+01	M.3	-0.49	179	0.29
54	HCT	Intercept	M.4 excl.	0.12	227	0.44	6.49e-03	3.50e+02	6.73e+01	2.70e-06	2.15e+02	4.85e+02	M.4	0.42	240	0.44
55	HCT	NH4-N	M.4 excl.	0.12	227	0.44	6.49e-03	9.23e+00	3.27e+00	6.49e-03	2.69e+00	1.58e+01	M.4	0.42	240	0.44
56	DPG	Intercept	M.1 excl.	0.59	442	0.34	8.08e-14	2.43e+03	1.31e+02	2.88e-27	2.17e+03	2.69e+03	M.1	0.31	612	0.43
57	DPG	NH4-N	M.1 excl.	0.59	442	0.34	8.08e-14	-5.80e+01	6.09e+00	8.08e-14	-7.01e+01	-4.58e+01	M.1	0.31	612	0.43
58	DPG	Intercept	M.2 excl.	0.5	516	0.36	7.06e-12	2.30e+03	1.21e+02	5.30e-29	2.06e+03	2.54e+03	M.2	-0.76	292	0.34
59	DPG	NH4-N	M.2 excl.	0.5	516	0.36	7.06e-12	-5.32e+01	6.43e+00	7.06e-12	-6.60e+01	-4.04e+01	M.2	-0.76	292	0.34
60	DPG	Intercept	M.3 excl.	0.55	457	0.35	4.59e-12	2.11e+03	1.11e+02	3.16e-27	1.89e+03	2.33e+03	M.3	0.45	568	0.39
61	DPG	NH4-N	M.3 excl.	0.55	457	0.35	4.59e-12	-4.70e+01	5.48e+00	4.59e-12	-5.79e+01	-3.60e+01	M.3	0.45	568	0.39
62	DPG	Intercept	M.4 excl.	0.51	492	0.38	1.52e-10	2.30e+03	1.45e+02	1.14e-22	2.01e+03	2.59e+03	M.4	0.56	461	0.32
63	DPG	NH4-N	M.4 excl.	0.51	492	0.38	1.52e-10	-5.49e+01	7.07e+00	1.52e-10	-6.90e+01	-4.07e+01	M.4	0.56	461	0.32
64	6PPDQ	Intercept	M.1 excl.	0.54	8	0.17	2.10e-08	7.30e+01	3.42e+00	8.08e-24	6.61e+01	7.99e+01	M.1	0.19	19	0.32
65	6PPDQ	NH4-N	M.1 excl.	0.54	8	0.17	2.10e-08	-1.47e+00	2.13e-01	2.10e-08	-1.90e+00	-1.04e+00	M.1	0.19	19	0.32
66	6PPDQ	Intercept	M.2 excl.	0.29	13	0.24	3.89e-05	7.34e+01	4.24e+00	9.42e-23	6.49e+01	8.20e+01	M.2	0.36	5	0.13
67	6PPDQ	NH4-N	M.2 excl.	0.29	13	0.24	3.89e-05	-1.47e+00	3.25e-01	3.89e-05	-2.12e+00	-8.15e-01	M.2	0.36	5	0.13
68	6PPDQ	Intercept	M.3 excl.	0.46	13	0.25	1.07e-07	7.33e+01	3.84e+00	1.74e-23	6.56e+01	8.11e+01	M.3	-2.92	12	0.21
69	6PPDQ	NH4-N	M.3 excl.	0.46	13	0.25	1.07e-07	-1.65e+00	2.62e-01	1.07e-07	-2.18e+00	-1.12e+00	M.3	-2.92	12	0.21
70	6PPDQ	Intercept	M.4 excl.	0.33	14	0.26	1.16e-04	7.71e+01	5.62e+00	2.60e-16	6.58e+01	8.85e+01	M.4	0.47	9	0.19
71	6PPDQ	NH4-N	M.4 excl.	0.33	14	0.26	1.16e-04	-1.59e+00	3.71e-01	1.16e-04	-2.35e+00	-8.44e-01	M.4	0.47	9	0.19
72	HMMM	Intercept	M.1 excl.	0.1	447	0.61	1.22e-02	1.06e+03	1.39e+02	1.77e-10	7.87e+02	1.34e+03	M.1	-19.76	448	1.1
73	HMMM	NH4-N	M.1 excl.	0.1	447	0.61	1.22e-02	-1.76e+01	6.79e+00	1.22e-02	-3.11e+01	-3.97e+00	M.1	-19.76	448	1.1
74	HMMM	Intercept	M.2 excl.	0.0	431	0.58	9.02e-01	7.57e+02	1.06e+02	8.77e-10	5.46e+02	9.69e+02	M.2	-12.1	487	1.8
75	HMMM	NH4-N	M.2 excl.	0.0	431	0.58	9.02e-01	-7.47e-01	6.05e+00	9.02e-01	-1.28e+01	1.13e+01	M.2	-12.1	487	1.8
76	HMMM	Intercept	M.3 excl.	0.01	432	0.71	5.48e-01	6.62e+02	1.09e+02	1.00e-07	4.44e+02	8.80e+02	M.3	-0.11	434	0.56
77	HMMM	NH4-N	M.3 excl.	0.01	432	0.71	5.48e-01	-3.45e+00	5.70e+00	5.48e-01	-1.49e+01	7.96e+00	M.3	-0.11	434	0.56
78	HMMM	Intercept	M.4 excl.	0.17	316	0.62	1.06e-03	8.03e+02	9.34e+01	6.21e-12	6.16e+02	9.90e+02	M.4	-0.35	2437	1.53
79	HMMM	NH4-N	M.4 excl.	0.17	316	0.62	1.06e-03	-1.56e+01	4.54e+00	1.06e-03	-2.47e+01	-6.56e+00	M.4	-0.35	2437	1.53
80	DCMU	Intercept	M.1 excl.	0.13	4569	2.07	2.96e-03	-1.57e+03	1.35e+03	2.50e-01	-4.26e+03	1.13e+03	M.1	-21439.19	2045	31.21
81	DCMU	NH4-N	M.1 excl.	0.13	4569	2.07	2.96e-03	1.94e+02	6.28e+01	2.96e-03	6.87e+01	3.20e+02	M.1	-21439.19	2045	31.21
82	DCMU	Intercept	M.2 excl.	0.24	4371	1.92	5.52e-05	-1.74e+03	1.08e+03	1.14e-01	-3.90e+03	4.29e+02	M.2	-4776.12	4579	24.27
83	DCMU	NH4-N	M.2 excl.	0.24	4371	1.92	5.52e-05	2.49e+02	5.73e+01	5.52e-05	1.34e+02	3.63e+02	M.2	-4776.12	4579	24.27
84	DCMU	Intercept	M.3 excl.	0.13	429	1.07	7.28e-03	1.36e+02	1.12e+02	2.33e-01	-8.96e+01	3.61e+02	M.3	-0.43	8668	1.63
85	DCMU	NH4-N	M.3 excl.	0.13	429	1.07	7.28e-03	1.51e+01	5.42e+00	7.28e-03	4.25e+00	2.60e+01	M.3	-0.43	8668	1.63
86	DCMU	Intercept	M.4 excl.	0.17	4981	2.06	2.41e-03	-2.28e+03	1.63e+03	1.68e-01	-5.56e+03	9.96e+02	M.4	-23.8	2587	3.69
87	DCMU	NH4-N	M.4 excl.	0.17	4981	2.06	2.41e-03	2.48e+02	7.75e+01	2.41e-03	9.21e+01	4.03e+02	M.4	-23.8	2587	3.69
88	MPP	Intercept	M.1 excl.	0.06	97	0.91	7.41e-02	5.14e+01	3.36e+01	1.32e-01	-1.60e+01	1.19e+02	M.1	-1.25	9807	1.33
89	MPP	NH4-N	M.1 excl.	0.06	97	0.91	7.41e-02	3.07e+00	1.68e+00	7.41e-02	-3.10e-01	6.44e+00	M.1	-1.25	9807	1.33
90	MPP	Intercept	M.2 excl.	0.14	4845	1.8	3.05e-03	6.13e+03	1.28e+03	1.31e-05	3.56e+03	8.70e+03	M.2	-60.39	1346	8.94
91	MPP	NH4-N	M.2 excl.	0.14	4845	1.8	3.05e-03	-2.40e+02	7.77e+01	3.05e-03	-3.96e+02	-8.48e+01	M.2	-60.39	1346	8.94
92	MPP	Intercept	M.3 excl.	0.18	4962	1.63	1.80e-03	6.81e+03	1.34e+03	5.46e-06	4.12e+03	9.50e+03	M.3	-6589.45	2689	29.99
93	MPP	NH4-N	M.3 excl.	0.18	4962	1.63	1.80e-03	-2.40e+02	7.27e+01	1.80e-03	-3.86e+02	-9.38e+01	M.3	-6589.45	2689	29.99
94	MPP	Intercept	M.4 excl.	0.31	4316	1.62	3.84e-06	8.49e+03	1.27e+03	1.10e-08	5.93e+03	1.10e+04	M.4	-64738.11	5393	60.65
95	MPP	NH4-N	M.4 excl.	0.31	4316	1.62	3.84e-06	-3.16e+02	6.19e+01	3.84e-06	-4.40e+02	-1.92e+02	M.4	-64738.11	5393	60.65
96	MeBT	Intercept	M.1 excl.	0.07	677	0.61	3.35e-02	6.98e+02	2.05e+02	1.15e-03	2.89e+02	1.11e+03	M.1	-2.55	2893	0.85
97	MeBT	NH4-N	M.1 excl.	0.07	677	0.61	3.35e-02	2.11e+01	9.72e+00	3.35e-02	1.71e+00	4.06e+01	M.1	-2.55	2893	0.85
98	MeBT	Intercept	M.2 excl.	0.0	1299	0.75	8.21e-01	1.80e+03	3.08e+02	1.75e-07	1.18e+03	2.41e+03	M.2	-0.02	2378	1.53
99	MeBT	NH4-N	M.2 excl.	0.0	1299	0.75	8.21e-01	-3.71e+00	1.63e+01	8.21e-01	-3.63e+01	2.89e+01	M.2	-0.02	2378	1.53
100	MeBT	Intercept	M.3 excl.	0.0	1388	0.79	5.96e-01	1.93e+03	3.51e+02	8.71e-07	1.23e+03	2.63e+03	M.3	-1.08	823	0.71
101	MeBT	NH4-N	M.3 excl.	0.0	1388	0.79	5.96e-01	-9.35e+00	1.75e+01	5.96e-01	-4.44e+01	2.57e+01	M.3	-1.08	823	0.71
102	MeBT	Intercept	M.4 excl.	0.07	1310	0.72	4.17e-02	2.59e+03	4.10e+02	4.58e-08	1.77e+03	3.41e+03	M.4	-1.84	1307	1.17
103	MeBT	NH4-N	M.4 excl.	0.07	1310	0.72	4.17e-02	-4.22e+01	2.03e+01	4.17e-02	-8.28e+01	-1.64e+00	M.4	-1.84	1307	1.17
104	BT	Intercept	M.1 excl.	0.06	963	0.48	6.38e-02	1.51e+03	2.89e+02	2.27e-06	9.31e+02	2.09e+03	M.1	0.25	752	0.38
105	BT	NH4-N	M.1 excl.	0.06	963	0.48	6.38e-02	2.60e+01	1.38e+01	6.38e-02	-1.54e+00	5.35e+01	M.1	0.25	752	0.38
106	BT	Intercept	M.2 excl.	0.24	801	0.38	2.36e-05	1.40e+03	1.89e+02	2.98e-10	1.02e+03	1.78e+03	M.2	-0.18	1743	1.03
107	BT	NH4-N	M.2 excl.	0.24	801	0.38	2.36e-05	4.69e+01	1.03e+01	2.36e-05	2.63e+01	6.74e+01	M.2	-0.18	1743	1.03
108	BT	Intercept	M.3 excl.	0.16	845	0.47	1.24e-03	1.19e+03	2.08e+02	4.00e-07	7.70e+02	1.60e+03	M.3	-0.83	1133	0.45
109	BT	NH4-N	M.3 excl.	0.16	845	0.47	1.24e-03	3.57e+01	1.05e+01	1.24e-03	1.46e+01	5.67e+01	M.3	-0.83	1133	0.45
110	BT	Intercept	M.4 excl.	0.03	975	0.48	2.28e-01	1.72e+03	2.89e+02	1.72e-07	1.14e+03	2.30e+03	M.4	0.17	1188	0.57
111	BT	NH4-N	M.4 excl.	0.03	975	0.48	2.28e-01	1.73e+01	1.42e+01	2.28e-01	-1.11e+01	4.56e+01	M.4	0.17	1188	0.57
112	DEET	Intercept	M.1 excl.	0.01	543	0.68	3.58e-01	6.70e+02	1.60e+02	9.27e-05	3.49e+02	9.91e+02	M.1	-1.36	1706	0.81
113	DEET	NH4-N	M.1 excl.	0.01	543	0.68	3.58e-01	6.92e+00	7.47e+00	3.58e-01	-8.00e+00	2.18e+01	M.1	-1.36	1706	0.81
114	DEET	Intercept	M.2 excl.	0.08	905	0.71	1.91e-02	8.36e+02	2.11e+02	1.84e-04	4.14e+02	1.26e+03	M.2	-14.6	1100	2.35
115	DEET	NH4-N	M.2 excl.	0.08	905	0.71	1.91e-02	2.71e+01	1.13e+01	1.91e-02	4.57e+00	4.96e+01	M.2	-14.6	1100	2.35
116	DEET	Intercept	M.3 excl.	0.02	1011	0.97	3.12e-01	8.25e+02	2.46e+02	1.40e-03	3.32e+02	1.32e+03	M.3	-0.5	556	0.41
117	DEET	NH4-N	M.3 excl.	0.02	1011	0.97	3.12e-01	1.24e+01	1.21e+01	3.12e-01	-1.19e+01	3.66e+01	M.3	-0.5	556	0.41
118	DEET	Intercept	M.4 excl.	0.0	965	0.7	7.59e-01	1.45e+03	2.85e+02	4.01e-06	8.81e+02	2.02e+03	M.4	-6.15	929	1.74
119	DEET	NH4-N	M.4 excl.	0.0	965	0.7	7.59e-01	-4.27e+00	1.38e+01	7.59e-01	-3.20e+01	2.34e+01	M.4	-6.15	929	1.74
