# Supplementary material for: Exploring online sensor parameters as proxies for polar organic chemicals—An innovative approach for combined sewer overflow monitoring
Source: PLoS One. 2025 Oct 13;20(10):e0333173. doi: 10.1371/journal.pone.0333173 (PMC12517529; doi:10.1371/journal.pone.0333173)
Supplement: S3 Tables — The tables in this zip file show the statistical measures (R2, RMSE, p-value, confidence intervals, etc.) of all models calculated for this manuscript and the predicted chemical concentrations. A ReadMe file explains further details about the content and structure of each table. (ZIP) [file pone.0333173.s003.zip › S3_Tables/S3_Table17_catchment_L_NH4-N_results_prediction.csv]

	Substance	Sensor	Training	R2_train	RMSE_train	RRMSE_train	p-val Model	Coef	SE	p-val Coef	CI[2.5%]	CI[97.5%]	Testing	R2_test	RMSE_test	RRMSE_test
0	ACE	Intercept	L.1 excl.	0.89	2933	0.23	2.65e-91	1.01e+02	3.88e+02	7.95e-01	-6.64e+02	8.66e+02	L.1	0.57	1773.0	0.28
1	ACE	NH4-N	L.1 excl.	0.89	2933	0.23	2.65e-91	1.35e+03	3.46e+01	2.65e-91	1.28e+03	1.42e+03	L.1	0.57	1773.0	0.28
2	ACE	Intercept	L.2 excl.	0.9	2628	0.24	6.53e-132	-1.74e+02	2.81e+02	5.37e-01	-7.26e+02	3.79e+02	L.2	0.74	1146.0	0.12
3	ACE	NH4-N	L.2 excl.	0.9	2628	0.24	6.53e-132	1.35e+03	2.82e+01	6.53e-132	1.29e+03	1.40e+03	L.2	0.74	1146.0	0.12
4	ACE	Intercept	L.3 excl.	0.9	2601	0.24	1.90e-132	-2.68e+02	2.79e+02	3.37e-01	-8.18e+02	2.81e+02	L.3	-0.14	2917.0	0.25
5	ACE	NH4-N	L.3 excl.	0.9	2601	0.24	1.90e-132	1.35e+03	2.80e+01	1.90e-132	1.30e+03	1.41e+03	L.3	-0.14	2917.0	0.25
6	ACE	Intercept	L.4 excl.	0.91	2454	0.23	1.17e-136	-1.33e+02	2.62e+02	6.12e-01	-6.48e+02	3.82e+02	L.4	-10.18	4790.0	0.47
7	ACE	NH4-N	L.4 excl.	0.91	2454	0.23	1.17e-136	1.37e+03	2.66e+01	1.17e-136	1.32e+03	1.42e+03	L.4	-10.18	4790.0	0.47
8	ACE	Intercept	L.5 excl.	0.9	2585	0.24	4.84e-133	-2.23e+02	2.75e+02	4.20e-01	-7.65e+02	3.20e+02	L.5	-5.27	3807.0	0.23
9	ACE	NH4-N	L.5 excl.	0.9	2585	0.24	4.84e-133	1.35e+03	2.79e+01	4.84e-133	1.30e+03	1.41e+03	L.5	-5.27	3807.0	0.23
10	ACE	Intercept	L.6 excl.	0.9	2698	0.23	4.26e-115	-5.59e+02	3.23e+02	8.50e-02	-1.20e+03	7.77e+01	L.6	0.68	2131.0	0.33
11	ACE	NH4-N	L.6 excl.	0.9	2698	0.23	4.26e-115	1.37e+03	3.06e+01	4.26e-115	1.31e+03	1.43e+03	L.6	0.68	2131.0	0.33
12	ACE	Intercept	L.7 excl.	0.9	2635	0.24	3.37e-130	-2.39e+02	2.83e+02	3.98e-01	-7.97e+02	3.18e+02	L.7	0.23	1869.0	0.17
13	ACE	NH4-N	L.7 excl.	0.9	2635	0.24	3.37e-130	1.35e+03	2.83e+01	3.37e-130	1.29e+03	1.41e+03	L.7	0.23	1869.0	0.17
14	ACE	Intercept	L.8 excl.	0.9	2640	0.24	7.00e-129	-2.31e+02	2.88e+02	4.23e-01	-7.98e+02	3.36e+02	L.8	0.76	1743.0	0.26
15	ACE	NH4-N	L.8 excl.	0.9	2640	0.24	7.00e-129	1.35e+03	2.86e+01	7.00e-129	1.29e+03	1.41e+03	L.8	0.76	1743.0	0.26
16	ACE	Intercept	L.9 excl.	0.91	2519	0.23	1.08e-130	-1.49e+02	2.75e+02	5.88e-01	-6.92e+02	3.93e+02	L.9	0.36	3750.0	0.44
17	ACE	NH4-N	L.9 excl.	0.91	2519	0.23	1.08e-130	1.37e+03	2.77e+01	1.08e-130	1.32e+03	1.43e+03	L.9	0.36	3750.0	0.44
18	ACE	Intercept	L.10 excl.	0.9	2619	0.24	6.48e-131	-1.60e+02	2.79e+02	5.67e-01	-7.10e+02	3.90e+02	L.10	-3.52	2448.0	0.21
19	ACE	NH4-N	L.10 excl.	0.9	2619	0.24	6.48e-131	1.35e+03	2.82e+01	6.48e-131	1.30e+03	1.41e+03	L.10	-3.52	2448.0	0.21
20	ACE	Intercept	L.11 excl.	0.91	2470	0.25	2.30e-122	-6.49e+02	2.73e+02	1.83e-02	-1.19e+03	-1.11e+02	L.11	0.4	3467.0	0.23
21	ACE	NH4-N	L.11 excl.	0.91	2470	0.25	2.30e-122	1.35e+03	2.77e+01	2.30e-122	1.30e+03	1.41e+03	L.11	0.4	3467.0	0.23
22	ACE	Intercept	L.12 excl.	0.75	2369	0.26	7.93e-76	1.29e+03	3.21e+02	8.08e-05	6.55e+02	1.92e+03	L.12	0.46	6838.0	0.21
23	ACE	NH4-N	L.12 excl.	0.75	2369	0.26	7.93e-76	1.11e+03	4.11e+01	7.93e-76	1.03e+03	1.19e+03	L.12	0.46	6838.0	0.21
24	ACE	Intercept	L.13 excl.	0.9	2613	0.24	1.50e-130	-1.07e+02	2.82e+02	7.05e-01	-6.63e+02	4.49e+02	L.13	-2.25	2616.0	0.43
25	ACE	NH4-N	L.13 excl.	0.9	2613	0.24	1.50e-130	1.35e+03	2.81e+01	1.50e-130	1.29e+03	1.40e+03	L.13	-2.25	2616.0	0.43
26	CAF	Intercept	L.1 excl.	0.78	8555	0.35	8.64e-63	5.53e+02	1.13e+03	6.25e-01	-1.68e+03	2.78e+03	L.1	0.27	6336.0	0.47
27	CAF	NH4-N	L.1 excl.	0.78	8555	0.35	8.64e-63	2.59e+03	1.01e+02	8.64e-63	2.39e+03	2.79e+03	L.1	0.27	6336.0	0.47
28	CAF	Intercept	L.2 excl.	0.78	7837	0.37	4.77e-88	2.69e+02	8.37e+02	7.48e-01	-1.38e+03	1.92e+03	L.2	-2.44	12728.0	0.38
29	CAF	NH4-N	L.2 excl.	0.78	7837	0.37	4.77e-88	2.55e+03	8.42e+01	4.77e-88	2.39e+03	2.72e+03	L.2	-2.44	12728.0	0.38
30	CAF	Intercept	L.3 excl.	0.78	7908	0.37	4.59e-87	2.38e+02	8.48e+02	7.79e-01	-1.43e+03	1.91e+03	L.3	-0.37	8384.0	0.34
31	CAF	NH4-N	L.3 excl.	0.78	7908	0.37	4.59e-87	2.56e+03	8.50e+01	4.59e-87	2.39e+03	2.73e+03	L.3	-0.37	8384.0	0.34
32	CAF	Intercept	L.4 excl.	0.77	8102	0.39	9.24e-83	4.14e+02	8.64e+02	6.32e-01	-1.29e+03	2.12e+03	L.4	0.29	3526.0	0.12
33	CAF	NH4-N	L.4 excl.	0.77	8102	0.39	9.24e-83	2.55e+03	8.77e+01	9.24e-83	2.38e+03	2.72e+03	L.4	0.29	3526.0	0.12
34	CAF	Intercept	L.5 excl.	0.77	7897	0.38	3.84e-87	3.61e+02	8.42e+02	6.68e-01	-1.30e+03	2.02e+03	L.5	-2.6	9471.0	0.3
35	CAF	NH4-N	L.5 excl.	0.77	7897	0.38	3.84e-87	2.57e+03	8.53e+01	3.84e-87	2.40e+03	2.74e+03	L.5	-2.6	9471.0	0.3
36	CAF	Intercept	L.6 excl.	0.75	8220	0.35	4.92e-71	2.24e+03	9.85e+02	2.36e-02	3.04e+02	4.18e+03	L.6	-1.79	6601.0	1.14
37	CAF	NH4-N	L.6 excl.	0.75	8220	0.35	4.92e-71	2.45e+03	9.32e+01	4.92e-71	2.26e+03	2.63e+03	L.6	-1.79	6601.0	1.14
38	CAF	Intercept	L.7 excl.	0.78	7935	0.38	3.48e-86	2.26e+02	8.52e+02	7.91e-01	-1.45e+03	1.90e+03	L.7	-0.15	7836.0	0.31
39	CAF	NH4-N	L.7 excl.	0.78	7935	0.38	3.48e-86	2.56e+03	8.53e+01	3.48e-86	2.39e+03	2.72e+03	L.7	-0.15	7836.0	0.31
40	CAF	Intercept	L.8 excl.	0.77	8015	0.37	8.49e-84	7.70e+02	8.74e+02	3.79e-01	-9.51e+02	2.49e+03	L.8	-0.34	5329.0	0.7
41	CAF	NH4-N	L.8 excl.	0.77	8015	0.37	8.49e-84	2.54e+03	8.69e+01	8.49e-84	2.37e+03	2.71e+03	L.8	-0.34	5329.0	0.7
42	CAF	Intercept	L.9 excl.	0.79	7732	0.37	1.93e-87	-3.66e+02	8.45e+02	6.65e-01	-2.03e+03	1.30e+03	L.9	-1.04	10348.0	0.43
43	CAF	NH4-N	L.9 excl.	0.79	7732	0.37	1.93e-87	2.64e+03	8.51e+01	1.93e-87	2.47e+03	2.81e+03	L.9	-1.04	10348.0	0.43
44	CAF	Intercept	L.10 excl.	0.78	7964	0.38	3.23e-86	5.04e+02	8.49e+02	5.53e-01	-1.17e+03	2.18e+03	L.10	-7.47	6940.0	0.32
45	CAF	NH4-N	L.10 excl.	0.78	7964	0.38	3.23e-86	2.57e+03	8.58e+01	3.23e-86	2.40e+03	2.74e+03	L.10	-7.47	6940.0	0.32
46	CAF	Intercept	L.11 excl.	0.8	6977	0.37	1.83e-82	1.41e+02	7.72e+02	8.56e-01	-1.38e+03	1.66e+03	L.11	0.31	12838.0	0.38
47	CAF	NH4-N	L.11 excl.	0.8	6977	0.37	1.83e-82	2.39e+03	7.83e+01	1.83e-82	2.24e+03	2.55e+03	L.11	0.31	12838.0	0.38
48	CAF	Intercept	L.12 excl.	0.65	7766	0.42	1.90e-58	-1.52e+03	1.05e+03	1.51e-01	-3.59e+03	5.58e+02	L.12	0.54	12246.0	0.23
49	CAF	NH4-N	L.12 excl.	0.65	7766	0.42	1.90e-58	2.90e+03	1.35e+02	1.90e-58	2.63e+03	3.16e+03	L.12	0.54	12246.0	0.23
50	CAF	Intercept	L.13 excl.	0.78	7762	0.36	3.77e-87	1.01e+03	8.38e+02	2.29e-01	-6.40e+02	2.66e+03	L.13	-79.81	11992.0	2.61
51	CAF	NH4-N	L.13 excl.	0.78	7762	0.36	3.77e-87	2.53e+03	8.36e+01	3.77e-87	2.37e+03	2.70e+03	L.13	-79.81	11992.0	2.61
52	CYC	Intercept	L.1 excl.	0.89	3816	0.23	7.25e-92	3.57e+02	5.05e+02	4.80e-01	-6.38e+02	1.35e+03	L.1	0.7	3421.0	0.3
53	CYC	NH4-N	L.1 excl.	0.89	3816	0.23	7.25e-92	1.77e+03	4.50e+01	7.25e-92	1.68e+03	1.86e+03	L.1	0.7	3421.0	0.3
54	CYC	Intercept	L.2 excl.	0.89	3501	0.23	2.85e-129	8.59e+02	3.74e+02	2.24e-02	1.23e+02	1.60e+03	L.2	-3.06	9707.0	0.4
55	CYC	NH4-N	L.2 excl.	0.89	3501	0.23	2.85e-129	1.75e+03	3.76e+01	2.85e-129	1.68e+03	1.82e+03	L.2	-3.06	9707.0	0.4
56	CYC	Intercept	L.3 excl.	0.88	3693	0.24	2.52e-123	9.53e+02	3.96e+02	1.68e-02	1.73e+02	1.73e+03	L.3	0.65	2126.0	0.15
57	CYC	NH4-N	L.3 excl.	0.88	3693	0.24	2.52e-123	1.75e+03	3.97e+01	2.52e-123	1.67e+03	1.83e+03	L.3	0.65	2126.0	0.15
58	CYC	Intercept	L.4 excl.	0.89	3636	0.24	1.94e-121	9.74e+02	3.88e+02	1.26e-02	2.10e+02	1.74e+03	L.4	0.16	4218.0	0.19
59	CYC	NH4-N	L.4 excl.	0.89	3636	0.24	1.94e-121	1.74e+03	3.94e+01	1.94e-121	1.67e+03	1.82e+03	L.4	0.16	4218.0	0.19
60	CYC	Intercept	L.5 excl.	0.89	3612	0.24	6.49e-126	9.40e+02	3.85e+02	1.53e-02	1.82e+02	1.70e+03	L.5	-6.22	5925.0	0.29
61	CYC	NH4-N	L.5 excl.	0.89	3612	0.24	6.49e-126	1.76e+03	3.90e+01	6.49e-126	1.69e+03	1.84e+03	L.5	-6.22	5925.0	0.29
62	CYC	Intercept	L.6 excl.	0.87	3772	0.22	1.88e-104	1.92e+03	4.52e+02	3.22e-05	1.03e+03	2.81e+03	L.6	-0.02	3320.0	0.59
63	CYC	NH4-N	L.6 excl.	0.87	3772	0.22	1.88e-104	1.69e+03	4.28e+01	1.88e-104	1.61e+03	1.78e+03	L.6	-0.02	3320.0	0.59
64	CYC	Intercept	L.7 excl.	0.88	3716	0.24	7.78e-122	9.97e+02	3.99e+02	1.31e-02	2.11e+02	1.78e+03	L.7	0.64	1717.0	0.12
65	CYC	NH4-N	L.7 excl.	0.88	3716	0.24	7.78e-122	1.75e+03	4.00e+01	7.78e-122	1.67e+03	1.83e+03	L.7	0.64	1717.0	0.12
66	CYC	Intercept	L.8 excl.	0.88	3685	0.24	5.41e-121	1.19e+03	4.02e+02	3.42e-03	3.96e+02	1.98e+03	L.8	-0.11	3241.0	0.51
67	CYC	NH4-N	L.8 excl.	0.88	3685	0.24	5.41e-121	1.74e+03	3.99e+01	5.41e-121	1.66e+03	1.82e+03	L.8	-0.11	3241.0	0.51
68	CYC	Intercept	L.9 excl.	0.88	3763	0.25	1.87e-115	9.61e+02	4.11e+02	2.03e-02	1.51e+02	1.77e+03	L.9	0.95	2030.0	0.12
69	CYC	NH4-N	L.9 excl.	0.88	3763	0.25	1.87e-115	1.75e+03	4.14e+01	1.87e-115	1.67e+03	1.83e+03	L.9	0.95	2030.0	0.12
70	CYC	Intercept	L.10 excl.	0.88	3707	0.25	9.95e-122	9.68e+02	3.95e+02	1.50e-02	1.90e+02	1.75e+03	L.10	-2.16	2262.0	0.11
71	CYC	NH4-N	L.10 excl.	0.88	3707	0.25	9.95e-122	1.75e+03	3.99e+01	9.95e-122	1.67e+03	1.83e+03	L.10	-2.16	2262.0	0.11
72	CYC	Intercept	L.11 excl.	0.89	3623	0.25	2.93e-109	9.75e+02	4.01e+02	1.57e-02	1.85e+02	1.76e+03	L.11	0.78	4038.0	0.21
73	CYC	NH4-N	L.11 excl.	0.89	3623	0.25	2.93e-109	1.71e+03	4.07e+01	2.93e-109	1.63e+03	1.79e+03	L.11	0.78	4038.0	0.21
74	CYC	Intercept	L.12 excl.	0.83	3405	0.26	1.04e-95	-6.29e+02	4.62e+02	1.74e-01	-1.54e+03	2.80e+02	L.12	0.37	8402.0	0.22
75	CYC	NH4-N	L.12 excl.	0.83	3405	0.26	1.04e-95	2.02e+03	5.91e+01	1.04e-95	1.91e+03	2.14e+03	L.12	0.37	8402.0	0.22
76	CYC	Intercept	L.13 excl.	0.89	3535	0.23	5.92e-126	1.29e+03	3.82e+02	8.02e-04	5.43e+02	2.05e+03	L.13	-21.05	6513.0	1.18
77	CYC	NH4-N	L.13 excl.	0.89	3535	0.23	5.92e-126	1.74e+03	3.81e+01	5.92e-126	1.66e+03	1.81e+03	L.13	-21.05	6513.0	1.18
78	CAN	Intercept	L.1 excl.	0.85	56	0.29	3.12e-79	-1.22e+01	7.40e+00	1.01e-01	-2.68e+01	2.41e+00	L.1	0.61	49.0	0.39
79	CAN	NH4-N	L.1 excl.	0.85	56	0.29	3.12e-79	2.17e+01	6.60e-01	3.12e-79	2.04e+01	2.30e+01	L.1	0.61	49.0	0.39
80	CAN	Intercept	L.2 excl.	0.85	51	0.31	3.27e-110	-4.39e+00	5.52e+00	4.27e-01	-1.53e+01	6.48e+00	L.2	-9.37	128.0	0.43
81	CAN	NH4-N	L.2 excl.	0.85	51	0.31	3.27e-110	2.14e+01	5.56e-01	3.27e-110	2.03e+01	2.25e+01	L.2	-9.37	128.0	0.43
82	CAN	Intercept	L.3 excl.	0.84	54	0.32	3.58e-105	-2.26e+00	5.81e+00	6.98e-01	-1.37e+01	9.18e+00	L.3	0.83	12.0	0.1
83	CAN	NH4-N	L.3 excl.	0.84	54	0.32	3.58e-105	2.14e+01	5.82e-01	3.58e-105	2.02e+01	2.25e+01	L.3	0.83	12.0	0.1
84	CAN	Intercept	L.4 excl.	0.84	52	0.32	2.38e-104	-2.85e+00	5.62e+00	6.12e-01	-1.39e+01	8.22e+00	L.4	-0.13	69.0	0.25
85	CAN	NH4-N	L.4 excl.	0.84	52	0.32	2.38e-104	2.11e+01	5.70e-01	2.38e-104	2.00e+01	2.22e+01	L.4	-0.13	69.0	0.25
86	CAN	Intercept	L.5 excl.	0.84	52	0.31	8.90e-108	-3.14e+00	5.64e+00	5.79e-01	-1.43e+01	7.98e+00	L.5	-3.11	81.0	0.35
87	CAN	NH4-N	L.5 excl.	0.84	52	0.31	8.90e-108	2.15e+01	5.72e-01	8.90e-108	2.04e+01	2.26e+01	L.5	-3.11	81.0	0.35
88	CAN	Intercept	L.6 excl.	0.83	55	0.29	4.32e-89	1.04e+01	6.59e+00	1.18e-01	-2.64e+00	2.33e+01	L.6	-2.09	49.0	1.04
89	CAN	NH4-N	L.6 excl.	0.83	55	0.29	4.32e-89	2.06e+01	6.24e-01	4.32e-89	1.94e+01	2.18e+01	L.6	-2.09	49.0	1.04
90	CAN	Intercept	L.7 excl.	0.84	54	0.32	2.94e-104	-1.91e+00	5.84e+00	7.43e-01	-1.34e+01	9.58e+00	L.7	0.48	25.0	0.18
91	CAN	NH4-N	L.7 excl.	0.84	54	0.32	2.94e-104	2.14e+01	5.84e-01	2.94e-104	2.02e+01	2.25e+01	L.7	0.48	25.0	0.18
92	CAN	Intercept	L.8 excl.	0.84	53	0.31	1.42e-103	-1.53e-01	5.88e+00	9.79e-01	-1.17e+01	1.14e+01	L.8	-2.6	46.0	0.78
93	CAN	NH4-N	L.8 excl.	0.84	53	0.31	1.42e-103	2.13e+01	5.84e-01	1.42e-103	2.01e+01	2.24e+01	L.8	-2.6	46.0	0.78
94	CAN	Intercept	L.9 excl.	0.84	54	0.32	7.64e-100	-3.46e+00	5.91e+00	5.58e-01	-1.51e+01	8.17e+00	L.9	0.83	48.0	0.23
95	CAN	NH4-N	L.9 excl.	0.84	54	0.32	7.64e-100	2.12e+01	5.95e-01	7.64e-100	2.01e+01	2.24e+01	L.9	0.83	48.0	0.23
96	CAN	Intercept	L.10 excl.	0.84	54	0.32	1.46e-104	-2.54e+00	5.77e+00	6.60e-01	-1.39e+01	8.82e+00	L.10	-0.78	35.0	0.16
97	CAN	NH4-N	L.10 excl.	0.84	54	0.32	1.46e-104	2.14e+01	5.83e-01	1.46e-104	2.02e+01	2.25e+01	L.10	-0.78	35.0	0.16
98	CAN	Intercept	L.11 excl.	0.84	54	0.33	4.55e-91	-2.68e-01	6.00e+00	9.64e-01	-1.21e+01	1.15e+01	L.11	0.8	51.0	0.24
99	CAN	NH4-N	L.11 excl.	0.84	54	0.33	4.55e-91	2.07e+01	6.09e-01	4.55e-91	1.95e+01	2.19e+01	L.11	0.8	51.0	0.24
100	CAN	Intercept	L.12 excl.	0.79	48	0.33	2.85e-85	-2.75e+01	6.54e+00	3.74e-05	-4.03e+01	-1.46e+01	L.12	-0.25	130.0	0.29
101	CAN	NH4-N	L.12 excl.	0.79	48	0.33	2.85e-85	2.54e+01	8.37e-01	2.85e-85	2.38e+01	2.71e+01	L.12	-0.25	130.0	0.29
102	CAN	Intercept	L.13 excl.	0.84	52	0.3	1.32e-106	1.20e+00	5.68e+00	8.33e-01	-9.98e+00	1.24e+01	L.13	-19.72	79.0	1.49
103	CAN	NH4-N	L.13 excl.	0.84	52	0.3	1.32e-106	2.12e+01	5.66e-01	1.32e-106	2.01e+01	2.23e+01	L.13	-19.72	79.0	1.49
104	CIT	Intercept	L.1 excl.	0.84	11	0.25	6.04e-76	5.54e+00	1.49e+00	2.76e-04	2.59e+00	8.49e+00	L.1	0.59	5.0	0.22
105	CIT	NH4-N	L.1 excl.	0.84	11	0.25	6.04e-76	4.26e+00	1.36e-01	6.04e-76	4.00e+00	4.53e+00	L.1	0.59	5.0	0.22
106	CIT	Intercept	L.2 excl.	0.85	9	0.25	8.36e-112	4.78e+00	1.06e+00	1.01e-05	2.69e+00	6.87e+00	L.2	0.79	3.0	0.08
107	CIT	NH4-N	L.2 excl.	0.85	9	0.25	8.36e-112	4.25e+00	1.08e-01	8.36e-112	4.03e+00	4.46e+00	L.2	0.79	3.0	0.08
108	CIT	Intercept	L.3 excl.	0.86	9	0.25	1.43e-111	4.66e+00	1.06e+00	1.63e-05	2.57e+00	6.75e+00	L.3	0.27	8.0	0.21
109	CIT	NH4-N	L.3 excl.	0.86	9	0.25	1.43e-111	4.25e+00	1.08e-01	1.43e-111	4.03e+00	4.46e+00	L.3	0.27	8.0	0.21
110	CIT	Intercept	L.4 excl.	0.87	9	0.24	7.45e-115	4.94e+00	1.01e+00	1.77e-06	2.95e+00	6.93e+00	L.4	-3.8	15.0	0.41
111	CIT	NH4-N	L.4 excl.	0.87	9	0.24	7.45e-115	4.32e+00	1.04e-01	7.45e-115	4.11e+00	4.52e+00	L.4	-3.8	15.0	0.41
112	CIT	Intercept	L.5 excl.	0.86	9	0.25	1.82e-112	4.71e+00	1.05e+00	1.09e-05	2.64e+00	6.77e+00	L.5	-8.87	10.0	0.22
113	CIT	NH4-N	L.5 excl.	0.86	9	0.25	1.82e-112	4.27e+00	1.08e-01	1.82e-112	4.06e+00	4.49e+00	L.5	-8.87	10.0	0.22
114	CIT	Intercept	L.6 excl.	0.84	10	0.25	4.45e-93	5.15e+00	1.26e+00	6.07e-05	2.67e+00	7.64e+00	L.6	0.83	4.0	0.2
115	CIT	NH4-N	L.6 excl.	0.84	10	0.25	4.45e-93	4.21e+00	1.21e-01	4.45e-93	3.97e+00	4.45e+00	L.6	0.83	4.0	0.2
116	CIT	Intercept	L.7 excl.	0.86	9	0.25	4.74e-111	4.53e+00	1.06e+00	2.81e-05	2.44e+00	6.62e+00	L.7	-0.04	9.0	0.21
117	CIT	NH4-N	L.7 excl.	0.86	9	0.25	4.74e-111	4.25e+00	1.08e-01	4.74e-111	4.04e+00	4.46e+00	L.7	-0.04	9.0	0.21
118	CIT	Intercept	L.8 excl.	0.85	9	0.25	3.89e-109	4.72e+00	1.09e+00	2.05e-05	2.58e+00	6.86e+00	L.8	0.73	6.0	0.24
119	CIT	NH4-N	L.8 excl.	0.85	9	0.25	3.89e-109	4.25e+00	1.10e-01	3.89e-109	4.03e+00	4.46e+00	L.8	0.73	6.0	0.24
120	CIT	Intercept	L.9 excl.	0.85	10	0.26	2.73e-104	4.76e+00	1.11e+00	2.58e-05	2.57e+00	6.95e+00	L.9	0.94	4.0	0.12
121	CIT	NH4-N	L.9 excl.	0.85	10	0.26	2.73e-104	4.27e+00	1.14e-01	2.73e-104	4.04e+00	4.49e+00	L.9	0.94	4.0	0.12
122	CIT	Intercept	L.10 excl.	0.85	9	0.26	1.14e-109	4.74e+00	1.06e+00	1.24e-05	2.65e+00	6.84e+00	L.10	-2.0	5.0	0.1
123	CIT	NH4-N	L.10 excl.	0.85	9	0.26	1.14e-109	4.24e+00	1.09e-01	1.14e-109	4.02e+00	4.45e+00	L.10	-2.0	5.0	0.1
124	CIT	Intercept	L.11 excl.	0.89	8	0.23	2.49e-109	3.87e+00	9.45e-01	5.95e-05	2.00e+00	5.73e+00	L.11	0.4	15.0	0.29
125	CIT	NH4-N	L.11 excl.	0.89	8	0.23	2.49e-109	4.13e+00	9.76e-02	2.49e-109	3.94e+00	4.32e+00	L.11	0.4	15.0	0.29
126	CIT	Intercept	L.12 excl.	0.77	8	0.25	1.20e-79	5.57e+00	1.15e+00	2.23e-06	3.31e+00	7.84e+00	L.12	0.59	30.0	0.3
127	CIT	NH4-N	L.12 excl.	0.77	8	0.25	1.20e-79	4.18e+00	1.47e-01	1.20e-79	3.89e+00	4.47e+00	L.12	0.59	30.0	0.3
128	CIT	Intercept	L.13 excl.	0.86	9	0.25	1.59e-110	4.97e+00	1.07e+00	5.41e-06	2.86e+00	7.07e+00	L.13	-0.08	8.0	0.32
129	CIT	NH4-N	L.13 excl.	0.86	9	0.25	1.59e-110	4.24e+00	1.08e-01	1.59e-110	4.03e+00	4.45e+00	L.13	-0.08	8.0	0.32
130	DCF	Intercept	L.1 excl.	0.78	305	0.38	2.33e-62	-4.95e+01	4.03e+01	2.21e-01	-1.29e+02	3.01e+01	L.1	0.3	192.0	0.42
131	DCF	NH4-N	L.1 excl.	0.78	305	0.38	2.33e-62	9.16e+01	3.60e+00	2.33e-62	8.45e+01	9.87e+01	L.1	0.3	192.0	0.42
132	DCF	Intercept	L.2 excl.	0.77	275	0.4	3.16e-87	-3.03e+01	2.95e+01	3.05e-01	-8.83e+01	2.77e+01	L.2	-0.15	213.0	0.24
133	DCF	NH4-N	L.2 excl.	0.77	275	0.4	3.16e-87	8.91e+01	2.96e+00	3.16e-87	8.33e+01	9.49e+01	L.2	-0.15	213.0	0.24
134	DCF	Intercept	L.3 excl.	0.77	277	0.4	2.59e-86	-2.92e+01	2.98e+01	3.27e-01	-8.79e+01	2.94e+01	L.3	0.69	94.0	0.15
135	DCF	NH4-N	L.3 excl.	0.77	277	0.4	2.59e-86	8.91e+01	2.99e+00	2.59e-86	8.33e+01	9.50e+01	L.3	0.69	94.0	0.15
136	DCF	Intercept	L.4 excl.	0.77	280	0.41	1.48e-83	-2.74e+01	3.00e+01	3.61e-01	-8.65e+01	3.16e+01	L.4	0.35	125.0	0.13
137	DCF	NH4-N	L.4 excl.	0.77	280	0.41	1.48e-83	8.92e+01	3.04e+00	1.48e-83	8.32e+01	9.52e+01	L.4	0.35	125.0	0.13
138	DCF	Intercept	L.5 excl.	0.77	276	0.4	1.44e-86	-2.90e+01	2.95e+01	3.26e-01	-8.70e+01	2.90e+01	L.5	-3.07	190.0	0.17
139	DCF	NH4-N	L.5 excl.	0.77	276	0.4	1.44e-86	8.93e+01	2.99e+00	1.44e-86	8.34e+01	9.52e+01	L.5	-3.07	190.0	0.17
140	DCF	Intercept	L.6 excl.	0.75	290	0.37	5.53e-71	1.81e+01	3.48e+01	6.03e-01	-5.04e+01	8.66e+01	L.6	-0.31	173.0	0.84
141	DCF	NH4-N	L.6 excl.	0.75	290	0.37	5.53e-71	8.64e+01	3.29e+00	5.53e-71	7.99e+01	9.29e+01	L.6	-0.31	173.0	0.84
142	DCF	Intercept	L.7 excl.	0.77	279	0.4	1.74e-85	-2.98e+01	3.00e+01	3.20e-01	-8.89e+01	2.92e+01	L.7	0.42	112.0	0.16
143	DCF	NH4-N	L.7 excl.	0.77	279	0.4	1.74e-85	8.92e+01	3.00e+00	1.74e-85	8.33e+01	9.51e+01	L.7	0.42	112.0	0.16
144	DCF	Intercept	L.8 excl.	0.77	278	0.39	3.19e-84	-1.82e+01	3.04e+01	5.50e-01	-7.80e+01	4.16e+01	L.8	-0.19	162.0	0.66
145	DCF	NH4-N	L.8 excl.	0.77	278	0.39	3.19e-84	8.86e+01	3.02e+00	3.19e-84	8.27e+01	9.46e+01	L.8	-0.19	162.0	0.66
146	DCF	Intercept	L.9 excl.	0.82	241	0.36	4.27e-96	-5.73e+01	2.64e+01	3.08e-02	-1.09e+02	-5.35e+00	L.9	-0.1	558.0	0.59
147	DCF	NH4-N	L.9 excl.	0.82	241	0.36	4.27e-96	9.09e+01	2.66e+00	4.27e-96	8.56e+01	9.61e+01	L.9	-0.1	558.0	0.59
148	DCF	Intercept	L.10 excl.	0.78	276	0.4	1.93e-86	-2.56e+01	2.95e+01	3.86e-01	-8.37e+01	3.25e+01	L.10	-4.45	222.0	0.3
149	DCF	NH4-N	L.10 excl.	0.78	276	0.4	1.93e-86	8.96e+01	2.98e+00	1.93e-86	8.38e+01	9.55e+01	L.10	-4.45	222.0	0.3
150	DCF	Intercept	L.11 excl.	0.78	277	0.43	2.94e-76	-4.42e+01	3.06e+01	1.51e-01	-1.05e+02	1.62e+01	L.11	0.56	273.0	0.28
151	DCF	NH4-N	L.11 excl.	0.78	277	0.43	2.94e-76	8.78e+01	3.11e+00	2.94e-76	8.17e+01	9.39e+01	L.11	0.56	273.0	0.28
152	DCF	Intercept	L.12 excl.	0.64	242	0.41	1.26e-56	-1.37e+01	3.28e+01	6.76e-01	-7.83e+01	5.09e+01	L.12	0.61	528.0	0.27
153	DCF	NH4-N	L.12 excl.	0.64	242	0.41	1.26e-56	8.79e+01	4.20e+00	1.26e-56	7.96e+01	9.62e+01	L.12	0.61	528.0	0.27
154	DCF	Intercept	L.13 excl.	0.78	272	0.38	7.79e-87	-1.55e+01	2.94e+01	5.99e-01	-7.35e+01	4.25e+01	L.13	-1.85	339.0	1.29
155	DCF	NH4-N	L.13 excl.	0.78	272	0.38	7.79e-87	8.87e+01	2.94e+00	7.79e-87	8.29e+01	9.45e+01	L.13	-1.85	339.0	1.29
156	HCT	Intercept	L.1 excl.	0.86	89	0.28	4.75e-81	-7.92e+00	1.19e+01	5.06e-01	-3.14e+01	1.55e+01	L.1	0.19	67.0	0.34
157	HCT	NH4-N	L.1 excl.	0.86	89	0.28	4.75e-81	3.58e+01	1.06e+00	4.75e-81	3.37e+01	3.79e+01	L.1	0.19	67.0	0.34
158	HCT	Intercept	L.2 excl.	0.85	82	0.29	1.36e-111	5.78e+00	8.76e+00	5.10e-01	-1.15e+01	2.30e+01	L.2	-2.81	136.0	0.33
159	HCT	NH4-N	L.2 excl.	0.85	82	0.29	1.36e-111	3.44e+01	8.81e-01	1.36e-111	3.26e+01	3.61e+01	L.2	-2.81	136.0	0.33
160	HCT	Intercept	L.3 excl.	0.85	83	0.29	1.21e-109	5.98e+00	8.94e+00	5.04e-01	-1.16e+01	2.36e+01	L.3	-0.61	69.0	0.23
161	HCT	NH4-N	L.3 excl.	0.85	83	0.29	1.21e-109	3.44e+01	8.96e-01	1.21e-109	3.27e+01	3.62e+01	L.3	-0.61	69.0	0.23
162	HCT	Intercept	L.4 excl.	0.85	84	0.3	5.20e-106	7.66e+00	9.00e+00	3.95e-01	-1.01e+01	2.54e+01	L.4	0.16	53.0	0.14
163	HCT	NH4-N	L.4 excl.	0.85	84	0.3	5.20e-106	3.44e+01	9.14e-01	5.20e-106	3.26e+01	3.62e+01	L.4	0.16	53.0	0.14
164	HCT	Intercept	L.5 excl.	0.85	82	0.29	3.07e-111	7.03e+00	8.77e+00	4.23e-01	-1.02e+01	2.43e+01	L.5	-3.91	117.0	0.33
165	HCT	NH4-N	L.5 excl.	0.85	82	0.29	3.07e-111	3.46e+01	8.89e-01	3.07e-111	3.29e+01	3.64e+01	L.5	-3.91	117.0	0.33
166	HCT	Intercept	L.6 excl.	0.83	88	0.28	6.13e-91	1.82e+01	1.06e+01	8.70e-02	-2.66e+00	3.90e+01	L.6	0.29	44.0	0.38
167	HCT	NH4-N	L.6 excl.	0.83	88	0.28	6.13e-91	3.38e+01	1.00e+00	6.13e-91	3.18e+01	3.58e+01	L.6	0.29	44.0	0.38
168	HCT	Intercept	L.7 excl.	0.85	84	0.29	8.18e-108	7.29e+00	9.05e+00	4.21e-01	-1.05e+01	2.51e+01	L.7	0.68	33.0	0.12
169	HCT	NH4-N	L.7 excl.	0.85	84	0.29	8.18e-108	3.44e+01	9.06e-01	8.18e-108	3.26e+01	3.62e+01	L.7	0.68	33.0	0.12
170	HCT	Intercept	L.8 excl.	0.85	84	0.29	1.51e-106	9.37e+00	9.19e+00	3.09e-01	-8.73e+00	2.75e+01	L.8	0.56	40.0	0.28
171	HCT	NH4-N	L.8 excl.	0.85	84	0.29	1.51e-106	3.43e+01	9.14e-01	1.51e-106	3.25e+01	3.61e+01	L.8	0.56	40.0	0.28
172	HCT	Intercept	L.9 excl.	0.86	82	0.28	3.96e-108	3.19e+00	8.97e+00	7.22e-01	-1.45e+01	2.09e+01	L.9	-0.29	97.0	0.37
173	HCT	NH4-N	L.9 excl.	0.86	82	0.28	3.96e-108	3.53e+01	9.04e-01	3.96e-108	3.35e+01	3.71e+01	L.9	-0.29	97.0	0.37
174	HCT	Intercept	L.10 excl.	0.86	81	0.28	4.04e-111	9.06e+00	8.73e+00	3.00e-01	-8.13e+00	2.63e+01	L.10	-23.32	113.0	0.43
175	HCT	NH4-N	L.10 excl.	0.86	81	0.28	4.04e-111	3.47e+01	8.82e-01	4.04e-111	3.29e+01	3.64e+01	L.10	-23.32	113.0	0.43
176	HCT	Intercept	L.11 excl.	0.88	72	0.27	1.60e-104	8.75e+00	8.05e+00	2.78e-01	-7.11e+00	2.46e+01	L.11	0.59	133.0	0.33
177	HCT	NH4-N	L.11 excl.	0.88	72	0.27	1.60e-104	3.26e+01	8.17e-01	1.60e-104	3.10e+01	3.42e+01	L.11	0.59	133.0	0.33
178	HCT	Intercept	L.12 excl.	0.7	79	0.32	4.81e-67	1.61e+01	1.08e+01	1.36e-01	-5.09e+00	3.73e+01	L.12	0.8	120.0	0.16
179	HCT	NH4-N	L.12 excl.	0.7	79	0.32	4.81e-67	3.33e+01	1.38e+00	4.81e-67	3.06e+01	3.60e+01	L.12	0.8	120.0	0.16
180	HCT	Intercept	L.13 excl.	0.85	82	0.28	2.46e-109	1.21e+01	8.89e+00	1.76e-01	-5.44e+00	2.96e+01	L.13	-9.24	102.0	0.81
181	HCT	NH4-N	L.13 excl.	0.85	82	0.28	2.46e-109	3.42e+01	8.87e-01	2.46e-109	3.25e+01	3.60e+01	L.13	-9.24	102.0	0.81
182	TCS	Intercept	L.1 excl.	0.57	16	0.35	2.32e-35	1.91e+01	2.27e+00	1.00e-14	1.46e+01	2.36e+01	L.1	0.13	18.0	0.49
183	TCS	NH4-N	L.1 excl.	0.57	16	0.35	2.32e-35	3.14e+00	2.01e-01	2.32e-35	2.74e+00	3.53e+00	L.1	0.13	18.0	0.49
184	TCS	Intercept	L.2 excl.	0.51	17	0.39	1.87e-42	1.96e+01	1.86e+00	7.27e-22	1.59e+01	2.32e+01	L.2	-2.3	21.0	0.33
185	TCS	NH4-N	L.2 excl.	0.51	17	0.39	1.87e-42	3.08e+00	1.86e-01	1.87e-42	2.71e+00	3.45e+00	L.2	-2.3	21.0	0.33
186	TCS	Intercept	L.3 excl.	0.51	17	0.39	7.82e-42	1.97e+01	1.88e+00	1.68e-21	1.60e+01	2.34e+01	L.3	-0.13	10.0	0.22
187	TCS	NH4-N	L.3 excl.	0.51	17	0.39	7.82e-42	3.08e+00	1.88e-01	7.82e-42	2.71e+00	3.45e+00	L.3	-0.13	10.0	0.22
188	TCS	Intercept	L.4 excl.	0.51	17	0.39	5.36e-41	1.96e+01	1.84e+00	4.89e-22	1.60e+01	2.32e+01	L.4	-0.81	20.0	0.31
189	TCS	NH4-N	L.4 excl.	0.51	17	0.39	5.36e-41	3.03e+00	1.87e-01	5.36e-41	2.66e+00	3.39e+00	L.4	-0.81	20.0	0.31
190	TCS	Intercept	L.5 excl.	0.51	17	0.39	6.84e-42	1.98e+01	1.87e+00	5.74e-22	1.61e+01	2.35e+01	L.5	-0.88	11.0	0.2
191	TCS	NH4-N	L.5 excl.	0.51	17	0.39	6.84e-42	3.10e+00	1.89e-01	6.84e-42	2.72e+00	3.47e+00	L.5	-0.88	11.0	0.2
192	TCS	Intercept	L.6 excl.	0.46	17	0.36	3.93e-32	2.43e+01	2.12e+00	2.97e-24	2.01e+01	2.85e+01	L.6	-1.47	16.0	0.78
193	TCS	NH4-N	L.6 excl.	0.46	17	0.36	3.93e-32	2.79e+00	2.01e-01	3.93e-32	2.39e+00	3.19e+00	L.6	-1.47	16.0	0.78
194	TCS	Intercept	L.7 excl.	0.51	17	0.39	2.03e-41	1.96e+01	1.90e+00	4.63e-21	1.58e+01	2.33e+01	L.7	-0.33	9.0	0.19
195	TCS	NH4-N	L.7 excl.	0.51	17	0.39	2.03e-41	3.09e+00	1.89e-01	2.03e-41	2.71e+00	3.46e+00	L.7	-0.33	9.0	0.19
196	TCS	Intercept	L.8 excl.	0.5	17	0.39	3.26e-40	2.02e+01	1.93e+00	1.52e-21	1.64e+01	2.40e+01	L.8	0.44	8.0	0.27
197	TCS	NH4-N	L.8 excl.	0.5	17	0.39	3.26e-40	3.06e+00	1.92e-01	3.26e-40	2.68e+00	3.43e+00	L.8	0.44	8.0	0.27
198	TCS	Intercept	L.9 excl.	0.51	17	0.39	7.44e-40	1.97e+01	1.96e+00	3.99e-20	1.58e+01	2.35e+01	L.9	0.37	10.0	0.24
199	TCS	NH4-N	L.9 excl.	0.51	17	0.39	7.44e-40	3.14e+00	1.96e-01	7.44e-40	2.75e+00	3.52e+00	L.9	0.37	10.0	0.24
200	TCS	Intercept	L.10 excl.	0.52	17	0.38	1.04e-42	2.00e+01	1.86e+00	1.36e-22	1.64e+01	2.37e+01	L.10	-4.39	17.0	0.49
201	TCS	NH4-N	L.10 excl.	0.52	17	0.38	1.04e-42	3.12e+00	1.87e-01	1.04e-42	2.75e+00	3.49e+00	L.10	-4.39	17.0	0.49
202	TCS	Intercept	L.11 excl.	0.52	16	0.41	2.54e-37	1.83e+01	1.88e+00	6.03e-19	1.46e+01	2.20e+01	L.11	-0.41	21.0	0.33
203	TCS	NH4-N	L.11 excl.	0.52	16	0.41	2.54e-37	2.94e+00	1.90e-01	2.54e-37	2.57e+00	3.32e+00	L.11	-0.41	21.0	0.33
204	TCS	Intercept	L.12 excl.	0.45	15	0.38	1.59e-33	1.47e+01	2.18e+00	1.22e-10	1.04e+01	1.90e+01	L.12	-0.24	34.0	0.43
205	TCS	NH4-N	L.12 excl.	0.45	15	0.38	1.59e-33	3.94e+00	2.79e-01	1.59e-33	3.39e+00	4.49e+00	L.12	-0.24	34.0	0.43
206	TCS	Intercept	L.13 excl.	0.51	17	0.38	2.96e-41	2.06e+01	1.89e+00	4.92e-23	1.69e+01	2.43e+01	L.13	-24.1	16.0	0.71
207	TCS	NH4-N	L.13 excl.	0.51	17	0.38	2.96e-41	3.05e+00	1.88e-01	2.96e-41	2.68e+00	3.42e+00	L.13	-24.1	16.0	0.71
208	DPG	Intercept	L.1 excl.	0.12	1001	0.7	1.09e-06	8.67e+02	1.32e+02	5.61e-10	6.06e+02	1.13e+03	L.1	-4.04	564.0	0.78
209	DPG	NH4-N	L.1 excl.	0.12	1001	0.7	1.09e-06	5.96e+01	1.18e+01	1.09e-06	3.63e+01	8.29e+01	L.1	-4.04	564.0	0.78
210	DPG	Intercept	L.2 excl.	0.16	883	0.73	2.11e-11	6.70e+02	9.44e+01	1.17e-11	4.84e+02	8.56e+02	L.2	-0.6	355.0	0.33
211	DPG	NH4-N	L.2 excl.	0.16	883	0.73	2.11e-11	6.65e+01	9.49e+00	2.11e-11	4.78e+01	8.51e+01	L.2	-0.6	355.0	0.33
212	DPG	Intercept	L.3 excl.	0.18	827	0.7	9.00e-13	6.37e+02	8.87e+01	7.34e-12	4.62e+02	8.12e+02	L.3	-0.32	1985.0	0.94
213	DPG	NH4-N	L.3 excl.	0.18	827	0.7	9.00e-13	6.69e+01	8.90e+00	9.00e-13	4.93e+01	8.44e+01	L.3	-0.32	1985.0	0.94
214	DPG	Intercept	L.4 excl.	0.15	891	0.76	2.29e-10	6.60e+02	9.50e+01	3.15e-11	4.73e+02	8.47e+02	L.4	-10.36	614.0	0.32
215	DPG	NH4-N	L.4 excl.	0.15	891	0.76	2.29e-10	6.37e+01	9.65e+00	2.29e-10	4.47e+01	8.27e+01	L.4	-10.36	614.0	0.32
216	DPG	Intercept	L.5 excl.	0.15	876	0.74	5.51e-11	6.66e+02	9.34e+01	9.19e-12	4.83e+02	8.50e+02	L.5	-4.72	992.0	0.43
217	DPG	NH4-N	L.5 excl.	0.15	876	0.74	5.51e-11	6.48e+01	9.47e+00	5.51e-11	4.61e+01	8.34e+01	L.5	-4.72	992.0	0.43
218	DPG	Intercept	L.6 excl.	0.12	933	0.71	1.14e-07	8.02e+02	1.12e+02	1.01e-11	5.81e+02	1.02e+03	L.6	-3.49	476.0	0.8
219	DPG	NH4-N	L.6 excl.	0.12	933	0.71	1.14e-07	5.79e+01	1.06e+01	1.14e-07	3.71e+01	7.88e+01	L.6	-3.49	476.0	0.8
220	DPG	Intercept	L.7 excl.	0.19	805	0.71	1.45e-13	5.91e+02	8.65e+01	5.77e-11	4.21e+02	7.62e+02	L.7	-9.94	2113.0	0.68
221	DPG	NH4-N	L.7 excl.	0.19	805	0.71	1.45e-13	6.76e+01	8.66e+00	1.45e-13	5.05e+01	8.46e+01	L.7	-9.94	2113.0	0.68
222	DPG	Intercept	L.8 excl.	0.15	893	0.73	9.08e-11	6.85e+02	9.74e+01	1.86e-11	4.93e+02	8.76e+02	L.8	-1.7	270.0	0.36
223	DPG	NH4-N	L.8 excl.	0.15	893	0.73	9.08e-11	6.55e+01	9.68e+00	9.08e-11	4.64e+01	8.45e+01	L.8	-1.7	270.0	0.36
224	DPG	Intercept	L.9 excl.	0.16	901	0.73	4.03e-11	6.83e+02	9.85e+01	3.62e-11	4.89e+02	8.77e+02	L.9	-7.98	491.0	0.6
225	DPG	NH4-N	L.9 excl.	0.16	901	0.73	4.03e-11	6.86e+01	9.93e+00	4.03e-11	4.90e+01	8.81e+01	L.9	-7.98	491.0	0.6
226	DPG	Intercept	L.10 excl.	0.17	872	0.7	2.74e-12	6.83e+02	9.30e+01	2.60e-12	5.00e+02	8.66e+02	L.10	-500.18	1061.0	3.03
227	DPG	NH4-N	L.10 excl.	0.17	872	0.7	2.74e-12	6.90e+01	9.39e+00	2.74e-12	5.05e+01	8.75e+01	L.10	-500.18	1061.0	3.03
228	DPG	Intercept	L.11 excl.	0.19	910	0.77	3.49e-12	5.93e+02	1.01e+02	1.42e-08	3.94e+02	7.91e+02	L.11	-0.78	679.0	0.51
229	DPG	NH4-N	L.11 excl.	0.19	910	0.77	3.49e-12	7.51e+01	1.02e+01	3.49e-12	5.50e+01	9.53e+01	L.11	-0.78	679.0	0.51
230	DPG	Intercept	L.12 excl.	0.07	732	0.68	2.96e-05	6.96e+02	9.93e+01	2.19e-11	5.01e+02	8.92e+02	L.12	-0.85	1921.0	0.67
231	DPG	NH4-N	L.12 excl.	0.07	732	0.68	2.96e-05	5.41e+01	1.27e+01	2.96e-05	2.91e+01	7.91e+01	L.12	-0.85	1921.0	0.67
232	DPG	Intercept	L.13 excl.	0.16	880	0.74	1.04e-11	6.36e+02	9.51e+01	1.41e-10	4.48e+02	8.23e+02	L.13	-2.24	814.0	0.47
233	DPG	NH4-N	L.13 excl.	0.16	880	0.74	1.04e-11	6.76e+01	9.48e+00	1.04e-11	4.89e+01	8.62e+01	L.13	-2.24	814.0	0.47
234	6PPDQ	Intercept	L.1 excl.	0.09	26	0.48	5.48e-05	4.40e+01	3.56e+00	6.71e-26	3.70e+01	5.10e+01	L.1	-1.01	20.0	0.54
235	6PPDQ	NH4-N	L.1 excl.	0.09	26	0.48	5.48e-05	1.33e+00	3.23e-01	5.48e-05	6.97e-01	1.97e+00	L.1	-1.01	20.0	0.54
236	6PPDQ	Intercept	L.2 excl.	0.09	24	0.49	1.04e-06	3.98e+01	2.68e+00	1.48e-36	3.45e+01	4.50e+01	L.2	-0.71	14.0	0.26
237	6PPDQ	NH4-N	L.2 excl.	0.09	24	0.49	1.04e-06	1.37e+00	2.74e-01	1.04e-06	8.31e-01	1.91e+00	L.2	-0.71	14.0	0.26
238	6PPDQ	Intercept	L.3 excl.	0.09	24	0.49	1.19e-06	4.01e+01	2.69e+00	1.18e-36	3.48e+01	4.54e+01	L.3	-0.84	14.0	0.35
239	6PPDQ	NH4-N	L.3 excl.	0.09	24	0.49	1.19e-06	1.37e+00	2.74e-01	1.19e-06	8.25e-01	1.91e+00	L.3	-0.84	14.0	0.35
240	6PPDQ	Intercept	L.4 excl.	0.07	24	0.5	1.10e-05	3.95e+01	2.61e+00	3.33e-37	3.43e+01	4.46e+01	L.4	-10.97	33.0	0.39
241	6PPDQ	NH4-N	L.4 excl.	0.07	24	0.5	1.10e-05	1.21e+00	2.69e-01	1.10e-05	6.79e-01	1.74e+00	L.4	-10.97	33.0	0.39
242	6PPDQ	Intercept	L.5 excl.	0.08	24	0.49	3.78e-06	3.99e+01	2.60e+00	3.15e-38	3.48e+01	4.50e+01	L.5	-6.4	44.0	0.46
243	6PPDQ	NH4-N	L.5 excl.	0.08	24	0.49	3.78e-06	1.27e+00	2.68e-01	3.78e-06	7.40e-01	1.80e+00	L.5	-6.4	44.0	0.46
244	6PPDQ	Intercept	L.6 excl.	0.04	25	0.47	1.32e-03	4.59e+01	3.09e+00	2.56e-35	3.98e+01	5.20e+01	L.6	-2.98	21.0	0.7
245	6PPDQ	NH4-N	L.6 excl.	0.04	25	0.47	1.32e-03	9.66e-01	2.97e-01	1.32e-03	3.81e-01	1.55e+00	L.6	-2.98	21.0	0.7
246	6PPDQ	Intercept	L.7 excl.	0.1	24	0.49	3.87e-07	3.85e+01	2.60e+00	3.57e-36	3.33e+01	4.36e+01	L.7	-10.02	41.0	0.47
247	6PPDQ	NH4-N	L.7 excl.	0.1	24	0.49	3.87e-07	1.38e+00	2.65e-01	3.87e-07	8.58e-01	1.90e+00	L.7	-10.02	41.0	0.47
248	6PPDQ	Intercept	L.8 excl.	0.08	25	0.49	4.21e-06	4.08e+01	2.76e+00	2.94e-36	3.54e+01	4.63e+01	L.8	-3.42	14.0	0.43
249	6PPDQ	NH4-N	L.8 excl.	0.08	25	0.49	4.21e-06	1.31e+00	2.78e-01	4.21e-06	7.61e-01	1.86e+00	L.8	-3.42	14.0	0.43
250	6PPDQ	Intercept	L.9 excl.	0.1	25	0.5	7.25e-07	3.93e+01	2.81e+00	4.19e-33	3.38e+01	4.49e+01	L.9	-2.17	11.0	0.23
251	6PPDQ	NH4-N	L.9 excl.	0.1	25	0.5	7.25e-07	1.47e+00	2.88e-01	7.25e-07	8.98e-01	2.03e+00	L.9	-2.17	11.0	0.23
252	6PPDQ	Intercept	L.10 excl.	0.1	24	0.47	1.67e-07	4.03e+01	2.63e+00	4.15e-38	3.51e+01	4.55e+01	L.10	-313.19	32.0	1.44
253	6PPDQ	NH4-N	L.10 excl.	0.1	24	0.47	1.67e-07	1.45e+00	2.70e-01	1.67e-07	9.21e-01	1.99e+00	L.10	-313.19	32.0	1.44
254	6PPDQ	Intercept	L.11 excl.	0.1	24	0.52	1.33e-06	3.72e+01	2.74e+00	4.36e-31	3.18e+01	4.26e+01	L.11	-1.2	25.0	0.38
255	6PPDQ	NH4-N	L.11 excl.	0.1	24	0.52	1.33e-06	1.38e+00	2.78e-01	1.33e-06	8.34e-01	1.93e+00	L.11	-1.2	25.0	0.38
256	6PPDQ	Intercept	L.12 excl.	0.1	21	0.45	6.15e-07	3.43e+01	3.09e+00	1.61e-23	2.83e+01	4.04e+01	L.12	-0.59	49.0	0.63
257	6PPDQ	NH4-N	L.12 excl.	0.1	21	0.45	6.15e-07	2.09e+00	4.08e-01	6.15e-07	1.29e+00	2.90e+00	L.12	-0.59	49.0	0.63
258	6PPDQ	Intercept	L.13 excl.	0.09	25	0.49	1.52e-06	3.98e+01	2.73e+00	1.80e-35	3.44e+01	4.51e+01	L.13	0.02	13.0	0.26
259	6PPDQ	NH4-N	L.13 excl.	0.09	25	0.49	1.52e-06	1.36e+00	2.76e-01	1.52e-06	8.17e-01	1.91e+00	L.13	0.02	13.0	0.26
260	HMMM	Intercept	L.1 excl.	0.06	698	0.6	4.60e-04	8.90e+02	9.24e+01	4.87e-18	7.07e+02	1.07e+03	L.1	-0.28	483.0	0.55
261	HMMM	NH4-N	L.1 excl.	0.06	698	0.6	4.60e-04	2.94e+01	8.24e+00	4.60e-04	1.31e+01	4.57e+01	L.1	-0.28	483.0	0.55
262	HMMM	Intercept	L.2 excl.	0.07	638	0.6	2.04e-05	8.25e+02	6.81e+01	4.07e-27	6.91e+02	9.59e+02	L.2	-1.79	653.0	0.41
263	HMMM	NH4-N	L.2 excl.	0.07	638	0.6	2.04e-05	2.97e+01	6.85e+00	2.04e-05	1.62e+01	4.32e+01	L.2	-1.79	653.0	0.41
264	HMMM	Intercept	L.3 excl.	0.07	643	0.6	2.16e-05	8.29e+02	6.90e+01	9.39e-27	6.93e+02	9.64e+02	L.3	-0.22	291.0	0.26
265	HMMM	NH4-N	L.3 excl.	0.07	643	0.6	2.16e-05	2.99e+01	6.92e+00	2.16e-05	1.63e+01	4.36e+01	L.3	-0.22	291.0	0.26
266	HMMM	Intercept	L.4 excl.	0.05	619	0.6	1.59e-04	8.20e+02	6.61e+01	5.75e-28	6.90e+02	9.50e+02	L.4	-5.89	942.0	0.48
267	HMMM	NH4-N	L.4 excl.	0.05	619	0.6	1.59e-04	2.57e+01	6.71e+00	1.59e-04	1.25e+01	3.89e+01	L.4	-5.89	942.0	0.48
268	HMMM	Intercept	L.5 excl.	0.07	637	0.6	2.41e-05	8.28e+02	6.79e+01	2.14e-27	6.94e+02	9.62e+02	L.5	-0.47	672.0	0.46
269	HMMM	NH4-N	L.5 excl.	0.07	637	0.6	2.41e-05	2.96e+01	6.89e+00	2.41e-05	1.61e+01	4.32e+01	L.5	-0.47	672.0	0.46
270	HMMM	Intercept	L.6 excl.	0.02	645	0.55	1.82e-02	1.03e+03	7.73e+01	3.08e-30	8.74e+02	1.18e+03	L.6	-14.47	669.0	1.5
271	HMMM	NH4-N	L.6 excl.	0.02	645	0.55	1.82e-02	1.74e+01	7.32e+00	1.82e-02	2.98e+00	3.18e+01	L.6	-14.47	669.0	1.5
272	HMMM	Intercept	L.7 excl.	0.08	573	0.56	2.59e-06	7.86e+02	6.16e+01	3.10e-29	6.65e+02	9.07e+02	L.7	-2.37	1654.0	0.69
273	HMMM	NH4-N	L.7 excl.	0.08	573	0.56	2.59e-06	2.97e+01	6.17e+00	2.59e-06	1.75e+01	4.18e+01	L.7	-2.37	1654.0	0.69
274	HMMM	Intercept	L.8 excl.	0.06	645	0.59	8.92e-05	8.63e+02	7.03e+01	1.43e-27	7.24e+02	1.00e+03	L.8	-4.02	435.0	0.74
275	HMMM	NH4-N	L.8 excl.	0.06	645	0.59	8.92e-05	2.78e+01	6.99e+00	8.92e-05	1.41e+01	4.16e+01	L.8	-4.02	435.0	0.74
276	HMMM	Intercept	L.9 excl.	0.06	660	0.62	7.52e-05	8.34e+02	7.22e+01	5.35e-25	6.92e+02	9.76e+02	L.9	0.54	152.0	0.14
277	HMMM	NH4-N	L.9 excl.	0.06	660	0.62	7.52e-05	2.93e+01	7.27e+00	7.52e-05	1.50e+01	4.36e+01	L.9	0.54	152.0	0.14
278	HMMM	Intercept	L.10 excl.	0.07	643	0.59	1.27e-05	8.39e+02	6.86e+01	1.82e-27	7.04e+02	9.74e+02	L.10	-21.19	475.0	0.68
279	HMMM	NH4-N	L.10 excl.	0.07	643	0.59	1.27e-05	3.08e+01	6.93e+00	1.27e-05	1.72e+01	4.45e+01	L.10	-21.19	475.0	0.68
280	HMMM	Intercept	L.11 excl.	0.1	610	0.61	1.97e-06	7.39e+02	6.75e+01	1.16e-22	6.06e+02	8.71e+02	L.11	-0.66	794.0	0.54
281	HMMM	NH4-N	L.11 excl.	0.1	610	0.61	1.97e-06	3.34e+01	6.85e+00	1.97e-06	1.99e+01	4.69e+01	L.11	-0.66	794.0	0.54
282	HMMM	Intercept	L.12 excl.	0.1	620	0.6	5.04e-07	6.57e+02	8.41e+01	1.56e-13	4.92e+02	8.23e+02	L.12	-1.55	985.0	0.67
283	HMMM	NH4-N	L.12 excl.	0.1	620	0.6	5.04e-07	5.56e+01	1.08e+01	5.04e-07	3.44e+01	7.68e+01	L.12	-1.55	985.0	0.67
284	HMMM	Intercept	L.13 excl.	0.06	642	0.59	5.18e-05	8.60e+02	6.93e+01	4.80e-28	7.23e+02	9.96e+02	L.13	-11.61	524.0	1.01
285	HMMM	NH4-N	L.13 excl.	0.06	642	0.59	5.18e-05	2.85e+01	6.91e+00	5.18e-05	1.48e+01	4.21e+01	L.13	-11.61	524.0	1.01
286	2,4-D	Intercept	L.1 excl.	0.24	142	1.96	3.20e-09	-3.48e+01	2.11e+01	1.02e-01	-7.65e+01	6.97e+00	L.1	-13.27	21.0	1.97
287	2,4-D	NH4-N	L.1 excl.	0.24	142	1.96	3.20e-09	1.16e+01	1.81e+00	3.20e-09	7.97e+00	1.51e+01	L.1	-13.27	21.0	1.97
288	2,4-D	Intercept	L.2 excl.	0.27	120	2.21	8.26e-14	-3.51e+01	1.43e+01	1.48e-02	-6.32e+01	-6.94e+00	L.2	-9.36	32.0	2.26
289	2,4-D	NH4-N	L.2 excl.	0.27	120	2.21	8.26e-14	1.14e+01	1.41e+00	8.26e-14	8.64e+00	1.42e+01	L.2	-9.36	32.0	2.26
290	2,4-D	Intercept	L.3 excl.	0.27	120	2.2	9.80e-14	-3.49e+01	1.43e+01	1.59e-02	-6.31e+01	-6.60e+00	L.3	-146.07	32.0	3.55
291	2,4-D	NH4-N	L.3 excl.	0.27	120	2.2	9.80e-14	1.14e+01	1.41e+00	9.80e-14	8.63e+00	1.42e+01	L.3	-146.07	32.0	3.55
292	2,4-D	Intercept	L.4 excl.	0.28	122	2.18	7.03e-14	-3.39e+01	1.44e+01	2.03e-02	-6.24e+01	-5.33e+00	L.4	-18.07	72.0	3.14
293	2,4-D	NH4-N	L.4 excl.	0.28	122	2.18	7.03e-14	1.18e+01	1.44e+00	7.03e-14	8.94e+00	1.46e+01	L.4	-18.07	72.0	3.14
294	2,4-D	Intercept	L.5 excl.	0.27	120	2.29	6.34e-14	-3.65e+01	1.42e+01	1.07e-02	-6.45e+01	-8.57e+00	L.5	-0.64	94.0	0.94
295	2,4-D	NH4-N	L.5 excl.	0.27	120	2.29	6.34e-14	1.16e+01	1.42e+00	6.34e-14	8.77e+00	1.44e+01	L.5	-0.64	94.0	0.94
296	2,4-D	Intercept	L.6 excl.	0.26	133	2.14	2.83e-11	-4.34e+01	1.83e+01	1.92e-02	-7.97e+01	-7.19e+00	L.6	-9.65	27.0	1.31
297	2,4-D	NH4-N	L.6 excl.	0.26	133	2.14	2.83e-11	1.20e+01	1.66e+00	2.83e-11	8.68e+00	1.52e+01	L.6	-9.65	27.0	1.31
298	2,4-D	Intercept	L.7 excl.	0.27	122	2.18	1.94e-13	-3.37e+01	1.46e+01	2.19e-02	-6.25e+01	-4.95e+00	L.7	-215.81	41.0	3.79
299	2,4-D	NH4-N	L.7 excl.	0.27	122	2.18	1.94e-13	1.14e+01	1.43e+00	1.94e-13	8.61e+00	1.43e+01	L.7	-215.81	41.0	3.79
300	2,4-D	Intercept	L.8 excl.	0.27	121	2.19	1.64e-13	-3.54e+01	1.46e+01	1.61e-02	-6.42e+01	-6.66e+00	L.8	-257.55	22.0	3.14
301	2,4-D	NH4-N	L.8 excl.	0.27	121	2.19	1.64e-13	1.14e+01	1.43e+00	1.64e-13	8.62e+00	1.43e+01	L.8	-257.55	22.0	3.14
302	2,4-D	Intercept	L.9 excl.	0.27	122	2.17	1.89e-13	-3.51e+01	1.48e+01	1.86e-02	-6.42e+01	-5.94e+00	L.9	-449.1	48.0	4.86
303	2,4-D	NH4-N	L.9 excl.	0.27	122	2.17	1.89e-13	1.16e+01	1.45e+00	1.89e-13	8.70e+00	1.44e+01	L.9	-449.1	48.0	4.86
304	2,4-D	Intercept	L.10 excl.	0.27	120	2.19	4.92e-14	-3.49e+01	1.42e+01	1.48e-02	-6.29e+01	-6.91e+00	L.10	-5678.81	80.0	9.12
305	2,4-D	NH4-N	L.10 excl.	0.27	120	2.19	4.92e-14	1.16e+01	1.41e+00	4.92e-14	8.77e+00	1.43e+01	L.10	-5678.81	80.0	9.12
306	2,4-D	Intercept	L.11 excl.	0.28	120	2.18	5.61e-14	-3.43e+01	1.43e+01	1.73e-02	-6.25e+01	-6.14e+00	L.11	-542.11	76.0	6.97
307	2,4-D	NH4-N	L.11 excl.	0.28	120	2.18	5.61e-14	1.16e+01	1.42e+00	5.61e-14	8.82e+00	1.44e+01	L.11	-542.11	76.0	6.97
308	2,4-D	Intercept	L.12 excl.	0.04	26	1.27	1.50e-02	1.09e+01	4.42e+00	1.50e-02	2.15e+00	1.96e+01	L.12	-0.79	401.0	1.29
309	2,4-D	NH4-N	L.12 excl.	0.04	26	1.27	1.50e-02	1.63e+00	6.63e-01	1.50e-02	3.22e-01	2.94e+00	L.12	-0.79	401.0	1.29
310	2,4-D	Intercept	L.13 excl.	0.27	121	2.33	9.62e-14	-3.94e+01	1.46e+01	7.80e-03	-6.83e+01	-1.05e+01	L.13	-10.18	59.0	0.73
311	2,4-D	NH4-N	L.13 excl.	0.27	121	2.33	9.62e-14	1.16e+01	1.43e+00	9.62e-14	8.76e+00	1.44e+01	L.13	-10.18	59.0	0.73
312	DCMU	Intercept	L.1 excl.	0.0	19	0.6	6.71e-01	3.17e+01	2.65e+00	1.24e-24	2.65e+01	3.69e+01	L.1	-0.06	61.0	1.3
313	DCMU	NH4-N	L.1 excl.	0.0	19	0.6	6.71e-01	1.04e-01	2.45e-01	6.71e-01	-3.79e-01	5.88e-01	L.1	-0.06	61.0	1.3
314	DCMU	Intercept	L.2 excl.	0.0	22	0.65	8.00e-01	3.45e+01	2.50e+00	1.07e-32	2.95e+01	3.94e+01	L.2	-644.91	20.0	1.37
315	DCMU	NH4-N	L.2 excl.	0.0	22	0.65	8.00e-01	6.64e-02	2.62e-01	8.00e-01	-4.49e-01	5.81e-01	L.2	-644.91	20.0	1.37
316	DCMU	Intercept	L.3 excl.	0.0	23	0.66	8.16e-01	3.43e+01	2.53e+00	7.45e-32	2.93e+01	3.93e+01	L.3	-0.19	8.0	0.29
317	DCMU	NH4-N	L.3 excl.	0.0	23	0.66	8.16e-01	6.14e-02	2.64e-01	8.16e-01	-4.58e-01	5.81e-01	L.3	-0.19	8.0	0.29
318	DCMU	Intercept	L.4 excl.	0.0	23	0.67	7.35e-01	3.41e+01	2.54e+00	4.18e-31	2.91e+01	3.91e+01	L.4	-0.05	11.0	0.36
319	DCMU	NH4-N	L.4 excl.	0.0	23	0.67	7.35e-01	9.11e-02	2.69e-01	7.35e-01	-4.39e-01	6.21e-01	L.4	-0.05	11.0	0.36
320	DCMU	Intercept	L.5 excl.	0.0	23	0.66	7.98e-01	3.41e+01	2.51e+00	4.78e-32	2.92e+01	3.91e+01	L.5	-0.02	12.0	0.34
321	DCMU	NH4-N	L.5 excl.	0.0	23	0.66	7.98e-01	6.77e-02	2.65e-01	7.98e-01	-4.54e-01	5.89e-01	L.5	-0.02	12.0	0.34
322	DCMU	Intercept	L.6 excl.	0.0	24	0.71	8.63e-01	3.41e+01	3.02e+00	1.40e-23	2.81e+01	4.00e+01	L.6	-0.03	6.0	0.18
323	DCMU	NH4-N	L.6 excl.	0.0	24	0.71	8.63e-01	5.12e-02	2.97e-01	8.63e-01	-5.34e-01	6.37e-01	L.6	-0.03	6.0	0.18
324	DCMU	Intercept	L.7 excl.	0.0	23	0.66	8.16e-01	3.44e+01	2.55e+00	1.32e-31	2.94e+01	3.94e+01	L.7	-0.62	9.0	0.32
325	DCMU	NH4-N	L.7 excl.	0.0	23	0.66	8.16e-01	6.17e-02	2.65e-01	8.16e-01	-4.60e-01	5.84e-01	L.7	-0.62	9.0	0.32
326	DCMU	Intercept	L.8 excl.	0.0	23	0.66	9.55e-01	3.50e+01	2.58e+00	8.18e-32	3.00e+01	4.01e+01	L.8	-10.17	13.0	0.61
327	DCMU	NH4-N	L.8 excl.	0.0	23	0.66	9.55e-01	1.52e-02	2.67e-01	9.55e-01	-5.10e-01	5.41e-01	L.8	-10.17	13.0	0.61
328	DCMU	Intercept	L.9 excl.	0.0	23	0.66	5.74e-01	3.44e+01	2.62e+00	4.13e-30	2.92e+01	3.95e+01	L.9	-3.55	14.0	0.65
329	DCMU	NH4-N	L.9 excl.	0.0	23	0.66	5.74e-01	1.55e-01	2.75e-01	5.74e-01	-3.87e-01	6.96e-01	L.9	-3.55	14.0	0.65
330	DCMU	Intercept	L.10 excl.	0.0	23	0.66	7.73e-01	3.43e+01	2.52e+00	6.79e-32	2.93e+01	3.92e+01	L.10	-0.24	12.0	0.43
331	DCMU	NH4-N	L.10 excl.	0.0	23	0.66	7.73e-01	7.66e-02	2.65e-01	7.73e-01	-4.46e-01	5.99e-01	L.10	-0.24	12.0	0.43
332	DCMU	Intercept	L.11 excl.	0.0	19	0.58	3.26e-01	3.49e+01	2.17e+00	2.82e-39	3.06e+01	3.92e+01	L.11	-0.12	53.0	1.07
333	DCMU	NH4-N	L.11 excl.	0.0	19	0.58	3.26e-01	-2.21e-01	2.25e-01	3.26e-01	-6.65e-01	2.22e-01	L.11	-0.12	53.0	1.07
334	DCMU	Intercept	L.12 excl.	0.01	23	0.66	7.27e-02	2.99e+01	3.33e+00	7.12e-17	2.34e+01	3.65e+01	L.12	-2.64	23.0	0.86
335	DCMU	NH4-N	L.12 excl.	0.01	23	0.66	7.27e-02	8.05e-01	4.46e-01	7.27e-02	-7.46e-02	1.68e+00	L.12	-2.64	23.0	0.86
336	DCMU	Intercept	L.13 excl.	0.0	23	0.67	8.25e-01	3.43e+01	2.56e+00	3.31e-31	2.93e+01	3.94e+01	L.13	-0.51	5.0	0.19
337	DCMU	NH4-N	L.13 excl.	0.0	23	0.67	8.25e-01	5.90e-02	2.66e-01	8.25e-01	-4.65e-01	5.83e-01	L.13	-0.51	5.0	0.19
338	MCPA	Intercept	L.1 excl.	0.38	75	1.18	2.32e-16	-2.05e+01	1.11e+01	6.73e-02	-4.25e+01	1.48e+00	L.1	-5.95	12.0	0.79
339	MCPA	NH4-N	L.1 excl.	0.38	75	1.18	2.32e-16	8.91e+00	9.58e-01	2.32e-16	7.01e+00	1.08e+01	L.1	-5.95	12.0	0.79
340	MCPA	Intercept	L.2 excl.	0.42	63	1.29	6.24e-26	-2.07e+01	7.28e+00	4.84e-03	-3.51e+01	-6.38e+00	L.2
341	MCPA	NH4-N	L.2 excl.	0.42	63	1.29	6.24e-26	8.85e+00	7.29e-01	6.24e-26	7.41e+00	1.03e+01	L.2
342	MCPA	Intercept	L.3 excl.	0.42	63	1.29	6.24e-26	-2.07e+01	7.28e+00	4.84e-03	-3.51e+01	-6.38e+00	L.3
343	MCPA	NH4-N	L.3 excl.	0.42	63	1.29	6.24e-26	8.85e+00	7.29e-01	6.24e-26	7.41e+00	1.03e+01	L.3
344	MCPA	Intercept	L.4 excl.	0.44	63	1.26	2.70e-26	-1.99e+01	7.33e+00	7.18e-03	-3.44e+01	-5.46e+00	L.4	-7.85	60.0	2.38
345	MCPA	NH4-N	L.4 excl.	0.44	63	1.26	2.70e-26	9.15e+00	7.39e-01	2.70e-26	7.69e+00	1.06e+01	L.4	-7.85	60.0	2.38
346	MCPA	Intercept	L.5 excl.	0.42	63	1.34	3.44e-25	-2.08e+01	7.25e+00	4.57e-03	-3.51e+01	-6.50e+00	L.5	-0.34	73.0	0.58
347	MCPA	NH4-N	L.5 excl.	0.42	63	1.34	3.44e-25	8.74e+00	7.32e-01	3.44e-25	7.30e+00	1.02e+01	L.5	-0.34	73.0	0.58
348	MCPA	Intercept	L.6 excl.	0.48	65	1.31	1.92e-25	-3.72e+01	8.68e+00	3.07e-05	-5.43e+01	-2.01e+01	L.6	-2.03	58.0	1.28
349	MCPA	NH4-N	L.6 excl.	0.48	65	1.31	1.92e-25	9.91e+00	7.99e-01	1.92e-25	8.33e+00	1.15e+01	L.6	-2.03	58.0	1.28
350	MCPA	Intercept	L.7 excl.	0.42	64	1.28	5.47e-25	-1.96e+01	7.49e+00	9.50e-03	-3.44e+01	-4.85e+00	L.7	-95.54	28.0	1.49
351	MCPA	NH4-N	L.7 excl.	0.42	64	1.28	5.47e-25	8.85e+00	7.43e-01	5.47e-25	7.39e+00	1.03e+01	L.7	-95.54	28.0	1.49
352	MCPA	Intercept	L.8 excl.	0.41	64	1.27	1.05e-24	-2.07e+01	7.62e+00	7.10e-03	-3.58e+01	-5.71e+00	L.8	-123.3	19.0	1.38
353	MCPA	NH4-N	L.8 excl.	0.41	64	1.27	1.05e-24	8.88e+00	7.51e-01	1.05e-24	7.40e+00	1.04e+01	L.8	-123.3	19.0	1.38
354	MCPA	Intercept	L.9 excl.	0.43	63	1.27	1.06e-26	-2.10e+01	7.23e+00	4.10e-03	-3.52e+01	-6.73e+00	L.9	-15193.58	89.0	7.97
355	MCPA	NH4-N	L.9 excl.	0.43	63	1.27	1.06e-26	9.05e+00	7.29e-01	1.06e-26	7.61e+00	1.05e+01	L.9	-15193.58	89.0	7.97
356	MCPA	Intercept	L.10 excl.	0.43	63	1.26	3.54e-26	-2.01e+01	7.28e+00	6.34e-03	-3.45e+01	-5.73e+00	L.10	-14062.85	64.0	5.96
357	MCPA	NH4-N	L.10 excl.	0.43	63	1.26	3.54e-26	8.97e+00	7.31e-01	3.54e-26	7.52e+00	1.04e+01	L.10	-14062.85	64.0	5.96
358	MCPA	Intercept	L.11 excl.	0.45	64	1.23	1.92e-24	-1.72e+01	7.63e+00	2.55e-02	-3.22e+01	-2.13e+00	L.11	-0.25	58.0	1.9
359	MCPA	NH4-N	L.11 excl.	0.45	64	1.23	1.92e-24	9.06e+00	7.57e-01	1.92e-24	7.56e+00	1.06e+01	L.11	-0.25	58.0	1.9
360	MCPA	Intercept	L.12 excl.	0.03	35	1.17	1.20e-02	1.76e+01	5.61e+00	1.94e-03	6.56e+00	2.87e+01	L.12	-0.94	220.0	1.0
361	MCPA	NH4-N	L.12 excl.	0.03	35	1.17	1.20e-02	2.01e+00	7.93e-01	1.20e-02	4.47e-01	3.58e+00	L.12	-0.94	220.0	1.0
362	MCPA	Intercept	L.13 excl.	0.42	64	1.32	3.25e-25	-2.24e+01	7.53e+00	3.27e-03	-3.73e+01	-7.58e+00	L.13	-15.44	29.0	0.51
363	MCPA	NH4-N	L.13 excl.	0.42	64	1.32	3.25e-25	8.93e+00	7.45e-01	3.25e-25	7.46e+00	1.04e+01	L.13	-15.44	29.0	0.51
364	MPP	Intercept	L.1 excl.	0.08	453	1.3	8.94e-05	1.49e+02	5.99e+01	1.38e-02	3.08e+01	2.67e+02	L.1	-3.21	74.0	0.31
365	MPP	NH4-N	L.1 excl.	0.08	453	1.3	8.94e-05	2.14e+01	5.35e+00	8.94e-05	1.09e+01	3.20e+01	L.1	-3.21	74.0	0.31
366	MPP	Intercept	L.2 excl.	0.09	381	1.2	9.37e-07	1.50e+02	4.08e+01	2.95e-04	6.93e+01	2.30e+02	L.2	-84.56	150.0	0.88
367	MPP	NH4-N	L.2 excl.	0.09	381	1.2	9.37e-07	2.06e+01	4.10e+00	9.37e-07	1.25e+01	2.87e+01	L.2	-84.56	150.0	0.88
368	MPP	Intercept	L.3 excl.	0.09	383	1.21	1.09e-06	1.48e+02	4.11e+01	3.65e-04	6.75e+01	2.29e+02	L.3	-0.72	64.0	0.25
369	MPP	NH4-N	L.3 excl.	0.09	383	1.21	1.09e-06	2.06e+01	4.12e+00	1.09e-06	1.25e+01	2.87e+01	L.3	-0.72	64.0	0.25
370	MPP	Intercept	L.4 excl.	0.09	389	1.24	1.42e-06	1.49e+02	4.15e+01	4.16e-04	6.67e+01	2.30e+02	L.4	-1.58	59.0	0.19
371	MPP	NH4-N	L.4 excl.	0.09	389	1.24	1.42e-06	2.08e+01	4.21e+00	1.42e-06	1.25e+01	2.91e+01	L.4	-1.58	59.0	0.19
372	MPP	Intercept	L.5 excl.	0.09	382	1.21	6.93e-07	1.47e+02	4.07e+01	3.53e-04	6.72e+01	2.28e+02	L.5	-6.66	181.0	0.77
373	MPP	NH4-N	L.5 excl.	0.09	382	1.21	6.93e-07	2.10e+01	4.13e+00	6.93e-07	1.29e+01	2.91e+01	L.5	-6.66	181.0	0.77
374	MPP	Intercept	L.6 excl.	0.07	409	1.22	2.59e-05	1.60e+02	4.90e+01	1.30e-03	6.31e+01	2.56e+02	L.6	-4.49	59.0	0.31
375	MPP	NH4-N	L.6 excl.	0.07	409	1.22	2.59e-05	1.99e+01	4.64e+00	2.59e-05	1.08e+01	2.91e+01	L.6	-4.49	59.0	0.31
376	MPP	Intercept	L.7 excl.	0.09	384	1.2	1.32e-06	1.54e+02	4.13e+01	2.41e-04	7.25e+01	2.35e+02	L.7	-240.5	165.0	1.17
377	MPP	NH4-N	L.7 excl.	0.09	384	1.2	1.32e-06	2.05e+01	4.13e+00	1.32e-06	1.23e+01	2.86e+01	L.7	-240.5	165.0	1.17
378	MPP	Intercept	L.8 excl.	0.08	385	1.2	2.29e-06	1.55e+02	4.21e+01	2.87e-04	7.19e+01	2.38e+02	L.8	-82.41	121.0	0.9
379	MPP	NH4-N	L.8 excl.	0.08	385	1.2	2.29e-06	2.02e+01	4.18e+00	2.29e-06	1.20e+01	2.85e+01	L.8	-82.41	121.0	0.9
380	MPP	Intercept	L.9 excl.	0.1	388	1.18	5.13e-07	1.49e+02	4.25e+01	5.12e-04	6.59e+01	2.33e+02	L.9	-70.69	234.0	1.66
381	MPP	NH4-N	L.9 excl.	0.1	388	1.18	5.13e-07	2.21e+01	4.28e+00	5.13e-07	1.36e+01	3.05e+01	L.9	-70.69	234.0	1.66
382	MPP	Intercept	L.10 excl.	0.09	382	1.19	5.25e-07	1.51e+02	4.08e+01	2.65e-04	7.06e+01	2.31e+02	L.10	-625.97	259.0	2.23
383	MPP	NH4-N	L.10 excl.	0.09	382	1.19	5.25e-07	2.12e+01	4.12e+00	5.25e-07	1.31e+01	2.93e+01	L.10	-625.97	259.0	2.23
384	MPP	Intercept	L.11 excl.	0.11	400	1.17	2.37e-07	1.52e+02	4.43e+01	7.02e-04	6.50e+01	2.40e+02	L.11	-40.25	242.0	1.46
385	MPP	NH4-N	L.11 excl.	0.11	400	1.17	2.37e-07	2.40e+01	4.50e+00	2.37e-07	1.51e+01	3.28e+01	L.11	-40.25	242.0	1.46
386	MPP	Intercept	L.12 excl.	0.01	265	1.05	2.47e-01	2.90e+02	3.59e+01	3.38e-14	2.19e+02	3.60e+02	L.12	-1.25	1164.0	1.11
387	MPP	NH4-N	L.12 excl.	0.01	265	1.05	2.47e-01	-5.34e+00	4.60e+00	2.47e-01	-1.44e+01	3.73e+00	L.12	-1.25	1164.0	1.11
388	MPP	Intercept	L.13 excl.	0.18	293	1.08	1.23e-12	7.72e+01	3.17e+01	1.56e-02	1.48e+01	1.40e+02	L.13	-119.79	1372.0	0.87
389	MPP	NH4-N	L.13 excl.	0.18	293	1.08	1.23e-12	2.36e+01	3.16e+00	1.23e-12	1.74e+01	2.99e+01	L.13	-119.79	1372.0	0.87
390	OIT	Intercept	L.1 excl.	0.01	8	0.57	1.75e-01	1.28e+01	1.27e+00	2.22e-18	1.03e+01	1.53e+01	L.1	-2.14	5.0	0.58
391	OIT	NH4-N	L.1 excl.	0.01	8	0.57	1.75e-01	1.45e-01	1.06e-01	1.75e-01	-6.50e-02	3.54e-01	L.1	-2.14	5.0	0.58
392	OIT	Intercept	L.2 excl.	0.02	7	0.57	3.88e-02	1.15e+01	9.75e-01	1.83e-24	9.59e+00	1.34e+01	L.2	-491.56	6.0	0.92
393	OIT	NH4-N	L.2 excl.	0.02	7	0.57	3.88e-02	1.86e-01	8.92e-02	3.88e-02	9.65e-03	3.61e-01	L.2	-491.56	6.0	0.92
394	OIT	Intercept	L.3 excl.	0.02	7	0.58	4.16e-02	1.15e+01	9.89e-01	9.41e-24	9.51e+00	1.34e+01	L.3	-0.9	3.0	0.33
395	OIT	NH4-N	L.3 excl.	0.02	7	0.58	4.16e-02	1.85e-01	9.01e-02	4.16e-02	7.06e-03	3.62e-01	L.3	-0.9	3.0	0.33
396	OIT	Intercept	L.4 excl.	0.03	7	0.58	2.60e-02	1.15e+01	9.93e-01	1.88e-23	9.51e+00	1.34e+01	L.4	-3.3	4.0	0.46
397	OIT	NH4-N	L.4 excl.	0.03	7	0.58	2.60e-02	2.05e-01	9.13e-02	2.60e-02	2.48e-02	3.85e-01	L.4	-3.3	4.0	0.46
398	OIT	Intercept	L.5 excl.	0.02	7	0.57	3.05e-02	1.14e+01	9.65e-01	2.02e-24	9.45e+00	1.33e+01	L.5		8.0	1.67
399	OIT	NH4-N	L.5 excl.	0.02	7	0.57	3.05e-02	1.93e-01	8.88e-02	3.05e-02	1.84e-02	3.69e-01	L.5		8.0	1.67
400	OIT	Intercept	L.6 excl.	0.01	7	0.56	1.07e-01	1.21e+01	1.01e+00	8.62e-25	1.01e+01	1.40e+01	L.6	-188.39	7.0	1.25
401	OIT	NH4-N	L.6 excl.	0.01	7	0.56	1.07e-01	1.47e-01	9.08e-02	1.07e-01	-3.21e-02	3.26e-01	L.6	-188.39	7.0	1.25
402	OIT	Intercept	L.7 excl.	0.02	7	0.58	4.23e-02	1.14e+01	1.00e+00	4.23e-23	9.44e+00	1.34e+01	L.7	-0.08	2.0	0.21
403	OIT	NH4-N	L.7 excl.	0.02	7	0.58	4.23e-02	1.86e-01	9.10e-02	4.23e-02	6.58e-03	3.65e-01	L.7	-0.08	2.0	0.21
404	OIT	Intercept	L.8 excl.	0.02	7	0.56	9.13e-02	1.20e+01	1.01e+00	1.81e-24	9.96e+00	1.39e+01	L.8	-27.88	6.0	0.96
405	OIT	NH4-N	L.8 excl.	0.02	7	0.56	9.13e-02	1.54e-01	9.09e-02	9.13e-02	-2.50e-02	3.34e-01	L.8	-27.88	6.0	0.96
406	OIT	Intercept	L.9 excl.	0.03	7	0.58	1.74e-02	1.12e+01	1.03e+00	1.56e-21	9.17e+00	1.32e+01	L.9	-0.49	5.0	0.51
407	OIT	NH4-N	L.9 excl.	0.03	7	0.58	1.74e-02	2.22e-01	9.26e-02	1.74e-02	3.96e-02	4.05e-01	L.9	-0.49	5.0	0.51
408	OIT	Intercept	L.10 excl.	0.03	7	0.57	2.98e-02	1.15e+01	9.83e-01	6.04e-24	9.55e+00	1.34e+01	L.10	-10.34	4.0	0.53
409	OIT	NH4-N	L.10 excl.	0.03	7	0.57	2.98e-02	1.98e-01	9.02e-02	2.98e-02	1.96e-02	3.76e-01	L.10	-10.34	4.0	0.53
410	OIT	Intercept	L.11 excl.	0.09	4	0.46	1.35e-04	8.55e+00	6.82e-01	2.98e-25	7.21e+00	9.90e+00	L.11	-1.28	16.0	0.72
411	OIT	NH4-N	L.11 excl.	0.09	4	0.46	1.35e-04	2.42e-01	6.17e-02	1.35e-04	1.20e-01	3.64e-01	L.11	-1.28	16.0	0.72
412	OIT	Intercept	L.12 excl.	0.0	7	0.59	7.27e-01	1.22e+01	1.29e+00	2.53e-17	9.63e+00	1.47e+01	L.12	-0.28	12.0	0.64
413	OIT	NH4-N	L.12 excl.	0.0	7	0.59	7.27e-01	5.45e-02	1.56e-01	7.27e-01	-2.54e-01	3.63e-01	L.12	-0.28	12.0	0.64
414	OIT	Intercept	L.13 excl.	0.03	7	0.58	2.25e-02	1.10e+01	9.94e-01	4.24e-22	9.02e+00	1.29e+01	L.13	-0.84	6.0	0.4
415	OIT	NH4-N	L.13 excl.	0.03	7	0.58	2.25e-02	2.07e-01	8.99e-02	2.25e-02	2.95e-02	3.84e-01	L.13	-0.84	6.0	0.4
416	MeBT	Intercept	L.1 excl.	0.4	501	0.61	2.64e-19	1.52e+02	7.65e+01	4.86e-02	9.70e-01	3.03e+02	L.1	-2.8	296.0	0.75
417	MeBT	NH4-N	L.1 excl.	0.4	501	0.61	2.64e-19	6.58e+01	6.40e+00	2.64e-19	5.32e+01	7.85e+01	L.1	-2.8	296.0	0.75
418	MeBT	Intercept	L.2 excl.	0.41	464	0.63	7.55e-25	1.24e+02	6.10e+01	4.31e-02	3.87e+00	2.44e+02	L.2	-3.21	260.0	0.65
419	MeBT	NH4-N	L.2 excl.	0.41	464	0.63	7.55e-25	6.53e+01	5.52e+00	7.55e-25	5.44e+01	7.62e+01	L.2	-3.21	260.0	0.65
420	MeBT	Intercept	L.3 excl.	0.41	466	0.63	1.94e-24	1.29e+02	6.16e+01	3.74e-02	7.60e+00	2.51e+02	L.3	-27.82	250.0	0.75
421	MeBT	NH4-N	L.3 excl.	0.41	466	0.63	1.94e-24	6.50e+01	5.55e+00	1.94e-24	5.41e+01	7.60e+01	L.3	-27.82	250.0	0.75
422	MeBT	Intercept	L.4 excl.	0.43	468	0.63	5.92e-25	1.30e+02	6.14e+01	3.59e-02	8.64e+00	2.51e+02	L.4	-13.78	367.0	0.72
423	MeBT	NH4-N	L.4 excl.	0.43	468	0.63	5.92e-25	6.67e+01	5.58e+00	5.92e-25	5.57e+01	7.77e+01	L.4	-13.78	367.0	0.72
424	MeBT	Intercept	L.5 excl.	0.42	456	0.64	1.70e-25	1.10e+02	5.96e+01	6.58e-02	-7.26e+00	2.28e+02	L.5	-0.88	640.0	0.53
425	MeBT	NH4-N	L.5 excl.	0.42	456	0.64	1.70e-25	6.55e+01	5.44e+00	1.70e-25	5.48e+01	7.63e+01	L.5	-0.88	640.0	0.53
426	MeBT	Intercept	L.6 excl.	0.4	481	0.64	1.85e-22	1.15e+02	6.72e+01	8.94e-02	-1.78e+01	2.47e+02	L.6	0.12	173.0	0.38
427	MeBT	NH4-N	L.6 excl.	0.4	481	0.64	1.85e-22	6.57e+01	5.89e+00	1.85e-22	5.41e+01	7.74e+01	L.6	0.12	173.0	0.38
428	MeBT	Intercept	L.7 excl.	0.42	466	0.65	8.81e-25	1.05e+02	6.19e+01	9.26e-02	-1.75e+01	2.27e+02	L.7	-0.4	320.0	0.4
429	MeBT	NH4-N	L.7 excl.	0.42	466	0.65	8.81e-25	6.59e+01	5.56e+00	8.81e-25	5.49e+01	7.69e+01	L.7	-0.4	320.0	0.4
430	MeBT	Intercept	L.8 excl.	0.42	465	0.63	9.83e-25	1.10e+02	6.24e+01	7.90e-02	-1.29e+01	2.33e+02	L.8	-0.42	349.0	0.69
431	MeBT	NH4-N	L.8 excl.	0.42	465	0.63	9.83e-25	6.61e+01	5.59e+00	9.83e-25	5.51e+01	7.71e+01	L.8	-0.42	349.0	0.69
432	MeBT	Intercept	L.9 excl.	0.52	407	0.56	2.94e-31	6.12e+01	5.55e+01	2.71e-01	-4.83e+01	1.71e+02	L.9	-0.31	827.0	1.08
433	MeBT	NH4-N	L.9 excl.	0.52	407	0.56	2.94e-31	7.05e+01	4.99e+00	2.94e-31	6.07e+01	8.04e+01	L.9	-0.31	827.0	1.08
434	MeBT	Intercept	L.10 excl.	0.42	462	0.63	3.50e-25	1.23e+02	6.05e+01	4.32e-02	3.80e+00	2.42e+02	L.10	-0.96	401.0	0.77
435	MeBT	NH4-N	L.10 excl.	0.42	462	0.63	3.50e-25	6.57e+01	5.50e+00	3.50e-25	5.48e+01	7.65e+01	L.10	-0.96	401.0	0.77
436	MeBT	Intercept	L.11 excl.	0.4	484	0.67	3.18e-20	1.30e+02	6.75e+01	5.62e-02	-3.45e+00	2.63e+02	L.11	0.45	352.0	0.47
437	MeBT	NH4-N	L.11 excl.	0.4	484	0.67	3.18e-20	6.38e+01	6.04e+00	3.18e-20	5.18e+01	7.57e+01	L.11	0.45	352.0	0.47
438	MeBT	Intercept	L.12 excl.	0.12	381	0.65	8.95e-07	2.77e+02	6.70e+01	5.33e-05	1.45e+02	4.09e+02	L.12	-1.83	1047.0	0.53
439	MeBT	NH4-N	L.12 excl.	0.12	381	0.65	8.95e-07	3.97e+01	7.81e+00	8.95e-07	2.43e+01	5.51e+01	L.12	-1.83	1047.0	0.53
440	MeBT	Intercept	L.13 excl.	0.41	470	0.64	2.26e-24	1.07e+02	6.29e+01	9.00e-02	-1.69e+01	2.31e+02	L.13	-0.54	153.0	0.24
441	MeBT	NH4-N	L.13 excl.	0.41	470	0.64	2.26e-24	6.60e+01	5.63e+00	2.26e-24	5.49e+01	7.71e+01	L.13	-0.54	153.0	0.24
442	BT	Intercept	L.1 excl.	0.21	4791	1.12	2.48e-11	5.54e+02	6.33e+02	3.83e-01	-6.96e+02	1.80e+03	L.1	-1.08	2200.0	1.37
443	BT	NH4-N	L.1 excl.	0.21	4791	1.12	2.48e-11	4.02e+02	5.65e+01	2.48e-11	2.90e+02	5.13e+02	L.1	-1.08	2200.0	1.37
444	BT	Intercept	L.2 excl.	0.23	4179	1.19	6.06e-17	2.30e+02	4.46e+02	6.06e-01	-6.48e+02	1.11e+03	L.2	-58.26	2049.0	1.38
445	BT	NH4-N	L.2 excl.	0.23	4179	1.19	6.06e-17	4.02e+02	4.49e+01	6.06e-17	3.14e+02	4.91e+02	L.2	-58.26	2049.0	1.38
446	BT	Intercept	L.3 excl.	0.23	4196	1.19	1.02e-16	2.45e+02	4.50e+02	5.86e-01	-6.41e+02	1.13e+03	L.3	-10.6	1497.0	1.04
447	BT	NH4-N	L.3 excl.	0.23	4196	1.19	1.02e-16	4.01e+02	4.51e+01	1.02e-16	3.12e+02	4.90e+02	L.3	-10.6	1497.0	1.04
448	BT	Intercept	L.4 excl.	0.24	4226	1.19	3.80e-17	2.38e+02	4.51e+02	5.98e-01	-6.50e+02	1.13e+03	L.4	-20.57	2618.0	1.18
449	BT	NH4-N	L.4 excl.	0.24	4226	1.19	3.80e-17	4.14e+02	4.57e+01	3.80e-17	3.24e+02	5.04e+02	L.4	-20.57	2618.0	1.18
450	BT	Intercept	L.5 excl.	0.24	4180	1.2	3.54e-17	1.97e+02	4.45e+02	6.59e-01	-6.80e+02	1.07e+03	L.5	-24.3	2489.0	0.88
451	BT	NH4-N	L.5 excl.	0.24	4180	1.2	3.54e-17	4.08e+02	4.52e+01	3.54e-17	3.19e+02	4.97e+02	L.5	-24.3	2489.0	0.88
452	BT	Intercept	L.6 excl.	0.2	4471	1.15	7.56e-13	4.89e+02	5.36e+02	3.62e-01	-5.67e+02	1.54e+03	L.6	-2.41	1147.0	1.13
453	BT	NH4-N	L.6 excl.	0.2	4471	1.15	7.56e-13	3.85e+02	5.07e+01	7.56e-13	2.85e+02	4.85e+02	L.6	-2.41	1147.0	1.13
454	BT	Intercept	L.7 excl.	0.23	4217	1.2	1.46e-16	2.60e+02	4.53e+02	5.67e-01	-6.32e+02	1.15e+03	L.7	-9.76	1475.0	0.84
455	BT	NH4-N	L.7 excl.	0.23	4217	1.2	1.46e-16	4.01e+02	4.53e+01	1.46e-16	3.12e+02	4.90e+02	L.7	-9.76	1475.0	0.84
456	BT	Intercept	L.8 excl.	0.23	4227	1.19	4.07e-16	2.73e+02	4.61e+02	5.55e-01	-6.35e+02	1.18e+03	L.8	-6.8	1249.0	1.24
457	BT	NH4-N	L.8 excl.	0.23	4227	1.19	4.07e-16	3.99e+02	4.58e+01	4.07e-16	3.08e+02	4.89e+02	L.8	-6.8	1249.0	1.24
458	BT	Intercept	L.9 excl.	0.25	4236	1.17	3.17e-17	1.75e+02	4.63e+02	7.05e-01	-7.37e+02	1.09e+03	L.9	-22.24	2971.0	1.79
459	BT	NH4-N	L.9 excl.	0.25	4236	1.17	3.17e-17	4.24e+02	4.66e+01	3.17e-17	3.32e+02	5.16e+02	L.9	-22.24	2971.0	1.79
460	BT	Intercept	L.10 excl.	0.25	4168	1.17	1.53e-17	2.52e+02	4.44e+02	5.71e-01	-6.23e+02	1.13e+03	L.10	-205.26	3844.0	4.96
461	BT	NH4-N	L.10 excl.	0.25	4168	1.17	1.53e-17	4.12e+02	4.49e+01	1.53e-17	3.23e+02	5.00e+02	L.10	-205.26	3844.0	4.96
462	BT	Intercept	L.11 excl.	0.55	1489	0.75	8.34e-41	-1.78e+02	1.65e+02	2.80e-01	-5.03e+02	1.46e+02	L.11	-1.85	10848.0	0.93
463	BT	NH4-N	L.11 excl.	0.55	1489	0.75	8.34e-41	2.76e+02	1.67e+01	8.34e-41	2.43e+02	3.09e+02	L.11	-1.85	10848.0	0.93
464	BT	Intercept	L.12 excl.	0.22	4161	1.32	4.88e-15	-1.01e+03	5.64e+02	7.56e-02	-2.12e+03	1.05e+02	L.12	-2.3	5992.0	0.83
465	BT	NH4-N	L.12 excl.	0.22	4161	1.32	4.88e-15	6.03e+02	7.22e+01	4.88e-15	4.61e+02	7.46e+02	L.12	-2.3	5992.0	0.83
466	BT	Intercept	L.13 excl.	0.23	4212	1.18	2.21e-16	2.92e+02	4.55e+02	5.22e-01	-6.04e+02	1.19e+03	L.13	-74.19	1867.0	2.12
467	BT	NH4-N	L.13 excl.	0.23	4212	1.18	2.21e-16	3.99e+02	4.54e+01	2.21e-16	3.09e+02	4.88e+02	L.13	-74.19	1867.0	2.12
468	DEET	Intercept	L.1 excl.	0.54	819	0.72	4.31e-33	-1.91e+02	1.08e+02	7.94e-02	-4.05e+02	2.27e+01	L.1	-0.39	452.0	0.62
469	DEET	NH4-N	L.1 excl.	0.54	819	0.72	4.31e-33	1.44e+02	9.73e+00	4.31e-33	1.25e+02	1.63e+02	L.1	-0.39	452.0	0.62
470	DEET	Intercept	L.2 excl.	0.54	701	0.71	1.83e-46	-9.07e+01	7.50e+01	2.28e-01	-2.38e+02	5.70e+01	L.2	-9.81	1618.0	0.63
471	DEET	NH4-N	L.2 excl.	0.54	701	0.71	1.83e-46	1.34e+02	7.58e+00	1.83e-46	1.19e+02	1.49e+02	L.2	-9.81	1618.0	0.63
472	DEET	Intercept	L.3 excl.	0.54	705	0.71	2.56e-46	-1.01e+02	7.58e+01	1.85e-01	-2.50e+02	4.84e+01	L.3	-4.02	1226.0	0.63
473	DEET	NH4-N	L.3 excl.	0.54	705	0.71	2.56e-46	1.35e+02	7.64e+00	2.56e-46	1.20e+02	1.50e+02	L.3	-4.02	1226.0	0.63
474	DEET	Intercept	L.4 excl.	0.54	703	0.73	4.12e-44	-7.21e+01	7.51e+01	3.38e-01	-2.20e+02	7.59e+01	L.4	-0.18	1025.0	0.55
475	DEET	NH4-N	L.4 excl.	0.54	703	0.73	4.12e-44	1.31e+02	7.67e+00	4.12e-44	1.16e+02	1.46e+02	L.4	-0.18	1025.0	0.55
476	DEET	Intercept	L.5 excl.	0.52	726	0.72	3.12e-44	-7.23e+01	7.76e+01	3.52e-01	-2.25e+02	8.05e+01	L.5	-2.39	484.0	0.32
477	DEET	NH4-N	L.5 excl.	0.52	726	0.72	3.12e-44	1.35e+02	7.91e+00	3.12e-44	1.19e+02	1.50e+02	L.5	-2.39	484.0	0.32
478	DEET	Intercept	L.6 excl.	0.49	773	0.69	3.85e-35	-1.77e+01	9.28e+01	8.49e-01	-2.00e+02	1.65e+02	L.6	0.42	293.0	0.84
479	DEET	NH4-N	L.6 excl.	0.49	773	0.69	3.85e-35	1.30e+02	8.82e+00	3.85e-35	1.13e+02	1.48e+02	L.6	0.42	293.0	0.84
480	DEET	Intercept	L.7 excl.	0.53	731	0.73	7.08e-44	-8.16e+01	7.87e+01	3.00e-01	-2.37e+02	7.32e+01	L.7	-1.26	428.0	0.35
481	DEET	NH4-N	L.7 excl.	0.53	731	0.73	7.08e-44	1.34e+02	7.91e+00	7.08e-44	1.19e+02	1.50e+02	L.7	-1.26	428.0	0.35
482	DEET	Intercept	L.8 excl.	0.52	735	0.71	1.31e-42	-6.05e+01	8.04e+01	4.52e-01	-2.19e+02	9.78e+01	L.8	0.57	193.0	0.43
483	DEET	NH4-N	L.8 excl.	0.52	735	0.71	1.31e-42	1.33e+02	8.03e+00	1.31e-42	1.18e+02	1.49e+02	L.8	0.57	193.0	0.43
484	DEET	Intercept	L.9 excl.	0.58	694	0.67	5.71e-49	-1.15e+02	7.60e+01	1.33e-01	-2.64e+02	3.50e+01	L.9	-3.79	1054.0	1.51
485	DEET	NH4-N	L.9 excl.	0.58	694	0.67	5.71e-49	1.43e+02	7.70e+00	5.71e-49	1.28e+02	1.58e+02	L.9	-3.79	1054.0	1.51
486	DEET	Intercept	L.10 excl.	0.55	704	0.68	3.50e-47	-5.41e+01	7.52e+01	4.72e-01	-2.02e+02	9.40e+01	L.10	-557.31	1157.0	4.85
487	DEET	NH4-N	L.10 excl.	0.55	704	0.68	3.50e-47	1.37e+02	7.64e+00	3.50e-47	1.22e+02	1.52e+02	L.10	-557.31	1157.0	4.85
488	DEET	Intercept	L.11 excl.	0.58	674	0.66	4.14e-44	-2.56e+01	7.46e+01	7.32e-01	-1.73e+02	1.21e+02	L.11	0.14	3044.0	2.08
489	DEET	NH4-N	L.11 excl.	0.58	674	0.66	4.14e-44	1.33e+02	7.57e+00	4.14e-44	1.18e+02	1.48e+02	L.11	0.14	3044.0	2.08
490	DEET	Intercept	L.12 excl.	0.2	689	0.83	2.69e-13	1.78e+02	9.47e+01	6.08e-02	-8.15e+00	3.65e+02	L.12	0.02	1328.0	0.41
491	DEET	NH4-N	L.12 excl.	0.2	689	0.83	2.69e-13	9.47e+01	1.22e+01	2.69e-13	7.06e+01	1.19e+02	L.12	0.02	1328.0	0.41
492	DEET	Intercept	L.13 excl.	0.52	731	0.71	3.09e-43	-5.06e+01	7.91e+01	5.23e-01	-2.06e+02	1.05e+02	L.13	-9.44	389.0	1.01
493	DEET	NH4-N	L.13 excl.	0.52	731	0.71	3.09e-43	1.33e+02	7.93e+00	3.09e-43	1.18e+02	1.49e+02	L.13	-9.44	389.0	1.01
