# Supplementary material for: Exploring online sensor parameters as proxies for polar organic chemicals—An innovative approach for combined sewer overflow monitoring
Source: PLoS One. 2025 Oct 13;20(10):e0333173. doi: 10.1371/journal.pone.0333173 (PMC12517529; doi:10.1371/journal.pone.0333173)
Supplement: S3 Tables — The tables in this zip file show the statistical measures (R2, RMSE, p-value, confidence intervals, etc.) of all models calculated for this manuscript and the predicted chemical concentrations. A ReadMe file explains further details about the content and structure of each table. (ZIP) [file pone.0333173.s003.zip › S3_Tables/S3_Table18_catchment_S_MLR_results_prediction.csv]

	Substance	Sensor	Training	R2_train	RMSE_train	RRMSE_train	p-val Model	Coef	SE	p-val Coef	CI[2.5%]	CI[97.5%]	Testing	R2_test	RMSE_test	RRMSE_test
0	ACE	Intercept	S.1 excl.	0.87	2940	0.44	5.06e-87	1.12e+05	3.23e+04	6.89e-04	4.77e+04	1.75e+05	S.1	0.62	4318.0	0.42
1	ACE	Level	S.1 excl.	0.87	2940	0.44	5.06e-87	1.16e+03	5.67e+02	4.16e-02	4.47e+01	2.28e+03	S.1	0.62	4318.0	0.42
2	ACE	Level_dry	S.1 excl.	0.87	2940	0.44	5.06e-87	-8.28e+05	2.31e+05	4.29e-04	-1.28e+06	-3.72e+05	S.1	0.62	4318.0	0.42
3	ACE	EC	S.1 excl.	0.87	2940	0.44	5.06e-87	1.10e+00	5.74e-01	5.76e-02	-3.59e-02	2.23e+00	S.1	0.62	4318.0	0.42
4	ACE	NH4-N	S.1 excl.	0.87	2940	0.44	5.06e-87	1.55e+03	5.30e+01	7.40e-74	1.45e+03	1.66e+03	S.1	0.62	4318.0	0.42
5	ACE	Intercept	S.2 excl.	0.86	3043	0.43	2.52e-86	1.04e+05	3.30e+04	1.96e-03	3.85e+04	1.69e+05	S.2	-0.09	1414.0	1.16
6	ACE	Level	S.2 excl.	0.86	3043	0.43	2.52e-86	3.39e+02	5.30e+02	5.23e-01	-7.07e+02	1.39e+03	S.2	-0.09	1414.0	1.16
7	ACE	Level_dry	S.2 excl.	0.86	3043	0.43	2.52e-86	-7.55e+05	2.35e+05	1.55e-03	-1.22e+06	-2.91e+05	S.2	-0.09	1414.0	1.16
8	ACE	EC	S.2 excl.	0.86	3043	0.43	2.52e-86	9.25e-01	5.92e-01	1.20e-01	-2.42e-01	2.09e+00	S.2	-0.09	1414.0	1.16
9	ACE	NH4-N	S.2 excl.	0.86	3043	0.43	2.52e-86	1.58e+03	5.40e+01	2.09e-74	1.47e+03	1.68e+03	S.2	-0.09	1414.0	1.16
10	ACE	Intercept	S.3 excl.	0.87	3052	0.44	9.45e-86	9.72e+04	3.32e+04	3.80e-03	3.17e+04	1.63e+05	S.3	0.08	1749.0	0.45
11	ACE	Level	S.3 excl.	0.87	3052	0.44	9.45e-86	5.18e+02	6.68e+02	4.39e-01	-8.00e+02	1.84e+03	S.3	0.08	1749.0	0.45
12	ACE	Level_dry	S.3 excl.	0.87	3052	0.44	9.45e-86	-7.12e+05	2.37e+05	2.98e-03	-1.18e+06	-2.45e+05	S.3	0.08	1749.0	0.45
13	ACE	EC	S.3 excl.	0.87	3052	0.44	9.45e-86	1.09e+00	6.08e-01	7.59e-02	-1.14e-01	2.28e+00	S.3	0.08	1749.0	0.45
14	ACE	NH4-N	S.3 excl.	0.87	3052	0.44	9.45e-86	1.57e+03	5.43e+01	3.38e-73	1.46e+03	1.68e+03	S.3	0.08	1749.0	0.45
15	ACE	Intercept	S.4 excl.	0.87	3019	0.44	8.57e-85	9.91e+04	3.30e+04	3.00e-03	3.41e+04	1.64e+05	S.4	-0.24	2906.0	0.48
16	ACE	Level	S.4 excl.	0.87	3019	0.44	8.57e-85	7.24e+02	5.56e+02	1.95e-01	-3.74e+02	1.82e+03	S.4	-0.24	2906.0	0.48
17	ACE	Level_dry	S.4 excl.	0.87	3019	0.44	8.57e-85	-7.31e+05	2.35e+05	2.12e-03	-1.19e+06	-2.68e+05	S.4	-0.24	2906.0	0.48
18	ACE	EC	S.4 excl.	0.87	3019	0.44	8.57e-85	1.08e+00	5.88e-01	6.78e-02	-7.95e-02	2.24e+00	S.4	-0.24	2906.0	0.48
19	ACE	NH4-N	S.4 excl.	0.87	3019	0.44	8.57e-85	1.58e+03	5.41e+01	2.15e-72	1.47e+03	1.69e+03	S.4	-0.24	2906.0	0.48
20	ACE	Intercept	S.5 excl.	0.87	3042	0.43	2.47e-82	1.15e+05	3.70e+04	2.19e-03	4.20e+04	1.88e+05	S.5	-0.57	2846.0	0.64
21	ACE	Level	S.5 excl.	0.87	3042	0.43	2.47e-82	5.22e+02	5.49e+02	3.43e-01	-5.61e+02	1.61e+03	S.5	-0.57	2846.0	0.64
22	ACE	Level_dry	S.5 excl.	0.87	3042	0.43	2.47e-82	-8.40e+05	2.64e+05	1.75e-03	-1.36e+06	-3.18e+05	S.5	-0.57	2846.0	0.64
23	ACE	EC	S.5 excl.	0.87	3042	0.43	2.47e-82	1.36e+00	7.20e-01	5.99e-02	-5.72e-02	2.78e+00	S.5	-0.57	2846.0	0.64
24	ACE	NH4-N	S.5 excl.	0.87	3042	0.43	2.47e-82	1.54e+03	5.81e+01	4.43e-65	1.43e+03	1.66e+03	S.5	-0.57	2846.0	0.64
25	ACE	Intercept	S.6 excl.	0.87	3067	0.44	3.24e-85	9.13e+04	3.44e+04	8.70e-03	2.33e+04	1.59e+05	S.6	0.12	1694.0	0.36
26	ACE	Level	S.6 excl.	0.87	3067	0.44	3.24e-85	4.96e+02	5.44e+02	3.63e-01	-5.76e+02	1.57e+03	S.6	0.12	1694.0	0.36
27	ACE	Level_dry	S.6 excl.	0.87	3067	0.44	3.24e-85	-6.70e+05	2.45e+05	6.81e-03	-1.15e+06	-1.87e+05	S.6	0.12	1694.0	0.36
28	ACE	EC	S.6 excl.	0.87	3067	0.44	3.24e-85	1.52e+00	8.11e-01	6.27e-02	-8.15e-02	3.12e+00	S.6	0.12	1694.0	0.36
29	ACE	NH4-N	S.6 excl.	0.87	3067	0.44	3.24e-85	1.57e+03	5.45e+01	1.33e-72	1.46e+03	1.67e+03	S.6	0.12	1694.0	0.36
30	ACE	Intercept	S.9 excl.	0.87	3203	0.43	3.59e-74	1.11e+05	3.62e+04	2.53e-03	3.95e+04	1.82e+05	S.9	0.06	1920.0	0.52
31	ACE	Level	S.9 excl.	0.87	3203	0.43	3.59e-74	2.28e+02	5.63e+02	6.86e-01	-8.83e+02	1.34e+03	S.9	0.06	1920.0	0.52
32	ACE	Level_dry	S.9 excl.	0.87	3203	0.43	3.59e-74	-8.08e+05	2.58e+05	2.04e-03	-1.32e+06	-2.99e+05	S.9	0.06	1920.0	0.52
33	ACE	EC	S.9 excl.	0.87	3203	0.43	3.59e-74	1.18e+00	6.40e-01	6.70e-02	-8.36e-02	2.44e+00	S.9	0.06	1920.0	0.52
34	ACE	NH4-N	S.9 excl.	0.87	3203	0.43	3.59e-74	1.58e+03	5.76e+01	1.98e-64	1.46e+03	1.69e+03	S.9	0.06	1920.0	0.52
35	ACE	Intercept	S.11 excl.	0.86	3109	0.43	1.25e-81	1.04e+05	3.39e+04	2.47e-03	3.71e+04	1.71e+05	S.11	-0.9	627.0	0.84
36	ACE	Level	S.11 excl.	0.86	3109	0.43	1.25e-81	3.84e+02	5.49e+02	4.85e-01	-6.99e+02	1.47e+03	S.11	-0.9	627.0	0.84
37	ACE	Level_dry	S.11 excl.	0.86	3109	0.43	1.25e-81	-7.57e+05	2.41e+05	1.98e-03	-1.23e+06	-2.81e+05	S.11	-0.9	627.0	0.84
38	ACE	EC	S.11 excl.	0.86	3109	0.43	1.25e-81	8.60e-01	6.10e-01	1.60e-01	-3.43e-01	2.06e+00	S.11	-0.9	627.0	0.84
39	ACE	NH4-N	S.11 excl.	0.86	3109	0.43	1.25e-81	1.57e+03	5.57e+01	1.98e-70	1.46e+03	1.68e+03	S.11	-0.9	627.0	0.84
40	ACE	Intercept	S.12 excl.	0.86	3151	0.43	4.24e-79	9.92e+04	3.51e+04	5.27e-03	2.99e+04	1.68e+05	S.12	-0.16	798.0	0.5
41	ACE	Level	S.12 excl.	0.86	3151	0.43	4.24e-79	4.24e+02	5.61e+02	4.50e-01	-6.82e+02	1.53e+03	S.12	-0.16	798.0	0.5
42	ACE	Level_dry	S.12 excl.	0.86	3151	0.43	4.24e-79	-7.24e+05	2.50e+05	4.24e-03	-1.22e+06	-2.31e+05	S.12	-0.16	798.0	0.5
43	ACE	EC	S.12 excl.	0.86	3151	0.43	4.24e-79	9.63e-01	6.17e-01	1.20e-01	-2.54e-01	2.18e+00	S.12	-0.16	798.0	0.5
44	ACE	NH4-N	S.12 excl.	0.86	3151	0.43	4.24e-79	1.57e+03	5.59e+01	3.54e-69	1.46e+03	1.68e+03	S.12	-0.16	798.0	0.5
45	ACE	Intercept	S.15 excl.	0.86	3034	0.45	6.79e-87	1.02e+05	3.29e+04	2.24e-03	3.69e+04	1.67e+05	S.15	0.8	1604.0	0.14
46	ACE	Level	S.15 excl.	0.86	3034	0.45	6.79e-87	4.29e+02	5.35e+02	4.23e-01	-6.25e+02	1.48e+03	S.15	0.8	1604.0	0.14
47	ACE	Level_dry	S.15 excl.	0.86	3034	0.45	6.79e-87	-7.43e+05	2.34e+05	1.75e-03	-1.20e+06	-2.81e+05	S.15	0.8	1604.0	0.14
48	ACE	EC	S.15 excl.	0.86	3034	0.45	6.79e-87	9.30e-01	5.89e-01	1.16e-01	-2.32e-01	2.09e+00	S.15	0.8	1604.0	0.14
49	ACE	NH4-N	S.15 excl.	0.86	3034	0.45	6.79e-87	1.57e+03	5.39e+01	2.80e-74	1.46e+03	1.67e+03	S.15	0.8	1604.0	0.14
50	ACE	Intercept	S.16 excl.	0.91	2516	0.38	8.47e-102	9.02e+04	2.84e+04	1.70e-03	3.43e+04	1.46e+05	S.16	-4.28	8905.0	0.82
51	ACE	Level	S.16 excl.	0.91	2516	0.38	8.47e-102	-1.90e+02	4.42e+02	6.67e-01	-1.06e+03	6.82e+02	S.16	-4.28	8905.0	0.82
52	ACE	Level_dry	S.16 excl.	0.91	2516	0.38	8.47e-102	-6.47e+05	2.02e+05	1.60e-03	-1.05e+06	-2.48e+05	S.16	-4.28	8905.0	0.82
53	ACE	EC	S.16 excl.	0.91	2516	0.38	8.47e-102	4.89e-02	4.96e-01	9.22e-01	-9.29e-01	1.03e+00	S.16	-4.28	8905.0	0.82
54	ACE	NH4-N	S.16 excl.	0.91	2516	0.38	8.47e-102	1.73e+03	4.85e+01	1.74e-88	1.63e+03	1.83e+03	S.16	-4.28	8905.0	0.82
55	ACE	Intercept	S.17 excl.	0.87	2988	0.43	3.08e-87	9.06e+04	3.30e+04	6.58e-03	2.56e+04	1.56e+05	S.17	-8.6	3306.0	1.02
56	ACE	Level	S.17 excl.	0.87	2988	0.43	3.08e-87	2.69e+02	5.20e+02	6.05e-01	-7.56e+02	1.29e+03	S.17	-8.6	3306.0	1.02
57	ACE	Level_dry	S.17 excl.	0.87	2988	0.43	3.08e-87	-6.60e+05	2.35e+05	5.54e-03	-1.12e+06	-1.96e+05	S.17	-8.6	3306.0	1.02
58	ACE	EC	S.17 excl.	0.87	2988	0.43	3.08e-87	8.14e-01	5.84e-01	1.65e-01	-3.37e-01	1.96e+00	S.17	-8.6	3306.0	1.02
59	ACE	NH4-N	S.17 excl.	0.87	2988	0.43	3.08e-87	1.59e+03	5.34e+01	2.90e-75	1.49e+03	1.70e+03	S.17	-8.6	3306.0	1.02
60	ACE	Intercept	S.18 excl.	0.82	2795	0.49	1.57e-148	7.67e+04	2.15e+04	3.96e-04	3.45e+04	1.19e+05	S.18	0.51	6042.0	0.23
61	ACE	Level	S.18 excl.	0.82	2795	0.49	1.57e-148	-4.63e+01	3.51e+02	8.95e-01	-7.36e+02	6.43e+02	S.18	0.51	6042.0	0.23
62	ACE	Level_dry	S.18 excl.	0.82	2795	0.49	1.57e-148	-5.52e+05	1.53e+05	3.54e-04	-8.53e+05	-2.51e+05	S.18	0.51	6042.0	0.23
63	ACE	EC	S.18 excl.	0.82	2795	0.49	1.57e-148	7.68e-01	3.80e-01	4.42e-02	2.00e-02	1.52e+00	S.18	0.51	6042.0	0.23
64	ACE	NH4-N	S.18 excl.	0.82	2795	0.49	1.57e-148	1.48e+03	4.08e+01	1.30e-128	1.40e+03	1.56e+03	S.18	0.51	6042.0	0.23
65	ACE	Intercept	S.19 excl.	0.87	2985	0.43	6.25e-88	2.00e+05	4.42e+04	1.05e-05	1.13e+05	2.87e+05	S.19	-10.37	4711.0	1.3
66	ACE	Level	S.19 excl.	0.87	2985	0.43	6.25e-88	2.14e+02	5.20e+02	6.80e-01	-8.11e+02	1.24e+03	S.19	-10.37	4711.0	1.3
67	ACE	Level_dry	S.19 excl.	0.87	2985	0.43	6.25e-88	-1.44e+06	3.15e+05	8.39e-06	-2.06e+06	-8.20e+05	S.19	-10.37	4711.0	1.3
68	ACE	EC	S.19 excl.	0.87	2985	0.43	6.25e-88	3.78e-01	5.99e-01	5.29e-01	-8.03e-01	1.56e+00	S.19	-10.37	4711.0	1.3
69	ACE	NH4-N	S.19 excl.	0.87	2985	0.43	6.25e-88	1.48e+03	5.92e+01	1.30e-63	1.37e+03	1.60e+03	S.19	-10.37	4711.0	1.3
70	CAF	Intercept	S.1 excl.	0.72	4642	0.52	2.49e-53	-2.35e+05	5.10e+04	7.10e-06	-3.36e+05	-1.35e+05	S.1	0.27	15440.0	0.77
71	CAF	Level	S.1 excl.	0.72	4642	0.52	2.49e-53	-3.68e+03	8.95e+02	5.75e-05	-5.45e+03	-1.92e+03	S.1	0.27	15440.0	0.77
72	CAF	Level_dry	S.1 excl.	0.72	4642	0.52	2.49e-53	1.77e+06	3.65e+05	2.38e-06	1.05e+06	2.49e+06	S.1	0.27	15440.0	0.77
73	CAF	EC	S.1 excl.	0.72	4642	0.52	2.49e-53	3.57e+00	9.06e-01	1.12e-04	1.78e+00	5.35e+00	S.1	0.27	15440.0	0.77
74	CAF	NH4-N	S.1 excl.	0.72	4642	0.52	2.49e-53	1.60e+03	8.37e+01	4.06e-47	1.44e+03	1.77e+03	S.1	0.27	15440.0	0.77
75	CAF	Intercept	S.2 excl.	0.72	4755	0.5	1.24e-54	-2.40e+05	5.16e+04	6.02e-06	-3.42e+05	-1.38e+05	S.2	0.9	542.0	0.29
76	CAF	Level	S.2 excl.	0.72	4755	0.5	1.24e-54	-4.01e+03	8.41e+02	3.57e-06	-5.67e+03	-2.35e+03	S.2	0.9	542.0	0.29
77	CAF	Level_dry	S.2 excl.	0.72	4755	0.5	1.24e-54	1.81e+06	3.68e+05	1.76e-06	1.09e+06	2.54e+06	S.2	0.9	542.0	0.29
78	CAF	EC	S.2 excl.	0.72	4755	0.5	1.24e-54	3.52e+00	9.27e-01	1.95e-04	1.69e+00	5.35e+00	S.2	0.9	542.0	0.29
79	CAF	NH4-N	S.2 excl.	0.72	4755	0.5	1.24e-54	1.62e+03	8.44e+01	2.35e-47	1.45e+03	1.78e+03	S.2	0.9	542.0	0.29
80	CAF	Intercept	S.3 excl.	0.74	4456	0.51	1.44e-57	-2.24e+05	4.85e+04	7.08e-06	-3.19e+05	-1.28e+05	S.3	-1.6	9460.0	0.5
81	CAF	Level	S.3 excl.	0.74	4456	0.51	1.44e-57	-1.60e+03	1.00e+03	1.12e-01	-3.58e+03	3.75e+02	S.3	-1.6	9460.0	0.5
82	CAF	Level_dry	S.3 excl.	0.74	4456	0.51	1.44e-57	1.65e+06	3.46e+05	3.81e-06	9.63e+05	2.33e+06	S.3	-1.6	9460.0	0.5
83	CAF	EC	S.3 excl.	0.74	4456	0.51	1.44e-57	3.51e+00	8.91e-01	1.12e-04	1.76e+00	5.27e+00	S.3	-1.6	9460.0	0.5
84	CAF	NH4-N	S.3 excl.	0.74	4456	0.51	1.44e-57	1.65e+03	7.93e+01	5.32e-52	1.50e+03	1.81e+03	S.3	-1.6	9460.0	0.5
85	CAF	Intercept	S.4 excl.	0.74	4769	0.51	3.65e-54	-2.35e+05	5.21e+04	1.13e-05	-3.38e+05	-1.32e+05	S.4	-0.85	3658.0	0.49
86	CAF	Level	S.4 excl.	0.74	4769	0.51	3.65e-54	-4.60e+03	8.94e+02	6.67e-07	-6.36e+03	-2.84e+03	S.4	-0.85	3658.0	0.49
87	CAF	Level_dry	S.4 excl.	0.74	4769	0.51	3.65e-54	1.79e+06	3.71e+05	2.91e-06	1.06e+06	2.52e+06	S.4	-0.85	3658.0	0.49
88	CAF	EC	S.4 excl.	0.74	4769	0.51	3.65e-54	3.36e+00	9.31e-01	3.98e-04	1.52e+00	5.19e+00	S.4	-0.85	3658.0	0.49
89	CAF	NH4-N	S.4 excl.	0.74	4769	0.51	3.65e-54	1.60e+03	8.55e+01	3.01e-45	1.44e+03	1.77e+03	S.4	-0.85	3658.0	0.49
90	CAF	Intercept	S.5 excl.	0.81	3998	0.42	9.38e-65	-1.19e+05	4.87e+04	1.53e-02	-2.15e+05	-2.31e+04	S.5	-0.79	9483.0	1.51
91	CAF	Level	S.5 excl.	0.81	3998	0.42	9.38e-65	-3.84e+03	7.33e+02	4.35e-07	-5.29e+03	-2.39e+03	S.5	-0.79	9483.0	1.51
92	CAF	Level_dry	S.5 excl.	0.81	3998	0.42	9.38e-65	9.35e+05	3.48e+05	7.84e-03	2.49e+05	1.62e+06	S.5	-0.79	9483.0	1.51
93	CAF	EC	S.5 excl.	0.81	3998	0.42	9.38e-65	6.61e+00	9.50e-01	5.66e-11	4.74e+00	8.49e+00	S.5	-0.79	9483.0	1.51
94	CAF	NH4-N	S.5 excl.	0.81	3998	0.42	9.38e-65	1.46e+03	7.65e+01	1.88e-45	1.31e+03	1.61e+03	S.5	-0.79	9483.0	1.51
95	CAF	Intercept	S.6 excl.	0.74	4513	0.51	1.49e-57	-2.18e+05	5.07e+04	2.68e-05	-3.18e+05	-1.18e+05	S.6	0.03	7373.0	0.52
96	CAF	Level	S.6 excl.	0.74	4513	0.51	1.49e-57	-4.24e+03	8.12e+02	4.45e-07	-5.84e+03	-2.64e+03	S.6	0.03	7373.0	0.52
97	CAF	Level_dry	S.6 excl.	0.74	4513	0.51	1.49e-57	1.66e+06	3.61e+05	7.39e-06	9.49e+05	2.37e+06	S.6	0.03	7373.0	0.52
98	CAF	EC	S.6 excl.	0.74	4513	0.51	1.49e-57	2.27e+00	1.20e+00	5.90e-02	-8.67e-02	4.63e+00	S.6	0.03	7373.0	0.52
99	CAF	NH4-N	S.6 excl.	0.74	4513	0.51	1.49e-57	1.63e+03	8.02e+01	3.34e-50	1.47e+03	1.78e+03	S.6	0.03	7373.0	0.52
100	CAF	Intercept	S.9 excl.	0.72	4981	0.49	1.68e-46	-2.63e+05	5.63e+04	5.99e-06	-3.74e+05	-1.52e+05	S.9	0.23	2982.0	0.62
101	CAF	Level	S.9 excl.	0.72	4981	0.49	1.68e-46	-3.91e+03	8.87e+02	1.85e-05	-5.66e+03	-2.16e+03	S.9	0.23	2982.0	0.62
102	CAF	Level_dry	S.9 excl.	0.72	4981	0.49	1.68e-46	1.98e+06	4.01e+05	2.02e-06	1.18e+06	2.77e+06	S.9	0.23	2982.0	0.62
103	CAF	EC	S.9 excl.	0.72	4981	0.49	1.68e-46	3.67e+00	9.99e-01	3.23e-04	1.69e+00	5.64e+00	S.9	0.23	2982.0	0.62
104	CAF	NH4-N	S.9 excl.	0.72	4981	0.49	1.68e-46	1.64e+03	8.97e+01	5.69e-42	1.46e+03	1.82e+03	S.9	0.23	2982.0	0.62
105	CAF	Intercept	S.11 excl.	0.71	4845	0.49	1.03e-50	-2.40e+05	5.28e+04	9.58e-06	-3.44e+05	-1.36e+05	S.11	-2.17	881.0	0.98
106	CAF	Level	S.11 excl.	0.71	4845	0.49	1.03e-50	-4.00e+03	8.68e+02	7.46e-06	-5.71e+03	-2.28e+03	S.11	-2.17	881.0	0.98
107	CAF	Level_dry	S.11 excl.	0.71	4845	0.49	1.03e-50	1.81e+06	3.76e+05	2.95e-06	1.07e+06	2.55e+06	S.11	-2.17	881.0	0.98
108	CAF	EC	S.11 excl.	0.71	4845	0.49	1.03e-50	3.48e+00	9.53e-01	3.29e-04	1.60e+00	5.36e+00	S.11	-2.17	881.0	0.98
109	CAF	NH4-N	S.11 excl.	0.71	4845	0.49	1.03e-50	1.62e+03	8.68e+01	4.77e-45	1.44e+03	1.79e+03	S.11	-2.17	881.0	0.98
110	CAF	Intercept	S.12 excl.	0.72	4845	0.5	1.43e-51	-2.43e+05	5.40e+04	1.16e-05	-3.50e+05	-1.37e+05	S.12	0.31	2692.0	0.54
111	CAF	Level	S.12 excl.	0.72	4845	0.5	1.43e-51	-4.00e+03	8.74e+02	8.79e-06	-5.72e+03	-2.27e+03	S.12	0.31	2692.0	0.54
112	CAF	Level_dry	S.12 excl.	0.72	4845	0.5	1.43e-51	1.84e+06	3.85e+05	3.62e-06	1.08e+06	2.60e+06	S.12	0.31	2692.0	0.54
113	CAF	EC	S.12 excl.	0.72	4845	0.5	1.43e-51	3.49e+00	9.51e-01	3.20e-04	1.61e+00	5.36e+00	S.12	0.31	2692.0	0.54
114	CAF	NH4-N	S.12 excl.	0.72	4845	0.5	1.43e-51	1.62e+03	8.60e+01	4.17e-45	1.45e+03	1.79e+03	S.12	0.31	2692.0	0.54
115	CAF	Intercept	S.15 excl.	0.73	4718	0.52	3.19e-56	-2.40e+05	5.11e+04	5.08e-06	-3.41e+05	-1.39e+05	S.15	-1.55	3050.0	0.25
116	CAF	Level	S.15 excl.	0.73	4718	0.52	3.19e-56	-4.20e+03	8.45e+02	1.40e-06	-5.87e+03	-2.54e+03	S.15	-1.55	3050.0	0.25
117	CAF	Level_dry	S.15 excl.	0.73	4718	0.52	3.19e-56	1.81e+06	3.65e+05	1.39e-06	1.10e+06	2.53e+06	S.15	-1.55	3050.0	0.25
118	CAF	EC	S.15 excl.	0.73	4718	0.52	3.19e-56	3.44e+00	9.19e-01	2.42e-04	1.62e+00	5.25e+00	S.15	-1.55	3050.0	0.25
119	CAF	NH4-N	S.15 excl.	0.73	4718	0.52	3.19e-56	1.63e+03	8.39e+01	3.04e-48	1.47e+03	1.80e+03	S.15	-1.55	3050.0	0.25
120	CAF	Intercept	S.16 excl.	0.74	4517	0.51	1.56e-57	-2.56e+05	5.09e+04	1.10e-06	-3.57e+05	-1.56e+05	S.16	-0.14	7735.0	0.51
121	CAF	Level	S.16 excl.	0.74	4517	0.51	1.56e-57	-4.47e+03	8.07e+02	9.44e-08	-6.06e+03	-2.88e+03	S.16	-0.14	7735.0	0.51
122	CAF	Level_dry	S.16 excl.	0.74	4517	0.51	1.56e-57	1.94e+06	3.63e+05	2.60e-07	1.22e+06	2.65e+06	S.16	-0.14	7735.0	0.51
123	CAF	EC	S.16 excl.	0.74	4517	0.51	1.56e-57	2.95e+00	8.93e-01	1.16e-03	1.18e+00	4.71e+00	S.16	-0.14	7735.0	0.51
124	CAF	NH4-N	S.16 excl.	0.74	4517	0.51	1.56e-57	1.74e+03	8.72e+01	2.27e-49	1.57e+03	1.91e+03	S.16	-0.14	7735.0	0.51
125	CAF	Intercept	S.17 excl.	0.74	4655	0.49	1.70e-56	-2.65e+05	5.14e+04	6.42e-07	-3.66e+05	-1.63e+05	S.17	-19.47	5184.0	1.19
126	CAF	Level	S.17 excl.	0.74	4655	0.49	1.70e-56	-4.13e+03	8.22e+02	1.11e-06	-5.75e+03	-2.51e+03	S.17	-19.47	5184.0	1.19
127	CAF	Level_dry	S.17 excl.	0.74	4655	0.49	1.70e-56	1.99e+06	3.67e+05	1.63e-07	1.27e+06	2.72e+06	S.17	-19.47	5184.0	1.19
128	CAF	EC	S.17 excl.	0.74	4655	0.49	1.70e-56	3.27e+00	9.12e-01	4.27e-04	1.47e+00	5.06e+00	S.17	-19.47	5184.0	1.19
129	CAF	NH4-N	S.17 excl.	0.74	4655	0.49	1.70e-56	1.66e+03	8.32e+01	3.84e-49	1.49e+03	1.82e+03	S.17	-19.47	5184.0	1.19
130	CAF	Intercept	S.18 excl.	0.67	4666	0.56	3.71e-96	-2.42e+05	3.59e+04	5.06e-11	-3.13e+05	-1.72e+05	S.18	0.38	5246.0	0.21
131	CAF	Level	S.18 excl.	0.67	4666	0.56	3.71e-96	-4.39e+03	5.93e+02	8.22e-13	-5.56e+03	-3.22e+03	S.18	0.38	5246.0	0.21
132	CAF	Level_dry	S.18 excl.	0.67	4666	0.56	3.71e-96	1.84e+06	2.56e+05	3.49e-12	1.33e+06	2.34e+06	S.18	0.38	5246.0	0.21
133	CAF	EC	S.18 excl.	0.67	4666	0.56	3.71e-96	3.45e+00	6.36e-01	1.06e-07	2.19e+00	4.70e+00	S.18	0.38	5246.0	0.21
134	CAF	NH4-N	S.18 excl.	0.67	4666	0.56	3.71e-96	1.54e+03	6.82e+01	3.70e-73	1.40e+03	1.67e+03	S.18	0.38	5246.0	0.21
135	CAF	Intercept	S.19 excl.	0.72	4750	0.5	3.36e-54	-2.98e+05	7.04e+04	3.62e-05	-4.36e+05	-1.59e+05	S.19	-48.05	3189.0	2.17
136	CAF	Level	S.19 excl.	0.72	4750	0.5	3.36e-54	-3.93e+03	8.39e+02	5.17e-06	-5.58e+03	-2.28e+03	S.19	-48.05	3189.0	2.17
137	CAF	Level_dry	S.19 excl.	0.72	4750	0.5	3.36e-54	2.22e+06	5.02e+05	1.57e-05	1.23e+06	3.21e+06	S.19	-48.05	3189.0	2.17
138	CAF	EC	S.19 excl.	0.72	4750	0.5	3.36e-54	3.84e+00	9.54e-01	8.03e-05	1.96e+00	5.73e+00	S.19	-48.05	3189.0	2.17
139	CAF	NH4-N	S.19 excl.	0.72	4750	0.5	3.36e-54	1.67e+03	9.43e+01	5.92e-43	1.49e+03	1.86e+03	S.19	-48.05	3189.0	2.17
140	CYC	Intercept	S.1 excl.	0.6	5143	0.61	7.73e-38	-4.46e+04	5.66e+04	4.32e-01	-1.56e+05	6.70e+04	S.1	0.51	3965.0	0.43
141	CYC	Level	S.1 excl.	0.6	5143	0.61	7.73e-38	-3.39e+03	9.92e+02	7.55e-04	-5.35e+03	-1.44e+03	S.1	0.51	3965.0	0.43
142	CYC	Level_dry	S.1 excl.	0.6	5143	0.61	7.73e-38	3.96e+05	4.04e+05	3.29e-01	-4.02e+05	1.19e+06	S.1	0.51	3965.0	0.43
143	CYC	EC	S.1 excl.	0.6	5143	0.61	7.73e-38	4.67e+00	1.00e+00	5.97e-06	2.69e+00	6.65e+00	S.1	0.51	3965.0	0.43
144	CYC	NH4-N	S.1 excl.	0.6	5143	0.61	7.73e-38	1.17e+03	9.27e+01	2.51e-27	9.92e+02	1.36e+03	S.1	0.51	3965.0	0.43
145	CYC	Intercept	S.2 excl.	0.58	5156	0.59	1.79e-37	-3.20e+04	5.59e+04	5.68e-01	-1.42e+05	7.83e+04	S.2	0.73	873.0	0.62
146	CYC	Level	S.2 excl.	0.58	5156	0.59	1.79e-37	-2.59e+03	8.99e+02	4.42e-03	-4.36e+03	-8.15e+02	S.2	0.73	873.0	0.62
147	CYC	Level_dry	S.2 excl.	0.58	5156	0.59	1.79e-37	2.89e+05	3.99e+05	4.69e-01	-4.97e+05	1.08e+06	S.2	0.73	873.0	0.62
148	CYC	EC	S.2 excl.	0.58	5156	0.59	1.79e-37	4.90e+00	1.00e+00	2.11e-06	2.92e+00	6.88e+00	S.2	0.73	873.0	0.62
149	CYC	NH4-N	S.2 excl.	0.58	5156	0.59	1.79e-37	1.15e+03	9.14e+01	5.00e-27	9.65e+02	1.33e+03	S.2	0.73	873.0	0.62
150	CYC	Intercept	S.3 excl.	0.72	3890	0.48	1.07e-53	-1.04e+04	4.23e+04	8.06e-01	-9.38e+04	7.30e+04	S.3	-0.12	15632.0	1.03
151	CYC	Level	S.3 excl.	0.72	3890	0.48	1.07e-53	-2.81e+03	8.52e+02	1.14e-03	-4.49e+03	-1.13e+03	S.3	-0.12	15632.0	1.03
152	CYC	Level_dry	S.3 excl.	0.72	3890	0.48	1.07e-53	1.38e+05	3.02e+05	6.48e-01	-4.57e+05	7.33e+05	S.3	-0.12	15632.0	1.03
153	CYC	EC	S.3 excl.	0.72	3890	0.48	1.07e-53	4.26e+00	7.75e-01	1.20e-07	2.73e+00	5.78e+00	S.3	-0.12	15632.0	1.03
154	CYC	NH4-N	S.3 excl.	0.72	3890	0.48	1.07e-53	1.15e+03	6.92e+01	2.33e-39	1.01e+03	1.28e+03	S.3	-0.12	15632.0	1.03
155	CYC	Intercept	S.4 excl.	0.68	4426	0.53	3.77e-46	-3.92e+04	4.83e+04	4.18e-01	-1.34e+05	5.61e+04	S.4	-0.04	9644.0	1.01
156	CYC	Level	S.4 excl.	0.68	4426	0.53	3.77e-46	-2.56e+03	8.16e+02	1.95e-03	-4.17e+03	-9.54e+02	S.4	-0.04	9644.0	1.01
157	CYC	Level_dry	S.4 excl.	0.68	4426	0.53	3.77e-46	3.39e+05	3.44e+05	3.26e-01	-3.40e+05	1.02e+06	S.4	-0.04	9644.0	1.01
158	CYC	EC	S.4 excl.	0.68	4426	0.53	3.77e-46	4.90e+00	8.61e-01	4.74e-08	3.20e+00	6.60e+00	S.4	-0.04	9644.0	1.01
159	CYC	NH4-N	S.4 excl.	0.68	4426	0.53	3.77e-46	1.16e+03	7.93e+01	3.98e-33	1.01e+03	1.32e+03	S.4	-0.04	9644.0	1.01
160	CYC	Intercept	S.5 excl.	0.62	5177	0.6	7.89e-38	1.76e+04	6.30e+04	7.80e-01	-1.07e+05	1.42e+05	S.5	-2.01	4937.0	0.67
161	CYC	Level	S.5 excl.	0.62	5177	0.6	7.89e-38	-2.28e+03	9.35e+02	1.58e-02	-4.12e+03	-4.32e+02	S.5	-2.01	4937.0	0.67
162	CYC	Level_dry	S.5 excl.	0.62	5177	0.6	7.89e-38	-7.72e+04	4.50e+05	8.64e-01	-9.65e+05	8.10e+05	S.5	-2.01	4937.0	0.67
163	CYC	EC	S.5 excl.	0.62	5177	0.6	7.89e-38	6.88e+00	1.23e+00	7.22e-08	4.46e+00	9.29e+00	S.5	-2.01	4937.0	0.67
164	CYC	NH4-N	S.5 excl.	0.62	5177	0.6	7.89e-38	1.07e+03	9.89e+01	1.84e-21	8.75e+02	1.27e+03	S.5	-2.01	4937.0	0.67
165	CYC	Intercept	S.6 excl.	0.59	5108	0.63	1.69e-37	-1.99e+04	5.73e+04	7.29e-01	-1.33e+05	9.32e+04	S.6	0.11	4605.0	0.32
166	CYC	Level	S.6 excl.	0.59	5108	0.63	1.69e-37	-2.45e+03	9.05e+02	7.42e-03	-4.23e+03	-6.64e+02	S.6	0.11	4605.0	0.32
167	CYC	Level_dry	S.6 excl.	0.59	5108	0.63	1.69e-37	2.00e+05	4.08e+05	6.25e-01	-6.04e+05	1.00e+06	S.6	0.11	4605.0	0.32
168	CYC	EC	S.6 excl.	0.59	5108	0.63	1.69e-37	4.25e+00	1.35e+00	1.89e-03	1.59e+00	6.92e+00	S.6	0.11	4605.0	0.32
169	CYC	NH4-N	S.6 excl.	0.59	5108	0.63	1.69e-37	1.16e+03	9.07e+01	1.19e-27	9.80e+02	1.34e+03	S.6	0.11	4605.0	0.32
170	CYC	Intercept	S.9 excl.	0.56	5535	0.58	6.60e-30	-3.95e+04	6.25e+04	5.29e-01	-1.63e+05	8.39e+04	S.9	-0.5	1811.0	0.52
171	CYC	Level	S.9 excl.	0.56	5535	0.58	6.60e-30	-2.51e+03	9.72e+02	1.06e-02	-4.43e+03	-5.93e+02	S.9	-0.5	1811.0	0.52
172	CYC	Level_dry	S.9 excl.	0.56	5535	0.58	6.60e-30	3.43e+05	4.46e+05	4.42e-01	-5.36e+05	1.22e+06	S.9	-0.5	1811.0	0.52
173	CYC	EC	S.9 excl.	0.56	5535	0.58	6.60e-30	4.73e+00	1.11e+00	3.21e-05	2.54e+00	6.91e+00	S.9	-0.5	1811.0	0.52
174	CYC	NH4-N	S.9 excl.	0.56	5535	0.58	6.60e-30	1.15e+03	9.95e+01	4.40e-23	9.50e+02	1.34e+03	S.9	-0.5	1811.0	0.52
175	CYC	Intercept	S.11 excl.	0.57	5251	0.58	3.50e-34	-2.91e+04	5.72e+04	6.12e-01	-1.42e+05	8.37e+04	S.11	-5.33	1291.0	1.77
176	CYC	Level	S.11 excl.	0.57	5251	0.58	3.50e-34	-2.49e+03	9.27e+02	7.78e-03	-4.32e+03	-6.65e+02	S.11	-5.33	1291.0	1.77
177	CYC	Level_dry	S.11 excl.	0.57	5251	0.58	3.50e-34	2.67e+05	4.07e+05	5.13e-01	-5.36e+05	1.07e+06	S.11	-5.33	1291.0	1.77
178	CYC	EC	S.11 excl.	0.57	5251	0.58	3.50e-34	4.77e+00	1.03e+00	6.60e-06	2.74e+00	6.81e+00	S.11	-5.33	1291.0	1.77
179	CYC	NH4-N	S.11 excl.	0.57	5251	0.58	3.50e-34	1.14e+03	9.40e+01	1.89e-25	9.51e+02	1.32e+03	S.11	-5.33	1291.0	1.77
180	CYC	Intercept	S.12 excl.	0.58	5314	0.59	1.09e-34	-4.29e+04	5.92e+04	4.70e-01	-1.60e+05	7.39e+04	S.12	0.21	1748.0	0.44
181	CYC	Level	S.12 excl.	0.58	5314	0.59	1.09e-34	-2.44e+03	9.45e+02	1.07e-02	-4.30e+03	-5.74e+02	S.12	0.21	1748.0	0.44
182	CYC	Level_dry	S.12 excl.	0.58	5314	0.59	1.09e-34	3.65e+05	4.22e+05	3.88e-01	-4.67e+05	1.20e+06	S.12	0.21	1748.0	0.44
183	CYC	EC	S.12 excl.	0.58	5314	0.59	1.09e-34	5.01e+00	1.04e+00	2.95e-06	2.96e+00	7.06e+00	S.12	0.21	1748.0	0.44
184	CYC	NH4-N	S.12 excl.	0.58	5314	0.59	1.09e-34	1.14e+03	9.42e+01	2.05e-25	9.58e+02	1.33e+03	S.12	0.21	1748.0	0.44
185	CYC	Intercept	S.15 excl.	0.6	5106	0.61	5.65e-39	-3.55e+04	5.53e+04	5.22e-01	-1.45e+05	7.36e+04	S.15	-1.43	3795.0	0.29
186	CYC	Level	S.15 excl.	0.6	5106	0.61	5.65e-39	-2.49e+03	9.00e+02	6.20e-03	-4.26e+03	-7.15e+02	S.15	-1.43	3795.0	0.29
187	CYC	Level_dry	S.15 excl.	0.6	5106	0.61	5.65e-39	3.12e+05	3.94e+05	4.30e-01	-4.66e+05	1.09e+06	S.15	-1.43	3795.0	0.29
188	CYC	EC	S.15 excl.	0.6	5106	0.61	5.65e-39	5.02e+00	9.92e-01	9.51e-07	3.06e+00	6.97e+00	S.15	-1.43	3795.0	0.29
189	CYC	NH4-N	S.15 excl.	0.6	5106	0.61	5.65e-39	1.15e+03	9.07e+01	1.11e-27	9.76e+02	1.33e+03	S.15	-1.43	3795.0	0.29
190	CYC	Intercept	S.16 excl.	0.58	5130	0.63	1.42e-36	-4.67e+04	5.78e+04	4.20e-01	-1.61e+05	6.73e+04	S.16	0.26	3796.0	0.24
191	CYC	Level	S.16 excl.	0.58	5130	0.63	1.42e-36	-2.49e+03	9.02e+02	6.28e-03	-4.27e+03	-7.13e+02	S.16	0.26	3796.0	0.24
192	CYC	Level_dry	S.16 excl.	0.58	5130	0.63	1.42e-36	3.92e+05	4.12e+05	3.42e-01	-4.20e+05	1.20e+06	S.16	0.26	3796.0	0.24
193	CYC	EC	S.16 excl.	0.58	5130	0.63	1.42e-36	4.97e+00	1.01e+00	1.84e-06	2.98e+00	6.96e+00	S.16	0.26	3796.0	0.24
194	CYC	NH4-N	S.16 excl.	0.58	5130	0.63	1.42e-36	1.18e+03	9.88e+01	4.26e-25	9.83e+02	1.37e+03	S.16	0.26	3796.0	0.24
195	CYC	Intercept	S.17 excl.	0.6	5119	0.6	2.21e-38	-2.43e+04	5.65e+04	6.67e-01	-1.36e+05	8.71e+04	S.17	0.35	4210.0	0.58
196	CYC	Level	S.17 excl.	0.6	5119	0.6	2.21e-38	-2.59e+03	8.91e+02	3.99e-03	-4.35e+03	-8.38e+02	S.17	0.35	4210.0	0.58
197	CYC	Level_dry	S.17 excl.	0.6	5119	0.6	2.21e-38	2.32e+05	4.03e+05	5.65e-01	-5.62e+05	1.03e+06	S.17	0.35	4210.0	0.58
198	CYC	EC	S.17 excl.	0.6	5119	0.6	2.21e-38	5.14e+00	1.00e+00	6.36e-07	3.17e+00	7.12e+00	S.17	0.35	4210.0	0.58
199	CYC	NH4-N	S.17 excl.	0.6	5119	0.6	2.21e-38	1.14e+03	9.14e+01	8.29e-27	9.62e+02	1.32e+03	S.17	0.35	4210.0	0.58
200	CYC	Intercept	S.18 excl.	0.54	5168	0.66	3.34e-65	-3.84e+04	3.97e+04	3.34e-01	-1.16e+05	3.97e+04	S.18	0.62	2955.0	0.14
201	CYC	Level	S.18 excl.	0.54	5168	0.66	3.34e-65	-2.66e+03	6.48e+02	4.83e-05	-3.94e+03	-1.39e+03	S.18	0.62	2955.0	0.14
202	CYC	Level_dry	S.18 excl.	0.54	5168	0.66	3.34e-65	3.36e+05	2.83e+05	2.36e-01	-2.21e+05	8.93e+05	S.18	0.62	2955.0	0.14
203	CYC	EC	S.18 excl.	0.54	5168	0.66	3.34e-65	4.90e+00	7.03e-01	1.38e-11	3.51e+00	6.28e+00	S.18	0.62	2955.0	0.14
204	CYC	NH4-N	S.18 excl.	0.54	5168	0.66	3.34e-65	1.15e+03	7.55e+01	1.70e-41	9.99e+02	1.30e+03	S.18	0.62	2955.0	0.14
205	CYC	Intercept	S.19 excl.	0.59	5173	0.59	1.32e-37	8.09e+03	7.66e+04	9.16e-01	-1.43e+05	1.59e+05	S.19	-1.76	2042.0	0.62
206	CYC	Level	S.19 excl.	0.59	5173	0.59	1.32e-37	-2.66e+03	9.01e+02	3.54e-03	-4.44e+03	-8.83e+02	S.19	-1.76	2042.0	0.62
207	CYC	Level_dry	S.19 excl.	0.59	5173	0.59	1.32e-37	3.14e+03	5.46e+05	9.95e-01	-1.07e+06	1.08e+06	S.19	-1.76	2042.0	0.62
208	CYC	EC	S.19 excl.	0.59	5173	0.59	1.32e-37	4.72e+00	1.04e+00	9.48e-06	2.67e+00	6.76e+00	S.19	-1.76	2042.0	0.62
209	CYC	NH4-N	S.19 excl.	0.59	5173	0.59	1.32e-37	1.12e+03	1.03e+02	6.22e-22	9.13e+02	1.32e+03	S.19	-1.76	2042.0	0.62
210	CAN	Intercept	S.1 excl.	0.31	113	0.84	2.88e-14	-3.79e+03	1.26e+03	2.95e-03	-6.27e+03	-1.31e+03	S.1	-0.6	143.0	0.98
211	CAN	Level	S.1 excl.	0.31	113	0.84	2.88e-14	-7.13e+01	2.24e+01	1.69e-03	-1.15e+02	-2.72e+01	S.1	-0.6	143.0	0.98
212	CAN	Level_dry	S.1 excl.	0.31	113	0.84	2.88e-14	2.89e+04	8.99e+03	1.51e-03	1.12e+04	4.67e+04	S.1	-0.6	143.0	0.98
213	CAN	EC	S.1 excl.	0.31	113	0.84	2.88e-14	7.30e-02	2.24e-02	1.31e-03	2.89e-02	1.17e-01	S.1	-0.6	143.0	0.98
214	CAN	NH4-N	S.1 excl.	0.31	113	0.84	2.88e-14	1.41e+01	2.07e+00	1.31e-10	1.00e+01	1.82e+01	S.1	-0.6	143.0	0.98
215	CAN	Intercept	S.2 excl.	0.28	115	0.83	8.16e-13	-3.62e+03	1.26e+03	4.53e-03	-6.11e+03	-1.13e+03	S.2	-19.36	58.0	2.98
216	CAN	Level	S.2 excl.	0.28	115	0.83	8.16e-13	-4.60e+01	2.05e+01	2.58e-02	-8.64e+01	-5.63e+00	S.2	-19.36	58.0	2.98
217	CAN	Level_dry	S.2 excl.	0.28	115	0.83	8.16e-13	2.73e+04	8.98e+03	2.74e-03	9.54e+03	4.50e+04	S.2	-19.36	58.0	2.98
218	CAN	EC	S.2 excl.	0.28	115	0.83	8.16e-13	7.83e-02	2.27e-02	7.01e-04	3.35e-02	1.23e-01	S.2	-19.36	58.0	2.98
219	CAN	NH4-N	S.2 excl.	0.28	115	0.83	8.16e-13	1.32e+01	2.07e+00	1.24e-09	9.13e+00	1.73e+01	S.2	-19.36	58.0	2.98
220	CAN	Intercept	S.3 excl.	0.29	111	0.85	3.00e-13	-3.30e+03	1.22e+03	7.59e-03	-5.70e+03	-8.87e+02	S.3	-0.27	166.0	0.68
221	CAN	Level	S.3 excl.	0.29	111	0.85	3.00e-13	-5.15e+01	2.50e+01	4.04e-02	-1.01e+02	-2.29e+00	S.3	-0.27	166.0	0.68
222	CAN	Level_dry	S.3 excl.	0.29	111	0.85	3.00e-13	2.50e+04	8.71e+03	4.55e-03	7.83e+03	4.22e+04	S.3	-0.27	166.0	0.68
223	CAN	EC	S.3 excl.	0.29	111	0.85	3.00e-13	6.89e-02	2.24e-02	2.45e-03	2.46e-02	1.13e-01	S.3	-0.27	166.0	0.68
224	CAN	NH4-N	S.3 excl.	0.29	111	0.85	3.00e-13	1.35e+01	2.00e+00	1.81e-10	9.55e+00	1.74e+01	S.3	-0.27	166.0	0.68
225	CAN	Intercept	S.4 excl.	0.31	111	0.8	8.51e-14	-3.62e+03	1.22e+03	3.45e-03	-6.03e+03	-1.21e+03	S.4	0.03	147.0	1.3
226	CAN	Level	S.4 excl.	0.31	111	0.8	8.51e-14	-4.43e+01	2.08e+01	3.43e-02	-8.53e+01	-3.32e+00	S.4	0.03	147.0	1.3
227	CAN	Level_dry	S.4 excl.	0.31	111	0.8	8.51e-14	2.72e+04	8.69e+03	2.03e-03	1.01e+04	4.43e+04	S.4	0.03	147.0	1.3
228	CAN	EC	S.4 excl.	0.31	111	0.8	8.51e-14	8.04e-02	2.19e-02	3.16e-04	3.72e-02	1.24e-01	S.4	0.03	147.0	1.3
229	CAN	NH4-N	S.4 excl.	0.31	111	0.8	8.51e-14	1.33e+01	2.01e+00	4.63e-10	9.29e+00	1.72e+01	S.4	0.03	147.0	1.3
230	CAN	Intercept	S.5 excl.	0.32	114	0.83	9.01e-14	-2.32e+03	1.41e+03	1.01e-01	-5.11e+03	4.59e+02	S.5	-0.4	125.0	0.99
231	CAN	Level	S.5 excl.	0.32	114	0.83	9.01e-14	-4.62e+01	2.11e+01	3.01e-02	-8.80e+01	-4.50e+00	S.5	-0.4	125.0	0.99
232	CAN	Level_dry	S.5 excl.	0.32	114	0.83	9.01e-14	1.79e+04	1.01e+04	7.78e-02	-2.01e+03	3.77e+04	S.5	-0.4	125.0	0.99
233	CAN	EC	S.5 excl.	0.32	114	0.83	9.01e-14	1.12e-01	2.74e-02	7.04e-05	5.76e-02	1.66e-01	S.5	-0.4	125.0	0.99
234	CAN	NH4-N	S.5 excl.	0.32	114	0.83	9.01e-14	1.17e+01	2.20e+00	3.20e-07	7.38e+00	1.61e+01	S.5	-0.4	125.0	0.99
235	CAN	Intercept	S.6 excl.	0.3	103	0.81	7.32e-14	-2.60e+03	1.17e+03	2.73e-02	-4.90e+03	-2.94e+02	S.6	-0.28	252.0	0.91
236	CAN	Level	S.6 excl.	0.3	103	0.81	7.32e-14	-5.62e+01	1.86e+01	2.88e-03	-9.29e+01	-1.95e+01	S.6	-0.28	252.0	0.91
237	CAN	Level_dry	S.6 excl.	0.3	103	0.81	7.32e-14	2.02e+04	8.30e+03	1.60e-02	3.80e+03	3.66e+04	S.6	-0.28	252.0	0.91
238	CAN	EC	S.6 excl.	0.3	103	0.81	7.32e-14	2.80e-02	2.77e-02	3.13e-01	-2.66e-02	8.27e-02	S.6	-0.28	252.0	0.91
239	CAN	NH4-N	S.6 excl.	0.3	103	0.81	7.32e-14	1.37e+01	1.85e+00	5.11e-12	1.00e+01	1.73e+01	S.6	-0.28	252.0	0.91
240	CAN	Intercept	S.9 excl.	0.25	123	0.8	2.97e-09	-3.87e+03	1.41e+03	6.52e-03	-6.65e+03	-1.10e+03	S.9	-0.3	70.0	1.13
241	CAN	Level	S.9 excl.	0.25	123	0.8	2.97e-09	-4.28e+01	2.23e+01	5.69e-02	-8.68e+01	1.27e+00	S.9	-0.3	70.0	1.13
242	CAN	Level_dry	S.9 excl.	0.25	123	0.8	2.97e-09	2.91e+04	1.00e+04	4.21e-03	9.30e+03	4.89e+04	S.9	-0.3	70.0	1.13
243	CAN	EC	S.9 excl.	0.25	123	0.8	2.97e-09	7.18e-02	2.53e-02	5.16e-03	2.18e-02	1.22e-01	S.9	-0.3	70.0	1.13
244	CAN	NH4-N	S.9 excl.	0.25	123	0.8	2.97e-09	1.32e+01	2.25e+00	2.50e-08	8.77e+00	1.77e+01	S.9	-0.3	70.0	1.13
245	CAN	Intercept	S.11 excl.	0.27	115	0.83	1.11e-12	-3.54e+03	1.26e+03	5.63e-03	-6.03e+03	-1.05e+03	S.11	-19.81	33.0	1.66
246	CAN	Level	S.11 excl.	0.27	115	0.83	1.11e-12	-4.65e+01	2.05e+01	2.46e-02	-8.70e+01	-6.03e+00	S.11	-19.81	33.0	1.66
247	CAN	Level_dry	S.11 excl.	0.27	115	0.83	1.11e-12	2.67e+04	9.01e+03	3.44e-03	8.92e+03	4.45e+04	S.11	-19.81	33.0	1.66
248	CAN	EC	S.11 excl.	0.27	115	0.83	1.11e-12	7.76e-02	2.28e-02	8.11e-04	3.26e-02	1.23e-01	S.11	-19.81	33.0	1.66
249	CAN	NH4-N	S.11 excl.	0.27	115	0.83	1.11e-12	1.33e+01	2.08e+00	1.23e-09	9.17e+00	1.74e+01	S.11	-19.81	33.0	1.66
250	CAN	Intercept	S.12 excl.	0.28	118	0.83	6.87e-12	-3.87e+03	1.33e+03	4.11e-03	-6.50e+03	-1.24e+03	S.12	0.03	78.0	0.91
251	CAN	Level	S.12 excl.	0.28	118	0.83	6.87e-12	-4.26e+01	2.16e+01	5.02e-02	-8.52e+01	3.79e-02	S.12	0.03	78.0	0.91
252	CAN	Level_dry	S.12 excl.	0.28	118	0.83	6.87e-12	2.90e+04	9.48e+03	2.55e-03	1.03e+04	4.77e+04	S.12	0.03	78.0	0.91
253	CAN	EC	S.12 excl.	0.28	118	0.83	6.87e-12	7.96e-02	2.34e-02	8.18e-04	3.35e-02	1.26e-01	S.12	0.03	78.0	0.91
254	CAN	NH4-N	S.12 excl.	0.28	118	0.83	6.87e-12	1.32e+01	2.12e+00	3.63e-09	9.00e+00	1.74e+01	S.12	0.03	78.0	0.91
255	CAN	Intercept	S.15 excl.	0.29	115	0.86	2.42e-13	-3.68e+03	1.26e+03	3.97e-03	-6.17e+03	-1.19e+03	S.15	-1.16	76.0	0.43
256	CAN	Level	S.15 excl.	0.29	115	0.86	2.42e-13	-4.56e+01	2.08e+01	2.92e-02	-8.66e+01	-4.67e+00	S.15	-1.16	76.0	0.43
257	CAN	Level_dry	S.15 excl.	0.29	115	0.86	2.42e-13	2.77e+04	9.00e+03	2.41e-03	9.93e+03	4.54e+04	S.15	-1.16	76.0	0.43
258	CAN	EC	S.15 excl.	0.29	115	0.86	2.42e-13	8.01e-02	2.28e-02	5.39e-04	3.52e-02	1.25e-01	S.15	-1.16	76.0	0.43
259	CAN	NH4-N	S.15 excl.	0.29	115	0.86	2.42e-13	1.36e+01	2.08e+00	5.14e-10	9.51e+00	1.77e+01	S.15	-1.16	76.0	0.43
260	CAN	Intercept	S.16 excl.	0.27	106	0.85	6.36e-12	-3.76e+03	1.20e+03	2.10e-03	-6.13e+03	-1.38e+03	S.16	-1.12	236.0	0.67
261	CAN	Level	S.16 excl.	0.27	106	0.85	6.36e-12	-3.12e+01	1.90e+01	1.02e-01	-6.87e+01	6.25e+00	S.16	-1.12	236.0	0.67
262	CAN	Level_dry	S.16 excl.	0.27	106	0.85	6.36e-12	2.79e+04	8.58e+03	1.36e-03	1.10e+04	4.48e+04	S.16	-1.12	236.0	0.67
263	CAN	EC	S.16 excl.	0.27	106	0.85	6.36e-12	9.85e-02	2.11e-02	5.99e-06	5.68e-02	1.40e-01	S.16	-1.12	236.0	0.67
264	CAN	NH4-N	S.16 excl.	0.27	106	0.85	6.36e-12	1.07e+01	2.06e+00	6.19e-07	6.58e+00	1.47e+01	S.16	-1.12	236.0	0.67
265	CAN	Intercept	S.17 excl.	0.27	117	0.84	3.37e-12	-3.68e+03	1.30e+03	5.34e-03	-6.25e+03	-1.10e+03	S.17	0.52	58.0	0.64
266	CAN	Level	S.17 excl.	0.27	117	0.84	3.37e-12	-4.38e+01	2.08e+01	3.66e-02	-8.48e+01	-2.75e+00	S.17	0.52	58.0	0.64
267	CAN	Level_dry	S.17 excl.	0.27	117	0.84	3.37e-12	2.76e+04	9.30e+03	3.37e-03	9.27e+03	4.60e+04	S.17	0.52	58.0	0.64
268	CAN	EC	S.17 excl.	0.27	117	0.84	3.37e-12	7.93e-02	2.32e-02	7.83e-04	3.35e-02	1.25e-01	S.17	0.52	58.0	0.64
269	CAN	NH4-N	S.17 excl.	0.27	117	0.84	3.37e-12	1.32e+01	2.11e+00	2.75e-09	9.04e+00	1.74e+01	S.17	0.52	58.0	0.64
270	CAN	Intercept	S.18 excl.	0.28	117	0.89	7.52e-26	-3.46e+03	9.06e+02	1.55e-04	-5.24e+03	-1.68e+03	S.18	-1.91	74.0	0.36
271	CAN	Level	S.18 excl.	0.28	117	0.89	7.52e-26	-4.13e+01	1.49e+01	5.91e-03	-7.06e+01	-1.20e+01	S.18	-1.91	74.0	0.36
272	CAN	Level_dry	S.18 excl.	0.28	117	0.89	7.52e-26	2.60e+04	6.46e+03	7.02e-05	1.33e+04	3.87e+04	S.18	-1.91	74.0	0.36
273	CAN	EC	S.18 excl.	0.28	117	0.89	7.52e-26	8.07e-02	1.61e-02	8.55e-07	4.90e-02	1.12e-01	S.18	-1.91	74.0	0.36
274	CAN	NH4-N	S.18 excl.	0.28	117	0.89	7.52e-26	1.50e+01	1.73e+00	1.29e-16	1.16e+01	1.84e+01	S.18	-1.91	74.0	0.36
275	CAN	Intercept	S.19 excl.	0.28	116	0.83	2.32e-12	-5.08e+03	1.75e+03	4.15e-03	-8.54e+03	-1.63e+03	S.19	-11.88	73.0	1.69
276	CAN	Level	S.19 excl.	0.28	116	0.83	2.32e-12	-4.46e+01	2.07e+01	3.22e-02	-8.54e+01	-3.83e+00	S.19	-11.88	73.0	1.69
277	CAN	Level_dry	S.19 excl.	0.28	116	0.83	2.32e-12	3.77e+04	1.25e+04	2.90e-03	1.31e+04	6.23e+04	S.19	-11.88	73.0	1.69
278	CAN	EC	S.19 excl.	0.28	116	0.83	2.32e-12	8.73e-02	2.38e-02	3.23e-04	4.03e-02	1.34e-01	S.19	-11.88	73.0	1.69
279	CAN	NH4-N	S.19 excl.	0.28	116	0.83	2.32e-12	1.48e+01	2.36e+00	2.55e-09	1.01e+01	1.94e+01	S.19	-11.88	73.0	1.69
280	CIT	Intercept	S.1 excl.	0.8	7	0.38	1.69e-41	1.03e+02	1.31e+02	4.35e-01	-1.57e+02	3.63e+02	S.1
281	CIT	Level	S.1 excl.	0.8	7	0.38	1.69e-41	4.89e+00	2.94e+00	9.88e-02	-9.28e-01	1.07e+01	S.1
282	CIT	Level_dry	S.1 excl.	0.8	7	0.38	1.69e-41	-8.14e+02	9.37e+02	3.86e-01	-2.67e+03	1.04e+03	S.1
283	CIT	EC	S.1 excl.	0.8	7	0.38	1.69e-41	4.39e-03	1.79e-03	1.57e-02	8.44e-04	7.95e-03	S.1
284	CIT	NH4-N	S.1 excl.	0.8	7	0.38	1.69e-41	2.65e+00	1.72e-01	1.92e-30	2.31e+00	2.99e+00	S.1
285	CIT	Intercept	S.2 excl.	0.8	7	0.38	1.69e-41	1.03e+02	1.31e+02	4.35e-01	-1.57e+02	3.63e+02	S.2
286	CIT	Level	S.2 excl.	0.8	7	0.38	1.69e-41	4.89e+00	2.94e+00	9.88e-02	-9.28e-01	1.07e+01	S.2
287	CIT	Level_dry	S.2 excl.	0.8	7	0.38	1.69e-41	-8.14e+02	9.37e+02	3.86e-01	-2.67e+03	1.04e+03	S.2
288	CIT	EC	S.2 excl.	0.8	7	0.38	1.69e-41	4.39e-03	1.79e-03	1.57e-02	8.44e-04	7.95e-03	S.2
289	CIT	NH4-N	S.2 excl.	0.8	7	0.38	1.69e-41	2.65e+00	1.72e-01	1.92e-30	2.31e+00	2.99e+00	S.2
290	CIT	Intercept	S.3 excl.	0.8	7	0.38	1.69e-41	1.03e+02	1.31e+02	4.35e-01	-1.57e+02	3.63e+02	S.3
291	CIT	Level	S.3 excl.	0.8	7	0.38	1.69e-41	4.89e+00	2.94e+00	9.88e-02	-9.28e-01	1.07e+01	S.3
292	CIT	Level_dry	S.3 excl.	0.8	7	0.38	1.69e-41	-8.14e+02	9.37e+02	3.86e-01	-2.67e+03	1.04e+03	S.3
293	CIT	EC	S.3 excl.	0.8	7	0.38	1.69e-41	4.39e-03	1.79e-03	1.57e-02	8.44e-04	7.95e-03	S.3
294	CIT	NH4-N	S.3 excl.	0.8	7	0.38	1.69e-41	2.65e+00	1.72e-01	1.92e-30	2.31e+00	2.99e+00	S.3
295	CIT	Intercept	S.4 excl.	0.8	7	0.38	1.69e-41	1.03e+02	1.31e+02	4.35e-01	-1.57e+02	3.63e+02	S.4
296	CIT	Level	S.4 excl.	0.8	7	0.38	1.69e-41	4.89e+00	2.94e+00	9.88e-02	-9.28e-01	1.07e+01	S.4
297	CIT	Level_dry	S.4 excl.	0.8	7	0.38	1.69e-41	-8.14e+02	9.37e+02	3.86e-01	-2.67e+03	1.04e+03	S.4
298	CIT	EC	S.4 excl.	0.8	7	0.38	1.69e-41	4.39e-03	1.79e-03	1.57e-02	8.44e-04	7.95e-03	S.4
299	CIT	NH4-N	S.4 excl.	0.8	7	0.38	1.69e-41	2.65e+00	1.72e-01	1.92e-30	2.31e+00	2.99e+00	S.4
300	CIT	Intercept	S.5 excl.	0.84	6	0.32	1.93e-39	4.52e+02	1.52e+02	3.65e-03	1.51e+02	7.53e+02	S.5	-3.58	12.0	1.17
301	CIT	Level	S.5 excl.	0.84	6	0.32	1.93e-39	6.43e+00	2.87e+00	2.72e-02	7.39e-01	1.21e+01	S.5	-3.58	12.0	1.17
302	CIT	Level_dry	S.5 excl.	0.84	6	0.32	1.93e-39	-3.35e+03	1.08e+03	2.57e-03	-5.50e+03	-1.20e+03	S.5	-3.58	12.0	1.17
303	CIT	EC	S.5 excl.	0.84	6	0.32	1.93e-39	8.41e-03	1.86e-03	1.62e-05	4.73e-03	1.21e-02	S.5	-3.58	12.0	1.17
304	CIT	NH4-N	S.5 excl.	0.84	6	0.32	1.93e-39	2.18e+00	1.91e-01	6.55e-20	1.80e+00	2.56e+00	S.5	-3.58	12.0	1.17
305	CIT	Intercept	S.6 excl.	0.85	6	0.34	9.74e-45	3.30e+02	1.34e+02	1.55e-02	6.39e+01	5.95e+02	S.6	-3.85	20.0	1.09
306	CIT	Level	S.6 excl.	0.85	6	0.34	9.74e-45	1.34e+01	3.02e+00	2.23e-05	7.38e+00	1.93e+01	S.6	-3.85	20.0	1.09
307	CIT	Level_dry	S.6 excl.	0.85	6	0.34	9.74e-45	-2.60e+03	9.63e+02	8.16e-03	-4.50e+03	-6.86e+02	S.6	-3.85	20.0	1.09
308	CIT	EC	S.6 excl.	0.85	6	0.34	9.74e-45	-3.71e-03	2.78e-03	1.85e-01	-9.21e-03	1.80e-03	S.6	-3.85	20.0	1.09
309	CIT	NH4-N	S.6 excl.	0.85	6	0.34	9.74e-45	2.67e+00	1.54e-01	2.05e-33	2.37e+00	2.98e+00	S.6	-3.85	20.0	1.09
310	CIT	Intercept	S.9 excl.	0.8	8	0.35	1.98e-29	1.02e+02	1.59e+02	5.24e-01	-2.15e+02	4.19e+02	S.9	-0.55	5.0	0.54
311	CIT	Level	S.9 excl.	0.8	8	0.35	1.98e-29	3.71e+00	3.32e+00	2.66e-01	-2.87e+00	1.03e+01	S.9	-0.55	5.0	0.54
312	CIT	Level_dry	S.9 excl.	0.8	8	0.35	1.98e-29	-7.99e+02	1.14e+03	4.84e-01	-3.06e+03	1.46e+03	S.9	-0.55	5.0	0.54
313	CIT	EC	S.9 excl.	0.8	8	0.35	1.98e-29	5.55e-03	2.18e-03	1.25e-02	1.22e-03	9.88e-03	S.9	-0.55	5.0	0.54
314	CIT	NH4-N	S.9 excl.	0.8	8	0.35	1.98e-29	2.74e+00	2.09e-01	3.02e-22	2.32e+00	3.15e+00	S.9	-0.55	5.0	0.54
315	CIT	Intercept	S.11 excl.	0.8	7	0.38	5.21e-41	1.06e+02	1.33e+02	4.26e-01	-1.57e+02	3.68e+02	S.11		1.0	0.3
316	CIT	Level	S.11 excl.	0.8	7	0.38	5.21e-41	4.80e+00	2.98e+00	1.09e-01	-1.09e+00	1.07e+01	S.11		1.0	0.3
317	CIT	Level_dry	S.11 excl.	0.8	7	0.38	5.21e-41	-8.34e+02	9.45e+02	3.79e-01	-2.70e+03	1.04e+03	S.11		1.0	0.3
318	CIT	EC	S.11 excl.	0.8	7	0.38	5.21e-41	4.35e-03	1.82e-03	1.82e-02	7.53e-04	7.94e-03	S.11		1.0	0.3
319	CIT	NH4-N	S.11 excl.	0.8	7	0.38	5.21e-41	2.64e+00	1.73e-01	6.40e-30	2.30e+00	2.99e+00	S.11		1.0	0.3
320	CIT	Intercept	S.12 excl.	0.79	7	0.37	5.17e-37	9.47e+01	1.39e+02	4.98e-01	-1.81e+02	3.71e+02	S.12	-0.4	3.0	0.41
321	CIT	Level	S.12 excl.	0.79	7	0.37	5.17e-37	5.24e+00	3.12e+00	9.63e-02	-9.51e-01	1.14e+01	S.12	-0.4	3.0	0.41
322	CIT	Level_dry	S.12 excl.	0.79	7	0.37	5.17e-37	-7.62e+02	9.92e+02	4.44e-01	-2.73e+03	1.20e+03	S.12	-0.4	3.0	0.41
323	CIT	EC	S.12 excl.	0.79	7	0.37	5.17e-37	4.56e-03	1.88e-03	1.72e-02	8.22e-04	8.29e-03	S.12	-0.4	3.0	0.41
324	CIT	NH4-N	S.12 excl.	0.79	7	0.37	5.17e-37	2.64e+00	1.78e-01	5.24e-28	2.29e+00	2.99e+00	S.12	-0.4	3.0	0.41
325	CIT	Intercept	S.15 excl.	0.81	7	0.38	8.69e-41	9.40e+01	1.30e+02	4.73e-01	-1.64e+02	3.52e+02	S.15	-0.05	10.0	0.39
326	CIT	Level	S.15 excl.	0.81	7	0.38	8.69e-41	7.97e+00	3.40e+00	2.10e-02	1.22e+00	1.47e+01	S.15	-0.05	10.0	0.39
327	CIT	Level_dry	S.15 excl.	0.81	7	0.38	8.69e-41	-8.15e+02	9.29e+02	3.82e-01	-2.65e+03	1.03e+03	S.15	-0.05	10.0	0.39
328	CIT	EC	S.15 excl.	0.81	7	0.38	8.69e-41	5.20e-03	1.84e-03	5.54e-03	1.56e-03	8.84e-03	S.15	-0.05	10.0	0.39
329	CIT	NH4-N	S.15 excl.	0.81	7	0.38	8.69e-41	2.64e+00	1.70e-01	5.59e-30	2.30e+00	2.97e+00	S.15	-0.05	10.0	0.39
330	CIT	Intercept	S.16 excl.	0.83	6	0.36	8.25e-43	1.00e+02	1.40e+02	4.75e-01	-1.77e+02	3.77e+02	S.16	-2.2	14.0	0.63
331	CIT	Level	S.16 excl.	0.83	6	0.36	8.25e-43	-2.77e+00	3.24e+00	3.95e-01	-9.19e+00	3.66e+00	S.16	-2.2	14.0	0.63
332	CIT	Level_dry	S.16 excl.	0.83	6	0.36	8.25e-43	-6.37e+02	9.98e+02	5.24e-01	-2.61e+03	1.34e+03	S.16	-2.2	14.0	0.63
333	CIT	EC	S.16 excl.	0.83	6	0.36	8.25e-43	1.37e-03	1.81e-03	4.50e-01	-2.21e-03	4.96e-03	S.16	-2.2	14.0	0.63
334	CIT	NH4-N	S.16 excl.	0.83	6	0.36	8.25e-43	2.89e+00	1.86e-01	9.01e-30	2.52e+00	3.26e+00	S.16	-2.2	14.0	0.63
335	CIT	Intercept	S.17 excl.	0.8	7	0.37	7.68e-39	5.12e+01	1.38e+02	7.12e-01	-2.23e+02	3.26e+02	S.17	-6.11	6.0	0.61
336	CIT	Level	S.17 excl.	0.8	7	0.37	7.68e-39	3.66e+00	3.05e+00	2.32e-01	-2.38e+00	9.70e+00	S.17	-6.11	6.0	0.61
337	CIT	Level_dry	S.17 excl.	0.8	7	0.37	7.68e-39	-4.20e+02	9.89e+02	6.72e-01	-2.38e+03	1.54e+03	S.17	-6.11	6.0	0.61
338	CIT	EC	S.17 excl.	0.8	7	0.37	7.68e-39	4.13e-03	1.86e-03	2.88e-02	4.35e-04	7.82e-03	S.17	-6.11	6.0	0.61
339	CIT	NH4-N	S.17 excl.	0.8	7	0.37	7.68e-39	2.72e+00	1.79e-01	5.53e-29	2.36e+00	3.07e+00	S.17	-6.11	6.0	0.61
340	CIT	Intercept	S.18 excl.	0.73	7	0.43	5.17e-63	1.50e+01	9.16e+01	8.70e-01	-1.66e+02	1.96e+02	S.18	0.46	10.0	0.21
341	CIT	Level	S.18 excl.	0.73	7	0.43	5.17e-63	3.14e+00	2.09e+00	1.34e-01	-9.79e-01	7.25e+00	S.18	0.46	10.0	0.21
342	CIT	Level_dry	S.18 excl.	0.73	7	0.43	5.17e-63	-1.47e+02	6.55e+02	8.23e-01	-1.44e+03	1.14e+03	S.18	0.46	10.0	0.21
343	CIT	EC	S.18 excl.	0.73	7	0.43	5.17e-63	4.13e-03	1.22e-03	8.70e-04	1.72e-03	6.55e-03	S.18	0.46	10.0	0.21
344	CIT	NH4-N	S.18 excl.	0.73	7	0.43	5.17e-63	2.57e+00	1.32e-01	2.07e-50	2.31e+00	2.83e+00	S.18	0.46	10.0	0.21
345	CIT	Intercept	S.19 excl.	0.8	7	0.38	1.69e-41	1.03e+02	1.31e+02	4.35e-01	-1.57e+02	3.63e+02	S.19
346	CIT	Level	S.19 excl.	0.8	7	0.38	1.69e-41	4.89e+00	2.94e+00	9.88e-02	-9.28e-01	1.07e+01	S.19
347	CIT	Level_dry	S.19 excl.	0.8	7	0.38	1.69e-41	-8.14e+02	9.37e+02	3.86e-01	-2.67e+03	1.04e+03	S.19
348	CIT	EC	S.19 excl.	0.8	7	0.38	1.69e-41	4.39e-03	1.79e-03	1.57e-02	8.44e-04	7.95e-03	S.19
349	CIT	NH4-N	S.19 excl.	0.8	7	0.38	1.69e-41	2.65e+00	1.72e-01	1.92e-30	2.31e+00	2.99e+00	S.19
350	DCF	Intercept	S.1 excl.	0.26	304	1.05	2.60e-12	-1.16e+04	3.36e+03	6.84e-04	-1.82e+04	-4.96e+03	S.1	0.23	714.0	0.86
351	DCF	Level	S.1 excl.	0.26	304	1.05	2.60e-12	-3.50e+02	5.92e+01	1.51e-08	-4.66e+02	-2.33e+02	S.1	0.23	714.0	0.86
352	DCF	Level_dry	S.1 excl.	0.26	304	1.05	2.60e-12	9.14e+04	2.40e+04	1.85e-04	4.41e+04	1.39e+05	S.1	0.23	714.0	0.86
353	DCF	EC	S.1 excl.	0.26	304	1.05	2.60e-12	2.31e-02	5.96e-02	6.99e-01	-9.45e-02	1.41e-01	S.1	0.23	714.0	0.86
354	DCF	NH4-N	S.1 excl.	0.26	304	1.05	2.60e-12	2.42e+01	5.51e+00	1.82e-05	1.34e+01	3.51e+01	S.1	0.23	714.0	0.86
355	DCF	Intercept	S.2 excl.	0.32	340	1.05	4.05e-16	-1.39e+04	3.70e+03	2.31e-04	-2.12e+04	-6.58e+03	S.2	-22.64	147.0	3.09
356	DCF	Level	S.2 excl.	0.32	340	1.05	4.05e-16	-4.05e+02	5.97e+01	1.30e-10	-5.22e+02	-2.87e+02	S.2	-22.64	147.0	3.09
357	DCF	Level_dry	S.2 excl.	0.32	340	1.05	4.05e-16	1.09e+05	2.63e+04	5.21e-05	5.70e+04	1.61e+05	S.2	-22.64	147.0	3.09
358	DCF	EC	S.2 excl.	0.32	340	1.05	4.05e-16	1.32e-03	6.64e-02	9.84e-01	-1.30e-01	1.32e-01	S.2	-22.64	147.0	3.09
359	DCF	NH4-N	S.2 excl.	0.32	340	1.05	4.05e-16	2.93e+01	6.05e+00	2.57e-06	1.74e+01	4.12e+01	S.2	-22.64	147.0	3.09
360	DCF	Intercept	S.3 excl.	0.27	325	1.1	1.31e-12	-1.44e+04	3.54e+03	6.85e-05	-2.14e+04	-7.42e+03	S.3	0.33	534.0	0.69
361	DCF	Level	S.3 excl.	0.27	325	1.1	1.31e-12	-3.27e+02	7.17e+01	9.12e-06	-4.68e+02	-1.85e+02	S.3	0.33	534.0	0.69
362	DCF	Level_dry	S.3 excl.	0.27	325	1.1	1.31e-12	1.11e+05	2.53e+04	1.79e-05	6.13e+04	1.61e+05	S.3	0.33	534.0	0.69
363	DCF	EC	S.3 excl.	0.27	325	1.1	1.31e-12	6.40e-02	6.50e-02	3.26e-01	-6.42e-02	1.92e-01	S.3	0.33	534.0	0.69
364	DCF	NH4-N	S.3 excl.	0.27	325	1.1	1.31e-12	3.03e+01	5.80e+00	4.55e-07	1.88e+01	4.17e+01	S.3	0.33	534.0	0.69
365	DCF	Intercept	S.4 excl.	0.36	341	1.05	4.14e-17	-1.30e+04	3.73e+03	5.91e-04	-2.04e+04	-5.68e+03	S.4	-2.26	295.0	1.26
366	DCF	Level	S.4 excl.	0.36	341	1.05	4.14e-17	-4.62e+02	6.32e+01	7.66e-12	-5.87e+02	-3.37e+02	S.4	-2.26	295.0	1.26
367	DCF	Level_dry	S.4 excl.	0.36	341	1.05	4.14e-17	1.04e+05	2.66e+04	1.21e-04	5.19e+04	1.57e+05	S.4	-2.26	295.0	1.26
368	DCF	EC	S.4 excl.	0.36	341	1.05	4.14e-17	-1.40e-02	6.66e-02	8.34e-01	-1.45e-01	1.17e-01	S.4	-2.26	295.0	1.26
369	DCF	NH4-N	S.4 excl.	0.36	341	1.05	4.14e-17	2.77e+01	6.14e+00	1.09e-05	1.56e+01	3.98e+01	S.4	-2.26	295.0	1.26
370	DCF	Intercept	S.5 excl.	0.35	343	1.08	3.71e-16	-1.16e+04	4.18e+03	6.05e-03	-1.99e+04	-3.36e+03	S.5	-0.12	289.0	0.94
371	DCF	Level	S.5 excl.	0.35	343	1.08	3.71e-16	-4.42e+02	6.23e+01	2.76e-11	-5.65e+02	-3.19e+02	S.5	-0.12	289.0	0.94
372	DCF	Level_dry	S.5 excl.	0.35	343	1.08	3.71e-16	9.34e+04	2.98e+04	2.04e-03	3.45e+04	1.52e+05	S.5	-0.12	289.0	0.94
373	DCF	EC	S.5 excl.	0.35	343	1.08	3.71e-16	-1.31e-02	8.13e-02	8.72e-01	-1.74e-01	1.47e-01	S.5	-0.12	289.0	0.94
374	DCF	NH4-N	S.5 excl.	0.35	343	1.08	3.71e-16	2.84e+01	6.56e+00	2.54e-05	1.54e+01	4.13e+01	S.5	-0.12	289.0	0.94
375	DCF	Intercept	S.6 excl.	0.36	317	1.05	2.32e-18	-1.15e+04	3.57e+03	1.43e-03	-1.86e+04	-4.51e+03	S.6	-0.42	601.0	1.0
376	DCF	Level	S.6 excl.	0.36	317	1.05	2.32e-18	-4.33e+02	5.66e+01	8.61e-13	-5.45e+02	-3.22e+02	S.6	-0.42	601.0	1.0
377	DCF	Level_dry	S.6 excl.	0.36	317	1.05	2.32e-18	9.29e+04	2.54e+04	3.26e-04	4.28e+04	1.43e+05	S.6	-0.42	601.0	1.0
378	DCF	EC	S.6 excl.	0.36	317	1.05	2.32e-18	-8.78e-02	8.43e-02	2.99e-01	-2.54e-01	7.84e-02	S.6	-0.42	601.0	1.0
379	DCF	NH4-N	S.6 excl.	0.36	317	1.05	2.32e-18	3.05e+01	5.66e+00	2.07e-07	1.93e+01	4.16e+01	S.6	-0.42	601.0	1.0
380	DCF	Intercept	S.9 excl.	0.4	314	0.95	8.88e-18	-1.24e+04	3.56e+03	6.07e-04	-1.95e+04	-5.41e+03	S.9	-0.01	422.0	1.66
381	DCF	Level	S.9 excl.	0.4	314	0.95	8.88e-18	-4.24e+02	5.57e+01	1.86e-12	-5.34e+02	-3.14e+02	S.9	-0.01	422.0	1.66
382	DCF	Level_dry	S.9 excl.	0.4	314	0.95	8.88e-18	9.88e+04	2.54e+04	1.42e-04	4.87e+04	1.49e+05	S.9	-0.01	422.0	1.66
383	DCF	EC	S.9 excl.	0.4	314	0.95	8.88e-18	2.36e-02	6.33e-02	7.10e-01	-1.01e-01	1.49e-01	S.9	-0.01	422.0	1.66
384	DCF	NH4-N	S.9 excl.	0.4	314	0.95	8.88e-18	2.99e+01	5.68e+00	4.39e-07	1.87e+01	4.11e+01	S.9	-0.01	422.0	1.66
385	DCF	Intercept	S.11 excl.	0.31	346	1.03	7.63e-15	-1.38e+04	3.77e+03	3.27e-04	-2.12e+04	-6.36e+03	S.11	-0.68	73.0	1.84
386	DCF	Level	S.11 excl.	0.31	346	1.03	7.63e-15	-4.02e+02	6.12e+01	4.37e-10	-5.23e+02	-2.82e+02	S.11	-0.68	73.0	1.84
387	DCF	Level_dry	S.11 excl.	0.31	346	1.03	7.63e-15	1.08e+05	2.69e+04	7.90e-05	5.54e+04	1.61e+05	S.11	-0.68	73.0	1.84
388	DCF	EC	S.11 excl.	0.31	346	1.03	7.63e-15	-7.24e-06	6.80e-02	1.00e+00	-1.34e-01	1.34e-01	S.11	-0.68	73.0	1.84
389	DCF	NH4-N	S.11 excl.	0.31	346	1.03	7.63e-15	2.94e+01	6.20e+00	4.05e-06	1.72e+01	4.16e+01	S.11	-0.68	73.0	1.84
390	DCF	Intercept	S.12 excl.	0.32	351	1.04	1.08e-14	-1.49e+04	3.92e+03	1.93e-04	-2.27e+04	-7.19e+03	S.12	-0.92	151.0	1.15
391	DCF	Level	S.12 excl.	0.32	351	1.04	1.08e-14	-3.89e+02	6.30e+01	3.92e-09	-5.14e+02	-2.65e+02	S.12	-0.92	151.0	1.15
392	DCF	Level_dry	S.12 excl.	0.32	351	1.04	1.08e-14	1.16e+05	2.79e+04	4.77e-05	6.13e+04	1.71e+05	S.12	-0.92	151.0	1.15
393	DCF	EC	S.12 excl.	0.32	351	1.04	1.08e-14	1.06e-02	6.89e-02	8.78e-01	-1.25e-01	1.47e-01	S.12	-0.92	151.0	1.15
394	DCF	NH4-N	S.12 excl.	0.32	351	1.04	1.08e-14	2.91e+01	6.25e+00	6.17e-06	1.68e+01	4.14e+01	S.12	-0.92	151.0	1.15
395	DCF	Intercept	S.15 excl.	0.33	340	1.08	1.84e-16	-1.38e+04	3.69e+03	2.42e-04	-2.11e+04	-6.52e+03	S.15	-0.39	172.0	0.38
396	DCF	Level	S.15 excl.	0.33	340	1.08	1.84e-16	-4.11e+02	6.03e+01	1.06e-10	-5.30e+02	-2.92e+02	S.15	-0.39	172.0	0.38
397	DCF	Level_dry	S.15 excl.	0.33	340	1.08	1.84e-16	1.08e+05	2.63e+04	5.39e-05	5.67e+04	1.60e+05	S.15	-0.39	172.0	0.38
398	DCF	EC	S.15 excl.	0.33	340	1.08	1.84e-16	2.14e-03	6.63e-02	9.74e-01	-1.29e-01	1.33e-01	S.15	-0.39	172.0	0.38
399	DCF	NH4-N	S.15 excl.	0.33	340	1.08	1.84e-16	3.04e+01	6.06e+00	1.19e-06	1.84e+01	4.23e+01	S.15	-0.39	172.0	0.38
400	DCF	Intercept	S.16 excl.	0.33	337	1.08	5.68e-16	-1.36e+04	3.80e+03	4.51e-04	-2.11e+04	-6.07e+03	S.16	0.3	332.0	0.78
401	DCF	Level	S.16 excl.	0.33	337	1.08	5.68e-16	-4.12e+02	5.95e+01	6.11e-11	-5.30e+02	-2.95e+02	S.16	0.3	332.0	0.78
402	DCF	Level_dry	S.16 excl.	0.33	337	1.08	5.68e-16	1.07e+05	2.71e+04	1.11e-04	5.35e+04	1.60e+05	S.16	0.3	332.0	0.78
403	DCF	EC	S.16 excl.	0.33	337	1.08	5.68e-16	-8.63e-03	6.66e-02	8.97e-01	-1.40e-01	1.23e-01	S.16	0.3	332.0	0.78
404	DCF	NH4-N	S.16 excl.	0.33	337	1.08	5.68e-16	3.20e+01	6.51e+00	1.84e-06	1.92e+01	4.48e+01	S.16	0.3	332.0	0.78
405	DCF	Intercept	S.17 excl.	0.32	344	1.05	9.76e-16	-1.44e+04	3.80e+03	2.10e-04	-2.19e+04	-6.87e+03	S.17	0.03	149.0	0.98
406	DCF	Level	S.17 excl.	0.32	344	1.05	9.76e-16	-4.03e+02	6.02e+01	2.34e-10	-5.21e+02	-2.84e+02	S.17	0.03	149.0	0.98
407	DCF	Level_dry	S.17 excl.	0.32	344	1.05	9.76e-16	1.13e+05	2.71e+04	4.93e-05	5.91e+04	1.66e+05	S.17	0.03	149.0	0.98
408	DCF	EC	S.17 excl.	0.32	344	1.05	9.76e-16	-7.46e-03	6.74e-02	9.12e-01	-1.40e-01	1.25e-01	S.17	0.03	149.0	0.98
409	DCF	NH4-N	S.17 excl.	0.32	344	1.05	9.76e-16	2.98e+01	6.16e+00	2.59e-06	1.77e+01	4.20e+01	S.17	0.03	149.0	0.98
410	DCF	Intercept	S.18 excl.	0.33	343	1.1	1.08e-33	-1.40e+04	2.64e+03	2.01e-07	-1.92e+04	-8.78e+03	S.18	-1.32	188.0	0.48
411	DCF	Level	S.18 excl.	0.33	343	1.1	1.08e-33	-4.02e+02	4.33e+01	9.67e-19	-4.87e+02	-3.17e+02	S.18	-1.32	188.0	0.48
412	DCF	Level_dry	S.18 excl.	0.33	343	1.1	1.08e-33	1.10e+05	1.88e+04	1.24e-08	7.25e+04	1.47e+05	S.18	-1.32	188.0	0.48
413	DCF	EC	S.18 excl.	0.33	343	1.1	1.08e-33	5.38e-03	4.68e-02	9.08e-01	-8.66e-02	9.74e-02	S.18	-1.32	188.0	0.48
414	DCF	NH4-N	S.18 excl.	0.33	343	1.1	1.08e-33	3.17e+01	5.03e+00	7.34e-10	2.19e+01	4.16e+01	S.18	-1.32	188.0	0.48
415	DCF	Intercept	S.19 excl.	0.33	340	1.03	2.05e-16	-2.07e+04	5.05e+03	5.89e-05	-3.07e+04	-1.08e+04	S.19	-244.71	335.0	4.81
416	DCF	Level	S.19 excl.	0.33	340	1.03	2.05e-16	-3.96e+02	5.95e+01	2.70e-10	-5.14e+02	-2.79e+02	S.19	-244.71	335.0	4.81
417	DCF	Level_dry	S.19 excl.	0.33	340	1.03	2.05e-16	1.58e+05	3.60e+04	1.87e-05	8.68e+04	2.29e+05	S.19	-244.71	335.0	4.81
418	DCF	EC	S.19 excl.	0.33	340	1.03	2.05e-16	4.20e-02	6.85e-02	5.41e-01	-9.31e-02	1.77e-01	S.19	-244.71	335.0	4.81
419	DCF	NH4-N	S.19 excl.	0.33	340	1.03	2.05e-16	3.61e+01	6.77e+00	2.68e-07	2.27e+01	4.94e+01	S.19	-244.71	335.0	4.81
420	HCT	Intercept	S.1 excl.	0.71	94	0.46	3.28e-47	-8.52e+02	1.05e+03	4.16e-01	-2.92e+03	1.21e+03	S.1	0.6	143.0	0.46
421	HCT	Level	S.1 excl.	0.71	94	0.46	3.28e-47	-7.96e+01	1.87e+01	3.19e-05	-1.16e+02	-4.28e+01	S.1	0.6	143.0	0.46
422	HCT	Level_dry	S.1 excl.	0.71	94	0.46	3.28e-47	8.04e+03	7.47e+03	2.83e-01	-6.71e+03	2.28e+04	S.1	0.6	143.0	0.46
423	HCT	EC	S.1 excl.	0.71	94	0.46	3.28e-47	2.52e-02	1.86e-02	1.76e-01	-1.15e-02	6.19e-02	S.1	0.6	143.0	0.46
424	HCT	NH4-N	S.1 excl.	0.71	94	0.46	3.28e-47	3.06e+01	1.72e+00	9.20e-42	2.72e+01	3.40e+01	S.1	0.6	143.0	0.46
425	HCT	Intercept	S.2 excl.	0.7	98	0.46	3.67e-48	-1.02e+03	1.08e+03	3.43e-01	-3.14e+03	1.10e+03	S.2	0.77	27.0	0.34
426	HCT	Level	S.2 excl.	0.7	98	0.46	3.67e-48	-8.59e+01	1.75e+01	1.96e-06	-1.20e+02	-5.14e+01	S.2	0.77	27.0	0.34
427	HCT	Level_dry	S.2 excl.	0.7	98	0.46	3.67e-48	9.40e+03	7.67e+03	2.22e-01	-5.72e+03	2.45e+04	S.2	0.77	27.0	0.34
428	HCT	EC	S.2 excl.	0.7	98	0.46	3.67e-48	1.99e-02	1.94e-02	3.06e-01	-1.83e-02	5.81e-02	S.2	0.77	27.0	0.34
429	HCT	NH4-N	S.2 excl.	0.7	98	0.46	3.67e-48	3.11e+01	1.76e+00	7.65e-42	2.76e+01	3.46e+01	S.2	0.77	27.0	0.34
430	HCT	Intercept	S.3 excl.	0.71	96	0.47	1.19e-48	-8.63e+02	1.06e+03	4.15e-01	-2.95e+03	1.22e+03	S.3	-0.34	122.0	0.39
431	HCT	Level	S.3 excl.	0.71	96	0.47	1.19e-48	-7.02e+01	2.17e+01	1.41e-03	-1.13e+02	-2.75e+01	S.3	-0.34	122.0	0.39
432	HCT	Level_dry	S.3 excl.	0.71	96	0.47	1.19e-48	7.93e+03	7.54e+03	2.95e-01	-6.95e+03	2.28e+04	S.3	-0.34	122.0	0.39
433	HCT	EC	S.3 excl.	0.71	96	0.47	1.19e-48	1.96e-02	1.94e-02	3.14e-01	-1.87e-02	5.78e-02	S.3	-0.34	122.0	0.39
434	HCT	NH4-N	S.3 excl.	0.71	96	0.47	1.19e-48	3.13e+01	1.73e+00	9.20e-43	2.79e+01	3.48e+01	S.3	-0.34	122.0	0.39
435	HCT	Intercept	S.4 excl.	0.72	97	0.46	1.37e-47	-1.06e+03	1.07e+03	3.24e-01	-3.17e+03	1.05e+03	S.4	0.09	102.0	0.56
436	HCT	Level	S.4 excl.	0.72	97	0.46	1.37e-47	-8.77e+01	1.82e+01	3.20e-06	-1.24e+02	-5.17e+01	S.4	0.09	102.0	0.56
437	HCT	Level_dry	S.4 excl.	0.72	97	0.46	1.37e-47	9.68e+03	7.61e+03	2.05e-01	-5.33e+03	2.47e+04	S.4	0.09	102.0	0.56
438	HCT	EC	S.4 excl.	0.72	97	0.46	1.37e-47	2.08e-02	1.91e-02	2.78e-01	-1.69e-02	5.85e-02	S.4	0.09	102.0	0.56
439	HCT	NH4-N	S.4 excl.	0.72	97	0.46	1.37e-47	3.10e+01	1.76e+00	1.11e-40	2.75e+01	3.45e+01	S.4	0.09	102.0	0.56
440	HCT	Intercept	S.5 excl.	0.72	98	0.46	3.82e-46	-1.67e+02	1.21e+03	8.90e-01	-2.56e+03	2.22e+03	S.5	-0.09	94.0	0.57
441	HCT	Level	S.5 excl.	0.72	98	0.46	3.82e-46	-9.21e+01	1.82e+01	1.09e-06	-1.28e+02	-5.62e+01	S.5	-0.09	94.0	0.57
442	HCT	Level_dry	S.5 excl.	0.72	98	0.46	3.82e-46	3.35e+03	8.64e+03	6.99e-01	-1.37e+04	2.04e+04	S.5	-0.09	94.0	0.57
443	HCT	EC	S.5 excl.	0.72	98	0.46	3.82e-46	2.72e-02	2.35e-02	2.48e-01	-1.92e-02	7.37e-02	S.5	-0.09	94.0	0.57
444	HCT	NH4-N	S.5 excl.	0.72	98	0.46	3.82e-46	3.02e+01	1.89e+00	1.30e-35	2.64e+01	3.39e+01	S.5	-0.09	94.0	0.57
445	HCT	Intercept	S.6 excl.	0.71	98	0.47	3.17e-48	-1.41e+03	1.11e+03	2.07e-01	-3.61e+03	7.86e+02	S.6	-1.52	99.0	0.54
446	HCT	Level	S.6 excl.	0.71	98	0.47	3.17e-48	-8.40e+01	1.78e+01	4.49e-06	-1.19e+02	-4.90e+01	S.6	-1.52	99.0	0.54
447	HCT	Level_dry	S.6 excl.	0.71	98	0.47	3.17e-48	1.21e+04	7.92e+03	1.29e-01	-3.54e+03	2.77e+04	S.6	-1.52	99.0	0.54
448	HCT	EC	S.6 excl.	0.71	98	0.47	3.17e-48	5.04e-02	2.64e-02	5.74e-02	-1.59e-03	1.02e-01	S.6	-1.52	99.0	0.54
449	HCT	NH4-N	S.6 excl.	0.71	98	0.47	3.17e-48	3.09e+01	1.76e+00	5.21e-41	2.74e+01	3.43e+01	S.6	-1.52	99.0	0.54
450	HCT	Intercept	S.9 excl.	0.68	104	0.45	4.35e-38	-1.53e+03	1.20e+03	2.05e-01	-3.89e+03	8.41e+02	S.9	0.17	56.0	0.58
451	HCT	Level	S.9 excl.	0.68	104	0.45	4.35e-38	-8.08e+01	1.91e+01	3.80e-05	-1.18e+02	-4.32e+01	S.9	0.17	56.0	0.58
452	HCT	Level_dry	S.9 excl.	0.68	104	0.45	4.35e-38	1.30e+04	8.54e+03	1.31e-01	-3.89e+03	2.99e+04	S.9	0.17	56.0	0.58
453	HCT	EC	S.9 excl.	0.68	104	0.45	4.35e-38	1.66e-02	2.15e-02	4.40e-01	-2.58e-02	5.90e-02	S.9	0.17	56.0	0.58
454	HCT	NH4-N	S.9 excl.	0.68	104	0.45	4.35e-38	3.11e+01	1.91e+00	2.26e-35	2.73e+01	3.49e+01	S.9	0.17	56.0	0.58
455	HCT	Intercept	S.11 excl.	0.7	98	0.46	1.50e-47	-1.01e+03	1.08e+03	3.50e-01	-3.14e+03	1.12e+03	S.11	0.73	15.0	0.28
456	HCT	Level	S.11 excl.	0.7	98	0.46	1.50e-47	-8.57e+01	1.76e+01	2.35e-06	-1.20e+02	-5.10e+01	S.11	0.73	15.0	0.28
457	HCT	Level_dry	S.11 excl.	0.7	98	0.46	1.50e-47	9.33e+03	7.70e+03	2.27e-01	-5.86e+03	2.45e+04	S.11	0.73	15.0	0.28
458	HCT	EC	S.11 excl.	0.7	98	0.46	1.50e-47	2.00e-02	1.95e-02	3.07e-01	-1.84e-02	5.84e-02	S.11	0.73	15.0	0.28
459	HCT	NH4-N	S.11 excl.	0.7	98	0.46	1.50e-47	3.10e+01	1.77e+00	2.67e-41	2.75e+01	3.45e+01	S.11	0.73	15.0	0.28
460	HCT	Intercept	S.12 excl.	0.7	101	0.46	2.68e-44	-7.71e+02	1.14e+03	4.99e-01	-3.02e+03	1.47e+03	S.12	0.02	53.0	0.47
461	HCT	Level	S.12 excl.	0.7	101	0.46	2.68e-44	-9.00e+01	1.85e+01	2.55e-06	-1.27e+02	-5.35e+01	S.12	0.02	53.0	0.47
462	HCT	Level_dry	S.12 excl.	0.7	101	0.46	2.68e-44	7.65e+03	8.10e+03	3.46e-01	-8.34e+03	2.36e+04	S.12	0.02	53.0	0.47
463	HCT	EC	S.12 excl.	0.7	101	0.46	2.68e-44	1.82e-02	2.00e-02	3.62e-01	-2.12e-02	5.77e-02	S.12	0.02	53.0	0.47
464	HCT	NH4-N	S.12 excl.	0.7	101	0.46	2.68e-44	3.12e+01	1.81e+00	2.22e-39	2.76e+01	3.48e+01	S.12	0.02	53.0	0.47
465	HCT	Intercept	S.15 excl.	0.74	89	0.44	6.80e-53	-1.22e+03	9.75e+02	2.13e-01	-3.14e+03	7.05e+02	S.15	-0.61	246.0	0.56
466	HCT	Level	S.15 excl.	0.74	89	0.44	6.80e-53	-7.59e+01	1.61e+01	4.53e-06	-1.08e+02	-4.42e+01	S.15	-0.61	246.0	0.56
467	HCT	Level_dry	S.15 excl.	0.74	89	0.44	6.80e-53	1.06e+04	6.95e+03	1.29e-01	-3.13e+03	2.43e+04	S.15	-0.61	246.0	0.56
468	HCT	EC	S.15 excl.	0.74	89	0.44	6.80e-53	2.76e-02	1.75e-02	1.17e-01	-7.00e-03	6.22e-02	S.15	-0.61	246.0	0.56
469	HCT	NH4-N	S.15 excl.	0.74	89	0.44	6.80e-53	3.09e+01	1.60e+00	1.85e-46	2.77e+01	3.41e+01	S.15	-0.61	246.0	0.56
470	HCT	Intercept	S.16 excl.	0.73	94	0.46	1.51e-50	-1.38e+03	1.07e+03	1.98e-01	-3.50e+03	7.29e+02	S.16	-1.93	161.0	0.52
471	HCT	Level	S.16 excl.	0.73	94	0.46	1.51e-50	-9.55e+01	1.69e+01	6.37e-08	-1.29e+02	-6.21e+01	S.16	-1.93	161.0	0.52
472	HCT	Level_dry	S.16 excl.	0.73	94	0.46	1.51e-50	1.22e+04	7.64e+03	1.12e-01	-2.87e+03	2.73e+04	S.16	-1.93	161.0	0.52
473	HCT	EC	S.16 excl.	0.73	94	0.46	1.51e-50	6.86e-03	1.88e-02	7.15e-01	-3.02e-02	4.39e-02	S.16	-1.93	161.0	0.52
474	HCT	NH4-N	S.16 excl.	0.73	94	0.46	1.51e-50	3.40e+01	1.83e+00	5.28e-44	3.04e+01	3.77e+01	S.16	-1.93	161.0	0.52
475	HCT	Intercept	S.17 excl.	0.7	98	0.46	6.72e-47	-1.40e+03	1.10e+03	2.04e-01	-3.58e+03	7.71e+02	S.17	-2.26	73.0	0.78
476	HCT	Level	S.17 excl.	0.7	98	0.46	6.72e-47	-8.62e+01	1.76e+01	2.18e-06	-1.21e+02	-5.14e+01	S.17	-2.26	73.0	0.78
477	HCT	Level_dry	S.17 excl.	0.7	98	0.46	6.72e-47	1.22e+04	7.86e+03	1.23e-01	-3.32e+03	2.77e+04	S.17	-2.26	73.0	0.78
478	HCT	EC	S.17 excl.	0.7	98	0.46	6.72e-47	1.54e-02	1.96e-02	4.32e-01	-2.32e-02	5.41e-02	S.17	-2.26	73.0	0.78
479	HCT	NH4-N	S.17 excl.	0.7	98	0.46	6.72e-47	3.15e+01	1.78e+00	2.80e-41	2.79e+01	3.50e+01	S.17	-2.26	73.0	0.78
480	HCT	Intercept	S.18 excl.	0.65	95	0.5	5.38e-82	-1.16e+03	7.43e+02	1.18e-01	-2.63e+03	2.96e+02	S.18	0.48	125.0	0.25
481	HCT	Level	S.18 excl.	0.65	95	0.5	5.38e-82	-9.14e+01	1.23e+01	6.33e-13	-1.16e+02	-6.73e+01	S.18	0.48	125.0	0.25
482	HCT	Level_dry	S.18 excl.	0.65	95	0.5	5.38e-82	1.06e+04	5.30e+03	4.72e-02	1.31e+02	2.10e+04	S.18	0.48	125.0	0.25
483	HCT	EC	S.18 excl.	0.65	95	0.5	5.38e-82	1.86e-02	1.32e-02	1.59e-01	-7.31e-03	4.46e-02	S.18	0.48	125.0	0.25
484	HCT	NH4-N	S.18 excl.	0.65	95	0.5	5.38e-82	2.98e+01	1.41e+00	2.08e-65	2.71e+01	3.26e+01	S.18	0.48	125.0	0.25
485	HCT	Intercept	S.19 excl.	0.7	99	0.46	1.73e-46	-2.29e+00	1.49e+03	9.99e-01	-2.95e+03	2.94e+03	S.19	-0.61	53.0	0.68
486	HCT	Level	S.19 excl.	0.7	99	0.46	1.73e-46	-8.74e+01	1.77e+01	1.69e-06	-1.22e+02	-5.26e+01	S.19	-0.61	53.0	0.68
487	HCT	Level_dry	S.19 excl.	0.7	99	0.46	1.73e-46	2.13e+03	1.06e+04	8.41e-01	-1.89e+04	2.31e+04	S.19	-0.61	53.0	0.68
488	HCT	EC	S.19 excl.	0.7	99	0.46	1.73e-46	1.47e-02	2.03e-02	4.70e-01	-2.53e-02	5.47e-02	S.19	-0.61	53.0	0.68
489	HCT	NH4-N	S.19 excl.	0.7	99	0.46	1.73e-46	3.01e+01	2.00e+00	7.78e-34	2.62e+01	3.41e+01	S.19	-0.61	53.0	0.68
490	TCS	Intercept	S.1 excl.	0.49	15	0.5	6.80e-18	-2.50e+02	2.54e+02	3.28e-01	-7.53e+02	2.53e+02	S.1	-0.94	22.0	0.75
491	TCS	Level	S.1 excl.	0.49	15	0.5	6.80e-18	-1.96e+01	3.33e+00	3.39e-08	-2.62e+01	-1.30e+01	S.1	-0.94	22.0	0.75
492	TCS	Level_dry	S.1 excl.	0.49	15	0.5	6.80e-18	2.29e+03	1.82e+03	2.09e-01	-1.30e+03	5.89e+03	S.1	-0.94	22.0	0.75
493	TCS	EC	S.1 excl.	0.49	15	0.5	6.80e-18	-5.10e-03	3.39e-03	1.35e-01	-1.18e-02	1.61e-03	S.1	-0.94	22.0	0.75
494	TCS	NH4-N	S.1 excl.	0.49	15	0.5	6.80e-18	2.88e+00	3.52e-01	2.51e-13	2.18e+00	3.58e+00	S.1	-0.94	22.0	0.75
495	TCS	Intercept	S.2 excl.	0.44	16	0.51	2.41e-16	-1.21e+02	2.57e+02	6.39e-01	-6.29e+02	3.87e+02	S.2	-0.33	5.0	0.32
496	TCS	Level	S.2 excl.	0.44	16	0.51	2.41e-16	-1.48e+01	3.06e+00	3.75e-06	-2.08e+01	-8.70e+00	S.2	-0.33	5.0	0.32
497	TCS	Level_dry	S.2 excl.	0.44	16	0.51	2.41e-16	1.27e+03	1.83e+03	4.87e-01	-2.34e+03	4.89e+03	S.2	-0.33	5.0	0.32
498	TCS	EC	S.2 excl.	0.44	16	0.51	2.41e-16	-4.05e-03	3.51e-03	2.50e-01	-1.10e-02	2.89e-03	S.2	-0.33	5.0	0.32
499	TCS	NH4-N	S.2 excl.	0.44	16	0.51	2.41e-16	2.64e+00	3.55e-01	1.07e-11	1.93e+00	3.34e+00	S.2	-0.33	5.0	0.32
500	TCS	Intercept	S.3 excl.	0.49	14	0.47	2.73e-18	-1.02e+02	2.27e+02	6.55e-01	-5.51e+02	3.48e+02	S.3	-0.13	33.0	0.69
501	TCS	Level	S.3 excl.	0.49	14	0.47	2.73e-18	-9.00e+00	3.47e+00	1.06e-02	-1.59e+01	-2.13e+00	S.3	-0.13	33.0	0.69
502	TCS	Level_dry	S.3 excl.	0.49	14	0.47	2.73e-18	1.02e+03	1.62e+03	5.28e-01	-2.18e+03	4.22e+03	S.3	-0.13	33.0	0.69
503	TCS	EC	S.3 excl.	0.49	14	0.47	2.73e-18	-4.12e-03	3.16e-03	1.94e-01	-1.04e-02	2.12e-03	S.3	-0.13	33.0	0.69
504	TCS	NH4-N	S.3 excl.	0.49	14	0.47	2.73e-18	2.70e+00	3.11e-01	1.39e-14	2.09e+00	3.32e+00	S.3	-0.13	33.0	0.69
505	TCS	Intercept	S.4 excl.	0.47	15	0.49	6.03e-17	-4.81e+01	2.57e+02	8.52e-01	-5.57e+02	4.61e+02	S.4	-1.66	18.0	0.98
506	TCS	Level	S.4 excl.	0.47	15	0.49	6.03e-17	-1.72e+01	3.16e+00	2.57e-07	-2.34e+01	-1.09e+01	S.4	-1.66	18.0	0.98
507	TCS	Level_dry	S.4 excl.	0.47	15	0.49	6.03e-17	8.10e+02	1.83e+03	6.58e-01	-2.81e+03	4.43e+03	S.4	-1.66	18.0	0.98
508	TCS	EC	S.4 excl.	0.47	15	0.49	6.03e-17	-5.03e-03	3.46e-03	1.48e-01	-1.19e-02	1.81e-03	S.4	-1.66	18.0	0.98
509	TCS	NH4-N	S.4 excl.	0.47	15	0.49	6.03e-17	2.49e+00	3.54e-01	1.05e-10	1.79e+00	3.20e+00	S.4	-1.66	18.0	0.98
510	TCS	Intercept	S.5 excl.	0.44	16	0.5	8.10e-15	1.75e+01	2.98e+02	9.53e-01	-5.73e+02	6.08e+02	S.5	-0.12	11.0	0.57
511	TCS	Level	S.5 excl.	0.44	16	0.5	8.10e-15	-1.48e+01	3.22e+00	1.01e-05	-2.12e+01	-8.44e+00	S.5	-0.12	11.0	0.57
512	TCS	Level_dry	S.5 excl.	0.44	16	0.5	8.10e-15	2.80e+02	2.13e+03	8.95e-01	-3.93e+03	4.49e+03	S.5	-0.12	11.0	0.57
513	TCS	EC	S.5 excl.	0.44	16	0.5	8.10e-15	-2.67e-03	4.09e-03	5.15e-01	-1.08e-02	5.43e-03	S.5	-0.12	11.0	0.57
514	TCS	NH4-N	S.5 excl.	0.44	16	0.5	8.10e-15	2.48e+00	3.93e-01	4.39e-09	1.71e+00	3.26e+00	S.5	-0.12	11.0	0.57
515	TCS	Intercept	S.6 excl.	0.46	16	0.51	3.01e-16	-7.64e+01	2.75e+02	7.82e-01	-6.21e+02	4.68e+02	S.6	-0.38	13.0	0.56
516	TCS	Level	S.6 excl.	0.46	16	0.51	3.01e-16	-1.55e+01	3.15e+00	2.59e-06	-2.17e+01	-9.27e+00	S.6	-0.38	13.0	0.56
517	TCS	Level_dry	S.6 excl.	0.46	16	0.51	3.01e-16	9.72e+02	1.96e+03	6.20e-01	-2.90e+03	4.84e+03	S.6	-0.38	13.0	0.56
518	TCS	EC	S.6 excl.	0.46	16	0.51	3.01e-16	-5.36e-03	5.23e-03	3.07e-01	-1.57e-02	4.99e-03	S.6	-0.38	13.0	0.56
519	TCS	NH4-N	S.6 excl.	0.46	16	0.51	3.01e-16	2.63e+00	3.55e-01	1.55e-11	1.93e+00	3.33e+00	S.6	-0.38	13.0	0.56
520	TCS	Intercept	S.9 excl.	0.42	17	0.51	2.82e-13	-1.09e+02	2.80e+02	6.97e-01	-6.64e+02	4.45e+02	S.9	0.16	5.0	0.3
521	TCS	Level	S.9 excl.	0.42	17	0.51	2.82e-13	-1.45e+01	3.33e+00	2.80e-05	-2.11e+01	-7.91e+00	S.9	0.16	5.0	0.3
522	TCS	Level_dry	S.9 excl.	0.42	17	0.51	2.82e-13	1.19e+03	1.99e+03	5.51e-01	-2.76e+03	5.14e+03	S.9	0.16	5.0	0.3
523	TCS	EC	S.9 excl.	0.42	17	0.51	2.82e-13	-4.29e-03	3.84e-03	2.67e-01	-1.19e-02	3.32e-03	S.9	0.16	5.0	0.3
524	TCS	NH4-N	S.9 excl.	0.42	17	0.51	2.82e-13	2.60e+00	3.85e-01	5.26e-10	1.84e+00	3.36e+00	S.9	0.16	5.0	0.3
525	TCS	Intercept	S.11 excl.	0.44	15	0.51	5.90e-17	-1.24e+02	2.54e+02	6.26e-01	-6.27e+02	3.79e+02	S.11
526	TCS	Level	S.11 excl.	0.44	15	0.51	5.90e-17	-1.47e+01	3.03e+00	3.07e-06	-2.07e+01	-8.73e+00	S.11
527	TCS	Level_dry	S.11 excl.	0.44	15	0.51	5.90e-17	1.30e+03	1.81e+03	4.75e-01	-2.29e+03	4.88e+03	S.11
528	TCS	EC	S.11 excl.	0.44	15	0.51	5.90e-17	-3.89e-03	3.45e-03	2.62e-01	-1.07e-02	2.94e-03	S.11
529	TCS	NH4-N	S.11 excl.	0.44	15	0.51	5.90e-17	2.64e+00	3.49e-01	4.70e-12	1.95e+00	3.33e+00	S.11
530	TCS	Intercept	S.12 excl.	0.42	16	0.51	3.88e-14	-1.48e+02	2.69e+02	5.84e-01	-6.80e+02	3.85e+02	S.12	-0.45	4.0	0.32
531	TCS	Level	S.12 excl.	0.42	16	0.51	3.88e-14	-1.43e+01	3.27e+00	2.56e-05	-2.07e+01	-7.81e+00	S.12	-0.45	4.0	0.32
532	TCS	Level_dry	S.12 excl.	0.42	16	0.51	3.88e-14	1.46e+03	1.92e+03	4.47e-01	-2.33e+03	5.25e+03	S.12	-0.45	4.0	0.32
533	TCS	EC	S.12 excl.	0.42	16	0.51	3.88e-14	-3.74e-03	3.62e-03	3.03e-01	-1.09e-02	3.42e-03	S.12	-0.45	4.0	0.32
534	TCS	NH4-N	S.12 excl.	0.42	16	0.51	3.88e-14	2.63e+00	3.65e-01	4.85e-11	1.90e+00	3.35e+00	S.12	-0.45	4.0	0.32
535	TCS	Intercept	S.15 excl.	0.45	15	0.51	1.35e-16	-2.20e+02	2.49e+02	3.77e-01	-7.12e+02	2.72e+02	S.15	-2.66	25.0	0.43
536	TCS	Level	S.15 excl.	0.45	15	0.51	1.35e-16	-1.29e+01	2.99e+00	3.31e-05	-1.88e+01	-6.94e+00	S.15	-2.66	25.0	0.43
537	TCS	Level_dry	S.15 excl.	0.45	15	0.51	1.35e-16	1.94e+03	1.77e+03	2.74e-01	-1.56e+03	5.44e+03	S.15	-2.66	25.0	0.43
538	TCS	EC	S.15 excl.	0.45	15	0.51	1.35e-16	-2.35e-03	3.38e-03	4.88e-01	-9.04e-03	4.33e-03	S.15	-2.66	25.0	0.43
539	TCS	NH4-N	S.15 excl.	0.45	15	0.51	1.35e-16	2.70e+00	3.41e-01	8.12e-13	2.03e+00	3.38e+00	S.15	-2.66	25.0	0.43
540	TCS	Intercept	S.16 excl.	0.39	14	0.51	4.09e-13	-1.71e+01	2.62e+02	9.48e-01	-5.36e+02	5.02e+02	S.16	-0.45	28.0	0.44
541	TCS	Level	S.16 excl.	0.39	14	0.51	4.09e-13	-1.35e+01	2.86e+00	5.68e-06	-1.92e+01	-7.88e+00	S.16	-0.45	28.0	0.44
542	TCS	Level_dry	S.16 excl.	0.39	14	0.51	4.09e-13	5.04e+02	1.87e+03	7.88e-01	-3.19e+03	4.20e+03	S.16	-0.45	28.0	0.44
543	TCS	EC	S.16 excl.	0.39	14	0.51	4.09e-13	-1.99e-03	3.30e-03	5.48e-01	-8.51e-03	4.54e-03	S.16	-0.45	28.0	0.44
544	TCS	NH4-N	S.16 excl.	0.39	14	0.51	4.09e-13	2.16e+00	3.64e-01	2.71e-08	1.44e+00	2.88e+00	S.16	-0.45	28.0	0.44
545	TCS	Intercept	S.17 excl.	0.45	16	0.5	1.21e-15	-1.67e+02	2.68e+02	5.34e-01	-6.98e+02	3.63e+02	S.17	-2.13	12.0	0.7
546	TCS	Level	S.17 excl.	0.45	16	0.5	1.21e-15	-1.48e+01	3.12e+00	5.45e-06	-2.10e+01	-8.64e+00	S.17	-2.13	12.0	0.7
547	TCS	Level_dry	S.17 excl.	0.45	16	0.5	1.21e-15	1.61e+03	1.91e+03	3.99e-01	-2.16e+03	5.39e+03	S.17	-2.13	12.0	0.7
548	TCS	EC	S.17 excl.	0.45	16	0.5	1.21e-15	-4.75e-03	3.60e-03	1.89e-01	-1.19e-02	2.37e-03	S.17	-2.13	12.0	0.7
549	TCS	NH4-N	S.17 excl.	0.45	16	0.5	1.21e-15	2.69e+00	3.65e-01	1.83e-11	1.97e+00	3.41e+00	S.17	-2.13	12.0	0.7
550	TCS	Intercept	S.18 excl.	0.45	16	0.54	2.77e-32	-1.65e+02	1.84e+02	3.71e-01	-5.26e+02	1.97e+02	S.18	-1.49	15.0	0.33
551	TCS	Level	S.18 excl.	0.45	16	0.54	2.77e-32	-1.43e+01	2.18e+00	3.05e-10	-1.86e+01	-1.00e+01	S.18	-1.49	15.0	0.33
552	TCS	Level_dry	S.18 excl.	0.45	16	0.54	2.77e-32	1.57e+03	1.31e+03	2.31e-01	-1.01e+03	4.15e+03	S.18	-1.49	15.0	0.33
553	TCS	EC	S.18 excl.	0.45	16	0.54	2.77e-32	-3.38e-03	2.44e-03	1.66e-01	-8.18e-03	1.42e-03	S.18	-1.49	15.0	0.33
554	TCS	NH4-N	S.18 excl.	0.45	16	0.54	2.77e-32	2.90e+00	2.75e-01	7.65e-22	2.36e+00	3.44e+00	S.18	-1.49	15.0	0.33
555	TCS	Intercept	S.19 excl.	0.44	16	0.51	1.80e-16	-7.20e+01	2.97e+02	8.09e-01	-6.59e+02	5.15e+02	S.19	-0.27	4.0	0.32
556	TCS	Level	S.19 excl.	0.44	16	0.51	1.80e-16	-1.48e+01	3.05e+00	3.42e-06	-2.08e+01	-8.75e+00	S.19	-0.27	4.0	0.32
557	TCS	Level_dry	S.19 excl.	0.44	16	0.51	1.80e-16	9.25e+02	2.11e+03	6.62e-01	-3.25e+03	5.10e+03	S.19	-0.27	4.0	0.32
558	TCS	EC	S.19 excl.	0.44	16	0.51	1.80e-16	-4.15e-03	3.56e-03	2.45e-01	-1.12e-02	2.88e-03	S.19	-0.27	4.0	0.32
559	TCS	NH4-N	S.19 excl.	0.44	16	0.51	1.80e-16	2.59e+00	3.83e-01	3.64e-10	1.83e+00	3.35e+00	S.19	-0.27	4.0	0.32
560	DPG	Intercept	S.1 excl.	0.42	679	0.47	4.19e-23	5.63e+03	4.31e+02	1.29e-28	4.78e+03	6.48e+03	S.1	-3.19	3013.0	0.68
561	DPG	Level	S.1 excl.	0.42	679	0.47	4.19e-23	-1.35e+03	1.25e+02	8.17e-22	-1.60e+03	-1.11e+03	S.1	-3.19	3013.0	0.68
562	DPG	Flow_dry	S.1 excl.	0.42	679	0.47	4.19e-23	-5.31e+00	3.81e+00	1.65e-01	-1.28e+01	2.20e+00	S.1	-3.19	3013.0	0.68
563	DPG	NH4-N	S.1 excl.	0.42	679	0.47	4.19e-23	-5.19e+01	1.06e+01	1.90e-06	-7.27e+01	-3.10e+01	S.1	-3.19	3013.0	0.68
564	DPG	Intercept	S.2 excl.	0.32	948	0.6	9.92e-17	5.44e+03	5.90e+02	3.71e-17	4.28e+03	6.61e+03	S.2	0.03	620.0	0.33
565	DPG	Level	S.2 excl.	0.32	948	0.6	9.92e-17	-1.47e+03	1.56e+02	1.29e-17	-1.78e+03	-1.16e+03	S.2	0.03	620.0	0.33
566	DPG	Flow_dry	S.2 excl.	0.32	948	0.6	9.92e-17	1.72e+00	5.21e+00	7.42e-01	-8.55e+00	1.20e+01	S.2	0.03	620.0	0.33
567	DPG	NH4-N	S.2 excl.	0.32	948	0.6	9.92e-17	-5.59e+01	1.47e+01	1.89e-04	-8.49e+01	-2.69e+01	S.2	0.03	620.0	0.33
568	DPG	Intercept	S.3 excl.	0.31	920	0.6	6.26e-16	6.14e+03	6.40e+02	3.71e-18	4.88e+03	7.40e+03	S.3	-25.01	1384.0	0.44
569	DPG	Level	S.3 excl.	0.31	920	0.6	6.26e-16	-1.75e+03	1.92e+02	7.08e-17	-2.13e+03	-1.38e+03	S.3	-25.01	1384.0	0.44
570	DPG	Flow_dry	S.3 excl.	0.31	920	0.6	6.26e-16	2.80e+00	5.03e+00	5.79e-01	-7.11e+00	1.27e+01	S.3	-25.01	1384.0	0.44
571	DPG	NH4-N	S.3 excl.	0.31	920	0.6	6.26e-16	-6.21e+01	1.43e+01	2.41e-05	-9.04e+01	-3.38e+01	S.3	-25.01	1384.0	0.44
572	DPG	Intercept	S.4 excl.	0.33	961	0.62	1.73e-16	5.81e+03	6.27e+02	3.87e-17	4.58e+03	7.05e+03	S.4	-1.79	669.0	0.33
573	DPG	Level	S.4 excl.	0.33	961	0.62	1.73e-16	-1.56e+03	1.66e+02	1.73e-17	-1.89e+03	-1.23e+03	S.4	-1.79	669.0	0.33
574	DPG	Flow_dry	S.4 excl.	0.33	961	0.62	1.73e-16	8.02e-01	5.29e+00	8.80e-01	-9.64e+00	1.12e+01	S.4	-1.79	669.0	0.33
575	DPG	NH4-N	S.4 excl.	0.33	961	0.62	1.73e-16	-6.06e+01	1.49e+01	7.03e-05	-9.01e+01	-3.12e+01	S.4	-1.79	669.0	0.33
576	DPG	Intercept	S.5 excl.	0.31	958	0.57	8.29e-15	5.52e+03	6.16e+02	3.39e-16	4.31e+03	6.74e+03	S.5	-0.56	811.0	0.91
577	DPG	Level	S.5 excl.	0.31	958	0.57	8.29e-15	-1.39e+03	1.61e+02	2.12e-15	-1.71e+03	-1.08e+03	S.5	-0.56	811.0	0.91
578	DPG	Flow_dry	S.5 excl.	0.31	958	0.57	8.29e-15	-1.13e-01	5.38e+00	9.83e-01	-1.07e+01	1.05e+01	S.5	-0.56	811.0	0.91
579	DPG	NH4-N	S.5 excl.	0.31	958	0.57	8.29e-15	-6.05e+01	1.48e+01	6.37e-05	-8.96e+01	-3.13e+01	S.5	-0.56	811.0	0.91
580	DPG	Intercept	S.6 excl.	0.32	958	0.61	2.54e-16	5.56e+03	5.97e+02	2.32e-17	4.38e+03	6.73e+03	S.6	0.0	460.0	0.24
581	DPG	Level	S.6 excl.	0.32	958	0.61	2.54e-16	-1.48e+03	1.61e+02	3.97e-17	-1.80e+03	-1.17e+03	S.6	0.0	460.0	0.24
582	DPG	Flow_dry	S.6 excl.	0.32	958	0.61	2.54e-16	1.37e+00	5.22e+00	7.94e-01	-8.92e+00	1.17e+01	S.6	0.0	460.0	0.24
583	DPG	NH4-N	S.6 excl.	0.32	958	0.61	2.54e-16	-5.99e+01	1.48e+01	7.20e-05	-8.91e+01	-3.08e+01	S.6	0.0	460.0	0.24
584	DPG	Intercept	S.9 excl.	0.35	988	0.63	5.19e-16	5.50e+03	6.62e+02	2.89e-14	4.19e+03	6.81e+03	S.9	-0.59	702.0	0.42
585	DPG	Level	S.9 excl.	0.35	988	0.63	5.19e-16	-1.55e+03	1.65e+02	4.33e-17	-1.87e+03	-1.22e+03	S.9	-0.59	702.0	0.42
586	DPG	Flow_dry	S.9 excl.	0.35	988	0.63	5.19e-16	2.67e+00	6.12e+00	6.63e-01	-9.41e+00	1.48e+01	S.9	-0.59	702.0	0.42
587	DPG	NH4-N	S.9 excl.	0.35	988	0.63	5.19e-16	-5.14e+01	1.56e+01	1.15e-03	-8.21e+01	-2.07e+01	S.9	-0.59	702.0	0.42
588	DPG	Intercept	S.11 excl.	0.3	956	0.58	4.53e-15	5.33e+03	5.92e+02	1.98e-16	4.16e+03	6.50e+03	S.11	-0.23	694.0	0.84
589	DPG	Level	S.11 excl.	0.3	956	0.58	4.53e-15	-1.38e+03	1.62e+02	4.28e-15	-1.70e+03	-1.06e+03	S.11	-0.23	694.0	0.84
590	DPG	Flow_dry	S.11 excl.	0.3	956	0.58	4.53e-15	1.24e+00	5.25e+00	8.14e-01	-9.11e+00	1.16e+01	S.11	-0.23	694.0	0.84
591	DPG	NH4-N	S.11 excl.	0.3	956	0.58	4.53e-15	-6.34e+01	1.49e+01	3.36e-05	-9.29e+01	-3.40e+01	S.11	-0.23	694.0	0.84
592	DPG	Intercept	S.12 excl.	0.32	929	0.54	7.25e-16	5.24e+03	5.75e+02	1.22e-16	4.10e+03	6.37e+03	S.12	-14.85	1108.0	2.24
593	DPG	Level	S.12 excl.	0.32	929	0.54	7.25e-16	-1.34e+03	1.54e+02	1.64e-15	-1.65e+03	-1.04e+03	S.12	-14.85	1108.0	2.24
594	DPG	Flow_dry	S.12 excl.	0.32	929	0.54	7.25e-16	2.40e+00	5.09e+00	6.38e-01	-7.65e+00	1.24e+01	S.12	-14.85	1108.0	2.24
595	DPG	NH4-N	S.12 excl.	0.32	929	0.54	7.25e-16	-7.03e+01	1.45e+01	2.66e-06	-9.90e+01	-4.17e+01	S.12	-14.85	1108.0	2.24
596	DPG	Intercept	S.15 excl.	0.31	947	0.6	2.84e-16	5.33e+03	5.93e+02	1.85e-16	4.16e+03	6.50e+03	S.15	-2.34	586.0	0.23
597	DPG	Level	S.15 excl.	0.31	947	0.6	2.84e-16	-1.44e+03	1.57e+02	6.03e-17	-1.74e+03	-1.13e+03	S.15	-2.34	586.0	0.23
598	DPG	Flow_dry	S.15 excl.	0.31	947	0.6	2.84e-16	2.27e+00	5.18e+00	6.63e-01	-7.95e+00	1.25e+01	S.15	-2.34	586.0	0.23
599	DPG	NH4-N	S.15 excl.	0.31	947	0.6	2.84e-16	-5.92e+01	1.46e+01	7.16e-05	-8.81e+01	-3.04e+01	S.15	-2.34	586.0	0.23
600	DPG	Intercept	S.16 excl.	0.32	947	0.6	5.89e-17	5.35e+03	5.87e+02	8.16e-17	4.19e+03	6.51e+03	S.16	-19.7	811.0	0.36
601	DPG	Level	S.16 excl.	0.32	947	0.6	5.89e-17	-1.43e+03	1.56e+02	5.26e-17	-1.74e+03	-1.13e+03	S.16	-19.7	811.0	0.36
602	DPG	Flow_dry	S.16 excl.	0.32	947	0.6	5.89e-17	2.18e+00	5.18e+00	6.74e-01	-8.04e+00	1.24e+01	S.16	-19.7	811.0	0.36
603	DPG	NH4-N	S.16 excl.	0.32	947	0.6	5.89e-17	-7.01e+01	1.55e+01	1.12e-05	-1.01e+02	-3.94e+01	S.16	-19.7	811.0	0.36
604	DPG	Intercept	S.17 excl.	0.32	953	0.6	1.19e-16	5.55e+03	5.90e+02	1.28e-17	4.38e+03	6.71e+03	S.17	-0.86	616.0	0.31
605	DPG	Level	S.17 excl.	0.32	953	0.6	1.19e-16	-1.46e+03	1.57e+02	2.10e-17	-1.77e+03	-1.15e+03	S.17	-0.86	616.0	0.31
606	DPG	Flow_dry	S.17 excl.	0.32	953	0.6	1.19e-16	3.66e-01	5.23e+00	9.44e-01	-9.94e+00	1.07e+01	S.17	-0.86	616.0	0.31
607	DPG	NH4-N	S.17 excl.	0.32	953	0.6	1.19e-16	-5.79e+01	1.48e+01	1.19e-04	-8.70e+01	-2.88e+01	S.17	-0.86	616.0	0.31
608	DPG	Intercept	S.18 excl.	0.28	958	0.58	3.31e-28	5.23e+03	4.37e+02	1.88e-28	4.37e+03	6.09e+03	S.18	-2.58	531.0	1.35
609	DPG	Level	S.18 excl.	0.28	958	0.58	3.31e-28	-1.41e+03	1.14e+02	3.30e-30	-1.64e+03	-1.19e+03	S.18	-2.58	531.0	1.35
610	DPG	Flow_dry	S.18 excl.	0.28	958	0.58	3.31e-28	2.55e+00	3.88e+00	5.12e-01	-5.07e+00	1.02e+01	S.18	-2.58	531.0	1.35
611	DPG	NH4-N	S.18 excl.	0.28	958	0.58	3.31e-28	-4.59e+01	1.29e+01	4.20e-04	-7.13e+01	-2.05e+01	S.18	-2.58	531.0	1.35
612	DPG	Intercept	S.19 excl.	0.32	946	0.59	5.26e-17	5.19e+03	6.59e+02	2.16e-13	3.89e+03	6.49e+03	S.19	-0.36	780.0	0.49
613	DPG	Level	S.19 excl.	0.32	946	0.59	5.26e-17	-1.48e+03	1.57e+02	1.08e-17	-1.79e+03	-1.17e+03	S.19	-0.36	780.0	0.49
614	DPG	Flow_dry	S.19 excl.	0.32	946	0.59	5.26e-17	5.20e+00	6.57e+00	4.30e-01	-7.76e+00	1.82e+01	S.19	-0.36	780.0	0.49
615	DPG	NH4-N	S.19 excl.	0.32	946	0.59	5.26e-17	-5.83e+01	1.46e+01	9.22e-05	-8.71e+01	-2.95e+01	S.19	-0.36	780.0	0.49
616	6PPDQ	Intercept	S.1 excl.	0.28	13	0.34	2.36e-12	1.16e+02	9.87e+00	9.10e-24	9.65e+01	1.35e+02	S.1	-1.63	54.0	0.67
617	6PPDQ	Level	S.1 excl.	0.28	13	0.34	2.36e-12	-1.55e+01	2.80e+00	1.06e-07	-2.10e+01	-1.00e+01	S.1	-1.63	54.0	0.67
618	6PPDQ	Flow_dry	S.1 excl.	0.28	13	0.34	2.36e-12	-3.98e-01	8.59e-02	7.14e-06	-5.67e-01	-2.28e-01	S.1	-1.63	54.0	0.67
619	6PPDQ	NH4-N	S.1 excl.	0.28	13	0.34	2.36e-12	-9.53e-02	3.97e-01	8.10e-01	-8.78e-01	6.87e-01	S.1	-1.63	54.0	0.67
620	6PPDQ	Intercept	S.2 excl.	0.13	18	0.43	1.54e-05	1.04e+02	1.33e+01	3.68e-13	7.80e+01	1.30e+02	S.2	0.45	13.0	0.36
621	6PPDQ	Level	S.2 excl.	0.13	18	0.43	1.54e-05	-1.50e+01	3.50e+00	2.93e-05	-2.20e+01	-8.12e+00	S.2	0.45	13.0	0.36
622	6PPDQ	Flow_dry	S.2 excl.	0.13	18	0.43	1.54e-05	-2.42e-01	1.14e-01	3.51e-02	-4.67e-01	-1.72e-02	S.2	0.45	13.0	0.36
623	6PPDQ	NH4-N	S.2 excl.	0.13	18	0.43	1.54e-05	-3.62e-01	5.28e-01	4.94e-01	-1.41e+00	6.81e-01	S.2	0.45	13.0	0.36
624	6PPDQ	Intercept	S.3 excl.	0.17	18	0.44	6.33e-07	1.26e+02	1.54e+01	5.07e-14	9.59e+01	1.57e+02	S.3	-19.0	21.0	0.4
625	6PPDQ	Level	S.3 excl.	0.17	18	0.44	6.33e-07	-2.29e+01	4.71e+00	2.54e-06	-3.22e+01	-1.36e+01	S.3	-19.0	21.0	0.4
626	6PPDQ	Flow_dry	S.3 excl.	0.17	18	0.44	6.33e-07	-2.43e-01	1.13e-01	3.21e-02	-4.65e-01	-2.10e-02	S.3	-19.0	21.0	0.4
627	6PPDQ	NH4-N	S.3 excl.	0.17	18	0.44	6.33e-07	-8.11e-01	5.58e-01	1.48e-01	-1.91e+00	2.90e-01	S.3	-19.0	21.0	0.4
628	6PPDQ	Intercept	S.4 excl.	0.17	18	0.43	1.23e-06	1.13e+02	1.37e+01	3.85e-14	8.64e+01	1.40e+02	S.4	-0.24	19.0	0.4
629	6PPDQ	Level	S.4 excl.	0.17	18	0.43	1.23e-06	-1.66e+01	3.62e+00	8.67e-06	-2.38e+01	-9.47e+00	S.4	-0.24	19.0	0.4
630	6PPDQ	Flow_dry	S.4 excl.	0.17	18	0.43	1.23e-06	-2.99e-01	1.13e-01	8.62e-03	-5.21e-01	-7.69e-02	S.4	-0.24	19.0	0.4
631	6PPDQ	NH4-N	S.4 excl.	0.17	18	0.43	1.23e-06	-4.09e-01	5.24e-01	4.36e-01	-1.44e+00	6.25e-01	S.4	-0.24	19.0	0.4
632	6PPDQ	Intercept	S.5 excl.	0.12	19	0.42	1.03e-04	1.03e+02	1.40e+01	9.93e-12	7.52e+01	1.31e+02	S.5	-0.13	16.0	0.48
633	6PPDQ	Level	S.5 excl.	0.12	19	0.42	1.03e-04	-1.29e+01	3.67e+00	5.79e-04	-2.01e+01	-5.64e+00	S.5	-0.13	16.0	0.48
634	6PPDQ	Flow_dry	S.5 excl.	0.12	19	0.42	1.03e-04	-2.83e-01	1.18e-01	1.82e-02	-5.16e-01	-4.86e-02	S.5	-0.13	16.0	0.48
635	6PPDQ	NH4-N	S.5 excl.	0.12	19	0.42	1.03e-04	-1.14e-01	5.38e-01	8.32e-01	-1.18e+00	9.48e-01	S.5	-0.13	16.0	0.48
636	6PPDQ	Intercept	S.6 excl.	0.14	19	0.44	9.48e-06	1.07e+02	1.35e+01	3.03e-13	8.02e+01	1.34e+02	S.6	-2.07	7.0	0.14
637	6PPDQ	Level	S.6 excl.	0.14	19	0.44	9.48e-06	-1.51e+01	3.64e+00	5.22e-05	-2.23e+01	-7.92e+00	S.6	-2.07	7.0	0.14
638	6PPDQ	Flow_dry	S.6 excl.	0.14	19	0.44	9.48e-06	-2.76e-01	1.15e-01	1.70e-02	-5.02e-01	-4.99e-02	S.6	-2.07	7.0	0.14
639	6PPDQ	NH4-N	S.6 excl.	0.14	19	0.44	9.48e-06	-3.27e-01	5.35e-01	5.42e-01	-1.38e+00	7.28e-01	S.6	-2.07	7.0	0.14
640	6PPDQ	Intercept	S.9 excl.	0.14	20	0.45	7.44e-05	1.09e+02	1.57e+01	1.17e-10	7.81e+01	1.40e+02	S.9	-0.01	9.0	0.25
641	6PPDQ	Level	S.9 excl.	0.14	20	0.45	7.44e-05	-1.59e+01	3.84e+00	5.75e-05	-2.35e+01	-8.34e+00	S.9	-0.01	9.0	0.25
642	6PPDQ	Flow_dry	S.9 excl.	0.14	20	0.45	7.44e-05	-2.80e-01	1.44e-01	5.30e-02	-5.64e-01	3.66e-03	S.9	-0.01	9.0	0.25
643	6PPDQ	NH4-N	S.9 excl.	0.14	20	0.45	7.44e-05	-2.73e-01	5.73e-01	6.34e-01	-1.41e+00	8.59e-01	S.9	-0.01	9.0	0.25
644	6PPDQ	Intercept	S.11 excl.	0.13	18	0.42	3.41e-05	1.05e+02	1.30e+01	1.10e-13	7.98e+01	1.31e+02	S.11	-0.08	19.0	0.62
645	6PPDQ	Level	S.11 excl.	0.13	18	0.42	3.41e-05	-1.38e+01	3.53e+00	1.40e-04	-2.07e+01	-6.79e+00	S.11	-0.08	19.0	0.62
646	6PPDQ	Flow_dry	S.11 excl.	0.13	18	0.42	3.41e-05	-2.83e-01	1.12e-01	1.28e-02	-5.04e-01	-6.10e-02	S.11	-0.08	19.0	0.62
647	6PPDQ	NH4-N	S.11 excl.	0.13	18	0.42	3.41e-05	-4.88e-01	5.22e-01	3.51e-01	-1.52e+00	5.43e-01	S.11	-0.08	19.0	0.62
648	6PPDQ	Intercept	S.12 excl.	0.13	18	0.42	3.22e-05	1.05e+02	1.32e+01	2.19e-13	7.90e+01	1.31e+02	S.12	-1.72	16.0	0.62
649	6PPDQ	Level	S.12 excl.	0.13	18	0.42	3.22e-05	-1.46e+01	3.51e+00	5.03e-05	-2.15e+01	-7.67e+00	S.12	-1.72	16.0	0.62
650	6PPDQ	Flow_dry	S.12 excl.	0.13	18	0.42	3.22e-05	-2.49e-01	1.13e-01	2.97e-02	-4.72e-01	-2.48e-02	S.12	-1.72	16.0	0.62
651	6PPDQ	NH4-N	S.12 excl.	0.13	18	0.42	3.22e-05	-5.14e-01	5.29e-01	3.33e-01	-1.56e+00	5.31e-01	S.12	-1.72	16.0	0.62
652	6PPDQ	Intercept	S.15 excl.	0.13	18	0.44	1.79e-05	1.05e+02	1.32e+01	2.61e-13	7.85e+01	1.31e+02	S.15	-37.94	15.0	0.23
653	6PPDQ	Level	S.15 excl.	0.13	18	0.44	1.79e-05	-1.51e+01	3.49e+00	2.72e-05	-2.19e+01	-8.16e+00	S.15	-37.94	15.0	0.23
654	6PPDQ	Flow_dry	S.15 excl.	0.13	18	0.44	1.79e-05	-2.46e-01	1.13e-01	3.09e-02	-4.69e-01	-2.28e-02	S.15	-37.94	15.0	0.23
655	6PPDQ	NH4-N	S.15 excl.	0.13	18	0.44	1.79e-05	-5.24e-01	5.33e-01	3.27e-01	-1.57e+00	5.27e-01	S.15	-37.94	15.0	0.23
656	6PPDQ	Intercept	S.16 excl.	0.15	19	0.44	4.73e-06	1.10e+02	1.37e+01	1.44e-13	8.32e+01	1.37e+02	S.16	-5.17	8.0	0.17
657	6PPDQ	Level	S.16 excl.	0.15	19	0.44	4.73e-06	-1.63e+01	3.68e+00	1.64e-05	-2.36e+01	-9.05e+00	S.16	-5.17	8.0	0.17
658	6PPDQ	Flow_dry	S.16 excl.	0.15	19	0.44	4.73e-06	-2.66e-01	1.15e-01	2.23e-02	-4.93e-01	-3.82e-02	S.16	-5.17	8.0	0.17
659	6PPDQ	NH4-N	S.16 excl.	0.15	19	0.44	4.73e-06	-7.54e-01	7.40e-01	3.09e-01	-2.21e+00	7.06e-01	S.16	-5.17	8.0	0.17
660	6PPDQ	Intercept	S.17 excl.	0.15	19	0.44	4.55e-06	1.10e+02	1.34e+01	6.30e-14	8.31e+01	1.36e+02	S.17	-0.14	9.0	0.21
661	6PPDQ	Level	S.17 excl.	0.15	19	0.44	4.55e-06	-1.55e+01	3.55e+00	2.19e-05	-2.25e+01	-8.49e+00	S.17	-0.14	9.0	0.21
662	6PPDQ	Flow_dry	S.17 excl.	0.15	19	0.44	4.55e-06	-2.91e-01	1.15e-01	1.25e-02	-5.18e-01	-6.34e-02	S.17	-0.14	9.0	0.21
663	6PPDQ	NH4-N	S.17 excl.	0.15	19	0.44	4.55e-06	-4.22e-01	5.36e-01	4.33e-01	-1.48e+00	6.37e-01	S.17	-0.14	9.0	0.21
664	6PPDQ	Intercept	S.18 excl.	0.14	18	0.42	1.09e-11	1.04e+02	9.38e+00	1.23e-24	8.51e+01	1.22e+02	S.18	-3.08	19.0	1.1
665	6PPDQ	Level	S.18 excl.	0.14	18	0.42	1.09e-11	-1.45e+01	2.47e+00	9.16e-09	-1.94e+01	-9.68e+00	S.18	-3.08	19.0	1.1
666	6PPDQ	Flow_dry	S.18 excl.	0.14	18	0.42	1.09e-11	-2.57e-01	7.94e-02	1.34e-03	-4.13e-01	-1.01e-01	S.18	-3.08	19.0	1.1
667	6PPDQ	NH4-N	S.18 excl.	0.14	18	0.42	1.09e-11	-1.17e-01	3.85e-01	7.61e-01	-8.74e-01	6.39e-01	S.18	-3.08	19.0	1.1
668	6PPDQ	Intercept	S.19 excl.	0.14	18	0.43	7.24e-06	1.01e+02	1.48e+01	1.49e-10	7.19e+01	1.30e+02	S.19	-0.09	23.0	0.42
669	6PPDQ	Level	S.19 excl.	0.14	18	0.43	7.24e-06	-1.62e+01	3.50e+00	7.16e-06	-2.31e+01	-9.29e+00	S.19	-0.09	23.0	0.42
670	6PPDQ	Flow_dry	S.19 excl.	0.14	18	0.43	7.24e-06	-1.75e-01	1.51e-01	2.48e-01	-4.73e-01	1.23e-01	S.19	-0.09	23.0	0.42
671	6PPDQ	NH4-N	S.19 excl.	0.14	18	0.43	7.24e-06	-4.58e-01	5.13e-01	3.74e-01	-1.47e+00	5.55e-01	S.19	-0.09	23.0	0.42
672	HMMM	Intercept	S.1 excl.	0.45	279	0.48	1.21e-23	2.63e+03	1.92e+02	5.42e-30	2.25e+03	3.01e+03	S.1	-4.5	725.0	1.18
673	HMMM	Level	S.1 excl.	0.45	279	0.48	1.21e-23	-6.68e+02	5.76e+01	1.04e-23	-7.82e+02	-5.55e+02	S.1	-4.5	725.0	1.18
674	HMMM	Flow_dry	S.1 excl.	0.45	279	0.48	1.21e-23	-2.97e+00	1.56e+00	5.91e-02	-6.06e+00	1.15e-01	S.1	-4.5	725.0	1.18
675	HMMM	NH4-N	S.1 excl.	0.45	279	0.48	1.21e-23	-4.27e+00	4.38e+00	3.31e-01	-1.29e+01	4.37e+00	S.1	-4.5	725.0	1.18
676	HMMM	Intercept	S.2 excl.	0.32	305	0.53	1.15e-15	2.24e+03	2.02e+02	2.06e-22	1.85e+03	2.64e+03	S.2	0.02	419.0	0.57
677	HMMM	Level	S.2 excl.	0.32	305	0.53	1.15e-15	-4.82e+02	5.48e+01	8.97e-16	-5.91e+02	-3.74e+02	S.2	0.02	419.0	0.57
678	HMMM	Flow_dry	S.2 excl.	0.32	305	0.53	1.15e-15	-4.36e+00	1.68e+00	1.00e-02	-7.68e+00	-1.05e+00	S.2	0.02	419.0	0.57
679	HMMM	NH4-N	S.2 excl.	0.32	305	0.53	1.15e-15	-5.74e+00	4.78e+00	2.32e-01	-1.52e+01	3.69e+00	S.2	0.02	419.0	0.57
680	HMMM	Intercept	S.3 excl.	0.24	292	0.53	2.79e-11	2.19e+03	2.22e+02	1.23e-18	1.75e+03	2.62e+03	S.3	-2.94	618.0	0.42
681	HMMM	Level	S.3 excl.	0.24	292	0.53	2.79e-11	-4.68e+02	6.74e+01	6.28e-11	-6.01e+02	-3.35e+02	S.3	-2.94	618.0	0.42
682	HMMM	Flow_dry	S.3 excl.	0.24	292	0.53	2.79e-11	-4.22e+00	1.59e+00	8.75e-03	-7.36e+00	-1.08e+00	S.3	-2.94	618.0	0.42
683	HMMM	NH4-N	S.3 excl.	0.24	292	0.53	2.79e-11	-5.78e+00	4.63e+00	2.13e-01	-1.49e+01	3.34e+00	S.3	-2.94	618.0	0.42
684	HMMM	Intercept	S.4 excl.	0.31	303	0.53	3.31e-15	2.19e+03	2.00e+02	4.23e-22	1.80e+03	2.59e+03	S.4	-35.15	597.0	0.45
685	HMMM	Level	S.4 excl.	0.31	303	0.53	3.31e-15	-4.67e+02	5.43e+01	2.90e-15	-5.74e+02	-3.60e+02	S.4	-35.15	597.0	0.45
686	HMMM	Flow_dry	S.4 excl.	0.31	303	0.53	3.31e-15	-4.24e+00	1.66e+00	1.13e-02	-7.51e+00	-9.71e-01	S.4	-35.15	597.0	0.45
687	HMMM	NH4-N	S.4 excl.	0.31	303	0.53	3.31e-15	-6.29e+00	4.72e+00	1.84e-01	-1.56e+01	3.01e+00	S.4	-35.15	597.0	0.45
688	HMMM	Intercept	S.5 excl.	0.31	327	0.56	1.15e-13	2.31e+03	2.25e+02	1.43e-19	1.87e+03	2.76e+03	S.5	0.39	125.0	0.21
689	HMMM	Level	S.5 excl.	0.31	327	0.56	1.15e-13	-4.91e+02	5.99e+01	5.33e-14	-6.10e+02	-3.73e+02	S.5	0.39	125.0	0.21
690	HMMM	Flow_dry	S.5 excl.	0.31	327	0.56	1.15e-13	-4.69e+00	1.84e+00	1.17e-02	-8.32e+00	-1.06e+00	S.5	0.39	125.0	0.21
691	HMMM	NH4-N	S.5 excl.	0.31	327	0.56	1.15e-13	-7.72e+00	5.10e+00	1.32e-01	-1.78e+01	2.35e+00	S.5	0.39	125.0	0.21
692	HMMM	Intercept	S.6 excl.	0.31	317	0.55	9.92e-15	2.30e+03	2.12e+02	1.35e-21	1.89e+03	2.72e+03	S.6	0.07	113.0	0.17
693	HMMM	Level	S.6 excl.	0.31	317	0.55	9.92e-15	-4.94e+02	5.86e+01	9.95e-15	-6.09e+02	-3.78e+02	S.6	0.07	113.0	0.17
694	HMMM	Flow_dry	S.6 excl.	0.31	317	0.55	9.92e-15	-4.45e+00	1.73e+00	1.10e-02	-7.86e+00	-1.03e+00	S.6	0.07	113.0	0.17
695	HMMM	NH4-N	S.6 excl.	0.31	317	0.55	9.92e-15	-7.86e+00	4.96e+00	1.15e-01	-1.76e+01	1.93e+00	S.6	0.07	113.0	0.17
696	HMMM	Intercept	S.9 excl.	0.29	325	0.5	2.05e-11	2.06e+03	2.28e+02	5.01e-16	1.61e+03	2.51e+03	S.9	-6.13	277.0	0.89
697	HMMM	Level	S.9 excl.	0.29	325	0.5	2.05e-11	-4.53e+02	5.89e+01	1.49e-12	-5.69e+02	-3.37e+02	S.9	-6.13	277.0	0.89
698	HMMM	Flow_dry	S.9 excl.	0.29	325	0.5	2.05e-11	-2.25e+00	2.01e+00	2.64e-01	-6.21e+00	1.71e+00	S.9	-6.13	277.0	0.89
699	HMMM	NH4-N	S.9 excl.	0.29	325	0.5	2.05e-11	-1.14e+01	5.18e+00	2.91e-02	-2.16e+01	-1.18e+00	S.9	-6.13	277.0	0.89
700	HMMM	Intercept	S.11 excl.	0.29	318	0.52	2.56e-13	2.23e+03	2.09e+02	5.91e-21	1.82e+03	2.65e+03	S.11	-0.16	194.0	0.59
701	HMMM	Level	S.11 excl.	0.29	318	0.52	2.56e-13	-4.56e+02	5.84e+01	4.56e-13	-5.71e+02	-3.41e+02	S.11	-0.16	194.0	0.59
702	HMMM	Flow_dry	S.11 excl.	0.29	318	0.52	2.56e-13	-4.66e+00	1.75e+00	8.29e-03	-8.11e+00	-1.22e+00	S.11	-0.16	194.0	0.59
703	HMMM	NH4-N	S.11 excl.	0.29	318	0.52	2.56e-13	-8.80e+00	5.01e+00	8.10e-02	-1.87e+01	1.10e+00	S.11	-0.16	194.0	0.59
704	HMMM	Intercept	S.12 excl.	0.35	306	0.53	2.86e-16	2.31e+03	2.01e+02	5.02e-23	1.91e+03	2.70e+03	S.12	-0.28	342.0	0.56
705	HMMM	Level	S.12 excl.	0.35	306	0.53	2.86e-16	-4.97e+02	5.52e+01	3.92e-16	-6.06e+02	-3.88e+02	S.12	-0.28	342.0	0.56
706	HMMM	Flow_dry	S.12 excl.	0.35	306	0.53	2.86e-16	-4.75e+00	1.68e+00	5.22e-03	-8.07e+00	-1.44e+00	S.12	-0.28	342.0	0.56
707	HMMM	NH4-N	S.12 excl.	0.35	306	0.53	2.86e-16	-4.95e+00	4.84e+00	3.09e-01	-1.45e+01	4.62e+00	S.12	-0.28	342.0	0.56
708	HMMM	Intercept	S.15 excl.	0.28	294	0.52	1.84e-13	2.04e+03	1.97e+02	3.31e-20	1.65e+03	2.43e+03	S.15	-14.58	662.0	0.46
709	HMMM	Level	S.15 excl.	0.28	294	0.52	1.84e-13	-4.34e+02	5.33e+01	5.16e-14	-5.39e+02	-3.29e+02	S.15	-14.58	662.0	0.46
710	HMMM	Flow_dry	S.15 excl.	0.28	294	0.52	1.84e-13	-3.46e+00	1.61e+00	3.28e-02	-6.64e+00	-2.87e-01	S.15	-14.58	662.0	0.46
711	HMMM	NH4-N	S.15 excl.	0.28	294	0.52	1.84e-13	-8.21e+00	4.57e+00	7.43e-02	-1.72e+01	8.15e-01	S.15	-14.58	662.0	0.46
712	HMMM	Intercept	S.16 excl.	0.31	296	0.53	6.00e-15	2.13e+03	1.96e+02	1.02e-21	1.75e+03	2.52e+03	S.16	-15.06	541.0	0.47
713	HMMM	Level	S.16 excl.	0.31	296	0.53	6.00e-15	-4.53e+02	5.33e+01	6.44e-15	-5.58e+02	-3.48e+02	S.16	-15.06	541.0	0.47
714	HMMM	Flow_dry	S.16 excl.	0.31	296	0.53	6.00e-15	-3.79e+00	1.62e+00	2.07e-02	-6.99e+00	-5.85e-01	S.16	-15.06	541.0	0.47
715	HMMM	NH4-N	S.16 excl.	0.31	296	0.53	6.00e-15	-1.40e+01	4.89e+00	4.65e-03	-2.37e+01	-4.36e+00	S.16	-15.06	541.0	0.47
716	HMMM	Intercept	S.17 excl.	0.31	317	0.53	1.17e-14	2.27e+03	2.08e+02	1.44e-21	1.85e+03	2.68e+03	S.17	-1.2	108.0	0.24
717	HMMM	Level	S.17 excl.	0.31	317	0.53	1.17e-14	-4.80e+02	5.69e+01	9.17e-15	-5.92e+02	-3.68e+02	S.17	-1.2	108.0	0.24
718	HMMM	Flow_dry	S.17 excl.	0.31	317	0.53	1.17e-14	-4.42e+00	1.74e+00	1.21e-02	-7.85e+00	-9.80e-01	S.17	-1.2	108.0	0.24
719	HMMM	NH4-N	S.17 excl.	0.31	317	0.53	1.17e-14	-7.74e+00	4.96e+00	1.20e-01	-1.75e+01	2.05e+00	S.17	-1.2	108.0	0.24
720	HMMM	Intercept	S.18 excl.	0.3	318	0.53	2.57e-28	2.24e+03	1.54e+02	4.26e-38	1.94e+03	2.54e+03	S.18	-28.5	140.0	0.41
721	HMMM	Level	S.18 excl.	0.3	318	0.53	2.57e-28	-4.66e+02	4.12e+01	1.05e-25	-5.47e+02	-3.85e+02	S.18	-28.5	140.0	0.41
722	HMMM	Flow_dry	S.18 excl.	0.3	318	0.53	2.57e-28	-4.71e+00	1.29e+00	3.09e-04	-7.25e+00	-2.17e+00	S.18	-28.5	140.0	0.41
723	HMMM	NH4-N	S.18 excl.	0.3	318	0.53	2.57e-28	-3.61e+00	4.34e+00	4.05e-01	-1.21e+01	4.91e+00	S.18	-28.5	140.0	0.41
724	HMMM	Intercept	S.19 excl.	0.36	304	0.51	1.09e-17	2.67e+03	2.25e+02	1.23e-24	2.23e+03	3.11e+03	S.19	-16.77	538.0	1.33
725	HMMM	Level	S.19 excl.	0.36	304	0.51	1.09e-17	-4.53e+02	5.48e+01	2.39e-14	-5.61e+02	-3.45e+02	S.19	-16.77	538.0	1.33
726	HMMM	Flow_dry	S.19 excl.	0.36	304	0.51	1.09e-17	-9.58e+00	2.13e+00	1.15e-05	-1.38e+01	-5.39e+00	S.19	-16.77	538.0	1.33
727	HMMM	NH4-N	S.19 excl.	0.36	304	0.51	1.09e-17	-9.38e+00	4.74e+00	4.93e-02	-1.87e+01	-2.72e-02	S.19	-16.77	538.0	1.33
728	2,4-D	Intercept	S.1 excl.	0.73	24	0.74	4.36e-28	3.03e+03	4.51e+02	1.02e-09	2.14e+03	3.93e+03	S.1	-4.53	33.0	1.11
729	2,4-D	Level_dry	S.1 excl.	0.73	24	0.74	4.36e-28	-2.05e+04	3.36e+03	1.81e-08	-2.72e+04	-1.39e+04	S.1	-4.53	33.0	1.11
730	2,4-D	Flow	S.1 excl.	0.73	24	0.74	4.36e-28	1.48e-03	1.86e-03	4.28e-01	-2.21e-03	5.17e-03	S.1	-4.53	33.0	1.11
731	2,4-D	Flow_dry	S.1 excl.	0.73	24	0.74	4.36e-28	-1.60e+00	2.35e-01	7.10e-10	-2.06e+00	-1.13e+00	S.1	-4.53	33.0	1.11
732	2,4-D	EC	S.1 excl.	0.73	24	0.74	4.36e-28	-3.38e-02	1.86e-02	7.18e-02	-7.06e-02	3.05e-03	S.1	-4.53	33.0	1.11
733	2,4-D	Intercept	S.2 excl.	0.69	25	0.77	4.91e-27	2.90e+03	4.66e+02	9.18e-09	1.98e+03	3.82e+03	S.2	-1.9	15.0	0.8
734	2,4-D	Level_dry	S.2 excl.	0.69	25	0.77	4.91e-27	-1.96e+04	3.47e+03	1.27e-07	-2.65e+04	-1.28e+04	S.2	-1.9	15.0	0.8
735	2,4-D	Flow	S.2 excl.	0.69	25	0.77	4.91e-27	1.67e-03	1.92e-03	3.87e-01	-2.14e-03	5.48e-03	S.2	-1.9	15.0	0.8
736	2,4-D	Flow_dry	S.2 excl.	0.69	25	0.77	4.91e-27	-1.53e+00	2.41e-01	5.14e-09	-2.01e+00	-1.05e+00	S.2	-1.9	15.0	0.8
737	2,4-D	EC	S.2 excl.	0.69	25	0.77	4.91e-27	-1.97e-02	1.81e-02	2.78e-01	-5.55e-02	1.61e-02	S.2	-1.9	15.0	0.8
738	2,4-D	Intercept	S.3 excl.	0.69	25	0.77	1.47e-27	2.94e+03	4.59e+02	3.72e-09	2.03e+03	3.85e+03	S.3		4.0	0.53
739	2,4-D	Level_dry	S.3 excl.	0.69	25	0.77	1.47e-27	-1.99e+04	3.42e+03	5.58e-08	-2.67e+04	-1.31e+04	S.3		4.0	0.53
740	2,4-D	Flow	S.3 excl.	0.69	25	0.77	1.47e-27	1.38e-03	1.88e-03	4.66e-01	-2.35e-03	5.10e-03	S.3		4.0	0.53
741	2,4-D	Flow_dry	S.3 excl.	0.69	25	0.77	1.47e-27	-1.51e+00	2.37e-01	4.85e-09	-1.98e+00	-1.04e+00	S.3		4.0	0.53
742	2,4-D	EC	S.3 excl.	0.69	25	0.77	1.47e-27	-2.17e-02	1.75e-02	2.18e-01	-5.63e-02	1.30e-02	S.3		4.0	0.53
743	2,4-D	Intercept	S.4 excl.	0.69	25	0.76	5.52e-28	2.92e+03	4.55e+02	3.56e-09	2.02e+03	3.82e+03	S.4		37.0	6.85
744	2,4-D	Level_dry	S.4 excl.	0.69	25	0.76	5.52e-28	-1.98e+04	3.39e+03	5.55e-08	-2.65e+04	-1.30e+04	S.4		37.0	6.85
745	2,4-D	Flow	S.4 excl.	0.69	25	0.76	5.52e-28	1.29e-03	1.86e-03	4.89e-01	-2.40e-03	4.99e-03	S.4		37.0	6.85
746	2,4-D	Flow_dry	S.4 excl.	0.69	25	0.76	5.52e-28	-1.53e+00	2.36e-01	2.48e-09	-2.00e+00	-1.06e+00	S.4		37.0	6.85
747	2,4-D	EC	S.4 excl.	0.69	25	0.76	5.52e-28	-2.04e-02	1.69e-02	2.30e-01	-5.39e-02	1.31e-02	S.4		37.0	6.85
748	2,4-D	Intercept	S.5 excl.	0.69	25	0.77	7.20e-28	2.94e+03	4.57e+02	3.11e-09	2.03e+03	3.85e+03	S.5
749	2,4-D	Level_dry	S.5 excl.	0.69	25	0.77	7.20e-28	-1.99e+04	3.41e+03	4.80e-08	-2.67e+04	-1.32e+04	S.5
750	2,4-D	Flow	S.5 excl.	0.69	25	0.77	7.20e-28	1.36e-03	1.87e-03	4.67e-01	-2.34e-03	5.07e-03	S.5
751	2,4-D	Flow_dry	S.5 excl.	0.69	25	0.77	7.20e-28	-1.51e+00	2.36e-01	4.17e-09	-1.97e+00	-1.04e+00	S.5
752	2,4-D	EC	S.5 excl.	0.69	25	0.77	7.20e-28	-2.23e-02	1.69e-02	1.91e-01	-5.58e-02	1.13e-02	S.5
753	2,4-D	Intercept	S.6 excl.	0.69	25	0.77	7.20e-28	2.94e+03	4.57e+02	3.11e-09	2.03e+03	3.85e+03	S.6
754	2,4-D	Level_dry	S.6 excl.	0.69	25	0.77	7.20e-28	-1.99e+04	3.41e+03	4.80e-08	-2.67e+04	-1.32e+04	S.6
755	2,4-D	Flow	S.6 excl.	0.69	25	0.77	7.20e-28	1.36e-03	1.87e-03	4.67e-01	-2.34e-03	5.07e-03	S.6
756	2,4-D	Flow_dry	S.6 excl.	0.69	25	0.77	7.20e-28	-1.51e+00	2.36e-01	4.17e-09	-1.97e+00	-1.04e+00	S.6
757	2,4-D	EC	S.6 excl.	0.69	25	0.77	7.20e-28	-2.23e-02	1.69e-02	1.91e-01	-5.58e-02	1.13e-02	S.6
758	2,4-D	Intercept	S.9 excl.	0.71	28	0.71	1.80e-19	3.01e+03	9.04e+02	1.35e-03	1.21e+03	4.81e+03	S.9	-8.43	16.0	0.98
759	2,4-D	Level_dry	S.9 excl.	0.71	28	0.71	1.80e-19	-2.04e+04	6.82e+03	3.83e-03	-3.39e+04	-6.77e+03	S.9	-8.43	16.0	0.98
760	2,4-D	Flow	S.9 excl.	0.71	28	0.71	1.80e-19	7.93e-05	2.61e-03	9.76e-01	-5.11e-03	5.27e-03	S.9	-8.43	16.0	0.98
761	2,4-D	Flow_dry	S.9 excl.	0.71	28	0.71	1.80e-19	-1.56e+00	5.13e-01	3.16e-03	-2.59e+00	-5.42e-01	S.9	-8.43	16.0	0.98
762	2,4-D	EC	S.9 excl.	0.71	28	0.71	1.80e-19	-3.33e-02	2.45e-02	1.78e-01	-8.20e-02	1.54e-02	S.9	-8.43	16.0	0.98
763	2,4-D	Intercept	S.11 excl.	0.74	25	0.78	1.61e-27	3.21e+03	4.61e+02	3.93e-10	2.29e+03	4.12e+03	S.11	-92.55	68.0	1.68
764	2,4-D	Level_dry	S.11 excl.	0.74	25	0.78	1.61e-27	-2.20e+04	3.44e+03	5.54e-09	-2.88e+04	-1.52e+04	S.11	-92.55	68.0	1.68
765	2,4-D	Flow	S.11 excl.	0.74	25	0.78	1.61e-27	1.58e-02	4.93e-03	1.79e-03	6.04e-03	2.56e-02	S.11	-92.55	68.0	1.68
766	2,4-D	Flow_dry	S.11 excl.	0.74	25	0.78	1.61e-27	-1.40e+00	2.40e-01	6.65e-08	-1.88e+00	-9.26e-01	S.11	-92.55	68.0	1.68
767	2,4-D	EC	S.11 excl.	0.74	25	0.78	1.61e-27	-2.01e-02	1.68e-02	2.35e-01	-5.34e-02	1.33e-02	S.11	-92.55	68.0	1.68
768	2,4-D	Intercept	S.12 excl.	0.69	27	0.75	2.47e-22	2.88e+03	5.24e+02	3.54e-07	1.84e+03	3.92e+03	S.12	-7.44	9.0	0.6
769	2,4-D	Level_dry	S.12 excl.	0.69	27	0.75	2.47e-22	-1.95e+04	3.90e+03	2.84e-06	-2.72e+04	-1.17e+04	S.12	-7.44	9.0	0.6
770	2,4-D	Flow	S.12 excl.	0.69	27	0.75	2.47e-22	1.38e-03	2.07e-03	5.06e-01	-2.73e-03	5.49e-03	S.12	-7.44	9.0	0.6
771	2,4-D	Flow_dry	S.12 excl.	0.69	27	0.75	2.47e-22	-1.56e+00	2.65e-01	6.59e-08	-2.08e+00	-1.03e+00	S.12	-7.44	9.0	0.6
772	2,4-D	EC	S.12 excl.	0.69	27	0.75	2.47e-22	-1.73e-02	2.27e-02	4.46e-01	-6.24e-02	2.77e-02	S.12	-7.44	9.0	0.6
773	2,4-D	Intercept	S.15 excl.	0.71	24	0.74	7.43e-29	2.92e+03	4.46e+02	1.82e-09	2.04e+03	3.81e+03	S.15	-1070.92	50.0	5.15
774	2,4-D	Level_dry	S.15 excl.	0.71	24	0.74	7.43e-29	-1.98e+04	3.32e+03	3.22e-08	-2.64e+04	-1.32e+04	S.15	-1070.92	50.0	5.15
775	2,4-D	Flow	S.15 excl.	0.71	24	0.74	7.43e-29	9.68e-04	1.83e-03	5.98e-01	-2.66e-03	4.60e-03	S.15	-1070.92	50.0	5.15
776	2,4-D	Flow_dry	S.15 excl.	0.71	24	0.74	7.43e-29	-1.57e+00	2.32e-01	6.02e-10	-2.03e+00	-1.11e+00	S.15	-1070.92	50.0	5.15
777	2,4-D	EC	S.15 excl.	0.71	24	0.74	7.43e-29	-2.03e-02	1.65e-02	2.21e-01	-5.31e-02	1.24e-02	S.15	-1070.92	50.0	5.15
778	2,4-D	Intercept	S.16 excl.	0.71	24	0.74	4.12e-29	3.13e+03	4.49e+02	2.26e-10	2.24e+03	4.02e+03	S.16	-779.8	54.0	5.18
779	2,4-D	Level_dry	S.16 excl.	0.71	24	0.74	4.12e-29	-2.13e+04	3.34e+03	4.15e-09	-2.79e+04	-1.47e+04	S.16	-779.8	54.0	5.18
780	2,4-D	Flow	S.16 excl.	0.71	24	0.74	4.12e-29	1.15e-03	1.82e-03	5.30e-01	-2.46e-03	4.75e-03	S.16	-779.8	54.0	5.18
781	2,4-D	Flow_dry	S.16 excl.	0.71	24	0.74	4.12e-29	-1.48e+00	2.30e-01	3.00e-09	-1.94e+00	-1.03e+00	S.16	-779.8	54.0	5.18
782	2,4-D	EC	S.16 excl.	0.71	24	0.74	4.12e-29	-2.01e-02	1.65e-02	2.25e-01	-5.27e-02	1.25e-02	S.16	-779.8	54.0	5.18
783	2,4-D	Intercept	S.17 excl.	0.7	26	0.76	3.80e-26	3.10e+03	4.85e+02	5.04e-09	2.14e+03	4.06e+03	S.17	-8.09	19.0	0.88
784	2,4-D	Level_dry	S.17 excl.	0.7	26	0.76	3.80e-26	-2.11e+04	3.62e+03	6.51e-08	-2.83e+04	-1.39e+04	S.17	-8.09	19.0	0.88
785	2,4-D	Flow	S.17 excl.	0.7	26	0.76	3.80e-26	1.20e-03	1.99e-03	5.50e-01	-2.76e-03	5.15e-03	S.17	-8.09	19.0	0.88
786	2,4-D	Flow_dry	S.17 excl.	0.7	26	0.76	3.80e-26	-1.50e+00	2.45e-01	1.67e-08	-1.99e+00	-1.02e+00	S.17	-8.09	19.0	0.88
787	2,4-D	EC	S.17 excl.	0.7	26	0.76	3.80e-26	-2.05e-02	1.84e-02	2.66e-01	-5.70e-02	1.59e-02	S.17	-8.09	19.0	0.88
788	2,4-D	Intercept	S.18 excl.	0.69	25	0.77	1.14e-56	2.95e+03	3.29e+02	1.07e-16	2.30e+03	3.60e+03	S.18	-3.67	4.0	0.49
789	2,4-D	Level_dry	S.18 excl.	0.69	25	0.77	1.14e-56	-2.00e+04	2.45e+03	2.21e-14	-2.49e+04	-1.52e+04	S.18	-3.67	4.0	0.49
790	2,4-D	Flow	S.18 excl.	0.69	25	0.77	1.14e-56	1.37e-03	1.32e-03	3.00e-01	-1.23e-03	3.97e-03	S.18	-3.67	4.0	0.49
791	2,4-D	Flow_dry	S.18 excl.	0.69	25	0.77	1.14e-56	-1.50e+00	1.72e-01	5.18e-16	-1.84e+00	-1.16e+00	S.18	-3.67	4.0	0.49
792	2,4-D	EC	S.18 excl.	0.69	25	0.77	1.14e-56	-2.20e-02	1.20e-02	6.81e-02	-4.57e-02	1.65e-03	S.18	-3.67	4.0	0.49
793	2,4-D	Intercept	S.19 excl.	0.46	8	0.4	4.35e-13	-6.27e+02	2.20e+02	5.26e-03	-1.06e+03	-1.91e+02	S.19	-8.79	175.0	0.98
794	2,4-D	Level_dry	S.19 excl.	0.46	8	0.4	4.35e-13	4.74e+03	1.58e+03	3.41e-03	1.60e+03	7.87e+03	S.19	-8.79	175.0	0.98
795	2,4-D	Flow	S.19 excl.	0.46	8	0.4	4.35e-13	4.22e-03	6.57e-04	4.04e-09	2.92e-03	5.52e-03	S.19	-8.79	175.0	0.98
796	2,4-D	Flow_dry	S.19 excl.	0.46	8	0.4	4.35e-13	-1.39e-01	9.81e-02	1.58e-01	-3.34e-01	5.51e-02	S.19	-8.79	175.0	0.98
797	2,4-D	EC	S.19 excl.	0.46	8	0.4	4.35e-13	-9.09e-03	5.73e-03	1.16e-01	-2.05e-02	2.28e-03	S.19	-8.79	175.0	0.98
798	CBZ	Intercept	S.1 excl.	0.52	104	1.0	3.14e-14	1.07e+04	2.01e+03	7.68e-07	6.68e+03	1.47e+04	S.1	-119.83	39.0	2.9
799	CBZ	Level_dry	S.1 excl.	0.52	104	1.0	3.14e-14	-7.44e+04	1.49e+04	2.81e-06	-1.04e+05	-4.48e+04	S.1	-119.83	39.0	2.9
800	CBZ	Flow	S.1 excl.	0.52	104	1.0	3.14e-14	-2.62e-02	9.86e-03	9.30e-03	-4.58e-02	-6.61e-03	S.1	-119.83	39.0	2.9
801	CBZ	Flow_dry	S.1 excl.	0.52	104	1.0	3.14e-14	-2.16e+00	1.03e+00	3.76e-02	-4.20e+00	-1.27e-01	S.1	-119.83	39.0	2.9
802	CBZ	EC	S.1 excl.	0.52	104	1.0	3.14e-14	-2.45e-01	7.52e-02	1.58e-03	-3.94e-01	-9.56e-02	S.1	-119.83	39.0	2.9
803	CBZ	Intercept	S.2 excl.	0.53	100	1.04	2.79e-16	9.96e+03	1.78e+03	1.88e-07	6.43e+03	1.35e+04	S.2
804	CBZ	Level_dry	S.2 excl.	0.53	100	1.04	2.79e-16	-6.91e+04	1.32e+04	8.98e-07	-9.54e+04	-4.29e+04	S.2
805	CBZ	Flow	S.2 excl.	0.53	100	1.04	2.79e-16	-2.48e-02	9.23e-03	8.34e-03	-4.31e-02	-6.53e-03	S.2
806	CBZ	Flow_dry	S.2 excl.	0.53	100	1.04	2.79e-16	-2.35e+00	9.54e-01	1.56e-02	-4.24e+00	-4.54e-01	S.2
807	CBZ	EC	S.2 excl.	0.53	100	1.04	2.79e-16	-2.17e-01	6.48e-02	1.16e-03	-3.45e-01	-8.81e-02	S.2
808	CBZ	Intercept	S.3 excl.	0.54	100	1.02	4.49e-16	1.09e+04	1.97e+03	2.80e-07	6.95e+03	1.48e+04	S.3	-1037.46	92.0	7.12
809	CBZ	Level_dry	S.3 excl.	0.54	100	1.02	4.49e-16	-7.57e+04	1.46e+04	1.12e-06	-1.05e+05	-4.68e+04	S.3	-1037.46	92.0	7.12
810	CBZ	Flow	S.3 excl.	0.54	100	1.02	4.49e-16	-2.61e-02	9.34e-03	6.30e-03	-4.46e-02	-7.53e-03	S.3	-1037.46	92.0	7.12
811	CBZ	Flow_dry	S.3 excl.	0.54	100	1.02	4.49e-16	-2.00e+00	1.01e+00	5.04e-02	-4.00e+00	3.28e-03	S.3	-1037.46	92.0	7.12
812	CBZ	EC	S.3 excl.	0.54	100	1.02	4.49e-16	-2.56e-01	7.46e-02	8.65e-04	-4.04e-01	-1.08e-01	S.3	-1037.46	92.0	7.12
813	CBZ	Intercept	S.4 excl.	0.53	100	1.04	2.79e-16	9.96e+03	1.78e+03	1.88e-07	6.43e+03	1.35e+04	S.4
814	CBZ	Level_dry	S.4 excl.	0.53	100	1.04	2.79e-16	-6.91e+04	1.32e+04	8.98e-07	-9.54e+04	-4.29e+04	S.4
815	CBZ	Flow	S.4 excl.	0.53	100	1.04	2.79e-16	-2.48e-02	9.23e-03	8.34e-03	-4.31e-02	-6.53e-03	S.4
816	CBZ	Flow_dry	S.4 excl.	0.53	100	1.04	2.79e-16	-2.35e+00	9.54e-01	1.56e-02	-4.24e+00	-4.54e-01	S.4
817	CBZ	EC	S.4 excl.	0.53	100	1.04	2.79e-16	-2.17e-01	6.48e-02	1.16e-03	-3.45e-01	-8.81e-02	S.4
818	CBZ	Intercept	S.5 excl.	0.55	98	1.02	7.25e-17	9.92e+03	1.76e+03	1.55e-07	6.43e+03	1.34e+04	S.5		202.0	6.06
819	CBZ	Level_dry	S.5 excl.	0.55	98	1.02	7.25e-17	-6.87e+04	1.31e+04	7.77e-07	-9.46e+04	-4.28e+04	S.5		202.0	6.06
820	CBZ	Flow	S.5 excl.	0.55	98	1.02	7.25e-17	-2.39e-02	9.12e-03	1.00e-02	-4.20e-02	-5.85e-03	S.5		202.0	6.06
821	CBZ	Flow_dry	S.5 excl.	0.55	98	1.02	7.25e-17	-2.55e+00	9.47e-01	8.35e-03	-4.43e+00	-6.69e-01	S.5		202.0	6.06
822	CBZ	EC	S.5 excl.	0.55	98	1.02	7.25e-17	-1.95e-01	6.49e-02	3.35e-03	-3.24e-01	-6.63e-02	S.5		202.0	6.06
823	CBZ	Intercept	S.6 excl.	0.53	100	1.04	2.79e-16	9.96e+03	1.78e+03	1.88e-07	6.43e+03	1.35e+04	S.6
824	CBZ	Level_dry	S.6 excl.	0.53	100	1.04	2.79e-16	-6.91e+04	1.32e+04	8.98e-07	-9.54e+04	-4.29e+04	S.6
825	CBZ	Flow	S.6 excl.	0.53	100	1.04	2.79e-16	-2.48e-02	9.23e-03	8.34e-03	-4.31e-02	-6.53e-03	S.6
826	CBZ	Flow_dry	S.6 excl.	0.53	100	1.04	2.79e-16	-2.35e+00	9.54e-01	1.56e-02	-4.24e+00	-4.54e-01	S.6
827	CBZ	EC	S.6 excl.	0.53	100	1.04	2.79e-16	-2.17e-01	6.48e-02	1.16e-03	-3.45e-01	-8.81e-02	S.6
828	CBZ	Intercept	S.9 excl.	0.56	107	0.84	2.30e-12	8.17e+03	2.16e+03	3.07e-04	3.88e+03	1.25e+04	S.9	-1684.2	108.0	7.27
829	CBZ	Level_dry	S.9 excl.	0.56	107	0.84	2.30e-12	-5.53e+04	1.61e+04	9.54e-04	-8.73e+04	-2.33e+04	S.9	-1684.2	108.0	7.27
830	CBZ	Flow	S.9 excl.	0.56	107	0.84	2.30e-12	-3.87e-02	1.08e-02	5.80e-04	-6.02e-02	-1.73e-02	S.9	-1684.2	108.0	7.27
831	CBZ	Flow_dry	S.9 excl.	0.56	107	0.84	2.30e-12	-2.89e+00	1.18e+00	1.63e-02	-5.24e+00	-5.49e-01	S.9	-1684.2	108.0	7.27
832	CBZ	EC	S.9 excl.	0.56	107	0.84	2.30e-12	-3.21e-01	7.88e-02	1.14e-04	-4.78e-01	-1.64e-01	S.9	-1684.2	108.0	7.27
833	CBZ	Intercept	S.11 excl.	0.52	103	1.01	9.48e-15	1.01e+04	1.86e+03	4.59e-07	6.36e+03	1.37e+04	S.11	-2028.84	26.0	2.44
834	CBZ	Level_dry	S.11 excl.	0.52	103	1.01	9.48e-15	-6.98e+04	1.38e+04	2.00e-06	-9.72e+04	-4.24e+04	S.11	-2028.84	26.0	2.44
835	CBZ	Flow	S.11 excl.	0.52	103	1.01	9.48e-15	-2.57e-02	2.75e-02	3.53e-01	-8.03e-02	2.89e-02	S.11	-2028.84	26.0	2.44
836	CBZ	Flow_dry	S.11 excl.	0.52	103	1.01	9.48e-15	-2.34e+00	1.00e+00	2.20e-02	-4.33e+00	-3.45e-01	S.11	-2028.84	26.0	2.44
837	CBZ	EC	S.11 excl.	0.52	103	1.01	9.48e-15	-2.19e-01	6.87e-02	1.89e-03	-3.56e-01	-8.31e-02	S.11	-2028.84	26.0	2.44
838	CBZ	Intercept	S.12 excl.	0.53	100	1.03	3.85e-16	1.01e+04	1.82e+03	2.15e-07	6.51e+03	1.37e+04	S.12		51.0	1.25
839	CBZ	Level_dry	S.12 excl.	0.53	100	1.03	3.85e-16	-7.04e+04	1.35e+04	9.86e-07	-9.71e+04	-4.36e+04	S.12		51.0	1.25
840	CBZ	Flow	S.12 excl.	0.53	100	1.03	3.85e-16	-2.50e-02	9.28e-03	8.13e-03	-4.34e-02	-6.64e-03	S.12		51.0	1.25
841	CBZ	Flow_dry	S.12 excl.	0.53	100	1.03	3.85e-16	-2.28e+00	9.66e-01	2.00e-02	-4.20e+00	-3.68e-01	S.12		51.0	1.25
842	CBZ	EC	S.12 excl.	0.53	100	1.03	3.85e-16	-2.22e-01	6.61e-02	1.09e-03	-3.54e-01	-9.12e-02	S.12		51.0	1.25
843	CBZ	Intercept	S.15 excl.	0.55	99	1.09	3.70e-16	1.10e+04	1.82e+03	2.92e-08	7.36e+03	1.46e+04	S.15	-2.8	121.0	0.63
844	CBZ	Level_dry	S.15 excl.	0.55	99	1.09	3.70e-16	-7.68e+04	1.35e+04	1.38e-07	-1.04e+05	-5.00e+04	S.15	-2.8	121.0	0.63
845	CBZ	Flow	S.15 excl.	0.55	99	1.09	3.70e-16	-2.40e-02	9.19e-03	1.05e-02	-4.22e-02	-5.73e-03	S.15	-2.8	121.0	0.63
846	CBZ	Flow_dry	S.15 excl.	0.55	99	1.09	3.70e-16	-1.75e+00	9.82e-01	7.73e-02	-3.70e+00	1.96e-01	S.15	-2.8	121.0	0.63
847	CBZ	EC	S.15 excl.	0.55	99	1.09	3.70e-16	-2.51e-01	6.58e-02	2.35e-04	-3.82e-01	-1.21e-01	S.15	-2.8	121.0	0.63
848	CBZ	Intercept	S.16 excl.	0.6	85	1.05	6.30e-18	9.52e+03	1.58e+03	3.43e-08	6.38e+03	1.27e+04	S.16	-0.49	197.0	0.78
849	CBZ	Level_dry	S.16 excl.	0.6	85	1.05	6.30e-18	-6.61e+04	1.17e+04	1.79e-07	-8.94e+04	-4.29e+04	S.16	-0.49	197.0	0.78
850	CBZ	Flow	S.16 excl.	0.6	85	1.05	6.30e-18	-2.03e-02	7.98e-03	1.26e-02	-3.61e-02	-4.45e-03	S.16	-0.49	197.0	0.78
851	CBZ	Flow_dry	S.16 excl.	0.6	85	1.05	6.30e-18	-2.37e+00	8.19e-01	4.80e-03	-3.99e+00	-7.40e-01	S.16	-0.49	197.0	0.78
852	CBZ	EC	S.16 excl.	0.6	85	1.05	6.30e-18	-1.91e-01	5.65e-02	1.06e-03	-3.03e-01	-7.89e-02	S.16	-0.49	197.0	0.78
853	CBZ	Intercept	S.17 excl.	0.55	102	0.97	3.83e-15	1.02e+04	1.85e+03	3.56e-07	6.49e+03	1.39e+04	S.17	-53.64	80.0	3.66
854	CBZ	Level_dry	S.17 excl.	0.55	102	0.97	3.83e-15	-7.05e+04	1.37e+04	1.60e-06	-9.78e+04	-4.32e+04	S.17	-53.64	80.0	3.66
855	CBZ	Flow	S.17 excl.	0.55	102	0.97	3.83e-15	-2.92e-02	9.67e-03	3.29e-03	-4.84e-02	-9.98e-03	S.17	-53.64	80.0	3.66
856	CBZ	Flow_dry	S.17 excl.	0.55	102	0.97	3.83e-15	-2.35e+00	9.79e-01	1.85e-02	-4.29e+00	-4.04e-01	S.17	-53.64	80.0	3.66
857	CBZ	EC	S.17 excl.	0.55	102	0.97	3.83e-15	-2.48e-01	6.84e-02	4.73e-04	-3.84e-01	-1.12e-01	S.17	-53.64	80.0	3.66
858	CBZ	Intercept	S.18 excl.	0.57	100	1.03	6.63e-34	1.00e+04	1.37e+03	6.73e-12	7.31e+03	1.27e+04	S.18	-2.38	106.0	1.21
859	CBZ	Level_dry	S.18 excl.	0.57	100	1.03	6.63e-34	-6.93e+04	1.02e+04	1.29e-10	-8.94e+04	-4.92e+04	S.18	-2.38	106.0	1.21
860	CBZ	Flow	S.18 excl.	0.57	100	1.03	6.63e-34	-2.32e-02	6.48e-03	4.43e-04	-3.60e-02	-1.04e-02	S.18	-2.38	106.0	1.21
861	CBZ	Flow_dry	S.18 excl.	0.57	100	1.03	6.63e-34	-2.75e+00	7.69e-01	4.42e-04	-4.27e+00	-1.23e+00	S.18	-2.38	106.0	1.21
862	CBZ	EC	S.18 excl.	0.57	100	1.03	6.63e-34	-1.69e-01	4.77e-02	4.84e-04	-2.63e-01	-7.53e-02	S.18	-2.38	106.0	1.21
863	CBZ	Intercept	S.19 excl.	0.22	87	1.32	1.27e-04	6.38e+03	1.79e+03	5.60e-04	2.84e+03	9.93e+03	S.19	-1.55	258.0	0.6
864	CBZ	Level_dry	S.19 excl.	0.22	87	1.32	1.27e-04	-4.47e+04	1.30e+04	8.81e-04	-7.05e+04	-1.89e+04	S.19	-1.55	258.0	0.6
865	CBZ	Flow	S.19 excl.	0.22	87	1.32	1.27e-04	-1.66e-02	8.35e-03	5.01e-02	-3.32e-02	9.25e-06	S.19	-1.55	258.0	0.6
866	CBZ	Flow_dry	S.19 excl.	0.22	87	1.32	1.27e-04	-8.59e-01	9.20e-01	3.53e-01	-2.69e+00	9.68e-01	S.19	-1.55	258.0	0.6
867	CBZ	EC	S.19 excl.	0.22	87	1.32	1.27e-04	-8.81e-02	6.43e-02	1.74e-01	-2.16e-01	3.96e-02	S.19	-1.55	258.0	0.6
868	DCMU	Intercept	S.1 excl.	0.47	5	0.25	9.95e-09	-3.66e+02	1.28e+02	5.60e-03	-6.22e+02	-1.11e+02	S.1	-0.16	19.0	0.77
869	DCMU	Level_dry	S.1 excl.	0.47	5	0.25	9.95e-09	3.10e+03	9.50e+02	1.72e-03	1.21e+03	5.00e+03	S.1	-0.16	19.0	0.77
870	DCMU	Flow	S.1 excl.	0.47	5	0.25	9.95e-09	-4.77e-04	4.62e-04	3.06e-01	-1.40e-03	4.45e-04	S.1	-0.16	19.0	0.77
871	DCMU	Flow_dry	S.1 excl.	0.47	5	0.25	9.95e-09	-3.93e-01	6.24e-02	2.64e-08	-5.18e-01	-2.69e-01	S.1	-0.16	19.0	0.77
872	DCMU	EC	S.1 excl.	0.47	5	0.25	9.95e-09	-2.13e-02	5.17e-03	1.09e-04	-3.16e-02	-1.09e-02	S.1	-0.16	19.0	0.77
873	DCMU	Intercept	S.2 excl.	0.38	6	0.29	1.07e-06	-4.27e+02	1.45e+02	4.47e-03	-7.16e+02	-1.37e+02	S.2	-10.17	9.0	0.65
874	DCMU	Level_dry	S.2 excl.	0.38	6	0.29	1.07e-06	3.53e+03	1.08e+03	1.66e-03	1.38e+03	5.69e+03	S.2	-10.17	9.0	0.65
875	DCMU	Flow	S.2 excl.	0.38	6	0.29	1.07e-06	-2.20e-04	5.32e-04	6.80e-01	-1.28e-03	8.42e-04	S.2	-10.17	9.0	0.65
876	DCMU	Flow_dry	S.2 excl.	0.38	6	0.29	1.07e-06	-3.95e-01	7.24e-02	7.42e-07	-5.39e-01	-2.50e-01	S.2	-10.17	9.0	0.65
877	DCMU	EC	S.2 excl.	0.38	6	0.29	1.07e-06	-1.70e-02	5.41e-03	2.50e-03	-2.78e-02	-6.19e-03	S.2	-10.17	9.0	0.65
878	DCMU	Intercept	S.3 excl.	0.37	7	0.29	1.12e-06	-4.22e+02	1.46e+02	5.22e-03	-7.14e+02	-1.30e+02	S.3
879	DCMU	Level_dry	S.3 excl.	0.37	7	0.29	1.12e-06	3.51e+03	1.09e+03	1.95e-03	1.33e+03	5.68e+03	S.3
880	DCMU	Flow	S.3 excl.	0.37	7	0.29	1.12e-06	-2.47e-04	5.37e-04	6.46e-01	-1.32e-03	8.23e-04	S.3
881	DCMU	Flow_dry	S.3 excl.	0.37	7	0.29	1.12e-06	-4.05e-01	7.28e-02	4.47e-07	-5.50e-01	-2.60e-01	S.3
882	DCMU	EC	S.3 excl.	0.37	7	0.29	1.12e-06	-1.60e-02	5.43e-03	4.39e-03	-2.68e-02	-5.15e-03	S.3
883	DCMU	Intercept	S.4 excl.	0.37	7	0.29	1.12e-06	-4.22e+02	1.46e+02	5.22e-03	-7.14e+02	-1.30e+02	S.4
884	DCMU	Level_dry	S.4 excl.	0.37	7	0.29	1.12e-06	3.51e+03	1.09e+03	1.95e-03	1.33e+03	5.68e+03	S.4
885	DCMU	Flow	S.4 excl.	0.37	7	0.29	1.12e-06	-2.47e-04	5.37e-04	6.46e-01	-1.32e-03	8.23e-04	S.4
886	DCMU	Flow_dry	S.4 excl.	0.37	7	0.29	1.12e-06	-4.05e-01	7.28e-02	4.47e-07	-5.50e-01	-2.60e-01	S.4
887	DCMU	EC	S.4 excl.	0.37	7	0.29	1.12e-06	-1.60e-02	5.43e-03	4.39e-03	-2.68e-02	-5.15e-03	S.4
888	DCMU	Intercept	S.5 excl.	0.33	6	0.28	2.35e-05	-4.27e+02	1.47e+02	4.99e-03	-7.20e+02	-1.34e+02	S.5	-334.41	11.0	1.09
889	DCMU	Level_dry	S.5 excl.	0.33	6	0.28	2.35e-05	3.51e+03	1.09e+03	2.04e-03	1.33e+03	5.70e+03	S.5	-334.41	11.0	1.09
890	DCMU	Flow	S.5 excl.	0.33	6	0.28	2.35e-05	3.23e-05	5.69e-04	9.55e-01	-1.10e-03	1.17e-03	S.5	-334.41	11.0	1.09
891	DCMU	Flow_dry	S.5 excl.	0.33	6	0.28	2.35e-05	-3.96e-01	7.32e-02	9.58e-07	-5.42e-01	-2.50e-01	S.5	-334.41	11.0	1.09
892	DCMU	EC	S.5 excl.	0.33	6	0.28	2.35e-05	-3.26e-03	9.42e-03	7.31e-01	-2.21e-02	1.55e-02	S.5	-334.41	11.0	1.09
893	DCMU	Intercept	S.6 excl.	0.37	7	0.29	1.12e-06	-4.22e+02	1.46e+02	5.22e-03	-7.14e+02	-1.30e+02	S.6
894	DCMU	Level_dry	S.6 excl.	0.37	7	0.29	1.12e-06	3.51e+03	1.09e+03	1.95e-03	1.33e+03	5.68e+03	S.6
895	DCMU	Flow	S.6 excl.	0.37	7	0.29	1.12e-06	-2.47e-04	5.37e-04	6.46e-01	-1.32e-03	8.23e-04	S.6
896	DCMU	Flow_dry	S.6 excl.	0.37	7	0.29	1.12e-06	-4.05e-01	7.28e-02	4.47e-07	-5.50e-01	-2.60e-01	S.6
897	DCMU	EC	S.6 excl.	0.37	7	0.29	1.12e-06	-1.60e-02	5.43e-03	4.39e-03	-2.68e-02	-5.15e-03	S.6
898	DCMU	Intercept	S.9 excl.	0.49	7	0.31	2.26e-04	-8.31e+02	4.90e+02	1.00e-01	-1.83e+03	1.69e+02	S.9	-2.85	14.0	0.59
899	DCMU	Level_dry	S.9 excl.	0.49	7	0.31	2.26e-04	6.63e+03	3.70e+03	8.34e-02	-9.28e+02	1.42e+04	S.9	-2.85	14.0	0.59
900	DCMU	Flow	S.9 excl.	0.49	7	0.31	2.26e-04	1.57e-03	8.73e-04	8.22e-02	-2.13e-04	3.35e-03	S.9	-2.85	14.0	0.59
901	DCMU	Flow_dry	S.9 excl.	0.49	7	0.31	2.26e-04	-8.22e-01	2.78e-01	5.84e-03	-1.39e+00	-2.56e-01	S.9	-2.85	14.0	0.59
902	DCMU	EC	S.9 excl.	0.49	7	0.31	2.26e-04	-1.05e-03	7.19e-03	8.84e-01	-1.57e-02	1.36e-02	S.9	-2.85	14.0	0.59
903	DCMU	Intercept	S.11 excl.	0.36	7	0.32	2.82e-05	-4.24e+02	1.62e+02	1.16e-02	-7.49e+02	-9.84e+01	S.11	-0.36	5.0	0.19
904	DCMU	Level_dry	S.11 excl.	0.36	7	0.32	2.82e-05	3.52e+03	1.21e+03	5.03e-03	1.10e+03	5.93e+03	S.11	-0.36	5.0	0.19
905	DCMU	Flow	S.11 excl.	0.36	7	0.32	2.82e-05	-1.05e-03	2.06e-03	6.10e-01	-5.17e-03	3.06e-03	S.11	-0.36	5.0	0.19
906	DCMU	Flow_dry	S.11 excl.	0.36	7	0.32	2.82e-05	-4.07e-01	8.01e-02	4.38e-06	-5.67e-01	-2.46e-01	S.11	-0.36	5.0	0.19
907	DCMU	EC	S.11 excl.	0.36	7	0.32	2.82e-05	-1.63e-02	5.91e-03	7.72e-03	-2.82e-02	-4.49e-03	S.11	-0.36	5.0	0.19
908	DCMU	Intercept	S.12 excl.	0.37	7	0.29	1.12e-06	-4.22e+02	1.46e+02	5.22e-03	-7.14e+02	-1.30e+02	S.12
909	DCMU	Level_dry	S.12 excl.	0.37	7	0.29	1.12e-06	3.51e+03	1.09e+03	1.95e-03	1.33e+03	5.68e+03	S.12
910	DCMU	Flow	S.12 excl.	0.37	7	0.29	1.12e-06	-2.47e-04	5.37e-04	6.46e-01	-1.32e-03	8.23e-04	S.12
911	DCMU	Flow_dry	S.12 excl.	0.37	7	0.29	1.12e-06	-4.05e-01	7.28e-02	4.47e-07	-5.50e-01	-2.60e-01	S.12
912	DCMU	EC	S.12 excl.	0.37	7	0.29	1.12e-06	-1.60e-02	5.43e-03	4.39e-03	-2.68e-02	-5.15e-03	S.12
913	DCMU	Intercept	S.15 excl.	0.37	7	0.29	1.12e-06	-4.22e+02	1.46e+02	5.22e-03	-7.14e+02	-1.30e+02	S.15
914	DCMU	Level_dry	S.15 excl.	0.37	7	0.29	1.12e-06	3.51e+03	1.09e+03	1.95e-03	1.33e+03	5.68e+03	S.15
915	DCMU	Flow	S.15 excl.	0.37	7	0.29	1.12e-06	-2.47e-04	5.37e-04	6.46e-01	-1.32e-03	8.23e-04	S.15
916	DCMU	Flow_dry	S.15 excl.	0.37	7	0.29	1.12e-06	-4.05e-01	7.28e-02	4.47e-07	-5.50e-01	-2.60e-01	S.15
917	DCMU	EC	S.15 excl.	0.37	7	0.29	1.12e-06	-1.60e-02	5.43e-03	4.39e-03	-2.68e-02	-5.15e-03	S.15
918	DCMU	Intercept	S.16 excl.	0.38	6	0.28	1.89e-06	-4.25e+02	1.45e+02	4.53e-03	-7.14e+02	-1.36e+02	S.16	-25.9	9.0	0.72
919	DCMU	Level_dry	S.16 excl.	0.38	6	0.28	1.89e-06	3.53e+03	1.08e+03	1.65e-03	1.38e+03	5.68e+03	S.16	-25.9	9.0	0.72
920	DCMU	Flow	S.16 excl.	0.38	6	0.28	1.89e-06	-3.46e-04	5.32e-04	5.18e-01	-1.41e-03	7.15e-04	S.16	-25.9	9.0	0.72
921	DCMU	Flow_dry	S.16 excl.	0.38	6	0.28	1.89e-06	-4.06e-01	7.19e-02	3.46e-07	-5.50e-01	-2.63e-01	S.16	-25.9	9.0	0.72
922	DCMU	EC	S.16 excl.	0.38	6	0.28	1.89e-06	-1.45e-02	5.40e-03	9.27e-03	-2.53e-02	-3.69e-03	S.16	-25.9	9.0	0.72
923	DCMU	Intercept	S.17 excl.	0.42	6	0.27	1.54e-07	-4.66e+02	1.39e+02	1.35e-03	-7.45e+02	-1.88e+02	S.17	-1421.99	15.0	1.45
924	DCMU	Level_dry	S.17 excl.	0.42	6	0.27	1.54e-07	3.84e+03	1.04e+03	4.30e-04	1.77e+03	5.91e+03	S.17	-1421.99	15.0	1.45
925	DCMU	Flow	S.17 excl.	0.42	6	0.27	1.54e-07	-4.71e-04	5.14e-04	3.62e-01	-1.50e-03	5.54e-04	S.17	-1421.99	15.0	1.45
926	DCMU	Flow_dry	S.17 excl.	0.42	6	0.27	1.54e-07	-4.22e-01	6.92e-02	5.81e-08	-5.60e-01	-2.84e-01	S.17	-1421.99	15.0	1.45
927	DCMU	EC	S.17 excl.	0.42	6	0.27	1.54e-07	-1.72e-02	5.16e-03	1.41e-03	-2.75e-02	-6.88e-03	S.17	-1421.99	15.0	1.45
928	DCMU	Intercept	S.18 excl.	0.37	7	0.29	5.55e-14	-4.22e+02	1.02e+02	5.64e-05	-6.23e+02	-2.21e+02	S.18
929	DCMU	Level_dry	S.18 excl.	0.37	7	0.29	5.55e-14	3.51e+03	7.56e+02	7.92e-06	2.01e+03	5.00e+03	S.18
930	DCMU	Flow	S.18 excl.	0.37	7	0.29	5.55e-14	-2.47e-04	3.73e-04	5.08e-01	-9.85e-04	4.90e-04	S.18
931	DCMU	Flow_dry	S.18 excl.	0.37	7	0.29	5.55e-14	-4.05e-01	5.06e-02	3.38e-13	-5.05e-01	-3.05e-01	S.18
932	DCMU	EC	S.18 excl.	0.37	7	0.29	5.55e-14	-1.60e-02	3.77e-03	4.00e-05	-2.34e-02	-8.53e-03	S.18
933	DCMU	Intercept	S.19 excl.	0.36	7	0.3	1.26e-05	-5.66e+02	2.51e+02	2.77e-02	-1.07e+03	-6.41e+01	S.19	-1.14	9.0	0.31
934	DCMU	Level_dry	S.19 excl.	0.36	7	0.3	1.26e-05	4.49e+03	1.78e+03	1.44e-02	9.25e+02	8.06e+03	S.19	-1.14	9.0	0.31
935	DCMU	Flow	S.19 excl.	0.36	7	0.3	1.26e-05	6.34e-05	5.95e-04	9.15e-01	-1.13e-03	1.25e-03	S.19	-1.14	9.0	0.31
936	DCMU	Flow_dry	S.19 excl.	0.36	7	0.3	1.26e-05	-3.39e-01	1.02e-01	1.57e-03	-5.44e-01	-1.34e-01	S.19	-1.14	9.0	0.31
937	DCMU	EC	S.19 excl.	0.36	7	0.3	1.26e-05	-1.43e-02	6.30e-03	2.66e-02	-2.69e-02	-1.72e-03	S.19	-1.14	9.0	0.31
938	MCPA	Intercept	S.1 excl.	0.62	64	0.71	3.10e-19	1.04e+04	1.03e+03	8.62e-17	8.37e+03	1.24e+04	S.1	-14.85	31.0	1.75
939	MCPA	Level_dry	S.1 excl.	0.62	64	0.71	3.10e-19	-7.58e+04	7.66e+03	2.94e-16	-9.10e+04	-6.05e+04	S.1	-14.85	31.0	1.75
940	MCPA	Flow	S.1 excl.	0.62	64	0.71	3.10e-19	-5.35e-03	4.73e-03	2.60e-01	-1.47e-02	4.03e-03	S.1	-14.85	31.0	1.75
941	MCPA	Flow_dry	S.1 excl.	0.62	64	0.71	3.10e-19	1.90e+00	5.76e-01	1.32e-03	7.62e-01	3.05e+00	S.1	-14.85	31.0	1.75
942	MCPA	EC	S.1 excl.	0.62	64	0.71	3.10e-19	9.21e-03	2.69e-02	7.33e-01	-4.42e-02	6.26e-02	S.1	-14.85	31.0	1.75
943	MCPA	Intercept	S.2 excl.	0.62	64	0.71	1.95e-19	1.04e+04	1.03e+03	8.65e-17	8.35e+03	1.24e+04	S.2		6.0	0.42
944	MCPA	Level_dry	S.2 excl.	0.62	64	0.71	1.95e-19	-7.56e+04	7.67e+03	3.01e-16	-9.09e+04	-6.04e+04	S.2		6.0	0.42
945	MCPA	Flow	S.2 excl.	0.62	64	0.71	1.95e-19	-5.08e-03	4.71e-03	2.83e-01	-1.44e-02	4.27e-03	S.2		6.0	0.42
946	MCPA	Flow_dry	S.2 excl.	0.62	64	0.71	1.95e-19	1.88e+00	5.77e-01	1.58e-03	7.31e-01	3.02e+00	S.2		6.0	0.42
947	MCPA	EC	S.2 excl.	0.62	64	0.71	1.95e-19	1.07e-02	2.71e-02	6.94e-01	-4.31e-02	6.46e-02	S.2		6.0	0.42
948	MCPA	Intercept	S.3 excl.	0.62	63	0.71	9.56e-20	1.04e+04	1.01e+03	3.18e-17	8.40e+03	1.24e+04	S.3
949	MCPA	Level_dry	S.3 excl.	0.62	63	0.71	9.56e-20	-7.57e+04	7.55e+03	1.13e-16	-9.07e+04	-6.08e+04	S.3
950	MCPA	Flow	S.3 excl.	0.62	63	0.71	9.56e-20	-5.11e-03	4.68e-03	2.77e-01	-1.44e-02	4.17e-03	S.3
951	MCPA	Flow_dry	S.3 excl.	0.62	63	0.71	9.56e-20	1.88e+00	5.70e-01	1.32e-03	7.54e-01	3.01e+00	S.3
952	MCPA	EC	S.3 excl.	0.62	63	0.71	9.56e-20	1.02e-02	2.65e-02	7.01e-01	-4.24e-02	6.28e-02	S.3
953	MCPA	Intercept	S.4 excl.	0.62	63	0.71	9.56e-20	1.04e+04	1.01e+03	3.18e-17	8.40e+03	1.24e+04	S.4
954	MCPA	Level_dry	S.4 excl.	0.62	63	0.71	9.56e-20	-7.57e+04	7.55e+03	1.13e-16	-9.07e+04	-6.08e+04	S.4
955	MCPA	Flow	S.4 excl.	0.62	63	0.71	9.56e-20	-5.11e-03	4.68e-03	2.77e-01	-1.44e-02	4.17e-03	S.4
956	MCPA	Flow_dry	S.4 excl.	0.62	63	0.71	9.56e-20	1.88e+00	5.70e-01	1.32e-03	7.54e-01	3.01e+00	S.4
957	MCPA	EC	S.4 excl.	0.62	63	0.71	9.56e-20	1.02e-02	2.65e-02	7.01e-01	-4.24e-02	6.28e-02	S.4
958	MCPA	Intercept	S.5 excl.	0.62	63	0.71	9.56e-20	1.04e+04	1.01e+03	3.18e-17	8.40e+03	1.24e+04	S.5
959	MCPA	Level_dry	S.5 excl.	0.62	63	0.71	9.56e-20	-7.57e+04	7.55e+03	1.13e-16	-9.07e+04	-6.08e+04	S.5
960	MCPA	Flow	S.5 excl.	0.62	63	0.71	9.56e-20	-5.11e-03	4.68e-03	2.77e-01	-1.44e-02	4.17e-03	S.5
961	MCPA	Flow_dry	S.5 excl.	0.62	63	0.71	9.56e-20	1.88e+00	5.70e-01	1.32e-03	7.54e-01	3.01e+00	S.5
962	MCPA	EC	S.5 excl.	0.62	63	0.71	9.56e-20	1.02e-02	2.65e-02	7.01e-01	-4.24e-02	6.28e-02	S.5
963	MCPA	Intercept	S.6 excl.	0.63	63	0.69	6.92e-20	9.67e+03	1.08e+03	2.99e-14	7.52e+03	1.18e+04	S.6	-15778.69	133.0	11.15
964	MCPA	Level_dry	S.6 excl.	0.63	63	0.69	6.92e-20	-7.04e+04	8.03e+03	7.13e-14	-8.64e+04	-5.45e+04	S.6	-15778.69	133.0	11.15
965	MCPA	Flow	S.6 excl.	0.63	63	0.69	6.92e-20	-3.18e-03	4.79e-03	5.08e-01	-1.27e-02	6.32e-03	S.6	-15778.69	133.0	11.15
966	MCPA	Flow_dry	S.6 excl.	0.63	63	0.69	6.92e-20	1.66e+00	5.78e-01	5.07e-03	5.11e-01	2.80e+00	S.6	-15778.69	133.0	11.15
967	MCPA	EC	S.6 excl.	0.63	63	0.69	6.92e-20	6.61e-02	4.11e-02	1.11e-01	-1.55e-02	1.48e-01	S.6	-15778.69	133.0	11.15
968	MCPA	Intercept	S.9 excl.	0.66	62	0.59	1.54e-17	1.15e+04	1.11e+03	3.89e-16	9.25e+03	1.37e+04	S.9	-293.02	77.0	4.72
969	MCPA	Level_dry	S.9 excl.	0.66	62	0.59	1.54e-17	-8.38e+04	8.32e+03	1.04e-15	-1.00e+05	-6.73e+04	S.9	-293.02	77.0	4.72
970	MCPA	Flow	S.9 excl.	0.66	62	0.59	1.54e-17	-7.54e-03	5.04e-03	1.39e-01	-1.76e-02	2.50e-03	S.9	-293.02	77.0	4.72
971	MCPA	Flow_dry	S.9 excl.	0.66	62	0.59	1.54e-17	2.92e+00	6.21e-01	1.14e-05	1.68e+00	4.15e+00	S.9	-293.02	77.0	4.72
972	MCPA	EC	S.9 excl.	0.66	62	0.59	1.54e-17	-2.03e-02	2.82e-02	4.73e-01	-7.64e-02	3.58e-02	S.9	-293.02	77.0	4.72
973	MCPA	Intercept	S.11 excl.	0.61	67	0.67	4.44e-16	1.05e+04	1.14e+03	2.62e-14	8.25e+03	1.28e+04	S.11	-41.43	44.0	1.73
974	MCPA	Level_dry	S.11 excl.	0.61	67	0.67	4.44e-16	-7.66e+04	8.55e+03	8.94e-14	-9.36e+04	-5.96e+04	S.11	-41.43	44.0	1.73
975	MCPA	Flow	S.11 excl.	0.61	67	0.67	4.44e-16	-1.26e-02	1.78e-02	4.82e-01	-4.79e-02	2.28e-02	S.11	-41.43	44.0	1.73
976	MCPA	Flow_dry	S.11 excl.	0.61	67	0.67	4.44e-16	1.89e+00	6.47e-01	4.44e-03	6.05e-01	3.18e+00	S.11	-41.43	44.0	1.73
977	MCPA	EC	S.11 excl.	0.61	67	0.67	4.44e-16	5.72e-03	2.85e-02	8.41e-01	-5.10e-02	6.24e-02	S.11	-41.43	44.0	1.73
978	MCPA	Intercept	S.12 excl.	0.6	67	0.68	3.16e-16	1.03e+04	1.21e+03	4.38e-13	7.91e+03	1.27e+04	S.12	-25.78	8.0	0.67
979	MCPA	Level_dry	S.12 excl.	0.6	67	0.68	3.16e-16	-7.50e+04	9.02e+03	1.19e-12	-9.29e+04	-5.71e+04	S.12	-25.78	8.0	0.67
980	MCPA	Flow	S.12 excl.	0.6	67	0.68	3.16e-16	-5.25e-03	5.02e-03	2.98e-01	-1.52e-02	4.73e-03	S.12	-25.78	8.0	0.67
981	MCPA	Flow_dry	S.12 excl.	0.6	67	0.68	3.16e-16	1.84e+00	6.36e-01	4.80e-03	5.77e-01	3.11e+00	S.12	-25.78	8.0	0.67
982	MCPA	EC	S.12 excl.	0.6	67	0.68	3.16e-16	1.20e-02	2.93e-02	6.83e-01	-4.62e-02	7.02e-02	S.12	-25.78	8.0	0.67
983	MCPA	Intercept	S.15 excl.	0.62	63	0.7	1.89e-19	1.03e+04	1.02e+03	1.42e-16	8.23e+03	1.23e+04	S.15	-176.24	58.0	3.31
984	MCPA	Level_dry	S.15 excl.	0.62	63	0.7	1.89e-19	-7.46e+04	7.64e+03	5.28e-16	-8.97e+04	-5.94e+04	S.15	-176.24	58.0	3.31
985	MCPA	Flow	S.15 excl.	0.62	63	0.7	1.89e-19	-5.83e-03	4.73e-03	2.20e-01	-1.52e-02	3.55e-03	S.15	-176.24	58.0	3.31
986	MCPA	Flow_dry	S.15 excl.	0.62	63	0.7	1.89e-19	1.77e+00	5.79e-01	2.91e-03	6.20e-01	2.92e+00	S.15	-176.24	58.0	3.31
987	MCPA	EC	S.15 excl.	0.62	63	0.7	1.89e-19	1.04e-02	2.66e-02	6.95e-01	-4.23e-02	6.32e-02	S.15	-176.24	58.0	3.31
988	MCPA	Intercept	S.16 excl.	0.72	55	0.59	2.19e-24	1.12e+04	8.99e+02	2.63e-21	9.38e+03	1.30e+04	S.16	-6269.43	148.0	11.21
989	MCPA	Level_dry	S.16 excl.	0.72	55	0.59	2.19e-24	-8.11e+04	6.70e+03	1.19e-20	-9.44e+04	-6.78e+04	S.16	-6269.43	148.0	11.21
990	MCPA	Flow	S.16 excl.	0.72	55	0.59	2.19e-24	-8.00e-03	4.13e-03	5.57e-02	-1.62e-02	1.98e-04	S.16	-6269.43	148.0	11.21
991	MCPA	Flow_dry	S.16 excl.	0.72	55	0.59	2.19e-24	1.84e+00	4.98e-01	3.69e-04	8.54e-01	2.83e+00	S.16	-6269.43	148.0	11.21
992	MCPA	EC	S.16 excl.	0.72	55	0.59	2.19e-24	-7.13e-03	2.33e-02	7.61e-01	-5.35e-02	3.92e-02	S.16	-6269.43	148.0	11.21
993	MCPA	Intercept	S.17 excl.	0.66	63	0.7	2.43e-19	1.13e+04	1.06e+03	1.83e-17	9.20e+03	1.34e+04	S.17	-3.64	72.0	0.99
994	MCPA	Level_dry	S.17 excl.	0.66	63	0.7	2.43e-19	-8.25e+04	7.89e+03	5.71e-17	-9.82e+04	-6.68e+04	S.17	-3.64	72.0	0.99
995	MCPA	Flow	S.17 excl.	0.66	63	0.7	2.43e-19	-1.53e-03	4.89e-03	7.55e-01	-1.13e-02	8.19e-03	S.17	-3.64	72.0	0.99
996	MCPA	Flow_dry	S.17 excl.	0.66	63	0.7	2.43e-19	2.10e+00	5.77e-01	4.53e-04	9.58e-01	3.25e+00	S.17	-3.64	72.0	0.99
997	MCPA	EC	S.17 excl.	0.66	63	0.7	2.43e-19	2.77e-02	2.74e-02	3.15e-01	-2.68e-02	8.22e-02	S.17	-3.64	72.0	0.99
998	MCPA	Intercept	S.18 excl.	0.56	64	0.89	4.64e-30	8.96e+03	8.11e+02	6.62e-22	7.36e+03	1.06e+04	S.18	-1.58	71.0	0.32
999	MCPA	Level_dry	S.18 excl.	0.56	64	0.89	4.64e-30	-6.47e+04	6.07e+03	8.83e-21	-7.67e+04	-5.27e+04	S.18	-1.58	71.0	0.32
1000	MCPA	Flow	S.18 excl.	0.56	64	0.89	4.64e-30	-6.20e-03	3.32e-03	6.32e-02	-1.27e-02	3.45e-04	S.18	-1.58	71.0	0.32
1001	MCPA	Flow_dry	S.18 excl.	0.56	64	0.89	4.64e-30	9.45e-01	4.71e-01	4.62e-02	1.60e-02	1.87e+00	S.18	-1.58	71.0	0.32
1002	MCPA	EC	S.18 excl.	0.56	64	0.89	4.64e-30	9.71e-05	1.93e-02	9.96e-01	-3.80e-02	3.82e-02	S.18	-1.58	71.0	0.32
1003	MCPA	Intercept	S.19 excl.	0.64	53	0.72	5.05e-19	9.40e+03	9.07e+02	6.54e-17	7.60e+03	1.12e+04	S.19	-0.86	156.0	0.65
1004	MCPA	Level_dry	S.19 excl.	0.64	53	0.72	5.05e-19	-6.94e+04	6.67e+03	5.59e-17	-8.26e+04	-5.61e+04	S.19	-0.86	156.0	0.65
1005	MCPA	Flow	S.19 excl.	0.64	53	0.72	5.05e-19	4.65e-05	4.10e-03	9.91e-01	-8.10e-03	8.19e-03	S.19	-0.86	156.0	0.65
1006	MCPA	Flow_dry	S.19 excl.	0.64	53	0.72	5.05e-19	3.01e+00	5.73e-01	1.07e-06	1.87e+00	4.14e+00	S.19	-0.86	156.0	0.65
1007	MCPA	EC	S.19 excl.	0.64	53	0.72	5.05e-19	4.54e-02	2.42e-02	6.39e-02	-2.67e-03	9.34e-02	S.19	-0.86	156.0	0.65
1008	MPP	Intercept	S.1 excl.	0.34	357	1.06	2.61e-17	1.54e+04	4.01e+03	1.70e-04	7.47e+03	2.33e+04	S.1	-4.69	521.0	0.69
1009	MPP	Level_dry	S.1 excl.	0.34	357	1.06	2.61e-17	-1.03e+05	2.98e+04	6.54e-04	-1.62e+05	-4.44e+04	S.1	-4.69	521.0	0.69
1010	MPP	Flow	S.1 excl.	0.34	357	1.06	2.61e-17	-1.09e-01	2.26e-02	2.75e-06	-1.54e-01	-6.46e-02	S.1	-4.69	521.0	0.69
1011	MPP	Flow_dry	S.1 excl.	0.34	357	1.06	2.61e-17	-4.33e+00	2.40e+00	7.27e-02	-9.07e+00	4.03e-01	S.1	-4.69	521.0	0.69
1012	MPP	EC	S.1 excl.	0.34	357	1.06	2.61e-17	-6.06e-01	6.85e-02	5.00e-16	-7.41e-01	-4.71e-01	S.1	-4.69	521.0	0.69
1013	MPP	Intercept	S.2 excl.	0.32	370	1.01	8.11e-16	1.36e+04	4.15e+03	1.23e-03	5.42e+03	2.18e+04	S.2	-27.06	193.0	1.57
1014	MPP	Level_dry	S.2 excl.	0.32	370	1.01	8.11e-16	-9.07e+04	3.08e+04	3.61e-03	-1.51e+05	-3.00e+04	S.2	-27.06	193.0	1.57
1015	MPP	Flow	S.2 excl.	0.32	370	1.01	8.11e-16	-1.15e-01	2.37e-02	2.26e-06	-1.62e-01	-6.87e-02	S.2	-27.06	193.0	1.57
1016	MPP	Flow_dry	S.2 excl.	0.32	370	1.01	8.11e-16	-3.18e+00	2.50e+00	2.05e-01	-8.10e+00	1.75e+00	S.2	-27.06	193.0	1.57
1017	MPP	EC	S.2 excl.	0.32	370	1.01	8.11e-16	-6.13e-01	7.11e-02	1.94e-15	-7.53e-01	-4.73e-01	S.2	-27.06	193.0	1.57
1018	MPP	Intercept	S.3 excl.	0.31	371	1.0	2.58e-15	1.28e+04	4.26e+03	3.04e-03	4.38e+03	2.12e+04	S.3	-264.19	213.0	3.67
1019	MPP	Level_dry	S.3 excl.	0.31	371	1.0	2.58e-15	-8.43e+04	3.16e+04	8.26e-03	-1.47e+05	-2.20e+04	S.3	-264.19	213.0	3.67
1020	MPP	Flow	S.3 excl.	0.31	371	1.0	2.58e-15	-1.24e-01	2.35e-02	3.20e-07	-1.71e-01	-7.79e-02	S.3	-264.19	213.0	3.67
1021	MPP	Flow_dry	S.3 excl.	0.31	371	1.0	2.58e-15	-3.81e+00	2.51e+00	1.30e-01	-8.76e+00	1.13e+00	S.3	-264.19	213.0	3.67
1022	MPP	EC	S.3 excl.	0.31	371	1.0	2.58e-15	-6.06e-01	7.28e-02	1.32e-14	-7.49e-01	-4.62e-01	S.3	-264.19	213.0	3.67
1023	MPP	Intercept	S.4 excl.	0.36	362	0.94	1.41e-17	1.14e+04	4.10e+03	5.91e-03	3.33e+03	1.95e+04	S.4	-3046.88	432.0	7.58
1024	MPP	Level_dry	S.4 excl.	0.36	362	0.94	1.41e-17	-7.30e+04	3.05e+04	1.76e-02	-1.33e+05	-1.29e+04	S.4	-3046.88	432.0	7.58
1025	MPP	Flow	S.4 excl.	0.36	362	0.94	1.41e-17	-1.38e-01	2.31e-02	1.09e-08	-1.84e-01	-9.25e-02	S.4	-3046.88	432.0	7.58
1026	MPP	Flow_dry	S.4 excl.	0.36	362	0.94	1.41e-17	-5.65e+00	2.49e+00	2.45e-02	-1.06e+01	-7.36e-01	S.4	-3046.88	432.0	7.58
1027	MPP	EC	S.4 excl.	0.36	362	0.94	1.41e-17	-6.25e-01	6.95e-02	2.38e-16	-7.62e-01	-4.88e-01	S.4	-3046.88	432.0	7.58
1028	MPP	Intercept	S.5 excl.	0.33	372	0.94	3.94e-15	1.19e+04	4.41e+03	7.49e-03	3.22e+03	2.06e+04	S.5	-485.84	321.0	7.25
1029	MPP	Level_dry	S.5 excl.	0.33	372	0.94	3.94e-15	-7.74e+04	3.27e+04	1.90e-02	-1.42e+05	-1.29e+04	S.5	-485.84	321.0	7.25
1030	MPP	Flow	S.5 excl.	0.33	372	0.94	3.94e-15	-1.34e-01	2.40e-02	9.07e-08	-1.81e-01	-8.63e-02	S.5	-485.84	321.0	7.25
1031	MPP	Flow_dry	S.5 excl.	0.33	372	0.94	3.94e-15	-4.52e+00	2.53e+00	7.54e-02	-9.50e+00	4.67e-01	S.5	-485.84	321.0	7.25
1032	MPP	EC	S.5 excl.	0.33	372	0.94	3.94e-15	-6.54e-01	8.53e-02	9.37e-13	-8.23e-01	-4.86e-01	S.5	-485.84	321.0	7.25
1033	MPP	Intercept	S.6 excl.	0.36	356	0.95	1.38e-18	1.80e+04	4.14e+03	2.17e-05	9.85e+03	2.62e+04	S.6	-29494.86	694.0	39.54
1034	MPP	Level_dry	S.6 excl.	0.36	356	0.95	1.38e-18	-1.21e+05	3.06e+04	1.04e-04	-1.82e+05	-6.10e+04	S.6	-29494.86	694.0	39.54
1035	MPP	Flow	S.6 excl.	0.36	356	0.95	1.38e-18	-1.36e-01	2.26e-02	9.10e-09	-1.81e-01	-9.13e-02	S.6	-29494.86	694.0	39.54
1036	MPP	Flow_dry	S.6 excl.	0.36	356	0.95	1.38e-18	-3.74e+00	2.39e+00	1.20e-01	-8.46e+00	9.77e-01	S.6	-29494.86	694.0	39.54
1037	MPP	EC	S.6 excl.	0.36	356	0.95	1.38e-18	-8.85e-01	9.28e-02	5.88e-18	-1.07e+00	-7.02e-01	S.6	-29494.86	694.0	39.54
1038	MPP	Intercept	S.9 excl.	0.33	340	1.31	3.21e-14	1.67e+04	4.32e+03	1.53e-04	8.21e+03	2.53e+04	S.9	-6.17	555.0	0.68
1039	MPP	Level_dry	S.9 excl.	0.33	340	1.31	3.21e-14	-1.13e+05	3.23e+04	5.96e-04	-1.77e+05	-4.93e+04	S.9	-6.17	555.0	0.68
1040	MPP	Flow	S.9 excl.	0.33	340	1.31	3.21e-14	-8.16e-02	2.21e-02	3.01e-04	-1.25e-01	-3.79e-02	S.9	-6.17	555.0	0.68
1041	MPP	Flow_dry	S.9 excl.	0.33	340	1.31	3.21e-14	-6.02e+00	2.79e+00	3.27e-02	-1.15e+01	-5.02e-01	S.9	-6.17	555.0	0.68
1042	MPP	EC	S.9 excl.	0.33	340	1.31	3.21e-14	-4.34e-01	6.96e-02	3.26e-09	-5.72e-01	-2.97e-01	S.9	-6.17	555.0	0.68
1043	MPP	Intercept	S.11 excl.	0.3	377	0.99	2.56e-14	1.40e+04	4.28e+03	1.31e-03	5.52e+03	2.24e+04	S.11	-47.02	151.0	2.35
1044	MPP	Level_dry	S.11 excl.	0.3	377	0.99	2.56e-14	-9.31e+04	3.18e+04	3.81e-03	-1.56e+05	-3.04e+04	S.11	-47.02	151.0	2.35
1045	MPP	Flow	S.11 excl.	0.3	377	0.99	2.56e-14	-1.25e-01	5.95e-02	3.66e-02	-2.42e-01	-7.87e-03	S.11	-47.02	151.0	2.35
1046	MPP	Flow_dry	S.11 excl.	0.3	377	0.99	2.56e-14	-3.40e+00	2.55e+00	1.84e-01	-8.43e+00	1.63e+00	S.11	-47.02	151.0	2.35
1047	MPP	EC	S.11 excl.	0.3	377	0.99	2.56e-14	-6.13e-01	7.25e-02	6.71e-15	-7.56e-01	-4.70e-01	S.11	-47.02	151.0	2.35
1048	MPP	Intercept	S.12 excl.	0.31	375	0.96	1.68e-14	1.00e+04	4.38e+03	2.31e-02	1.39e+03	1.87e+04	S.12	-1326.65	279.0	5.72
1049	MPP	Level_dry	S.12 excl.	0.31	375	0.96	1.68e-14	-6.42e+04	3.25e+04	5.01e-02	-1.28e+05	2.62e+01	S.12	-1326.65	279.0	5.72
1050	MPP	Flow	S.12 excl.	0.31	375	0.96	1.68e-14	-1.24e-01	2.37e-02	4.63e-07	-1.70e-01	-7.69e-02	S.12	-1326.65	279.0	5.72
1051	MPP	Flow_dry	S.12 excl.	0.31	375	0.96	1.68e-14	-4.29e+00	2.55e+00	9.37e-02	-9.31e+00	7.32e-01	S.12	-1326.65	279.0	5.72
1052	MPP	EC	S.12 excl.	0.31	375	0.96	1.68e-14	-6.00e-01	7.20e-02	1.64e-14	-7.42e-01	-4.58e-01	S.12	-1326.65	279.0	5.72
1053	MPP	Intercept	S.15 excl.	0.33	366	1.01	8.74e-17	1.34e+04	4.10e+03	1.29e-03	5.29e+03	2.15e+04	S.15	-168.33	336.0	1.62
1054	MPP	Level_dry	S.15 excl.	0.33	366	1.01	8.74e-17	-8.84e+04	3.04e+04	4.11e-03	-1.48e+05	-2.83e+04	S.15	-168.33	336.0	1.62
1055	MPP	Flow	S.15 excl.	0.33	366	1.01	8.74e-17	-1.26e-01	2.32e-02	1.50e-07	-1.72e-01	-8.06e-02	S.15	-168.33	336.0	1.62
1056	MPP	Flow_dry	S.15 excl.	0.33	366	1.01	8.74e-17	-4.17e+00	2.48e+00	9.39e-02	-9.06e+00	7.17e-01	S.15	-168.33	336.0	1.62
1057	MPP	EC	S.15 excl.	0.33	366	1.01	8.74e-17	-6.17e-01	7.03e-02	7.12e-16	-7.55e-01	-4.78e-01	S.15	-168.33	336.0	1.62
1058	MPP	Intercept	S.16 excl.	0.35	366	1.01	1.66e-17	1.60e+04	4.17e+03	1.62e-04	7.80e+03	2.42e+04	S.16	-73.89	380.0	1.41
1059	MPP	Level_dry	S.16 excl.	0.35	366	1.01	1.66e-17	-1.08e+05	3.09e+04	5.96e-04	-1.69e+05	-4.69e+04	S.16	-73.89	380.0	1.41
1060	MPP	Flow	S.16 excl.	0.35	366	1.01	1.66e-17	-1.28e-01	2.32e-02	1.14e-07	-1.73e-01	-8.19e-02	S.16	-73.89	380.0	1.41
1061	MPP	Flow_dry	S.16 excl.	0.35	366	1.01	1.66e-17	-3.46e+00	2.45e+00	1.60e-01	-8.28e+00	1.37e+00	S.16	-73.89	380.0	1.41
1062	MPP	EC	S.16 excl.	0.35	366	1.01	1.66e-17	-6.36e-01	7.07e-02	1.80e-16	-7.76e-01	-4.97e-01	S.16	-73.89	380.0	1.41
1063	MPP	Intercept	S.17 excl.	0.31	369	1.08	4.02e-15	1.46e+04	4.17e+03	5.62e-04	6.40e+03	2.29e+04	S.17	-0.16	287.0	0.45
1064	MPP	Level_dry	S.17 excl.	0.31	369	1.08	4.02e-15	-9.84e+04	3.10e+04	1.74e-03	-1.59e+05	-3.73e+04	S.17	-0.16	287.0	0.45
1065	MPP	Flow	S.17 excl.	0.31	369	1.08	4.02e-15	-1.15e-01	2.35e-02	2.00e-06	-1.61e-01	-6.86e-02	S.17	-0.16	287.0	0.45
1066	MPP	Flow_dry	S.17 excl.	0.31	369	1.08	4.02e-15	-3.23e+00	2.48e+00	1.94e-01	-8.11e+00	1.66e+00	S.17	-0.16	287.0	0.45
1067	MPP	EC	S.17 excl.	0.31	369	1.08	4.02e-15	-5.84e-01	7.18e-02	4.49e-14	-7.26e-01	-4.43e-01	S.17	-0.16	287.0	0.45
1068	MPP	Intercept	S.18 excl.	0.33	370	1.02	4.86e-34	1.78e+04	3.23e+03	6.06e-08	1.15e+04	2.42e+04	S.18	-21.08	294.0	1.14
1069	MPP	Level_dry	S.18 excl.	0.33	370	1.02	4.86e-34	-1.22e+05	2.40e+04	6.18e-07	-1.69e+05	-7.44e+04	S.18	-21.08	294.0	1.14
1070	MPP	Flow	S.18 excl.	0.33	370	1.02	4.86e-34	-1.22e-01	1.64e-02	6.61e-13	-1.54e-01	-8.95e-02	S.18	-21.08	294.0	1.14
1071	MPP	Flow_dry	S.18 excl.	0.33	370	1.02	4.86e-34	-2.36e+00	1.93e+00	2.22e-01	-6.15e+00	1.43e+00	S.18	-21.08	294.0	1.14
1072	MPP	EC	S.18 excl.	0.33	370	1.02	4.86e-34	-5.98e-01	4.98e-02	1.44e-28	-6.96e-01	-5.00e-01	S.18	-21.08	294.0	1.14
1073	MPP	Intercept	S.19 excl.	0.35	271	0.9	4.19e-18	-8.01e+02	3.26e+03	8.06e-01	-7.23e+03	5.63e+03	S.19	-6.74	1657.0	1.02
1074	MPP	Level_dry	S.19 excl.	0.35	271	0.9	4.19e-18	4.77e+03	2.39e+04	8.42e-01	-4.23e+04	5.18e+04	S.19	-6.74	1657.0	1.02
1075	MPP	Flow	S.19 excl.	0.35	271	0.9	4.19e-18	-9.89e-02	1.73e-02	4.08e-08	-1.33e-01	-6.47e-02	S.19	-6.74	1657.0	1.02
1076	MPP	Flow_dry	S.19 excl.	0.35	271	0.9	4.19e-18	7.91e+00	2.05e+00	1.58e-04	3.86e+00	1.20e+01	S.19	-6.74	1657.0	1.02
1077	MPP	EC	S.19 excl.	0.35	271	0.9	4.19e-18	-3.71e-01	5.52e-02	1.87e-10	-4.80e-01	-2.62e-01	S.19	-6.74	1657.0	1.02
1078	OIT	Intercept	S.1 excl.	0.11	9	0.69	2.28e-03	-3.49e+02	1.28e+02	7.04e-03	-6.01e+02	-9.68e+01	S.1	-0.06	3.0	0.29
1079	OIT	Level_dry	S.1 excl.	0.11	9	0.69	2.28e-03	2.75e+03	9.44e+02	4.17e-03	8.83e+02	4.62e+03	S.1	-0.06	3.0	0.29
1080	OIT	Flow	S.1 excl.	0.11	9	0.69	2.28e-03	-1.80e-03	6.96e-04	1.06e-02	-3.18e-03	-4.28e-04	S.1	-0.06	3.0	0.29
1081	OIT	Flow_dry	S.1 excl.	0.11	9	0.69	2.28e-03	-1.62e-01	7.08e-02	2.33e-02	-3.02e-01	-2.24e-02	S.1	-0.06	3.0	0.29
1082	OIT	EC	S.1 excl.	0.11	9	0.69	2.28e-03	-7.88e-03	3.35e-03	2.01e-02	-1.45e-02	-1.25e-03	S.1	-0.06	3.0	0.29
1083	OIT	Intercept	S.2 excl.	0.11	9	0.7	2.27e-03	-3.56e+02	1.28e+02	6.25e-03	-6.10e+02	-1.03e+02	S.2	0.0	6.0	0.45
1084	OIT	Level_dry	S.2 excl.	0.11	9	0.7	2.27e-03	2.81e+03	9.50e+02	3.63e-03	9.33e+02	4.69e+03	S.2	0.0	6.0	0.45
1085	OIT	Flow	S.2 excl.	0.11	9	0.7	2.27e-03	-1.73e-03	7.11e-04	1.59e-02	-3.14e-03	-3.29e-04	S.2	0.0	6.0	0.45
1086	OIT	Flow_dry	S.2 excl.	0.11	9	0.7	2.27e-03	-1.78e-01	7.15e-02	1.40e-02	-3.20e-01	-3.66e-02	S.2	0.0	6.0	0.45
1087	OIT	EC	S.2 excl.	0.11	9	0.7	2.27e-03	-7.75e-03	3.39e-03	2.36e-02	-1.45e-02	-1.05e-03	S.2	0.0	6.0	0.45
1088	OIT	Intercept	S.3 excl.	0.1	9	0.71	6.63e-03	-3.23e+02	1.33e+02	1.67e-02	-5.86e+02	-5.95e+01	S.3	0.22	7.0	0.5
1089	OIT	Level_dry	S.3 excl.	0.1	9	0.71	6.63e-03	2.55e+03	9.84e+02	1.06e-02	6.05e+02	4.50e+03	S.3	0.22	7.0	0.5
1090	OIT	Flow	S.3 excl.	0.1	9	0.71	6.63e-03	-1.63e-03	7.00e-04	2.12e-02	-3.02e-03	-2.48e-04	S.3	0.22	7.0	0.5
1091	OIT	Flow_dry	S.3 excl.	0.1	9	0.71	6.63e-03	-1.52e-01	7.12e-02	3.49e-02	-2.93e-01	-1.09e-02	S.3	0.22	7.0	0.5
1092	OIT	EC	S.3 excl.	0.1	9	0.71	6.63e-03	-7.58e-03	3.75e-03	4.55e-02	-1.50e-02	-1.54e-04	S.3	0.22	7.0	0.5
1093	OIT	Intercept	S.4 excl.	0.15	9	0.68	5.22e-04	-3.95e+02	1.31e+02	3.08e-03	-6.55e+02	-1.36e+02	S.4	-4.23	7.0	0.88
1094	OIT	Level_dry	S.4 excl.	0.15	9	0.68	5.22e-04	3.12e+03	9.71e+02	1.68e-03	1.20e+03	5.04e+03	S.4	-4.23	7.0	0.88
1095	OIT	Flow	S.4 excl.	0.15	9	0.68	5.22e-04	-2.16e-03	7.15e-04	3.01e-03	-3.58e-03	-7.48e-04	S.4	-4.23	7.0	0.88
1096	OIT	Flow_dry	S.4 excl.	0.15	9	0.68	5.22e-04	-2.01e-01	7.38e-02	7.34e-03	-3.47e-01	-5.51e-02	S.4	-4.23	7.0	0.88
1097	OIT	EC	S.4 excl.	0.15	9	0.68	5.22e-04	-8.57e-03	3.39e-03	1.27e-02	-1.53e-02	-1.86e-03	S.4	-4.23	7.0	0.88
1098	OIT	Intercept	S.5 excl.	0.1	9	0.71	1.32e-02	-3.46e+02	1.37e+02	1.32e-02	-6.18e+02	-7.36e+01	S.5	0.27	6.0	0.53
1099	OIT	Level_dry	S.5 excl.	0.1	9	0.71	1.32e-02	2.73e+03	1.02e+03	8.39e-03	7.13e+02	4.75e+03	S.5	0.27	6.0	0.53
1100	OIT	Flow	S.5 excl.	0.1	9	0.71	1.32e-02	-1.84e-03	7.41e-04	1.43e-02	-3.31e-03	-3.75e-04	S.5	0.27	6.0	0.53
1101	OIT	Flow_dry	S.5 excl.	0.1	9	0.71	1.32e-02	-1.65e-01	7.40e-02	2.72e-02	-3.12e-01	-1.89e-02	S.5	0.27	6.0	0.53
1102	OIT	EC	S.5 excl.	0.1	9	0.71	1.32e-02	-9.16e-03	4.29e-03	3.47e-02	-1.77e-02	-6.71e-04	S.5	0.27	6.0	0.53
1103	OIT	Intercept	S.6 excl.	0.11	9	0.69	1.72e-03	-3.45e+02	1.26e+02	6.83e-03	-5.94e+02	-9.66e+01	S.6
1104	OIT	Level_dry	S.6 excl.	0.11	9	0.69	1.72e-03	2.72e+03	9.31e+02	3.99e-03	8.84e+02	4.56e+03	S.6
1105	OIT	Flow	S.6 excl.	0.11	9	0.69	1.72e-03	-1.79e-03	6.86e-04	9.92e-03	-3.15e-03	-4.37e-04	S.6
1106	OIT	Flow_dry	S.6 excl.	0.11	9	0.69	1.72e-03	-1.64e-01	6.98e-02	2.04e-02	-3.01e-01	-2.56e-02	S.6
1107	OIT	EC	S.6 excl.	0.11	9	0.69	1.72e-03	-8.16e-03	3.28e-03	1.39e-02	-1.46e-02	-1.68e-03	S.6
1108	OIT	Intercept	S.9 excl.	0.08	10	0.82	6.63e-02	-3.56e+02	1.77e+02	4.72e-02	-7.07e+02	-4.53e+00	S.9	0.27	4.0	0.29
1109	OIT	Level_dry	S.9 excl.	0.08	10	0.82	6.63e-02	2.80e+03	1.32e+03	3.66e-02	1.78e+02	5.43e+03	S.9	0.27	4.0	0.29
1110	OIT	Flow	S.9 excl.	0.08	10	0.82	6.63e-02	-1.67e-03	8.72e-04	5.80e-02	-3.40e-03	5.76e-05	S.9	0.27	4.0	0.29
1111	OIT	Flow_dry	S.9 excl.	0.08	10	0.82	6.63e-02	-1.76e-01	1.11e-01	1.16e-01	-3.97e-01	4.44e-02	S.9	0.27	4.0	0.29
1112	OIT	EC	S.9 excl.	0.08	10	0.82	6.63e-02	-7.45e-03	4.70e-03	1.16e-01	-1.68e-02	1.87e-03	S.9	0.27	4.0	0.29
1113	OIT	Intercept	S.11 excl.	0.12	9	0.69	1.28e-03	-3.65e+02	1.29e+02	5.48e-03	-6.20e+02	-1.09e+02	S.11	-6.76	12.0	1.23
1114	OIT	Level_dry	S.11 excl.	0.12	9	0.69	1.28e-03	2.88e+03	9.57e+02	3.14e-03	9.86e+02	4.77e+03	S.11	-6.76	12.0	1.23
1115	OIT	Flow	S.11 excl.	0.12	9	0.69	1.28e-03	-3.95e-03	1.68e-03	2.05e-02	-7.27e-03	-6.18e-04	S.11	-6.76	12.0	1.23
1116	OIT	Flow_dry	S.11 excl.	0.12	9	0.69	1.28e-03	-1.69e-01	7.17e-02	2.00e-02	-3.11e-01	-2.70e-02	S.11	-6.76	12.0	1.23
1117	OIT	EC	S.11 excl.	0.12	9	0.69	1.28e-03	-9.08e-03	3.39e-03	8.31e-03	-1.58e-02	-2.38e-03	S.11	-6.76	12.0	1.23
1118	OIT	Intercept	S.12 excl.	0.13	9	0.7	1.61e-03	-4.02e+02	1.37e+02	3.91e-03	-6.73e+02	-1.31e+02	S.12	-0.54	6.0	0.58
1119	OIT	Level_dry	S.12 excl.	0.13	9	0.7	1.61e-03	3.14e+03	1.01e+03	2.38e-03	1.14e+03	5.14e+03	S.12	-0.54	6.0	0.58
1120	OIT	Flow	S.12 excl.	0.13	9	0.7	1.61e-03	-1.79e-03	7.10e-04	1.28e-02	-3.20e-03	-3.87e-04	S.12	-0.54	6.0	0.58
1121	OIT	Flow_dry	S.12 excl.	0.13	9	0.7	1.61e-03	-1.65e-01	7.30e-02	2.51e-02	-3.10e-01	-2.10e-02	S.12	-0.54	6.0	0.58
1122	OIT	EC	S.12 excl.	0.13	9	0.7	1.61e-03	-7.76e-03	3.44e-03	2.58e-02	-1.46e-02	-9.55e-04	S.12	-0.54	6.0	0.58
1123	OIT	Intercept	S.15 excl.	0.23	5	0.44	1.65e-07	-3.14e+02	7.46e+01	4.69e-05	-4.61e+02	-1.66e+02	S.15	-1.71	46.0	0.93
1124	OIT	Level_dry	S.15 excl.	0.23	5	0.44	1.65e-07	2.45e+03	5.52e+02	1.86e-05	1.36e+03	3.54e+03	S.15	-1.71	46.0	0.93
1125	OIT	Flow	S.15 excl.	0.23	5	0.44	1.65e-07	-1.28e-03	4.09e-04	2.04e-03	-2.09e-03	-4.76e-04	S.15	-1.71	46.0	0.93
1126	OIT	Flow_dry	S.15 excl.	0.23	5	0.44	1.65e-07	-1.06e-01	4.16e-02	1.17e-02	-1.89e-01	-2.41e-02	S.15	-1.71	46.0	0.93
1127	OIT	EC	S.15 excl.	0.23	5	0.44	1.65e-07	-7.99e-03	1.94e-03	6.72e-05	-1.18e-02	-4.15e-03	S.15	-1.71	46.0	0.93
1128	OIT	Intercept	S.16 excl.	0.11	9	0.69	1.72e-03	-3.45e+02	1.26e+02	6.83e-03	-5.94e+02	-9.66e+01	S.16
1129	OIT	Level_dry	S.16 excl.	0.11	9	0.69	1.72e-03	2.72e+03	9.31e+02	3.99e-03	8.84e+02	4.56e+03	S.16
1130	OIT	Flow	S.16 excl.	0.11	9	0.69	1.72e-03	-1.79e-03	6.86e-04	9.92e-03	-3.15e-03	-4.37e-04	S.16
1131	OIT	Flow_dry	S.16 excl.	0.11	9	0.69	1.72e-03	-1.64e-01	6.98e-02	2.04e-02	-3.01e-01	-2.56e-02	S.16
1132	OIT	EC	S.16 excl.	0.11	9	0.69	1.72e-03	-8.16e-03	3.28e-03	1.39e-02	-1.46e-02	-1.68e-03	S.16
1133	OIT	Intercept	S.17 excl.	0.11	9	0.69	1.72e-03	-3.45e+02	1.26e+02	6.83e-03	-5.94e+02	-9.66e+01	S.17
1134	OIT	Level_dry	S.17 excl.	0.11	9	0.69	1.72e-03	2.72e+03	9.31e+02	3.99e-03	8.84e+02	4.56e+03	S.17
1135	OIT	Flow	S.17 excl.	0.11	9	0.69	1.72e-03	-1.79e-03	6.86e-04	9.92e-03	-3.15e-03	-4.37e-04	S.17
1136	OIT	Flow_dry	S.17 excl.	0.11	9	0.69	1.72e-03	-1.64e-01	6.98e-02	2.04e-02	-3.01e-01	-2.56e-02	S.17
1137	OIT	EC	S.17 excl.	0.11	9	0.69	1.72e-03	-8.16e-03	3.28e-03	1.39e-02	-1.46e-02	-1.68e-03	S.17
1138	OIT	Intercept	S.18 excl.	0.1	9	0.69	6.73e-06	-3.32e+02	9.71e+01	7.13e-04	-5.24e+02	-1.41e+02	S.18	-0.69	2.0	0.35
1139	OIT	Level_dry	S.18 excl.	0.1	9	0.69	6.73e-06	2.63e+03	7.20e+02	3.08e-04	1.21e+03	4.05e+03	S.18	-0.69	2.0	0.35
1140	OIT	Flow	S.18 excl.	0.1	9	0.69	6.73e-06	-1.79e-03	4.89e-04	2.95e-04	-2.76e-03	-8.30e-04	S.18	-0.69	2.0	0.35
1141	OIT	Flow_dry	S.18 excl.	0.1	9	0.69	6.73e-06	-1.62e-01	5.35e-02	2.62e-03	-2.68e-01	-5.71e-02	S.18	-0.69	2.0	0.35
1142	OIT	EC	S.18 excl.	0.1	9	0.69	6.73e-06	-8.05e-03	2.36e-03	7.28e-04	-1.27e-02	-3.41e-03	S.18	-0.69	2.0	0.35
1143	OIT	Intercept	S.19 excl.	0.12	9	0.7	1.41e-03	-2.12e+02	1.60e+02	1.87e-01	-5.28e+02	1.04e+02	S.19	-10.06	8.0	0.82
1144	OIT	Level_dry	S.19 excl.	0.12	9	0.7	1.41e-03	1.82e+03	1.15e+03	1.15e-01	-4.51e+02	4.09e+03	S.19	-10.06	8.0	0.82
1145	OIT	Flow	S.19 excl.	0.12	9	0.7	1.41e-03	-2.00e-03	7.25e-04	6.62e-03	-3.43e-03	-5.66e-04	S.19	-10.06	8.0	0.82
1146	OIT	Flow_dry	S.19 excl.	0.12	9	0.7	1.41e-03	-2.35e-01	8.68e-02	7.71e-03	-4.07e-01	-6.32e-02	S.19	-10.06	8.0	0.82
1147	OIT	EC	S.19 excl.	0.12	9	0.7	1.41e-03	-1.12e-02	3.98e-03	5.64e-03	-1.91e-02	-3.32e-03	S.19	-10.06	8.0	0.82
1148	MeBT	Intercept	S.1 excl.	0.24	541	0.66	2.05e-05	1.32e+03	1.32e+02	2.60e-16	1.06e+03	1.59e+03	S.1	-0.14	779.0	0.96
1149	MeBT	Flow	S.1 excl.	0.24	541	0.66	2.05e-05	-1.81e-01	1.29e-01	1.63e-01	-4.37e-01	7.47e-02	S.1	-0.14	779.0	0.96
1150	MeBT	EC	S.1 excl.	0.24	541	0.66	2.05e-05	-4.32e-01	1.77e-01	1.64e-02	-7.83e-01	-8.10e-02	S.1	-0.14	779.0	0.96
1151	MeBT	NH4-N	S.1 excl.	0.24	541	0.66	2.05e-05	-4.12e+01	1.12e+01	4.21e-04	-6.35e+01	-1.89e+01	S.1	-0.14	779.0	0.96
1152	MeBT	Intercept	S.2 excl.	0.24	553	0.66	1.14e-05	1.13e+03	1.42e+02	4.26e-12	8.46e+02	1.41e+03	S.2	-20.13	959.0	2.01
1153	MeBT	Flow	S.2 excl.	0.24	553	0.66	1.14e-05	1.81e-01	1.70e-01	2.90e-01	-1.57e-01	5.19e-01	S.2	-20.13	959.0	2.01
1154	MeBT	EC	S.2 excl.	0.24	553	0.66	1.14e-05	-3.55e-01	1.81e-01	5.24e-02	-7.14e-01	3.72e-03	S.2	-20.13	959.0	2.01
1155	MeBT	NH4-N	S.2 excl.	0.24	553	0.66	1.14e-05	-3.68e+01	1.16e+01	2.00e-03	-5.97e+01	-1.38e+01	S.2	-20.13	959.0	2.01
1156	MeBT	Intercept	S.3 excl.	0.24	546	0.67	2.61e-05	1.23e+03	1.31e+02	7.29e-15	9.66e+02	1.49e+03	S.3	-0.07	683.0	0.76
1157	MeBT	Flow	S.3 excl.	0.24	546	0.67	2.61e-05	-3.44e-02	1.26e-01	7.86e-01	-2.85e-01	2.16e-01	S.3	-0.07	683.0	0.76
1158	MeBT	EC	S.3 excl.	0.24	546	0.67	2.61e-05	-4.35e-01	1.95e-01	2.84e-02	-8.23e-01	-4.71e-02	S.3	-0.07	683.0	0.76
1159	MeBT	NH4-N	S.3 excl.	0.24	546	0.67	2.61e-05	-3.71e+01	1.19e+01	2.56e-03	-6.08e+01	-1.34e+01	S.3	-0.07	683.0	0.76
1160	MeBT	Intercept	S.4 excl.	0.21	558	0.68	4.02e-05	1.24e+03	1.32e+02	3.55e-15	9.77e+02	1.50e+03	S.4
1161	MeBT	Flow	S.4 excl.	0.21	558	0.68	4.02e-05	-5.66e-02	1.27e-01	6.55e-01	-3.08e-01	1.94e-01	S.4
1162	MeBT	EC	S.4 excl.	0.21	558	0.68	4.02e-05	-3.74e-01	1.80e-01	4.07e-02	-7.31e-01	-1.62e-02	S.4
1163	MeBT	NH4-N	S.4 excl.	0.21	558	0.68	4.02e-05	-4.02e+01	1.15e+01	7.26e-04	-6.30e+01	-1.73e+01	S.4
1164	MeBT	Intercept	S.5 excl.	0.22	565	0.66	6.43e-05	1.28e+03	1.49e+02	2.57e-13	9.85e+02	1.58e+03	S.5	-64.79	452.0	1.21
1165	MeBT	Flow	S.5 excl.	0.22	565	0.66	6.43e-05	-7.16e-02	1.30e-01	5.83e-01	-3.30e-01	1.87e-01	S.5	-64.79	452.0	1.21
1166	MeBT	EC	S.5 excl.	0.22	565	0.66	6.43e-05	-3.88e-01	2.84e-01	1.76e-01	-9.53e-01	1.77e-01	S.5	-64.79	452.0	1.21
1167	MeBT	NH4-N	S.5 excl.	0.22	565	0.66	6.43e-05	-4.17e+01	1.28e+01	1.54e-03	-6.70e+01	-1.63e+01	S.5	-64.79	452.0	1.21
1168	MeBT	Intercept	S.6 excl.	0.21	561	0.67	5.22e-05	1.24e+03	1.33e+02	4.94e-15	9.78e+02	1.51e+03	S.6	-84.62	427.0	1.22
1169	MeBT	Flow	S.6 excl.	0.21	561	0.67	5.22e-05	-6.43e-02	1.27e-01	6.15e-01	-3.17e-01	1.89e-01	S.6	-84.62	427.0	1.22
1170	MeBT	EC	S.6 excl.	0.21	561	0.67	5.22e-05	-3.32e-01	1.88e-01	8.01e-02	-7.06e-01	4.06e-02	S.6	-84.62	427.0	1.22
1171	MeBT	NH4-N	S.6 excl.	0.21	561	0.67	5.22e-05	-4.19e+01	1.17e+01	5.61e-04	-6.51e+01	-1.86e+01	S.6	-84.62	427.0	1.22
1172	MeBT	Intercept	S.9 excl.	0.07	390	0.73	2.13e-01	5.31e+02	1.37e+02	2.65e-04	2.57e+02	8.06e+02	S.9	-1.59	999.0	0.74
1173	MeBT	Flow	S.9 excl.	0.07	390	0.73	2.13e-01	9.02e-02	9.36e-02	3.39e-01	-9.71e-02	2.77e-01	S.9	-1.59	999.0	0.74
1174	MeBT	EC	S.9 excl.	0.07	390	0.73	2.13e-01	9.53e-02	1.42e-01	5.05e-01	-1.89e-01	3.80e-01	S.9	-1.59	999.0	0.74
1175	MeBT	NH4-N	S.9 excl.	0.07	390	0.73	2.13e-01	-1.20e+01	9.05e+00	1.88e-01	-3.01e+01	6.04e+00	S.9	-1.59	999.0	0.74
1176	MeBT	Intercept	S.11 excl.	0.21	558	0.68	4.02e-05	1.24e+03	1.32e+02	3.55e-15	9.77e+02	1.50e+03	S.11
1177	MeBT	Flow	S.11 excl.	0.21	558	0.68	4.02e-05	-5.66e-02	1.27e-01	6.55e-01	-3.08e-01	1.94e-01	S.11
1178	MeBT	EC	S.11 excl.	0.21	558	0.68	4.02e-05	-3.74e-01	1.80e-01	4.07e-02	-7.31e-01	-1.62e-02	S.11
1179	MeBT	NH4-N	S.11 excl.	0.21	558	0.68	4.02e-05	-4.02e+01	1.15e+01	7.26e-04	-6.30e+01	-1.73e+01	S.11
1180	MeBT	Intercept	S.12 excl.	0.21	558	0.68	4.02e-05	1.24e+03	1.32e+02	3.55e-15	9.77e+02	1.50e+03	S.12
1181	MeBT	Flow	S.12 excl.	0.21	558	0.68	4.02e-05	-5.66e-02	1.27e-01	6.55e-01	-3.08e-01	1.94e-01	S.12
1182	MeBT	EC	S.12 excl.	0.21	558	0.68	4.02e-05	-3.74e-01	1.80e-01	4.07e-02	-7.31e-01	-1.62e-02	S.12
1183	MeBT	NH4-N	S.12 excl.	0.21	558	0.68	4.02e-05	-4.02e+01	1.15e+01	7.26e-04	-6.30e+01	-1.73e+01	S.12
1184	MeBT	Intercept	S.15 excl.	0.22	562	0.68	4.48e-05	1.25e+03	1.35e+02	7.13e-15	9.85e+02	1.52e+03	S.15	-0.47	419.0	0.65
1185	MeBT	Flow	S.15 excl.	0.22	562	0.68	4.48e-05	-6.56e-02	1.28e-01	6.11e-01	-3.21e-01	1.89e-01	S.15	-0.47	419.0	0.65
1186	MeBT	EC	S.15 excl.	0.22	562	0.68	4.48e-05	-3.82e-01	1.82e-01	3.84e-02	-7.42e-01	-2.09e-02	S.15	-0.47	419.0	0.65
1187	MeBT	NH4-N	S.15 excl.	0.22	562	0.68	4.48e-05	-4.03e+01	1.16e+01	7.70e-04	-6.33e+01	-1.73e+01	S.15	-0.47	419.0	0.65
1188	MeBT	Intercept	S.16 excl.	0.2	563	0.68	7.64e-05	1.24e+03	1.34e+02	6.07e-15	9.77e+02	1.51e+03	S.16	-4.07	216.0	0.61
1189	MeBT	Flow	S.16 excl.	0.2	563	0.68	7.64e-05	-5.83e-02	1.28e-01	6.49e-01	-3.12e-01	1.95e-01	S.16	-4.07	216.0	0.61
1190	MeBT	EC	S.16 excl.	0.2	563	0.68	7.64e-05	-3.86e-01	1.83e-01	3.80e-02	-7.50e-01	-2.18e-02	S.16	-4.07	216.0	0.61
1191	MeBT	NH4-N	S.16 excl.	0.2	563	0.68	7.64e-05	-3.89e+01	1.19e+01	1.52e-03	-6.25e+01	-1.52e+01	S.16	-4.07	216.0	0.61
1192	MeBT	Intercept	S.17 excl.	0.3	546	0.64	1.07e-06	1.43e+03	1.42e+02	3.24e-16	1.15e+03	1.72e+03	S.17	-12.82	706.0	1.36
1193	MeBT	Flow	S.17 excl.	0.3	546	0.64	1.07e-06	-1.13e-01	1.35e-01	4.06e-01	-3.82e-01	1.56e-01	S.17	-12.82	706.0	1.36
1194	MeBT	EC	S.17 excl.	0.3	546	0.64	1.07e-06	-4.93e-01	1.81e-01	7.80e-03	-8.54e-01	-1.33e-01	S.17	-12.82	706.0	1.36
1195	MeBT	NH4-N	S.17 excl.	0.3	546	0.64	1.07e-06	-4.82e+01	1.17e+01	8.69e-05	-7.15e+01	-2.50e+01	S.17	-12.82	706.0	1.36
1196	MeBT	Intercept	S.18 excl.	0.18	586	0.67	1.82e-07	1.27e+03	9.99e+01	1.28e-26	1.07e+03	1.47e+03	S.18	-9.09	237.0	0.6
1197	MeBT	Flow	S.18 excl.	0.18	586	0.67	1.82e-07	-7.16e-02	9.36e-02	4.45e-01	-2.56e-01	1.13e-01	S.18	-9.09	237.0	0.6
1198	MeBT	EC	S.18 excl.	0.18	586	0.67	1.82e-07	-3.78e-01	1.33e-01	5.03e-03	-6.40e-01	-1.15e-01	S.18	-9.09	237.0	0.6
1199	MeBT	NH4-N	S.18 excl.	0.18	586	0.67	1.82e-07	-4.41e+01	1.03e+01	3.03e-05	-6.44e+01	-2.38e+01	S.18	-9.09	237.0	0.6
1200	MeBT	Intercept	S.19 excl.	0.22	559	0.68	3.77e-05	1.22e+03	1.36e+02	3.24e-14	9.46e+02	1.49e+03	S.19		476.0	0.87
1201	MeBT	Flow	S.19 excl.	0.22	559	0.68	3.77e-05	-1.00e-02	1.42e-01	9.44e-01	-2.91e-01	2.71e-01	S.19		476.0	0.87
1202	MeBT	EC	S.19 excl.	0.22	559	0.68	3.77e-05	-3.76e-01	1.81e-01	4.00e-02	-7.35e-01	-1.75e-02	S.19		476.0	0.87
1203	MeBT	NH4-N	S.19 excl.	0.22	559	0.68	3.77e-05	-3.90e+01	1.16e+01	1.15e-03	-6.21e+01	-1.59e+01	S.19		476.0	0.87
1204	BT	Intercept	S.1 excl.	0.67	498	0.5	2.77e-23	3.46e+02	1.38e+02	1.35e-02	7.30e+01	6.19e+02	S.1	-0.01	601.0	0.54
1205	BT	Flow	S.1 excl.	0.67	498	0.5	2.77e-23	-1.32e-01	1.72e-01	4.43e-01	-4.74e-01	2.09e-01	S.1	-0.01	601.0	0.54
1206	BT	EC	S.1 excl.	0.67	498	0.5	2.77e-23	7.51e-02	1.40e-01	5.92e-01	-2.02e-01	3.52e-01	S.1	-0.01	601.0	0.54
1207	BT	NH4-N	S.1 excl.	0.67	498	0.5	2.77e-23	1.26e+02	1.02e+01	1.51e-21	1.06e+02	1.47e+02	S.1	-0.01	601.0	0.54
1208	BT	Intercept	S.2 excl.	0.64	508	0.5	2.24e-23	2.89e+02	1.36e+02	3.58e-02	1.96e+01	5.59e+02	S.2		215.0	0.85
1209	BT	Flow	S.2 excl.	0.64	508	0.5	2.24e-23	-3.71e-04	1.73e-01	9.98e-01	-3.43e-01	3.42e-01	S.2		215.0	0.85
1210	BT	EC	S.2 excl.	0.64	508	0.5	2.24e-23	7.15e-02	1.42e-01	6.16e-01	-2.10e-01	3.53e-01	S.2		215.0	0.85
1211	BT	NH4-N	S.2 excl.	0.64	508	0.5	2.24e-23	1.27e+02	1.03e+01	4.35e-22	1.07e+02	1.47e+02	S.2		215.0	0.85
1212	BT	Intercept	S.3 excl.	0.75	414	0.41	2.29e-29	2.94e+02	1.10e+02	8.57e-03	7.66e+01	5.12e+02	S.3	-0.28	1131.0	0.97
1213	BT	Flow	S.3 excl.	0.75	414	0.41	2.29e-29	-3.71e-03	1.31e-01	9.78e-01	-2.64e-01	2.57e-01	S.3	-0.28	1131.0	0.97
1214	BT	EC	S.3 excl.	0.75	414	0.41	2.29e-29	-9.40e-02	1.21e-01	4.41e-01	-3.35e-01	1.47e-01	S.3	-0.28	1131.0	0.97
1215	BT	NH4-N	S.3 excl.	0.75	414	0.41	2.29e-29	1.33e+02	8.66e+00	8.28e-28	1.16e+02	1.51e+02	S.3	-0.28	1131.0	0.97
1216	BT	Intercept	S.4 excl.	0.64	511	0.49	1.02e-22	3.39e+02	1.35e+02	1.33e-02	7.23e+01	6.06e+02	S.4	-14.62	373.0	1.11
1217	BT	Flow	S.4 excl.	0.64	511	0.49	1.02e-22	-5.23e-02	1.60e-01	7.44e-01	-3.69e-01	2.65e-01	S.4	-14.62	373.0	1.11
1218	BT	EC	S.4 excl.	0.64	511	0.49	1.02e-22	5.71e-02	1.42e-01	6.88e-01	-2.24e-01	3.38e-01	S.4	-14.62	373.0	1.11
1219	BT	NH4-N	S.4 excl.	0.64	511	0.49	1.02e-22	1.25e+02	1.04e+01	3.74e-21	1.04e+02	1.46e+02	S.4	-14.62	373.0	1.11
1220	BT	Intercept	S.5 excl.	0.65	516	0.5	3.12e-22	3.19e+02	1.34e+02	1.93e-02	5.28e+01	5.85e+02	S.5	-1.82	325.0	0.58
1221	BT	Flow	S.5 excl.	0.65	516	0.5	3.12e-22	-3.07e-02	1.61e-01	8.49e-01	-3.49e-01	2.88e-01	S.5	-1.82	325.0	0.58
1222	BT	EC	S.5 excl.	0.65	516	0.5	3.12e-22	7.96e-02	1.45e-01	5.84e-01	-2.08e-01	3.67e-01	S.5	-1.82	325.0	0.58
1223	BT	NH4-N	S.5 excl.	0.65	516	0.5	3.12e-22	1.26e+02	1.05e+01	8.04e-21	1.05e+02	1.46e+02	S.5	-1.82	325.0	0.58
1224	BT	Intercept	S.6 excl.	0.65	508	0.49	5.97e-23	2.01e+02	1.44e+02	1.68e-01	-8.57e+01	4.87e+02	S.6	-7.86	769.0	1.4
1225	BT	Flow	S.6 excl.	0.65	508	0.49	5.97e-23	-3.45e-02	1.58e-01	8.28e-01	-3.48e-01	2.79e-01	S.6	-7.86	769.0	1.4
1226	BT	EC	S.6 excl.	0.65	508	0.49	5.97e-23	4.48e-01	2.49e-01	7.57e-02	-4.72e-02	9.43e-01	S.6	-7.86	769.0	1.4
1227	BT	NH4-N	S.6 excl.	0.65	508	0.49	5.97e-23	1.17e+02	1.14e+01	1.88e-17	9.49e+01	1.40e+02	S.6	-7.86	769.0	1.4
1228	BT	Intercept	S.9 excl.	0.63	559	0.49	1.73e-17	2.44e+02	1.77e+02	1.72e-01	-1.08e+02	5.96e+02	S.9	-0.12	259.0	0.44
1229	BT	Flow	S.9 excl.	0.63	559	0.49	1.73e-17	-2.10e-02	1.77e-01	9.06e-01	-3.73e-01	3.31e-01	S.9	-0.12	259.0	0.44
1230	BT	EC	S.9 excl.	0.63	559	0.49	1.73e-17	1.11e-01	1.73e-01	5.22e-01	-2.32e-01	4.55e-01	S.9	-0.12	259.0	0.44
1231	BT	NH4-N	S.9 excl.	0.63	559	0.49	1.73e-17	1.29e+02	1.20e+01	3.16e-17	1.05e+02	1.53e+02	S.9	-0.12	259.0	0.44
1232	BT	Intercept	S.11 excl.	0.64	508	0.5	2.16e-23	2.90e+02	1.35e+02	3.41e-02	2.21e+01	5.57e+02	S.11		240.0	0.87
1233	BT	Flow	S.11 excl.	0.64	508	0.5	2.16e-23	5.98e-03	1.77e-01	9.73e-01	-3.44e-01	3.56e-01	S.11		240.0	0.87
1234	BT	EC	S.11 excl.	0.64	508	0.5	2.16e-23	6.29e-02	1.41e-01	6.56e-01	-2.16e-01	3.42e-01	S.11		240.0	0.87
1235	BT	NH4-N	S.11 excl.	0.64	508	0.5	2.16e-23	1.27e+02	1.04e+01	5.65e-22	1.07e+02	1.48e+02	S.11		240.0	0.87
1236	BT	Intercept	S.12 excl.	0.64	522	0.5	1.77e-21	3.05e+02	1.35e+02	2.62e-02	3.69e+01	5.74e+02	S.12	0.11	216.0	0.44
1237	BT	Flow	S.12 excl.	0.64	522	0.5	1.77e-21	-1.97e-02	1.65e-01	9.05e-01	-3.46e-01	3.07e-01	S.12	0.11	216.0	0.44
1238	BT	EC	S.12 excl.	0.64	522	0.5	1.77e-21	6.76e-02	1.45e-01	6.43e-01	-2.21e-01	3.56e-01	S.12	0.11	216.0	0.44
1239	BT	NH4-N	S.12 excl.	0.64	522	0.5	1.77e-21	1.26e+02	1.07e+01	1.71e-20	1.05e+02	1.48e+02	S.12	0.11	216.0	0.44
1240	BT	Intercept	S.15 excl.	0.67	499	0.49	8.39e-24	3.39e+02	1.33e+02	1.21e-02	7.60e+01	6.02e+02	S.15	-0.71	622.0	0.71
1241	BT	Flow	S.15 excl.	0.67	499	0.49	8.39e-24	-6.65e-02	1.58e-01	6.75e-01	-3.80e-01	2.47e-01	S.15	-0.71	622.0	0.71
1242	BT	EC	S.15 excl.	0.67	499	0.49	8.39e-24	5.32e-02	1.39e-01	7.03e-01	-2.23e-01	3.29e-01	S.15	-0.71	622.0	0.71
1243	BT	NH4-N	S.15 excl.	0.67	499	0.49	8.39e-24	1.27e+02	1.01e+01	2.78e-22	1.07e+02	1.48e+02	S.15	-0.71	622.0	0.71
1244	BT	Intercept	S.16 excl.	0.65	501	0.49	5.60e-24	3.21e+02	1.30e+02	1.50e-02	6.37e+01	5.78e+02	S.16		887.0	3.51
1245	BT	Flow	S.16 excl.	0.65	501	0.49	5.60e-24	-3.64e-02	1.56e-01	8.16e-01	-3.45e-01	2.73e-01	S.16		887.0	3.51
1246	BT	EC	S.16 excl.	0.65	501	0.49	5.60e-24	5.06e-02	1.39e-01	7.17e-01	-2.25e-01	3.26e-01	S.16		887.0	3.51
1247	BT	NH4-N	S.16 excl.	0.65	501	0.49	5.60e-24	1.27e+02	1.02e+01	1.66e-22	1.07e+02	1.47e+02	S.16		887.0	3.51
1248	BT	Intercept	S.17 excl.	0.65	518	0.49	1.32e-21	2.80e+02	1.49e+02	6.35e-02	-1.60e+01	5.77e+02	S.17	-7.92	398.0	0.86
1249	BT	Flow	S.17 excl.	0.65	518	0.49	1.32e-21	8.28e-02	1.93e-01	6.70e-01	-3.01e-01	4.67e-01	S.17	-7.92	398.0	0.86
1250	BT	EC	S.17 excl.	0.65	518	0.49	1.32e-21	2.18e-02	1.48e-01	8.83e-01	-2.72e-01	3.16e-01	S.17	-7.92	398.0	0.86
1251	BT	NH4-N	S.17 excl.	0.65	518	0.49	1.32e-21	1.30e+02	1.11e+01	2.58e-20	1.08e+02	1.52e+02	S.17	-7.92	398.0	0.86
1252	BT	Intercept	S.18 excl.	0.54	500	0.58	1.74e-32	2.91e+02	9.32e+01	2.07e-03	1.07e+02	4.75e+02	S.18	0.11	564.0	0.24
1253	BT	Flow	S.18 excl.	0.54	500	0.58	1.74e-32	-1.53e-02	1.10e-01	8.89e-01	-2.32e-01	2.01e-01	S.18	0.11	564.0	0.24
1254	BT	EC	S.18 excl.	0.54	500	0.58	1.74e-32	7.75e-02	9.74e-02	4.27e-01	-1.15e-01	2.70e-01	S.18	0.11	564.0	0.24
1255	BT	NH4-N	S.18 excl.	0.54	500	0.58	1.74e-32	1.22e+02	8.91e+00	2.84e-30	1.04e+02	1.40e+02	S.18	0.11	564.0	0.24
1256	BT	Intercept	S.19 excl.	0.64	506	0.5	9.80e-24	3.03e+02	1.31e+02	2.21e-02	4.43e+01	5.62e+02	S.19
1257	BT	Flow	S.19 excl.	0.64	506	0.5	9.80e-24	-2.67e-02	1.57e-01	8.66e-01	-3.38e-01	2.85e-01	S.19
1258	BT	EC	S.19 excl.	0.64	506	0.5	9.80e-24	6.45e-02	1.40e-01	6.46e-01	-2.13e-01	3.42e-01	S.19
1259	BT	NH4-N	S.19 excl.	0.64	506	0.5	9.80e-24	1.27e+02	1.03e+01	2.83e-22	1.06e+02	1.47e+02	S.19
1260	DEET	Intercept	S.1 excl.	0.12	168	1.07	7.01e-05	2.45e+02	2.76e+01	9.89e-16	1.91e+02	3.00e+02	S.1		422.0	0.67
1261	DEET	Flow	S.1 excl.	0.12	168	1.07	7.01e-05	-3.98e-02	1.13e-02	5.58e-04	-6.21e-02	-1.75e-02	S.1		422.0	0.67
1262	DEET	EC	S.1 excl.	0.12	168	1.07	7.01e-05	-1.27e-01	3.29e-02	1.55e-04	-1.92e-01	-6.23e-02	S.1		422.0	0.67
1263	DEET	NH4-N	S.1 excl.	0.12	168	1.07	7.01e-05	1.54e+00	2.83e+00	5.88e-01	-4.05e+00	7.13e+00	S.1		422.0	0.67
1264	DEET	Intercept	S.2 excl.	0.12	171	1.06	5.56e-05	2.50e+02	2.81e+01	9.64e-16	1.94e+02	3.05e+02	S.2		41.0	0.48
1265	DEET	Flow	S.2 excl.	0.12	171	1.06	5.56e-05	-4.07e-02	1.15e-02	5.44e-04	-6.34e-02	-1.79e-02	S.2		41.0	0.48
1266	DEET	EC	S.2 excl.	0.12	171	1.06	5.56e-05	-1.31e-01	3.34e-02	1.32e-04	-1.97e-01	-6.49e-02	S.2		41.0	0.48
1267	DEET	NH4-N	S.2 excl.	0.12	171	1.06	5.56e-05	1.74e+00	2.88e+00	5.47e-01	-3.95e+00	7.43e+00	S.2		41.0	0.48
1268	DEET	Intercept	S.3 excl.	0.13	171	1.07	5.42e-05	2.49e+02	2.81e+01	9.86e-16	1.94e+02	3.05e+02	S.3		13.0	0.12
1269	DEET	Flow	S.3 excl.	0.13	171	1.07	5.42e-05	-4.09e-02	1.15e-02	4.88e-04	-6.36e-02	-1.82e-02	S.3		13.0	0.12
1270	DEET	EC	S.3 excl.	0.13	171	1.07	5.42e-05	-1.30e-01	3.35e-02	1.42e-04	-1.97e-01	-6.43e-02	S.3		13.0	0.12
1271	DEET	NH4-N	S.3 excl.	0.13	171	1.07	5.42e-05	1.75e+00	2.88e+00	5.44e-01	-3.94e+00	7.45e+00	S.3		13.0	0.12
1272	DEET	Intercept	S.4 excl.	0.13	171	1.06	5.14e-05	2.52e+02	2.82e+01	7.97e-16	1.96e+02	3.07e+02	S.4	-628.69	111.0	1.91
1273	DEET	Flow	S.4 excl.	0.13	171	1.06	5.14e-05	-4.15e-02	1.15e-02	4.19e-04	-6.42e-02	-1.87e-02	S.4	-628.69	111.0	1.91
1274	DEET	EC	S.4 excl.	0.13	171	1.06	5.14e-05	-1.30e-01	3.35e-02	1.43e-04	-1.96e-01	-6.42e-02	S.4	-628.69	111.0	1.91
1275	DEET	NH4-N	S.4 excl.	0.13	171	1.06	5.14e-05	1.59e+00	2.89e+00	5.84e-01	-4.12e+00	7.29e+00	S.4	-628.69	111.0	1.91
1276	DEET	Intercept	S.5 excl.	0.11	180	1.02	6.49e-04	2.65e+02	3.12e+01	2.16e-14	2.04e+02	3.27e+02	S.5	-2.71	103.0	1.69
1277	DEET	Flow	S.5 excl.	0.11	180	1.02	6.49e-04	-4.44e-02	1.22e-02	4.02e-04	-6.85e-02	-2.02e-02	S.5	-2.71	103.0	1.69
1278	DEET	EC	S.5 excl.	0.11	180	1.02	6.49e-04	-1.27e-01	4.40e-02	4.42e-03	-2.14e-01	-4.03e-02	S.5	-2.71	103.0	1.69
1279	DEET	NH4-N	S.5 excl.	0.11	180	1.02	6.49e-04	9.56e-01	3.10e+00	7.58e-01	-5.17e+00	7.08e+00	S.5	-2.71	103.0	1.69
1280	DEET	Intercept	S.6 excl.	0.11	175	1.04	3.81e-04	2.58e+02	3.03e+01	1.31e-14	1.98e+02	3.18e+02	S.6	-53.19	77.0	1.84
1281	DEET	Flow	S.6 excl.	0.11	175	1.04	3.81e-04	-4.23e-02	1.18e-02	4.73e-04	-6.57e-02	-1.89e-02	S.6	-53.19	77.0	1.84
1282	DEET	EC	S.6 excl.	0.11	175	1.04	3.81e-04	-1.48e-01	4.75e-02	2.23e-03	-2.42e-01	-5.38e-02	S.6	-53.19	77.0	1.84
1283	DEET	NH4-N	S.6 excl.	0.11	175	1.04	3.81e-04	1.86e+00	3.04e+00	5.42e-01	-4.15e+00	7.87e+00	S.6	-53.19	77.0	1.84
1284	DEET	Intercept	S.9 excl.	0.24	125	0.83	8.63e-08	2.59e+02	2.72e+01	1.43e-16	2.05e+02	3.12e+02	S.9	-0.0	275.0	1.41
1285	DEET	Flow	S.9 excl.	0.24	125	0.83	8.63e-08	-4.27e-02	9.09e-03	6.59e-06	-6.07e-02	-2.47e-02	S.9	-0.0	275.0	1.41
1286	DEET	EC	S.9 excl.	0.24	125	0.83	8.63e-08	-1.36e-01	2.69e-02	1.40e-06	-1.90e-01	-8.30e-02	S.9	-0.0	275.0	1.41
1287	DEET	NH4-N	S.9 excl.	0.24	125	0.83	8.63e-08	1.56e+00	2.25e+00	4.89e-01	-2.89e+00	6.01e+00	S.9	-0.0	275.0	1.41
1288	DEET	Intercept	S.11 excl.	0.09	177	1.02	2.77e-03	2.27e+02	3.77e+01	1.28e-08	1.52e+02	3.01e+02	S.11	-1046.54	208.0	10.62
1289	DEET	Flow	S.11 excl.	0.09	177	1.02	2.77e-03	3.54e-03	4.17e-02	9.33e-01	-7.88e-02	8.59e-02	S.11	-1046.54	208.0	10.62
1290	DEET	EC	S.11 excl.	0.09	177	1.02	2.77e-03	-1.31e-01	3.47e-02	2.26e-04	-2.00e-01	-6.26e-02	S.11	-1046.54	208.0	10.62
1291	DEET	NH4-N	S.11 excl.	0.09	177	1.02	2.77e-03	2.78e+00	3.18e+00	3.84e-01	-3.51e+00	9.07e+00	S.11	-1046.54	208.0	10.62
1292	DEET	Intercept	S.12 excl.	0.14	170	1.07	5.38e-05	2.44e+02	2.94e+01	5.67e-14	1.86e+02	3.02e+02	S.12	-0.01	175.0	1.01
1293	DEET	Flow	S.12 excl.	0.14	170	1.07	5.38e-05	-4.02e-02	1.15e-02	6.19e-04	-6.29e-02	-1.75e-02	S.12	-0.01	175.0	1.01
1294	DEET	EC	S.12 excl.	0.14	170	1.07	5.38e-05	-1.30e-01	3.33e-02	1.41e-04	-1.96e-01	-6.44e-02	S.12	-0.01	175.0	1.01
1295	DEET	NH4-N	S.12 excl.	0.14	170	1.07	5.38e-05	2.16e+00	2.97e+00	4.67e-01	-3.70e+00	8.03e+00	S.12	-0.01	175.0	1.01
1296	DEET	Intercept	S.15 excl.	0.12	174	1.09	8.32e-05	2.49e+02	2.87e+01	4.10e-15	1.93e+02	3.06e+02	S.15	-0.14	30.0	0.15
1297	DEET	Flow	S.15 excl.	0.12	174	1.09	8.32e-05	-4.09e-02	1.17e-02	6.25e-04	-6.40e-02	-1.77e-02	S.15	-0.14	30.0	0.15
1298	DEET	EC	S.15 excl.	0.12	174	1.09	8.32e-05	-1.31e-01	3.40e-02	1.74e-04	-1.98e-01	-6.35e-02	S.15	-0.14	30.0	0.15
1299	DEET	NH4-N	S.15 excl.	0.12	174	1.09	8.32e-05	1.71e+00	2.94e+00	5.60e-01	-4.09e+00	7.51e+00	S.15	-0.14	30.0	0.15
1300	DEET	Intercept	S.16 excl.	0.14	174	1.07	2.26e-05	2.51e+02	2.87e+01	2.84e-15	1.95e+02	3.08e+02	S.16	-8.91	119.0	0.93
1301	DEET	Flow	S.16 excl.	0.14	174	1.07	2.26e-05	-4.16e-02	1.17e-02	4.92e-04	-6.48e-02	-1.85e-02	S.16	-8.91	119.0	0.93
1302	DEET	EC	S.16 excl.	0.14	174	1.07	2.26e-05	-1.40e-01	3.44e-02	7.10e-05	-2.08e-01	-7.25e-02	S.16	-8.91	119.0	0.93
1303	DEET	NH4-N	S.16 excl.	0.14	174	1.07	2.26e-05	3.91e+00	3.15e+00	2.16e-01	-2.30e+00	1.01e+01	S.16	-8.91	119.0	0.93
1304	DEET	Intercept	S.17 excl.	0.12	164	1.1	1.57e-04	2.28e+02	2.83e+01	1.78e-13	1.72e+02	2.84e+02	S.17	-0.36	1363.0	1.54
1305	DEET	Flow	S.17 excl.	0.12	164	1.1	1.57e-04	-3.82e-02	1.12e-02	8.44e-04	-6.03e-02	-1.60e-02	S.17	-0.36	1363.0	1.54
1306	DEET	EC	S.17 excl.	0.12	164	1.1	1.57e-04	-1.14e-01	3.27e-02	6.16e-04	-1.79e-01	-4.96e-02	S.17	-0.36	1363.0	1.54
1307	DEET	NH4-N	S.17 excl.	0.12	164	1.1	1.57e-04	2.38e+00	2.81e+00	3.97e-01	-3.16e+00	7.93e+00	S.17	-0.36	1363.0	1.54
1308	DEET	Intercept	S.18 excl.	0.12	176	1.13	7.24e-09	2.50e+02	2.08e+01	1.51e-27	2.09e+02	2.90e+02	S.18	-0.79	77.0	0.33
1309	DEET	Flow	S.18 excl.	0.12	176	1.13	7.24e-09	-4.07e-02	8.35e-03	1.69e-06	-5.71e-02	-2.43e-02	S.18	-0.79	77.0	0.33
1310	DEET	EC	S.18 excl.	0.12	176	1.13	7.24e-09	-1.29e-01	2.42e-02	1.69e-07	-1.77e-01	-8.17e-02	S.18	-0.79	77.0	0.33
1311	DEET	NH4-N	S.18 excl.	0.12	176	1.13	7.24e-09	6.09e-01	2.54e+00	8.11e-01	-4.39e+00	5.61e+00	S.18	-0.79	77.0	0.33
1312	DEET	Intercept	S.19 excl.	0.13	173	1.11	8.86e-05	2.45e+02	2.93e+01	2.95e-14	1.87e+02	3.03e+02	S.19	-0.53	125.0	0.51
1313	DEET	Flow	S.19 excl.	0.13	173	1.11	8.86e-05	-4.14e-02	1.18e-02	5.85e-04	-6.48e-02	-1.81e-02	S.19	-0.53	125.0	0.51
1314	DEET	EC	S.19 excl.	0.13	173	1.11	8.86e-05	-1.28e-01	3.41e-02	2.40e-04	-1.95e-01	-6.07e-02	S.19	-0.53	125.0	0.51
1315	DEET	NH4-N	S.19 excl.	0.13	173	1.11	8.86e-05	1.77e+00	2.93e+00	5.47e-01	-4.02e+00	7.55e+00	S.19	-0.53	125.0	0.51
