# Supplementary material for: Exploring online sensor parameters as proxies for polar organic chemicals—An innovative approach for combined sewer overflow monitoring
Source: PLoS One. 2025 Oct 13;20(10):e0333173. doi: 10.1371/journal.pone.0333173 (PMC12517529; doi:10.1371/journal.pone.0333173)
Supplement: S3 Tables — The tables in this zip file show the statistical measures (R2, RMSE, p-value, confidence intervals, etc.) of all models calculated for this manuscript and the predicted chemical concentrations. A ReadMe file explains further details about the content and structure of each table. (ZIP) [file pone.0333173.s003.zip › S3_Tables/S3_Table19_catchment_M_MLR_results_prediction.csv]

	Substance	Sensor	Training	R2_train	RMSE_train	RRMSE_train	p-val Model	Coef	SE	p-val Coef	CI[2.5%]	CI[97.5%]	Testing	R2_test	RMSE_test	RRMSE_test
0	ACE	Intercept	M.1 excl.	0.59	14330	0.49	1.30e-09	1.17e+06	2.16e+05	1.35e-06	7.35e+05	1.60e+06	M.1	-4.09	79337	2.1
1	ACE	Level_shifted	M.1 excl.	0.59	14330	0.49	1.30e-09	-4.38e+02	8.22e+01	1.79e-06	-6.02e+02	-2.73e+02	M.1	-4.09	79337	2.1
2	ACE	Temperature	M.1 excl.	0.59	14330	0.49	1.30e-09	-2.62e+04	4.86e+03	1.38e-06	-3.60e+04	-1.65e+04	M.1	-4.09	79337	2.1
3	ACE	pH	M.1 excl.	0.59	14330	0.49	1.30e-09	-7.06e+04	3.31e+04	3.76e-02	-1.37e+05	-4.21e+03	M.1	-4.09	79337	2.1
4	ACE	Turbidity	M.1 excl.	0.59	14330	0.49	1.30e-09	-6.46e+02	2.43e+02	1.02e-02	-1.13e+03	-1.59e+02	M.1	-4.09	79337	2.1
5	ACE	SAC	M.1 excl.	0.59	14330	0.49	1.30e-09	3.39e+05	8.10e+04	9.97e-05	1.77e+05	5.01e+05	M.1	-4.09	79337	2.1
6	ACE	NH4-N	M.1 excl.	0.59	14330	0.49	1.30e-09	-1.44e+03	6.74e+02	3.73e-02	-2.79e+03	-8.78e+01	M.1	-4.09	79337	2.1
7	ACE	Intercept	M.2 excl.	0.65	16207	0.45	1.74e-12	1.02e+06	1.33e+05	1.43e-10	7.58e+05	1.29e+06	M.2	-22.26	29645	2.41
8	ACE	Level_shifted	M.2 excl.	0.65	16207	0.45	1.74e-12	-6.12e+01	3.19e+01	5.98e-02	-1.25e+02	2.59e+00	M.2	-22.26	29645	2.41
9	ACE	Temperature	M.2 excl.	0.65	16207	0.45	1.74e-12	-1.63e+04	2.73e+03	1.28e-07	-2.17e+04	-1.08e+04	M.2	-22.26	29645	2.41
10	ACE	pH	M.2 excl.	0.65	16207	0.45	1.74e-12	-9.49e+04	1.36e+04	2.38e-09	-1.22e+05	-6.77e+04	M.2	-22.26	29645	2.41
11	ACE	Turbidity	M.2 excl.	0.65	16207	0.45	1.74e-12	-2.43e+02	1.99e+02	2.25e-01	-6.40e+02	1.54e+02	M.2	-22.26	29645	2.41
12	ACE	SAC	M.2 excl.	0.65	16207	0.45	1.74e-12	1.76e+05	7.43e+04	2.07e-02	2.79e+04	3.25e+05	M.2	-22.26	29645	2.41
13	ACE	NH4-N	M.2 excl.	0.65	16207	0.45	1.74e-12	2.00e+03	5.55e+02	6.30e-04	8.90e+02	3.11e+03	M.2	-22.26	29645	2.41
14	ACE	Intercept	M.3 excl.	0.55	19844	0.57	3.92e-08	1.30e+06	1.91e+05	8.29e-09	9.16e+05	1.68e+06	M.3	-0.58	11677	0.55
15	ACE	Level_shifted	M.3 excl.	0.55	19844	0.57	3.92e-08	-8.04e+01	4.41e+01	7.36e-02	-1.69e+02	7.93e+00	M.3	-0.58	11677	0.55
16	ACE	Temperature	M.3 excl.	0.55	19844	0.57	3.92e-08	-1.96e+04	4.32e+03	3.22e-05	-2.82e+04	-1.09e+04	M.3	-0.58	11677	0.55
17	ACE	pH	M.3 excl.	0.55	19844	0.57	3.92e-08	-1.22e+05	1.95e+04	6.83e-08	-1.61e+05	-8.25e+04	M.3	-0.58	11677	0.55
18	ACE	Turbidity	M.3 excl.	0.55	19844	0.57	3.92e-08	-2.92e+02	2.71e+02	2.85e-01	-8.36e+02	2.51e+02	M.3	-0.58	11677	0.55
19	ACE	SAC	M.3 excl.	0.55	19844	0.57	3.92e-08	1.85e+05	1.09e+05	9.44e-02	-3.29e+04	4.04e+05	M.3	-0.58	11677	0.55
20	ACE	NH4-N	M.3 excl.	0.55	19844	0.57	3.92e-08	1.91e+03	7.95e+02	1.98e-02	3.15e+02	3.50e+03	M.3	-0.58	11677	0.55
21	ACE	Intercept	M.4 excl.	0.75	11998	0.49	1.91e-14	1.03e+06	1.85e+05	7.95e-07	6.64e+05	1.41e+06	M.4	-0.86	43470	0.85
22	ACE	Level_shifted	M.4 excl.	0.75	11998	0.49	1.91e-14	-9.29e+01	2.55e+01	6.00e-04	-1.44e+02	-4.19e+01	M.4	-0.86	43470	0.85
23	ACE	Temperature	M.4 excl.	0.75	11998	0.49	1.91e-14	-4.45e+03	5.55e+03	4.26e-01	-1.56e+04	6.68e+03	M.4	-0.86	43470	0.85
24	ACE	pH	M.4 excl.	0.75	11998	0.49	1.91e-14	-1.18e+05	1.33e+04	4.45e-12	-1.45e+05	-9.14e+04	M.4	-0.86	43470	0.85
25	ACE	Turbidity	M.4 excl.	0.75	11998	0.49	1.91e-14	-6.56e+02	1.55e+02	9.58e-05	-9.67e+02	-3.44e+02	M.4	-0.86	43470	0.85
26	ACE	SAC	M.4 excl.	0.75	11998	0.49	1.91e-14	1.93e+05	6.17e+04	2.81e-03	6.96e+04	3.17e+05	M.4	-0.86	43470	0.85
27	ACE	NH4-N	M.4 excl.	0.75	11998	0.49	1.91e-14	1.75e+03	4.16e+02	1.04e-04	9.11e+02	2.58e+03	M.4	-0.86	43470	0.85
28	CAF	Intercept	M.1 excl.	0.7	35827	0.53	3.52e-13	5.38e+06	5.71e+05	3.17e-13	4.24e+06	6.53e+06	M.1	0.61	64738	0.46
29	CAF	Level_shifted	M.1 excl.	0.7	35827	0.53	3.52e-13	-6.82e+02	2.05e+02	1.53e-03	-1.09e+03	-2.72e+02	M.1	0.61	64738	0.46
30	CAF	Temperature	M.1 excl.	0.7	35827	0.53	3.52e-13	-5.68e+04	1.22e+04	1.97e-05	-8.12e+04	-3.24e+04	M.1	0.61	64738	0.46
31	CAF	pH	M.1 excl.	0.7	35827	0.53	3.52e-13	-5.31e+05	8.55e+04	6.44e-08	-7.02e+05	-3.60e+05	M.1	0.61	64738	0.46
32	CAF	Turbidity	M.1 excl.	0.7	35827	0.53	3.52e-13	-2.33e+03	6.07e+02	3.16e-04	-3.54e+03	-1.11e+03	M.1	0.61	64738	0.46
33	CAF	SAC	M.1 excl.	0.7	35827	0.53	3.52e-13	1.03e+06	2.03e+05	4.63e-06	6.20e+05	1.43e+06	M.1	0.61	64738	0.46
34	CAF	NH4-N	M.1 excl.	0.7	35827	0.53	3.52e-13	7.88e+02	1.65e+03	6.34e-01	-2.51e+03	4.08e+03	M.1	0.61	64738	0.46
35	CAF	Intercept	M.2 excl.	0.77	40795	0.4	9.07e-18	4.57e+06	3.41e+05	5.49e-20	3.89e+06	5.25e+06	M.2	-33.59	55218	3.15
36	CAF	Level_shifted	M.2 excl.	0.77	40795	0.4	9.07e-18	-3.94e+02	7.97e+01	6.08e-06	-5.54e+02	-2.35e+02	M.2	-33.59	55218	3.15
37	CAF	Temperature	M.2 excl.	0.77	40795	0.4	9.07e-18	-5.50e+04	6.95e+03	5.47e-11	-6.89e+04	-4.11e+04	M.2	-33.59	55218	3.15
38	CAF	pH	M.2 excl.	0.77	40795	0.4	9.07e-18	-4.45e+05	3.46e+04	3.79e-19	-5.14e+05	-3.76e+05	M.2	-33.59	55218	3.15
39	CAF	Turbidity	M.2 excl.	0.77	40795	0.4	9.07e-18	-1.28e+03	5.00e+02	1.26e-02	-2.28e+03	-2.85e+02	M.2	-33.59	55218	3.15
40	CAF	SAC	M.2 excl.	0.77	40795	0.4	9.07e-18	5.90e+05	1.87e+05	2.51e-03	2.16e+05	9.64e+05	M.2	-33.59	55218	3.15
41	CAF	NH4-N	M.2 excl.	0.77	40795	0.4	9.07e-18	4.82e+03	1.36e+03	7.40e-04	2.11e+03	7.54e+03	M.2	-33.59	55218	3.15
42	CAF	Intercept	M.3 excl.	0.76	44813	0.45	1.68e-15	5.03e+06	4.37e+05	2.96e-16	4.15e+06	5.90e+06	M.3	-0.99	36266	0.75
43	CAF	Level_shifted	M.3 excl.	0.76	44813	0.45	1.68e-15	-4.54e+02	9.94e+01	2.78e-05	-6.53e+02	-2.55e+02	M.3	-0.99	36266	0.75
44	CAF	Temperature	M.3 excl.	0.76	44813	0.45	1.68e-15	-6.15e+04	9.82e+03	6.08e-08	-8.11e+04	-4.18e+04	M.3	-0.99	36266	0.75
45	CAF	pH	M.3 excl.	0.76	44813	0.45	1.68e-15	-4.80e+05	4.44e+04	3.17e-15	-5.70e+05	-3.91e+05	M.3	-0.99	36266	0.75
46	CAF	Turbidity	M.3 excl.	0.76	44813	0.45	1.68e-15	-1.17e+03	6.13e+02	6.07e-02	-2.40e+03	5.45e+01	M.3	-0.99	36266	0.75
47	CAF	SAC	M.3 excl.	0.76	44813	0.45	1.68e-15	4.62e+05	2.46e+05	6.59e-02	-3.14e+04	9.56e+05	M.3	-0.99	36266	0.75
48	CAF	NH4-N	M.3 excl.	0.76	44813	0.45	1.68e-15	4.89e+03	1.77e+03	7.86e-03	1.34e+03	8.44e+03	M.3	-0.99	36266	0.75
49	CAF	Intercept	M.4 excl.	0.81	35691	0.49	2.14e-17	3.53e+06	5.50e+05	4.00e-08	2.42e+06	4.63e+06	M.4	-0.59	113918	0.9
50	CAF	Level_shifted	M.4 excl.	0.81	35691	0.49	2.14e-17	-4.67e+02	7.57e+01	9.65e-08	-6.19e+02	-3.15e+02	M.4	-0.59	113918	0.9
51	CAF	Temperature	M.4 excl.	0.81	35691	0.49	2.14e-17	-8.78e+03	1.65e+04	5.97e-01	-4.19e+04	2.43e+04	M.4	-0.59	113918	0.9
52	CAF	pH	M.4 excl.	0.81	35691	0.49	2.14e-17	-4.13e+05	3.95e+04	1.85e-14	-4.92e+05	-3.33e+05	M.4	-0.59	113918	0.9
53	CAF	Turbidity	M.4 excl.	0.81	35691	0.49	2.14e-17	-1.82e+03	4.62e+02	2.46e-04	-2.74e+03	-8.90e+02	M.4	-0.59	113918	0.9
54	CAF	SAC	M.4 excl.	0.81	35691	0.49	2.14e-17	6.09e+05	1.84e+05	1.63e-03	2.41e+05	9.78e+05	M.4	-0.59	113918	0.9
55	CAF	NH4-N	M.4 excl.	0.81	35691	0.49	2.14e-17	3.16e+03	1.24e+03	1.35e-02	6.79e+02	5.64e+03	M.4	-0.59	113918	0.9
56	CYC	Intercept	M.1 excl.	0.57	24188	0.52	5.81e-09	2.08e+06	3.65e+05	4.71e-07	1.34e+06	2.81e+06	M.1	-3.29	110231	1.68
57	CYC	Level_shifted	M.1 excl.	0.57	24188	0.52	5.81e-09	-6.09e+02	1.39e+02	5.01e-05	-8.87e+02	-3.31e+02	M.1	-3.29	110231	1.68
58	CYC	Temperature	M.1 excl.	0.57	24188	0.52	5.81e-09	-3.77e+04	8.21e+03	2.47e-05	-5.41e+04	-2.13e+04	M.1	-3.29	110231	1.68
59	CYC	pH	M.1 excl.	0.57	24188	0.52	5.81e-09	-1.54e+05	5.59e+04	8.08e-03	-2.66e+05	-4.15e+04	M.1	-3.29	110231	1.68
60	CYC	Turbidity	M.1 excl.	0.57	24188	0.52	5.81e-09	-1.40e+03	4.10e+02	1.15e-03	-2.22e+03	-5.82e+02	M.1	-3.29	110231	1.68
61	CYC	SAC	M.1 excl.	0.57	24188	0.52	5.81e-09	6.46e+05	1.37e+05	1.55e-05	3.72e+05	9.20e+05	M.1	-3.29	110231	1.68
62	CYC	NH4-N	M.1 excl.	0.57	24188	0.52	5.81e-09	-1.73e+03	1.14e+03	1.34e-01	-4.01e+03	5.48e+02	M.1	-3.29	110231	1.68
63	CYC	Intercept	M.2 excl.	0.64	26325	0.45	4.26e-12	1.70e+06	2.17e+05	7.65e-11	1.26e+06	2.13e+06	M.2	-19.79	46578	2.27
64	CYC	Level_shifted	M.2 excl.	0.64	26325	0.45	4.26e-12	-8.08e+01	5.19e+01	1.24e-01	-1.84e+02	2.29e+01	M.2	-19.79	46578	2.27
65	CYC	Temperature	M.2 excl.	0.64	26325	0.45	4.26e-12	-2.39e+04	4.43e+03	1.17e-06	-3.27e+04	-1.50e+04	M.2	-19.79	46578	2.27
66	CYC	pH	M.2 excl.	0.64	26325	0.45	4.26e-12	-1.65e+05	2.21e+04	3.56e-10	-2.09e+05	-1.21e+05	M.2	-19.79	46578	2.27
67	CYC	Turbidity	M.2 excl.	0.64	26325	0.45	4.26e-12	-5.45e+02	3.23e+02	9.61e-02	-1.19e+03	9.97e+01	M.2	-19.79	46578	2.27
68	CYC	SAC	M.2 excl.	0.64	26325	0.45	4.26e-12	3.20e+05	1.21e+05	1.01e-02	7.90e+04	5.62e+05	M.2	-19.79	46578	2.27
69	CYC	NH4-N	M.2 excl.	0.64	26325	0.45	4.26e-12	3.20e+03	9.01e+02	7.53e-04	1.39e+03	5.00e+03	M.2	-19.79	46578	2.27
70	CYC	Intercept	M.3 excl.	0.54	31805	0.55	7.26e-08	2.02e+06	3.07e+05	1.83e-08	1.40e+06	2.63e+06	M.3	-0.09	17694	0.53
71	CYC	Level_shifted	M.3 excl.	0.54	31805	0.55	7.26e-08	-1.24e+02	7.06e+01	8.53e-02	-2.65e+02	1.78e+01	M.3	-0.09	17694	0.53
72	CYC	Temperature	M.3 excl.	0.54	31805	0.55	7.26e-08	-2.67e+04	6.92e+03	3.03e-04	-4.06e+04	-1.28e+04	M.3	-0.09	17694	0.53
73	CYC	pH	M.3 excl.	0.54	31805	0.55	7.26e-08	-1.95e+05	3.13e+04	6.72e-08	-2.58e+05	-1.32e+05	M.3	-0.09	17694	0.53
74	CYC	Turbidity	M.3 excl.	0.54	31805	0.55	7.26e-08	-6.11e+02	4.34e+02	1.65e-01	-1.48e+03	2.59e+02	M.3	-0.09	17694	0.53
75	CYC	SAC	M.3 excl.	0.54	31805	0.55	7.26e-08	2.98e+05	1.75e+05	9.36e-02	-5.20e+04	6.48e+05	M.3	-0.09	17694	0.53
76	CYC	NH4-N	M.3 excl.	0.54	31805	0.55	7.26e-08	3.00e+03	1.27e+03	2.21e-02	4.47e+02	5.55e+03	M.3	-0.09	17694	0.53
77	CYC	Intercept	M.4 excl.	0.72	20317	0.49	4.47e-13	1.48e+06	3.13e+05	1.71e-05	8.53e+05	2.11e+06	M.4	-0.91	72599	0.9
78	CYC	Level_shifted	M.4 excl.	0.72	20317	0.49	4.47e-13	-1.50e+02	4.31e+01	1.02e-03	-2.36e+02	-6.34e+01	M.4	-0.91	72599	0.9
79	CYC	Temperature	M.4 excl.	0.72	20317	0.49	4.47e-13	-1.07e+02	9.40e+03	9.91e-01	-1.90e+04	1.87e+04	M.4	-0.91	72599	0.9
80	CYC	pH	M.4 excl.	0.72	20317	0.49	4.47e-13	-1.82e+05	2.25e+04	7.83e-11	-2.27e+05	-1.37e+05	M.4	-0.91	72599	0.9
81	CYC	Turbidity	M.4 excl.	0.72	20317	0.49	4.47e-13	-1.08e+03	2.63e+02	1.37e-04	-1.61e+03	-5.54e+02	M.4	-0.91	72599	0.9
82	CYC	SAC	M.4 excl.	0.72	20317	0.49	4.47e-13	3.07e+05	1.04e+05	4.93e-03	9.70e+04	5.16e+05	M.4	-0.91	72599	0.9
83	CYC	NH4-N	M.4 excl.	0.72	20317	0.49	4.47e-13	2.41e+03	7.04e+02	1.22e-03	9.95e+02	3.82e+03	M.4	-0.91	72599	0.9
84	CAN	Intercept	M.1 excl.	0.63	115	0.29	1.67e-10	9.02e+03	1.75e+03	3.39e-06	5.51e+03	1.25e+04	M.1	0.38	170	0.32
85	CAN	Level_shifted	M.1 excl.	0.63	115	0.29	1.67e-10	-1.76e+00	6.68e-01	1.07e-02	-3.10e+00	-4.26e-01	M.1	0.38	170	0.32
86	CAN	Temperature	M.1 excl.	0.63	115	0.29	1.67e-10	-8.19e+01	4.06e+01	4.85e-02	-1.63e+02	-5.72e-01	M.1	0.38	170	0.32
87	CAN	pH	M.1 excl.	0.63	115	0.29	1.67e-10	-9.15e+02	2.69e+02	1.25e-03	-1.45e+03	-3.76e+02	M.1	0.38	170	0.32
88	CAN	Turbidity	M.1 excl.	0.63	115	0.29	1.67e-10	-3.93e+00	2.08e+00	6.41e-02	-8.09e+00	2.39e-01	M.1	0.38	170	0.32
89	CAN	SAC	M.1 excl.	0.63	115	0.29	1.67e-10	2.58e+03	6.90e+02	4.34e-04	1.20e+03	3.96e+03	M.1	0.38	170	0.32
90	CAN	NH4-N	M.1 excl.	0.63	115	0.29	1.67e-10	1.34e+00	5.36e+00	8.04e-01	-9.41e+00	1.21e+01	M.1	0.38	170	0.32
91	CAN	Intercept	M.2 excl.	0.8	94	0.21	2.68e-19	6.46e+03	7.81e+02	1.45e-11	4.90e+03	8.02e+03	M.2	0.03	176	0.47
92	CAN	Level_shifted	M.2 excl.	0.8	94	0.21	2.68e-19	-4.96e-01	1.87e-01	1.01e-02	-8.70e-01	-1.23e-01	M.2	0.03	176	0.47
93	CAN	Temperature	M.2 excl.	0.8	94	0.21	2.68e-19	-5.33e+01	1.60e+01	1.44e-03	-8.52e+01	-2.14e+01	M.2	0.03	176	0.47
94	CAN	pH	M.2 excl.	0.8	94	0.21	2.68e-19	-7.15e+02	7.97e+01	9.81e-13	-8.74e+02	-5.55e+02	M.2	0.03	176	0.47
95	CAN	Turbidity	M.2 excl.	0.8	94	0.21	2.68e-19	-2.94e+00	1.17e+00	1.47e-02	-5.28e+00	-5.99e-01	M.2	0.03	176	0.47
96	CAN	SAC	M.2 excl.	0.8	94	0.21	2.68e-19	2.12e+03	4.38e+02	9.20e-06	1.25e+03	3.00e+03	M.2	0.03	176	0.47
97	CAN	NH4-N	M.2 excl.	0.8	94	0.21	2.68e-19	9.17e+00	3.23e+00	6.09e-03	2.72e+00	1.56e+01	M.2	0.03	176	0.47
98	CAN	Intercept	M.3 excl.	0.71	118	0.26	4.93e-13	7.90e+03	1.15e+03	6.27e-09	5.60e+03	1.02e+04	M.3	0.43	100	0.28
99	CAN	Level_shifted	M.3 excl.	0.71	118	0.26	4.93e-13	-5.39e-01	2.64e-01	4.61e-02	-1.07e+00	-9.62e-03	M.3	0.43	100	0.28
100	CAN	Temperature	M.3 excl.	0.71	118	0.26	4.93e-13	-8.09e+01	2.59e+01	2.86e-03	-1.33e+02	-2.90e+01	M.3	0.43	100	0.28
101	CAN	pH	M.3 excl.	0.71	118	0.26	4.93e-13	-8.37e+02	1.17e+02	2.46e-09	-1.07e+03	-6.02e+02	M.3	0.43	100	0.28
102	CAN	Turbidity	M.3 excl.	0.71	118	0.26	4.93e-13	-1.78e+00	1.65e+00	2.87e-01	-5.09e+00	1.53e+00	M.3	0.43	100	0.28
103	CAN	SAC	M.3 excl.	0.71	118	0.26	4.93e-13	1.67e+03	6.64e+02	1.51e-02	3.35e+02	3.00e+03	M.3	0.43	100	0.28
104	CAN	NH4-N	M.3 excl.	0.71	118	0.26	4.93e-13	1.34e+01	4.74e+00	6.36e-03	3.95e+00	2.29e+01	M.3	0.43	100	0.28
105	CAN	Intercept	M.4 excl.	0.8	88	0.21	1.08e-16	5.17e+03	1.36e+03	3.61e-04	2.45e+03	7.89e+03	M.4	0.12	300	0.59
106	CAN	Level_shifted	M.4 excl.	0.8	88	0.21	1.08e-16	-8.50e-01	1.87e-01	3.14e-05	-1.22e+00	-4.76e-01	M.4	0.12	300	0.59
107	CAN	Temperature	M.4 excl.	0.8	88	0.21	1.08e-16	3.23e+01	4.07e+01	4.31e-01	-4.94e+01	1.14e+02	M.4	0.12	300	0.59
108	CAN	pH	M.4 excl.	0.8	88	0.21	1.08e-16	-7.19e+02	9.75e+01	1.13e-09	-9.15e+02	-5.24e+02	M.4	0.12	300	0.59
109	CAN	Turbidity	M.4 excl.	0.8	88	0.21	1.08e-16	-3.67e+00	1.14e+00	2.17e-03	-5.96e+00	-1.39e+00	M.4	0.12	300	0.59
110	CAN	SAC	M.4 excl.	0.8	88	0.21	1.08e-16	1.87e+03	4.53e+02	1.30e-04	9.61e+02	2.78e+03	M.4	0.12	300	0.59
111	CAN	NH4-N	M.4 excl.	0.8	88	0.21	1.08e-16	7.04e+00	3.05e+00	2.50e-02	9.18e-01	1.32e+01	M.4	0.12	300	0.59
112	CIT	Intercept	M.1 excl.	0.8	12	0.21	4.36e-11	1.18e+02	2.30e+02	6.11e-01	-3.49e+02	5.85e+02	M.1	0.24	30	0.43
113	CIT	Level_shifted	M.1 excl.	0.8	12	0.21	4.36e-11	-8.21e-02	1.11e-01	4.66e-01	-3.08e-01	1.44e-01	M.1	0.24	30	0.43
114	CIT	Temperature	M.1 excl.	0.8	12	0.21	4.36e-11	-7.31e-01	5.82e+00	9.01e-01	-1.25e+01	1.11e+01	M.1	0.24	30	0.43
115	CIT	pH	M.1 excl.	0.8	12	0.21	4.36e-11	-6.93e+00	3.81e+01	8.57e-01	-8.43e+01	7.04e+01	M.1	0.24	30	0.43
116	CIT	Turbidity	M.1 excl.	0.8	12	0.21	4.36e-11	5.21e-02	2.98e-01	8.62e-01	-5.53e-01	6.57e-01	M.1	0.24	30	0.43
117	CIT	SAC	M.1 excl.	0.8	12	0.21	4.36e-11	-1.93e+01	1.03e+02	8.53e-01	-2.28e+02	1.90e+02	M.1	0.24	30	0.43
118	CIT	NH4-N	M.1 excl.	0.8	12	0.21	4.36e-11	2.03e+00	8.06e-01	1.64e-02	3.96e-01	3.66e+00	M.1	0.24	30	0.43
119	CIT	Intercept	M.2 excl.	0.85	11	0.19	8.72e-20	6.55e+02	1.06e+02	1.03e-07	4.41e+02	8.68e+02	M.2	-4.98	32	0.3
120	CIT	Level_shifted	M.2 excl.	0.85	11	0.19	8.72e-20	-4.52e-02	2.51e-02	7.71e-02	-9.55e-02	5.09e-03	M.2	-4.98	32	0.3
121	CIT	Temperature	M.2 excl.	0.85	11	0.19	8.72e-20	-4.86e+00	2.18e+00	3.01e-02	-9.23e+00	-4.86e-01	M.2	-4.98	32	0.3
122	CIT	pH	M.2 excl.	0.85	11	0.19	8.72e-20	-7.34e+01	1.13e+01	2.73e-08	-9.60e+01	-5.08e+01	M.2	-4.98	32	0.3
123	CIT	Turbidity	M.2 excl.	0.85	11	0.19	8.72e-20	2.11e-02	1.55e-01	8.92e-01	-2.90e-01	3.32e-01	M.2	-4.98	32	0.3
124	CIT	SAC	M.2 excl.	0.85	11	0.19	8.72e-20	7.18e+01	6.27e+01	2.57e-01	-5.40e+01	1.98e+02	M.2	-4.98	32	0.3
125	CIT	NH4-N	M.2 excl.	0.85	11	0.19	8.72e-20	2.75e+00	4.11e-01	1.41e-08	1.93e+00	3.58e+00	M.2	-4.98	32	0.3
126	CIT	Intercept	M.3 excl.	0.83	13	0.21	1.65e-15	3.54e+02	1.78e+02	5.23e-02	-3.63e+00	7.12e+02	M.3	-0.32	16	0.27
127	CIT	Level_shifted	M.3 excl.	0.83	13	0.21	1.65e-15	-6.87e-02	3.40e-02	4.93e-02	-1.37e-01	-2.08e-04	M.3	-0.32	16	0.27
128	CIT	Temperature	M.3 excl.	0.83	13	0.21	1.65e-15	1.97e+00	3.91e+00	6.16e-01	-5.90e+00	9.84e+00	M.3	-0.32	16	0.27
129	CIT	pH	M.3 excl.	0.83	13	0.21	1.65e-15	-4.54e+01	1.78e+01	1.44e-02	-8.14e+01	-9.51e+00	M.3	-0.32	16	0.27
130	CIT	Turbidity	M.3 excl.	0.83	13	0.21	1.65e-15	-7.76e-02	2.05e-01	7.07e-01	-4.91e-01	3.35e-01	M.3	-0.32	16	0.27
131	CIT	SAC	M.3 excl.	0.83	13	0.21	1.65e-15	4.74e+01	8.23e+01	5.68e-01	-1.19e+02	2.13e+02	M.3	-0.32	16	0.27
132	CIT	NH4-N	M.3 excl.	0.83	13	0.21	1.65e-15	2.30e+00	6.17e-01	5.44e-04	1.06e+00	3.54e+00	M.3	-0.32	16	0.27
133	CIT	Intercept	M.4 excl.	0.75	15	0.21	3.03e-08	7.85e+02	3.23e+02	2.12e-02	1.26e+02	1.44e+03	M.4	0.75	14	0.27
134	CIT	Level_shifted	M.4 excl.	0.75	15	0.21	3.03e-08	-6.49e-02	4.11e-02	1.24e-01	-1.49e-01	1.89e-02	M.4	0.75	14	0.27
135	CIT	Temperature	M.4 excl.	0.75	15	0.21	3.03e-08	-5.33e+00	1.25e+01	6.73e-01	-3.09e+01	2.02e+01	M.4	0.75	14	0.27
136	CIT	pH	M.4 excl.	0.75	15	0.21	3.03e-08	-8.49e+01	1.81e+01	5.11e-05	-1.22e+02	-4.80e+01	M.4	0.75	14	0.27
137	CIT	Turbidity	M.4 excl.	0.75	15	0.21	3.03e-08	-2.58e-01	2.34e-01	2.78e-01	-7.35e-01	2.19e-01	M.4	0.75	14	0.27
138	CIT	SAC	M.4 excl.	0.75	15	0.21	3.03e-08	1.22e+02	1.00e+02	2.33e-01	-8.28e+01	3.27e+02	M.4	0.75	14	0.27
139	CIT	NH4-N	M.4 excl.	0.75	15	0.21	3.03e-08	2.54e+00	5.92e-01	1.58e-04	1.34e+00	3.75e+00	M.4	0.75	14	0.27
140	DCF	Intercept	M.1 excl.	0.57	499	0.39	9.73e-09	-3.13e+03	7.56e+03	6.80e-01	-1.83e+04	1.20e+04	M.1	-7.2	2502	1.45
141	DCF	Level_shifted	M.1 excl.	0.57	499	0.39	9.73e-09	-8.49e+00	2.89e+00	4.83e-03	-1.43e+01	-2.70e+00	M.1	-7.2	2502	1.45
142	DCF	Temperature	M.1 excl.	0.57	499	0.39	9.73e-09	-1.00e+02	1.75e+02	5.70e-01	-4.52e+02	2.51e+02	M.1	-7.2	2502	1.45
143	DCF	pH	M.1 excl.	0.57	499	0.39	9.73e-09	1.09e+03	1.16e+03	3.52e-01	-1.24e+03	3.42e+03	M.1	-7.2	2502	1.45
144	DCF	Turbidity	M.1 excl.	0.57	499	0.39	9.73e-09	-1.55e+01	9.02e+00	9.11e-02	-3.36e+01	2.56e+00	M.1	-7.2	2502	1.45
145	DCF	SAC	M.1 excl.	0.57	499	0.39	9.73e-09	5.95e+03	2.98e+03	5.11e-02	-2.94e+01	1.19e+04	M.1	-7.2	2502	1.45
146	DCF	NH4-N	M.1 excl.	0.57	499	0.39	9.73e-09	-2.61e+01	2.37e+01	2.77e-01	-7.37e+01	2.15e+01	M.1	-7.2	2502	1.45
147	DCF	Intercept	M.2 excl.	0.81	357	0.26	5.10e-20	8.68e+03	2.95e+03	4.66e-03	2.78e+03	1.46e+04	M.2	-0.48	945	0.72
148	DCF	Level_shifted	M.2 excl.	0.81	357	0.26	5.10e-20	-2.09e+00	7.19e-01	5.20e-03	-3.52e+00	-6.47e-01	M.2	-0.48	945	0.72
149	DCF	Temperature	M.2 excl.	0.81	357	0.26	5.10e-20	6.02e+01	6.04e+01	3.23e-01	-6.06e+01	1.81e+02	M.2	-0.48	945	0.72
150	DCF	pH	M.2 excl.	0.81	357	0.26	5.10e-20	-1.25e+03	3.02e+02	1.07e-04	-1.85e+03	-6.48e+02	M.2	-0.48	945	0.72
151	DCF	Turbidity	M.2 excl.	0.81	357	0.26	5.10e-20	-2.55e+00	4.43e+00	5.68e-01	-1.14e+01	6.32e+00	M.2	-0.48	945	0.72
152	DCF	SAC	M.2 excl.	0.81	357	0.26	5.10e-20	3.51e+03	1.66e+03	3.90e-02	1.83e+02	6.83e+03	M.2	-0.48	945	0.72
153	DCF	NH4-N	M.2 excl.	0.81	357	0.26	5.10e-20	4.56e+01	1.27e+01	6.33e-04	2.03e+01	7.10e+01	M.2	-0.48	945	0.72
154	DCF	Intercept	M.3 excl.	0.67	529	0.39	4.52e-11	1.21e+04	5.12e+03	2.21e-02	1.80e+03	2.23e+04	M.3	0.61	297	0.21
155	DCF	Level_shifted	M.3 excl.	0.67	529	0.39	4.52e-11	-3.22e+00	1.18e+00	8.88e-03	-5.59e+00	-8.42e-01	M.3	0.61	297	0.21
156	DCF	Temperature	M.3 excl.	0.67	529	0.39	4.52e-11	1.05e+02	1.16e+02	3.66e-01	-1.26e+02	3.37e+02	M.3	0.61	297	0.21
157	DCF	pH	M.3 excl.	0.67	529	0.39	4.52e-11	-1.66e+03	5.24e+02	2.54e-03	-2.71e+03	-6.09e+02	M.3	0.61	297	0.21
158	DCF	Turbidity	M.3 excl.	0.67	529	0.39	4.52e-11	-7.57e+00	7.37e+00	3.09e-01	-2.24e+01	7.21e+00	M.3	0.61	297	0.21
159	DCF	SAC	M.3 excl.	0.67	529	0.39	4.52e-11	3.84e+03	2.97e+03	2.01e-01	-2.11e+03	9.79e+03	M.3	0.61	297	0.21
160	DCF	NH4-N	M.3 excl.	0.67	529	0.39	4.52e-11	3.36e+01	2.15e+01	1.23e-01	-9.42e+00	7.67e+01	M.3	0.61	297	0.21
161	DCF	Intercept	M.4 excl.	0.78	342	0.23	5.21e-16	5.25e+03	5.28e+03	3.25e-01	-5.35e+03	1.58e+04	M.4	-0.06	1882	1.13
162	DCF	Level_shifted	M.4 excl.	0.78	342	0.23	5.21e-16	-5.05e+00	7.27e-01	5.42e-09	-6.51e+00	-3.59e+00	M.4	-0.06	1882	1.13
163	DCF	Temperature	M.4 excl.	0.78	342	0.23	5.21e-16	6.38e+02	1.59e+02	1.81e-04	3.20e+02	9.56e+02	M.4	-0.06	1882	1.13
164	DCF	pH	M.4 excl.	0.78	342	0.23	5.21e-16	-1.89e+03	3.80e+02	7.24e-06	-2.65e+03	-1.13e+03	M.4	-0.06	1882	1.13
165	DCF	Turbidity	M.4 excl.	0.78	342	0.23	5.21e-16	-1.63e+01	4.44e+00	5.47e-04	-2.52e+01	-7.43e+00	M.4	-0.06	1882	1.13
166	DCF	SAC	M.4 excl.	0.78	342	0.23	5.21e-16	3.88e+03	1.76e+03	3.19e-02	3.50e+02	7.42e+03	M.4	-0.06	1882	1.13
167	DCF	NH4-N	M.4 excl.	0.78	342	0.23	5.21e-16	3.34e+01	1.19e+01	6.89e-03	9.58e+00	5.72e+01	M.4	-0.06	1882	1.13
168	HCT	Intercept	M.1 excl.	0.53	182	0.35	3.86e-08	8.43e+03	2.75e+03	3.26e-03	2.93e+03	1.39e+04	M.1	-4.6	633	1.16
169	HCT	Level_shifted	M.1 excl.	0.53	182	0.35	3.86e-08	-4.16e+00	1.04e+00	1.78e-04	-6.24e+00	-2.08e+00	M.1	-4.6	633	1.16
170	HCT	Temperature	M.1 excl.	0.53	182	0.35	3.86e-08	-1.22e+02	6.19e+01	5.32e-02	-2.46e+02	1.72e+00	M.1	-4.6	633	1.16
171	HCT	pH	M.1 excl.	0.53	182	0.35	3.86e-08	-5.75e+02	4.21e+02	1.77e-01	-1.42e+03	2.67e+02	M.1	-4.6	633	1.16
172	HCT	Turbidity	M.1 excl.	0.53	182	0.35	3.86e-08	-7.30e+00	3.08e+00	2.12e-02	-1.35e+01	-1.13e+00	M.1	-4.6	633	1.16
173	HCT	SAC	M.1 excl.	0.53	182	0.35	3.86e-08	2.83e+03	1.03e+03	7.91e-03	7.72e+02	4.89e+03	M.1	-4.6	633	1.16
174	HCT	NH4-N	M.1 excl.	0.53	182	0.35	3.86e-08	-6.56e+00	8.36e+00	4.36e-01	-2.33e+01	1.02e+01	M.1	-4.6	633	1.16
175	HCT	Intercept	M.2 excl.	0.75	129	0.23	3.54e-17	3.42e+03	1.06e+03	2.10e-03	1.29e+03	5.54e+03	M.2	-2.34	380	1.14
176	HCT	Level_shifted	M.2 excl.	0.75	129	0.23	3.54e-17	-1.07e+00	2.52e-01	6.92e-05	-1.58e+00	-5.70e-01	M.2	-2.34	380	1.14
177	HCT	Temperature	M.2 excl.	0.75	129	0.23	3.54e-17	2.36e+01	2.18e+01	2.82e-01	-1.99e+01	6.71e+01	M.2	-2.34	380	1.14
178	HCT	pH	M.2 excl.	0.75	129	0.23	3.54e-17	-4.18e+02	1.09e+02	2.78e-04	-6.35e+02	-2.01e+02	M.2	-2.34	380	1.14
179	HCT	Turbidity	M.2 excl.	0.75	129	0.23	3.54e-17	-5.18e+00	1.58e+00	1.75e-03	-8.34e+00	-2.01e+00	M.2	-2.34	380	1.14
180	HCT	SAC	M.2 excl.	0.75	129	0.23	3.54e-17	2.10e+03	5.92e+02	7.47e-04	9.15e+02	3.28e+03	M.2	-2.34	380	1.14
181	HCT	NH4-N	M.2 excl.	0.75	129	0.23	3.54e-17	5.40e+00	4.30e+00	2.14e-01	-3.20e+00	1.40e+01	M.2	-2.34	380	1.14
182	HCT	Intercept	M.3 excl.	0.66	169	0.35	1.60e-11	1.07e+04	1.63e+03	2.08e-08	7.39e+03	1.39e+04	M.3	-5.05	361	0.57
183	HCT	Level_shifted	M.3 excl.	0.66	169	0.35	1.60e-11	-5.88e-01	3.74e-01	1.22e-01	-1.34e+00	1.62e-01	M.3	-5.05	361	0.57
184	HCT	Temperature	M.3 excl.	0.66	169	0.35	1.60e-11	-1.17e+02	3.69e+01	2.53e-03	-1.90e+02	-4.27e+01	M.3	-5.05	361	0.57
185	HCT	pH	M.3 excl.	0.66	169	0.35	1.60e-11	-1.13e+03	1.67e+02	8.39e-09	-1.46e+03	-7.93e+02	M.3	-5.05	361	0.57
186	HCT	Turbidity	M.3 excl.	0.66	169	0.35	1.60e-11	-4.02e+00	2.31e+00	8.77e-02	-8.65e+00	6.13e-01	M.3	-5.05	361	0.57
187	HCT	SAC	M.3 excl.	0.66	169	0.35	1.60e-11	2.70e+03	9.28e+02	5.24e-03	8.37e+02	4.55e+03	M.3	-5.05	361	0.57
188	HCT	NH4-N	M.3 excl.	0.66	169	0.35	1.60e-11	1.63e+01	6.69e+00	1.77e-02	2.94e+00	2.97e+01	M.3	-5.05	361	0.57
189	HCT	Intercept	M.4 excl.	0.53	167	0.32	2.97e-07	3.54e+03	2.58e+03	1.76e-01	-1.64e+03	8.71e+03	M.4	0.05	306	0.56
190	HCT	Level_shifted	M.4 excl.	0.53	167	0.32	2.97e-07	-1.82e+00	3.55e-01	4.35e-06	-2.53e+00	-1.11e+00	M.4	0.05	306	0.56
191	HCT	Temperature	M.4 excl.	0.53	167	0.32	2.97e-07	1.04e+02	7.74e+01	1.84e-01	-5.12e+01	2.59e+02	M.4	0.05	306	0.56
192	HCT	pH	M.4 excl.	0.53	167	0.32	2.97e-07	-5.77e+02	1.85e+02	2.99e-03	-9.49e+02	-2.05e+02	M.4	0.05	306	0.56
193	HCT	Turbidity	M.4 excl.	0.53	167	0.32	2.97e-07	-5.88e+00	2.17e+00	9.00e-03	-1.02e+01	-1.53e+00	M.4	0.05	306	0.56
194	HCT	SAC	M.4 excl.	0.53	167	0.32	2.97e-07	1.92e+03	8.61e+02	2.99e-02	1.95e+02	3.65e+03	M.4	0.05	306	0.56
195	HCT	NH4-N	M.4 excl.	0.53	167	0.32	2.97e-07	-1.58e+00	5.80e+00	7.86e-01	-1.32e+01	1.01e+01	M.4	0.05	306	0.56
196	DPG	Intercept	M.1 excl.	0.69	388	0.3	2.55e-15	1.21e+04	2.44e+03	5.52e-06	7.26e+03	1.70e+04	M.1	0.72	389	0.27
197	DPG	Level	M.1 excl.	0.69	388	0.3	2.55e-15	2.00e+00	9.76e-01	4.51e-02	4.53e-02	3.95e+00	M.1	0.72	389	0.27
198	DPG	Level_dry	M.1 excl.	0.69	388	0.3	2.55e-15	-4.59e+01	1.10e+01	9.49e-05	-6.79e+01	-2.39e+01	M.1	0.72	389	0.27
199	DPG	NH4-N	M.1 excl.	0.69	388	0.3	2.55e-15	-4.20e+01	7.14e+00	1.83e-07	-5.63e+01	-2.77e+01	M.1	0.72	389	0.27
200	DPG	Intercept	M.2 excl.	0.73	376	0.26	5.24e-19	1.60e+04	2.50e+03	1.83e-08	1.10e+04	2.10e+04	M.2	-1.73	363	0.43
201	DPG	Level	M.2 excl.	0.73	376	0.26	5.24e-19	3.94e+00	5.83e-01	4.39e-09	2.77e+00	5.10e+00	M.2	-1.73	363	0.43
202	DPG	Level_dry	M.2 excl.	0.73	376	0.26	5.24e-19	-6.67e+01	1.12e+01	1.20e-07	-8.91e+01	-4.42e+01	M.2	-1.73	363	0.43
203	DPG	NH4-N	M.2 excl.	0.73	376	0.26	5.24e-19	-3.03e+01	5.68e+00	1.28e-06	-4.16e+01	-1.89e+01	M.2	-1.73	363	0.43
204	DPG	Intercept	M.3 excl.	0.76	330	0.25	1.80e-18	6.82e+03	5.97e+03	2.58e-01	-5.13e+03	1.88e+04	M.3	0.5	542	0.38
205	DPG	Level	M.3 excl.	0.76	330	0.25	1.80e-18	3.58e+00	4.91e-01	9.07e-10	2.59e+00	4.56e+00	M.3	0.5	542	0.38
206	DPG	Level_dry	M.3 excl.	0.76	330	0.25	1.80e-18	-2.68e+01	2.59e+01	3.06e-01	-7.86e+01	2.51e+01	M.3	0.5	542	0.38
207	DPG	NH4-N	M.3 excl.	0.76	330	0.25	1.80e-18	-2.72e+01	5.56e+00	7.78e-06	-3.84e+01	-1.61e+01	M.3	0.5	542	0.38
208	DPG	Intercept	M.4 excl.	0.77	337	0.26	6.94e-18	1.45e+04	2.04e+03	2.23e-09	1.04e+04	1.86e+04	M.4	0.62	431	0.3
209	DPG	Level	M.4 excl.	0.77	337	0.26	6.94e-18	3.44e+00	5.44e-01	4.52e-08	2.35e+00	4.53e+00	M.4	0.62	431	0.3
210	DPG	Level_dry	M.4 excl.	0.77	337	0.26	6.94e-18	-5.93e+01	9.11e+00	2.21e-08	-7.75e+01	-4.11e+01	M.4	0.62	431	0.3
211	DPG	NH4-N	M.4 excl.	0.77	337	0.26	6.94e-18	-3.08e+01	5.86e+00	2.43e-06	-4.25e+01	-1.90e+01	M.4	0.62	431	0.3
212	6PPDQ	Intercept	M.1 excl.	0.75	6	0.12	1.05e-11	2.80e+02	4.27e+01	8.82e-08	1.93e+02	3.66e+02	M.1	-0.47	26	0.43
213	6PPDQ	Level	M.1 excl.	0.75	6	0.12	1.05e-11	-3.85e-02	1.90e-02	4.96e-02	-7.69e-02	-7.33e-05	M.1	-0.47	26	0.43
214	6PPDQ	Level_dry	M.1 excl.	0.75	6	0.12	1.05e-11	-8.39e-01	1.96e-01	1.18e-04	-1.24e+00	-4.42e-01	M.1	-0.47	26	0.43
215	6PPDQ	NH4-N	M.1 excl.	0.75	6	0.12	1.05e-11	-1.51e+00	2.09e-01	1.07e-08	-1.93e+00	-1.09e+00	M.1	-0.47	26	0.43
216	6PPDQ	Intercept	M.2 excl.	0.65	9	0.17	3.84e-11	3.84e+02	6.95e+01	1.33e-06	2.44e+02	5.23e+02	M.2	-3.73	13	0.35
217	6PPDQ	Level	M.2 excl.	0.65	9	0.17	3.84e-11	1.03e-01	1.53e-02	1.95e-08	7.20e-02	1.33e-01	M.2	-3.73	13	0.35
218	6PPDQ	Level_dry	M.2 excl.	0.65	9	0.17	3.84e-11	-1.52e+00	3.09e-01	1.06e-05	-2.14e+00	-8.98e-01	M.2	-3.73	13	0.35
219	6PPDQ	NH4-N	M.2 excl.	0.65	9	0.17	3.84e-11	-1.18e+00	2.43e-01	1.27e-05	-1.67e+00	-6.93e-01	M.2	-3.73	13	0.35
220	6PPDQ	Intercept	M.3 excl.	0.71	9	0.18	6.22e-12	-3.82e+02	2.46e+02	1.27e-01	-8.78e+02	1.13e+02	M.3	-33.09	36	0.62
221	6PPDQ	Level	M.3 excl.	0.71	9	0.18	6.22e-12	7.11e-02	1.63e-02	7.66e-05	3.83e-02	1.04e-01	M.3	-33.09	36	0.62
222	6PPDQ	Level_dry	M.3 excl.	0.71	9	0.18	6.22e-12	1.83e+00	1.07e+00	9.50e-02	-3.32e-01	4.00e+00	M.3	-33.09	36	0.62
223	6PPDQ	NH4-N	M.3 excl.	0.71	9	0.18	6.22e-12	-1.57e+00	3.09e-01	7.60e-06	-2.19e+00	-9.44e-01	M.3	-33.09	36	0.62
224	6PPDQ	Intercept	M.4 excl.	0.81	7	0.14	5.65e-13	2.89e+02	4.93e+01	1.05e-06	1.89e+02	3.90e+02	M.4	-0.05	13	0.27
225	6PPDQ	Level	M.4 excl.	0.81	7	0.14	5.65e-13	1.21e-01	1.31e-02	5.48e-11	9.43e-02	1.48e-01	M.4	-0.05	13	0.27
226	6PPDQ	Level_dry	M.4 excl.	0.81	7	0.14	5.65e-13	-1.15e+00	2.21e-01	7.91e-06	-1.60e+00	-7.02e-01	M.4	-0.05	13	0.27
227	6PPDQ	NH4-N	M.4 excl.	0.81	7	0.14	5.65e-13	-7.06e-01	2.24e-01	3.33e-03	-1.16e+00	-2.51e-01	M.4	-0.05	13	0.27
228	HMMM	Intercept	M.1 excl.	0.3	393	0.53	9.60e-05	8.37e+03	2.48e+03	1.32e-03	3.41e+03	1.33e+04	M.1	-32.93	573	1.41
229	HMMM	Level	M.1 excl.	0.3	393	0.53	9.60e-05	3.19e+00	9.93e-01	2.16e-03	1.20e+00	5.18e+00	M.1	-32.93	573	1.41
230	HMMM	Level_dry	M.1 excl.	0.3	393	0.53	9.60e-05	-3.73e+01	1.12e+01	1.46e-03	-5.97e+01	-1.50e+01	M.1	-32.93	573	1.41
231	HMMM	NH4-N	M.1 excl.	0.3	393	0.53	9.60e-05	4.88e-01	7.58e+00	9.49e-01	-1.47e+01	1.57e+01	M.1	-32.93	573	1.41
232	HMMM	Intercept	M.2 excl.	0.12	404	0.54	3.85e-02	8.80e+03	2.74e+03	2.05e-03	3.33e+03	1.43e+04	M.2	-5.22	335	1.24
233	HMMM	Level	M.2 excl.	0.12	404	0.54	3.85e-02	8.96e-01	6.29e-01	1.59e-01	-3.61e-01	2.15e+00	M.2	-5.22	335	1.24
234	HMMM	Level_dry	M.2 excl.	0.12	404	0.54	3.85e-02	-3.64e+01	1.23e+01	4.18e-03	-6.10e+01	-1.19e+01	M.2	-5.22	335	1.24
235	HMMM	NH4-N	M.2 excl.	0.12	404	0.54	3.85e-02	4.60e+00	6.50e+00	4.82e-01	-8.39e+00	1.76e+01	M.2	-5.22	335	1.24
236	HMMM	Intercept	M.3 excl.	0.2	388	0.64	6.25e-03	2.29e+04	7.05e+03	2.00e-03	8.74e+03	3.70e+04	M.3	-1.39	636	0.81
237	HMMM	Level	M.3 excl.	0.2	388	0.64	6.25e-03	1.49e+00	5.80e-01	1.27e-02	3.31e-01	2.65e+00	M.3	-1.39	636	0.81
238	HMMM	Level_dry	M.3 excl.	0.2	388	0.64	6.25e-03	-9.81e+01	3.06e+01	2.21e-03	-1.59e+02	-3.69e+01	M.3	-1.39	636	0.81
239	HMMM	NH4-N	M.3 excl.	0.2	388	0.64	6.25e-03	1.28e+01	6.89e+00	6.83e-02	-9.95e-01	2.66e+01	M.3	-1.39	636	0.81
240	HMMM	Intercept	M.4 excl.	0.65	205	0.4	8.27e-13	1.16e+04	1.24e+03	5.19e-13	9.10e+03	1.41e+04	M.4	-0.38	2467	1.55
241	HMMM	Level	M.4 excl.	0.65	205	0.4	8.27e-13	2.11e-01	3.31e-01	5.27e-01	-4.53e-01	8.75e-01	M.4	-0.38	2467	1.55
242	HMMM	Level_dry	M.4 excl.	0.65	205	0.4	8.27e-13	-4.73e+01	5.54e+00	1.01e-11	-5.84e+01	-3.62e+01	M.4	-0.38	2467	1.55
243	HMMM	NH4-N	M.4 excl.	0.65	205	0.4	8.27e-13	-8.94e+00	3.57e+00	1.53e-02	-1.61e+01	-1.78e+00	M.4	-0.38	2467	1.55
244	DCMU	Intercept	M.1 excl.	0.15	4517	2.05	1.36e-03	-3.36e+04	1.07e+04	2.56e-03	-5.50e+04	-1.22e+04	M.1	-137975.49	5189	79.18
245	DCMU	Temperature	M.1 excl.	0.15	4517	2.05	1.36e-03	1.91e+03	5.69e+02	1.36e-03	7.71e+02	3.05e+03	M.1	-137975.49	5189	79.18
246	DCMU	Intercept	M.2 excl.	0.07	4845	2.13	4.51e-02	-1.78e+04	9.84e+03	7.51e-02	-3.75e+04	1.86e+03	M.2	-1370.76	2453	13.0
247	DCMU	Temperature	M.2 excl.	0.07	4845	2.13	4.51e-02	1.06e+03	5.18e+02	4.51e-02	2.40e+01	2.10e+03	M.2	-1370.76	2453	13.0
248	DCMU	Intercept	M.3 excl.	0.01	456	1.13	3.77e-01	1.25e+03	9.53e+02	1.96e-01	-6.62e+02	3.16e+03	M.3	-0.46	8781	1.65
249	DCMU	Temperature	M.3 excl.	0.01	456	1.13	3.77e-01	-4.48e+01	5.03e+01	3.77e-01	-1.46e+02	5.61e+01	M.3	-0.46	8781	1.65
250	DCMU	Intercept	M.4 excl.	0.03	5393	2.23	2.45e-01	-2.88e+04	2.66e+04	2.83e-01	-8.22e+04	2.45e+04	M.4	-8.46	1598	2.28
251	DCMU	Temperature	M.4 excl.	0.03	5393	2.23	2.45e-01	1.60e+03	1.36e+03	2.45e-01	-1.13e+03	4.32e+03	M.4	-8.46	1598	2.28
252	MPP	Intercept	M.1 excl.	0.05	97	0.91	8.89e-02	-3.37e+02	2.57e+02	1.95e-01	-8.52e+02	1.78e+02	M.1	-1.22	9754	1.32
253	MPP	Temperature	M.1 excl.	0.05	97	0.91	8.89e-02	2.37e+01	1.37e+01	8.89e-02	-3.73e+00	5.11e+01	M.1	-1.22	9754	1.32
254	MPP	Intercept	M.2 excl.	0.25	4548	1.69	6.57e-05	-3.75e+04	9.36e+03	1.77e-04	-5.63e+04	-1.88e+04	M.2	-268.94	2823	18.75
255	MPP	Temperature	M.2 excl.	0.25	4548	1.69	6.57e-05	2.10e+03	4.87e+02	6.57e-05	1.12e+03	3.07e+03	M.2	-268.94	2823	18.75
256	MPP	Intercept	M.3 excl.	0.29	4627	1.52	4.45e-05	-4.03e+04	9.72e+03	1.30e-04	-5.98e+04	-2.08e+04	M.3	-11778.12	3596	40.09
257	MPP	Temperature	M.3 excl.	0.29	4627	1.52	4.45e-05	2.27e+03	5.07e+02	4.45e-05	1.25e+03	3.29e+03	M.3	-11778.12	3596	40.09
258	MPP	Intercept	M.4 excl.	0.38	4084	1.54	1.42e-07	-1.06e+05	1.81e+04	2.49e-07	-1.42e+05	-6.95e+04	M.4	-262566.46	10862	122.14
259	MPP	Temperature	M.4 excl.	0.38	4084	1.54	1.42e-07	5.51e+03	9.21e+02	1.42e-07	3.67e+03	7.36e+03	M.4	-262566.46	10862	122.14
260	MeBT	Intercept	M.1 excl.	0.18	637	0.58	4.14e-02	-1.13e+04	3.77e+04	7.65e-01	-8.68e+04	6.41e+04	M.1	-1.37	2363	0.7
261	MeBT	Level_dry	M.1 excl.	0.18	637	0.58	4.14e-02	2.05e+02	2.82e+02	4.69e-01	-3.58e+02	7.69e+02	M.1	-1.37	2363	0.7
262	MeBT	Flow_dry	M.1 excl.	0.18	637	0.58	4.14e-02	-7.85e+01	9.25e+01	4.00e-01	-2.64e+02	1.07e+02	M.1	-1.37	2363	0.7
263	MeBT	pH	M.1 excl.	0.18	637	0.58	4.14e-02	-1.31e+03	1.32e+03	3.26e-01	-3.95e+03	1.33e+03	M.1	-1.37	2363	0.7
264	MeBT	SAC	M.1 excl.	0.18	637	0.58	4.14e-02	3.81e+03	1.46e+03	1.14e-02	8.94e+02	6.73e+03	M.1	-1.37	2363	0.7
265	MeBT	NH4-N	M.1 excl.	0.18	637	0.58	4.14e-02	9.20e+00	1.72e+01	5.95e-01	-2.53e+01	4.37e+01	M.1	-1.37	2363	0.7
266	MeBT	Intercept	M.2 excl.	0.53	892	0.51	2.94e-09	4.09e+04	4.77e+04	3.95e-01	-5.44e+04	1.36e+05	M.2	0.17	2143	1.38
267	MeBT	Level_dry	M.2 excl.	0.53	892	0.51	2.94e-09	-1.02e+02	3.93e+02	7.96e-01	-8.87e+02	6.83e+02	M.2	0.17	2143	1.38
268	MeBT	Flow_dry	M.2 excl.	0.53	892	0.51	2.94e-09	3.23e+01	1.29e+02	8.03e-01	-2.26e+02	2.91e+02	M.2	0.17	2143	1.38
269	MeBT	pH	M.2 excl.	0.53	892	0.51	2.94e-09	-3.69e+03	5.18e+02	1.21e-09	-4.73e+03	-2.66e+03	M.2	0.17	2143	1.38
270	MeBT	SAC	M.2 excl.	0.53	892	0.51	2.94e-09	3.28e+03	1.72e+03	6.20e-02	-1.70e+02	6.72e+03	M.2	0.17	2143	1.38
271	MeBT	NH4-N	M.2 excl.	0.53	892	0.51	2.94e-09	3.54e+01	1.84e+01	5.83e-02	-1.28e+00	7.21e+01	M.2	0.17	2143	1.38
272	MeBT	Intercept	M.3 excl.	0.55	938	0.53	1.84e-08	9.50e+04	6.10e+04	1.25e-01	-2.73e+04	2.17e+05	M.3	-0.31	653	0.56
273	MeBT	Level_dry	M.3 excl.	0.55	938	0.53	1.84e-08	-4.84e+02	4.78e+02	3.16e-01	-1.44e+03	4.75e+02	M.3	-0.31	653	0.56
274	MeBT	Flow_dry	M.3 excl.	0.55	938	0.53	1.84e-08	1.41e+02	1.52e+02	3.58e-01	-1.64e+02	4.46e+02	M.3	-0.31	653	0.56
275	MeBT	pH	M.3 excl.	0.55	938	0.53	1.84e-08	-4.07e+03	5.10e+02	9.92e-11	-5.09e+03	-3.04e+03	M.3	-0.31	653	0.56
276	MeBT	SAC	M.3 excl.	0.55	938	0.53	1.84e-08	3.05e+03	1.76e+03	8.82e-02	-4.71e+02	6.57e+03	M.3	-0.31	653	0.56
277	MeBT	NH4-N	M.3 excl.	0.55	938	0.53	1.84e-08	5.02e+01	2.26e+01	3.03e-02	4.97e+00	9.55e+01	M.3	-0.31	653	0.56
278	MeBT	Intercept	M.4 excl.	0.61	854	0.47	1.62e-09	3.58e+04	4.59e+04	4.40e-01	-5.64e+04	1.28e+05	M.4	-0.17	839	0.75
279	MeBT	Level_dry	M.4 excl.	0.61	854	0.47	1.62e-09	-2.53e+00	3.79e+02	9.95e-01	-7.63e+02	7.58e+02	M.4	-0.17	839	0.75
280	MeBT	Flow_dry	M.4 excl.	0.61	854	0.47	1.62e-09	-1.10e+01	1.24e+02	9.30e-01	-2.61e+02	2.39e+02	M.4	-0.17	839	0.75
281	MeBT	pH	M.4 excl.	0.61	854	0.47	1.62e-09	-4.18e+03	5.76e+02	1.91e-09	-5.33e+03	-3.02e+03	M.4	-0.17	839	0.75
282	MeBT	SAC	M.4 excl.	0.61	854	0.47	1.62e-09	4.45e+03	2.07e+03	3.65e-02	2.91e+02	8.60e+03	M.4	-0.17	839	0.75
283	MeBT	NH4-N	M.4 excl.	0.61	854	0.47	1.62e-09	3.79e+01	2.44e+01	1.27e-01	-1.12e+01	8.69e+01	M.4	-0.17	839	0.75
284	BT	Intercept	M.1 excl.	0.35	802	0.4	1.57e-04	-2.83e+04	4.69e+04	5.48e-01	-1.22e+05	6.55e+04	M.1	-5.74	2262	1.15
285	BT	Level_dry	M.1 excl.	0.35	802	0.4	1.57e-04	6.39e+02	3.55e+02	7.73e-02	-7.22e+01	1.35e+03	M.1	-5.74	2262	1.15
286	BT	Flow_dry	M.1 excl.	0.35	802	0.4	1.57e-04	-2.41e+02	1.17e+02	4.38e-02	-4.76e+02	-6.92e+00	M.1	-5.74	2262	1.15
287	BT	pH	M.1 excl.	0.35	802	0.4	1.57e-04	-4.91e+03	1.61e+03	3.44e-03	-8.12e+03	-1.69e+03	M.1	-5.74	2262	1.15
288	BT	SAC	M.1 excl.	0.35	802	0.4	1.57e-04	4.98e+03	1.84e+03	8.99e-03	1.29e+03	8.67e+03	M.1	-5.74	2262	1.15
289	BT	NH4-N	M.1 excl.	0.35	802	0.4	1.57e-04	6.04e+01	2.11e+01	5.96e-03	1.81e+01	1.03e+02	M.1	-5.74	2262	1.15
290	BT	Intercept	M.2 excl.	0.41	705	0.33	2.80e-06	-1.24e+05	3.72e+04	1.46e-03	-1.98e+05	-4.95e+04	M.2	-0.09	1676	0.99
291	BT	Level_dry	M.2 excl.	0.41	705	0.33	2.80e-06	1.12e+03	3.06e+02	5.04e-04	5.12e+02	1.74e+03	M.2	-0.09	1676	0.99
292	BT	Flow_dry	M.2 excl.	0.41	705	0.33	2.80e-06	-3.86e+02	1.01e+02	2.96e-04	-5.87e+02	-1.85e+02	M.2	-0.09	1676	0.99
293	BT	pH	M.2 excl.	0.41	705	0.33	2.80e-06	-5.73e+02	4.08e+02	1.65e-01	-1.39e+03	2.42e+02	M.2	-0.09	1676	0.99
294	BT	SAC	M.2 excl.	0.41	705	0.33	2.80e-06	2.23e+03	1.36e+03	1.05e-01	-4.79e+02	4.94e+03	M.2	-0.09	1676	0.99
295	BT	NH4-N	M.2 excl.	0.41	705	0.33	2.80e-06	3.69e+01	1.46e+01	1.40e-02	7.73e+00	6.62e+01	M.2	-0.09	1676	0.99
296	BT	Intercept	M.3 excl.	0.58	597	0.33	2.08e-09	2.64e+03	3.69e+04	9.43e-01	-7.13e+04	7.66e+04	M.3	-3.75	1827	0.72
297	BT	Level_dry	M.3 excl.	0.58	597	0.33	2.08e-09	3.12e+02	2.94e+02	2.94e-01	-2.78e+02	9.01e+02	M.3	-3.75	1827	0.72
298	BT	Flow_dry	M.3 excl.	0.58	597	0.33	2.08e-09	-1.87e+02	9.50e+01	5.44e-02	-3.77e+02	3.67e+00	M.3	-3.75	1827	0.72
299	BT	pH	M.3 excl.	0.58	597	0.33	2.08e-09	-1.43e+03	3.20e+02	3.83e-05	-2.08e+03	-7.93e+02	M.3	-3.75	1827	0.72
300	BT	SAC	M.3 excl.	0.58	597	0.33	2.08e-09	2.51e+03	1.13e+03	3.07e-02	2.42e+02	4.77e+03	M.3	-3.75	1827	0.72
301	BT	NH4-N	M.3 excl.	0.58	597	0.33	2.08e-09	6.59e+01	1.35e+01	9.95e-06	3.88e+01	9.31e+01	M.3	-3.75	1827	0.72
302	BT	Intercept	M.4 excl.	0.37	786	0.39	1.43e-04	-1.00e+05	4.12e+04	1.87e-02	-1.83e+05	-1.73e+04	M.4	0.22	1158	0.55
303	BT	Level_dry	M.4 excl.	0.37	786	0.39	1.43e-04	1.03e+03	3.43e+02	4.16e-03	3.39e+02	1.71e+03	M.4	0.22	1158	0.55
304	BT	Flow_dry	M.4 excl.	0.37	786	0.39	1.43e-04	-3.77e+02	1.13e+02	1.51e-03	-6.03e+02	-1.51e+02	M.4	0.22	1158	0.55
305	BT	pH	M.4 excl.	0.37	786	0.39	1.43e-04	-1.30e+03	5.19e+02	1.51e-02	-2.35e+03	-2.63e+02	M.4	0.22	1158	0.55
306	BT	SAC	M.4 excl.	0.37	786	0.39	1.43e-04	5.21e+03	1.90e+03	8.20e-03	1.40e+03	9.01e+03	M.4	0.22	1158	0.55
307	BT	NH4-N	M.4 excl.	0.37	786	0.39	1.43e-04	2.09e+01	2.19e+01	3.45e-01	-2.31e+01	6.48e+01	M.4	0.22	1158	0.55
308	DEET	Intercept	M.1 excl.	0.63	334	0.42	1.68e-11	-1.96e+04	1.94e+04	3.15e-01	-5.83e+04	1.91e+04	M.1	-3.45	2344	1.12
309	DEET	Level_dry	M.1 excl.	0.63	334	0.42	1.68e-11	1.95e+02	1.46e+02	1.87e-01	-9.73e+01	4.88e+02	M.1	-3.45	2344	1.12
310	DEET	Flow_dry	M.1 excl.	0.63	334	0.42	1.68e-11	-9.29e+01	4.81e+01	5.84e-02	-1.89e+02	3.41e+00	M.1	-3.45	2344	1.12
311	DEET	pH	M.1 excl.	0.63	334	0.42	1.68e-11	8.41e+02	6.69e+02	2.13e-01	-4.97e+02	2.18e+03	M.1	-3.45	2344	1.12
312	DEET	SAC	M.1 excl.	0.63	334	0.42	1.68e-11	-4.16e+02	7.57e+02	5.85e-01	-1.93e+03	1.10e+03	M.1	-3.45	2344	1.12
313	DEET	NH4-N	M.1 excl.	0.63	334	0.42	1.68e-11	1.88e+01	8.59e+00	3.27e-02	1.60e+00	3.60e+01	M.1	-3.45	2344	1.12
314	DEET	Intercept	M.2 excl.	0.72	501	0.4	2.44e-16	1.13e+04	2.64e+04	6.70e-01	-4.14e+04	6.40e+04	M.2	-4.94	678	1.45
315	DEET	Level_dry	M.2 excl.	0.72	501	0.4	2.44e-16	2.33e+02	2.17e+02	2.87e-01	-2.01e+02	6.68e+02	M.2	-4.94	678	1.45
316	DEET	Flow_dry	M.2 excl.	0.72	501	0.4	2.44e-16	-1.18e+02	7.15e+01	1.05e-01	-2.60e+02	2.54e+01	M.2	-4.94	678	1.45
317	DEET	pH	M.2 excl.	0.72	501	0.4	2.44e-16	-3.42e+03	2.89e+02	9.60e-18	-4.00e+03	-2.84e+03	M.2	-4.94	678	1.45
318	DEET	SAC	M.2 excl.	0.72	501	0.4	2.44e-16	2.67e+03	9.63e+02	7.24e-03	7.48e+02	4.60e+03	M.2	-4.94	678	1.45
319	DEET	NH4-N	M.2 excl.	0.72	501	0.4	2.44e-16	7.43e+01	1.03e+01	7.96e-10	5.37e+01	9.49e+01	M.2	-4.94	678	1.45
320	DEET	Intercept	M.3 excl.	0.71	545	0.53	2.34e-14	-6.11e+04	3.31e+04	6.98e-02	-1.27e+05	5.10e+03	M.3	-3.16	925	0.69
321	DEET	Level_dry	M.3 excl.	0.71	545	0.53	2.34e-14	7.39e+02	2.63e+02	6.84e-03	2.12e+02	1.27e+03	M.3	-3.16	925	0.69
322	DEET	Flow_dry	M.3 excl.	0.71	545	0.53	2.34e-14	-2.52e+02	8.51e+01	4.39e-03	-4.23e+02	-8.20e+01	M.3	-3.16	925	0.69
323	DEET	pH	M.3 excl.	0.71	545	0.53	2.34e-14	-3.26e+03	2.92e+02	5.53e-16	-3.84e+03	-2.67e+03	M.3	-3.16	925	0.69
324	DEET	SAC	M.3 excl.	0.71	545	0.53	2.34e-14	2.71e+03	1.01e+03	9.62e-03	6.86e+02	4.74e+03	M.3	-3.16	925	0.69
325	DEET	NH4-N	M.3 excl.	0.71	545	0.53	2.34e-14	5.33e+01	1.20e+01	4.36e-05	2.92e+01	7.74e+01	M.3	-3.16	925	0.69
326	DEET	Intercept	M.4 excl.	0.7	531	0.39	6.27e-13	-3.72e+04	2.76e+04	1.83e-01	-9.25e+04	1.81e+04	M.4	-1.9	591	1.1
327	DEET	Level_dry	M.4 excl.	0.7	531	0.39	6.27e-13	6.52e+02	2.29e+02	6.22e-03	1.93e+02	1.11e+03	M.4	-1.9	591	1.1
328	DEET	Flow_dry	M.4 excl.	0.7	531	0.39	6.27e-13	-2.53e+02	7.52e+01	1.41e-03	-4.04e+02	-1.02e+02	M.4	-1.9	591	1.1
329	DEET	pH	M.4 excl.	0.7	531	0.39	6.27e-13	-3.70e+03	3.50e+02	9.17e-15	-4.40e+03	-3.00e+03	M.4	-1.9	591	1.1
330	DEET	SAC	M.4 excl.	0.7	531	0.39	6.27e-13	2.25e+03	1.26e+03	8.07e-02	-2.84e+02	4.78e+03	M.4	-1.9	591	1.1
331	DEET	NH4-N	M.4 excl.	0.7	531	0.39	6.27e-13	8.33e+01	1.46e+01	5.30e-07	5.40e+01	1.13e+02	M.4	-1.9	591	1.1
