# Supplementary material for: Exploring online sensor parameters as proxies for polar organic chemicals—An innovative approach for combined sewer overflow monitoring
Source: PLoS One. 2025 Oct 13;20(10):e0333173. doi: 10.1371/journal.pone.0333173 (PMC12517529; doi:10.1371/journal.pone.0333173)
Supplement: S3 Tables — The tables in this zip file show the statistical measures (R2, RMSE, p-value, confidence intervals, etc.) of all models calculated for this manuscript and the predicted chemical concentrations. A ReadMe file explains further details about the content and structure of each table. (ZIP) [file pone.0333173.s003.zip › S3_Tables/S3_Table1_catchment_S_Level_results_prediction.csv]

	Substance	Sensor	Training	R2_train	RMSE_train	RRMSE_train	p-val Model	Coef	SE	p-val Coef	CI[2.5%]	CI[97.5%]	Testing	R2_test	RMSE_test	RRMSE_test
0	ACE	Intercept	S.1 excl.	0.41	6322	0.95	2.12e-22	6.66e+05	6.00e+04	1.25e-22	5.48e+05	7.85e+05	S.1	-0.18	7644.0	0.75
1	ACE	Level	S.1 excl.	0.41	6322	0.95	2.12e-22	-3.70e+03	1.23e+03	3.00e-03	-6.13e+03	-1.27e+03	S.1	-0.18	7644.0	0.75
2	ACE	Level_dry	S.1 excl.	0.41	6322	0.95	2.12e-22	-4.72e+06	4.32e+05	4.24e-22	-5.58e+06	-3.87e+06	S.1	-0.18	7644.0	0.75
3	ACE	Level_shifted	S.1 excl.	0.41	6322	0.95	2.12e-22	2.45e+03	4.19e+02	2.02e-08	1.62e+03	3.28e+03	S.1	-0.18	7644.0	0.75
4	ACE	Intercept	S.2 excl.	0.39	6439	0.92	9.32e-22	6.47e+05	6.09e+04	2.83e-21	5.27e+05	7.68e+05	S.2	-5.19	3370.0	2.78
5	ACE	Level	S.2 excl.	0.39	6439	0.92	9.32e-22	-5.08e+03	1.12e+03	1.03e-05	-7.29e+03	-2.87e+03	S.2	-5.19	3370.0	2.78
6	ACE	Level_dry	S.2 excl.	0.39	6439	0.92	9.32e-22	-4.56e+06	4.38e+05	1.28e-20	-5.42e+06	-3.70e+06	S.2	-5.19	3370.0	2.78
7	ACE	Level_shifted	S.2 excl.	0.39	6439	0.92	9.32e-22	2.50e+03	4.18e+02	1.02e-08	1.67e+03	3.32e+03	S.2	-5.19	3370.0	2.78
8	ACE	Intercept	S.3 excl.	0.41	6427	0.92	1.37e-22	6.30e+05	6.03e+04	1.14e-20	5.11e+05	7.49e+05	S.3	-9.43	5898.0	1.51
9	ACE	Level	S.3 excl.	0.41	6427	0.92	1.37e-22	-6.57e+03	1.37e+03	3.04e-06	-9.27e+03	-3.88e+03	S.3	-9.43	5898.0	1.51
10	ACE	Level_dry	S.3 excl.	0.41	6427	0.92	1.37e-22	-4.41e+06	4.36e+05	1.15e-19	-5.26e+06	-3.55e+06	S.3	-9.43	5898.0	1.51
11	ACE	Level_shifted	S.3 excl.	0.41	6427	0.92	1.37e-22	2.51e+03	4.13e+02	5.65e-09	1.70e+03	3.33e+03	S.3	-9.43	5898.0	1.51
12	ACE	Intercept	S.4 excl.	0.41	6557	0.95	1.18e-21	6.38e+05	6.10e+04	1.41e-20	5.18e+05	7.59e+05	S.4	-0.96	3651.0	0.61
13	ACE	Level	S.4 excl.	0.41	6557	0.95	1.18e-21	-5.25e+03	1.17e+03	1.20e-05	-7.56e+03	-2.95e+03	S.4	-0.96	3651.0	0.61
14	ACE	Level_dry	S.4 excl.	0.41	6557	0.95	1.18e-21	-4.49e+06	4.39e+05	7.29e-20	-5.35e+06	-3.62e+06	S.4	-0.96	3651.0	0.61
15	ACE	Level_shifted	S.4 excl.	0.41	6557	0.95	1.18e-21	2.41e+03	4.20e+02	3.81e-08	1.58e+03	3.23e+03	S.4	-0.96	3651.0	0.61
16	ACE	Intercept	S.5 excl.	0.44	6438	0.9	2.76e-23	7.11e+05	6.44e+04	3.90e-22	5.84e+05	8.38e+05	S.5	-6.45	6190.0	1.4
17	ACE	Level	S.5 excl.	0.44	6438	0.9	2.76e-23	-5.00e+03	1.11e+03	1.12e-05	-7.19e+03	-2.82e+03	S.5	-6.45	6190.0	1.4
18	ACE	Level_dry	S.5 excl.	0.44	6438	0.9	2.76e-23	-5.01e+06	4.62e+05	1.54e-21	-5.92e+06	-4.10e+06	S.5	-6.45	6190.0	1.4
19	ACE	Level_shifted	S.5 excl.	0.44	6438	0.9	2.76e-23	2.21e+03	4.11e+02	2.37e-07	1.40e+03	3.02e+03	S.5	-6.45	6190.0	1.4
20	ACE	Intercept	S.6 excl.	0.4	6487	0.93	5.30e-22	6.41e+05	6.08e+04	6.34e-21	5.21e+05	7.61e+05	S.6	-2.27	3265.0	0.69
21	ACE	Level	S.6 excl.	0.4	6487	0.93	5.30e-22	-4.82e+03	1.12e+03	2.48e-05	-7.02e+03	-2.62e+03	S.6	-2.27	3265.0	0.69
22	ACE	Level_dry	S.6 excl.	0.4	6487	0.93	5.30e-22	-4.52e+06	4.38e+05	3.04e-20	-5.38e+06	-3.65e+06	S.6	-2.27	3265.0	0.69
23	ACE	Level_shifted	S.6 excl.	0.4	6487	0.93	5.30e-22	2.47e+03	4.11e+02	8.57e-09	1.66e+03	3.28e+03	S.6	-2.27	3265.0	0.69
24	ACE	Intercept	S.9 excl.	0.42	6756	0.9	6.43e-20	6.44e+05	6.58e+04	2.87e-18	5.14e+05	7.74e+05	S.9	-3.91	4388.0	1.2
25	ACE	Level	S.9 excl.	0.42	6756	0.9	6.43e-20	-4.44e+03	1.17e+03	1.92e-04	-6.74e+03	-2.14e+03	S.9	-3.91	4388.0	1.2
26	ACE	Level_dry	S.9 excl.	0.42	6756	0.9	6.43e-20	-4.54e+06	4.73e+05	9.08e-18	-5.48e+06	-3.61e+06	S.9	-3.91	4388.0	1.2
27	ACE	Level_shifted	S.9 excl.	0.42	6756	0.9	6.43e-20	2.67e+03	4.35e+02	5.44e-09	1.81e+03	3.53e+03	S.9	-3.91	4388.0	1.2
28	ACE	Intercept	S.11 excl.	0.38	6518	0.9	1.88e-20	6.24e+05	6.10e+04	6.22e-20	5.04e+05	7.45e+05	S.11	-69.66	3827.0	5.14
29	ACE	Level	S.11 excl.	0.38	6518	0.9	1.88e-20	-4.37e+03	1.16e+03	2.16e-04	-6.65e+03	-2.08e+03	S.11	-69.66	3827.0	5.14
30	ACE	Level_dry	S.11 excl.	0.38	6518	0.9	1.88e-20	-4.40e+06	4.39e+05	2.34e-19	-5.27e+06	-3.54e+06	S.11	-69.66	3827.0	5.14
31	ACE	Level_shifted	S.11 excl.	0.38	6518	0.9	1.88e-20	2.40e+03	4.26e+02	6.03e-08	1.56e+03	3.24e+03	S.11	-69.66	3827.0	5.14
32	ACE	Intercept	S.12 excl.	0.39	6606	0.89	7.44e-20	6.01e+05	6.35e+04	1.14e-17	4.76e+05	7.26e+05	S.12	-24.92	3773.0	2.35
33	ACE	Level	S.12 excl.	0.39	6606	0.89	7.44e-20	-4.48e+03	1.13e+03	1.04e-04	-6.71e+03	-2.25e+03	S.12	-24.92	3773.0	2.35
34	ACE	Level_dry	S.12 excl.	0.39	6606	0.89	7.44e-20	-4.23e+06	4.56e+05	3.93e-17	-5.13e+06	-3.33e+06	S.12	-24.92	3773.0	2.35
35	ACE	Level_shifted	S.12 excl.	0.39	6606	0.89	7.44e-20	2.55e+03	4.20e+02	6.29e-09	1.73e+03	3.38e+03	S.12	-24.92	3773.0	2.35
36	ACE	Intercept	S.15 excl.	0.4	6360	0.95	7.77e-23	6.33e+05	5.91e+04	1.48e-21	5.17e+05	7.50e+05	S.15	-2.22	6509.0	0.57
37	ACE	Level	S.15 excl.	0.4	6360	0.95	7.77e-23	-4.54e+03	1.09e+03	4.37e-05	-6.68e+03	-2.40e+03	S.15	-2.22	6509.0	0.57
38	ACE	Level_dry	S.15 excl.	0.4	6360	0.95	7.77e-23	-4.47e+06	4.25e+05	6.41e-21	-5.30e+06	-3.63e+06	S.15	-2.22	6509.0	0.57
39	ACE	Level_shifted	S.15 excl.	0.4	6360	0.95	7.77e-23	2.46e+03	3.99e+02	3.46e-09	1.68e+03	3.25e+03	S.15	-2.22	6509.0	0.57
40	ACE	Intercept	S.16 excl.	0.4	6397	0.97	2.24e-22	6.47e+05	6.06e+04	2.40e-21	5.28e+05	7.67e+05	S.16	-1.07	5579.0	0.51
41	ACE	Level	S.16 excl.	0.4	6397	0.97	2.24e-22	-4.56e+03	1.10e+03	4.95e-05	-6.72e+03	-2.39e+03	S.16	-1.07	5579.0	0.51
42	ACE	Level_dry	S.16 excl.	0.4	6397	0.97	2.24e-22	-4.56e+06	4.36e+05	9.97e-21	-5.42e+06	-3.70e+06	S.16	-1.07	5579.0	0.51
43	ACE	Level_shifted	S.16 excl.	0.4	6397	0.97	2.24e-22	2.28e+03	4.07e+02	6.78e-08	1.48e+03	3.08e+03	S.16	-1.07	5579.0	0.51
44	ACE	Intercept	S.17 excl.	0.41	6394	0.91	5.06e-23	6.75e+05	6.14e+04	2.66e-22	5.54e+05	7.96e+05	S.17	-32.03	6132.0	1.89
45	ACE	Level	S.17 excl.	0.41	6394	0.91	5.06e-23	-5.33e+03	1.11e+03	2.89e-06	-7.51e+03	-3.15e+03	S.17	-32.03	6132.0	1.89
46	ACE	Level_dry	S.17 excl.	0.41	6394	0.91	5.06e-23	-4.76e+06	4.41e+05	1.24e-21	-5.63e+06	-3.89e+06	S.17	-32.03	6132.0	1.89
47	ACE	Level_shifted	S.17 excl.	0.41	6394	0.91	5.06e-23	2.74e+03	4.20e+02	5.64e-10	1.91e+03	3.57e+03	S.17	-32.03	6132.0	1.89
48	ACE	Intercept	S.18 excl.	0.31	5522	0.97	1.21e-31	4.47e+05	3.91e+04	2.15e-26	3.70e+05	5.24e+05	S.18	-2.73	16599.0	0.63
49	ACE	Level	S.18 excl.	0.31	5522	0.97	1.21e-31	-5.01e+03	6.59e+02	2.08e-13	-6.31e+03	-3.71e+03	S.18	-2.73	16599.0	0.63
50	ACE	Level_dry	S.18 excl.	0.31	5522	0.97	1.21e-31	-3.11e+06	2.82e+05	6.61e-25	-3.67e+06	-2.56e+06	S.18	-2.73	16599.0	0.63
51	ACE	Level_shifted	S.18 excl.	0.31	5522	0.97	1.21e-31	1.61e+03	2.47e+02	2.24e-10	1.12e+03	2.10e+03	S.18	-2.73	16599.0	0.63
52	ACE	Intercept	S.19 excl.	0.53	5682	0.82	3.27e-33	8.87e+05	6.19e+04	1.55e-32	7.64e+05	1.01e+06	S.19	-171.49	18354.0	5.05
53	ACE	Level	S.19 excl.	0.53	5682	0.82	3.27e-33	-3.87e+03	9.76e+02	1.02e-04	-5.80e+03	-1.95e+03	S.19	-171.49	18354.0	5.05
54	ACE	Level_dry	S.19 excl.	0.53	5682	0.82	3.27e-33	-6.29e+06	4.46e+05	7.50e-32	-7.17e+06	-5.41e+06	S.19	-171.49	18354.0	5.05
55	ACE	Level_shifted	S.19 excl.	0.53	5682	0.82	3.27e-33	1.97e+03	3.65e+02	1.97e-07	1.25e+03	2.68e+03	S.19	-171.49	18354.0	5.05
56	CAF	Intercept	S.1 excl.	0.22	7702	0.87	9.36e-11	3.56e+05	7.30e+04	2.21e-06	2.12e+05	5.00e+05	S.1	0.05	17652.0	0.89
57	CAF	Level	S.1 excl.	0.22	7702	0.87	9.36e-11	-9.14e+03	1.50e+03	5.65e-09	-1.21e+04	-6.18e+03	S.1	0.05	17652.0	0.89
58	CAF	Level_dry	S.1 excl.	0.22	7702	0.87	9.36e-11	-2.36e+06	5.26e+05	1.21e-05	-3.40e+06	-1.32e+06	S.1	0.05	17652.0	0.89
59	CAF	Level_shifted	S.1 excl.	0.22	7702	0.87	9.36e-11	2.16e+03	5.11e+02	3.67e-05	1.15e+03	3.16e+03	S.1	0.05	17652.0	0.89
60	CAF	Intercept	S.2 excl.	0.24	7812	0.83	2.92e-12	3.38e+05	7.39e+04	8.41e-06	1.92e+05	4.84e+05	S.2	-0.77	2273.0	1.21
61	CAF	Level	S.2 excl.	0.24	7812	0.83	2.92e-12	-9.82e+03	1.37e+03	1.54e-11	-1.25e+04	-7.11e+03	S.2	-0.77	2273.0	1.21
62	CAF	Level_dry	S.2 excl.	0.24	7812	0.83	2.92e-12	-2.22e+06	5.32e+05	4.56e-05	-3.26e+06	-1.17e+06	S.2	-0.77	2273.0	1.21
63	CAF	Level_shifted	S.2 excl.	0.24	7812	0.83	2.92e-12	2.15e+03	5.08e+02	3.32e-05	1.15e+03	3.16e+03	S.2	-0.77	2273.0	1.21
64	CAF	Intercept	S.3 excl.	0.25	7637	0.88	3.43e-12	3.64e+05	7.18e+04	8.91e-07	2.23e+05	5.06e+05	S.3	-1.42	9122.0	0.48
65	CAF	Level	S.3 excl.	0.25	7637	0.88	3.43e-12	-9.69e+03	1.66e+03	2.02e-08	-1.30e+04	-6.42e+03	S.3	-1.42	9122.0	0.48
66	CAF	Level_dry	S.3 excl.	0.25	7637	0.88	3.43e-12	-2.41e+06	5.19e+05	6.03e-06	-3.44e+06	-1.39e+06	S.3	-1.42	9122.0	0.48
67	CAF	Level_shifted	S.3 excl.	0.25	7637	0.88	3.43e-12	2.50e+03	4.91e+02	8.14e-07	1.53e+03	3.47e+03	S.3	-1.42	9122.0	0.48
68	CAF	Intercept	S.4 excl.	0.3	7786	0.83	1.19e-14	3.37e+05	7.25e+04	5.99e-06	1.95e+05	4.80e+05	S.4	-5.92	7076.0	0.95
69	CAF	Level	S.4 excl.	0.3	7786	0.83	1.19e-14	-1.12e+04	1.40e+03	1.48e-13	-1.39e+04	-8.40e+03	S.4	-5.92	7076.0	0.95
70	CAF	Level_dry	S.4 excl.	0.3	7786	0.83	1.19e-14	-2.19e+06	5.22e+05	4.28e-05	-3.21e+06	-1.16e+06	S.4	-5.92	7076.0	0.95
71	CAF	Level_shifted	S.4 excl.	0.3	7786	0.83	1.19e-14	2.28e+03	4.99e+02	9.03e-06	1.29e+03	3.26e+03	S.4	-5.92	7076.0	0.95
72	CAF	Intercept	S.5 excl.	0.33	7419	0.78	3.00e-16	4.64e+05	7.42e+04	2.75e-09	3.17e+05	6.10e+05	S.5	-1.09	10262.0	1.63
73	CAF	Level	S.5 excl.	0.33	7419	0.78	3.00e-16	-1.03e+04	1.29e+03	1.42e-13	-1.28e+04	-7.75e+03	S.5	-1.09	10262.0	1.63
74	CAF	Level_dry	S.5 excl.	0.33	7419	0.78	3.00e-16	-3.11e+06	5.33e+05	2.43e-08	-4.16e+06	-2.05e+06	S.5	-1.09	10262.0	1.63
75	CAF	Level_shifted	S.5 excl.	0.33	7419	0.78	3.00e-16	1.74e+03	4.75e+02	3.16e-04	8.06e+02	2.68e+03	S.5	-1.09	10262.0	1.63
76	CAF	Intercept	S.6 excl.	0.29	7536	0.85	1.28e-14	3.64e+05	7.07e+04	6.59e-07	2.24e+05	5.03e+05	S.6	-0.94	10429.0	0.73
77	CAF	Level	S.6 excl.	0.29	7536	0.85	1.28e-14	-9.69e+03	1.31e+03	3.79e-12	-1.23e+04	-7.10e+03	S.6	-0.94	10429.0	0.73
78	CAF	Level_dry	S.6 excl.	0.29	7536	0.85	1.28e-14	-2.41e+06	5.10e+05	4.35e-06	-3.41e+06	-1.40e+06	S.6	-0.94	10429.0	0.73
79	CAF	Level_shifted	S.6 excl.	0.29	7536	0.85	1.28e-14	2.45e+03	4.78e+02	7.29e-07	1.50e+03	3.39e+03	S.6	-0.94	10429.0	0.73
80	CAF	Intercept	S.9 excl.	0.25	8203	0.81	8.51e-11	3.11e+05	7.99e+04	1.42e-04	1.53e+05	4.69e+05	S.9	-1.52	5378.0	1.11
81	CAF	Level	S.9 excl.	0.25	8203	0.81	8.51e-11	-9.04e+03	1.43e+03	2.18e-09	-1.19e+04	-6.21e+03	S.9	-1.52	5378.0	1.11
82	CAF	Level_dry	S.9 excl.	0.25	8203	0.81	8.51e-11	-2.04e+06	5.75e+05	5.14e-04	-3.17e+06	-9.01e+05	S.9	-1.52	5378.0	1.11
83	CAF	Level_shifted	S.9 excl.	0.25	8203	0.81	8.51e-11	2.50e+03	5.29e+02	4.81e-06	1.45e+03	3.54e+03	S.9	-1.52	5378.0	1.11
84	CAF	Intercept	S.11 excl.	0.23	7880	0.8	6.60e-11	3.21e+05	7.38e+04	2.17e-05	1.76e+05	4.67e+05	S.11	-93.72	4818.0	5.37
85	CAF	Level	S.11 excl.	0.23	7880	0.8	6.60e-11	-9.18e+03	1.41e+03	6.74e-10	-1.20e+04	-6.39e+03	S.11	-93.72	4818.0	5.37
86	CAF	Level_dry	S.11 excl.	0.23	7880	0.8	6.60e-11	-2.11e+06	5.31e+05	1.02e-04	-3.15e+06	-1.06e+06	S.11	-93.72	4818.0	5.37
87	CAF	Level_shifted	S.11 excl.	0.23	7880	0.8	6.60e-11	2.15e+03	5.15e+02	4.41e-05	1.14e+03	3.17e+03	S.11	-93.72	4818.0	5.37
88	CAF	Intercept	S.12 excl.	0.25	7998	0.83	8.43e-12	3.06e+05	7.69e+04	9.86e-05	1.54e+05	4.57e+05	S.12	-0.66	4168.0	0.84
89	CAF	Level	S.12 excl.	0.25	7998	0.83	8.43e-12	-9.49e+03	1.38e+03	8.73e-11	-1.22e+04	-6.77e+03	S.12	-0.66	4168.0	0.84
90	CAF	Level_dry	S.12 excl.	0.25	7998	0.83	8.43e-12	-1.99e+06	5.53e+05	4.05e-04	-3.08e+06	-9.00e+05	S.12	-0.66	4168.0	0.84
91	CAF	Level_shifted	S.12 excl.	0.25	7998	0.83	8.43e-12	2.28e+03	5.08e+02	1.28e-05	1.28e+03	3.28e+03	S.12	-0.66	4168.0	0.84
92	CAF	Intercept	S.15 excl.	0.26	7789	0.86	3.43e-13	3.37e+05	7.24e+04	5.90e-06	1.94e+05	4.79e+05	S.15	-1.23	2852.0	0.23
93	CAF	Level	S.15 excl.	0.26	7789	0.86	3.43e-13	-9.70e+03	1.34e+03	1.00e-11	-1.24e+04	-7.05e+03	S.15	-1.23	2852.0	0.23
94	CAF	Level_dry	S.15 excl.	0.26	7789	0.86	3.43e-13	-2.21e+06	5.21e+05	3.37e-05	-3.24e+06	-1.18e+06	S.15	-1.23	2852.0	0.23
95	CAF	Level_shifted	S.15 excl.	0.26	7789	0.86	3.43e-13	2.16e+03	4.89e+02	1.62e-05	1.20e+03	3.13e+03	S.15	-1.23	2852.0	0.23
96	CAF	Intercept	S.16 excl.	0.26	7646	0.86	3.18e-13	3.42e+05	7.25e+04	4.37e-06	1.99e+05	4.85e+05	S.16	-0.44	8673.0	0.57
97	CAF	Level	S.16 excl.	0.26	7646	0.86	3.18e-13	-9.53e+03	1.33e+03	1.27e-11	-1.21e+04	-6.92e+03	S.16	-0.44	8673.0	0.57
98	CAF	Level_dry	S.16 excl.	0.26	7646	0.86	3.18e-13	-2.26e+06	5.22e+05	2.42e-05	-3.28e+06	-1.23e+06	S.16	-0.44	8673.0	0.57
99	CAF	Level_shifted	S.16 excl.	0.26	7646	0.86	3.18e-13	2.17e+03	4.87e+02	1.32e-05	1.21e+03	3.13e+03	S.16	-0.44	8673.0	0.57
100	CAF	Intercept	S.17 excl.	0.26	7833	0.83	6.34e-13	3.56e+05	7.53e+04	4.35e-06	2.07e+05	5.04e+05	S.17	-14.66	4533.0	1.04
101	CAF	Level	S.17 excl.	0.26	7833	0.83	6.34e-13	-1.01e+04	1.37e+03	4.73e-12	-1.28e+04	-7.37e+03	S.17	-14.66	4533.0	1.04
102	CAF	Level_dry	S.17 excl.	0.26	7833	0.83	6.34e-13	-2.34e+06	5.42e+05	2.44e-05	-3.41e+06	-1.27e+06	S.17	-14.66	4533.0	1.04
103	CAF	Level_shifted	S.17 excl.	0.26	7833	0.83	6.34e-13	2.33e+03	5.15e+02	1.04e-05	1.31e+03	3.35e+03	S.17	-14.66	4533.0	1.04
104	CAF	Intercept	S.18 excl.	0.27	7003	0.85	6.64e-27	1.60e+05	4.97e+04	1.34e-03	6.28e+04	2.58e+05	S.18	-5.67	17177.0	0.69
105	CAF	Level	S.18 excl.	0.27	7003	0.85	6.64e-27	-1.00e+04	8.44e+02	3.62e-28	-1.17e+04	-8.38e+03	S.18	-5.67	17177.0	0.69
106	CAF	Level_dry	S.18 excl.	0.27	7003	0.85	6.64e-27	-9.28e+05	3.58e+05	9.92e-03	-1.63e+06	-2.24e+05	S.18	-5.67	17177.0	0.69
107	CAF	Level_shifted	S.18 excl.	0.27	7003	0.85	6.64e-27	1.37e+03	3.14e+02	1.57e-05	7.56e+02	1.99e+03	S.18	-5.67	17177.0	0.69
108	CAF	Intercept	S.19 excl.	0.32	7421	0.78	1.38e-16	5.44e+05	8.09e+04	1.72e-10	3.85e+05	7.04e+05	S.19	-1100.69	15113.0	10.28
109	CAF	Level	S.19 excl.	0.32	7421	0.78	1.38e-16	-9.00e+03	1.29e+03	3.88e-11	-1.15e+04	-6.46e+03	S.19	-1100.69	15113.0	10.28
110	CAF	Level_dry	S.19 excl.	0.32	7421	0.78	1.38e-16	-3.71e+06	5.83e+05	1.31e-09	-4.86e+06	-2.56e+06	S.19	-1100.69	15113.0	10.28
111	CAF	Level_shifted	S.19 excl.	0.32	7421	0.78	1.38e-16	1.81e+03	4.77e+02	1.92e-04	8.71e+02	2.75e+03	S.19	-1100.69	15113.0	10.28
112	CYC	Intercept	S.1 excl.	0.21	7189	0.85	3.87e-10	3.86e+05	6.82e+04	5.41e-08	2.51e+05	5.20e+05	S.1	0.62	3508.0	0.38
113	CYC	Level	S.1 excl.	0.21	7189	0.85	3.87e-10	-7.01e+03	1.40e+03	1.23e-06	-9.78e+03	-4.25e+03	S.1	0.62	3508.0	0.38
114	CYC	Level_dry	S.1 excl.	0.21	7189	0.85	3.87e-10	-2.60e+06	4.91e+05	3.23e-07	-3.57e+06	-1.63e+06	S.1	0.62	3508.0	0.38
115	CYC	Level_shifted	S.1 excl.	0.21	7189	0.85	3.87e-10	6.35e+02	4.77e+02	1.85e-01	-3.05e+02	1.57e+03	S.1	0.62	3508.0	0.38
116	CYC	Intercept	S.2 excl.	0.2	7144	0.82	5.55e-10	3.74e+05	6.76e+04	9.71e-08	2.40e+05	5.07e+05	S.2	-2.28	3058.0	2.19
117	CYC	Level	S.2 excl.	0.2	7144	0.82	5.55e-10	-6.44e+03	1.25e+03	5.63e-07	-8.89e+03	-3.98e+03	S.2	-2.28	3058.0	2.19
118	CYC	Level_dry	S.2 excl.	0.2	7144	0.82	5.55e-10	-2.52e+06	4.86e+05	5.12e-07	-3.48e+06	-1.56e+06	S.2	-2.28	3058.0	2.19
119	CYC	Level_shifted	S.2 excl.	0.2	7144	0.82	5.55e-10	4.79e+02	4.64e+02	3.02e-01	-4.35e+02	1.39e+03	S.2	-2.28	3058.0	2.19
120	CYC	Intercept	S.3 excl.	0.3	6140	0.75	2.17e-15	4.02e+05	5.76e+04	4.29e-11	2.88e+05	5.16e+05	S.3	-0.4	17520.0	1.16
121	CYC	Level	S.3 excl.	0.3	6140	0.75	2.17e-15	-8.44e+03	1.31e+03	7.94e-10	-1.10e+04	-5.86e+03	S.3	-0.4	17520.0	1.16
122	CYC	Level_dry	S.3 excl.	0.3	6140	0.75	2.17e-15	-2.70e+06	4.16e+05	7.10e-10	-3.52e+06	-1.88e+06	S.3	-0.4	17520.0	1.16
123	CYC	Level_shifted	S.3 excl.	0.3	6140	0.75	2.17e-15	1.07e+03	3.94e+02	7.17e-03	2.94e+02	1.85e+03	S.3	-0.4	17520.0	1.16
124	CYC	Intercept	S.4 excl.	0.27	6706	0.8	8.23e-13	3.87e+05	6.24e+04	3.37e-09	2.64e+05	5.10e+05	S.4	-0.14	10109.0	1.06
125	CYC	Level	S.4 excl.	0.27	6706	0.8	8.23e-13	-7.45e+03	1.20e+03	2.90e-09	-9.80e+03	-5.09e+03	S.4	-0.14	10109.0	1.06
126	CYC	Level_dry	S.4 excl.	0.27	6706	0.8	8.23e-13	-2.60e+06	4.49e+05	2.81e-08	-3.49e+06	-1.71e+06	S.4	-0.14	10109.0	1.06
127	CYC	Level_shifted	S.4 excl.	0.27	6706	0.8	8.23e-13	8.23e+02	4.29e+02	5.68e-02	-2.41e+01	1.67e+03	S.4	-0.14	10109.0	1.06
128	CYC	Intercept	S.5 excl.	0.24	7310	0.85	3.35e-11	4.46e+05	7.31e+04	5.88e-09	3.02e+05	5.91e+05	S.5	-1.8	4766.0	0.65
129	CYC	Level	S.5 excl.	0.24	7310	0.85	3.35e-11	-6.96e+03	1.26e+03	1.07e-07	-9.44e+03	-4.48e+03	S.5	-1.8	4766.0	0.65
130	CYC	Level_dry	S.5 excl.	0.24	7310	0.85	3.35e-11	-3.03e+06	5.25e+05	3.16e-08	-4.07e+06	-2.00e+06	S.5	-1.8	4766.0	0.65
131	CYC	Level_shifted	S.5 excl.	0.24	7310	0.85	3.35e-11	4.03e+02	4.67e+02	3.89e-01	-5.19e+02	1.32e+03	S.5	-1.8	4766.0	0.65
132	CYC	Intercept	S.6 excl.	0.23	7010	0.86	2.32e-11	4.12e+05	6.58e+04	2.26e-09	2.82e+05	5.42e+05	S.6	-1.73	8069.0	0.57
133	CYC	Level	S.6 excl.	0.23	7010	0.86	2.32e-11	-6.34e+03	1.21e+03	3.77e-07	-8.71e+03	-3.96e+03	S.6	-1.73	8069.0	0.57
134	CYC	Level_dry	S.6 excl.	0.23	7010	0.86	2.32e-11	-2.81e+06	4.74e+05	1.36e-08	-3.74e+06	-1.87e+06	S.6	-1.73	8069.0	0.57
135	CYC	Level_shifted	S.6 excl.	0.23	7010	0.86	2.32e-11	8.96e+02	4.44e+02	4.50e-02	2.03e+01	1.77e+03	S.6	-1.73	8069.0	0.57
136	CYC	Intercept	S.9 excl.	0.19	7533	0.79	4.31e-08	3.70e+05	7.33e+04	1.15e-06	2.25e+05	5.15e+05	S.9	-9.02	4682.0	1.35
137	CYC	Level	S.9 excl.	0.19	7533	0.79	4.31e-08	-6.16e+03	1.30e+03	4.50e-06	-8.72e+03	-3.59e+03	S.9	-9.02	4682.0	1.35
138	CYC	Level_dry	S.9 excl.	0.19	7533	0.79	4.31e-08	-2.50e+06	5.27e+05	4.42e-06	-3.54e+06	-1.46e+06	S.9	-9.02	4682.0	1.35
139	CYC	Level_shifted	S.9 excl.	0.19	7533	0.79	4.31e-08	9.81e+02	4.85e+02	4.45e-02	2.43e+01	1.94e+03	S.9	-9.02	4682.0	1.35
140	CYC	Intercept	S.11 excl.	0.19	7188	0.79	7.85e-09	3.69e+05	6.73e+04	1.33e-07	2.36e+05	5.01e+05	S.11	-99.44	5142.0	7.05
141	CYC	Level	S.11 excl.	0.19	7188	0.79	7.85e-09	-5.80e+03	1.28e+03	9.80e-06	-8.32e+03	-3.28e+03	S.11	-99.44	5142.0	7.05
142	CYC	Level_dry	S.11 excl.	0.19	7188	0.79	7.85e-09	-2.49e+06	4.84e+05	6.31e-07	-3.45e+06	-1.54e+06	S.11	-99.44	5142.0	7.05
143	CYC	Level_shifted	S.11 excl.	0.19	7188	0.79	7.85e-09	4.40e+02	4.70e+02	3.50e-01	-4.86e+02	1.37e+03	S.11	-99.44	5142.0	7.05
144	CYC	Intercept	S.12 excl.	0.2	7381	0.82	5.88e-09	3.67e+05	7.09e+04	5.98e-07	2.27e+05	5.06e+05	S.12	-0.53	2435.0	0.62
145	CYC	Level	S.12 excl.	0.2	7381	0.82	5.88e-09	-6.50e+03	1.26e+03	6.58e-07	-8.99e+03	-4.01e+03	S.12	-0.53	2435.0	0.62
146	CYC	Level_dry	S.12 excl.	0.2	7381	0.82	5.88e-09	-2.47e+06	5.10e+05	2.64e-06	-3.48e+06	-1.46e+06	S.12	-0.53	2435.0	0.62
147	CYC	Level_shifted	S.12 excl.	0.2	7381	0.82	5.88e-09	6.85e+02	4.69e+02	1.46e-01	-2.40e+02	1.61e+03	S.12	-0.53	2435.0	0.62
148	CYC	Intercept	S.15 excl.	0.22	7123	0.85	9.90e-11	3.84e+05	6.62e+04	2.46e-08	2.53e+05	5.14e+05	S.15	-1.01	3454.0	0.26
149	CYC	Level	S.15 excl.	0.22	7123	0.85	9.90e-11	-6.56e+03	1.22e+03	1.94e-07	-8.96e+03	-4.16e+03	S.15	-1.01	3454.0	0.26
150	CYC	Level_dry	S.15 excl.	0.22	7123	0.85	9.90e-11	-2.60e+06	4.76e+05	1.43e-07	-3.53e+06	-1.66e+06	S.15	-1.01	3454.0	0.26
151	CYC	Level_shifted	S.15 excl.	0.22	7123	0.85	9.90e-11	6.53e+02	4.47e+02	1.45e-01	-2.28e+02	1.53e+03	S.15	-1.01	3454.0	0.26
152	CYC	Intercept	S.16 excl.	0.21	7056	0.87	4.02e-10	3.82e+05	6.69e+04	3.86e-08	2.51e+05	5.14e+05	S.16	-1.5	6982.0	0.43
153	CYC	Level	S.16 excl.	0.21	7056	0.87	4.02e-10	-6.15e+03	1.21e+03	8.79e-07	-8.54e+03	-3.76e+03	S.16	-1.5	6982.0	0.43
154	CYC	Level_dry	S.16 excl.	0.21	7056	0.87	4.02e-10	-2.59e+06	4.81e+05	1.99e-07	-3.54e+06	-1.64e+06	S.16	-1.5	6982.0	0.43
155	CYC	Level_shifted	S.16 excl.	0.21	7056	0.87	4.02e-10	5.28e+02	4.49e+02	2.41e-01	-3.57e+02	1.41e+03	S.16	-1.5	6982.0	0.43
156	CYC	Intercept	S.17 excl.	0.22	7134	0.83	6.16e-11	4.05e+05	6.85e+04	1.42e-08	2.70e+05	5.40e+05	S.17	-0.01	5235.0	0.73
157	CYC	Level	S.17 excl.	0.22	7134	0.83	6.16e-11	-6.77e+03	1.23e+03	1.29e-07	-9.20e+03	-4.33e+03	S.17	-0.01	5235.0	0.73
158	CYC	Level_dry	S.17 excl.	0.22	7134	0.83	6.16e-11	-2.75e+06	4.93e+05	8.05e-08	-3.72e+06	-1.77e+06	S.17	-0.01	5235.0	0.73
159	CYC	Level_shifted	S.17 excl.	0.22	7134	0.83	6.16e-11	7.20e+02	4.69e+02	1.26e-01	-2.04e+02	1.64e+03	S.17	-0.01	5235.0	0.73
160	CYC	Intercept	S.18 excl.	0.2	6761	0.87	9.40e-20	2.52e+05	4.79e+04	2.45e-07	1.57e+05	3.46e+05	S.18	-5.62	12271.0	0.6
161	CYC	Level	S.18 excl.	0.2	6761	0.87	9.40e-20	-6.83e+03	8.07e+02	4.84e-16	-8.42e+03	-5.24e+03	S.18	-5.62	12271.0	0.6
162	CYC	Level_dry	S.18 excl.	0.2	6761	0.87	9.40e-20	-1.63e+06	3.45e+05	3.14e-06	-2.31e+06	-9.54e+05	S.18	-5.62	12271.0	0.6
163	CYC	Level_shifted	S.18 excl.	0.2	6761	0.87	9.40e-20	3.93e+01	3.03e+02	8.97e-01	-5.56e+02	6.35e+02	S.18	-5.62	12271.0	0.6
164	CYC	Intercept	S.19 excl.	0.32	6666	0.77	1.25e-16	6.04e+05	7.26e+04	1.34e-14	4.61e+05	7.47e+05	S.19	-167.9	15962.0	4.88
165	CYC	Level	S.19 excl.	0.32	6666	0.77	1.25e-16	-5.77e+03	1.15e+03	1.03e-06	-8.03e+03	-3.52e+03	S.19	-167.9	15962.0	4.88
166	CYC	Level_dry	S.19 excl.	0.32	6666	0.77	1.25e-16	-4.19e+06	5.24e+05	9.95e-14	-5.22e+06	-3.15e+06	S.19	-167.9	15962.0	4.88
167	CYC	Level_shifted	S.19 excl.	0.32	6666	0.77	1.25e-16	1.91e+02	4.28e+02	6.56e-01	-6.53e+02	1.03e+03	S.19	-167.9	15962.0	4.88
168	CAN	Intercept	S.1 excl.	0.09	130	0.96	4.85e-04	1.30e+03	1.27e+03	3.04e-01	-1.19e+03	3.80e+03	S.1	-0.39	133.0	0.92
169	CAN	Level	S.1 excl.	0.09	130	0.96	4.85e-04	-1.10e+02	2.71e+01	7.03e-05	-1.63e+02	-5.67e+01	S.1	-0.39	133.0	0.92
170	CAN	Level_dry	S.1 excl.	0.09	130	0.96	4.85e-04	-6.46e+03	9.10e+03	4.79e-01	-2.44e+04	1.15e+04	S.1	-0.39	133.0	0.92
171	CAN	Level_shifted	S.1 excl.	0.09	130	0.96	4.85e-04	5.11e+00	9.29e+00	5.83e-01	-1.32e+01	2.34e+01	S.1	-0.39	133.0	0.92
172	CAN	Intercept	S.2 excl.	0.07	131	0.94	2.14e-03	9.77e+02	1.25e+03	4.36e-01	-1.49e+03	3.44e+03	S.2	-58.82	100.0	5.12
173	CAN	Level	S.2 excl.	0.07	131	0.94	2.14e-03	-8.37e+01	2.37e+01	5.28e-04	-1.31e+02	-3.69e+01	S.2	-58.82	100.0	5.12
174	CAN	Level_dry	S.2 excl.	0.07	131	0.94	2.14e-03	-4.49e+03	8.98e+03	6.17e-01	-2.22e+04	1.32e+04	S.2	-58.82	100.0	5.12
175	CAN	Level_shifted	S.2 excl.	0.07	131	0.94	2.14e-03	-1.44e+00	8.86e+00	8.71e-01	-1.89e+01	1.60e+01	S.2	-58.82	100.0	5.12
176	CAN	Intercept	S.3 excl.	0.08	126	0.97	9.07e-04	1.60e+03	1.21e+03	1.90e-01	-7.97e+02	3.99e+03	S.3	-0.7	192.0	0.78
177	CAN	Level	S.3 excl.	0.08	126	0.97	9.07e-04	-1.15e+02	2.87e+01	8.31e-05	-1.72e+02	-5.88e+01	S.3	-0.7	192.0	0.78
178	CAN	Level_dry	S.3 excl.	0.08	126	0.97	9.07e-04	-8.54e+03	8.74e+03	3.30e-01	-2.58e+04	8.70e+03	S.3	-0.7	192.0	0.78
179	CAN	Level_shifted	S.3 excl.	0.08	126	0.97	9.07e-04	1.01e+01	8.69e+00	2.48e-01	-7.07e+00	2.72e+01	S.3	-0.7	192.0	0.78
180	CAN	Intercept	S.4 excl.	0.09	127	0.92	8.22e-04	1.10e+03	1.21e+03	3.63e-01	-1.29e+03	3.50e+03	S.4	-0.07	154.0	1.36
181	CAN	Level	S.4 excl.	0.09	127	0.92	8.22e-04	-9.02e+01	2.39e+01	2.22e-04	-1.37e+02	-4.30e+01	S.4	-0.07	154.0	1.36
182	CAN	Level_dry	S.4 excl.	0.09	127	0.92	8.22e-04	-5.26e+03	8.71e+03	5.47e-01	-2.24e+04	1.19e+04	S.4	-0.07	154.0	1.36
183	CAN	Level_shifted	S.4 excl.	0.09	127	0.92	8.22e-04	-2.44e+00	8.70e+00	7.80e-01	-1.96e+01	1.47e+01	S.4	-0.07	154.0	1.36
184	CAN	Intercept	S.5 excl.	0.1	132	0.96	4.01e-04	2.26e+03	1.35e+03	9.59e-02	-4.04e+02	4.92e+03	S.5	-0.3	120.0	0.95
185	CAN	Level	S.5 excl.	0.1	132	0.96	4.01e-04	-9.57e+01	2.39e+01	9.59e-05	-1.43e+02	-4.84e+01	S.5	-0.3	120.0	0.95
186	CAN	Level_dry	S.5 excl.	0.1	132	0.96	4.01e-04	-1.35e+04	9.66e+03	1.64e-01	-3.26e+04	5.56e+03	S.5	-0.3	120.0	0.95
187	CAN	Level_shifted	S.5 excl.	0.1	132	0.96	4.01e-04	-1.86e+00	8.94e+00	8.35e-01	-1.95e+01	1.58e+01	S.5	-0.3	120.0	0.95
188	CAN	Intercept	S.6 excl.	0.1	117	0.92	3.01e-04	1.98e+03	1.13e+03	8.01e-02	-2.40e+02	4.21e+03	S.6	-0.47	271.0	0.97
189	CAN	Level	S.6 excl.	0.1	117	0.92	3.01e-04	-9.07e+01	2.12e+01	3.08e-05	-1.33e+02	-4.88e+01	S.6	-0.47	271.0	0.97
190	CAN	Level_dry	S.6 excl.	0.1	117	0.92	3.01e-04	-1.18e+04	8.10e+03	1.47e-01	-2.78e+04	4.17e+03	S.6	-0.47	271.0	0.97
191	CAN	Level_shifted	S.6 excl.	0.1	117	0.92	3.01e-04	8.27e+00	7.92e+00	2.98e-01	-7.35e+00	2.39e+01	S.6	-0.47	271.0	0.97
192	CAN	Intercept	S.9 excl.	0.06	138	0.9	2.85e-02	6.21e+02	1.38e+03	6.55e-01	-2.11e+03	3.36e+03	S.9	-1.58	99.0	1.59
193	CAN	Level	S.9 excl.	0.06	138	0.9	2.85e-02	-7.70e+01	2.53e+01	2.79e-03	-1.27e+02	-2.69e+01	S.9	-1.58	99.0	1.59
194	CAN	Level_dry	S.9 excl.	0.06	138	0.9	2.85e-02	-2.09e+03	9.94e+03	8.34e-01	-2.17e+04	1.75e+04	S.9	-1.58	99.0	1.59
195	CAN	Level_shifted	S.9 excl.	0.06	138	0.9	2.85e-02	8.97e+00	9.42e+00	3.42e-01	-9.63e+00	2.76e+01	S.9	-1.58	99.0	1.59
196	CAN	Intercept	S.11 excl.	0.07	131	0.94	2.26e-03	1.17e+03	1.24e+03	3.48e-01	-1.28e+03	3.61e+03	S.11	-169.67	94.0	4.76
197	CAN	Level	S.11 excl.	0.07	131	0.94	2.26e-03	-8.47e+01	2.37e+01	4.40e-04	-1.31e+02	-3.80e+01	S.11	-169.67	94.0	4.76
198	CAN	Level_dry	S.11 excl.	0.07	131	0.94	2.26e-03	-5.86e+03	8.91e+03	5.11e-01	-2.34e+04	1.17e+04	S.11	-169.67	94.0	4.76
199	CAN	Level_shifted	S.11 excl.	0.07	131	0.94	2.26e-03	-1.23e-01	8.74e+00	9.89e-01	-1.74e+01	1.71e+01	S.11	-169.67	94.0	4.76
200	CAN	Intercept	S.12 excl.	0.07	134	0.95	6.17e-03	8.23e+02	1.33e+03	5.37e-01	-1.80e+03	3.44e+03	S.12	-0.12	84.0	0.97
201	CAN	Level	S.12 excl.	0.07	134	0.95	6.17e-03	-8.52e+01	2.43e+01	5.89e-04	-1.33e+02	-3.71e+01	S.12	-0.12	84.0	0.97
202	CAN	Level_dry	S.12 excl.	0.07	134	0.95	6.17e-03	-3.41e+03	9.53e+03	7.21e-01	-2.22e+04	1.54e+04	S.12	-0.12	84.0	0.97
203	CAN	Level_shifted	S.12 excl.	0.07	134	0.95	6.17e-03	3.33e+00	9.04e+00	7.13e-01	-1.45e+01	2.12e+01	S.12	-0.12	84.0	0.97
204	CAN	Intercept	S.15 excl.	0.07	132	0.98	1.96e-03	1.21e+03	1.25e+03	3.35e-01	-1.26e+03	3.67e+03	S.15	0.1	49.0	0.28
205	CAN	Level	S.15 excl.	0.07	132	0.98	1.96e-03	-8.86e+01	2.36e+01	2.38e-04	-1.35e+02	-4.19e+01	S.15	0.1	49.0	0.28
206	CAN	Level_dry	S.15 excl.	0.07	132	0.98	1.96e-03	-6.12e+03	8.98e+03	4.96e-01	-2.38e+04	1.16e+04	S.15	0.1	49.0	0.28
207	CAN	Level_shifted	S.15 excl.	0.07	132	0.98	1.96e-03	1.93e+00	8.77e+00	8.26e-01	-1.54e+01	1.92e+01	S.15	0.1	49.0	0.28
208	CAN	Intercept	S.16 excl.	0.06	120	0.96	7.39e-03	6.37e+02	1.16e+03	5.83e-01	-1.65e+03	2.92e+03	S.16	-1.64	263.0	0.74
209	CAN	Level	S.16 excl.	0.06	120	0.96	7.39e-03	-7.39e+01	2.16e+01	7.88e-04	-1.17e+02	-3.12e+01	S.16	-1.64	263.0	0.74
210	CAN	Level_dry	S.16 excl.	0.06	120	0.96	7.39e-03	-2.37e+03	8.32e+03	7.76e-01	-1.88e+04	1.40e+04	S.16	-1.64	263.0	0.74
211	CAN	Level_shifted	S.16 excl.	0.06	120	0.96	7.39e-03	3.41e+00	8.11e+00	6.74e-01	-1.26e+01	1.94e+01	S.16	-1.64	263.0	0.74
212	CAN	Intercept	S.17 excl.	0.07	132	0.95	4.06e-03	1.01e+03	1.31e+03	4.39e-01	-1.57e+03	3.59e+03	S.17	0.14	78.0	0.86
213	CAN	Level	S.17 excl.	0.07	132	0.95	4.06e-03	-8.22e+01	2.44e+01	9.10e-04	-1.30e+02	-3.41e+01	S.17	0.14	78.0	0.86
214	CAN	Level_dry	S.17 excl.	0.07	132	0.95	4.06e-03	-4.80e+03	9.39e+03	6.10e-01	-2.33e+04	1.37e+04	S.17	0.14	78.0	0.86
215	CAN	Level_shifted	S.17 excl.	0.07	132	0.95	4.06e-03	-3.27e-01	9.34e+00	9.72e-01	-1.87e+01	1.81e+01	S.17	0.14	78.0	0.86
216	CAN	Intercept	S.18 excl.	0.09	131	1.0	1.29e-07	1.98e+02	9.50e+02	8.35e-01	-1.67e+03	2.07e+03	S.18	-5.57	112.0	0.54
217	CAN	Level	S.18 excl.	0.09	131	1.0	1.29e-07	-9.07e+01	1.65e+01	7.39e-08	-1.23e+02	-5.82e+01	S.18	-5.57	112.0	0.54
218	CAN	Level_dry	S.18 excl.	0.09	131	1.0	1.29e-07	1.22e+03	6.84e+03	8.58e-01	-1.22e+04	1.47e+04	S.18	-5.57	112.0	0.54
219	CAN	Level_shifted	S.18 excl.	0.09	131	1.0	1.29e-07	-3.29e+00	6.25e+00	5.99e-01	-1.56e+01	9.01e+00	S.18	-5.57	112.0	0.54
220	CAN	Intercept	S.19 excl.	0.09	131	0.93	6.38e-04	3.11e+03	1.45e+03	3.32e-02	2.50e+02	5.97e+03	S.19	-44.86	139.0	3.19
221	CAN	Level	S.19 excl.	0.09	131	0.93	6.38e-04	-8.03e+01	2.37e+01	8.66e-04	-1.27e+02	-3.35e+01	S.19	-44.86	139.0	3.19
222	CAN	Level_dry	S.19 excl.	0.09	131	0.93	6.38e-04	-1.99e+04	1.04e+04	5.81e-02	-4.05e+04	6.94e+02	S.19	-44.86	139.0	3.19
223	CAN	Level_shifted	S.19 excl.	0.09	131	0.93	6.38e-04	-2.32e+00	8.95e+00	7.95e-01	-2.00e+01	1.53e+01	S.19	-44.86	139.0	3.19
224	CIT	Intercept	S.1 excl.	0.46	12	0.62	1.35e-16	1.52e+03	1.53e+02	1.71e-17	1.22e+03	1.83e+03	S.1
225	CIT	Level	S.1 excl.	0.46	12	0.62	1.35e-16	-1.72e+01	6.25e+00	6.93e-03	-2.95e+01	-4.79e+00	S.1
226	CIT	Level_dry	S.1 excl.	0.46	12	0.62	1.35e-16	-1.06e+04	1.11e+03	1.48e-16	-1.28e+04	-8.42e+03	S.1
227	CIT	Level_shifted	S.1 excl.	0.46	12	0.62	1.35e-16	5.37e+00	1.45e+00	3.27e-04	2.49e+00	8.24e+00	S.1
228	CIT	Intercept	S.2 excl.	0.46	12	0.62	1.35e-16	1.52e+03	1.53e+02	1.71e-17	1.22e+03	1.83e+03	S.2
229	CIT	Level	S.2 excl.	0.46	12	0.62	1.35e-16	-1.72e+01	6.25e+00	6.93e-03	-2.95e+01	-4.79e+00	S.2
230	CIT	Level_dry	S.2 excl.	0.46	12	0.62	1.35e-16	-1.06e+04	1.11e+03	1.48e-16	-1.28e+04	-8.42e+03	S.2
231	CIT	Level_shifted	S.2 excl.	0.46	12	0.62	1.35e-16	5.37e+00	1.45e+00	3.27e-04	2.49e+00	8.24e+00	S.2
232	CIT	Intercept	S.3 excl.	0.46	12	0.62	1.35e-16	1.52e+03	1.53e+02	1.71e-17	1.22e+03	1.83e+03	S.3
233	CIT	Level	S.3 excl.	0.46	12	0.62	1.35e-16	-1.72e+01	6.25e+00	6.93e-03	-2.95e+01	-4.79e+00	S.3
234	CIT	Level_dry	S.3 excl.	0.46	12	0.62	1.35e-16	-1.06e+04	1.11e+03	1.48e-16	-1.28e+04	-8.42e+03	S.3
235	CIT	Level_shifted	S.3 excl.	0.46	12	0.62	1.35e-16	5.37e+00	1.45e+00	3.27e-04	2.49e+00	8.24e+00	S.3
236	CIT	Intercept	S.4 excl.	0.46	12	0.62	1.35e-16	1.52e+03	1.53e+02	1.71e-17	1.22e+03	1.83e+03	S.4
237	CIT	Level	S.4 excl.	0.46	12	0.62	1.35e-16	-1.72e+01	6.25e+00	6.93e-03	-2.95e+01	-4.79e+00	S.4
238	CIT	Level_dry	S.4 excl.	0.46	12	0.62	1.35e-16	-1.06e+04	1.11e+03	1.48e-16	-1.28e+04	-8.42e+03	S.4
239	CIT	Level_shifted	S.4 excl.	0.46	12	0.62	1.35e-16	5.37e+00	1.45e+00	3.27e-04	2.49e+00	8.24e+00	S.4
240	CIT	Intercept	S.5 excl.	0.6	11	0.52	5.25e-20	1.85e+03	1.53e+02	2.55e-21	1.54e+03	2.15e+03	S.5	-9.76	18.0	1.79
241	CIT	Level	S.5 excl.	0.6	11	0.52	5.25e-20	-1.12e+01	5.82e+00	5.61e-02	-2.28e+01	2.99e-01	S.5	-9.76	18.0	1.79
242	CIT	Level_dry	S.5 excl.	0.6	11	0.52	5.25e-20	-1.30e+04	1.11e+03	1.47e-20	-1.52e+04	-1.08e+04	S.5	-9.76	18.0	1.79
243	CIT	Level_shifted	S.5 excl.	0.6	11	0.52	5.25e-20	2.86e+00	1.41e+00	4.52e-02	6.28e-02	5.66e+00	S.5	-9.76	18.0	1.79
244	CIT	Intercept	S.6 excl.	0.5	12	0.62	9.22e-17	1.60e+03	1.57e+02	1.28e-17	1.29e+03	1.91e+03	S.6	-1.26	14.0	0.74
245	CIT	Level	S.6 excl.	0.5	12	0.62	9.22e-17	-1.24e+01	7.38e+00	9.52e-02	-2.70e+01	2.20e+00	S.6	-1.26	14.0	0.74
246	CIT	Level_dry	S.6 excl.	0.5	12	0.62	9.22e-17	-1.13e+04	1.15e+03	1.05e-16	-1.35e+04	-8.98e+03	S.6	-1.26	14.0	0.74
247	CIT	Level_shifted	S.6 excl.	0.5	12	0.62	9.22e-17	6.10e+00	1.56e+00	1.50e-04	3.02e+00	9.18e+00	S.6	-1.26	14.0	0.74
248	CIT	Intercept	S.9 excl.	0.5	12	0.56	3.79e-13	1.56e+03	1.80e+02	2.08e-13	1.20e+03	1.92e+03	S.9	-4.89	10.0	1.06
249	CIT	Level	S.9 excl.	0.5	12	0.56	3.79e-13	-1.75e+01	6.98e+00	1.38e-02	-3.14e+01	-3.67e+00	S.9	-4.89	10.0	1.06
250	CIT	Level_dry	S.9 excl.	0.5	12	0.56	3.79e-13	-1.09e+04	1.30e+03	7.86e-13	-1.34e+04	-8.29e+03	S.9	-4.89	10.0	1.06
251	CIT	Level_shifted	S.9 excl.	0.5	12	0.56	3.79e-13	6.57e+00	1.60e+00	9.05e-05	3.39e+00	9.75e+00	S.9	-4.89	10.0	1.06
252	CIT	Intercept	S.11 excl.	0.46	12	0.62	1.87e-16	1.52e+03	1.53e+02	1.97e-17	1.22e+03	1.83e+03	S.11		10.0	1.9
253	CIT	Level	S.11 excl.	0.46	12	0.62	1.87e-16	-1.70e+01	6.26e+00	7.54e-03	-2.94e+01	-4.61e+00	S.11		10.0	1.9
254	CIT	Level_dry	S.11 excl.	0.46	12	0.62	1.87e-16	-1.06e+04	1.11e+03	1.69e-16	-1.28e+04	-8.42e+03	S.11		10.0	1.9
255	CIT	Level_shifted	S.11 excl.	0.46	12	0.62	1.87e-16	5.21e+00	1.47e+00	5.41e-04	2.31e+00	8.12e+00	S.11		10.0	1.9
256	CIT	Intercept	S.12 excl.	0.45	12	0.61	2.12e-14	1.49e+03	1.65e+02	5.52e-15	1.16e+03	1.82e+03	S.12	-2.76	5.0	0.68
257	CIT	Level	S.12 excl.	0.45	12	0.61	2.12e-14	-1.68e+01	6.50e+00	1.09e-02	-2.97e+01	-3.95e+00	S.12	-2.76	5.0	0.68
258	CIT	Level_dry	S.12 excl.	0.45	12	0.61	2.12e-14	-1.04e+04	1.19e+03	3.33e-14	-1.27e+04	-8.00e+03	S.12	-2.76	5.0	0.68
259	CIT	Level_shifted	S.12 excl.	0.45	12	0.61	2.12e-14	5.54e+00	1.52e+00	4.05e-04	2.53e+00	8.55e+00	S.12	-2.76	5.0	0.68
260	CIT	Intercept	S.15 excl.	0.48	12	0.63	1.89e-16	1.53e+03	1.53e+02	2.73e-17	1.22e+03	1.83e+03	S.15	-0.66	12.0	0.49
261	CIT	Level	S.15 excl.	0.48	12	0.63	1.89e-16	-1.57e+01	6.65e+00	2.01e-02	-2.88e+01	-2.50e+00	S.15	-0.66	12.0	0.49
262	CIT	Level_dry	S.15 excl.	0.48	12	0.63	1.89e-16	-1.07e+04	1.11e+03	1.92e-16	-1.29e+04	-8.45e+03	S.15	-0.66	12.0	0.49
263	CIT	Level_shifted	S.15 excl.	0.48	12	0.63	1.89e-16	5.60e+00	1.47e+00	2.23e-04	2.69e+00	8.51e+00	S.15	-0.66	12.0	0.49
264	CIT	Intercept	S.16 excl.	0.5	12	0.63	6.31e-17	1.65e+03	1.59e+02	4.43e-18	1.33e+03	1.96e+03	S.16	-1.86	13.0	0.59
265	CIT	Level	S.16 excl.	0.5	12	0.63	6.31e-17	-1.27e+01	7.38e+00	8.80e-02	-2.73e+01	1.92e+00	S.16	-1.86	13.0	0.59
266	CIT	Level_dry	S.16 excl.	0.5	12	0.63	6.31e-17	-1.16e+04	1.16e+03	3.13e-17	-1.39e+04	-9.27e+03	S.16	-1.86	13.0	0.59
267	CIT	Level_shifted	S.16 excl.	0.5	12	0.63	6.31e-17	3.86e+00	1.70e+00	2.54e-02	4.84e-01	7.24e+00	S.16	-1.86	13.0	0.59
268	CIT	Intercept	S.17 excl.	0.52	11	0.58	6.13e-18	1.70e+03	1.57e+02	4.08e-19	1.39e+03	2.01e+03	S.17	-76.6	20.0	2.02
269	CIT	Level	S.17 excl.	0.52	11	0.58	6.13e-18	-3.07e+01	7.18e+00	3.96e-05	-4.49e+01	-1.65e+01	S.17	-76.6	20.0	2.02
270	CIT	Level_dry	S.17 excl.	0.52	11	0.58	6.13e-18	-1.17e+04	1.13e+03	4.05e-18	-1.39e+04	-9.44e+03	S.17	-76.6	20.0	2.02
271	CIT	Level_shifted	S.17 excl.	0.52	11	0.58	6.13e-18	9.43e+00	1.80e+00	6.98e-07	5.88e+00	1.30e+01	S.17	-76.6	20.0	2.02
272	CIT	Intercept	S.18 excl.	0.33	11	0.68	1.49e-19	1.12e+03	1.17e+02	1.24e-18	8.93e+02	1.35e+03	S.18	-1.46	21.0	0.45
273	CIT	Level	S.18 excl.	0.33	11	0.68	1.49e-19	-1.86e+01	4.10e+00	9.51e-06	-2.67e+01	-1.05e+01	S.18	-1.46	21.0	0.45
274	CIT	Level_dry	S.18 excl.	0.33	11	0.68	1.49e-19	-7.68e+03	8.46e+02	5.32e-17	-9.35e+03	-6.02e+03	S.18	-1.46	21.0	0.45
275	CIT	Level_shifted	S.18 excl.	0.33	11	0.68	1.49e-19	4.21e+00	9.68e-01	2.04e-05	2.30e+00	6.12e+00	S.18	-1.46	21.0	0.45
276	CIT	Intercept	S.19 excl.	0.46	12	0.62	1.35e-16	1.52e+03	1.53e+02	1.71e-17	1.22e+03	1.83e+03	S.19
277	CIT	Level	S.19 excl.	0.46	12	0.62	1.35e-16	-1.72e+01	6.25e+00	6.93e-03	-2.95e+01	-4.79e+00	S.19
278	CIT	Level_dry	S.19 excl.	0.46	12	0.62	1.35e-16	-1.06e+04	1.11e+03	1.48e-16	-1.28e+04	-8.42e+03	S.19
279	CIT	Level_shifted	S.19 excl.	0.46	12	0.62	1.35e-16	5.37e+00	1.45e+00	3.27e-04	2.49e+00	8.24e+00	S.19
280	DCF	Intercept	S.1 excl.	0.23	311	1.07	2.29e-11	-2.12e+03	2.96e+03	4.74e-01	-7.96e+03	3.71e+03	S.1	0.11	766.0	0.93
281	DCF	Level	S.1 excl.	0.23	311	1.07	2.29e-11	-4.59e+02	6.10e+01	1.86e-12	-5.79e+02	-3.39e+02	S.1	0.11	766.0	0.93
282	DCF	Level_dry	S.1 excl.	0.23	311	1.07	2.29e-11	2.51e+04	2.13e+04	2.40e-01	-1.69e+04	6.71e+04	S.1	0.11	766.0	0.93
283	DCF	Level_shifted	S.1 excl.	0.23	311	1.07	2.29e-11	7.01e+01	2.07e+01	8.51e-04	2.93e+01	1.11e+02	S.1	0.11	766.0	0.93
284	DCF	Intercept	S.2 excl.	0.27	352	1.08	7.34e-14	-3.48e+03	3.34e+03	2.99e-01	-1.01e+04	3.11e+03	S.2	-11.5	107.0	2.25
285	DCF	Level	S.2 excl.	0.27	352	1.08	7.34e-14	-5.16e+02	6.18e+01	1.08e-14	-6.38e+02	-3.95e+02	S.2	-11.5	107.0	2.25
286	DCF	Level_dry	S.2 excl.	0.27	352	1.08	7.34e-14	3.61e+04	2.40e+04	1.34e-01	-1.12e+04	8.35e+04	S.2	-11.5	107.0	2.25
287	DCF	Level_shifted	S.2 excl.	0.27	352	1.08	7.34e-14	6.61e+01	2.30e+01	4.40e-03	2.09e+01	1.11e+02	S.2	-11.5	107.0	2.25
288	DCF	Intercept	S.3 excl.	0.19	342	1.16	3.95e-09	-3.48e+03	3.22e+03	2.81e-01	-9.83e+03	2.87e+03	S.3	0.51	457.0	0.59
289	DCF	Level	S.3 excl.	0.19	342	1.16	3.95e-09	-4.86e+02	7.34e+01	3.44e-10	-6.30e+02	-3.41e+02	S.3	0.51	457.0	0.59
290	DCF	Level_dry	S.3 excl.	0.19	342	1.16	3.95e-09	3.56e+04	2.33e+04	1.27e-01	-1.02e+04	8.15e+04	S.3	0.51	457.0	0.59
291	DCF	Level_shifted	S.3 excl.	0.19	342	1.16	3.95e-09	6.00e+01	2.21e+01	7.12e-03	1.65e+01	1.03e+02	S.3	0.51	457.0	0.59
292	DCF	Intercept	S.4 excl.	0.32	350	1.08	7.25e-16	-3.51e+03	3.27e+03	2.84e-01	-9.96e+03	2.94e+03	S.4	-3.49	346.0	1.47
293	DCF	Level	S.4 excl.	0.32	350	1.08	7.25e-16	-5.78e+02	6.28e+01	6.32e-17	-7.02e+02	-4.54e+02	S.4	-3.49	346.0	1.47
294	DCF	Level_dry	S.4 excl.	0.32	350	1.08	7.25e-16	3.76e+04	2.35e+04	1.11e-01	-8.78e+03	8.40e+04	S.4	-3.49	346.0	1.47
295	DCF	Level_shifted	S.4 excl.	0.32	350	1.08	7.25e-16	7.20e+01	2.25e+01	1.63e-03	2.76e+01	1.16e+02	S.4	-3.49	346.0	1.47
296	DCF	Intercept	S.5 excl.	0.3	354	1.11	2.91e-14	-8.34e+02	3.56e+03	8.15e-01	-7.86e+03	6.19e+03	S.5	-0.23	303.0	0.98
297	DCF	Level	S.5 excl.	0.3	354	1.11	2.91e-14	-5.40e+02	6.15e+01	1.18e-15	-6.61e+02	-4.18e+02	S.5	-0.23	303.0	0.98
298	DCF	Level_dry	S.5 excl.	0.3	354	1.11	2.91e-14	1.76e+04	2.56e+04	4.93e-01	-3.29e+04	6.80e+04	S.5	-0.23	303.0	0.98
299	DCF	Level_shifted	S.5 excl.	0.3	354	1.11	2.91e-14	5.61e+01	2.28e+01	1.48e-02	1.11e+01	1.01e+02	S.5	-0.23	303.0	0.98
300	DCF	Intercept	S.6 excl.	0.31	331	1.1	1.47e-15	-2.21e+03	3.12e+03	4.80e-01	-8.36e+03	3.95e+03	S.6	-0.28	572.0	0.95
301	DCF	Level	S.6 excl.	0.31	331	1.1	1.47e-15	-5.24e+02	5.74e+01	9.06e-17	-6.37e+02	-4.10e+02	S.6	-0.28	572.0	0.95
302	DCF	Level_dry	S.6 excl.	0.31	331	1.1	1.47e-15	2.70e+04	2.25e+04	2.32e-01	-1.74e+04	7.13e+04	S.6	-0.28	572.0	0.95
303	DCF	Level_shifted	S.6 excl.	0.31	331	1.1	1.47e-15	6.96e+01	2.11e+01	1.17e-03	2.79e+01	1.11e+02	S.6	-0.28	572.0	0.95
304	DCF	Intercept	S.9 excl.	0.35	327	0.99	1.08e-15	-2.22e+03	3.21e+03	4.90e-01	-8.55e+03	4.11e+03	S.9	-0.03	428.0	1.68
305	DCF	Level	S.9 excl.	0.35	327	0.99	1.08e-15	-5.23e+02	5.71e+01	1.62e-16	-6.36e+02	-4.11e+02	S.9	-0.03	428.0	1.68
306	DCF	Level_dry	S.9 excl.	0.35	327	0.99	1.08e-15	2.71e+04	2.30e+04	2.42e-01	-1.84e+04	7.26e+04	S.9	-0.03	428.0	1.68
307	DCF	Level_shifted	S.9 excl.	0.35	327	0.99	1.08e-15	7.62e+01	2.12e+01	4.42e-04	3.42e+01	1.18e+02	S.9	-0.03	428.0	1.68
308	DCF	Intercept	S.11 excl.	0.27	357	1.07	5.32e-13	-3.71e+03	3.35e+03	2.69e-01	-1.03e+04	2.89e+03	S.11	-4.59	134.0	3.35
309	DCF	Level	S.11 excl.	0.27	357	1.07	5.32e-13	-5.12e+02	6.35e+01	7.62e-14	-6.37e+02	-3.87e+02	S.11	-4.59	134.0	3.35
310	DCF	Level_dry	S.11 excl.	0.27	357	1.07	5.32e-13	3.77e+04	2.41e+04	1.19e-01	-9.81e+03	8.52e+04	S.11	-4.59	134.0	3.35
311	DCF	Level_shifted	S.11 excl.	0.27	357	1.07	5.32e-13	7.17e+01	2.33e+01	2.42e-03	2.57e+01	1.18e+02	S.11	-4.59	134.0	3.35
312	DCF	Intercept	S.12 excl.	0.29	360	1.06	1.58e-13	-5.56e+03	3.48e+03	1.12e-01	-1.24e+04	1.30e+03	S.12	-3.7	236.0	1.8
313	DCF	Level	S.12 excl.	0.29	360	1.06	1.58e-13	-4.96e+02	6.21e+01	1.32e-13	-6.19e+02	-3.74e+02	S.12	-3.7	236.0	1.8
314	DCF	Level_dry	S.12 excl.	0.29	360	1.06	1.58e-13	5.07e+04	2.50e+04	4.37e-02	1.46e+03	1.00e+05	S.12	-3.7	236.0	1.8
315	DCF	Level_shifted	S.12 excl.	0.29	360	1.06	1.58e-13	8.01e+01	2.30e+01	6.23e-04	3.47e+01	1.26e+02	S.12	-3.7	236.0	1.8
316	DCF	Intercept	S.15 excl.	0.28	352	1.12	3.93e-14	-3.39e+03	3.28e+03	3.03e-01	-9.87e+03	3.08e+03	S.15	0.41	112.0	0.25
317	DCF	Level	S.15 excl.	0.28	352	1.12	3.93e-14	-5.15e+02	6.06e+01	4.61e-15	-6.34e+02	-3.95e+02	S.15	0.41	112.0	0.25
318	DCF	Level_dry	S.15 excl.	0.28	352	1.12	3.93e-14	3.54e+04	2.36e+04	1.35e-01	-1.12e+04	8.21e+04	S.15	0.41	112.0	0.25
319	DCF	Level_shifted	S.15 excl.	0.28	352	1.12	3.93e-14	6.85e+01	2.22e+01	2.33e-03	2.47e+01	1.12e+02	S.15	0.41	112.0	0.25
320	DCF	Intercept	S.16 excl.	0.27	349	1.12	1.30e-13	-3.18e+03	3.32e+03	3.40e-01	-9.74e+03	3.37e+03	S.16	0.37	315.0	0.74
321	DCF	Level	S.16 excl.	0.27	349	1.12	1.30e-13	-5.05e+02	6.04e+01	1.08e-14	-6.24e+02	-3.86e+02	S.16	0.37	315.0	0.74
322	DCF	Level_dry	S.16 excl.	0.27	349	1.12	1.30e-13	3.38e+04	2.39e+04	1.59e-01	-1.34e+04	8.09e+04	S.16	0.37	315.0	0.74
323	DCF	Level_shifted	S.16 excl.	0.27	349	1.12	1.30e-13	6.52e+01	2.23e+01	3.90e-03	2.12e+01	1.09e+02	S.16	0.37	315.0	0.74
324	DCF	Intercept	S.17 excl.	0.28	356	1.09	1.12e-13	-3.18e+03	3.43e+03	3.55e-01	-9.94e+03	3.58e+03	S.17	0.0	152.0	1.0
325	DCF	Level	S.17 excl.	0.28	356	1.09	1.12e-13	-5.15e+02	6.20e+01	1.56e-14	-6.38e+02	-3.93e+02	S.17	0.0	152.0	1.0
326	DCF	Level_dry	S.17 excl.	0.28	356	1.09	1.12e-13	3.39e+04	2.46e+04	1.70e-01	-1.47e+04	8.25e+04	S.17	0.0	152.0	1.0
327	DCF	Level_shifted	S.17 excl.	0.28	356	1.09	1.12e-13	7.13e+01	2.35e+01	2.70e-03	2.50e+01	1.18e+02	S.17	0.0	152.0	1.0
328	DCF	Intercept	S.18 excl.	0.29	354	1.13	2.96e-29	-5.45e+03	2.51e+03	3.09e-02	-1.04e+04	-5.03e+02	S.18	-2.67	236.0	0.6
329	DCF	Level	S.18 excl.	0.29	354	1.13	2.96e-29	-5.20e+02	4.25e+01	2.09e-29	-6.04e+02	-4.37e+02	S.18	-2.67	236.0	0.6
330	DCF	Level_dry	S.18 excl.	0.29	354	1.13	2.96e-29	5.04e+04	1.81e+04	5.65e-03	1.48e+04	8.60e+04	S.18	-2.67	236.0	0.6
331	DCF	Level_shifted	S.18 excl.	0.29	354	1.13	2.96e-29	5.84e+01	1.60e+01	2.85e-04	2.70e+01	8.98e+01	S.18	-2.67	236.0	0.6
332	DCF	Intercept	S.19 excl.	0.27	355	1.08	1.66e-13	-3.40e+03	3.88e+03	3.83e-01	-1.10e+04	4.26e+03	S.19	-16.81	90.0	1.3
333	DCF	Level	S.19 excl.	0.27	355	1.08	1.66e-13	-5.21e+02	6.14e+01	5.09e-15	-6.42e+02	-4.00e+02	S.19	-16.81	90.0	1.3
334	DCF	Level_dry	S.19 excl.	0.27	355	1.08	1.66e-13	3.55e+04	2.80e+04	2.05e-01	-1.96e+04	9.07e+04	S.19	-16.81	90.0	1.3
335	DCF	Level_shifted	S.19 excl.	0.27	355	1.08	1.66e-13	7.12e+01	2.29e+01	2.16e-03	2.60e+01	1.16e+02	S.19	-16.81	90.0	1.3
336	HCT	Intercept	S.1 excl.	0.24	151	0.74	5.10e-11	9.68e+03	1.48e+03	5.35e-10	6.77e+03	1.26e+04	S.1	0.19	204.0	0.66
337	HCT	Level	S.1 excl.	0.24	151	0.74	5.10e-11	-1.60e+02	3.15e+01	9.77e-07	-2.22e+02	-9.75e+01	S.1	0.19	204.0	0.66
338	HCT	Level_dry	S.1 excl.	0.24	151	0.74	5.10e-11	-6.60e+04	1.06e+04	3.21e-09	-8.69e+04	-4.51e+04	S.1	0.19	204.0	0.66
339	HCT	Level_shifted	S.1 excl.	0.24	151	0.74	5.10e-11	4.13e+01	1.08e+01	1.88e-04	1.99e+01	6.26e+01	S.1	0.19	204.0	0.66
340	HCT	Intercept	S.2 excl.	0.25	155	0.73	8.95e-12	9.06e+03	1.49e+03	6.56e-09	6.12e+03	1.20e+04	S.2	0.08	53.0	0.67
341	HCT	Level	S.2 excl.	0.25	155	0.73	8.95e-12	-1.72e+02	2.81e+01	5.33e-09	-2.27e+02	-1.16e+02	S.2	0.08	53.0	0.67
342	HCT	Level_dry	S.2 excl.	0.25	155	0.73	8.95e-12	-6.12e+04	1.07e+04	4.20e-08	-8.23e+04	-4.01e+04	S.2	0.08	53.0	0.67
343	HCT	Level_shifted	S.2 excl.	0.25	155	0.73	8.95e-12	3.74e+01	1.05e+01	4.41e-04	1.68e+01	5.80e+01	S.2	0.08	53.0	0.67
344	HCT	Intercept	S.3 excl.	0.27	154	0.76	2.69e-12	9.44e+03	1.48e+03	1.56e-09	6.51e+03	1.24e+04	S.3	-1.17	156.0	0.5
345	HCT	Level	S.3 excl.	0.27	154	0.76	2.69e-12	-1.97e+02	3.51e+01	6.95e-08	-2.66e+02	-1.28e+02	S.3	-1.17	156.0	0.5
346	HCT	Level_dry	S.3 excl.	0.27	154	0.76	2.69e-12	-6.35e+04	1.07e+04	1.38e-08	-8.46e+04	-4.24e+04	S.3	-1.17	156.0	0.5
347	HCT	Level_shifted	S.3 excl.	0.27	154	0.76	2.69e-12	4.46e+01	1.06e+01	4.32e-05	2.36e+01	6.56e+01	S.3	-1.17	156.0	0.5
348	HCT	Intercept	S.4 excl.	0.28	156	0.73	1.23e-12	9.10e+03	1.49e+03	5.69e-09	6.17e+03	1.20e+04	S.4	-0.66	138.0	0.76
349	HCT	Level	S.4 excl.	0.28	156	0.73	1.23e-12	-1.90e+02	2.93e+01	8.39e-10	-2.48e+02	-1.32e+02	S.4	-0.66	138.0	0.76
350	HCT	Level_dry	S.4 excl.	0.28	156	0.73	1.23e-12	-6.12e+04	1.07e+04	4.31e-08	-8.22e+04	-4.01e+04	S.4	-0.66	138.0	0.76
351	HCT	Level_shifted	S.4 excl.	0.28	156	0.73	1.23e-12	4.02e+01	1.07e+01	2.26e-04	1.91e+01	6.12e+01	S.4	-0.66	138.0	0.76
352	HCT	Intercept	S.5 excl.	0.3	155	0.72	2.35e-13	1.11e+04	1.60e+03	8.57e-11	7.92e+03	1.42e+04	S.5	-1.82	152.0	0.92
353	HCT	Level	S.5 excl.	0.3	155	0.72	2.35e-13	-1.81e+02	2.84e+01	1.73e-09	-2.37e+02	-1.25e+02	S.5	-1.82	152.0	0.92
354	HCT	Level_dry	S.5 excl.	0.3	155	0.72	2.35e-13	-7.54e+04	1.15e+04	5.62e-10	-9.80e+04	-5.28e+04	S.5	-1.82	152.0	0.92
355	HCT	Level_shifted	S.5 excl.	0.3	155	0.72	2.35e-13	2.99e+01	1.06e+01	5.38e-03	8.98e+00	5.09e+01	S.5	-1.82	152.0	0.92
356	HCT	Intercept	S.6 excl.	0.26	157	0.75	4.54e-12	9.20e+03	1.51e+03	6.82e-09	6.22e+03	1.22e+04	S.6	-0.74	82.0	0.45
357	HCT	Level	S.6 excl.	0.26	157	0.75	4.54e-12	-1.76e+02	2.85e+01	4.07e-09	-2.32e+02	-1.20e+02	S.6	-0.74	82.0	0.45
358	HCT	Level_dry	S.6 excl.	0.26	157	0.75	4.54e-12	-6.22e+04	1.09e+04	4.48e-08	-8.36e+04	-4.07e+04	S.6	-0.74	82.0	0.45
359	HCT	Level_shifted	S.6 excl.	0.26	157	0.75	4.54e-12	3.84e+01	1.06e+01	3.95e-04	1.74e+01	5.94e+01	S.6	-0.74	82.0	0.45
360	HCT	Intercept	S.9 excl.	0.23	163	0.7	3.80e-09	8.28e+03	1.64e+03	1.30e-06	5.03e+03	1.15e+04	S.9	-2.82	121.0	1.24
361	HCT	Level	S.9 excl.	0.23	163	0.7	3.80e-09	-1.52e+02	3.01e+01	1.12e-06	-2.12e+02	-9.30e+01	S.9	-2.82	121.0	1.24
362	HCT	Level_dry	S.9 excl.	0.23	163	0.7	3.80e-09	-5.59e+04	1.18e+04	4.82e-06	-7.91e+04	-3.26e+04	S.9	-2.82	121.0	1.24
363	HCT	Level_shifted	S.9 excl.	0.23	163	0.7	3.80e-09	4.64e+01	1.12e+01	5.26e-05	2.44e+01	6.85e+01	S.9	-2.82	121.0	1.24
364	HCT	Intercept	S.11 excl.	0.25	155	0.73	1.61e-11	9.03e+03	1.48e+03	6.21e-09	6.10e+03	1.20e+04	S.11	-5.32	72.0	1.35
365	HCT	Level	S.11 excl.	0.25	155	0.73	1.61e-11	-1.69e+02	2.84e+01	1.39e-08	-2.25e+02	-1.13e+02	S.11	-5.32	72.0	1.35
366	HCT	Level_dry	S.11 excl.	0.25	155	0.73	1.61e-11	-6.10e+04	1.06e+04	3.97e-08	-8.20e+04	-4.00e+04	S.11	-5.32	72.0	1.35
367	HCT	Level_shifted	S.11 excl.	0.25	155	0.73	1.61e-11	3.60e+01	1.05e+01	7.83e-04	1.52e+01	5.68e+01	S.11	-5.32	72.0	1.35
368	HCT	Intercept	S.12 excl.	0.24	160	0.73	2.06e-10	8.68e+03	1.59e+03	1.53e-07	5.55e+03	1.18e+04	S.12	-0.57	68.0	0.59
369	HCT	Level	S.12 excl.	0.24	160	0.73	2.06e-10	-1.67e+02	2.91e+01	3.89e-08	-2.25e+02	-1.10e+02	S.12	-0.57	68.0	0.59
370	HCT	Level_dry	S.12 excl.	0.24	160	0.73	2.06e-10	-5.85e+04	1.14e+04	7.23e-07	-8.09e+04	-3.60e+04	S.12	-0.57	68.0	0.59
371	HCT	Level_shifted	S.12 excl.	0.24	160	0.73	2.06e-10	3.94e+01	1.08e+01	3.62e-04	1.80e+01	6.07e+01	S.12	-0.57	68.0	0.59
372	HCT	Intercept	S.15 excl.	0.28	147	0.73	4.06e-13	9.01e+03	1.40e+03	1.06e-09	6.25e+03	1.18e+04	S.15	-1.44	302.0	0.69
373	HCT	Level	S.15 excl.	0.28	147	0.73	4.06e-13	-1.65e+02	2.66e+01	3.41e-09	-2.17e+02	-1.12e+02	S.15	-1.44	302.0	0.69
374	HCT	Level_dry	S.15 excl.	0.28	147	0.73	4.06e-13	-6.11e+04	1.01e+04	7.16e-09	-8.10e+04	-4.12e+04	S.15	-1.44	302.0	0.69
375	HCT	Level_shifted	S.15 excl.	0.28	147	0.73	4.06e-13	4.39e+01	9.85e+00	1.45e-05	2.44e+01	6.33e+01	S.15	-1.44	302.0	0.69
376	HCT	Intercept	S.16 excl.	0.26	155	0.76	8.17e-12	9.26e+03	1.51e+03	5.06e-09	6.28e+03	1.22e+04	S.16	-0.71	123.0	0.39
377	HCT	Level	S.16 excl.	0.26	155	0.76	8.17e-12	-1.68e+02	2.82e+01	1.36e-08	-2.23e+02	-1.12e+02	S.16	-0.71	123.0	0.39
378	HCT	Level_dry	S.16 excl.	0.26	155	0.76	8.17e-12	-6.27e+04	1.08e+04	3.02e-08	-8.41e+04	-4.13e+04	S.16	-0.71	123.0	0.39
379	HCT	Level_shifted	S.16 excl.	0.26	155	0.76	8.17e-12	3.67e+01	1.06e+01	6.37e-04	1.59e+01	5.75e+01	S.16	-0.71	123.0	0.39
380	HCT	Intercept	S.17 excl.	0.25	157	0.73	2.34e-11	9.48e+03	1.56e+03	6.57e-09	6.41e+03	1.26e+04	S.17	-3.79	89.0	0.95
381	HCT	Level	S.17 excl.	0.25	157	0.73	2.34e-11	-1.77e+02	2.90e+01	5.89e-09	-2.35e+02	-1.20e+02	S.17	-3.79	89.0	0.95
382	HCT	Level_dry	S.17 excl.	0.25	157	0.73	2.34e-11	-6.42e+04	1.12e+04	3.84e-08	-8.63e+04	-4.21e+04	S.17	-3.79	89.0	0.95
383	HCT	Level_shifted	S.17 excl.	0.25	157	0.73	2.34e-11	4.16e+01	1.11e+01	2.40e-04	1.97e+01	6.36e+01	S.17	-3.79	89.0	0.95
384	HCT	Intercept	S.18 excl.	0.24	140	0.74	6.23e-22	5.75e+03	1.02e+03	3.32e-08	3.74e+03	7.75e+03	S.18	-2.56	329.0	0.64
385	HCT	Level	S.18 excl.	0.24	140	0.74	6.23e-22	-1.76e+02	1.77e+01	7.70e-21	-2.11e+02	-1.41e+02	S.18	-2.56	329.0	0.64
386	HCT	Level_dry	S.18 excl.	0.24	140	0.74	6.23e-22	-3.71e+04	7.33e+03	6.36e-07	-5.15e+04	-2.27e+04	S.18	-2.56	329.0	0.64
387	HCT	Level_shifted	S.18 excl.	0.24	140	0.74	6.23e-22	2.22e+01	6.71e+00	1.03e-03	9.01e+00	3.54e+01	S.18	-2.56	329.0	0.64
388	HCT	Intercept	S.19 excl.	0.35	145	0.67	2.42e-17	1.38e+04	1.61e+03	3.84e-15	1.06e+04	1.70e+04	S.19	-67.34	345.0	4.44
389	HCT	Level	S.19 excl.	0.35	145	0.67	2.42e-17	-1.54e+02	2.64e+01	2.34e-08	-2.06e+02	-1.02e+02	S.19	-67.34	345.0	4.44
390	HCT	Level_dry	S.19 excl.	0.35	145	0.67	2.42e-17	-9.57e+04	1.16e+04	3.01e-14	-1.19e+05	-7.28e+04	S.19	-67.34	345.0	4.44
391	HCT	Level_shifted	S.19 excl.	0.35	145	0.67	2.42e-17	2.93e+01	9.96e+00	3.69e-03	9.65e+00	4.90e+01	S.19	-67.34	345.0	4.44
392	TCS	Intercept	S.1 excl.	0.21	19	0.62	1.29e-06	1.01e+03	2.33e+02	2.92e-05	5.48e+02	1.47e+03	S.1	0.1	15.0	0.51
393	TCS	Level	S.1 excl.	0.21	19	0.62	1.29e-06	-1.96e+01	4.53e+00	2.89e-05	-2.86e+01	-1.07e+01	S.1	0.1	15.0	0.51
394	TCS	Level_dry	S.1 excl.	0.21	19	0.62	1.29e-06	-6.72e+03	1.67e+03	9.92e-05	-1.00e+04	-3.41e+03	S.1	0.1	15.0	0.51
395	TCS	Level_shifted	S.1 excl.	0.21	19	0.62	1.29e-06	1.44e+00	1.64e+00	3.83e-01	-1.81e+00	4.68e+00	S.1	0.1	15.0	0.51
396	TCS	Intercept	S.2 excl.	0.2	19	0.61	1.05e-06	1.01e+03	2.28e+02	2.14e-05	5.54e+02	1.46e+03	S.2	-2.0	8.0	0.48
397	TCS	Level	S.2 excl.	0.2	19	0.61	1.05e-06	-1.69e+01	3.79e+00	1.65e-05	-2.45e+01	-9.45e+00	S.2	-2.0	8.0	0.48
398	TCS	Level_dry	S.2 excl.	0.2	19	0.61	1.05e-06	-6.74e+03	1.64e+03	6.78e-05	-9.98e+03	-3.50e+03	S.2	-2.0	8.0	0.48
399	TCS	Level_shifted	S.2 excl.	0.2	19	0.61	1.05e-06	1.17e+00	1.50e+00	4.37e-01	-1.80e+00	4.14e+00	S.2	-2.0	8.0	0.48
400	TCS	Intercept	S.3 excl.	0.18	17	0.6	8.62e-06	1.05e+03	2.14e+02	2.61e-06	6.30e+02	1.48e+03	S.3	0.0	31.0	0.65
401	TCS	Level	S.3 excl.	0.18	17	0.6	8.62e-06	-1.27e+01	4.63e+00	6.81e-03	-2.19e+01	-3.57e+00	S.3	0.0	31.0	0.65
402	TCS	Level_dry	S.3 excl.	0.18	17	0.6	8.62e-06	-7.17e+03	1.54e+03	8.22e-06	-1.02e+04	-4.11e+03	S.3	0.0	31.0	0.65
403	TCS	Level_shifted	S.3 excl.	0.18	17	0.6	8.62e-06	1.17e+00	1.47e+00	4.30e-01	-1.75e+00	4.08e+00	S.3	0.0	31.0	0.65
404	TCS	Intercept	S.4 excl.	0.25	18	0.58	3.89e-08	1.02e+03	2.23e+02	1.12e-05	5.79e+02	1.46e+03	S.4	-3.16	23.0	1.23
405	TCS	Level	S.4 excl.	0.25	18	0.58	3.89e-08	-2.04e+01	3.84e+00	4.56e-07	-2.80e+01	-1.28e+01	S.4	-3.16	23.0	1.23
406	TCS	Level_dry	S.4 excl.	0.25	18	0.58	3.89e-08	-6.78e+03	1.60e+03	4.40e-05	-9.95e+03	-3.61e+03	S.4	-3.16	23.0	1.23
407	TCS	Level_shifted	S.4 excl.	0.25	18	0.58	3.89e-08	1.61e+00	1.49e+00	2.82e-01	-1.34e+00	4.56e+00	S.4	-3.16	23.0	1.23
408	TCS	Intercept	S.5 excl.	0.26	18	0.58	3.72e-08	1.34e+03	2.45e+02	2.31e-07	8.56e+02	1.82e+03	S.5	-3.42	22.0	1.12
409	TCS	Level	S.5 excl.	0.26	18	0.58	3.72e-08	-1.68e+01	3.75e+00	1.65e-05	-2.42e+01	-9.39e+00	S.5	-3.42	22.0	1.12
410	TCS	Level_dry	S.5 excl.	0.26	18	0.58	3.72e-08	-9.13e+03	1.75e+03	7.81e-07	-1.26e+04	-5.66e+03	S.5	-3.42	22.0	1.12
411	TCS	Level_shifted	S.5 excl.	0.26	18	0.58	3.72e-08	-1.87e-01	1.54e+00	9.03e-01	-3.23e+00	2.85e+00	S.5	-3.42	22.0	1.12
412	TCS	Intercept	S.6 excl.	0.21	19	0.61	7.80e-07	1.00e+03	2.32e+02	3.06e-05	5.45e+02	1.46e+03	S.6	-0.55	14.0	0.59
413	TCS	Level	S.6 excl.	0.21	19	0.61	7.80e-07	-1.77e+01	3.86e+00	1.02e-05	-2.54e+01	-1.01e+01	S.6	-0.55	14.0	0.59
414	TCS	Level_dry	S.6 excl.	0.21	19	0.61	7.80e-07	-6.71e+03	1.67e+03	9.84e-05	-1.00e+04	-3.41e+03	S.6	-0.55	14.0	0.59
415	TCS	Level_shifted	S.6 excl.	0.21	19	0.61	7.80e-07	9.03e-01	1.55e+00	5.61e-01	-2.16e+00	3.97e+00	S.6	-0.55	14.0	0.59
416	TCS	Intercept	S.9 excl.	0.18	20	0.61	2.86e-05	9.87e+02	2.52e+02	1.48e-04	4.88e+02	1.49e+03	S.9	-1.41	9.0	0.5
417	TCS	Level	S.9 excl.	0.18	20	0.61	2.86e-05	-1.65e+01	4.07e+00	9.41e-05	-2.45e+01	-8.39e+00	S.9	-1.41	9.0	0.5
418	TCS	Level_dry	S.9 excl.	0.18	20	0.61	2.86e-05	-6.61e+03	1.80e+03	3.68e-04	-1.02e+04	-3.04e+03	S.9	-1.41	9.0	0.5
419	TCS	Level_shifted	S.9 excl.	0.18	20	0.61	2.86e-05	1.81e+00	1.60e+00	2.59e-01	-1.36e+00	4.98e+00	S.9	-1.41	9.0	0.5
420	TCS	Intercept	S.11 excl.	0.2	19	0.61	4.74e-07	1.02e+03	2.25e+02	1.33e-05	5.72e+02	1.46e+03	S.11
421	TCS	Level	S.11 excl.	0.2	19	0.61	4.74e-07	-1.72e+01	3.74e+00	9.66e-06	-2.46e+01	-9.78e+00	S.11
422	TCS	Level_dry	S.11 excl.	0.2	19	0.61	4.74e-07	-6.82e+03	1.62e+03	4.42e-05	-1.00e+04	-3.62e+03	S.11
423	TCS	Level_shifted	S.11 excl.	0.2	19	0.61	4.74e-07	1.30e+00	1.46e+00	3.75e-01	-1.59e+00	4.20e+00	S.11
424	TCS	Intercept	S.12 excl.	0.17	19	0.6	2.04e-05	9.34e+02	2.43e+02	1.88e-04	4.53e+02	1.41e+03	S.12	-4.65	9.0	0.63
425	TCS	Level	S.12 excl.	0.17	19	0.6	2.04e-05	-1.63e+01	3.93e+00	5.85e-05	-2.41e+01	-8.56e+00	S.12	-4.65	9.0	0.63
426	TCS	Level_dry	S.12 excl.	0.17	19	0.6	2.04e-05	-6.23e+03	1.74e+03	4.82e-04	-9.68e+03	-2.79e+03	S.12	-4.65	9.0	0.63
427	TCS	Level_shifted	S.12 excl.	0.17	19	0.6	2.04e-05	1.77e+00	1.56e+00	2.58e-01	-1.31e+00	4.86e+00	S.12	-4.65	9.0	0.63
428	TCS	Intercept	S.15 excl.	0.2	18	0.62	1.76e-06	9.61e+02	2.22e+02	2.98e-05	5.21e+02	1.40e+03	S.15	-3.23	27.0	0.46
429	TCS	Level	S.15 excl.	0.2	18	0.62	1.76e-06	-1.63e+01	3.69e+00	2.06e-05	-2.36e+01	-9.00e+00	S.15	-3.23	27.0	0.46
430	TCS	Level_dry	S.15 excl.	0.2	18	0.62	1.76e-06	-6.45e+03	1.59e+03	8.83e-05	-9.60e+03	-3.29e+03	S.15	-3.23	27.0	0.46
431	TCS	Level_shifted	S.15 excl.	0.2	18	0.62	1.76e-06	2.27e+00	1.48e+00	1.27e-01	-6.55e-01	5.19e+00	S.15	-3.23	27.0	0.46
432	TCS	Intercept	S.16 excl.	0.23	16	0.58	1.90e-07	9.37e+02	2.07e+02	1.31e-05	5.28e+02	1.35e+03	S.16	-1.84	40.0	0.62
433	TCS	Level	S.16 excl.	0.23	16	0.58	1.90e-07	-1.60e+01	3.31e+00	3.62e-06	-2.25e+01	-9.46e+00	S.16	-1.84	40.0	0.62
434	TCS	Level_dry	S.16 excl.	0.23	16	0.58	1.90e-07	-6.29e+03	1.48e+03	4.24e-05	-9.22e+03	-3.35e+03	S.16	-1.84	40.0	0.62
435	TCS	Level_shifted	S.16 excl.	0.23	16	0.58	1.90e-07	2.05e+00	1.36e+00	1.34e-01	-6.41e-01	4.73e+00	S.16	-1.84	40.0	0.62
436	TCS	Intercept	S.17 excl.	0.2	19	0.6	3.41e-06	1.04e+03	2.41e+02	2.86e-05	5.68e+02	1.52e+03	S.17	-2.09	12.0	0.7
437	TCS	Level	S.17 excl.	0.2	19	0.6	3.41e-06	-1.75e+01	4.05e+00	2.94e-05	-2.55e+01	-9.53e+00	S.17	-2.09	12.0	0.7
438	TCS	Level_dry	S.17 excl.	0.2	19	0.6	3.41e-06	-7.01e+03	1.73e+03	8.33e-05	-1.04e+04	-3.60e+03	S.17	-2.09	12.0	0.7
439	TCS	Level_shifted	S.17 excl.	0.2	19	0.6	3.41e-06	1.71e+00	1.64e+00	2.98e-01	-1.53e+00	4.96e+00	S.17	-2.09	12.0	0.7
440	TCS	Intercept	S.18 excl.	0.2	19	0.65	2.92e-12	8.19e+02	1.81e+02	8.76e-06	4.63e+02	1.17e+03	S.18	-2.27	17.0	0.38
441	TCS	Level	S.18 excl.	0.2	19	0.65	2.92e-12	-1.78e+01	2.67e+00	1.39e-10	-2.31e+01	-1.26e+01	S.18	-2.27	17.0	0.38
442	TCS	Level_dry	S.18 excl.	0.2	19	0.65	2.92e-12	-5.38e+03	1.30e+03	4.67e-05	-7.94e+03	-2.82e+03	S.18	-2.27	17.0	0.38
443	TCS	Level_shifted	S.18 excl.	0.2	19	0.65	2.92e-12	5.60e-01	1.07e+00	6.01e-01	-1.54e+00	2.66e+00	S.18	-2.27	17.0	0.38
444	TCS	Intercept	S.19 excl.	0.23	18	0.6	5.41e-08	1.20e+03	2.34e+02	9.40e-07	7.39e+02	1.67e+03	S.19	-71.95	35.0	2.42
445	TCS	Level	S.19 excl.	0.23	18	0.6	5.41e-08	-1.69e+01	3.69e+00	1.04e-05	-2.42e+01	-9.59e+00	S.19	-71.95	35.0	2.42
446	TCS	Level_dry	S.19 excl.	0.23	18	0.6	5.41e-08	-8.16e+03	1.68e+03	3.28e-06	-1.15e+04	-4.83e+03	S.19	-71.95	35.0	2.42
447	TCS	Level_shifted	S.19 excl.	0.23	18	0.6	5.41e-08	1.15e+00	1.46e+00	4.32e-01	-1.73e+00	4.03e+00	S.19	-71.95	35.0	2.42
448	DPG	Intercept	S.1 excl.	0.35	714	0.49	9.54e-20	-9.02e+03	6.65e+03	1.76e-01	-2.21e+04	4.08e+03	S.1	-3.02	2952.0	0.67
449	DPG	Level	S.1 excl.	0.35	714	0.49	9.54e-20	-1.32e+03	1.28e+02	2.98e-20	-1.57e+03	-1.07e+03	S.1	-3.02	2952.0	0.67
450	DPG	Level_dry	S.1 excl.	0.35	714	0.49	9.54e-20	1.00e+05	4.79e+04	3.76e-02	5.83e+03	1.95e+05	S.1	-3.02	2952.0	0.67
451	DPG	Intercept	S.2 excl.	0.3	963	0.61	3.08e-16	-2.00e+04	8.93e+03	2.63e-02	-3.76e+04	-2.38e+03	S.2	-0.15	678.0	0.36
452	DPG	Level	S.2 excl.	0.3	963	0.61	3.08e-16	-1.36e+03	1.56e+02	1.06e-15	-1.67e+03	-1.05e+03	S.2	-0.15	678.0	0.36
453	DPG	Level_dry	S.2 excl.	0.3	963	0.61	3.08e-16	1.81e+05	6.42e+04	5.37e-03	5.41e+04	3.07e+05	S.2	-0.15	678.0	0.36
454	DPG	Intercept	S.3 excl.	0.28	941	0.62	7.26e-15	-2.12e+04	8.71e+03	1.56e-02	-3.84e+04	-4.06e+03	S.3	-21.85	1298.0	0.41
455	DPG	Level	S.3 excl.	0.28	941	0.62	7.26e-15	-1.59e+03	1.89e+02	7.42e-15	-1.97e+03	-1.22e+03	S.3	-21.85	1298.0	0.41
456	DPG	Level_dry	S.3 excl.	0.28	941	0.62	7.26e-15	1.94e+05	6.30e+04	2.32e-03	7.01e+04	3.18e+05	S.3	-21.85	1298.0	0.41
457	DPG	Intercept	S.4 excl.	0.3	978	0.63	7.07e-16	-2.21e+04	9.00e+03	1.49e-02	-3.99e+04	-4.36e+03	S.4	-1.64	650.0	0.32
458	DPG	Level	S.4 excl.	0.3	978	0.63	7.07e-16	-1.42e+03	1.65e+02	2.49e-15	-1.75e+03	-1.09e+03	S.4	-1.64	650.0	0.32
459	DPG	Level_dry	S.4 excl.	0.3	978	0.63	7.07e-16	1.98e+05	6.48e+04	2.64e-03	6.96e+04	3.25e+05	S.4	-1.64	650.0	0.32
460	DPG	Intercept	S.5 excl.	0.29	972	0.58	1.64e-14	-2.72e+04	9.69e+03	5.45e-03	-4.63e+04	-8.13e+03	S.5	-0.7	846.0	0.95
461	DPG	Level	S.5 excl.	0.29	972	0.58	1.64e-14	-1.24e+03	1.60e+02	5.43e-13	-1.56e+03	-9.26e+02	S.5	-0.7	846.0	0.95
462	DPG	Level_dry	S.5 excl.	0.29	972	0.58	1.64e-14	2.32e+05	6.96e+04	1.05e-03	9.43e+04	3.69e+05	S.5	-0.7	846.0	0.95
463	DPG	Intercept	S.6 excl.	0.29	975	0.62	1.10e-15	-2.21e+04	9.01e+03	1.51e-02	-3.99e+04	-4.33e+03	S.6	0.11	435.0	0.23
464	DPG	Level	S.6 excl.	0.29	975	0.62	1.10e-15	-1.36e+03	1.60e+02	3.29e-15	-1.68e+03	-1.05e+03	S.6	0.11	435.0	0.23
465	DPG	Level_dry	S.6 excl.	0.29	975	0.62	1.10e-15	1.96e+05	6.49e+04	2.83e-03	6.83e+04	3.24e+05	S.6	0.11	435.0	0.23
466	DPG	Intercept	S.9 excl.	0.33	1006	0.64	1.59e-15	-1.51e+04	9.72e+03	1.22e-01	-3.43e+04	4.06e+03	S.9	-0.65	714.0	0.43
467	DPG	Level	S.9 excl.	0.33	1006	0.64	1.59e-15	-1.46e+03	1.67e+02	2.07e-15	-1.79e+03	-1.13e+03	S.9	-0.65	714.0	0.43
468	DPG	Level_dry	S.9 excl.	0.33	1006	0.64	1.59e-15	1.47e+05	6.99e+04	3.67e-02	9.23e+03	2.85e+05	S.9	-0.65	714.0	0.43
469	DPG	Intercept	S.11 excl.	0.27	974	0.59	2.53e-14	-2.39e+04	9.02e+03	8.66e-03	-4.17e+04	-6.13e+03	S.11	-0.08	650.0	0.79
470	DPG	Level	S.11 excl.	0.27	974	0.59	2.53e-14	-1.27e+03	1.62e+02	2.78e-13	-1.59e+03	-9.52e+02	S.11	-0.08	650.0	0.79
471	DPG	Level_dry	S.11 excl.	0.27	974	0.59	2.53e-14	2.08e+05	6.49e+04	1.59e-03	7.99e+04	3.36e+05	S.11	-0.08	650.0	0.79
472	DPG	Intercept	S.12 excl.	0.3	941	0.55	1.19e-15	-3.35e+04	9.00e+03	2.62e-04	-5.12e+04	-1.57e+04	S.12	-16.93	1178.0	2.38
473	DPG	Level	S.12 excl.	0.3	941	0.55	1.19e-15	-1.19e+03	1.54e+02	6.35e-13	-1.49e+03	-8.86e+02	S.12	-16.93	1178.0	2.38
474	DPG	Level_dry	S.12 excl.	0.3	941	0.55	1.19e-15	2.76e+05	6.47e+04	3.14e-05	1.48e+05	4.03e+05	S.12	-16.93	1178.0	2.38
475	DPG	Intercept	S.15 excl.	0.28	963	0.61	1.25e-15	-2.19e+04	8.85e+03	1.43e-02	-3.93e+04	-4.41e+03	S.15	-2.1	565.0	0.23
476	DPG	Level	S.15 excl.	0.28	963	0.61	1.25e-15	-1.32e+03	1.57e+02	5.97e-15	-1.63e+03	-1.01e+03	S.15	-2.1	565.0	0.23
477	DPG	Level_dry	S.15 excl.	0.28	963	0.61	1.25e-15	1.94e+05	6.37e+04	2.67e-03	6.81e+04	3.19e+05	S.15	-2.1	565.0	0.23
478	DPG	Intercept	S.16 excl.	0.29	968	0.62	6.24e-16	-2.53e+04	9.11e+03	6.11e-03	-4.32e+04	-7.28e+03	S.16	-11.81	638.0	0.28
479	DPG	Level	S.16 excl.	0.29	968	0.62	6.24e-16	-1.32e+03	1.57e+02	6.96e-15	-1.63e+03	-1.01e+03	S.16	-11.81	638.0	0.28
480	DPG	Level_dry	S.16 excl.	0.29	968	0.62	6.24e-16	2.18e+05	6.56e+04	1.04e-03	8.88e+04	3.47e+05	S.16	-11.81	638.0	0.28
481	DPG	Intercept	S.17 excl.	0.29	973	0.62	8.58e-16	-1.89e+04	9.11e+03	3.88e-02	-3.69e+04	-9.85e+02	S.17	-0.34	523.0	0.27
482	DPG	Level	S.17 excl.	0.29	973	0.62	8.58e-16	-1.36e+03	1.57e+02	1.85e-15	-1.67e+03	-1.05e+03	S.17	-0.34	523.0	0.27
483	DPG	Level_dry	S.17 excl.	0.29	973	0.62	8.58e-16	1.73e+05	6.56e+04	8.91e-03	4.39e+04	3.03e+05	S.17	-0.34	523.0	0.27
484	DPG	Intercept	S.18 excl.	0.27	964	0.58	3.82e-28	-1.40e+04	6.67e+03	3.57e-02	-2.72e+04	-9.41e+02	S.18	-7.62	825.0	2.09
485	DPG	Level	S.18 excl.	0.27	964	0.58	3.82e-28	-1.30e+03	1.09e+02	3.73e-28	-1.52e+03	-1.09e+03	S.18	-7.62	825.0	2.09
486	DPG	Level_dry	S.18 excl.	0.27	964	0.58	3.82e-28	1.37e+05	4.81e+04	4.50e-03	4.28e+04	2.32e+05	S.18	-7.62	825.0	2.09
487	DPG	Intercept	S.19 excl.	0.32	948	0.59	9.74e-18	-3.65e+04	1.03e+04	4.91e-04	-5.68e+04	-1.62e+04	S.19	-2.47	1245.0	0.78
488	DPG	Level	S.19 excl.	0.32	948	0.59	9.74e-18	-1.38e+03	1.53e+02	1.30e-16	-1.68e+03	-1.08e+03	S.19	-2.47	1245.0	0.78
489	DPG	Level_dry	S.19 excl.	0.32	948	0.59	9.74e-18	3.00e+05	7.43e+04	7.61e-05	1.54e+05	4.47e+05	S.19	-2.47	1245.0	0.78
490	6PPDQ	Intercept	S.1 excl.	0.25	14	0.34	1.70e-11	6.43e+02	1.54e+02	4.64e-05	3.39e+02	9.47e+02	S.1	-1.62	54.0	0.67
491	6PPDQ	Level	S.1 excl.	0.25	14	0.34	1.70e-11	-1.66e+01	2.63e+00	2.16e-09	-2.18e+01	-1.14e+01	S.1	-1.62	54.0	0.67
492	6PPDQ	Level_dry	S.1 excl.	0.25	14	0.34	1.70e-11	-4.03e+03	1.11e+03	3.85e-04	-6.23e+03	-1.83e+03	S.1	-1.62	54.0	0.67
493	6PPDQ	Intercept	S.2 excl.	0.12	18	0.43	1.59e-05	3.76e+02	2.04e+02	6.73e-02	-2.71e+01	7.79e+02	S.2	0.29	15.0	0.41
494	6PPDQ	Level	S.2 excl.	0.12	18	0.43	1.59e-05	-1.45e+01	3.16e+00	8.58e-06	-2.07e+01	-8.26e+00	S.2	0.29	15.0	0.41
495	6PPDQ	Level_dry	S.2 excl.	0.12	18	0.43	1.59e-05	-2.13e+03	1.47e+03	1.50e-01	-5.04e+03	7.78e+02	S.2	0.29	15.0	0.41
496	6PPDQ	Intercept	S.3 excl.	0.14	19	0.44	1.99e-06	3.59e+02	2.06e+02	8.23e-02	-4.66e+01	7.65e+02	S.3	-13.15	18.0	0.33
497	6PPDQ	Level	S.3 excl.	0.14	19	0.44	1.99e-06	-1.96e+01	3.99e+00	2.12e-06	-2.74e+01	-1.17e+01	S.3	-13.15	18.0	0.33
498	6PPDQ	Level_dry	S.3 excl.	0.14	19	0.44	1.99e-06	-1.91e+03	1.49e+03	2.01e-01	-4.86e+03	1.03e+03	S.3	-13.15	18.0	0.33
499	6PPDQ	Intercept	S.4 excl.	0.14	18	0.44	4.23e-06	3.72e+02	2.02e+02	6.77e-02	-2.74e+01	7.70e+02	S.4	-0.13	18.0	0.38
500	6PPDQ	Level	S.4 excl.	0.14	18	0.44	4.23e-06	-1.58e+01	3.23e+00	2.25e-06	-2.22e+01	-9.44e+00	S.4	-0.13	18.0	0.38
501	6PPDQ	Level_dry	S.4 excl.	0.14	18	0.44	4.23e-06	-2.07e+03	1.46e+03	1.57e-01	-4.95e+03	8.05e+02	S.4	-0.13	18.0	0.38
502	6PPDQ	Intercept	S.5 excl.	0.1	19	0.43	2.86e-04	2.99e+02	2.33e+02	2.01e-01	-1.61e+02	7.59e+02	S.5	-0.06	15.0	0.46
503	6PPDQ	Level	S.5 excl.	0.1	19	0.43	2.86e-04	-1.32e+01	3.28e+00	8.24e-05	-1.97e+01	-6.77e+00	S.5	-0.06	15.0	0.46
504	6PPDQ	Level_dry	S.5 excl.	0.1	19	0.43	2.86e-04	-1.59e+03	1.68e+03	3.45e-01	-4.90e+03	1.72e+03	S.5	-0.06	15.0	0.46
505	6PPDQ	Intercept	S.6 excl.	0.12	19	0.45	1.26e-05	4.22e+02	2.08e+02	4.39e-02	1.16e+01	8.32e+02	S.6	-2.9	8.0	0.16
506	6PPDQ	Level	S.6 excl.	0.12	19	0.45	1.26e-05	-1.47e+01	3.25e+00	1.16e-05	-2.11e+01	-8.26e+00	S.6	-2.9	8.0	0.16
507	6PPDQ	Level_dry	S.6 excl.	0.12	19	0.45	1.26e-05	-2.46e+03	1.50e+03	1.03e-01	-5.42e+03	5.04e+02	S.6	-2.9	8.0	0.16
508	6PPDQ	Intercept	S.9 excl.	0.13	20	0.46	3.88e-05	4.61e+02	2.30e+02	4.72e-02	5.77e+00	9.16e+02	S.9	-0.23	10.0	0.28
509	6PPDQ	Level	S.9 excl.	0.13	20	0.46	3.88e-05	-1.53e+01	3.51e+00	2.41e-05	-2.22e+01	-8.37e+00	S.9	-0.23	10.0	0.28
510	6PPDQ	Level_dry	S.9 excl.	0.13	20	0.46	3.88e-05	-2.72e+03	1.66e+03	1.03e-01	-6.00e+03	5.55e+02	S.9	-0.23	10.0	0.28
511	6PPDQ	Intercept	S.11 excl.	0.1	18	0.42	1.45e-04	3.23e+02	2.03e+02	1.14e-01	-7.79e+01	7.24e+02	S.11	0.04	18.0	0.59
512	6PPDQ	Level	S.11 excl.	0.1	18	0.42	1.45e-04	-1.33e+01	3.25e+00	6.40e-05	-1.97e+01	-6.91e+00	S.11	0.04	18.0	0.59
513	6PPDQ	Level_dry	S.11 excl.	0.1	18	0.42	1.45e-04	-1.76e+03	1.46e+03	2.30e-01	-4.66e+03	1.13e+03	S.11	0.04	18.0	0.59
514	6PPDQ	Intercept	S.12 excl.	0.1	19	0.42	9.16e-05	2.81e+02	2.10e+02	1.82e-01	-1.33e+02	6.95e+02	S.12	-1.5	16.0	0.6
515	6PPDQ	Level	S.12 excl.	0.1	19	0.42	9.16e-05	-1.38e+01	3.19e+00	2.66e-05	-2.01e+01	-7.48e+00	S.12	-1.5	16.0	0.6
516	6PPDQ	Level_dry	S.12 excl.	0.1	19	0.42	9.16e-05	-1.45e+03	1.51e+03	3.38e-01	-4.43e+03	1.53e+03	S.12	-1.5	16.0	0.6
517	6PPDQ	Intercept	S.15 excl.	0.11	18	0.44	2.86e-05	3.67e+02	2.03e+02	7.19e-02	-3.31e+01	7.67e+02	S.15	-38.82	15.0	0.24
518	6PPDQ	Level	S.15 excl.	0.11	18	0.44	2.86e-05	-1.40e+01	3.17e+00	1.63e-05	-2.03e+01	-7.79e+00	S.15	-38.82	15.0	0.24
519	6PPDQ	Level_dry	S.15 excl.	0.11	18	0.44	2.86e-05	-2.08e+03	1.46e+03	1.57e-01	-4.96e+03	8.10e+02	S.15	-38.82	15.0	0.24
520	6PPDQ	Intercept	S.16 excl.	0.12	19	0.45	1.00e-05	3.91e+02	2.15e+02	7.06e-02	-3.32e+01	8.14e+02	S.16	-0.89	4.0	0.09
521	6PPDQ	Level	S.16 excl.	0.12	19	0.45	1.00e-05	-1.51e+01	3.22e+00	5.31e-06	-2.15e+01	-8.77e+00	S.16	-0.89	4.0	0.09
522	6PPDQ	Level_dry	S.16 excl.	0.12	19	0.45	1.00e-05	-2.22e+03	1.55e+03	1.53e-01	-5.28e+03	8.33e+02	S.16	-0.89	4.0	0.09
523	6PPDQ	Intercept	S.17 excl.	0.13	19	0.44	8.15e-06	4.36e+02	2.11e+02	3.99e-02	2.03e+01	8.52e+02	S.17	-0.02	8.0	0.2
524	6PPDQ	Level	S.17 excl.	0.13	19	0.44	8.15e-06	-1.49e+01	3.20e+00	6.43e-06	-2.12e+01	-8.59e+00	S.17	-0.02	8.0	0.2
525	6PPDQ	Level_dry	S.17 excl.	0.13	19	0.44	8.15e-06	-2.55e+03	1.52e+03	9.45e-02	-5.55e+03	4.44e+02	S.17	-0.02	8.0	0.2
526	6PPDQ	Intercept	S.18 excl.	0.13	18	0.43	1.54e-11	4.32e+02	1.42e+02	2.45e-03	1.54e+02	7.11e+02	S.18	-6.38	26.0	1.47
527	6PPDQ	Level	S.18 excl.	0.13	18	0.43	1.54e-11	-1.46e+01	2.18e+00	6.82e-11	-1.89e+01	-1.03e+01	S.18	-6.38	26.0	1.47
528	6PPDQ	Level_dry	S.18 excl.	0.13	18	0.43	1.54e-11	-2.53e+03	1.02e+03	1.38e-02	-4.54e+03	-5.20e+02	S.18	-6.38	26.0	1.47
529	6PPDQ	Intercept	S.19 excl.	0.13	18	0.43	4.85e-06	1.27e+02	2.64e+02	6.31e-01	-3.94e+02	6.48e+02	S.19	-0.35	25.0	0.47
530	6PPDQ	Level	S.19 excl.	0.13	18	0.43	4.85e-06	-1.56e+01	3.10e+00	1.15e-06	-2.17e+01	-9.51e+00	S.19	-0.35	25.0	0.47
531	6PPDQ	Level_dry	S.19 excl.	0.13	18	0.43	4.85e-06	-3.19e+02	1.91e+03	8.67e-01	-4.09e+03	3.45e+03	S.19	-0.35	25.0	0.47
532	HMMM	Intercept	S.1 excl.	0.44	281	0.48	4.96e-24	-1.03e+03	2.63e+03	6.96e-01	-6.22e+03	4.16e+03	S.1	-5.19	769.0	1.25
533	HMMM	Level	S.1 excl.	0.44	281	0.48	4.96e-24	-6.82e+02	5.66e+01	5.01e-25	-7.94e+02	-5.70e+02	S.1	-5.19	769.0	1.25
534	HMMM	Level_dry	S.1 excl.	0.44	281	0.48	4.96e-24	2.47e+04	1.90e+04	1.96e-01	-1.28e+04	6.22e+04	S.1	-5.19	769.0	1.25
535	HMMM	Intercept	S.2 excl.	0.29	311	0.54	7.18e-15	2.21e+02	2.90e+03	9.39e-01	-5.50e+03	5.94e+03	S.2	-0.04	433.0	0.59
536	HMMM	Level	S.2 excl.	0.29	311	0.54	7.18e-15	-4.81e+02	5.47e+01	9.00e-16	-5.89e+02	-3.73e+02	S.2	-0.04	433.0	0.59
537	HMMM	Level_dry	S.2 excl.	0.29	311	0.54	7.18e-15	1.16e+04	2.09e+04	5.78e-01	-2.96e+04	5.28e+04	S.2	-0.04	433.0	0.59
538	HMMM	Intercept	S.3 excl.	0.21	298	0.54	2.77e-10	8.23e+02	2.77e+03	7.67e-01	-4.64e+03	6.29e+03	S.3	-3.05	626.0	0.43
539	HMMM	Level	S.3 excl.	0.21	298	0.54	2.77e-10	-4.64e+02	6.60e+01	3.60e-11	-5.95e+02	-3.34e+02	S.3	-3.05	626.0	0.43
540	HMMM	Level_dry	S.3 excl.	0.21	298	0.54	2.77e-10	6.93e+03	2.01e+04	7.30e-01	-3.27e+04	4.65e+04	S.3	-3.05	626.0	0.43
541	HMMM	Intercept	S.4 excl.	0.28	309	0.54	1.74e-14	-6.50e+02	2.85e+03	8.20e-01	-6.27e+03	4.97e+03	S.4	-39.54	632.0	0.48
542	HMMM	Level	S.4 excl.	0.28	309	0.54	1.74e-14	-4.64e+02	5.39e+01	2.41e-15	-5.70e+02	-3.58e+02	S.4	-39.54	632.0	0.48
543	HMMM	Level_dry	S.4 excl.	0.28	309	0.54	1.74e-14	1.76e+04	2.05e+04	3.92e-01	-2.29e+04	5.81e+04	S.4	-39.54	632.0	0.48
544	HMMM	Intercept	S.5 excl.	0.28	334	0.57	8.53e-13	-3.17e+02	3.35e+03	9.25e-01	-6.93e+03	6.29e+03	S.5	0.48	116.0	0.2
545	HMMM	Level	S.5 excl.	0.28	334	0.57	8.53e-13	-4.80e+02	5.98e+01	1.60e-13	-5.98e+02	-3.62e+02	S.5	0.48	116.0	0.2
546	HMMM	Level_dry	S.5 excl.	0.28	334	0.57	8.53e-13	1.55e+04	2.40e+04	5.19e-01	-3.19e+04	6.30e+04	S.5	0.48	116.0	0.2
547	HMMM	Intercept	S.6 excl.	0.28	324	0.56	7.75e-14	-7.02e+02	3.01e+03	8.16e-01	-6.65e+03	5.24e+03	S.6	0.19	105.0	0.16
548	HMMM	Level	S.6 excl.	0.28	324	0.56	7.75e-14	-4.89e+02	5.81e+01	9.95e-15	-6.04e+02	-3.75e+02	S.6	0.19	105.0	0.16
549	HMMM	Level_dry	S.6 excl.	0.28	324	0.56	7.75e-14	1.86e+04	2.17e+04	3.94e-01	-2.43e+04	6.14e+04	S.6	0.19	105.0	0.16
550	HMMM	Intercept	S.9 excl.	0.27	329	0.5	2.17e-11	-3.24e+03	3.19e+03	3.12e-01	-9.54e+03	3.07e+03	S.9	-6.9	291.0	0.93
551	HMMM	Level	S.9 excl.	0.27	329	0.5	2.17e-11	-4.32e+02	5.87e+01	1.01e-11	-5.48e+02	-3.16e+02	S.9	-6.9	291.0	0.93
552	HMMM	Level_dry	S.9 excl.	0.27	329	0.5	2.17e-11	3.61e+04	2.30e+04	1.18e-01	-9.27e+03	8.15e+04	S.9	-6.9	291.0	0.93
553	HMMM	Intercept	S.11 excl.	0.25	325	0.54	3.05e-12	-1.09e+03	3.02e+03	7.19e-01	-7.06e+03	4.88e+03	S.11	0.1	171.0	0.52
554	HMMM	Level	S.11 excl.	0.25	325	0.54	3.05e-12	-4.56e+02	5.86e+01	5.58e-13	-5.71e+02	-3.40e+02	S.11	0.1	171.0	0.52
555	HMMM	Level_dry	S.11 excl.	0.25	325	0.54	3.05e-12	2.07e+04	2.18e+04	3.42e-01	-2.22e+04	6.37e+04	S.11	0.1	171.0	0.52
556	HMMM	Intercept	S.12 excl.	0.32	314	0.54	2.94e-15	1.18e+03	3.02e+03	6.96e-01	-4.77e+03	7.13e+03	S.12	-0.27	340.0	0.56
557	HMMM	Level	S.12 excl.	0.32	314	0.54	2.94e-15	-5.00e+02	5.55e+01	3.59e-16	-6.09e+02	-3.90e+02	S.12	-0.27	340.0	0.56
558	HMMM	Level_dry	S.12 excl.	0.32	314	0.54	2.94e-15	5.03e+03	2.17e+04	8.17e-01	-3.78e+04	4.78e+04	S.12	-0.27	340.0	0.56
559	HMMM	Intercept	S.15 excl.	0.25	299	0.53	7.28e-13	-1.11e+03	2.76e+03	6.88e-01	-6.54e+03	4.33e+03	S.15	-15.87	689.0	0.48
560	HMMM	Level	S.15 excl.	0.25	299	0.53	7.28e-13	-4.24e+02	5.30e+01	1.23e-13	-5.29e+02	-3.19e+02	S.15	-15.87	689.0	0.48
561	HMMM	Level_dry	S.15 excl.	0.25	299	0.53	7.28e-13	2.01e+04	1.99e+04	3.13e-01	-1.91e+04	5.92e+04	S.15	-15.87	689.0	0.48
562	HMMM	Intercept	S.16 excl.	0.27	304	0.55	1.23e-13	-3.33e+03	2.88e+03	2.48e-01	-9.00e+03	2.34e+03	S.16	-13.69	517.0	0.45
563	HMMM	Level	S.16 excl.	0.27	304	0.55	1.23e-13	-4.39e+02	5.38e+01	5.00e-14	-5.45e+02	-3.33e+02	S.16	-13.69	517.0	0.45
564	HMMM	Level_dry	S.16 excl.	0.27	304	0.55	1.23e-13	3.64e+04	2.07e+04	8.05e-02	-4.46e+03	7.72e+04	S.16	-13.69	517.0	0.45
565	HMMM	Intercept	S.17 excl.	0.28	324	0.55	7.90e-14	-8.89e+02	3.05e+03	7.71e-01	-6.91e+03	5.13e+03	S.17	-1.5	115.0	0.26
566	HMMM	Level	S.17 excl.	0.28	324	0.55	7.90e-14	-4.76e+02	5.67e+01	1.21e-14	-5.88e+02	-3.64e+02	S.17	-1.5	115.0	0.26
567	HMMM	Level_dry	S.17 excl.	0.28	324	0.55	7.90e-14	1.97e+04	2.20e+04	3.72e-01	-2.37e+04	6.30e+04	S.17	-1.5	115.0	0.26
568	HMMM	Intercept	S.18 excl.	0.27	323	0.54	2.23e-26	1.12e+03	2.25e+03	6.19e-01	-3.30e+03	5.54e+03	S.18	-42.62	171.0	0.5
569	HMMM	Level	S.18 excl.	0.27	323	0.54	2.23e-26	-4.69e+02	3.98e+01	1.77e-27	-5.47e+02	-3.91e+02	S.18	-42.62	171.0	0.5
570	HMMM	Level_dry	S.18 excl.	0.27	323	0.54	2.23e-26	5.07e+03	1.62e+04	7.55e-01	-2.68e+04	3.70e+04	S.18	-42.62	171.0	0.5
571	HMMM	Intercept	S.19 excl.	0.28	322	0.54	7.22e-14	1.34e+03	3.52e+03	7.04e-01	-5.60e+03	8.28e+03	S.19	-0.75	168.0	0.42
572	HMMM	Level	S.19 excl.	0.28	322	0.54	7.22e-14	-4.74e+02	5.61e+01	8.09e-15	-5.85e+02	-3.64e+02	S.19	-0.75	168.0	0.42
573	HMMM	Level_dry	S.19 excl.	0.28	322	0.54	7.22e-14	3.55e+03	2.54e+04	8.89e-01	-4.65e+04	5.36e+04	S.19	-0.75	168.0	0.42
574	2,4-D	Intercept	S.1 excl.	0.59	30	0.91	6.45e-21	5.01e+03	4.10e+02	7.82e-22	4.20e+03	5.82e+03	S.1	-3.58	30.0	1.01
575	2,4-D	Level	S.1 excl.	0.59	30	0.91	6.45e-21	1.59e+01	9.92e+00	1.13e-01	-3.80e+00	3.56e+01	S.1	-3.58	30.0	1.01
576	2,4-D	Level_dry	S.1 excl.	0.59	30	0.91	6.45e-21	-3.62e+04	2.96e+03	7.64e-22	-4.20e+04	-3.03e+04	S.1	-3.58	30.0	1.01
577	2,4-D	Intercept	S.2 excl.	0.56	30	0.91	1.28e-20	4.83e+03	4.07e+02	1.92e-21	4.02e+03	5.63e+03	S.2	0.08	8.0	0.45
578	2,4-D	Level	S.2 excl.	0.56	30	0.91	1.28e-20	8.90e+00	7.08e+00	2.11e-01	-5.13e+00	2.29e+01	S.2	0.08	8.0	0.45
579	2,4-D	Level_dry	S.2 excl.	0.56	30	0.91	1.28e-20	-3.47e+04	2.93e+03	1.97e-21	-4.05e+04	-2.89e+04	S.2	0.08	8.0	0.45
580	2,4-D	Intercept	S.3 excl.	0.56	30	0.91	3.24e-21	4.84e+03	4.00e+02	3.98e-22	4.04e+03	5.63e+03	S.3		23.0	3.11
581	2,4-D	Level	S.3 excl.	0.56	30	0.91	3.24e-21	1.18e+01	8.49e+00	1.68e-01	-5.03e+00	2.86e+01	S.3		23.0	3.11
582	2,4-D	Level_dry	S.3 excl.	0.56	30	0.91	3.24e-21	-3.48e+04	2.88e+03	4.06e-22	-4.05e+04	-2.91e+04	S.3		23.0	3.11
583	2,4-D	Intercept	S.4 excl.	0.56	30	0.91	2.76e-21	4.83e+03	4.00e+02	3.69e-22	4.04e+03	5.62e+03	S.4		26.0	4.86
584	2,4-D	Level	S.4 excl.	0.56	30	0.91	2.76e-21	8.34e+00	6.94e+00	2.32e-01	-5.41e+00	2.21e+01	S.4		26.0	4.86
585	2,4-D	Level_dry	S.4 excl.	0.56	30	0.91	2.76e-21	-3.47e+04	2.87e+03	3.90e-22	-4.04e+04	-2.90e+04	S.4		26.0	4.86
586	2,4-D	Intercept	S.5 excl.	0.56	30	0.91	2.23e-21	4.83e+03	3.99e+02	3.12e-22	4.04e+03	5.62e+03	S.5
587	2,4-D	Level	S.5 excl.	0.56	30	0.91	2.23e-21	8.75e+00	6.91e+00	2.08e-01	-4.94e+00	2.24e+01	S.5
588	2,4-D	Level_dry	S.5 excl.	0.56	30	0.91	2.23e-21	-3.47e+04	2.87e+03	3.25e-22	-4.04e+04	-2.90e+04	S.5
589	2,4-D	Intercept	S.6 excl.	0.56	30	0.91	2.23e-21	4.83e+03	3.99e+02	3.12e-22	4.04e+03	5.62e+03	S.6
590	2,4-D	Level	S.6 excl.	0.56	30	0.91	2.23e-21	8.75e+00	6.91e+00	2.08e-01	-4.94e+00	2.24e+01	S.6
591	2,4-D	Level_dry	S.6 excl.	0.56	30	0.91	2.23e-21	-3.47e+04	2.87e+03	3.25e-22	-4.04e+04	-2.90e+04	S.6
592	2,4-D	Intercept	S.9 excl.	0.67	30	0.76	2.96e-19	5.42e+03	4.39e+02	6.12e-20	4.55e+03	6.30e+03	S.9	-31.64	31.0	1.83
593	2,4-D	Level	S.9 excl.	0.67	30	0.76	2.96e-19	1.09e+01	7.23e+00	1.35e-01	-3.49e+00	2.53e+01	S.9	-31.64	31.0	1.83
594	2,4-D	Level_dry	S.9 excl.	0.67	30	0.76	2.96e-19	-3.90e+04	3.16e+03	6.04e-20	-4.53e+04	-3.27e+04	S.9	-31.64	31.0	1.83
595	2,4-D	Intercept	S.11 excl.	0.58	31	0.98	1.15e-19	4.95e+03	4.21e+02	1.43e-20	4.12e+03	5.78e+03	S.11	-6.68	19.0	0.48
596	2,4-D	Level	S.11 excl.	0.58	31	0.98	1.15e-19	6.82e+00	7.54e+00	3.68e-01	-8.14e+00	2.18e+01	S.11	-6.68	19.0	0.48
597	2,4-D	Level_dry	S.11 excl.	0.58	31	0.98	1.15e-19	-3.55e+04	3.02e+03	1.51e-20	-4.15e+04	-2.95e+04	S.11	-6.68	19.0	0.48
598	2,4-D	Intercept	S.12 excl.	0.55	33	0.9	5.14e-17	4.86e+03	4.59e+02	1.06e-17	3.95e+03	5.77e+03	S.12	-2.3	5.0	0.38
599	2,4-D	Level	S.12 excl.	0.55	33	0.9	5.14e-17	8.61e+00	7.72e+00	2.68e-01	-6.72e+00	2.39e+01	S.12	-2.3	5.0	0.38
600	2,4-D	Level_dry	S.12 excl.	0.55	33	0.9	5.14e-17	-3.49e+04	3.30e+03	1.04e-17	-4.15e+04	-2.84e+04	S.12	-2.3	5.0	0.38
601	2,4-D	Intercept	S.15 excl.	0.57	30	0.9	1.43e-21	4.88e+03	3.99e+02	1.79e-22	4.09e+03	5.67e+03	S.15	-620.76	38.0	3.92
602	2,4-D	Level	S.15 excl.	0.57	30	0.9	1.43e-21	7.05e+00	6.95e+00	3.13e-01	-6.72e+00	2.08e+01	S.15	-620.76	38.0	3.92
603	2,4-D	Level_dry	S.15 excl.	0.57	30	0.9	1.43e-21	-3.51e+04	2.86e+03	1.92e-22	-4.07e+04	-2.94e+04	S.15	-620.76	38.0	3.92
604	2,4-D	Intercept	S.16 excl.	0.59	29	0.88	1.53e-22	5.01e+03	3.95e+02	1.92e-23	4.23e+03	5.79e+03	S.16	-950.45	60.0	5.71
605	2,4-D	Level	S.16 excl.	0.59	29	0.88	1.53e-22	6.99e+00	6.80e+00	3.06e-01	-6.47e+00	2.05e+01	S.16	-950.45	60.0	5.71
606	2,4-D	Level_dry	S.16 excl.	0.59	29	0.88	1.53e-22	-3.60e+04	2.84e+03	2.06e-23	-4.16e+04	-3.03e+04	S.16	-950.45	60.0	5.71
607	2,4-D	Intercept	S.17 excl.	0.58	31	0.91	2.85e-20	5.02e+03	4.21e+02	3.88e-21	4.18e+03	5.85e+03	S.17	-9.95	21.0	0.96
608	2,4-D	Level	S.17 excl.	0.58	31	0.91	2.85e-20	8.16e+00	7.16e+00	2.57e-01	-6.05e+00	2.24e+01	S.17	-9.95	21.0	0.96
609	2,4-D	Level_dry	S.17 excl.	0.58	31	0.91	2.85e-20	-3.60e+04	3.03e+03	4.10e-21	-4.20e+04	-3.00e+04	S.17	-9.95	21.0	0.96
610	2,4-D	Intercept	S.18 excl.	0.57	30	0.9	5.57e-43	4.86e+03	2.80e+02	8.10e-44	4.31e+03	5.41e+03	S.18	-355.08	40.0	4.24
611	2,4-D	Level	S.18 excl.	0.57	30	0.9	5.57e-43	9.01e+00	4.84e+00	6.37e-02	-5.16e-01	1.85e+01	S.18	-355.08	40.0	4.24
612	2,4-D	Level_dry	S.18 excl.	0.57	30	0.9	5.57e-43	-3.49e+04	2.01e+03	8.74e-44	-3.89e+04	-3.10e+04	S.18	-355.08	40.0	4.24
613	2,4-D	Intercept	S.19 excl.	0.08	11	0.52	1.42e-02	-5.13e+02	2.82e+02	7.21e-02	-1.07e+03	4.68e+01	S.19	-9.02	177.0	1.0
614	2,4-D	Level	S.19 excl.	0.08	11	0.52	1.42e-02	5.75e+00	2.54e+00	2.57e-02	7.12e-01	1.08e+01	S.19	-9.02	177.0	1.0
615	2,4-D	Level_dry	S.19 excl.	0.08	11	0.52	1.42e-02	3.73e+03	2.03e+03	6.92e-02	-2.98e+02	7.75e+03	S.19	-9.02	177.0	1.0
616	CBZ	Intercept	S.1 excl.	0.42	115	1.1	8.59e-12	1.09e+04	1.34e+03	1.61e-12	8.22e+03	1.35e+04	S.1	-335.74	65.0	4.85
617	CBZ	Level	S.1 excl.	0.42	115	1.1	8.59e-12	-6.34e+01	3.21e+01	5.11e-02	-1.27e+02	3.21e-01	S.1	-335.74	65.0	4.85
618	CBZ	Level_dry	S.1 excl.	0.42	115	1.1	8.59e-12	-7.67e+04	9.67e+03	4.19e-12	-9.59e+04	-5.75e+04	S.1	-335.74	65.0	4.85
619	CBZ	Intercept	S.2 excl.	0.42	111	1.15	3.44e-13	1.10e+04	1.25e+03	3.03e-14	8.50e+03	1.34e+04	S.2
620	CBZ	Level	S.2 excl.	0.42	111	1.15	3.44e-13	-3.92e+01	2.65e+01	1.43e-01	-9.18e+01	1.34e+01	S.2
621	CBZ	Level_dry	S.2 excl.	0.42	111	1.15	3.44e-13	-7.79e+04	8.98e+03	5.70e-14	-9.57e+04	-6.01e+04	S.2
622	CBZ	Intercept	S.3 excl.	0.43	111	1.14	3.83e-13	1.09e+04	1.25e+03	5.69e-14	8.42e+03	1.34e+04	S.3	-1911.6	125.0	9.67
623	CBZ	Level	S.3 excl.	0.43	111	1.14	3.83e-13	-6.41e+01	3.34e+01	5.77e-02	-1.30e+02	2.14e+00	S.3	-1911.6	125.0	9.67
624	CBZ	Level_dry	S.3 excl.	0.43	111	1.14	3.83e-13	-7.69e+04	9.04e+03	1.58e-13	-9.48e+04	-5.89e+04	S.3	-1911.6	125.0	9.67
625	CBZ	Intercept	S.4 excl.	0.42	111	1.15	3.44e-13	1.10e+04	1.25e+03	3.03e-14	8.50e+03	1.34e+04	S.4
626	CBZ	Level	S.4 excl.	0.42	111	1.15	3.44e-13	-3.92e+01	2.65e+01	1.43e-01	-9.18e+01	1.34e+01	S.4
627	CBZ	Level_dry	S.4 excl.	0.42	111	1.15	3.44e-13	-7.79e+04	8.98e+03	5.70e-14	-9.57e+04	-6.01e+04	S.4
628	CBZ	Intercept	S.5 excl.	0.45	108	1.12	2.33e-14	1.16e+04	1.24e+03	2.09e-15	9.12e+03	1.40e+04	S.5		290.0	8.66
629	CBZ	Level	S.5 excl.	0.45	108	1.12	2.33e-14	-5.49e+01	2.66e+01	4.18e-02	-1.08e+02	-2.07e+00	S.5		290.0	8.66
630	CBZ	Level_dry	S.5 excl.	0.45	108	1.12	2.33e-14	-8.20e+04	8.91e+03	4.15e-15	-9.96e+04	-6.43e+04	S.5		290.0	8.66
631	CBZ	Intercept	S.6 excl.	0.42	111	1.15	3.44e-13	1.10e+04	1.25e+03	3.03e-14	8.50e+03	1.34e+04	S.6
632	CBZ	Level	S.6 excl.	0.42	111	1.15	3.44e-13	-3.92e+01	2.65e+01	1.43e-01	-9.18e+01	1.34e+01	S.6
633	CBZ	Level_dry	S.6 excl.	0.42	111	1.15	3.44e-13	-7.79e+04	8.98e+03	5.70e-14	-9.57e+04	-6.01e+04	S.6
634	CBZ	Intercept	S.9 excl.	0.36	129	1.01	6.01e-08	1.10e+04	1.69e+03	7.07e-09	7.65e+03	1.44e+04	S.9	-157.65	33.0	2.23
635	CBZ	Level	S.9 excl.	0.36	129	1.01	6.01e-08	-3.74e+01	3.30e+01	2.61e-01	-1.03e+02	2.84e+01	S.9	-157.65	33.0	2.23
636	CBZ	Level_dry	S.9 excl.	0.36	129	1.01	6.01e-08	-7.81e+04	1.21e+04	9.11e-09	-1.02e+05	-5.41e+04	S.9	-157.65	33.0	2.23
637	CBZ	Intercept	S.11 excl.	0.41	114	1.12	4.69e-12	1.09e+04	1.30e+03	3.93e-13	8.31e+03	1.35e+04	S.11	-6084.61	45.0	4.22
638	CBZ	Level	S.11 excl.	0.41	114	1.12	4.69e-12	-3.31e+01	2.84e+01	2.46e-01	-8.94e+01	2.31e+01	S.11	-6084.61	45.0	4.22
639	CBZ	Level_dry	S.11 excl.	0.41	114	1.12	4.69e-12	-7.74e+04	9.34e+03	6.31e-13	-9.59e+04	-5.88e+04	S.11	-6084.61	45.0	4.22
640	CBZ	Intercept	S.12 excl.	0.42	111	1.15	4.70e-13	1.10e+04	1.26e+03	4.14e-14	8.51e+03	1.35e+04	S.12		28.0	0.68
641	CBZ	Level	S.12 excl.	0.42	111	1.15	4.70e-13	-3.96e+01	2.67e+01	1.41e-01	-9.25e+01	1.34e+01	S.12		28.0	0.68
642	CBZ	Level_dry	S.12 excl.	0.42	111	1.15	4.70e-13	-7.80e+04	9.05e+03	7.70e-14	-9.60e+04	-6.01e+04	S.12		28.0	0.68
643	CBZ	Intercept	S.15 excl.	0.43	111	1.23	8.53e-13	1.09e+04	1.25e+03	7.17e-14	8.43e+03	1.34e+04	S.15	-2.06	108.0	0.57
644	CBZ	Level	S.15 excl.	0.43	111	1.23	8.53e-13	-2.63e+01	2.78e+01	3.46e-01	-8.15e+01	2.88e+01	S.15	-2.06	108.0	0.57
645	CBZ	Level_dry	S.15 excl.	0.43	111	1.23	8.53e-13	-7.77e+04	9.02e+03	1.12e-13	-9.56e+04	-5.98e+04	S.15	-2.06	108.0	0.57
646	CBZ	Intercept	S.16 excl.	0.47	98	1.22	8.69e-14	1.05e+04	1.14e+03	8.73e-15	8.21e+03	1.27e+04	S.16	-0.64	206.0	0.82
647	CBZ	Level	S.16 excl.	0.47	98	1.22	8.69e-14	-7.25e+00	2.44e+01	7.67e-01	-5.57e+01	4.12e+01	S.16	-0.64	206.0	0.82
648	CBZ	Level_dry	S.16 excl.	0.47	98	1.22	8.69e-14	-7.49e+04	8.18e+03	1.05e-14	-9.12e+04	-5.87e+04	S.16	-0.64	206.0	0.82
649	CBZ	Intercept	S.17 excl.	0.42	116	1.11	9.87e-12	1.13e+04	1.37e+03	9.00e-13	8.58e+03	1.40e+04	S.17	-22.83	53.0	2.42
650	CBZ	Level	S.17 excl.	0.42	116	1.11	9.87e-12	-4.14e+01	2.81e+01	1.45e-01	-9.73e+01	1.45e+01	S.17	-22.83	53.0	2.42
651	CBZ	Level_dry	S.17 excl.	0.42	116	1.11	9.87e-12	-8.01e+04	9.83e+03	1.54e-12	-9.97e+04	-6.06e+04	S.17	-22.83	53.0	2.42
652	CBZ	Intercept	S.18 excl.	0.49	109	1.12	6.05e-29	1.26e+04	9.15e+02	2.80e-30	1.07e+04	1.44e+04	S.18	-5.17	143.0	1.63
653	CBZ	Level	S.18 excl.	0.49	109	1.12	6.05e-29	-3.01e+01	1.84e+01	1.04e-01	-6.64e+01	6.19e+00	S.18	-5.17	143.0	1.63
654	CBZ	Level_dry	S.18 excl.	0.49	109	1.12	6.05e-29	-8.94e+04	6.60e+03	8.98e-30	-1.02e+05	-7.63e+04	S.18	-5.17	143.0	1.63
655	CBZ	Intercept	S.19 excl.	0.23	86	1.31	4.31e-06	5.80e+03	1.22e+03	7.14e-06	3.37e+03	8.22e+03	S.19	-2.74	313.0	0.72
656	CBZ	Level	S.19 excl.	0.23	86	1.31	4.31e-06	-5.42e+01	2.08e+01	1.05e-02	-9.54e+01	-1.30e+01	S.19	-2.74	313.0	0.72
657	CBZ	Level_dry	S.19 excl.	0.23	86	1.31	4.31e-06	-4.03e+04	8.80e+03	1.39e-05	-5.78e+04	-2.29e+04	S.19	-2.74	313.0	0.72
658	DCMU	Intercept	S.1 excl.	0.07	7	0.33	8.53e-02	1.13e+02	1.19e+02	3.44e-01	-1.24e+02	3.50e+02	S.1	-0.29	20.0	0.81
659	DCMU	Level	S.1 excl.	0.07	7	0.33	8.53e-02	1.46e+01	6.61e+00	3.10e-02	1.37e+00	2.78e+01	S.1	-0.29	20.0	0.81
660	DCMU	Level_dry	S.1 excl.	0.07	7	0.33	8.53e-02	-9.38e+02	8.81e+02	2.91e-01	-2.70e+03	8.20e+02	S.1	-0.29	20.0	0.81
661	DCMU	Intercept	S.2 excl.	0.05	8	0.35	1.63e-01	5.30e+01	1.28e+02	6.79e-01	-2.01e+02	3.07e+02	S.2	-14.1	11.0	0.75
662	DCMU	Level	S.2 excl.	0.05	8	0.35	1.63e-01	8.78e+00	4.58e+00	5.92e-02	-3.48e-01	1.79e+01	S.2	-14.1	11.0	0.75
663	DCMU	Level_dry	S.2 excl.	0.05	8	0.35	1.63e-01	-3.83e+02	9.26e+02	6.81e-01	-2.23e+03	1.46e+03	S.2	-14.1	11.0	0.75
664	DCMU	Intercept	S.3 excl.	0.04	8	0.36	2.19e-01	7.95e+01	1.27e+02	5.35e-01	-1.75e+02	3.34e+02	S.3
665	DCMU	Level	S.3 excl.	0.04	8	0.36	2.19e-01	7.86e+00	4.58e+00	9.02e-02	-1.26e+00	1.70e+01	S.3
666	DCMU	Level_dry	S.3 excl.	0.04	8	0.36	2.19e-01	-5.57e+02	9.27e+02	5.49e-01	-2.41e+03	1.29e+03	S.3
667	DCMU	Intercept	S.4 excl.	0.04	8	0.36	2.19e-01	7.95e+01	1.27e+02	5.35e-01	-1.75e+02	3.34e+02	S.4
668	DCMU	Level	S.4 excl.	0.04	8	0.36	2.19e-01	7.86e+00	4.58e+00	9.02e-02	-1.26e+00	1.70e+01	S.4
669	DCMU	Level_dry	S.4 excl.	0.04	8	0.36	2.19e-01	-5.57e+02	9.27e+02	5.49e-01	-2.41e+03	1.29e+03	S.4
670	DCMU	Intercept	S.5 excl.	0.05	8	0.34	1.77e-01	1.15e+02	1.24e+02	3.55e-01	-1.31e+02	3.62e+02	S.5	-477.91	14.0	1.3
671	DCMU	Level	S.5 excl.	0.05	8	0.34	1.77e-01	7.72e+00	4.40e+00	8.42e-02	-1.07e+00	1.65e+01	S.5	-477.91	14.0	1.3
672	DCMU	Level_dry	S.5 excl.	0.05	8	0.34	1.77e-01	-8.06e+02	8.97e+02	3.72e-01	-2.60e+03	9.84e+02	S.5	-477.91	14.0	1.3
673	DCMU	Intercept	S.6 excl.	0.04	8	0.36	2.19e-01	7.95e+01	1.27e+02	5.35e-01	-1.75e+02	3.34e+02	S.6
674	DCMU	Level	S.6 excl.	0.04	8	0.36	2.19e-01	7.86e+00	4.58e+00	9.02e-02	-1.26e+00	1.70e+01	S.6
675	DCMU	Level_dry	S.6 excl.	0.04	8	0.36	2.19e-01	-5.57e+02	9.27e+02	5.49e-01	-2.41e+03	1.29e+03	S.6
676	DCMU	Intercept	S.9 excl.	0.16	9	0.4	5.49e-02	3.48e+02	1.66e+02	4.34e-02	1.09e+01	6.85e+02	S.9	-0.49	9.0	0.36
677	DCMU	Level	S.9 excl.	0.16	9	0.4	5.49e-02	8.38e+00	5.12e+00	1.11e-01	-2.04e+00	1.88e+01	S.9	-0.49	9.0	0.36
678	DCMU	Level_dry	S.9 excl.	0.16	9	0.4	5.49e-02	-2.52e+03	1.21e+03	4.46e-02	-4.97e+03	-6.45e+01	S.9	-0.49	9.0	0.36
679	DCMU	Intercept	S.11 excl.	0.02	9	0.4	4.82e-01	9.00e+01	1.40e+02	5.23e-01	-1.91e+02	3.71e+02	S.11	-0.11	4.0	0.17
680	DCMU	Level	S.11 excl.	0.02	9	0.4	4.82e-01	6.11e+00	5.56e+00	2.76e-01	-5.01e+00	1.72e+01	S.11	-0.11	4.0	0.17
681	DCMU	Level_dry	S.11 excl.	0.02	9	0.4	4.82e-01	-6.01e+02	1.01e+03	5.56e-01	-2.63e+03	1.43e+03	S.11	-0.11	4.0	0.17
682	DCMU	Intercept	S.12 excl.	0.04	8	0.36	2.19e-01	7.95e+01	1.27e+02	5.35e-01	-1.75e+02	3.34e+02	S.12
683	DCMU	Level	S.12 excl.	0.04	8	0.36	2.19e-01	7.86e+00	4.58e+00	9.02e-02	-1.26e+00	1.70e+01	S.12
684	DCMU	Level_dry	S.12 excl.	0.04	8	0.36	2.19e-01	-5.57e+02	9.27e+02	5.49e-01	-2.41e+03	1.29e+03	S.12
685	DCMU	Intercept	S.15 excl.	0.04	8	0.36	2.19e-01	7.95e+01	1.27e+02	5.35e-01	-1.75e+02	3.34e+02	S.15
686	DCMU	Level	S.15 excl.	0.04	8	0.36	2.19e-01	7.86e+00	4.58e+00	9.02e-02	-1.26e+00	1.70e+01	S.15
687	DCMU	Level_dry	S.15 excl.	0.04	8	0.36	2.19e-01	-5.57e+02	9.27e+02	5.49e-01	-2.41e+03	1.29e+03	S.15
688	DCMU	Intercept	S.16 excl.	0.01	8	0.35	5.98e-01	8.42e+01	1.28e+02	5.13e-01	-1.71e+02	3.39e+02	S.16	-25.52	9.0	0.71
689	DCMU	Level	S.16 excl.	0.01	8	0.35	5.98e-01	4.58e+00	5.01e+00	3.64e-01	-5.42e+00	1.46e+01	S.16	-25.52	9.0	0.71
690	DCMU	Level_dry	S.16 excl.	0.01	8	0.35	5.98e-01	-5.23e+02	9.30e+02	5.76e-01	-2.38e+03	1.33e+03	S.16	-25.52	9.0	0.71
691	DCMU	Intercept	S.17 excl.	0.04	8	0.35	2.25e-01	6.12e+01	1.26e+02	6.28e-01	-1.89e+02	3.12e+02	S.17	-1012.2	13.0	1.22
692	DCMU	Level	S.17 excl.	0.04	8	0.35	2.25e-01	7.78e+00	4.50e+00	8.83e-02	-1.20e+00	1.68e+01	S.17	-1012.2	13.0	1.22
693	DCMU	Level_dry	S.17 excl.	0.04	8	0.35	2.25e-01	-4.21e+02	9.13e+02	6.46e-01	-2.24e+03	1.40e+03	S.17	-1012.2	13.0	1.22
694	DCMU	Intercept	S.18 excl.	0.04	8	0.36	4.51e-02	7.95e+01	8.92e+01	3.75e-01	-9.69e+01	2.56e+02	S.18
695	DCMU	Level	S.18 excl.	0.04	8	0.36	4.51e-02	7.86e+00	3.20e+00	1.53e-02	1.53e+00	1.42e+01	S.18
696	DCMU	Level_dry	S.18 excl.	0.04	8	0.36	4.51e-02	-5.57e+02	6.49e+02	3.92e-01	-1.84e+03	7.24e+02	S.18
697	DCMU	Intercept	S.19 excl.	0.21	7	0.34	4.98e-04	-8.73e+02	2.45e+02	7.13e-04	-1.36e+03	-3.83e+02	S.19	-16.68	27.0	0.9
698	DCMU	Level	S.19 excl.	0.21	7	0.34	4.98e-04	6.65e+00	4.17e+00	1.16e-01	-1.69e+00	1.50e+01	S.19	-16.68	27.0	0.9
699	DCMU	Level_dry	S.19 excl.	0.21	7	0.34	4.98e-04	6.32e+03	1.78e+03	7.16e-04	2.77e+03	9.86e+03	S.19	-16.68	27.0	0.9
700	MCPA	Intercept	S.1 excl.	0.59	67	0.74	2.64e-19	8.68e+03	7.52e+02	6.81e-20	7.19e+03	1.02e+04	S.1	-52.54	58.0	3.21
701	MCPA	Level	S.1 excl.	0.59	67	0.74	2.64e-19	8.53e+01	2.95e+01	4.77e-03	2.67e+01	1.44e+02	S.1	-52.54	58.0	3.21
702	MCPA	Level_dry	S.1 excl.	0.59	67	0.74	2.64e-19	-6.38e+04	5.48e+03	4.23e-20	-7.46e+04	-5.29e+04	S.1	-52.54	58.0	3.21
703	MCPA	Intercept	S.2 excl.	0.58	67	0.74	2.35e-19	8.60e+03	7.49e+02	7.96e-20	7.11e+03	1.01e+04	S.2		14.0	0.9
704	MCPA	Level	S.2 excl.	0.58	67	0.74	2.35e-19	7.00e+01	2.62e+01	8.74e-03	1.81e+01	1.22e+02	S.2		14.0	0.9
705	MCPA	Level_dry	S.2 excl.	0.58	67	0.74	2.35e-19	-6.29e+04	5.43e+03	4.82e-20	-7.36e+04	-5.21e+04	S.2		14.0	0.9
706	MCPA	Intercept	S.3 excl.	0.59	66	0.75	1.21e-19	8.61e+03	7.45e+02	4.58e-20	7.13e+03	1.01e+04	S.3
707	MCPA	Level	S.3 excl.	0.59	66	0.75	1.21e-19	7.05e+01	2.59e+01	7.73e-03	1.91e+01	1.22e+02	S.3
708	MCPA	Level_dry	S.3 excl.	0.59	66	0.75	1.21e-19	-6.29e+04	5.39e+03	2.65e-20	-7.36e+04	-5.22e+04	S.3
709	MCPA	Intercept	S.4 excl.	0.59	66	0.75	1.21e-19	8.61e+03	7.45e+02	4.58e-20	7.13e+03	1.01e+04	S.4
710	MCPA	Level	S.4 excl.	0.59	66	0.75	1.21e-19	7.05e+01	2.59e+01	7.73e-03	1.91e+01	1.22e+02	S.4
711	MCPA	Level_dry	S.4 excl.	0.59	66	0.75	1.21e-19	-6.29e+04	5.39e+03	2.65e-20	-7.36e+04	-5.22e+04	S.4
712	MCPA	Intercept	S.5 excl.	0.59	66	0.75	1.21e-19	8.61e+03	7.45e+02	4.58e-20	7.13e+03	1.01e+04	S.5
713	MCPA	Level	S.5 excl.	0.59	66	0.75	1.21e-19	7.05e+01	2.59e+01	7.73e-03	1.91e+01	1.22e+02	S.5
714	MCPA	Level_dry	S.5 excl.	0.59	66	0.75	1.21e-19	-6.29e+04	5.39e+03	2.65e-20	-7.36e+04	-5.22e+04	S.5
715	MCPA	Intercept	S.6 excl.	0.58	67	0.74	4.59e-19	8.61e+03	7.52e+02	1.03e-19	7.12e+03	1.01e+04	S.6	-500.99	23.0	1.99
716	MCPA	Level	S.6 excl.	0.58	67	0.74	4.59e-19	7.70e+01	3.07e+01	1.39e-02	1.60e+01	1.38e+02	S.6	-500.99	23.0	1.99
717	MCPA	Level_dry	S.6 excl.	0.58	67	0.74	4.59e-19	-6.31e+04	5.47e+03	6.67e-20	-7.40e+04	-5.23e+04	S.6	-500.99	23.0	1.99
718	MCPA	Intercept	S.9 excl.	0.56	71	0.67	6.24e-15	8.50e+03	8.71e+02	3.33e-15	6.76e+03	1.02e+04	S.9	-88.93	43.0	2.61
719	MCPA	Level	S.9 excl.	0.56	71	0.67	6.24e-15	7.00e+01	2.83e+01	1.55e-02	1.37e+01	1.26e+02	S.9	-88.93	43.0	2.61
720	MCPA	Level_dry	S.9 excl.	0.56	71	0.67	6.24e-15	-6.21e+04	6.30e+03	2.08e-15	-7.46e+04	-4.96e+04	S.9	-88.93	43.0	2.61
721	MCPA	Intercept	S.11 excl.	0.61	67	0.67	4.39e-18	8.22e+03	7.75e+02	3.61e-17	6.68e+03	9.76e+03	S.11	-112.73	73.0	2.83
722	MCPA	Level	S.11 excl.	0.61	67	0.67	4.39e-18	1.09e+02	2.93e+01	3.38e-04	5.12e+01	1.68e+02	S.11	-112.73	73.0	2.83
723	MCPA	Level_dry	S.11 excl.	0.61	67	0.67	4.39e-18	-6.08e+04	5.57e+03	8.73e-18	-7.19e+04	-4.98e+04	S.11	-112.73	73.0	2.83
724	MCPA	Intercept	S.12 excl.	0.56	70	0.71	2.01e-16	8.41e+03	8.25e+02	1.45e-16	6.77e+03	1.00e+04	S.12	-200.88	22.0	1.84
725	MCPA	Level	S.12 excl.	0.56	70	0.71	2.01e-16	7.34e+01	2.76e+01	9.22e-03	1.86e+01	1.28e+02	S.12	-200.88	22.0	1.84
726	MCPA	Level_dry	S.12 excl.	0.56	70	0.71	2.01e-16	-6.15e+04	5.96e+03	7.71e-17	-7.34e+04	-4.97e+04	S.12	-200.88	22.0	1.84
727	MCPA	Intercept	S.15 excl.	0.58	67	0.74	3.44e-19	8.61e+03	7.50e+02	8.96e-20	7.12e+03	1.01e+04	S.15	-80.83	39.0	2.25
728	MCPA	Level	S.15 excl.	0.58	67	0.74	3.44e-19	6.51e+01	2.72e+01	1.84e-02	1.12e+01	1.19e+02	S.15	-80.83	39.0	2.25
729	MCPA	Level_dry	S.15 excl.	0.58	67	0.74	3.44e-19	-6.28e+04	5.43e+03	5.89e-20	-7.36e+04	-5.21e+04	S.15	-80.83	39.0	2.25
730	MCPA	Intercept	S.16 excl.	0.65	62	0.66	5.62e-22	9.32e+03	7.11e+02	7.59e-23	7.91e+03	1.07e+04	S.16	-4933.95	131.0	9.94
731	MCPA	Level	S.16 excl.	0.65	62	0.66	5.62e-22	3.22e+01	2.63e+01	2.25e-01	-2.01e+01	8.45e+01	S.16	-4933.95	131.0	9.94
732	MCPA	Level_dry	S.16 excl.	0.65	62	0.66	5.62e-22	-6.73e+04	5.12e+03	6.62e-23	-7.75e+04	-5.71e+04	S.16	-4933.95	131.0	9.94
733	MCPA	Intercept	S.17 excl.	0.61	68	0.74	8.47e-19	9.19e+03	7.95e+02	2.45e-19	7.61e+03	1.08e+04	S.17	-2.33	61.0	0.83
734	MCPA	Level	S.17 excl.	0.61	68	0.74	8.47e-19	6.97e+01	2.71e+01	1.18e-02	1.58e+01	1.23e+02	S.17	-2.33	61.0	0.83
735	MCPA	Level_dry	S.17 excl.	0.61	68	0.74	8.47e-19	-6.72e+04	5.77e+03	1.60e-19	-7.87e+04	-5.57e+04	S.17	-2.33	61.0	0.83
736	MCPA	Intercept	S.18 excl.	0.56	64	0.88	2.43e-32	8.05e+03	5.45e+02	9.36e-33	6.98e+03	9.13e+03	S.18	-3.02	89.0	0.4
737	MCPA	Level	S.18 excl.	0.56	64	0.88	2.43e-32	6.21e+01	1.76e+01	5.40e-04	2.73e+01	9.68e+01	S.18	-3.02	89.0	0.4
738	MCPA	Level_dry	S.18 excl.	0.56	64	0.88	2.43e-32	-5.88e+04	3.96e+03	4.80e-33	-6.66e+04	-5.10e+04	S.18	-3.02	89.0	0.4
739	MCPA	Intercept	S.19 excl.	0.56	60	0.8	1.41e-16	8.64e+03	8.40e+02	7.37e-17	6.97e+03	1.03e+04	S.19	-0.02	115.0	0.48
740	MCPA	Level	S.19 excl.	0.56	60	0.8	1.41e-16	7.63e+01	2.35e+01	1.65e-03	2.96e+01	1.23e+02	S.19	-0.02	115.0	0.48
741	MCPA	Level_dry	S.19 excl.	0.56	60	0.8	1.41e-16	-6.33e+04	6.09e+03	4.49e-17	-7.54e+04	-5.12e+04	S.19	-0.02	115.0	0.48
742	MPP	Intercept	S.1 excl.	0.12	414	1.23	3.70e-06	1.48e+04	3.85e+03	1.62e-04	7.22e+03	2.24e+04	S.1	-9.87	720.0	0.95
743	MPP	Level	S.1 excl.	0.12	414	1.23	3.70e-06	2.53e+02	7.44e+01	7.95e-04	1.07e+02	4.00e+02	S.1	-9.87	720.0	0.95
744	MPP	Level_dry	S.1 excl.	0.12	414	1.23	3.70e-06	-1.09e+05	2.78e+04	1.17e-04	-1.64e+05	-5.44e+04	S.1	-9.87	720.0	0.95
745	MPP	Intercept	S.2 excl.	0.06	434	1.19	2.81e-03	1.18e+04	4.03e+03	3.90e-03	3.82e+03	1.97e+04	S.2	-34.95	218.0	1.78
746	MPP	Level	S.2 excl.	0.06	434	1.19	2.81e-03	1.26e+02	7.05e+01	7.53e-02	-1.30e+01	2.65e+02	S.2	-34.95	218.0	1.78
747	MPP	Level_dry	S.2 excl.	0.06	434	1.19	2.81e-03	-8.46e+04	2.90e+04	3.94e-03	-1.42e+05	-2.74e+04	S.2	-34.95	218.0	1.78
748	MPP	Intercept	S.3 excl.	0.04	438	1.17	1.22e-02	1.19e+04	4.05e+03	3.57e-03	3.96e+03	1.99e+04	S.3	-194.41	183.0	3.15
749	MPP	Level	S.3 excl.	0.04	438	1.17	1.22e-02	8.48e+01	8.82e+01	3.37e-01	-8.91e+01	2.59e+02	S.3	-194.41	183.0	3.15
750	MPP	Level_dry	S.3 excl.	0.04	438	1.17	1.22e-02	-8.51e+04	2.93e+04	4.10e-03	-1.43e+05	-2.73e+04	S.3	-194.41	183.0	3.15
751	MPP	Intercept	S.4 excl.	0.05	440	1.14	6.76e-03	1.26e+04	4.05e+03	2.13e-03	4.63e+03	2.06e+04	S.4	-1463.41	299.0	5.25
752	MPP	Level	S.4 excl.	0.05	440	1.14	6.76e-03	6.59e+01	7.42e+01	3.76e-01	-8.06e+01	2.12e+02	S.4	-1463.41	299.0	5.25
753	MPP	Level_dry	S.4 excl.	0.05	440	1.14	6.76e-03	-8.95e+04	2.92e+04	2.48e-03	-1.47e+05	-3.19e+04	S.4	-1463.41	299.0	5.25
754	MPP	Intercept	S.5 excl.	0.09	433	1.09	1.35e-04	1.67e+04	4.31e+03	1.56e-04	8.14e+03	2.52e+04	S.5	-882.81	432.0	9.77
755	MPP	Level	S.5 excl.	0.09	433	1.09	1.35e-04	1.18e+02	7.14e+01	9.96e-02	-2.27e+01	2.59e+02	S.5	-882.81	432.0	9.77
756	MPP	Level_dry	S.5 excl.	0.09	433	1.09	1.35e-04	-1.19e+05	3.10e+04	1.59e-04	-1.81e+05	-5.83e+04	S.5	-882.81	432.0	9.77
757	MPP	Intercept	S.6 excl.	0.05	436	1.16	8.63e-03	1.16e+04	4.03e+03	4.53e-03	3.63e+03	1.95e+04	S.6	-4939.72	284.0	16.18
758	MPP	Level	S.6 excl.	0.05	436	1.16	8.63e-03	9.16e+01	7.14e+01	2.01e-01	-4.92e+01	2.32e+02	S.6	-4939.72	284.0	16.18
759	MPP	Level_dry	S.6 excl.	0.05	436	1.16	8.63e-03	-8.25e+04	2.91e+04	4.98e-03	-1.40e+05	-2.52e+04	S.6	-4939.72	284.0	16.18
760	MPP	Intercept	S.9 excl.	0.16	382	1.47	3.73e-07	2.12e+04	3.69e+03	4.15e-08	1.39e+04	2.85e+04	S.9	-10.0	688.0	0.84
761	MPP	Level	S.9 excl.	0.16	382	1.47	3.73e-07	-1.69e+01	6.33e+01	7.89e-01	-1.42e+02	1.08e+02	S.9	-10.0	688.0	0.84
762	MPP	Level_dry	S.9 excl.	0.16	382	1.47	3.73e-07	-1.51e+05	2.65e+04	5.57e-08	-2.03e+05	-9.84e+04	S.9	-10.0	688.0	0.84
763	MPP	Intercept	S.11 excl.	0.07	435	1.14	1.00e-03	1.15e+04	4.03e+03	4.62e-03	3.60e+03	1.95e+04	S.11	-279.18	365.0	5.67
764	MPP	Level	S.11 excl.	0.07	435	1.14	1.00e-03	1.69e+02	7.24e+01	2.10e-02	2.57e+01	3.11e+02	S.11	-279.18	365.0	5.67
765	MPP	Level_dry	S.11 excl.	0.07	435	1.14	1.00e-03	-8.36e+04	2.90e+04	4.34e-03	-1.41e+05	-2.65e+04	S.11	-279.18	365.0	5.67
766	MPP	Intercept	S.12 excl.	0.05	441	1.13	7.23e-03	9.00e+03	4.22e+03	3.43e-02	6.73e+02	1.73e+04	S.12	-1833.83	328.0	6.72
767	MPP	Level	S.12 excl.	0.05	441	1.13	7.23e-03	1.58e+02	7.23e+01	2.96e-02	1.58e+01	3.01e+02	S.12	-1833.83	328.0	6.72
768	MPP	Level_dry	S.12 excl.	0.05	441	1.13	7.23e-03	-6.50e+04	3.03e+04	3.33e-02	-1.25e+05	-5.19e+03	S.12	-1833.83	328.0	6.72
769	MPP	Intercept	S.15 excl.	0.06	435	1.2	2.48e-03	1.26e+04	3.99e+03	1.79e-03	4.77e+03	2.05e+04	S.15	-24.86	131.0	0.63
770	MPP	Level	S.15 excl.	0.06	435	1.2	2.48e-03	1.05e+02	7.08e+01	1.38e-01	-3.42e+01	2.45e+02	S.15	-24.86	131.0	0.63
771	MPP	Level_dry	S.15 excl.	0.06	435	1.2	2.48e-03	-9.05e+04	2.87e+04	1.88e-03	-1.47e+05	-3.39e+04	S.15	-24.86	131.0	0.63
772	MPP	Intercept	S.16 excl.	0.06	438	1.21	1.47e-03	1.36e+04	4.12e+03	1.10e-03	5.52e+03	2.18e+04	S.16	-16.22	182.0	0.68
773	MPP	Level	S.16 excl.	0.06	438	1.21	1.47e-03	1.07e+02	7.11e+01	1.34e-01	-3.32e+01	2.47e+02	S.16	-16.22	182.0	0.68
774	MPP	Level_dry	S.16 excl.	0.06	438	1.21	1.47e-03	-9.78e+04	2.97e+04	1.15e-03	-1.56e+05	-3.93e+04	S.16	-16.22	182.0	0.68
775	MPP	Intercept	S.17 excl.	0.06	430	1.25	1.23e-03	1.39e+04	4.03e+03	6.71e-04	5.98e+03	2.19e+04	S.17	-1.53	424.0	0.67
776	MPP	Level	S.17 excl.	0.06	430	1.25	1.23e-03	9.19e+01	6.94e+01	1.87e-01	-4.50e+01	2.29e+02	S.17	-1.53	424.0	0.67
777	MPP	Level_dry	S.17 excl.	0.06	430	1.25	1.23e-03	-9.97e+04	2.90e+04	7.16e-04	-1.57e+05	-4.25e+04	S.17	-1.53	424.0	0.67
778	MPP	Intercept	S.18 excl.	0.08	435	1.19	5.38e-08	1.61e+04	3.01e+03	1.49e-07	1.02e+04	2.20e+04	S.18	-27.95	336.0	1.3
779	MPP	Level	S.18 excl.	0.08	435	1.19	5.38e-08	1.30e+02	4.94e+01	8.91e-03	3.28e+01	2.27e+02	S.18	-27.95	336.0	1.3
780	MPP	Level_dry	S.18 excl.	0.08	435	1.19	5.38e-08	-1.16e+05	2.17e+04	1.57e-07	-1.59e+05	-7.32e+04	S.18	-27.95	336.0	1.3
781	MPP	Intercept	S.19 excl.	0.04	330	1.09	1.48e-02	-9.22e+03	3.59e+03	1.11e-02	-1.63e+04	-2.13e+03	S.19	-6.42	1623.0	0.99
782	MPP	Level	S.19 excl.	0.04	330	1.09	1.48e-02	6.80e+01	5.33e+01	2.03e-01	-3.70e+01	1.73e+02	S.19	-6.42	1623.0	0.99
783	MPP	Level_dry	S.19 excl.	0.04	330	1.09	1.48e-02	6.74e+04	2.59e+04	1.00e-02	1.63e+04	1.18e+05	S.19	-6.42	1623.0	0.99
784	OIT	Intercept	S.1 excl.	0.05	9	0.72	1.88e-02	-2.07e+02	1.08e+02	5.69e-02	-4.19e+02	6.18e+00	S.1	-6.26	8.0	0.76
785	OIT	Level	S.1 excl.	0.05	9	0.72	1.88e-02	-3.53e+00	1.93e+00	6.88e-02	-7.34e+00	2.75e-01	S.1	-6.26	8.0	0.76
786	OIT	Level_dry	S.1 excl.	0.05	9	0.72	1.88e-02	1.65e+03	7.74e+02	3.44e-02	1.23e+02	3.18e+03	S.1	-6.26	8.0	0.76
787	OIT	Intercept	S.2 excl.	0.04	9	0.73	4.81e-02	-2.00e+02	1.10e+02	7.02e-02	-4.17e+02	1.67e+01	S.2	0.0	6.0	0.45
788	OIT	Level	S.2 excl.	0.04	9	0.73	4.81e-02	-2.33e+00	1.76e+00	1.88e-01	-5.81e+00	1.15e+00	S.2	0.0	6.0	0.45
789	OIT	Level_dry	S.2 excl.	0.04	9	0.73	4.81e-02	1.58e+03	7.89e+02	4.65e-02	2.48e+01	3.14e+03	S.2	0.0	6.0	0.45
790	OIT	Intercept	S.3 excl.	0.04	9	0.73	8.37e-02	-2.13e+02	1.08e+02	5.20e-02	-4.27e+02	1.85e+00	S.3	0.07	8.0	0.54
791	OIT	Level	S.3 excl.	0.04	9	0.73	8.37e-02	-2.07e+00	2.38e+00	3.88e-01	-6.78e+00	2.65e+00	S.3	0.07	8.0	0.54
792	OIT	Level_dry	S.3 excl.	0.04	9	0.73	8.37e-02	1.67e+03	7.84e+02	3.52e-02	1.18e+02	3.22e+03	S.3	0.07	8.0	0.54
793	OIT	Intercept	S.4 excl.	0.06	9	0.71	1.57e-02	-2.06e+02	1.11e+02	6.57e-02	-4.25e+02	1.36e+01	S.4	-3.73	7.0	0.84
794	OIT	Level	S.4 excl.	0.06	9	0.71	1.57e-02	-3.73e+00	1.90e+00	5.21e-02	-7.49e+00	3.50e-02	S.4	-3.73	7.0	0.84
795	OIT	Level_dry	S.4 excl.	0.06	9	0.71	1.57e-02	1.65e+03	7.96e+02	3.97e-02	7.93e+01	3.23e+03	S.4	-3.73	7.0	0.84
796	OIT	Intercept	S.5 excl.	0.03	9	0.73	1.16e-01	-1.51e+02	1.17e+02	1.97e-01	-3.82e+02	7.96e+01	S.5	0.11	7.0	0.58
797	OIT	Level	S.5 excl.	0.03	9	0.73	1.16e-01	-2.45e+00	1.80e+00	1.75e-01	-6.01e+00	1.10e+00	S.5	0.11	7.0	0.58
798	OIT	Level_dry	S.5 excl.	0.03	9	0.73	1.16e-01	1.23e+03	8.38e+02	1.44e-01	-4.25e+02	2.89e+03	S.5	0.11	7.0	0.58
799	OIT	Intercept	S.6 excl.	0.04	9	0.72	4.22e-02	-2.06e+02	1.07e+02	5.53e-02	-4.17e+02	4.77e+00	S.6
800	OIT	Level	S.6 excl.	0.04	9	0.72	4.22e-02	-2.23e+00	1.71e+00	1.94e-01	-5.61e+00	1.15e+00	S.6
801	OIT	Level_dry	S.6 excl.	0.04	9	0.72	4.22e-02	1.62e+03	7.67e+02	3.59e-02	1.08e+02	3.14e+03	S.6
802	OIT	Intercept	S.9 excl.	0.04	10	0.84	1.24e-01	-1.28e+02	1.28e+02	3.18e-01	-3.82e+02	1.25e+02	S.9	-0.28	6.0	0.39
803	OIT	Level	S.9 excl.	0.04	10	0.84	1.24e-01	-3.08e+00	1.98e+00	1.23e-01	-7.00e+00	8.45e-01	S.9	-0.28	6.0	0.39
804	OIT	Level_dry	S.9 excl.	0.04	10	0.84	1.24e-01	1.07e+03	9.18e+02	2.45e-01	-7.47e+02	2.89e+03	S.9	-0.28	6.0	0.39
805	OIT	Intercept	S.11 excl.	0.04	9	0.72	4.75e-02	-2.25e+02	1.10e+02	4.37e-02	-4.43e+02	-6.46e+00	S.11	-0.78	5.0	0.59
806	OIT	Level	S.11 excl.	0.04	9	0.72	4.75e-02	-1.81e+00	1.81e+00	3.18e-01	-5.38e+00	1.76e+00	S.11	-0.78	5.0	0.59
807	OIT	Level_dry	S.11 excl.	0.04	9	0.72	4.75e-02	1.75e+03	7.92e+02	2.88e-02	1.84e+02	3.32e+03	S.11	-0.78	5.0	0.59
808	OIT	Intercept	S.12 excl.	0.05	9	0.73	3.17e-02	-2.55e+02	1.16e+02	2.99e-02	-4.84e+02	-2.53e+01	S.12	-0.46	6.0	0.57
809	OIT	Level	S.12 excl.	0.05	9	0.73	3.17e-02	-1.77e+00	1.81e+00	3.31e-01	-5.35e+00	1.82e+00	S.12	-0.46	6.0	0.57
810	OIT	Level_dry	S.12 excl.	0.05	9	0.73	3.17e-02	1.97e+03	8.33e+02	1.96e-02	3.21e+02	3.62e+03	S.12	-0.46	6.0	0.57
811	OIT	Intercept	S.15 excl.	0.1	5	0.48	4.62e-04	-2.51e+02	6.59e+01	2.05e-04	-3.81e+02	-1.21e+02	S.15	-1.81	47.0	0.95
812	OIT	Level	S.15 excl.	0.1	5	0.48	4.62e-04	-9.76e-02	1.07e+00	9.27e-01	-2.21e+00	2.02e+00	S.15	-1.81	47.0	0.95
813	OIT	Level_dry	S.15 excl.	0.1	5	0.48	4.62e-04	1.90e+03	4.74e+02	9.57e-05	9.66e+02	2.84e+03	S.15	-1.81	47.0	0.95
814	OIT	Intercept	S.16 excl.	0.04	9	0.72	4.22e-02	-2.06e+02	1.07e+02	5.53e-02	-4.17e+02	4.77e+00	S.16
815	OIT	Level	S.16 excl.	0.04	9	0.72	4.22e-02	-2.23e+00	1.71e+00	1.94e-01	-5.61e+00	1.15e+00	S.16
816	OIT	Level_dry	S.16 excl.	0.04	9	0.72	4.22e-02	1.62e+03	7.67e+02	3.59e-02	1.08e+02	3.14e+03	S.16
817	OIT	Intercept	S.17 excl.	0.04	9	0.72	4.22e-02	-2.06e+02	1.07e+02	5.53e-02	-4.17e+02	4.77e+00	S.17
818	OIT	Level	S.17 excl.	0.04	9	0.72	4.22e-02	-2.23e+00	1.71e+00	1.94e-01	-5.61e+00	1.15e+00	S.17
819	OIT	Level_dry	S.17 excl.	0.04	9	0.72	4.22e-02	1.62e+03	7.67e+02	3.59e-02	1.08e+02	3.14e+03	S.17
820	OIT	Intercept	S.18 excl.	0.03	9	0.71	1.00e-02	-1.79e+02	8.06e+01	2.71e-02	-3.38e+02	-2.04e+01	S.18	-4.28	4.0	0.62
821	OIT	Level	S.18 excl.	0.03	9	0.71	1.00e-02	-2.13e+00	1.22e+00	8.28e-02	-4.54e+00	2.79e-01	S.18	-4.28	4.0	0.62
822	OIT	Level_dry	S.18 excl.	0.03	9	0.71	1.00e-02	1.43e+03	5.80e+02	1.44e-02	2.87e+02	2.57e+03	S.18	-4.28	4.0	0.62
823	OIT	Intercept	S.19 excl.	0.04	9	0.73	4.28e-02	-3.00e+02	1.47e+02	4.36e-02	-5.91e+02	-8.71e+00	S.19	-2.67	5.0	0.47
824	OIT	Level	S.19 excl.	0.04	9	0.73	4.28e-02	-2.33e+00	1.76e+00	1.87e-01	-5.82e+00	1.15e+00	S.19	-2.67	5.0	0.47
825	OIT	Level_dry	S.19 excl.	0.04	9	0.73	4.28e-02	2.30e+03	1.06e+03	3.17e-02	2.04e+02	4.39e+03	S.19	-2.67	5.0	0.47
826	MeBT	Intercept	S.1 excl.	0.22	548	0.67	1.46e-05	-3.69e+04	7.60e+03	5.17e-06	-5.19e+04	-2.18e+04	S.1	0.1	692.0	0.85
827	MeBT	Level	S.1 excl.	0.22	548	0.67	1.46e-05	2.31e+02	1.37e+02	9.48e-02	-4.07e+01	5.02e+02	S.1	0.1	692.0	0.85
828	MeBT	Level_dry	S.1 excl.	0.22	548	0.67	1.46e-05	2.68e+05	5.45e+04	3.99e-06	1.59e+05	3.76e+05	S.1	0.1	692.0	0.85
829	MeBT	Intercept	S.2 excl.	0.22	559	0.67	6.42e-06	-3.83e+04	7.70e+03	2.98e-06	-5.36e+04	-2.30e+04	S.2	-7.27	600.0	1.26
830	MeBT	Level	S.2 excl.	0.22	559	0.67	6.42e-06	2.58e+02	1.16e+02	2.90e-02	2.69e+01	4.89e+02	S.2	-7.27	600.0	1.26
831	MeBT	Level_dry	S.2 excl.	0.22	559	0.67	6.42e-06	2.78e+05	5.52e+04	2.33e-06	1.68e+05	3.87e+05	S.2	-7.27	600.0	1.26
832	MeBT	Intercept	S.3 excl.	0.24	547	0.67	6.11e-06	-3.65e+04	7.55e+03	5.56e-06	-5.15e+04	-2.15e+04	S.3	-0.22	728.0	0.81
833	MeBT	Level	S.3 excl.	0.24	547	0.67	6.11e-06	3.62e+02	1.53e+02	2.02e-02	5.79e+01	6.67e+02	S.3	-0.22	728.0	0.81
834	MeBT	Level_dry	S.3 excl.	0.24	547	0.67	6.11e-06	2.62e+05	5.42e+04	5.42e-06	1.55e+05	3.70e+05	S.3	-0.22	728.0	0.81
835	MeBT	Intercept	S.4 excl.	0.21	559	0.68	1.21e-05	-3.69e+04	7.67e+03	5.38e-06	-5.22e+04	-2.17e+04	S.4
836	MeBT	Level	S.4 excl.	0.21	559	0.68	1.21e-05	2.41e+02	1.16e+02	4.00e-02	1.12e+01	4.71e+02	S.4
837	MeBT	Level_dry	S.4 excl.	0.21	559	0.68	1.21e-05	2.68e+05	5.49e+04	4.19e-06	1.59e+05	3.77e+05	S.4
838	MeBT	Intercept	S.5 excl.	0.23	559	0.66	5.85e-06	-4.02e+04	8.04e+03	2.81e-06	-5.61e+04	-2.42e+04	S.5	-112.25	594.0	1.59
839	MeBT	Level	S.5 excl.	0.23	559	0.66	5.85e-06	2.80e+02	1.17e+02	1.90e-02	4.71e+01	5.12e+02	S.5	-112.25	594.0	1.59
840	MeBT	Level_dry	S.5 excl.	0.23	559	0.66	5.85e-06	2.91e+05	5.75e+04	2.22e-06	1.77e+05	4.05e+05	S.5	-112.25	594.0	1.59
841	MeBT	Intercept	S.6 excl.	0.21	561	0.67	1.36e-05	-3.73e+04	7.71e+03	5.14e-06	-5.26e+04	-2.20e+04	S.6	-106.23	478.0	1.36
842	MeBT	Level	S.6 excl.	0.21	561	0.67	1.36e-05	2.25e+02	1.19e+02	6.03e-02	-1.00e+01	4.61e+02	S.6	-106.23	478.0	1.36
843	MeBT	Level_dry	S.6 excl.	0.21	561	0.67	1.36e-05	2.71e+05	5.53e+04	3.90e-06	1.61e+05	3.81e+05	S.6	-106.23	478.0	1.36
844	MeBT	Intercept	S.9 excl.	0.1	384	0.72	4.16e-02	-8.49e+03	6.27e+03	1.80e-01	-2.10e+04	4.04e+03	S.9	-1.71	1023.0	0.75
845	MeBT	Level	S.9 excl.	0.1	384	0.72	4.16e-02	-1.32e+02	9.03e+01	1.49e-01	-3.12e+02	4.86e+01	S.9	-1.71	1023.0	0.75
846	MeBT	Level_dry	S.9 excl.	0.1	384	0.72	4.16e-02	6.75e+04	4.47e+04	1.36e-01	-2.19e+04	1.57e+05	S.9	-1.71	1023.0	0.75
847	MeBT	Intercept	S.11 excl.	0.21	559	0.68	1.21e-05	-3.69e+04	7.67e+03	5.38e-06	-5.22e+04	-2.17e+04	S.11
848	MeBT	Level	S.11 excl.	0.21	559	0.68	1.21e-05	2.41e+02	1.16e+02	4.00e-02	1.12e+01	4.71e+02	S.11
849	MeBT	Level_dry	S.11 excl.	0.21	559	0.68	1.21e-05	2.68e+05	5.49e+04	4.19e-06	1.59e+05	3.77e+05	S.11
850	MeBT	Intercept	S.12 excl.	0.21	559	0.68	1.21e-05	-3.69e+04	7.67e+03	5.38e-06	-5.22e+04	-2.17e+04	S.12
851	MeBT	Level	S.12 excl.	0.21	559	0.68	1.21e-05	2.41e+02	1.16e+02	4.00e-02	1.12e+01	4.71e+02	S.12
852	MeBT	Level_dry	S.12 excl.	0.21	559	0.68	1.21e-05	2.68e+05	5.49e+04	4.19e-06	1.59e+05	3.77e+05	S.12
853	MeBT	Intercept	S.15 excl.	0.21	565	0.68	1.86e-05	-3.69e+04	7.77e+03	7.52e-06	-5.23e+04	-2.14e+04	S.15	0.12	323.0	0.5
854	MeBT	Level	S.15 excl.	0.21	565	0.68	1.86e-05	2.37e+02	1.19e+02	4.89e-02	1.15e+00	4.72e+02	S.15	0.12	323.0	0.5
855	MeBT	Level_dry	S.15 excl.	0.21	565	0.68	1.86e-05	2.68e+05	5.57e+04	5.81e-06	1.57e+05	3.78e+05	S.15	0.12	323.0	0.5
856	MeBT	Intercept	S.16 excl.	0.21	562	0.68	1.62e-05	-3.71e+04	7.76e+03	6.47e-06	-5.25e+04	-2.17e+04	S.16	-17.55	415.0	1.17
857	MeBT	Level	S.16 excl.	0.21	562	0.68	1.62e-05	2.28e+02	1.17e+02	5.43e-02	-4.30e+00	4.61e+02	S.16	-17.55	415.0	1.17
858	MeBT	Level_dry	S.16 excl.	0.21	562	0.68	1.62e-05	2.69e+05	5.56e+04	4.96e-06	1.59e+05	3.80e+05	S.16	-17.55	415.0	1.17
859	MeBT	Intercept	S.17 excl.	0.3	548	0.64	2.89e-07	-4.54e+04	7.94e+03	1.56e-07	-6.12e+04	-2.96e+04	S.17	-12.95	710.0	1.37
860	MeBT	Level	S.17 excl.	0.3	548	0.64	2.89e-07	3.26e+02	1.16e+02	6.06e-03	9.58e+01	5.57e+02	S.17	-12.95	710.0	1.37
861	MeBT	Level_dry	S.17 excl.	0.3	548	0.64	2.89e-07	3.28e+05	5.69e+04	1.25e-07	2.15e+05	4.41e+05	S.17	-12.95	710.0	1.37
862	MeBT	Intercept	S.18 excl.	0.18	585	0.67	3.02e-08	-3.74e+04	6.60e+03	6.17e-08	-5.04e+04	-2.43e+04	S.18	-12.37	272.0	0.69
863	MeBT	Level	S.18 excl.	0.18	585	0.67	3.02e-08	2.55e+02	8.55e+01	3.30e-03	8.60e+01	4.23e+02	S.18	-12.37	272.0	0.69
864	MeBT	Level_dry	S.18 excl.	0.18	585	0.67	3.02e-08	2.71e+05	4.74e+04	4.61e-08	1.77e+05	3.64e+05	S.18	-12.37	272.0	0.69
865	MeBT	Intercept	S.19 excl.	0.21	561	0.68	1.22e-05	-3.82e+04	7.92e+03	5.49e-06	-5.39e+04	-2.24e+04	S.19		377.0	0.68
866	MeBT	Level	S.19 excl.	0.21	561	0.68	1.22e-05	2.40e+02	1.16e+02	4.18e-02	9.07e+00	4.70e+02	S.19		377.0	0.68
867	MeBT	Level_dry	S.19 excl.	0.21	561	0.68	1.22e-05	2.77e+05	5.68e+04	4.33e-06	1.64e+05	3.89e+05	S.19		377.0	0.68
868	BT	Intercept	S.1 excl.	0.41	667	0.67	6.08e-12	7.64e+04	9.27e+03	8.06e-13	5.80e+04	9.48e+04	S.1	-0.71	783.0	0.7
869	BT	Level	S.1 excl.	0.41	667	0.67	6.08e-12	9.63e+01	1.81e+02	5.96e-01	-2.63e+02	4.56e+02	S.1	-0.71	783.0	0.7
870	BT	Level_dry	S.1 excl.	0.41	667	0.67	6.08e-12	-5.45e+05	6.66e+04	1.02e-12	-6.77e+05	-4.13e+05	S.1	-0.71	783.0	0.7
871	BT	Intercept	S.2 excl.	0.38	672	0.66	1.41e-11	7.44e+04	9.21e+03	1.11e-12	5.61e+04	9.27e+04	S.2		586.0	2.32
872	BT	Level	S.2 excl.	0.38	672	0.66	1.41e-11	-7.63e+01	1.47e+02	6.05e-01	-3.68e+02	2.16e+02	S.2		586.0	2.32
873	BT	Level_dry	S.2 excl.	0.38	672	0.66	1.41e-11	-5.28e+05	6.61e+04	1.79e-12	-6.59e+05	-3.97e+05	S.2		586.0	2.32
874	BT	Intercept	S.3 excl.	0.46	611	0.61	5.76e-14	7.75e+04	8.44e+03	7.23e-15	6.07e+04	9.42e+04	S.3	-0.5	1225.0	1.05
875	BT	Level	S.3 excl.	0.46	611	0.61	5.76e-14	1.62e+02	1.67e+02	3.35e-01	-1.70e+02	4.94e+02	S.3	-0.5	1225.0	1.05
876	BT	Level_dry	S.3 excl.	0.46	611	0.61	5.76e-14	-5.55e+05	6.07e+04	9.28e-15	-6.75e+05	-4.34e+05	S.3	-0.5	1225.0	1.05
877	BT	Intercept	S.4 excl.	0.38	670	0.65	1.34e-11	7.48e+04	9.20e+03	1.00e-12	5.66e+04	9.30e+04	S.4	-54.11	701.0	2.08
878	BT	Level	S.4 excl.	0.38	670	0.65	1.34e-11	-9.97e+01	1.48e+02	5.01e-01	-3.92e+02	1.93e+02	S.4	-54.11	701.0	2.08
879	BT	Level_dry	S.4 excl.	0.38	670	0.65	1.34e-11	-5.30e+05	6.60e+04	1.68e-12	-6.61e+05	-3.99e+05	S.4	-54.11	701.0	2.08
880	BT	Intercept	S.5 excl.	0.45	646	0.62	1.60e-13	8.48e+04	9.37e+03	1.20e-14	6.62e+04	1.03e+05	S.5	-26.83	1024.0	1.83
881	BT	Level	S.5 excl.	0.45	646	0.62	1.60e-13	-1.79e+02	1.47e+02	2.27e-01	-4.71e+02	1.13e+02	S.5	-26.83	1024.0	1.83
882	BT	Level_dry	S.5 excl.	0.45	646	0.62	1.60e-13	-6.00e+05	6.70e+04	1.92e-14	-7.33e+05	-4.67e+05	S.5	-26.83	1024.0	1.83
883	BT	Intercept	S.6 excl.	0.37	686	0.66	8.17e-11	7.38e+04	9.48e+03	6.50e-12	5.49e+04	9.26e+04	S.6	-0.35	300.0	0.55
884	BT	Level	S.6 excl.	0.37	686	0.66	8.17e-11	-8.34e+01	1.51e+02	5.82e-01	-3.83e+02	2.16e+02	S.6	-0.35	300.0	0.55
885	BT	Level_dry	S.6 excl.	0.37	686	0.66	8.17e-11	-5.23e+05	6.81e+04	1.05e-11	-6.58e+05	-3.88e+05	S.6	-0.35	300.0	0.55
886	BT	Intercept	S.9 excl.	0.35	742	0.65	2.13e-08	7.37e+04	1.12e+04	4.63e-09	5.13e+04	9.61e+04	S.9	-0.92	340.0	0.58
887	BT	Level	S.9 excl.	0.35	742	0.65	2.13e-08	-2.92e+01	1.77e+02	8.69e-01	-3.81e+02	3.22e+02	S.9	-0.92	340.0	0.58
888	BT	Level_dry	S.9 excl.	0.35	742	0.65	2.13e-08	-5.23e+05	8.04e+04	5.67e-09	-6.83e+05	-3.63e+05	S.9	-0.92	340.0	0.58
889	BT	Intercept	S.11 excl.	0.38	668	0.66	8.20e-12	7.51e+04	9.16e+03	6.37e-13	5.69e+04	9.32e+04	S.11		910.0	3.3
890	BT	Level	S.11 excl.	0.38	668	0.66	8.20e-12	-8.13e+01	1.47e+02	5.80e-01	-3.72e+02	2.09e+02	S.11		910.0	3.3
891	BT	Level_dry	S.11 excl.	0.38	668	0.66	8.20e-12	-5.32e+05	6.57e+04	1.03e-12	-6.63e+05	-4.02e+05	S.11		910.0	3.3
892	BT	Intercept	S.12 excl.	0.36	692	0.66	2.17e-10	7.31e+04	9.69e+03	2.26e-11	5.39e+04	9.23e+04	S.12	-0.69	298.0	0.61
893	BT	Level	S.12 excl.	0.36	692	0.66	2.17e-10	-5.06e+01	1.55e+02	7.45e-01	-3.58e+02	2.57e+02	S.12	-0.69	298.0	0.61
894	BT	Level_dry	S.12 excl.	0.36	692	0.66	2.17e-10	-5.18e+05	6.94e+04	3.27e-11	-6.56e+05	-3.81e+05	S.12	-0.69	298.0	0.61
895	BT	Intercept	S.15 excl.	0.39	676	0.66	1.37e-11	7.59e+04	9.32e+03	1.06e-12	5.74e+04	9.44e+04	S.15	-0.58	597.0	0.68
896	BT	Level	S.15 excl.	0.39	676	0.66	1.37e-11	-1.22e+02	1.52e+02	4.24e-01	-4.24e+02	1.80e+02	S.15	-0.58	597.0	0.68
897	BT	Level_dry	S.15 excl.	0.39	676	0.66	1.37e-11	-5.37e+05	6.68e+04	1.71e-12	-6.70e+05	-4.05e+05	S.15	-0.58	597.0	0.68
898	BT	Intercept	S.16 excl.	0.41	653	0.64	6.77e-13	7.90e+04	9.09e+03	5.04e-14	6.09e+04	9.70e+04	S.16		1793.0	7.1
899	BT	Level	S.16 excl.	0.41	653	0.64	6.77e-13	-9.18e+01	1.43e+02	5.23e-01	-3.76e+02	1.92e+02	S.16		1793.0	7.1
900	BT	Level_dry	S.16 excl.	0.41	653	0.64	6.77e-13	-5.60e+05	6.52e+04	8.21e-14	-6.89e+05	-4.31e+05	S.16		1793.0	7.1
901	BT	Intercept	S.17 excl.	0.38	687	0.64	9.52e-11	7.59e+04	9.80e+03	9.27e-12	5.64e+04	9.53e+04	S.17	-12.76	494.0	1.07
902	BT	Level	S.17 excl.	0.38	687	0.64	9.52e-11	-6.33e+01	1.54e+02	6.81e-01	-3.68e+02	2.41e+02	S.17	-12.76	494.0	1.07
903	BT	Level_dry	S.17 excl.	0.38	687	0.64	9.52e-11	-5.38e+05	7.02e+04	1.37e-11	-6.78e+05	-3.99e+05	S.17	-12.76	494.0	1.07
904	BT	Intercept	S.18 excl.	0.25	642	0.75	1.29e-12	5.94e+04	7.46e+03	1.37e-13	4.47e+04	7.41e+04	S.18	-1.73	991.0	0.43
905	BT	Level	S.18 excl.	0.25	642	0.75	1.29e-12	-1.59e+02	1.00e+02	1.15e-01	-3.56e+02	3.88e+01	S.18	-1.73	991.0	0.43
906	BT	Level_dry	S.18 excl.	0.25	642	0.75	1.29e-12	-4.19e+05	5.36e+04	3.68e-13	-5.24e+05	-3.13e+05	S.18	-1.73	991.0	0.43
907	BT	Intercept	S.19 excl.	0.38	671	0.66	1.09e-11	7.47e+04	9.19e+03	8.59e-13	5.64e+04	9.29e+04	S.19
908	BT	Level	S.19 excl.	0.38	671	0.66	1.09e-11	-7.58e+01	1.47e+02	6.07e-01	-3.67e+02	2.16e+02	S.19
909	BT	Level_dry	S.19 excl.	0.38	671	0.66	1.09e-11	-5.29e+05	6.60e+04	1.38e-12	-6.60e+05	-3.99e+05	S.19
910	DEET	Intercept	S.1 excl.	0.01	179	1.13	5.42e-01	7.41e+02	1.73e+03	6.70e-01	-2.68e+03	4.16e+03	S.1		543.0	0.86
911	DEET	Level	S.1 excl.	0.01	179	1.13	5.42e-01	5.88e+01	5.42e+01	2.80e-01	-4.82e+01	1.66e+02	S.1		543.0	0.86
912	DEET	Level_dry	S.1 excl.	0.01	179	1.13	5.42e-01	-5.35e+03	1.27e+04	6.73e-01	-3.04e+04	1.97e+04	S.1		543.0	0.86
913	DEET	Intercept	S.2 excl.	0.0	183	1.14	9.81e-01	2.92e+02	1.77e+03	8.69e-01	-3.20e+03	3.79e+03	S.2		75.0	0.87
914	DEET	Level	S.2 excl.	0.0	183	1.14	9.81e-01	9.82e+00	5.25e+01	8.52e-01	-9.38e+01	1.13e+02	S.2		75.0	0.87
915	DEET	Level_dry	S.2 excl.	0.0	183	1.14	9.81e-01	-1.13e+03	1.29e+04	9.30e-01	-2.66e+04	2.43e+04	S.2		75.0	0.87
916	DEET	Intercept	S.3 excl.	0.0	183	1.14	9.90e-01	3.16e+02	1.77e+03	8.58e-01	-3.18e+03	3.81e+03	S.3		38.0	0.32
917	DEET	Level	S.3 excl.	0.0	183	1.14	9.90e-01	6.48e+00	5.28e+01	9.02e-01	-9.78e+01	1.11e+02	S.3		38.0	0.32
918	DEET	Level_dry	S.3 excl.	0.0	183	1.14	9.90e-01	-1.25e+03	1.29e+04	9.23e-01	-2.67e+04	2.42e+04	S.3		38.0	0.32
919	DEET	Intercept	S.4 excl.	0.0	183	1.13	9.95e-01	3.28e+02	1.77e+03	8.53e-01	-3.17e+03	3.82e+03	S.4	-534.84	102.0	1.76
920	DEET	Level	S.4 excl.	0.0	183	1.13	9.95e-01	2.09e+00	5.30e+01	9.69e-01	-1.02e+02	1.07e+02	S.4	-534.84	102.0	1.76
921	DEET	Level_dry	S.4 excl.	0.0	183	1.13	9.95e-01	-1.24e+03	1.29e+04	9.24e-01	-2.67e+04	2.42e+04	S.4	-534.84	102.0	1.76
922	DEET	Intercept	S.5 excl.	0.0	190	1.08	8.23e-01	1.41e+03	1.99e+03	4.81e-01	-2.53e+03	5.34e+03	S.5	-5.1	132.0	2.17
923	DEET	Level	S.5 excl.	0.0	190	1.08	8.23e-01	-6.40e+00	5.81e+01	9.12e-01	-1.21e+02	1.08e+02	S.5	-5.1	132.0	2.17
924	DEET	Level_dry	S.5 excl.	0.0	190	1.08	8.23e-01	-8.75e+03	1.44e+04	5.44e-01	-3.72e+04	1.97e+04	S.5	-5.1	132.0	2.17
925	DEET	Intercept	S.6 excl.	0.01	185	1.1	6.57e-01	-5.32e+02	1.83e+03	7.72e-01	-4.15e+03	3.09e+03	S.6	-215.12	155.0	3.68
926	DEET	Level	S.6 excl.	0.01	185	1.1	6.57e-01	-5.31e+01	6.02e+01	3.79e-01	-1.72e+02	6.58e+01	S.6	-215.12	155.0	3.68
927	DEET	Level_dry	S.6 excl.	0.01	185	1.1	6.57e-01	6.10e+03	1.35e+04	6.51e-01	-2.05e+04	3.27e+04	S.6	-215.12	155.0	3.68
928	DEET	Intercept	S.9 excl.	0.01	143	0.95	6.51e-01	1.43e+03	1.48e+03	3.34e-01	-1.49e+03	4.36e+03	S.9	-0.04	280.0	1.44
929	DEET	Level	S.9 excl.	0.01	143	0.95	6.51e-01	-1.29e+01	4.19e+01	7.59e-01	-9.59e+01	7.01e+01	S.9	-0.04	280.0	1.44
930	DEET	Level_dry	S.9 excl.	0.01	143	0.95	6.51e-01	-9.02e+03	1.07e+04	4.03e-01	-3.03e+04	1.22e+04	S.9	-0.04	280.0	1.44
931	DEET	Intercept	S.11 excl.	0.01	185	1.06	4.78e-01	-2.13e+02	1.80e+03	9.06e-01	-3.77e+03	3.35e+03	S.11	-751.52	176.0	9.0
932	DEET	Level	S.11 excl.	0.01	185	1.06	4.78e-01	6.71e+01	5.64e+01	2.36e-01	-4.43e+01	1.78e+02	S.11	-751.52	176.0	9.0
933	DEET	Level_dry	S.11 excl.	0.01	185	1.06	4.78e-01	1.51e+03	1.31e+04	9.08e-01	-2.44e+04	2.74e+04	S.11	-751.52	176.0	9.0
934	DEET	Intercept	S.12 excl.	0.0	183	1.16	9.70e-01	5.98e+02	1.87e+03	7.49e-01	-3.10e+03	4.29e+03	S.12	-0.01	176.0	1.01
935	DEET	Level	S.12 excl.	0.0	183	1.16	9.70e-01	4.03e+00	5.32e+01	9.40e-01	-1.01e+02	1.09e+02	S.12	-0.01	176.0	1.01
936	DEET	Level_dry	S.12 excl.	0.0	183	1.16	9.70e-01	-3.25e+03	1.36e+04	8.11e-01	-3.01e+04	2.36e+04	S.12	-0.01	176.0	1.01
937	DEET	Intercept	S.15 excl.	0.0	185	1.17	9.15e-01	3.62e+02	1.79e+03	8.40e-01	-3.18e+03	3.90e+03	S.15	-4.21	64.0	0.32
938	DEET	Level	S.15 excl.	0.0	185	1.17	9.15e-01	2.38e+01	5.75e+01	6.79e-01	-8.97e+01	1.37e+02	S.15	-4.21	64.0	0.32
939	DEET	Level_dry	S.15 excl.	0.0	185	1.17	9.15e-01	-1.93e+03	1.31e+04	8.83e-01	-2.77e+04	2.39e+04	S.15	-4.21	64.0	0.32
940	DEET	Intercept	S.16 excl.	0.0	188	1.15	9.95e-01	2.71e+02	1.85e+03	8.84e-01	-3.39e+03	3.93e+03	S.16	-0.92	52.0	0.41
941	DEET	Level	S.16 excl.	0.0	188	1.15	9.95e-01	-4.59e+00	5.76e+01	9.37e-01	-1.18e+02	1.09e+02	S.16	-0.92	52.0	0.41
942	DEET	Level_dry	S.16 excl.	0.0	188	1.15	9.95e-01	-6.91e+02	1.35e+04	9.59e-01	-2.73e+04	2.60e+04	S.16	-0.92	52.0	0.41
943	DEET	Intercept	S.17 excl.	0.0	175	1.17	7.90e-01	1.30e+03	1.72e+03	4.50e-01	-2.09e+03	4.70e+03	S.17	-0.41	1384.0	1.57
944	DEET	Level	S.17 excl.	0.0	175	1.17	7.90e-01	1.07e+01	5.06e+01	8.33e-01	-8.93e+01	1.11e+02	S.17	-0.41	1384.0	1.57
945	DEET	Level_dry	S.17 excl.	0.0	175	1.17	7.90e-01	-8.52e+03	1.25e+04	4.98e-01	-3.33e+04	1.62e+04	S.17	-0.41	1384.0	1.57
946	DEET	Intercept	S.18 excl.	0.0	187	1.2	9.80e-01	-1.22e+02	1.37e+03	9.29e-01	-2.82e+03	2.57e+03	S.18	-1.8	96.0	0.42
947	DEET	Level	S.18 excl.	0.0	187	1.2	9.80e-01	-1.00e+00	3.81e+01	9.79e-01	-7.60e+01	7.40e+01	S.18	-1.8	96.0	0.42
948	DEET	Level_dry	S.18 excl.	0.0	187	1.2	9.80e-01	2.02e+03	1.00e+04	8.40e-01	-1.76e+04	2.17e+04	S.18	-1.8	96.0	0.42
949	DEET	Intercept	S.19 excl.	0.0	184	1.18	7.59e-01	-1.42e+03	2.14e+03	5.08e-01	-5.65e+03	2.81e+03	S.19	-1.35	155.0	0.64
950	DEET	Level	S.19 excl.	0.0	184	1.18	7.59e-01	-1.03e+00	5.36e+01	9.85e-01	-1.07e+02	1.05e+02	S.19	-1.35	155.0	0.64
951	DEET	Level_dry	S.19 excl.	0.0	184	1.18	7.59e-01	1.14e+04	1.56e+04	4.67e-01	-1.95e+04	4.23e+04	S.19	-1.35	155.0	0.64
