# Supplementary material for: Exploring online sensor parameters as proxies for polar organic chemicals—An innovative approach for combined sewer overflow monitoring
Source: PLoS One. 2025 Oct 13;20(10):e0333173. doi: 10.1371/journal.pone.0333173 (PMC12517529; doi:10.1371/journal.pone.0333173)
Supplement: S3 Tables — The tables in this zip file show the statistical measures (R2, RMSE, p-value, confidence intervals, etc.) of all models calculated for this manuscript and the predicted chemical concentrations. A ReadMe file explains further details about the content and structure of each table. (ZIP) [file pone.0333173.s003.zip › S3_Tables/S3_Table20_catchment_L_MLR_results_prediction.csv]

	Substance	Sensor	Training	R2_train	RMSE_train	RRMSE_train	p-val Model	Coef	SE	p-val Coef	CI[2.5%]	CI[97.5%]	Testing	R2_test	RMSE_test	RRMSE_test
0	ACE	Intercept	L.1 excl.	0.91	2693	0.21	4.17e-92	-6.66e+03	4.36e+03	1.28e-01	-1.53e+04	1.94e+03	L.1	0.61	1694.0	0.26
1	ACE	Flow_dry	L.1 excl.	0.91	2693	0.21	4.17e-92	1.26e+00	6.93e-01	7.10e-02	-1.09e-01	2.63e+00	L.1	0.61	1694.0	0.26
2	ACE	Flow_shifted	L.1 excl.	0.91	2693	0.21	4.17e-92	1.29e-02	1.51e-01	9.32e-01	-2.84e-01	3.10e-01	L.1	0.61	1694.0	0.26
3	ACE	Temperature	L.1 excl.	0.91	2693	0.21	4.17e-92	-8.01e+01	1.25e+02	5.22e-01	-3.26e+02	1.66e+02	L.1	0.61	1694.0	0.26
4	ACE	EC	L.1 excl.	0.91	2693	0.21	4.17e-92	1.08e+01	2.24e+00	2.90e-06	6.39e+00	1.52e+01	L.1	0.61	1694.0	0.26
5	ACE	NH4-N	L.1 excl.	0.91	2693	0.21	4.17e-92	9.83e+02	7.19e+01	1.17e-29	8.41e+02	1.12e+03	L.1	0.61	1694.0	0.26
6	ACE	Intercept	L.2 excl.	0.92	2376	0.22	4.72e-137	-1.21e+03	2.99e+03	6.86e-01	-7.10e+03	4.68e+03	L.2	-0.28	2562.0	0.27
7	ACE	Flow_dry	L.2 excl.	0.92	2376	0.22	4.72e-137	9.75e-01	5.36e-01	6.98e-02	-7.95e-02	2.03e+00	L.2	-0.28	2562.0	0.27
8	ACE	Flow_shifted	L.2 excl.	0.92	2376	0.22	4.72e-137	-1.79e-01	9.81e-02	6.86e-02	-3.73e-01	1.38e-02	L.2	-0.28	2562.0	0.27
9	ACE	Temperature	L.2 excl.	0.92	2376	0.22	4.72e-137	-2.26e+02	9.44e+01	1.72e-02	-4.12e+02	-4.05e+01	L.2	-0.28	2562.0	0.27
10	ACE	EC	L.2 excl.	0.92	2376	0.22	4.72e-137	9.86e+00	1.71e+00	2.17e-08	6.50e+00	1.32e+01	L.2	-0.28	2562.0	0.27
11	ACE	NH4-N	L.2 excl.	0.92	2376	0.22	4.72e-137	9.67e+02	5.77e+01	3.15e-43	8.53e+02	1.08e+03	L.2	-0.28	2562.0	0.27
12	ACE	Intercept	L.3 excl.	0.91	2388	0.22	9.47e-136	-2.06e+02	3.05e+03	9.46e-01	-6.22e+03	5.81e+03	L.3	0.55	1836.0	0.16
13	ACE	Flow_dry	L.3 excl.	0.91	2388	0.22	9.47e-136	7.13e-01	5.59e-01	2.03e-01	-3.87e-01	1.81e+00	L.3	0.55	1836.0	0.16
14	ACE	Flow_shifted	L.3 excl.	0.91	2388	0.22	9.47e-136	-1.11e-01	1.01e-01	2.74e-01	-3.11e-01	8.86e-02	L.3	0.55	1836.0	0.16
15	ACE	Temperature	L.3 excl.	0.91	2388	0.22	9.47e-136	-2.69e+02	9.53e+01	5.16e-03	-4.57e+02	-8.12e+01	L.3	0.55	1836.0	0.16
16	ACE	EC	L.3 excl.	0.91	2388	0.22	9.47e-136	9.53e+00	1.73e+00	9.35e-08	6.11e+00	1.29e+01	L.3	0.55	1836.0	0.16
17	ACE	NH4-N	L.3 excl.	0.91	2388	0.22	9.47e-136	1.00e+03	6.02e+01	7.51e-43	8.85e+02	1.12e+03	L.3	0.55	1836.0	0.16
18	ACE	Intercept	L.4 excl.	0.92	2281	0.21	3.40e-138	-3.24e+03	2.92e+03	2.69e-01	-8.99e+03	2.52e+03	L.4	-7.06	4067.0	0.39
19	ACE	Flow_dry	L.4 excl.	0.92	2281	0.21	3.40e-138	1.23e+00	5.17e-01	1.77e-02	2.16e-01	2.25e+00	L.4	-7.06	4067.0	0.39
20	ACE	Flow_shifted	L.4 excl.	0.92	2281	0.21	3.40e-138	-1.75e-01	9.49e-02	6.57e-02	-3.62e-01	1.15e-02	L.4	-7.06	4067.0	0.39
21	ACE	Temperature	L.4 excl.	0.92	2281	0.21	3.40e-138	-1.09e+02	9.35e+01	2.45e-01	-2.93e+02	7.52e+01	L.4	-7.06	4067.0	0.39
22	ACE	EC	L.4 excl.	0.92	2281	0.21	3.40e-138	7.42e+00	1.67e+00	1.37e-05	4.12e+00	1.07e+01	L.4	-7.06	4067.0	0.39
23	ACE	NH4-N	L.4 excl.	0.92	2281	0.21	3.40e-138	1.06e+03	5.64e+01	9.77e-50	9.48e+02	1.17e+03	L.4	-7.06	4067.0	0.39
24	ACE	Intercept	L.5 excl.	0.92	2372	0.22	1.93e-136	-4.50e+02	3.01e+03	8.81e-01	-6.38e+03	5.48e+03	L.5	-2.12	2684.0	0.16
25	ACE	Flow_dry	L.5 excl.	0.92	2372	0.22	1.93e-136	8.53e-01	5.48e-01	1.21e-01	-2.27e-01	1.93e+00	L.5	-2.12	2684.0	0.16
26	ACE	Flow_shifted	L.5 excl.	0.92	2372	0.22	1.93e-136	-1.51e-01	9.84e-02	1.26e-01	-3.45e-01	4.28e-02	L.5	-2.12	2684.0	0.16
27	ACE	Temperature	L.5 excl.	0.92	2372	0.22	1.93e-136	-2.46e+02	9.47e+01	1.00e-02	-4.32e+02	-5.93e+01	L.5	-2.12	2684.0	0.16
28	ACE	EC	L.5 excl.	0.92	2372	0.22	1.93e-136	8.98e+00	1.72e+00	3.55e-07	5.60e+00	1.24e+01	L.5	-2.12	2684.0	0.16
29	ACE	NH4-N	L.5 excl.	0.92	2372	0.22	1.93e-136	1.01e+03	5.75e+01	6.51e-46	8.95e+02	1.12e+03	L.5	-2.12	2684.0	0.16
30	ACE	Intercept	L.6 excl.	0.93	2279	0.2	1.88e-125	-8.34e+03	3.10e+03	7.62e-03	-1.44e+04	-2.24e+03	L.6	0.12	3527.0	0.54
31	ACE	Flow_dry	L.6 excl.	0.93	2279	0.2	1.88e-125	2.37e+00	5.85e-01	6.77e-05	1.22e+00	3.53e+00	L.6	0.12	3527.0	0.54
32	ACE	Flow_shifted	L.6 excl.	0.93	2279	0.2	1.88e-125	1.79e-02	1.01e-01	8.59e-01	-1.80e-01	2.16e-01	L.6	0.12	3527.0	0.54
33	ACE	Temperature	L.6 excl.	0.93	2279	0.2	1.88e-125	-3.11e+02	9.04e+01	6.85e-04	-4.90e+02	-1.33e+02	L.6	0.12	3527.0	0.54
34	ACE	EC	L.6 excl.	0.93	2279	0.2	1.88e-125	1.38e+01	1.75e+00	1.22e-13	1.04e+01	1.73e+01	L.6	0.12	3527.0	0.54
35	ACE	NH4-N	L.6 excl.	0.93	2279	0.2	1.88e-125	9.29e+02	5.58e+01	4.41e-41	8.19e+02	1.04e+03	L.6	0.12	3527.0	0.54
36	ACE	Intercept	L.7 excl.	0.92	2395	0.22	1.59e-134	-1.44e+02	3.03e+03	9.62e-01	-6.11e+03	5.82e+03	L.7	0.24	1865.0	0.17
37	ACE	Flow_dry	L.7 excl.	0.92	2395	0.22	1.59e-134	6.61e-01	5.70e-01	2.47e-01	-4.62e-01	1.78e+00	L.7	0.24	1865.0	0.17
38	ACE	Flow_shifted	L.7 excl.	0.92	2395	0.22	1.59e-134	-1.23e-01	1.04e-01	2.38e-01	-3.27e-01	8.15e-02	L.7	0.24	1865.0	0.17
39	ACE	Temperature	L.7 excl.	0.92	2395	0.22	1.59e-134	-2.65e+02	9.51e+01	5.73e-03	-4.52e+02	-7.77e+01	L.7	0.24	1865.0	0.17
40	ACE	EC	L.7 excl.	0.92	2395	0.22	1.59e-134	9.83e+00	1.73e+00	3.67e-08	6.42e+00	1.32e+01	L.7	0.24	1865.0	0.17
41	ACE	NH4-N	L.7 excl.	0.92	2395	0.22	1.59e-134	9.93e+02	5.77e+01	1.36e-44	8.79e+02	1.11e+03	L.7	0.24	1865.0	0.17
42	ACE	Intercept	L.8 excl.	0.91	2391	0.22	1.35e-133	-2.17e+03	3.11e+03	4.87e-01	-8.29e+03	3.96e+03	L.8	0.66	2071.0	0.31
43	ACE	Flow_dry	L.8 excl.	0.91	2391	0.22	1.35e-133	1.09e+00	5.49e-01	4.84e-02	7.48e-03	2.17e+00	L.8	0.66	2071.0	0.31
44	ACE	Flow_shifted	L.8 excl.	0.91	2391	0.22	1.35e-133	-1.12e-01	1.01e-01	2.69e-01	-3.12e-01	8.73e-02	L.8	0.66	2071.0	0.31
45	ACE	Temperature	L.8 excl.	0.91	2391	0.22	1.35e-133	-2.44e+02	9.43e+01	1.01e-02	-4.30e+02	-5.87e+01	L.8	0.66	2071.0	0.31
46	ACE	EC	L.8 excl.	0.91	2391	0.22	1.35e-133	1.02e+01	1.76e+00	1.84e-08	6.76e+00	1.37e+01	L.8	0.66	2071.0	0.31
47	ACE	NH4-N	L.8 excl.	0.91	2391	0.22	1.35e-133	9.81e+02	5.74e+01	4.65e-44	8.68e+02	1.09e+03	L.8	0.66	2071.0	0.31
48	ACE	Intercept	L.9 excl.	0.92	2269	0.21	1.63e-135	6.99e+03	3.11e+03	2.57e-02	8.56e+02	1.31e+04	L.9	0.19	4215.0	0.5
49	ACE	Flow_dry	L.9 excl.	0.92	2269	0.21	1.63e-135	6.82e-01	5.14e-01	1.86e-01	-3.31e-01	1.69e+00	L.9	0.19	4215.0	0.5
50	ACE	Flow_shifted	L.9 excl.	0.92	2269	0.21	1.63e-135	-1.94e-01	9.40e-02	4.05e-02	-3.79e-01	-8.47e-03	L.9	0.19	4215.0	0.5
51	ACE	Temperature	L.9 excl.	0.92	2269	0.21	1.63e-135	-5.29e+02	1.04e+02	7.29e-07	-7.33e+02	-3.24e+02	L.9	0.19	4215.0	0.5
52	ACE	EC	L.9 excl.	0.92	2269	0.21	1.63e-135	6.29e+00	1.71e+00	2.84e-04	2.92e+00	9.65e+00	L.9	0.19	4215.0	0.5
53	ACE	NH4-N	L.9 excl.	0.92	2269	0.21	1.63e-135	1.10e+03	5.72e+01	7.82e-51	9.86e+02	1.21e+03	L.9	0.19	4215.0	0.5
54	ACE	Intercept	L.10 excl.	0.92	2360	0.22	3.39e-136	9.00e+02	3.00e+03	7.65e-01	-5.01e+03	6.81e+03	L.10	-5.68	2977.0	0.25
55	ACE	Flow_dry	L.10 excl.	0.92	2360	0.22	3.39e-136	8.20e-01	5.31e-01	1.24e-01	-2.26e-01	1.87e+00	L.10	-5.68	2977.0	0.25
56	ACE	Flow_shifted	L.10 excl.	0.92	2360	0.22	3.39e-136	-1.40e-01	9.67e-02	1.48e-01	-3.31e-01	5.00e-02	L.10	-5.68	2977.0	0.25
57	ACE	Temperature	L.10 excl.	0.92	2360	0.22	3.39e-136	-3.31e+02	9.60e+01	6.70e-04	-5.20e+02	-1.42e+02	L.10	-5.68	2977.0	0.25
58	ACE	EC	L.10 excl.	0.92	2360	0.22	3.39e-136	9.69e+00	1.69e+00	2.66e-08	6.37e+00	1.30e+01	L.10	-5.68	2977.0	0.25
59	ACE	NH4-N	L.10 excl.	0.92	2360	0.22	3.39e-136	9.95e+02	5.65e+01	6.23e-46	8.83e+02	1.11e+03	L.10	-5.68	2977.0	0.25
60	ACE	Intercept	L.11 excl.	0.93	2235	0.22	8.68e-126	-3.88e+03	3.20e+03	2.27e-01	-1.02e+04	2.43e+03	L.11	0.15	4143.0	0.28
61	ACE	Flow_dry	L.11 excl.	0.93	2235	0.22	8.68e-126	-1.01e+00	5.87e-01	8.72e-02	-2.16e+00	1.48e-01	L.11	0.15	4143.0	0.28
62	ACE	Flow_shifted	L.11 excl.	0.93	2235	0.22	8.68e-126	-9.21e-02	9.71e-02	3.44e-01	-2.83e-01	9.92e-02	L.11	0.15	4143.0	0.28
63	ACE	Temperature	L.11 excl.	0.93	2235	0.22	8.68e-126	2.23e+02	1.24e+02	7.23e-02	-2.04e+01	4.67e+02	L.11	0.15	4143.0	0.28
64	ACE	EC	L.11 excl.	0.93	2235	0.22	8.68e-126	7.38e+00	1.67e+00	1.48e-05	4.10e+00	1.07e+01	L.11	0.15	4143.0	0.28
65	ACE	NH4-N	L.11 excl.	0.93	2235	0.22	8.68e-126	1.11e+03	5.75e+01	2.15e-49	9.95e+02	1.22e+03	L.11	0.15	4143.0	0.28
66	ACE	Intercept	L.12 excl.	0.83	1945	0.22	2.71e-91	1.07e+04	2.75e+03	1.40e-04	5.23e+03	1.61e+04	L.12	-0.14	9928.0	0.31
67	ACE	Flow_dry	L.12 excl.	0.83	1945	0.22	2.71e-91	2.07e+00	4.60e-01	1.03e-05	1.17e+00	2.98e+00	L.12	-0.14	9928.0	0.31
68	ACE	Flow_shifted	L.12 excl.	0.83	1945	0.22	2.71e-91	-6.53e-01	9.29e-02	2.09e-11	-8.36e-01	-4.70e-01	L.12	-0.14	9928.0	0.31
69	ACE	Temperature	L.12 excl.	0.83	1945	0.22	2.71e-91	-5.24e+02	8.25e+01	1.03e-09	-6.87e+02	-3.62e+02	L.12	-0.14	9928.0	0.31
70	ACE	EC	L.12 excl.	0.83	1945	0.22	2.71e-91	2.68e+00	1.78e+00	1.35e-01	-8.35e-01	6.19e+00	L.12	-0.14	9928.0	0.31
71	ACE	NH4-N	L.12 excl.	0.83	1945	0.22	2.71e-91	6.64e+02	5.84e+01	2.58e-24	5.49e+02	7.79e+02	L.12	-0.14	9928.0	0.31
72	ACE	Intercept	L.13 excl.	0.92	2279	0.21	1.88e-139	1.57e+03	2.92e+03	5.92e-01	-4.19e+03	7.32e+03	L.13	-10.12	4835.0	0.79
73	ACE	Flow_dry	L.13 excl.	0.92	2279	0.21	1.88e-139	4.34e-01	5.27e-01	4.11e-01	-6.04e-01	1.47e+00	L.13	-10.12	4835.0	0.79
74	ACE	Flow_shifted	L.13 excl.	0.92	2279	0.21	1.88e-139	-2.46e-01	9.50e-02	1.03e-02	-4.33e-01	-5.86e-02	L.13	-10.12	4835.0	0.79
75	ACE	Temperature	L.13 excl.	0.92	2279	0.21	1.88e-139	-2.84e+02	9.01e+01	1.77e-03	-4.62e+02	-1.07e+02	L.13	-10.12	4835.0	0.79
76	ACE	EC	L.13 excl.	0.92	2279	0.21	1.88e-139	1.18e+01	1.71e+00	5.16e-11	8.38e+00	1.51e+01	L.13	-10.12	4835.0	0.79
77	ACE	NH4-N	L.13 excl.	0.92	2279	0.21	1.88e-139	8.89e+02	5.84e+01	1.09e-37	7.74e+02	1.00e+03	L.13	-10.12	4835.0	0.79
78	CAF	Intercept	L.1 excl.	0.86	6874	0.28	9.19e-75	3.67e+03	1.11e+04	7.42e-01	-1.83e+04	2.56e+04	L.1	0.43	5582.0	0.42
79	CAF	Flow_dry	L.1 excl.	0.86	6874	0.28	9.19e-75	1.03e+01	1.77e+00	2.89e-08	6.77e+00	1.38e+01	L.1	0.43	5582.0	0.42
80	CAF	Flow_shifted	L.1 excl.	0.86	6874	0.28	9.19e-75	-8.64e-01	3.84e-01	2.57e-02	-1.62e+00	-1.06e-01	L.1	0.43	5582.0	0.42
81	CAF	Temperature	L.1 excl.	0.86	6874	0.28	9.19e-75	-1.94e+03	3.18e+02	6.75e-09	-2.57e+03	-1.31e+03	L.1	0.43	5582.0	0.42
82	CAF	EC	L.1 excl.	0.86	6874	0.28	9.19e-75	1.94e+01	5.71e+00	8.68e-04	8.08e+00	3.06e+01	L.1	0.43	5582.0	0.42
83	CAF	NH4-N	L.1 excl.	0.86	6874	0.28	9.19e-75	1.62e+03	1.84e+02	1.04e-15	1.25e+03	1.98e+03	L.1	0.43	5582.0	0.42
84	CAF	Intercept	L.2 excl.	0.86	6133	0.29	3.28e-110	-1.82e+04	7.72e+03	1.90e-02	-3.34e+04	-3.01e+03	L.2	-2.44	12732.0	0.38
85	CAF	Flow_dry	L.2 excl.	0.86	6133	0.29	3.28e-110	1.23e+01	1.38e+00	9.36e-17	9.59e+00	1.50e+01	L.2	-2.44	12732.0	0.38
86	CAF	Flow_shifted	L.2 excl.	0.86	6133	0.29	3.28e-110	8.80e-02	2.53e-01	7.29e-01	-4.11e-01	5.87e-01	L.2	-2.44	12732.0	0.38
87	CAF	Temperature	L.2 excl.	0.86	6133	0.29	3.28e-110	-1.67e+03	2.44e+02	5.10e-11	-2.15e+03	-1.19e+03	L.2	-2.44	12732.0	0.38
88	CAF	EC	L.2 excl.	0.86	6133	0.29	3.28e-110	2.58e+01	4.41e+00	1.38e-08	1.72e+01	3.45e+01	L.2	-2.44	12732.0	0.38
89	CAF	NH4-N	L.2 excl.	0.86	6133	0.29	3.28e-110	1.59e+03	1.49e+02	2.94e-22	1.29e+03	1.88e+03	L.2	-2.44	12732.0	0.38
90	CAF	Intercept	L.3 excl.	0.86	6270	0.3	1.49e-107	-2.01e+04	8.02e+03	1.30e-02	-3.58e+04	-4.27e+03	L.3	0.34	5816.0	0.24
91	CAF	Flow_dry	L.3 excl.	0.86	6270	0.3	1.49e-107	1.23e+01	1.47e+00	3.68e-15	9.39e+00	1.52e+01	L.3	0.34	5816.0	0.24
92	CAF	Flow_shifted	L.3 excl.	0.86	6270	0.3	1.49e-107	7.35e-02	2.66e-01	7.83e-01	-4.51e-01	5.98e-01	L.3	0.34	5816.0	0.24
93	CAF	Temperature	L.3 excl.	0.86	6270	0.3	1.49e-107	-1.59e+03	2.50e+02	9.63e-10	-2.08e+03	-1.10e+03	L.3	0.34	5816.0	0.24
94	CAF	EC	L.3 excl.	0.86	6270	0.3	1.49e-107	2.76e+01	4.55e+00	4.62e-09	1.86e+01	3.66e+01	L.3	0.34	5816.0	0.24
95	CAF	NH4-N	L.3 excl.	0.86	6270	0.3	1.49e-107	1.53e+03	1.58e+02	4.71e-19	1.22e+03	1.84e+03	L.3	0.34	5816.0	0.24
96	CAF	Intercept	L.4 excl.	0.86	6289	0.3	8.30e-105	-1.66e+04	8.06e+03	3.99e-02	-3.25e+04	-7.76e+02	L.4	-1.26	6273.0	0.21
97	CAF	Flow_dry	L.4 excl.	0.86	6289	0.3	8.30e-105	1.22e+01	1.43e+00	1.15e-15	9.40e+00	1.50e+01	L.4	-1.26	6273.0	0.21
98	CAF	Flow_shifted	L.4 excl.	0.86	6289	0.3	8.30e-105	-3.64e-02	2.61e-01	8.89e-01	-5.51e-01	4.79e-01	L.4	-1.26	6273.0	0.21
99	CAF	Temperature	L.4 excl.	0.86	6289	0.3	8.30e-105	-1.76e+03	2.58e+02	7.20e-11	-2.26e+03	-1.25e+03	L.4	-1.26	6273.0	0.21
100	CAF	EC	L.4 excl.	0.86	6289	0.3	8.30e-105	3.00e+01	4.61e+00	4.11e-10	2.09e+01	3.91e+01	L.4	-1.26	6273.0	0.21
101	CAF	NH4-N	L.4 excl.	0.86	6289	0.3	8.30e-105	1.39e+03	1.55e+02	7.20e-17	1.09e+03	1.70e+03	L.4	-1.26	6273.0	0.21
102	CAF	Intercept	L.5 excl.	0.86	6260	0.3	8.95e-108	-2.12e+04	7.95e+03	8.20e-03	-3.68e+04	-5.53e+03	L.5	-0.82	6734.0	0.21
103	CAF	Flow_dry	L.5 excl.	0.86	6260	0.3	8.95e-108	1.29e+01	1.45e+00	1.08e-16	1.00e+01	1.57e+01	L.5	-0.82	6734.0	0.21
104	CAF	Flow_shifted	L.5 excl.	0.86	6260	0.3	8.95e-108	-7.67e-02	2.60e-01	7.68e-01	-5.88e-01	4.34e-01	L.5	-0.82	6734.0	0.21
105	CAF	Temperature	L.5 excl.	0.86	6260	0.3	8.95e-108	-1.50e+03	2.50e+02	6.14e-09	-2.00e+03	-1.01e+03	L.5	-0.82	6734.0	0.21
106	CAF	EC	L.5 excl.	0.86	6260	0.3	8.95e-108	2.56e+01	4.54e+00	4.51e-08	1.66e+01	3.45e+01	L.5	-0.82	6734.0	0.21
107	CAF	NH4-N	L.5 excl.	0.86	6260	0.3	8.95e-108	1.55e+03	1.52e+02	9.48e-21	1.25e+03	1.85e+03	L.5	-0.82	6734.0	0.21
108	CAF	Intercept	L.6 excl.	0.83	6755	0.28	5.95e-85	-2.15e+04	9.18e+03	2.01e-02	-3.96e+04	-3.40e+03	L.6	0.89	1282.0	0.22
109	CAF	Flow_dry	L.6 excl.	0.83	6755	0.28	5.95e-85	1.29e+01	1.73e+00	2.42e-12	9.44e+00	1.63e+01	L.6	0.89	1282.0	0.22
110	CAF	Flow_shifted	L.6 excl.	0.83	6755	0.28	5.95e-85	-4.16e-02	2.98e-01	8.89e-01	-6.29e-01	5.45e-01	L.6	0.89	1282.0	0.22
111	CAF	Temperature	L.6 excl.	0.83	6755	0.28	5.95e-85	-1.55e+03	2.68e+02	2.42e-08	-2.08e+03	-1.02e+03	L.6	0.89	1282.0	0.22
112	CAF	EC	L.6 excl.	0.83	6755	0.28	5.95e-85	2.76e+01	5.19e+00	2.61e-07	1.73e+01	3.78e+01	L.6	0.89	1282.0	0.22
113	CAF	NH4-N	L.6 excl.	0.83	6755	0.28	5.95e-85	1.49e+03	1.65e+02	8.03e-17	1.17e+03	1.82e+03	L.6	0.89	1282.0	0.22
114	CAF	Intercept	L.7 excl.	0.86	6282	0.3	1.45e-106	-1.98e+04	7.95e+03	1.34e-02	-3.54e+04	-4.15e+03	L.7	0.3	6107.0	0.24
115	CAF	Flow_dry	L.7 excl.	0.86	6282	0.3	1.45e-106	1.19e+01	1.50e+00	4.78e-14	9.00e+00	1.49e+01	L.7	0.3	6107.0	0.24
116	CAF	Flow_shifted	L.7 excl.	0.86	6282	0.3	1.45e-106	1.27e-01	2.72e-01	6.41e-01	-4.09e-01	6.63e-01	L.7	0.3	6107.0	0.24
117	CAF	Temperature	L.7 excl.	0.86	6282	0.3	1.45e-106	-1.59e+03	2.49e+02	8.03e-10	-2.08e+03	-1.10e+03	L.7	0.3	6107.0	0.24
118	CAF	EC	L.7 excl.	0.86	6282	0.3	1.45e-106	2.82e+01	4.54e+00	2.02e-09	1.93e+01	3.72e+01	L.7	0.3	6107.0	0.24
119	CAF	NH4-N	L.7 excl.	0.86	6282	0.3	1.45e-106	1.53e+03	1.51e+02	1.92e-20	1.23e+03	1.83e+03	L.7	0.3	6107.0	0.24
120	CAF	Intercept	L.8 excl.	0.85	6379	0.29	1.59e-103	-2.09e+04	8.30e+03	1.24e-02	-3.73e+04	-4.56e+03	L.8	0.9	1434.0	0.19
121	CAF	Flow_dry	L.8 excl.	0.85	6379	0.29	1.59e-103	1.27e+01	1.47e+00	4.86e-16	9.83e+00	1.56e+01	L.8	0.9	1434.0	0.19
122	CAF	Flow_shifted	L.8 excl.	0.85	6379	0.29	1.59e-103	-4.75e-02	2.71e-01	8.61e-01	-5.80e-01	4.85e-01	L.8	0.9	1434.0	0.19
123	CAF	Temperature	L.8 excl.	0.85	6379	0.29	1.59e-103	-1.55e+03	2.52e+02	3.04e-09	-2.04e+03	-1.05e+03	L.8	0.9	1434.0	0.19
124	CAF	EC	L.8 excl.	0.85	6379	0.29	1.59e-103	2.73e+01	4.69e+00	1.74e-08	1.81e+01	3.66e+01	L.8	0.9	1434.0	0.19
125	CAF	NH4-N	L.8 excl.	0.85	6379	0.29	1.59e-103	1.49e+03	1.53e+02	2.75e-19	1.19e+03	1.80e+03	L.8	0.9	1434.0	0.19
126	CAF	Intercept	L.9 excl.	0.87	6144	0.29	2.38e-106	-1.74e+04	8.43e+03	3.96e-02	-3.40e+04	-8.32e+02	L.9	-0.18	7864.0	0.32
127	CAF	Flow_dry	L.9 excl.	0.87	6144	0.29	2.38e-106	1.21e+01	1.39e+00	4.83e-16	9.37e+00	1.49e+01	L.9	-0.18	7864.0	0.32
128	CAF	Flow_shifted	L.9 excl.	0.87	6144	0.29	2.38e-106	-1.66e-01	2.54e-01	5.14e-01	-6.68e-01	3.35e-01	L.9	-0.18	7864.0	0.32
129	CAF	Temperature	L.9 excl.	0.87	6144	0.29	2.38e-106	-1.53e+03	2.81e+02	1.23e-07	-2.09e+03	-9.80e+02	L.9	-0.18	7864.0	0.32
130	CAF	EC	L.9 excl.	0.87	6144	0.29	2.38e-106	2.48e+01	4.62e+00	1.89e-07	1.57e+01	3.39e+01	L.9	-0.18	7864.0	0.32
131	CAF	NH4-N	L.9 excl.	0.87	6144	0.29	2.38e-106	1.60e+03	1.55e+02	6.04e-21	1.29e+03	1.90e+03	L.9	-0.18	7864.0	0.32
132	CAF	Intercept	L.10 excl.	0.87	6115	0.29	5.58e-110	-1.49e+04	7.77e+03	5.67e-02	-3.02e+04	4.27e+02	L.10	-17.19	10168.0	0.47
133	CAF	Flow_dry	L.10 excl.	0.87	6115	0.29	5.58e-110	1.24e+01	1.38e+00	5.87e-17	9.66e+00	1.51e+01	L.10	-17.19	10168.0	0.47
134	CAF	Flow_shifted	L.10 excl.	0.87	6115	0.29	5.58e-110	-1.90e-02	2.51e-01	9.40e-01	-5.12e-01	4.74e-01	L.10	-17.19	10168.0	0.47
135	CAF	Temperature	L.10 excl.	0.87	6115	0.29	5.58e-110	-1.82e+03	2.49e+02	2.90e-12	-2.31e+03	-1.33e+03	L.10	-17.19	10168.0	0.47
136	CAF	EC	L.10 excl.	0.87	6115	0.29	5.58e-110	2.76e+01	4.37e+00	1.27e-09	1.89e+01	3.62e+01	L.10	-17.19	10168.0	0.47
137	CAF	NH4-N	L.10 excl.	0.87	6115	0.29	5.58e-110	1.53e+03	1.46e+02	2.05e-21	1.24e+03	1.81e+03	L.10	-17.19	10168.0	0.47
138	CAF	Intercept	L.11 excl.	0.88	5385	0.28	5.06e-102	-5.39e+04	7.71e+03	3.06e-11	-6.91e+04	-3.87e+04	L.11	0.44	11487.0	0.34
139	CAF	Flow_dry	L.11 excl.	0.88	5385	0.28	5.06e-102	1.59e+01	1.41e+00	1.41e-23	1.31e+01	1.87e+01	L.11	0.44	11487.0	0.34
140	CAF	Flow_shifted	L.11 excl.	0.88	5385	0.28	5.06e-102	5.55e-01	2.34e-01	1.86e-02	9.35e-02	1.02e+00	L.11	0.44	11487.0	0.34
141	CAF	Temperature	L.11 excl.	0.88	5385	0.28	5.06e-102	-5.59e+02	2.98e+02	6.23e-02	-1.15e+03	2.90e+01	L.11	0.44	11487.0	0.34
142	CAF	EC	L.11 excl.	0.88	5385	0.28	5.06e-102	2.69e+01	4.01e+00	1.71e-10	1.90e+01	3.48e+01	L.11	0.44	11487.0	0.34
143	CAF	NH4-N	L.11 excl.	0.88	5385	0.28	5.06e-102	1.45e+03	1.39e+02	4.56e-21	1.18e+03	1.72e+03	L.11	0.44	11487.0	0.34
144	CAF	Intercept	L.12 excl.	0.79	6016	0.33	1.99e-80	-3.47e+04	8.52e+03	6.17e-05	-5.15e+04	-1.80e+04	L.12	0.69	10143.0	0.19
145	CAF	Flow_dry	L.12 excl.	0.79	6016	0.33	1.99e-80	1.42e+01	1.42e+00	7.48e-20	1.14e+01	1.70e+01	L.12	0.69	10143.0	0.19
146	CAF	Flow_shifted	L.12 excl.	0.79	6016	0.33	1.99e-80	5.97e-02	2.87e-01	8.35e-01	-5.06e-01	6.26e-01	L.12	0.69	10143.0	0.19
147	CAF	Temperature	L.12 excl.	0.79	6016	0.33	1.99e-80	-1.18e+03	2.55e+02	6.31e-06	-1.68e+03	-6.76e+02	L.12	0.69	10143.0	0.19
148	CAF	EC	L.12 excl.	0.79	6016	0.33	1.99e-80	2.82e+01	5.52e+00	6.17e-07	1.74e+01	3.91e+01	L.12	0.69	10143.0	0.19
149	CAF	NH4-N	L.12 excl.	0.79	6016	0.33	1.99e-80	1.67e+03	1.81e+02	1.07e-17	1.32e+03	2.03e+03	L.12	0.69	10143.0	0.19
150	CAF	Intercept	L.13 excl.	0.87	5921	0.27	1.29e-111	-1.37e+04	7.59e+03	7.27e-02	-2.86e+04	1.27e+03	L.13	-114.15	14314.0	3.11
151	CAF	Flow_dry	L.13 excl.	0.87	5921	0.27	1.29e-111	1.12e+01	1.37e+00	1.38e-14	8.50e+00	1.39e+01	L.13	-114.15	14314.0	3.11
152	CAF	Flow_shifted	L.13 excl.	0.87	5921	0.27	1.29e-111	-3.19e-01	2.47e-01	1.98e-01	-8.04e-01	1.67e-01	L.13	-114.15	14314.0	3.11
153	CAF	Temperature	L.13 excl.	0.87	5921	0.27	1.29e-111	-1.66e+03	2.34e+02	1.28e-11	-2.12e+03	-1.20e+03	L.13	-114.15	14314.0	3.11
154	CAF	EC	L.13 excl.	0.87	5921	0.27	1.29e-111	3.44e+01	4.45e+00	2.43e-13	2.57e+01	4.32e+01	L.13	-114.15	14314.0	3.11
155	CAF	NH4-N	L.13 excl.	0.87	5921	0.27	1.29e-111	1.18e+03	1.52e+02	1.45e-13	8.86e+02	1.48e+03	L.13	-114.15	14314.0	3.11
156	CYC	Intercept	L.1 excl.	0.92	3398	0.2	4.56e-95	1.89e+03	5.50e+03	7.31e-01	-8.95e+03	1.27e+04	L.1	0.59	4010.0	0.35
157	CYC	Flow_dry	L.1 excl.	0.92	3398	0.2	4.56e-95	3.25e+00	8.75e-01	2.71e-04	1.52e+00	4.97e+00	L.1	0.59	4010.0	0.35
158	CYC	Flow_shifted	L.1 excl.	0.92	3398	0.2	4.56e-95	-3.05e-01	1.90e-01	1.10e-01	-6.79e-01	7.00e-02	L.1	0.59	4010.0	0.35
159	CYC	Temperature	L.1 excl.	0.92	3398	0.2	4.56e-95	-6.57e+02	1.57e+02	4.61e-05	-9.68e+02	-3.47e+02	L.1	0.59	4010.0	0.35
160	CYC	EC	L.1 excl.	0.92	3398	0.2	4.56e-95	7.48e+00	2.82e+00	8.83e-03	1.90e+00	1.30e+01	L.1	0.59	4010.0	0.35
161	CYC	NH4-N	L.1 excl.	0.92	3398	0.2	4.56e-95	1.41e+03	9.08e+01	3.05e-35	1.23e+03	1.59e+03	L.1	0.59	4010.0	0.35
162	CYC	Intercept	L.2 excl.	0.91	3125	0.21	6.89e-136	-1.34e+04	3.93e+03	7.46e-04	-2.12e+04	-5.68e+03	L.2	-3.44	10152.0	0.42
163	CYC	Flow_dry	L.2 excl.	0.91	3125	0.21	6.89e-136	4.06e+00	7.04e-01	2.31e-08	2.67e+00	5.45e+00	L.2	-3.44	10152.0	0.42
164	CYC	Flow_shifted	L.2 excl.	0.91	3125	0.21	6.89e-136	3.98e-01	1.29e-01	2.23e-03	1.44e-01	6.53e-01	L.2	-3.44	10152.0	0.42
165	CYC	Temperature	L.2 excl.	0.91	3125	0.21	6.89e-136	-3.31e+02	1.24e+02	8.05e-03	-5.76e+02	-8.71e+01	L.2	-3.44	10152.0	0.42
166	CYC	EC	L.2 excl.	0.91	3125	0.21	6.89e-136	9.75e+00	2.25e+00	2.02e-05	5.33e+00	1.42e+01	L.2	-3.44	10152.0	0.42
167	CYC	NH4-N	L.2 excl.	0.91	3125	0.21	6.89e-136	1.51e+03	7.59e+01	2.91e-54	1.36e+03	1.66e+03	L.2	-3.44	10152.0	0.42
168	CYC	Intercept	L.3 excl.	0.9	3342	0.22	2.21e-128	-1.57e+04	4.27e+03	2.82e-04	-2.41e+04	-7.32e+03	L.3	0.7	1965.0	0.14
169	CYC	Flow_dry	L.3 excl.	0.9	3342	0.22	2.21e-128	4.35e+00	7.82e-01	6.57e-08	2.81e+00	5.89e+00	L.3	0.7	1965.0	0.14
170	CYC	Flow_shifted	L.3 excl.	0.9	3342	0.22	2.21e-128	3.15e-01	1.42e-01	2.72e-02	3.58e-02	5.95e-01	L.3	0.7	1965.0	0.14
171	CYC	Temperature	L.3 excl.	0.9	3342	0.22	2.21e-128	-2.35e+02	1.33e+02	7.87e-02	-4.98e+02	2.72e+01	L.3	0.7	1965.0	0.14
172	CYC	EC	L.3 excl.	0.9	3342	0.22	2.21e-128	1.12e+01	2.43e+00	6.07e-06	6.43e+00	1.60e+01	L.3	0.7	1965.0	0.14
173	CYC	NH4-N	L.3 excl.	0.9	3342	0.22	2.21e-128	1.43e+03	8.42e+01	4.72e-44	1.27e+03	1.60e+03	L.3	0.7	1965.0	0.14
174	CYC	Intercept	L.4 excl.	0.91	3238	0.22	6.39e-128	-1.42e+04	4.15e+03	7.17e-04	-2.24e+04	-6.04e+03	L.4	-0.04	4682.0	0.21
175	CYC	Flow_dry	L.4 excl.	0.91	3238	0.22	6.39e-128	4.17e+00	7.34e-01	3.69e-08	2.72e+00	5.62e+00	L.4	-0.04	4682.0	0.21
176	CYC	Flow_shifted	L.4 excl.	0.91	3238	0.22	6.39e-128	3.40e-01	1.35e-01	1.23e-02	7.45e-02	6.05e-01	L.4	-0.04	4682.0	0.21
177	CYC	Temperature	L.4 excl.	0.91	3238	0.22	6.39e-128	-3.20e+02	1.33e+02	1.65e-02	-5.82e+02	-5.89e+01	L.4	-0.04	4682.0	0.21
178	CYC	EC	L.4 excl.	0.91	3238	0.22	6.39e-128	1.21e+01	2.37e+00	7.27e-07	7.39e+00	1.67e+01	L.4	-0.04	4682.0	0.21
179	CYC	NH4-N	L.4 excl.	0.91	3238	0.22	6.39e-128	1.41e+03	8.00e+01	1.43e-45	1.25e+03	1.56e+03	L.4	-0.04	4682.0	0.21
180	CYC	Intercept	L.5 excl.	0.91	3270	0.22	6.30e-131	-1.62e+04	4.15e+03	1.19e-04	-2.44e+04	-8.05e+03	L.5	-5.16	5472.0	0.26
181	CYC	Flow_dry	L.5 excl.	0.91	3270	0.22	6.30e-131	4.59e+00	7.56e-01	4.52e-09	3.10e+00	6.08e+00	L.5	-5.16	5472.0	0.26
182	CYC	Flow_shifted	L.5 excl.	0.91	3270	0.22	6.30e-131	2.62e-01	1.36e-01	5.48e-02	-5.47e-03	5.29e-01	L.5	-5.16	5472.0	0.26
183	CYC	Temperature	L.5 excl.	0.91	3270	0.22	6.30e-131	-1.89e+02	1.31e+02	1.50e-01	-4.46e+02	6.85e+01	L.5	-5.16	5472.0	0.26
184	CYC	EC	L.5 excl.	0.91	3270	0.22	6.30e-131	9.61e+00	2.37e+00	6.58e-05	4.95e+00	1.43e+01	L.5	-5.16	5472.0	0.26
185	CYC	NH4-N	L.5 excl.	0.91	3270	0.22	6.30e-131	1.48e+03	7.93e+01	1.10e-49	1.32e+03	1.63e+03	L.5	-5.16	5472.0	0.26
186	CYC	Intercept	L.6 excl.	0.89	3543	0.21	1.22e-104	-1.31e+04	4.82e+03	7.12e-03	-2.26e+04	-3.59e+03	L.6	0.76	1613.0	0.29
187	CYC	Flow_dry	L.6 excl.	0.89	3543	0.21	1.22e-104	3.59e+00	9.09e-01	1.06e-04	1.80e+00	5.38e+00	L.6	0.76	1613.0	0.29
188	CYC	Flow_shifted	L.6 excl.	0.89	3543	0.21	1.22e-104	3.25e-01	1.56e-01	3.90e-02	1.65e-02	6.33e-01	L.6	0.76	1613.0	0.29
189	CYC	Temperature	L.6 excl.	0.89	3543	0.21	1.22e-104	-2.20e+02	1.41e+02	1.20e-01	-4.97e+02	5.74e+01	L.6	0.76	1613.0	0.29
190	CYC	EC	L.6 excl.	0.89	3543	0.21	1.22e-104	1.05e+01	2.72e+00	1.58e-04	5.10e+00	1.58e+01	L.6	0.76	1613.0	0.29
191	CYC	NH4-N	L.6 excl.	0.89	3543	0.21	1.22e-104	1.45e+03	8.67e+01	2.92e-41	1.28e+03	1.62e+03	L.6	0.76	1613.0	0.29
192	CYC	Intercept	L.7 excl.	0.9	3358	0.22	5.88e-127	-1.59e+04	4.25e+03	2.33e-04	-2.42e+04	-7.50e+03	L.7	0.53	1952.0	0.14
193	CYC	Flow_dry	L.7 excl.	0.9	3358	0.22	5.88e-127	4.56e+00	8.00e-01	3.27e-08	2.98e+00	6.13e+00	L.7	0.53	1952.0	0.14
194	CYC	Flow_shifted	L.7 excl.	0.9	3358	0.22	5.88e-127	2.63e-01	1.45e-01	7.14e-02	-2.31e-02	5.50e-01	L.7	0.53	1952.0	0.14
195	CYC	Temperature	L.7 excl.	0.9	3358	0.22	5.88e-127	-2.22e+02	1.33e+02	9.65e-02	-4.85e+02	4.02e+01	L.7	0.53	1952.0	0.14
196	CYC	EC	L.7 excl.	0.9	3358	0.22	5.88e-127	1.07e+01	2.43e+00	1.62e-05	5.89e+00	1.54e+01	L.7	0.53	1952.0	0.14
197	CYC	NH4-N	L.7 excl.	0.9	3358	0.22	5.88e-127	1.43e+03	8.09e+01	2.97e-46	1.27e+03	1.59e+03	L.7	0.53	1952.0	0.14
198	CYC	Intercept	L.8 excl.	0.9	3374	0.22	1.28e-124	-1.46e+04	4.39e+03	1.04e-03	-2.32e+04	-5.92e+03	L.8	0.82	1292.0	0.2
199	CYC	Flow_dry	L.8 excl.	0.9	3374	0.22	1.28e-124	4.24e+00	7.75e-01	1.11e-07	2.71e+00	5.76e+00	L.8	0.82	1292.0	0.2
200	CYC	Flow_shifted	L.8 excl.	0.9	3374	0.22	1.28e-124	2.73e-01	1.43e-01	5.76e-02	-8.87e-03	5.55e-01	L.8	0.82	1292.0	0.2
201	CYC	Temperature	L.8 excl.	0.9	3374	0.22	1.28e-124	-2.40e+02	1.33e+02	7.30e-02	-5.02e+02	2.25e+01	L.8	0.82	1292.0	0.2
202	CYC	EC	L.8 excl.	0.9	3374	0.22	1.28e-124	1.05e+01	2.48e+00	3.12e-05	5.64e+00	1.54e+01	L.8	0.82	1292.0	0.2
203	CYC	NH4-N	L.8 excl.	0.9	3374	0.22	1.28e-124	1.44e+03	8.11e+01	1.62e-46	1.28e+03	1.60e+03	L.8	0.82	1292.0	0.2
204	CYC	Intercept	L.9 excl.	0.9	3390	0.22	1.67e-120	-1.67e+04	4.65e+03	3.96e-04	-2.59e+04	-7.55e+03	L.9	0.93	2228.0	0.13
205	CYC	Flow_dry	L.9 excl.	0.9	3390	0.22	1.67e-120	4.50e+00	7.68e-01	1.54e-08	2.98e+00	6.01e+00	L.9	0.93	2228.0	0.13
206	CYC	Flow_shifted	L.9 excl.	0.9	3390	0.22	1.67e-120	3.22e-01	1.40e-01	2.28e-02	4.51e-02	5.98e-01	L.9	0.93	2228.0	0.13
207	CYC	Temperature	L.9 excl.	0.9	3390	0.22	1.67e-120	-2.15e+02	1.55e+02	1.68e-01	-5.21e+02	9.13e+01	L.9	0.93	2228.0	0.13
208	CYC	EC	L.9 excl.	0.9	3390	0.22	1.67e-120	1.16e+01	2.55e+00	9.05e-06	6.54e+00	1.66e+01	L.9	0.93	2228.0	0.13
209	CYC	NH4-N	L.9 excl.	0.9	3390	0.22	1.67e-120	1.41e+03	8.54e+01	1.37e-41	1.24e+03	1.58e+03	L.9	0.93	2228.0	0.13
210	CYC	Intercept	L.10 excl.	0.9	3360	0.22	1.67e-126	-1.58e+04	4.27e+03	2.63e-04	-2.42e+04	-7.40e+03	L.10	-1.06	1826.0	0.09
211	CYC	Flow_dry	L.10 excl.	0.9	3360	0.22	1.67e-126	4.37e+00	7.57e-01	2.24e-08	2.88e+00	5.86e+00	L.10	-1.06	1826.0	0.09
212	CYC	Flow_shifted	L.10 excl.	0.9	3360	0.22	1.67e-126	2.84e-01	1.38e-01	4.03e-02	1.26e-02	5.55e-01	L.10	-1.06	1826.0	0.09
213	CYC	Temperature	L.10 excl.	0.9	3360	0.22	1.67e-126	-2.12e+02	1.37e+02	1.22e-01	-4.81e+02	5.69e+01	L.10	-1.06	1826.0	0.09
214	CYC	EC	L.10 excl.	0.9	3360	0.22	1.67e-126	1.09e+01	2.40e+00	8.78e-06	6.17e+00	1.56e+01	L.10	-1.06	1826.0	0.09
215	CYC	NH4-N	L.10 excl.	0.9	3360	0.22	1.67e-126	1.43e+03	8.04e+01	1.22e-46	1.27e+03	1.59e+03	L.10	-1.06	1826.0	0.09
216	CYC	Intercept	L.11 excl.	0.91	3149	0.22	8.24e-117	-2.52e+04	4.51e+03	6.79e-08	-3.41e+04	-1.63e+04	L.11	0.73	4478.0	0.23
217	CYC	Flow_dry	L.11 excl.	0.91	3149	0.22	8.24e-117	5.92e+00	8.27e-01	1.13e-11	4.29e+00	7.55e+00	L.11	0.73	4478.0	0.23
218	CYC	Flow_shifted	L.11 excl.	0.91	3149	0.22	8.24e-117	4.65e-01	1.37e-01	7.94e-04	1.96e-01	7.35e-01	L.11	0.73	4478.0	0.23
219	CYC	Temperature	L.11 excl.	0.91	3149	0.22	8.24e-117	-5.49e+01	1.74e+02	7.53e-01	-3.98e+02	2.89e+02	L.11	0.73	4478.0	0.23
220	CYC	EC	L.11 excl.	0.91	3149	0.22	8.24e-117	1.16e+01	2.35e+00	1.49e-06	6.98e+00	1.62e+01	L.11	0.73	4478.0	0.23
221	CYC	NH4-N	L.11 excl.	0.91	3149	0.22	8.24e-117	1.39e+03	8.10e+01	1.83e-42	1.23e+03	1.55e+03	L.11	0.73	4478.0	0.23
222	CYC	Intercept	L.12 excl.	0.87	2913	0.22	1.78e-106	-3.11e+04	4.13e+03	1.00e-12	-3.92e+04	-2.29e+04	L.12	-0.05	10878.0	0.29
223	CYC	Flow_dry	L.12 excl.	0.87	2913	0.22	1.78e-106	4.20e+00	6.89e-01	4.06e-09	2.85e+00	5.56e+00	L.12	-0.05	10878.0	0.29
224	CYC	Flow_shifted	L.12 excl.	0.87	2913	0.22	1.78e-106	7.34e-01	1.39e-01	2.95e-07	4.60e-01	1.01e+00	L.12	-0.05	10878.0	0.29
225	CYC	Temperature	L.12 excl.	0.87	2913	0.22	1.78e-106	1.71e+02	1.24e+02	1.67e-01	-7.20e+01	4.15e+02	L.12	-0.05	10878.0	0.29
226	CYC	EC	L.12 excl.	0.87	2913	0.22	1.78e-106	1.58e+01	2.67e+00	1.06e-08	1.06e+01	2.11e+01	L.12	-0.05	10878.0	0.29
227	CYC	NH4-N	L.12 excl.	0.87	2913	0.22	1.78e-106	1.80e+03	8.75e+01	2.96e-55	1.63e+03	1.97e+03	L.12	-0.05	10878.0	0.29
228	CYC	Intercept	L.13 excl.	0.91	3178	0.2	1.39e-131	-1.16e+04	4.08e+03	4.86e-03	-1.96e+04	-3.55e+03	L.13	-23.53	6870.0	1.24
229	CYC	Flow_dry	L.13 excl.	0.91	3178	0.2	1.39e-131	3.56e+00	7.35e-01	2.21e-06	2.11e+00	5.00e+00	L.13	-23.53	6870.0	1.24
230	CYC	Flow_shifted	L.13 excl.	0.91	3178	0.2	1.39e-131	1.58e-01	1.32e-01	2.33e-01	-1.03e-01	4.19e-01	L.13	-23.53	6870.0	1.24
231	CYC	Temperature	L.13 excl.	0.91	3178	0.2	1.39e-131	-2.88e+02	1.26e+02	2.28e-02	-5.35e+02	-4.03e+01	L.13	-23.53	6870.0	1.24
232	CYC	EC	L.13 excl.	0.91	3178	0.2	1.39e-131	1.39e+01	2.39e+00	1.77e-08	9.20e+00	1.86e+01	L.13	-23.53	6870.0	1.24
233	CYC	NH4-N	L.13 excl.	0.91	3178	0.2	1.39e-131	1.30e+03	8.14e+01	2.45e-40	1.14e+03	1.46e+03	L.13	-23.53	6870.0	1.24
234	CAN	Intercept	L.1 excl.	0.87	52	0.27	3.23e-79	2.75e+01	8.44e+01	7.45e-01	-1.39e+02	1.94e+02	L.1	0.5	56.0	0.44
235	CAN	Flow_dry	L.1 excl.	0.87	52	0.27	3.23e-79	3.29e-02	1.34e-02	1.52e-02	6.40e-03	5.94e-02	L.1	0.5	56.0	0.44
236	CAN	Flow_shifted	L.1 excl.	0.87	52	0.27	3.23e-79	-3.37e-03	2.91e-03	2.49e-01	-9.12e-03	2.38e-03	L.1	0.5	56.0	0.44
237	CAN	Temperature	L.1 excl.	0.87	52	0.27	3.23e-79	-8.24e+00	2.42e+00	7.93e-04	-1.30e+01	-3.48e+00	L.1	0.5	56.0	0.44
238	CAN	EC	L.1 excl.	0.87	52	0.27	3.23e-79	9.38e-02	4.34e-02	3.17e-02	8.29e-03	1.79e-01	L.1	0.5	56.0	0.44
239	CAN	NH4-N	L.1 excl.	0.87	52	0.27	3.23e-79	1.75e+01	1.39e+00	2.22e-26	1.47e+01	2.02e+01	L.1	0.5	56.0	0.44
240	CAN	Intercept	L.2 excl.	0.87	47	0.28	7.14e-113	-1.84e+02	6.04e+01	2.60e-03	-3.02e+02	-6.47e+01	L.2	-10.79	136.0	0.46
241	CAN	Flow_dry	L.2 excl.	0.87	47	0.28	7.14e-113	4.61e-02	1.08e-02	2.77e-05	2.48e-02	6.74e-02	L.2	-10.79	136.0	0.46
242	CAN	Flow_shifted	L.2 excl.	0.87	47	0.28	7.14e-113	5.93e-03	1.98e-03	2.99e-03	2.03e-03	9.83e-03	L.2	-10.79	136.0	0.46
243	CAN	Temperature	L.2 excl.	0.87	47	0.28	7.14e-113	-3.94e+00	1.90e+00	3.97e-02	-7.69e+00	-1.87e-01	L.2	-10.79	136.0	0.46
244	CAN	EC	L.2 excl.	0.87	47	0.28	7.14e-113	1.26e-01	3.45e-02	2.94e-04	5.86e-02	1.94e-01	L.2	-10.79	136.0	0.46
245	CAN	NH4-N	L.2 excl.	0.87	47	0.28	7.14e-113	1.86e+01	1.16e+00	1.47e-40	1.63e+01	2.09e+01	L.2	-10.79	136.0	0.46
246	CAN	Intercept	L.3 excl.	0.86	50	0.29	4.25e-107	-2.26e+02	6.47e+01	5.75e-04	-3.53e+02	-9.81e+01	L.3	0.02	31.0	0.24
247	CAN	Flow_dry	L.3 excl.	0.86	50	0.29	4.25e-107	5.39e-02	1.18e-02	7.94e-06	3.06e-02	7.72e-02	L.3	0.02	31.0	0.24
248	CAN	Flow_shifted	L.3 excl.	0.86	50	0.29	4.25e-107	3.94e-03	2.15e-03	6.82e-02	-2.97e-04	8.17e-03	L.3	0.02	31.0	0.24
249	CAN	Temperature	L.3 excl.	0.86	50	0.29	4.25e-107	-2.25e+00	2.02e+00	2.67e-01	-6.22e+00	1.73e+00	L.3	0.02	31.0	0.24
250	CAN	EC	L.3 excl.	0.86	50	0.29	4.25e-107	1.48e-01	3.67e-02	7.35e-05	7.57e-02	2.20e-01	L.3	0.02	31.0	0.24
251	CAN	NH4-N	L.3 excl.	0.86	50	0.29	4.25e-107	1.71e+01	1.27e+00	1.46e-31	1.46e+01	1.96e+01	L.3	0.02	31.0	0.24
252	CAN	Intercept	L.4 excl.	0.87	48	0.29	4.07e-108	-1.76e+02	6.18e+01	4.67e-03	-2.98e+02	-5.47e+01	L.4	-0.56	81.0	0.3
253	CAN	Flow_dry	L.4 excl.	0.87	48	0.29	4.07e-108	4.54e-02	1.09e-02	4.43e-05	2.39e-02	6.70e-02	L.4	-0.56	81.0	0.3
254	CAN	Flow_shifted	L.4 excl.	0.87	48	0.29	4.07e-108	5.23e-03	2.01e-03	9.60e-03	1.28e-03	9.18e-03	L.4	-0.56	81.0	0.3
255	CAN	Temperature	L.4 excl.	0.87	48	0.29	4.07e-108	-4.75e+00	1.98e+00	1.69e-02	-8.65e+00	-8.60e-01	L.4	-0.56	81.0	0.3
256	CAN	EC	L.4 excl.	0.87	48	0.29	4.07e-108	1.72e-01	3.53e-02	1.95e-06	1.03e-01	2.42e-01	L.4	-0.56	81.0	0.3
257	CAN	NH4-N	L.4 excl.	0.87	48	0.29	4.07e-108	1.66e+01	1.19e+00	3.93e-33	1.43e+01	1.90e+01	L.4	-0.56	81.0	0.3
258	CAN	Intercept	L.5 excl.	0.86	49	0.29	3.59e-109	-2.19e+02	6.31e+01	6.03e-04	-3.43e+02	-9.49e+01	L.5	-2.48	75.0	0.32
259	CAN	Flow_dry	L.5 excl.	0.86	49	0.29	3.59e-109	5.32e-02	1.15e-02	5.73e-06	3.06e-02	7.58e-02	L.5	-2.48	75.0	0.32
260	CAN	Flow_shifted	L.5 excl.	0.86	49	0.29	3.59e-109	3.98e-03	2.06e-03	5.44e-02	-7.56e-05	8.04e-03	L.5	-2.48	75.0	0.32
261	CAN	Temperature	L.5 excl.	0.86	49	0.29	3.59e-109	-2.00e+00	1.98e+00	3.13e-01	-5.91e+00	1.90e+00	L.5	-2.48	75.0	0.32
262	CAN	EC	L.5 excl.	0.86	49	0.29	3.59e-109	1.22e-01	3.60e-02	8.00e-04	5.12e-02	1.93e-01	L.5	-2.48	75.0	0.32
263	CAN	NH4-N	L.5 excl.	0.86	49	0.29	3.59e-109	1.82e+01	1.20e+00	2.50e-37	1.58e+01	2.05e+01	L.5	-2.48	75.0	0.32
264	CAN	Intercept	L.6 excl.	0.84	53	0.28	1.50e-86	-1.51e+02	7.25e+01	3.87e-02	-2.94e+02	-7.90e+00	L.6	-0.13	29.0	0.63
265	CAN	Flow_dry	L.6 excl.	0.84	53	0.28	1.50e-86	3.54e-02	1.37e-02	1.04e-02	8.40e-03	6.23e-02	L.6	-0.13	29.0	0.63
266	CAN	Flow_shifted	L.6 excl.	0.84	53	0.28	1.50e-86	3.97e-03	2.35e-03	9.29e-02	-6.66e-04	8.61e-03	L.6	-0.13	29.0	0.63
267	CAN	Temperature	L.6 excl.	0.84	53	0.28	1.50e-86	-2.14e+00	2.12e+00	3.13e-01	-6.31e+00	2.03e+00	L.6	-0.13	29.0	0.63
268	CAN	EC	L.6 excl.	0.84	53	0.28	1.50e-86	1.16e-01	4.10e-02	5.14e-03	3.51e-02	1.97e-01	L.6	-0.13	29.0	0.63
269	CAN	NH4-N	L.6 excl.	0.84	53	0.28	1.50e-86	1.81e+01	1.31e+00	6.99e-32	1.55e+01	2.06e+01	L.6	-0.13	29.0	0.63
270	CAN	Intercept	L.7 excl.	0.86	50	0.29	5.21e-106	-2.18e+02	6.42e+01	7.77e-04	-3.45e+02	-9.20e+01	L.7	0.22	31.0	0.22
271	CAN	Flow_dry	L.7 excl.	0.86	50	0.29	5.21e-106	5.48e-02	1.21e-02	8.77e-06	3.10e-02	7.86e-02	L.7	0.22	31.0	0.22
272	CAN	Flow_shifted	L.7 excl.	0.86	50	0.29	5.21e-106	3.66e-03	2.20e-03	9.71e-02	-6.69e-04	7.99e-03	L.7	0.22	31.0	0.22
273	CAN	Temperature	L.7 excl.	0.86	50	0.29	5.21e-106	-2.34e+00	2.02e+00	2.48e-01	-6.30e+00	1.63e+00	L.7	0.22	31.0	0.22
274	CAN	EC	L.7 excl.	0.86	50	0.29	5.21e-106	1.35e-01	3.67e-02	2.94e-04	6.24e-02	2.07e-01	L.7	0.22	31.0	0.22
275	CAN	NH4-N	L.7 excl.	0.86	50	0.29	5.21e-106	1.75e+01	1.22e+00	2.10e-34	1.50e+01	1.99e+01	L.7	0.22	31.0	0.22
276	CAN	Intercept	L.8 excl.	0.85	50	0.29	5.28e-104	-1.95e+02	6.63e+01	3.66e-03	-3.25e+02	-6.39e+01	L.8	0.07	23.0	0.39
277	CAN	Flow_dry	L.8 excl.	0.85	50	0.29	5.28e-104	4.86e-02	1.17e-02	4.56e-05	2.55e-02	7.16e-02	L.8	0.07	23.0	0.39
278	CAN	Flow_shifted	L.8 excl.	0.85	50	0.29	5.28e-104	3.84e-03	2.16e-03	7.73e-02	-4.22e-04	8.09e-03	L.8	0.07	23.0	0.39
279	CAN	Temperature	L.8 excl.	0.85	50	0.29	5.28e-104	-2.65e+00	2.01e+00	1.89e-01	-6.61e+00	1.31e+00	L.8	0.07	23.0	0.39
280	CAN	EC	L.8 excl.	0.85	50	0.29	5.28e-104	1.33e-01	3.75e-02	4.65e-04	5.91e-02	2.07e-01	L.8	0.07	23.0	0.39
281	CAN	NH4-N	L.8 excl.	0.85	50	0.29	5.28e-104	1.77e+01	1.22e+00	6.67e-35	1.53e+01	2.01e+01	L.8	0.07	23.0	0.39
282	CAN	Intercept	L.9 excl.	0.86	50	0.3	4.22e-102	-2.81e+02	6.88e+01	5.81e-05	-4.17e+02	-1.46e+02	L.9	0.77	55.0	0.27
283	CAN	Flow_dry	L.9 excl.	0.86	50	0.3	4.22e-102	5.29e-02	1.14e-02	5.29e-06	3.05e-02	7.53e-02	L.9	0.77	55.0	0.27
284	CAN	Flow_shifted	L.9 excl.	0.86	50	0.3	4.22e-102	4.91e-03	2.08e-03	1.88e-02	8.22e-04	9.00e-03	L.9	0.77	55.0	0.27
285	CAN	Temperature	L.9 excl.	0.86	50	0.3	4.22e-102	-1.03e-01	2.30e+00	9.64e-01	-4.63e+00	4.42e+00	L.9	0.77	55.0	0.27
286	CAN	EC	L.9 excl.	0.86	50	0.3	4.22e-102	1.69e-01	3.77e-02	1.10e-05	9.50e-02	2.44e-01	L.9	0.77	55.0	0.27
287	CAN	NH4-N	L.9 excl.	0.86	50	0.3	4.22e-102	1.65e+01	1.26e+00	4.97e-30	1.40e+01	1.90e+01	L.9	0.77	55.0	0.27
288	CAN	Intercept	L.10 excl.	0.86	50	0.3	3.61e-106	-2.00e+02	6.44e+01	2.13e-03	-3.27e+02	-7.30e+01	L.10	-0.74	35.0	0.16
289	CAN	Flow_dry	L.10 excl.	0.86	50	0.3	3.61e-106	4.95e-02	1.14e-02	2.04e-05	2.70e-02	7.20e-02	L.10	-0.74	35.0	0.16
290	CAN	Flow_shifted	L.10 excl.	0.86	50	0.3	3.61e-106	4.36e-03	2.07e-03	3.66e-02	2.73e-04	8.45e-03	L.10	-0.74	35.0	0.16
291	CAN	Temperature	L.10 excl.	0.86	50	0.3	3.61e-106	-3.00e+00	2.06e+00	1.46e-01	-7.06e+00	1.05e+00	L.10	-0.74	35.0	0.16
292	CAN	EC	L.10 excl.	0.86	50	0.3	3.61e-106	1.41e-01	3.62e-02	1.25e-04	6.98e-02	2.12e-01	L.10	-0.74	35.0	0.16
293	CAN	NH4-N	L.10 excl.	0.86	50	0.3	3.61e-106	1.76e+01	1.21e+00	2.59e-35	1.52e+01	2.00e+01	L.10	-0.74	35.0	0.16
294	CAN	Intercept	L.11 excl.	0.87	47	0.29	2.21e-97	-3.65e+02	6.86e+01	2.53e-07	-5.00e+02	-2.30e+02	L.11	0.65	68.0	0.32
295	CAN	Flow_dry	L.11 excl.	0.87	47	0.29	2.21e-97	8.27e-02	1.26e-02	3.46e-10	5.79e-02	1.07e-01	L.11	0.65	68.0	0.32
296	CAN	Flow_shifted	L.11 excl.	0.87	47	0.29	2.21e-97	7.47e-03	2.08e-03	4.11e-04	3.36e-03	1.16e-02	L.11	0.65	68.0	0.32
297	CAN	Temperature	L.11 excl.	0.87	47	0.29	2.21e-97	-1.14e+00	2.65e+00	6.68e-01	-6.37e+00	4.09e+00	L.11	0.65	68.0	0.32
298	CAN	EC	L.11 excl.	0.87	47	0.29	2.21e-97	1.55e-01	3.57e-02	2.13e-05	8.47e-02	2.26e-01	L.11	0.65	68.0	0.32
299	CAN	NH4-N	L.11 excl.	0.87	47	0.29	2.21e-97	1.67e+01	1.23e+00	8.28e-31	1.42e+01	1.91e+01	L.11	0.65	68.0	0.32
300	CAN	Intercept	L.12 excl.	0.83	43	0.29	8.79e-92	-4.09e+02	6.10e+01	1.30e-10	-5.30e+02	-2.89e+02	L.12	-1.1	168.0	0.38
301	CAN	Flow_dry	L.12 excl.	0.83	43	0.29	8.79e-92	3.91e-02	1.02e-02	1.57e-04	1.90e-02	5.91e-02	L.12	-1.1	168.0	0.38
302	CAN	Flow_shifted	L.12 excl.	0.83	43	0.29	8.79e-92	1.17e-02	2.06e-03	3.25e-08	7.69e-03	1.58e-02	L.12	-1.1	168.0	0.38
303	CAN	Temperature	L.12 excl.	0.83	43	0.29	8.79e-92	2.73e+00	1.83e+00	1.36e-01	-8.62e-01	6.33e+00	L.12	-1.1	168.0	0.38
304	CAN	EC	L.12 excl.	0.83	43	0.29	8.79e-92	2.09e-01	3.95e-02	2.77e-07	1.31e-01	2.86e-01	L.12	-1.1	168.0	0.38
305	CAN	NH4-N	L.12 excl.	0.83	43	0.29	8.79e-92	2.38e+01	1.29e+00	4.77e-48	2.13e+01	2.64e+01	L.12	-1.1	168.0	0.38
306	CAN	Intercept	L.13 excl.	0.86	49	0.28	3.69e-108	-1.63e+02	6.31e+01	1.03e-02	-2.87e+02	-3.87e+01	L.13	-21.09	82.0	1.54
307	CAN	Flow_dry	L.13 excl.	0.86	49	0.28	3.69e-108	4.02e-02	1.14e-02	4.76e-04	1.79e-02	6.26e-02	L.13	-21.09	82.0	1.54
308	CAN	Flow_shifted	L.13 excl.	0.86	49	0.28	3.69e-108	2.91e-03	2.05e-03	1.57e-01	-1.12e-03	6.95e-03	L.13	-21.09	82.0	1.54
309	CAN	Temperature	L.13 excl.	0.86	49	0.28	3.69e-108	-3.23e+00	1.94e+00	9.82e-02	-7.05e+00	6.01e-01	L.13	-21.09	82.0	1.54
310	CAN	EC	L.13 excl.	0.86	49	0.28	3.69e-108	1.75e-01	3.70e-02	3.80e-06	1.02e-01	2.48e-01	L.13	-21.09	82.0	1.54
311	CAN	NH4-N	L.13 excl.	0.86	49	0.28	3.69e-108	1.61e+01	1.26e+00	3.42e-29	1.36e+01	1.86e+01	L.13	-21.09	82.0	1.54
312	CIT	Intercept	L.1 excl.	0.89	9	0.21	3.14e-84	5.04e+01	1.51e+01	1.05e-03	2.05e+01	8.02e+01	L.1	0.72	4.0	0.18
313	CIT	Flow_dry	L.1 excl.	0.89	9	0.21	3.14e-84	4.49e-04	2.42e-03	8.53e-01	-4.32e-03	5.22e-03	L.1	0.72	4.0	0.18
314	CIT	Flow_shifted	L.1 excl.	0.89	9	0.21	3.14e-84	-8.17e-04	5.24e-04	1.21e-01	-1.85e-03	2.18e-04	L.1	0.72	4.0	0.18
315	CIT	Temperature	L.1 excl.	0.89	9	0.21	3.14e-84	-2.87e+00	4.33e-01	3.75e-10	-3.73e+00	-2.02e+00	L.1	0.72	4.0	0.18
316	CIT	EC	L.1 excl.	0.89	9	0.21	3.14e-84	3.30e-02	7.79e-03	3.63e-05	1.76e-02	4.83e-02	L.1	0.72	4.0	0.18
317	CIT	NH4-N	L.1 excl.	0.89	9	0.21	3.14e-84	3.04e+00	2.51e-01	4.71e-25	2.54e+00	3.54e+00	L.1	0.72	4.0	0.18
318	CIT	Intercept	L.2 excl.	0.9	8	0.21	1.56e-126	3.65e+01	1.03e+01	4.60e-04	1.62e+01	5.67e+01	L.2	0.87	2.0	0.06
319	CIT	Flow_dry	L.2 excl.	0.9	8	0.21	1.56e-126	2.17e-03	1.85e-03	2.41e-01	-1.47e-03	5.81e-03	L.2	0.87	2.0	0.06
320	CIT	Flow_shifted	L.2 excl.	0.9	8	0.21	1.56e-126	-2.86e-04	3.39e-04	4.00e-01	-9.53e-04	3.82e-04	L.2	0.87	2.0	0.06
321	CIT	Temperature	L.2 excl.	0.9	8	0.21	1.56e-126	-2.71e+00	3.24e-01	3.66e-15	-3.35e+00	-2.07e+00	L.2	0.87	2.0	0.06
322	CIT	EC	L.2 excl.	0.9	8	0.21	1.56e-126	3.65e-02	5.88e-03	2.10e-09	2.49e-02	4.81e-02	L.2	0.87	2.0	0.06
323	CIT	NH4-N	L.2 excl.	0.9	8	0.21	1.56e-126	2.98e+00	1.99e-01	6.69e-37	2.59e+00	3.38e+00	L.2	0.87	2.0	0.06
324	CIT	Intercept	L.3 excl.	0.9	8	0.21	1.05e-126	3.80e+01	1.04e+01	2.91e-04	1.77e+01	5.84e+01	L.3	0.02	9.0	0.24
325	CIT	Flow_dry	L.3 excl.	0.9	8	0.21	1.05e-126	1.55e-03	1.90e-03	4.18e-01	-2.20e-03	5.30e-03	L.3	0.02	9.0	0.24
326	CIT	Flow_shifted	L.3 excl.	0.9	8	0.21	1.05e-126	-1.52e-04	3.46e-04	6.61e-01	-8.34e-04	5.30e-04	L.3	0.02	9.0	0.24
327	CIT	Temperature	L.3 excl.	0.9	8	0.21	1.05e-126	-2.78e+00	3.23e-01	8.40e-16	-3.41e+00	-2.14e+00	L.3	0.02	9.0	0.24
328	CIT	EC	L.3 excl.	0.9	8	0.21	1.05e-126	3.69e-02	5.89e-03	1.51e-09	2.53e-02	4.86e-02	L.3	0.02	9.0	0.24
329	CIT	NH4-N	L.3 excl.	0.9	8	0.21	1.05e-126	3.02e+00	2.06e-01	5.96e-36	2.62e+00	3.43e+00	L.3	0.02	9.0	0.24
330	CIT	Intercept	L.4 excl.	0.9	8	0.21	5.48e-125	3.16e+01	1.03e+01	2.43e-03	1.13e+01	5.19e+01	L.4	-0.81	9.0	0.25
331	CIT	Flow_dry	L.4 excl.	0.9	8	0.21	5.48e-125	2.86e-03	1.83e-03	1.20e-01	-7.47e-04	6.47e-03	L.4	-0.81	9.0	0.25
332	CIT	Flow_shifted	L.4 excl.	0.9	8	0.21	5.48e-125	-3.52e-04	3.37e-04	2.96e-01	-1.02e-03	3.11e-04	L.4	-0.81	9.0	0.25
333	CIT	Temperature	L.4 excl.	0.9	8	0.21	5.48e-125	-2.43e+00	3.30e-01	2.60e-12	-3.08e+00	-1.78e+00	L.4	-0.81	9.0	0.25
334	CIT	EC	L.4 excl.	0.9	8	0.21	5.48e-125	3.22e-02	5.91e-03	1.26e-07	2.05e-02	4.38e-02	L.4	-0.81	9.0	0.25
335	CIT	NH4-N	L.4 excl.	0.9	8	0.21	5.48e-125	3.12e+00	2.00e-01	9.28e-39	2.73e+00	3.52e+00	L.4	-0.81	9.0	0.25
336	CIT	Intercept	L.5 excl.	0.9	8	0.21	3.27e-126	3.54e+01	1.04e+01	7.42e-04	1.50e+01	5.58e+01	L.5	-1.28	5.0	0.11
337	CIT	Flow_dry	L.5 excl.	0.9	8	0.21	3.27e-126	2.51e-03	1.89e-03	1.85e-01	-1.21e-03	6.24e-03	L.5	-1.28	5.0	0.11
338	CIT	Flow_shifted	L.5 excl.	0.9	8	0.21	3.27e-126	-3.44e-04	3.40e-04	3.13e-01	-1.01e-03	3.26e-04	L.5	-1.28	5.0	0.11
339	CIT	Temperature	L.5 excl.	0.9	8	0.21	3.27e-126	-2.66e+00	3.26e-01	1.47e-14	-3.30e+00	-2.02e+00	L.5	-1.28	5.0	0.11
340	CIT	EC	L.5 excl.	0.9	8	0.21	3.27e-126	3.55e-02	5.92e-03	7.04e-09	2.38e-02	4.71e-02	L.5	-1.28	5.0	0.11
341	CIT	NH4-N	L.5 excl.	0.9	8	0.21	3.27e-126	3.00e+00	1.99e-01	2.49e-37	2.61e+00	3.39e+00	L.5	-1.28	5.0	0.11
342	CIT	Intercept	L.6 excl.	0.9	8	0.2	1.06e-107	2.60e+01	1.15e+01	2.43e-02	3.41e+00	4.86e+01	L.6	0.62	6.0	0.3
343	CIT	Flow_dry	L.6 excl.	0.9	8	0.2	1.06e-107	3.94e-03	2.17e-03	7.09e-02	-3.38e-04	8.21e-03	L.6	0.62	6.0	0.3
344	CIT	Flow_shifted	L.6 excl.	0.9	8	0.2	1.06e-107	1.61e-05	3.74e-04	9.66e-01	-7.21e-04	7.53e-04	L.6	0.62	6.0	0.3
345	CIT	Temperature	L.6 excl.	0.9	8	0.2	1.06e-107	-2.80e+00	3.34e-01	5.62e-15	-3.46e+00	-2.15e+00	L.6	0.62	6.0	0.3
346	CIT	EC	L.6 excl.	0.9	8	0.2	1.06e-107	4.37e-02	6.49e-03	1.45e-10	3.09e-02	5.65e-02	L.6	0.62	6.0	0.3
347	CIT	NH4-N	L.6 excl.	0.9	8	0.2	1.06e-107	2.87e+00	2.08e-01	7.56e-32	2.46e+00	3.28e+00	L.6	0.62	6.0	0.3
348	CIT	Intercept	L.7 excl.	0.91	7	0.21	1.11e-127	4.09e+01	1.01e+01	6.63e-05	2.10e+01	6.07e+01	L.7	-1.03	12.0	0.3
349	CIT	Flow_dry	L.7 excl.	0.91	7	0.21	1.11e-127	-1.90e-04	1.91e-03	9.21e-01	-3.94e-03	3.57e-03	L.7	-1.03	12.0	0.3
350	CIT	Flow_shifted	L.7 excl.	0.91	7	0.21	1.11e-127	1.03e-04	3.47e-04	7.67e-01	-5.81e-04	7.87e-04	L.7	-1.03	12.0	0.3
351	CIT	Temperature	L.7 excl.	0.91	7	0.21	1.11e-127	-2.85e+00	3.16e-01	4.51e-17	-3.48e+00	-2.23e+00	L.7	-1.03	12.0	0.3
352	CIT	EC	L.7 excl.	0.91	7	0.21	1.11e-127	3.98e-02	5.77e-03	4.40e-11	2.84e-02	5.11e-02	L.7	-1.03	12.0	0.3
353	CIT	NH4-N	L.7 excl.	0.91	7	0.21	1.11e-127	3.06e+00	1.93e-01	9.01e-40	2.68e+00	3.44e+00	L.7	-1.03	12.0	0.3
354	CIT	Intercept	L.8 excl.	0.9	8	0.21	2.85e-124	3.18e+01	1.06e+01	2.98e-03	1.09e+01	5.26e+01	L.8	0.62	7.0	0.29
355	CIT	Flow_dry	L.8 excl.	0.9	8	0.21	2.85e-124	2.74e-03	1.88e-03	1.46e-01	-9.56e-04	6.43e-03	L.8	0.62	7.0	0.29
356	CIT	Flow_shifted	L.8 excl.	0.9	8	0.21	2.85e-124	-1.35e-04	3.47e-04	6.98e-01	-8.18e-04	5.49e-04	L.8	0.62	7.0	0.29
357	CIT	Temperature	L.8 excl.	0.9	8	0.21	2.85e-124	-2.70e+00	3.21e-01	3.14e-15	-3.33e+00	-2.06e+00	L.8	0.62	7.0	0.29
358	CIT	EC	L.8 excl.	0.9	8	0.21	2.85e-124	3.88e-02	6.00e-03	5.14e-10	2.70e-02	5.06e-02	L.8	0.62	7.0	0.29
359	CIT	NH4-N	L.8 excl.	0.9	8	0.21	2.85e-124	2.96e+00	1.97e-01	4.24e-37	2.58e+00	3.35e+00	L.8	0.62	7.0	0.29
360	CIT	Intercept	L.9 excl.	0.9	8	0.21	3.52e-121	5.34e+01	1.11e+01	2.58e-06	3.16e+01	7.53e+01	L.9	0.7	10.0	0.26
361	CIT	Flow_dry	L.9 excl.	0.9	8	0.21	3.52e-121	2.12e-03	1.84e-03	2.50e-01	-1.51e-03	5.75e-03	L.9	0.7	10.0	0.26
362	CIT	Flow_shifted	L.9 excl.	0.9	8	0.21	3.52e-121	-2.65e-04	3.37e-04	4.31e-01	-9.29e-04	3.98e-04	L.9	0.7	10.0	0.26
363	CIT	Temperature	L.9 excl.	0.9	8	0.21	3.52e-121	-3.46e+00	3.71e-01	6.55e-18	-4.19e+00	-2.73e+00	L.9	0.7	10.0	0.26
364	CIT	EC	L.9 excl.	0.9	8	0.21	3.52e-121	3.05e-02	6.10e-03	1.07e-06	1.85e-02	4.25e-02	L.9	0.7	10.0	0.26
365	CIT	NH4-N	L.9 excl.	0.9	8	0.21	3.52e-121	3.18e+00	2.05e-01	3.63e-38	2.77e+00	3.58e+00	L.9	0.7	10.0	0.26
366	CIT	Intercept	L.10 excl.	0.9	8	0.21	3.29e-124	3.83e+01	1.04e+01	2.91e-04	1.78e+01	5.88e+01	L.10	-1.86	5.0	0.1
367	CIT	Flow_dry	L.10 excl.	0.9	8	0.21	3.29e-124	2.09e-03	1.85e-03	2.62e-01	-1.57e-03	5.74e-03	L.10	-1.86	5.0	0.1
368	CIT	Flow_shifted	L.10 excl.	0.9	8	0.21	3.29e-124	-2.94e-04	3.38e-04	3.84e-01	-9.60e-04	3.71e-04	L.10	-1.86	5.0	0.1
369	CIT	Temperature	L.10 excl.	0.9	8	0.21	3.29e-124	-2.79e+00	3.33e-01	3.85e-15	-3.45e+00	-2.13e+00	L.10	-1.86	5.0	0.1
370	CIT	EC	L.10 excl.	0.9	8	0.21	3.29e-124	3.66e-02	5.87e-03	1.97e-09	2.50e-02	4.81e-02	L.10	-1.86	5.0	0.1
371	CIT	NH4-N	L.10 excl.	0.9	8	0.21	3.29e-124	2.99e+00	1.97e-01	2.34e-37	2.60e+00	3.38e+00	L.10	-1.86	5.0	0.1
372	CIT	Intercept	L.11 excl.	0.91	7	0.21	2.88e-113	2.39e+01	1.09e+01	2.89e-02	2.48e+00	4.54e+01	L.11	0.68	11.0	0.21
373	CIT	Flow_dry	L.11 excl.	0.91	7	0.21	2.88e-113	4.24e-04	2.01e-03	8.33e-01	-3.53e-03	4.38e-03	L.11	0.68	11.0	0.21
374	CIT	Flow_shifted	L.11 excl.	0.91	7	0.21	2.88e-113	-1.95e-04	3.32e-04	5.57e-01	-8.49e-04	4.58e-04	L.11	0.68	11.0	0.21
375	CIT	Temperature	L.11 excl.	0.91	7	0.21	2.88e-113	-1.75e+00	4.21e-01	4.60e-05	-2.58e+00	-9.21e-01	L.11	0.68	11.0	0.21
376	CIT	EC	L.11 excl.	0.91	7	0.21	2.88e-113	3.33e-02	5.68e-03	1.60e-08	2.21e-02	4.45e-02	L.11	0.68	11.0	0.21
377	CIT	NH4-N	L.11 excl.	0.91	7	0.21	2.88e-113	3.09e+00	1.97e-01	9.72e-38	2.70e+00	3.47e+00	L.11	0.68	11.0	0.21
378	CIT	Intercept	L.12 excl.	0.85	6	0.19	2.00e-99	3.79e+01	9.46e+00	8.30e-05	1.92e+01	5.65e+01	L.12	0.52	33.0	0.33
379	CIT	Flow_dry	L.12 excl.	0.85	6	0.19	2.00e-99	6.50e-03	1.58e-03	5.34e-05	3.39e-03	9.61e-03	L.12	0.52	33.0	0.33
380	CIT	Flow_shifted	L.12 excl.	0.85	6	0.19	2.00e-99	-1.11e-03	3.19e-04	5.95e-04	-1.74e-03	-4.82e-04	L.12	0.52	33.0	0.33
381	CIT	Temperature	L.12 excl.	0.85	6	0.19	2.00e-99	-2.69e+00	2.83e-01	2.22e-18	-3.25e+00	-2.13e+00	L.12	0.52	33.0	0.33
382	CIT	EC	L.12 excl.	0.85	6	0.19	2.00e-99	2.58e-02	6.13e-03	3.71e-05	1.37e-02	3.78e-02	L.12	0.52	33.0	0.33
383	CIT	NH4-N	L.12 excl.	0.85	6	0.19	2.00e-99	2.59e+00	2.01e-01	2.61e-29	2.19e+00	2.98e+00	L.12	0.52	33.0	0.33
384	CIT	Intercept	L.13 excl.	0.9	7	0.2	7.53e-127	4.28e+01	1.03e+01	4.13e-05	2.26e+01	6.30e+01	L.13	-1.03	11.0	0.44
385	CIT	Flow_dry	L.13 excl.	0.9	7	0.2	7.53e-127	9.39e-04	1.86e-03	6.13e-01	-2.72e-03	4.59e-03	L.13	-1.03	11.0	0.44
386	CIT	Flow_shifted	L.13 excl.	0.9	7	0.2	7.53e-127	-5.25e-04	3.35e-04	1.18e-01	-1.18e-03	1.34e-04	L.13	-1.03	11.0	0.44
387	CIT	Temperature	L.13 excl.	0.9	7	0.2	7.53e-127	-2.78e+00	3.16e-01	1.97e-16	-3.41e+00	-2.16e+00	L.13	-1.03	11.0	0.44
388	CIT	EC	L.13 excl.	0.9	7	0.2	7.53e-127	4.05e-02	6.03e-03	1.18e-10	2.86e-02	5.24e-02	L.13	-1.03	11.0	0.44
389	CIT	NH4-N	L.13 excl.	0.9	7	0.2	7.53e-127	2.79e+00	2.06e-01	8.01e-32	2.38e+00	3.19e+00	L.13	-1.03	11.0	0.44
390	DCF	Intercept	L.1 excl.	0.81	280	0.35	1.09e-63	-1.88e+02	4.55e+02	6.80e-01	-1.08e+03	7.09e+02	L.1	0.59	148.0	0.33
391	DCF	Flow_dry	L.1 excl.	0.81	280	0.35	1.09e-63	2.08e-01	7.23e-02	4.47e-03	6.55e-02	3.51e-01	L.1	0.59	148.0	0.33
392	DCF	Flow_shifted	L.1 excl.	0.81	280	0.35	1.09e-63	1.39e-02	1.57e-02	3.79e-01	-1.71e-02	4.48e-02	L.1	0.59	148.0	0.33
393	DCF	Temperature	L.1 excl.	0.81	280	0.35	1.09e-63	-4.62e+01	1.30e+01	4.89e-04	-7.19e+01	-2.05e+01	L.1	0.59	148.0	0.33
394	DCF	EC	L.1 excl.	0.81	280	0.35	1.09e-63	4.98e-01	2.34e-01	3.44e-02	3.70e-02	9.59e-01	L.1	0.59	148.0	0.33
395	DCF	NH4-N	L.1 excl.	0.81	280	0.35	1.09e-63	7.77e+01	7.50e+00	4.89e-20	6.29e+01	9.25e+01	L.1	0.59	148.0	0.33
396	DCF	Intercept	L.2 excl.	0.82	243	0.35	8.71e-96	-7.20e+02	3.07e+02	1.96e-02	-1.32e+03	-1.16e+02	L.2	-1.3	302.0	0.34
397	DCF	Flow_dry	L.2 excl.	0.82	243	0.35	8.71e-96	2.81e-01	5.49e-02	5.98e-07	1.73e-01	3.89e-01	L.2	-1.3	302.0	0.34
398	DCF	Flow_shifted	L.2 excl.	0.82	243	0.35	8.71e-96	3.36e-02	1.01e-02	9.63e-04	1.38e-02	5.34e-02	L.2	-1.3	302.0	0.34
399	DCF	Temperature	L.2 excl.	0.82	243	0.35	8.71e-96	-4.16e+01	9.67e+00	2.39e-05	-6.07e+01	-2.26e+01	L.2	-1.3	302.0	0.34
400	DCF	EC	L.2 excl.	0.82	243	0.35	8.71e-96	6.47e-01	1.75e-01	2.66e-04	3.02e-01	9.92e-01	L.2	-1.3	302.0	0.34
401	DCF	NH4-N	L.2 excl.	0.82	243	0.35	8.71e-96	7.55e+01	5.92e+00	2.80e-29	6.38e+01	8.71e+01	L.2	-1.3	302.0	0.34
402	DCF	Intercept	L.3 excl.	0.82	246	0.35	2.61e-94	-7.59e+02	3.15e+02	1.66e-02	-1.38e+03	-1.39e+02	L.3	0.4	130.0	0.21
403	DCF	Flow_dry	L.3 excl.	0.82	246	0.35	2.61e-94	2.80e-01	5.76e-02	2.11e-06	1.66e-01	3.93e-01	L.3	0.4	130.0	0.21
404	DCF	Flow_shifted	L.3 excl.	0.82	246	0.35	2.61e-94	3.33e-02	1.05e-02	1.63e-03	1.27e-02	5.39e-02	L.3	0.4	130.0	0.21
405	DCF	Temperature	L.3 excl.	0.82	246	0.35	2.61e-94	-3.98e+01	9.83e+00	6.85e-05	-5.91e+01	-2.04e+01	L.3	0.4	130.0	0.21
406	DCF	EC	L.3 excl.	0.82	246	0.35	2.61e-94	6.85e-01	1.79e-01	1.60e-04	3.33e-01	1.04e+00	L.3	0.4	130.0	0.21
407	DCF	NH4-N	L.3 excl.	0.82	246	0.35	2.61e-94	7.42e+01	6.21e+00	1.69e-26	6.20e+01	8.64e+01	L.3	0.4	130.0	0.21
408	DCF	Intercept	L.4 excl.	0.82	248	0.36	2.36e-91	-7.62e+02	3.19e+02	1.76e-02	-1.39e+03	-1.34e+02	L.4	0.12	146.0	0.16
409	DCF	Flow_dry	L.4 excl.	0.82	248	0.36	2.36e-91	2.85e-01	5.64e-02	7.99e-07	1.74e-01	3.96e-01	L.4	0.12	146.0	0.16
410	DCF	Flow_shifted	L.4 excl.	0.82	248	0.36	2.36e-91	3.24e-02	1.03e-02	1.92e-03	1.21e-02	5.28e-02	L.4	0.12	146.0	0.16
411	DCF	Temperature	L.4 excl.	0.82	248	0.36	2.36e-91	-4.06e+01	1.02e+01	9.03e-05	-6.07e+01	-2.05e+01	L.4	0.12	146.0	0.16
412	DCF	EC	L.4 excl.	0.82	248	0.36	2.36e-91	7.07e-01	1.82e-01	1.35e-04	3.48e-01	1.07e+00	L.4	0.12	146.0	0.16
413	DCF	NH4-N	L.4 excl.	0.82	248	0.36	2.36e-91	7.28e+01	6.14e+00	5.08e-26	6.07e+01	8.49e+01	L.4	0.12	146.0	0.16
414	DCF	Intercept	L.5 excl.	0.82	245	0.36	2.98e-94	-7.54e+02	3.12e+02	1.65e-02	-1.37e+03	-1.39e+02	L.5	-1.31	143.0	0.13
415	DCF	Flow_dry	L.5 excl.	0.82	245	0.36	2.98e-94	2.84e-01	5.68e-02	1.06e-06	1.72e-01	3.96e-01	L.5	-1.31	143.0	0.13
416	DCF	Flow_shifted	L.5 excl.	0.82	245	0.36	2.98e-94	3.10e-02	1.02e-02	2.62e-03	1.09e-02	5.11e-02	L.5	-1.31	143.0	0.13
417	DCF	Temperature	L.5 excl.	0.82	245	0.36	2.98e-94	-3.90e+01	9.82e+00	9.09e-05	-5.84e+01	-1.97e+01	L.5	-1.31	143.0	0.13
418	DCF	EC	L.5 excl.	0.82	245	0.36	2.98e-94	6.60e-01	1.78e-01	2.61e-04	3.09e-01	1.01e+00	L.5	-1.31	143.0	0.13
419	DCF	NH4-N	L.5 excl.	0.82	245	0.36	2.98e-94	7.42e+01	5.96e+00	3.33e-28	6.25e+01	8.60e+01	L.5	-1.31	143.0	0.13
420	DCF	Intercept	L.6 excl.	0.8	262	0.34	1.21e-75	-8.37e+02	3.57e+02	1.97e-02	-1.54e+03	-1.35e+02	L.6	0.72	80.0	0.39
421	DCF	Flow_dry	L.6 excl.	0.8	262	0.34	1.21e-75	2.83e-01	6.73e-02	3.73e-05	1.51e-01	4.16e-01	L.6	0.72	80.0	0.39
422	DCF	Flow_shifted	L.6 excl.	0.8	262	0.34	1.21e-75	3.60e-02	1.16e-02	2.13e-03	1.32e-02	5.88e-02	L.6	0.72	80.0	0.39
423	DCF	Temperature	L.6 excl.	0.8	262	0.34	1.21e-75	-3.88e+01	1.04e+01	2.47e-04	-5.93e+01	-1.83e+01	L.6	0.72	80.0	0.39
424	DCF	EC	L.6 excl.	0.8	262	0.34	1.21e-75	7.41e-01	2.01e-01	2.95e-04	3.44e-01	1.14e+00	L.6	0.72	80.0	0.39
425	DCF	NH4-N	L.6 excl.	0.8	262	0.34	1.21e-75	7.33e+01	6.42e+00	4.36e-24	6.06e+01	8.59e+01	L.6	0.72	80.0	0.39
426	DCF	Intercept	L.7 excl.	0.82	247	0.36	3.01e-93	-7.54e+02	3.13e+02	1.67e-02	-1.37e+03	-1.38e+02	L.7	0.29	123.0	0.18
427	DCF	Flow_dry	L.7 excl.	0.82	247	0.36	3.01e-93	2.75e-01	5.90e-02	5.10e-06	1.59e-01	3.91e-01	L.7	0.29	123.0	0.18
428	DCF	Flow_shifted	L.7 excl.	0.82	247	0.36	3.01e-93	3.34e-02	1.07e-02	2.03e-03	1.23e-02	5.45e-02	L.7	0.29	123.0	0.18
429	DCF	Temperature	L.7 excl.	0.82	247	0.36	3.01e-93	-3.97e+01	9.83e+00	7.01e-05	-5.91e+01	-2.04e+01	L.7	0.29	123.0	0.18
430	DCF	EC	L.7 excl.	0.82	247	0.36	3.01e-93	7.02e-01	1.79e-01	1.11e-04	3.50e-01	1.05e+00	L.7	0.29	123.0	0.18
431	DCF	NH4-N	L.7 excl.	0.82	247	0.36	3.01e-93	7.38e+01	5.96e+00	7.02e-28	6.21e+01	8.55e+01	L.7	0.29	123.0	0.18
432	DCF	Intercept	L.8 excl.	0.82	248	0.35	2.91e-91	-7.95e+02	3.24e+02	1.48e-02	-1.43e+03	-1.57e+02	L.8	0.83	60.0	0.25
433	DCF	Flow_dry	L.8 excl.	0.82	248	0.35	2.91e-91	2.91e-01	5.71e-02	7.07e-07	1.78e-01	4.03e-01	L.8	0.83	60.0	0.25
434	DCF	Flow_shifted	L.8 excl.	0.82	248	0.35	2.91e-91	3.13e-02	1.06e-02	3.27e-03	1.06e-02	5.21e-02	L.8	0.83	60.0	0.25
435	DCF	Temperature	L.8 excl.	0.82	248	0.35	2.91e-91	-3.88e+01	9.81e+00	1.00e-04	-5.81e+01	-1.95e+01	L.8	0.83	60.0	0.25
436	DCF	EC	L.8 excl.	0.82	248	0.35	2.91e-91	6.91e-01	1.83e-01	1.99e-04	3.30e-01	1.05e+00	L.8	0.83	60.0	0.25
437	DCF	NH4-N	L.8 excl.	0.82	248	0.35	2.91e-91	7.32e+01	5.98e+00	1.94e-27	6.15e+01	8.50e+01	L.8	0.83	60.0	0.25
438	DCF	Intercept	L.9 excl.	0.86	214	0.32	7.94e-103	-1.01e+03	2.94e+02	7.41e-04	-1.59e+03	-4.26e+02	L.9	0.1	502.0	0.53
439	DCF	Flow_dry	L.9 excl.	0.86	214	0.32	7.94e-103	2.78e-01	4.86e-02	3.32e-08	1.82e-01	3.73e-01	L.9	0.1	502.0	0.53
440	DCF	Flow_shifted	L.9 excl.	0.86	214	0.32	7.94e-103	2.70e-02	8.89e-03	2.62e-03	9.51e-03	4.45e-02	L.9	0.1	502.0	0.53
441	DCF	Temperature	L.9 excl.	0.86	214	0.32	7.94e-103	-2.45e+01	9.83e+00	1.34e-02	-4.39e+01	-5.13e+00	L.9	0.1	502.0	0.53
442	DCF	EC	L.9 excl.	0.86	214	0.32	7.94e-103	7.18e-01	1.61e-01	1.33e-05	4.00e-01	1.04e+00	L.9	0.1	502.0	0.53
443	DCF	NH4-N	L.9 excl.	0.86	214	0.32	7.94e-103	7.20e+01	5.41e+00	8.69e-31	6.13e+01	8.26e+01	L.9	0.1	502.0	0.53
444	DCF	Intercept	L.10 excl.	0.83	241	0.35	6.37e-96	-6.01e+02	3.07e+02	5.19e-02	-1.21e+03	4.95e+00	L.10	-10.67	325.0	0.44
445	DCF	Flow_dry	L.10 excl.	0.83	241	0.35	6.37e-96	2.81e-01	5.44e-02	5.09e-07	1.73e-01	3.88e-01	L.10	-10.67	325.0	0.44
446	DCF	Flow_shifted	L.10 excl.	0.83	241	0.35	6.37e-96	3.14e-02	9.91e-03	1.73e-03	1.19e-02	5.09e-02	L.10	-10.67	325.0	0.44
447	DCF	Temperature	L.10 excl.	0.83	241	0.35	6.37e-96	-4.75e+01	9.83e+00	2.41e-06	-6.68e+01	-2.81e+01	L.10	-10.67	325.0	0.44
448	DCF	EC	L.10 excl.	0.83	241	0.35	6.37e-96	6.96e-01	1.73e-01	7.54e-05	3.55e-01	1.04e+00	L.10	-10.67	325.0	0.44
449	DCF	NH4-N	L.10 excl.	0.83	241	0.35	6.37e-96	7.41e+01	5.79e+00	2.74e-29	6.27e+01	8.55e+01	L.10	-10.67	325.0	0.44
450	DCF	Intercept	L.11 excl.	0.82	247	0.38	9.45e-82	-9.94e+02	3.54e+02	5.48e-03	-1.69e+03	-2.96e+02	L.11	0.68	234.0	0.24
451	DCF	Flow_dry	L.11 excl.	0.82	247	0.38	9.45e-82	3.62e-01	6.50e-02	7.30e-08	2.34e-01	4.90e-01	L.11	0.68	234.0	0.24
452	DCF	Flow_shifted	L.11 excl.	0.82	247	0.38	9.45e-82	3.42e-02	1.08e-02	1.67e-03	1.30e-02	5.54e-02	L.11	0.68	234.0	0.24
453	DCF	Temperature	L.11 excl.	0.82	247	0.38	9.45e-82	-4.16e+01	1.37e+01	2.70e-03	-6.86e+01	-1.46e+01	L.11	0.68	234.0	0.24
454	DCF	EC	L.11 excl.	0.82	247	0.38	9.45e-82	7.48e-01	1.85e-01	6.97e-05	3.84e-01	1.11e+00	L.11	0.68	234.0	0.24
455	DCF	NH4-N	L.11 excl.	0.82	247	0.38	9.45e-82	6.95e+01	6.37e+00	1.72e-22	5.70e+01	8.21e+01	L.11	0.68	234.0	0.24
456	DCF	Intercept	L.12 excl.	0.76	199	0.34	2.88e-72	-9.37e+02	2.82e+02	1.04e-03	-1.49e+03	-3.81e+02	L.12	0.54	572.0	0.3
457	DCF	Flow_dry	L.12 excl.	0.76	199	0.34	2.88e-72	3.96e-01	4.71e-02	3.73e-15	3.03e-01	4.88e-01	L.12	0.54	572.0	0.3
458	DCF	Flow_shifted	L.12 excl.	0.76	199	0.34	2.88e-72	1.74e-02	9.51e-03	6.79e-02	-1.29e-03	3.62e-02	L.12	0.54	572.0	0.3
459	DCF	Temperature	L.12 excl.	0.76	199	0.34	2.88e-72	-3.37e+01	8.45e+00	8.77e-05	-5.03e+01	-1.71e+01	L.12	0.54	572.0	0.3
460	DCF	EC	L.12 excl.	0.76	199	0.34	2.88e-72	4.35e-01	1.83e-01	1.81e-02	7.48e-02	7.94e-01	L.12	0.54	572.0	0.3
461	DCF	NH4-N	L.12 excl.	0.76	199	0.34	2.88e-72	7.01e+01	5.98e+00	1.81e-25	5.83e+01	8.19e+01	L.12	0.54	572.0	0.3
462	DCF	Intercept	L.13 excl.	0.83	242	0.34	1.53e-94	-6.77e+02	3.11e+02	3.02e-02	-1.29e+03	-6.54e+01	L.13	-1.67	329.0	1.25
463	DCF	Flow_dry	L.13 excl.	0.83	242	0.34	1.53e-94	2.72e-01	5.60e-02	2.05e-06	1.62e-01	3.82e-01	L.13	-1.67	329.0	1.25
464	DCF	Flow_shifted	L.13 excl.	0.83	242	0.34	1.53e-94	2.44e-02	1.01e-02	1.62e-02	4.54e-03	4.43e-02	L.13	-1.67	329.0	1.25
465	DCF	Temperature	L.13 excl.	0.83	242	0.34	1.53e-94	-4.10e+01	9.57e+00	2.60e-05	-5.98e+01	-2.21e+01	L.13	-1.67	329.0	1.25
466	DCF	EC	L.13 excl.	0.83	242	0.34	1.53e-94	8.33e-01	1.82e-01	7.41e-06	4.74e-01	1.19e+00	L.13	-1.67	329.0	1.25
467	DCF	NH4-N	L.13 excl.	0.83	242	0.34	1.53e-94	6.66e+01	6.20e+00	1.92e-22	5.44e+01	7.88e+01	L.13	-1.67	329.0	1.25
468	HCT	Intercept	L.1 excl.	0.89	81	0.25	2.08e-83	1.91e+01	1.31e+02	8.84e-01	-2.40e+02	2.78e+02	L.1	0.31	61.0	0.31
469	HCT	Flow_dry	L.1 excl.	0.89	81	0.25	2.08e-83	2.92e-02	2.09e-02	1.64e-01	-1.20e-02	7.04e-02	L.1	0.31	61.0	0.31
470	HCT	Flow_shifted	L.1 excl.	0.89	81	0.25	2.08e-83	-1.40e-03	4.54e-03	7.58e-01	-1.04e-02	7.55e-03	L.1	0.31	61.0	0.31
471	HCT	Temperature	L.1 excl.	0.89	81	0.25	2.08e-83	-1.23e+01	3.76e+00	1.24e-03	-1.98e+01	-4.92e+00	L.1	0.31	61.0	0.31
472	HCT	EC	L.1 excl.	0.89	81	0.25	2.08e-83	3.01e-01	6.75e-02	1.42e-05	1.68e-01	4.34e-01	L.1	0.31	61.0	0.31
473	HCT	NH4-N	L.1 excl.	0.89	81	0.25	2.08e-83	2.55e+01	2.17e+00	4.46e-24	2.12e+01	2.98e+01	L.1	0.31	61.0	0.31
474	HCT	Intercept	L.2 excl.	0.89	71	0.25	1.90e-120	-2.24e+02	9.06e+01	1.41e-02	-4.02e+02	-4.54e+01	L.2	-2.63	133.0	0.32
475	HCT	Flow_dry	L.2 excl.	0.89	71	0.25	1.90e-120	5.51e-02	1.62e-02	7.85e-04	2.32e-02	8.71e-02	L.2	-2.63	133.0	0.32
476	HCT	Flow_shifted	L.2 excl.	0.89	71	0.25	1.90e-120	8.95e-03	2.97e-03	2.85e-03	3.10e-03	1.48e-02	L.2	-2.63	133.0	0.32
477	HCT	Temperature	L.2 excl.	0.89	71	0.25	1.90e-120	-9.93e+00	2.86e+00	6.01e-04	-1.56e+01	-4.30e+00	L.2	-2.63	133.0	0.32
478	HCT	EC	L.2 excl.	0.89	71	0.25	1.90e-120	3.85e-01	5.17e-02	1.44e-12	2.83e-01	4.87e-01	L.2	-2.63	133.0	0.32
479	HCT	NH4-N	L.2 excl.	0.89	71	0.25	1.90e-120	2.44e+01	1.75e+00	2.18e-33	2.09e+01	2.78e+01	L.2	-2.63	133.0	0.32
480	HCT	Intercept	L.3 excl.	0.88	73	0.26	6.21e-118	-2.35e+02	9.39e+01	1.30e-02	-4.20e+02	-4.99e+01	L.3	-0.16	58.0	0.2
481	HCT	Flow_dry	L.3 excl.	0.88	73	0.26	6.21e-118	5.37e-02	1.72e-02	1.98e-03	1.99e-02	8.75e-02	L.3	-0.16	58.0	0.2
482	HCT	Flow_shifted	L.3 excl.	0.88	73	0.26	6.21e-118	8.67e-03	3.12e-03	5.86e-03	2.52e-03	1.48e-02	L.3	-0.16	58.0	0.2
483	HCT	Temperature	L.3 excl.	0.88	73	0.26	6.21e-118	-9.20e+00	2.93e+00	1.90e-03	-1.50e+01	-3.42e+00	L.3	-0.16	58.0	0.2
484	HCT	EC	L.3 excl.	0.88	73	0.26	6.21e-118	3.99e-01	5.33e-02	1.11e-12	2.94e-01	5.04e-01	L.3	-0.16	58.0	0.2
485	HCT	NH4-N	L.3 excl.	0.88	73	0.26	6.21e-118	2.39e+01	1.85e+00	1.16e-29	2.02e+01	2.75e+01	L.3	-0.16	58.0	0.2
486	HCT	Intercept	L.4 excl.	0.88	73	0.26	9.75e-115	-2.15e+02	9.45e+01	2.37e-02	-4.01e+02	-2.90e+01	L.4	-0.11	61.0	0.16
487	HCT	Flow_dry	L.4 excl.	0.88	73	0.26	9.75e-115	5.60e-02	1.67e-02	9.37e-04	2.31e-02	8.90e-02	L.4	-0.11	61.0	0.16
488	HCT	Flow_shifted	L.4 excl.	0.88	73	0.26	9.75e-115	7.06e-03	3.07e-03	2.22e-02	1.02e-03	1.31e-02	L.4	-0.11	61.0	0.16
489	HCT	Temperature	L.4 excl.	0.88	73	0.26	9.75e-115	-1.01e+01	3.03e+00	9.66e-04	-1.61e+01	-4.15e+00	L.4	-0.11	61.0	0.16
490	HCT	EC	L.4 excl.	0.88	73	0.26	9.75e-115	4.14e-01	5.41e-02	4.20e-13	3.07e-01	5.20e-01	L.4	-0.11	61.0	0.16
491	HCT	NH4-N	L.4 excl.	0.88	73	0.26	9.75e-115	2.27e+01	1.82e+00	5.79e-28	1.91e+01	2.63e+01	L.4	-0.11	61.0	0.16
492	HCT	Intercept	L.5 excl.	0.88	72	0.25	4.49e-119	-2.72e+02	9.25e+01	3.54e-03	-4.54e+02	-9.01e+01	L.5	-1.87	90.0	0.25
493	HCT	Flow_dry	L.5 excl.	0.88	72	0.25	4.49e-119	6.59e-02	1.68e-02	1.15e-04	3.28e-02	9.91e-02	L.5	-1.87	90.0	0.25
494	HCT	Flow_shifted	L.5 excl.	0.88	72	0.25	4.49e-119	6.52e-03	3.02e-03	3.18e-02	5.73e-04	1.25e-02	L.5	-1.87	90.0	0.25
495	HCT	Temperature	L.5 excl.	0.88	72	0.25	4.49e-119	-7.65e+00	2.91e+00	9.01e-03	-1.34e+01	-1.93e+00	L.5	-1.87	90.0	0.25
496	HCT	EC	L.5 excl.	0.88	72	0.25	4.49e-119	3.80e-01	5.28e-02	6.59e-12	2.76e-01	4.84e-01	L.5	-1.87	90.0	0.25
497	HCT	NH4-N	L.5 excl.	0.88	72	0.25	4.49e-119	2.38e+01	1.77e+00	1.09e-31	2.03e+01	2.72e+01	L.5	-1.87	90.0	0.25
498	HCT	Intercept	L.6 excl.	0.87	78	0.25	1.46e-96	-2.74e+02	1.07e+02	1.10e-02	-4.84e+02	-6.33e+01	L.6	0.84	21.0	0.18
499	HCT	Flow_dry	L.6 excl.	0.87	78	0.25	1.46e-96	6.21e-02	2.02e-02	2.33e-03	2.24e-02	1.02e-01	L.6	0.84	21.0	0.18
500	HCT	Flow_shifted	L.6 excl.	0.87	78	0.25	1.46e-96	8.45e-03	3.47e-03	1.55e-02	1.62e-03	1.53e-02	L.6	0.84	21.0	0.18
501	HCT	Temperature	L.6 excl.	0.87	78	0.25	1.46e-96	-8.82e+00	3.12e+00	5.10e-03	-1.50e+01	-2.67e+00	L.6	0.84	21.0	0.18
502	HCT	EC	L.6 excl.	0.87	78	0.25	1.46e-96	4.16e-01	6.04e-02	5.52e-11	2.97e-01	5.35e-01	L.6	0.84	21.0	0.18
503	HCT	NH4-N	L.6 excl.	0.87	78	0.25	1.46e-96	2.32e+01	1.92e+00	3.18e-26	1.94e+01	2.70e+01	L.6	0.84	21.0	0.18
504	HCT	Intercept	L.7 excl.	0.88	74	0.26	2.61e-116	-2.37e+02	9.36e+01	1.19e-02	-4.22e+02	-5.28e+01	L.7	0.53	40.0	0.15
505	HCT	Flow_dry	L.7 excl.	0.88	74	0.26	2.61e-116	5.29e-02	1.76e-02	2.96e-03	1.82e-02	8.76e-02	L.7	0.53	40.0	0.15
506	HCT	Flow_shifted	L.7 excl.	0.88	74	0.26	2.61e-116	8.57e-03	3.20e-03	7.98e-03	2.26e-03	1.49e-02	L.7	0.53	40.0	0.15
507	HCT	Temperature	L.7 excl.	0.88	74	0.26	2.61e-116	-9.04e+00	2.94e+00	2.33e-03	-1.48e+01	-3.25e+00	L.7	0.53	40.0	0.15
508	HCT	EC	L.7 excl.	0.88	74	0.26	2.61e-116	4.06e-01	5.35e-02	6.07e-13	3.00e-01	5.11e-01	L.7	0.53	40.0	0.15
509	HCT	NH4-N	L.7 excl.	0.88	74	0.26	2.61e-116	2.36e+01	1.78e+00	6.95e-31	2.01e+01	2.71e+01	L.7	0.53	40.0	0.15
510	HCT	Intercept	L.8 excl.	0.88	74	0.25	9.73e-115	-2.73e+02	9.66e+01	5.15e-03	-4.63e+02	-8.23e+01	L.8	0.68	33.0	0.24
511	HCT	Flow_dry	L.8 excl.	0.88	74	0.25	9.73e-115	6.21e-02	1.71e-02	3.28e-04	2.85e-02	9.57e-02	L.8	0.68	33.0	0.24
512	HCT	Flow_shifted	L.8 excl.	0.88	74	0.25	9.73e-115	8.07e-03	3.15e-03	1.09e-02	1.87e-03	1.43e-02	L.8	0.68	33.0	0.24
513	HCT	Temperature	L.8 excl.	0.88	74	0.25	9.73e-115	-8.54e+00	2.93e+00	3.87e-03	-1.43e+01	-2.77e+00	L.8	0.68	33.0	0.24
514	HCT	EC	L.8 excl.	0.88	74	0.25	9.73e-115	4.10e-01	5.46e-02	1.03e-12	3.02e-01	5.17e-01	L.8	0.68	33.0	0.24
515	HCT	NH4-N	L.8 excl.	0.88	74	0.25	9.73e-115	2.33e+01	1.78e+00	3.38e-30	1.98e+01	2.68e+01	L.8	0.68	33.0	0.24
516	HCT	Intercept	L.9 excl.	0.89	73	0.25	1.46e-114	-1.33e+02	1.00e+02	1.87e-01	-3.30e+02	6.49e+01	L.9	0.13	80.0	0.3
517	HCT	Flow_dry	L.9 excl.	0.89	73	0.25	1.46e-114	5.17e-02	1.66e-02	2.01e-03	1.91e-02	8.43e-02	L.9	0.13	80.0	0.3
518	HCT	Flow_shifted	L.9 excl.	0.89	73	0.25	1.46e-114	6.08e-03	3.03e-03	4.56e-02	1.20e-04	1.20e-02	L.9	0.13	80.0	0.3
519	HCT	Temperature	L.9 excl.	0.89	73	0.25	1.46e-114	-1.17e+01	3.35e+00	5.37e-04	-1.83e+01	-5.15e+00	L.9	0.13	80.0	0.3
520	HCT	EC	L.9 excl.	0.89	73	0.25	1.46e-114	3.39e-01	5.50e-02	2.87e-09	2.31e-01	4.47e-01	L.9	0.13	80.0	0.3
521	HCT	NH4-N	L.9 excl.	0.89	73	0.25	1.46e-114	2.56e+01	1.84e+00	8.99e-33	2.20e+01	2.92e+01	L.9	0.13	80.0	0.3
522	HCT	Intercept	L.10 excl.	0.9	70	0.24	1.47e-122	-1.67e+02	8.90e+01	6.22e-02	-3.42e+02	8.53e+00	L.10	-36.91	142.0	0.53
523	HCT	Flow_dry	L.10 excl.	0.9	70	0.24	1.47e-122	5.47e-02	1.58e-02	6.06e-04	2.37e-02	8.58e-02	L.10	-36.91	142.0	0.53
524	HCT	Flow_shifted	L.10 excl.	0.9	70	0.24	1.47e-122	7.94e-03	2.87e-03	6.06e-03	2.29e-03	1.36e-02	L.10	-36.91	142.0	0.53
525	HCT	Temperature	L.10 excl.	0.9	70	0.24	1.47e-122	-1.26e+01	2.85e+00	1.42e-05	-1.82e+01	-7.00e+00	L.10	-36.91	142.0	0.53
526	HCT	EC	L.10 excl.	0.9	70	0.24	1.47e-122	4.04e-01	5.00e-02	2.90e-14	3.05e-01	5.02e-01	L.10	-36.91	142.0	0.53
527	HCT	NH4-N	L.10 excl.	0.9	70	0.24	1.47e-122	2.38e+01	1.68e+00	3.57e-34	2.05e+01	2.71e+01	L.10	-36.91	142.0	0.53
528	HCT	Intercept	L.11 excl.	0.92	59	0.23	1.68e-117	-6.79e+02	8.57e+01	1.11e-13	-8.48e+02	-5.10e+02	L.11	0.48	149.0	0.37
529	HCT	Flow_dry	L.11 excl.	0.92	59	0.23	1.68e-117	7.89e-02	1.57e-02	1.03e-06	4.80e-02	1.10e-01	L.11	0.48	149.0	0.37
530	HCT	Flow_shifted	L.11 excl.	0.92	59	0.23	1.68e-117	1.51e-02	2.60e-03	2.01e-08	1.00e-02	2.03e-02	L.11	0.48	149.0	0.37
531	HCT	Temperature	L.11 excl.	0.92	59	0.23	1.68e-117	7.86e+00	3.31e+00	1.85e-02	1.33e+00	1.44e+01	L.11	0.48	149.0	0.37
532	HCT	EC	L.11 excl.	0.92	59	0.23	1.68e-117	3.79e-01	4.46e-02	2.66e-15	2.92e-01	4.67e-01	L.11	0.48	149.0	0.37
533	HCT	NH4-N	L.11 excl.	0.92	59	0.23	1.68e-117	2.38e+01	1.54e+00	4.93e-37	2.07e+01	2.68e+01	L.11	0.48	149.0	0.37
534	HCT	Intercept	L.12 excl.	0.78	68	0.28	6.40e-77	-3.30e+02	9.75e+01	8.28e-04	-5.22e+02	-1.38e+02	L.12	0.81	114.0	0.15
535	HCT	Flow_dry	L.12 excl.	0.78	68	0.28	6.40e-77	8.11e-02	1.63e-02	1.21e-06	4.90e-02	1.13e-01	L.12	0.81	114.0	0.15
536	HCT	Flow_shifted	L.12 excl.	0.78	68	0.28	6.40e-77	6.09e-03	3.29e-03	6.51e-02	-3.85e-04	1.26e-02	L.12	0.81	114.0	0.15
537	HCT	Temperature	L.12 excl.	0.78	68	0.28	6.40e-77	-7.20e+00	2.92e+00	1.44e-02	-1.30e+01	-1.44e+00	L.12	0.81	114.0	0.15
538	HCT	EC	L.12 excl.	0.78	68	0.28	6.40e-77	4.09e-01	6.31e-02	5.27e-10	2.84e-01	5.33e-01	L.12	0.81	114.0	0.15
539	HCT	NH4-N	L.12 excl.	0.78	68	0.28	6.40e-77	2.18e+01	2.07e+00	1.02e-21	1.78e+01	2.59e+01	L.12	0.81	114.0	0.15
540	HCT	Intercept	L.13 excl.	0.89	70	0.24	4.93e-121	-1.77e+02	9.01e+01	5.06e-02	-3.55e+02	4.31e-01	L.13	-19.87	145.0	1.15
541	HCT	Flow_dry	L.13 excl.	0.89	70	0.24	4.93e-121	4.37e-02	1.62e-02	7.63e-03	1.17e-02	7.57e-02	L.13	-19.87	145.0	1.15
542	HCT	Flow_shifted	L.13 excl.	0.89	70	0.24	4.93e-121	4.79e-03	2.93e-03	1.03e-01	-9.80e-04	1.06e-02	L.13	-19.87	145.0	1.15
543	HCT	Temperature	L.13 excl.	0.89	70	0.24	4.93e-121	-9.73e+00	2.78e+00	5.41e-04	-1.52e+01	-4.26e+00	L.13	-19.87	145.0	1.15
544	HCT	EC	L.13 excl.	0.89	70	0.24	4.93e-121	4.67e-01	5.28e-02	1.55e-16	3.63e-01	5.72e-01	L.13	-19.87	145.0	1.15
545	HCT	NH4-N	L.13 excl.	0.89	70	0.24	4.93e-121	2.04e+01	1.80e+00	2.00e-24	1.69e+01	2.40e+01	L.13	-19.87	145.0	1.15
546	TCS	Intercept	L.1 excl.	0.67	14	0.3	2.10e-41	-2.41e+01	2.40e+01	3.18e-01	-7.15e+01	2.34e+01	L.1	0.24	17.0	0.46
547	TCS	Flow_dry	L.1 excl.	0.67	14	0.3	2.10e-41	2.43e-02	3.84e-03	2.03e-09	1.67e-02	3.18e-02	L.1	0.24	17.0	0.46
548	TCS	Flow_shifted	L.1 excl.	0.67	14	0.3	2.10e-41	-1.15e-03	8.32e-04	1.69e-01	-2.79e-03	4.93e-04	L.1	0.24	17.0	0.46
549	TCS	Temperature	L.1 excl.	0.67	14	0.3	2.10e-41	-1.72e+00	6.90e-01	1.35e-02	-3.08e+00	-3.60e-01	L.1	0.24	17.0	0.46
550	TCS	EC	L.1 excl.	0.67	14	0.3	2.10e-41	2.20e-02	1.23e-02	7.68e-02	-2.38e-03	4.63e-02	L.1	0.24	17.0	0.46
551	TCS	NH4-N	L.1 excl.	0.67	14	0.3	2.10e-41	1.80e+00	3.96e-01	9.87e-06	1.02e+00	2.58e+00	L.1	0.24	17.0	0.46
552	TCS	Intercept	L.2 excl.	0.63	15	0.34	7.02e-53	-6.66e+01	1.91e+01	5.82e-04	-1.04e+02	-2.89e+01	L.2	-1.91	20.0	0.31
553	TCS	Flow_dry	L.2 excl.	0.63	15	0.34	7.02e-53	2.77e-02	3.43e-03	2.29e-14	2.10e-02	3.45e-02	L.2	-1.91	20.0	0.31
554	TCS	Flow_shifted	L.2 excl.	0.63	15	0.34	7.02e-53	5.75e-04	6.24e-04	3.58e-01	-6.55e-04	1.80e-03	L.2	-1.91	20.0	0.31
555	TCS	Temperature	L.2 excl.	0.63	15	0.34	7.02e-53	-1.04e+00	6.02e-01	8.39e-02	-2.23e+00	1.41e-01	L.2	-1.91	20.0	0.31
556	TCS	EC	L.2 excl.	0.63	15	0.34	7.02e-53	3.39e-02	1.09e-02	2.03e-03	1.25e-02	5.53e-02	L.2	-1.91	20.0	0.31
557	TCS	NH4-N	L.2 excl.	0.63	15	0.34	7.02e-53	1.79e+00	3.67e-01	1.95e-06	1.06e+00	2.51e+00	L.2	-1.91	20.0	0.31
558	TCS	Intercept	L.3 excl.	0.62	15	0.34	2.72e-52	-7.45e+01	1.96e+01	1.78e-04	-1.13e+02	-3.59e+01	L.3	-0.21	11.0	0.23
559	TCS	Flow_dry	L.3 excl.	0.62	15	0.34	2.72e-52	2.91e-02	3.59e-03	2.11e-14	2.20e-02	3.62e-02	L.3	-0.21	11.0	0.23
560	TCS	Flow_shifted	L.3 excl.	0.62	15	0.34	2.72e-52	3.01e-04	6.49e-04	6.43e-01	-9.76e-04	1.58e-03	L.3	-0.21	11.0	0.23
561	TCS	Temperature	L.3 excl.	0.62	15	0.34	2.72e-52	-7.93e-01	6.11e-01	1.96e-01	-2.00e+00	4.10e-01	L.3	-0.21	11.0	0.23
562	TCS	EC	L.3 excl.	0.62	15	0.34	2.72e-52	3.92e-02	1.11e-02	4.84e-04	1.73e-02	6.10e-02	L.3	-0.21	11.0	0.23
563	TCS	NH4-N	L.3 excl.	0.62	15	0.34	2.72e-52	1.50e+00	3.84e-01	1.19e-04	7.46e-01	2.26e+00	L.3	-0.21	11.0	0.23
564	TCS	Intercept	L.4 excl.	0.64	14	0.34	1.39e-52	-5.64e+01	1.90e+01	3.31e-03	-9.38e+01	-1.89e+01	L.4	-1.13	22.0	0.34
565	TCS	Flow_dry	L.4 excl.	0.64	14	0.34	1.39e-52	2.70e-02	3.37e-03	4.41e-14	2.04e-02	3.36e-02	L.4	-1.13	22.0	0.34
566	TCS	Flow_shifted	L.4 excl.	0.64	14	0.34	1.39e-52	2.15e-04	6.15e-04	7.27e-01	-9.96e-04	1.43e-03	L.4	-1.13	22.0	0.34
567	TCS	Temperature	L.4 excl.	0.64	14	0.34	1.39e-52	-1.48e+00	6.08e-01	1.53e-02	-2.68e+00	-2.87e-01	L.4	-1.13	22.0	0.34
568	TCS	EC	L.4 excl.	0.64	14	0.34	1.39e-52	4.33e-02	1.08e-02	8.57e-05	2.19e-02	6.46e-02	L.4	-1.13	22.0	0.34
569	TCS	NH4-N	L.4 excl.	0.64	14	0.34	1.39e-52	1.32e+00	3.65e-01	3.50e-04	6.04e-01	2.04e+00	L.4	-1.13	22.0	0.34
570	TCS	Intercept	L.5 excl.	0.63	15	0.34	1.21e-52	-7.50e+01	1.94e+01	1.40e-04	-1.13e+02	-3.68e+01	L.5	-2.28	14.0	0.27
571	TCS	Flow_dry	L.5 excl.	0.63	15	0.34	1.21e-52	2.96e-02	3.54e-03	3.77e-15	2.26e-02	3.66e-02	L.5	-2.28	14.0	0.27
572	TCS	Flow_shifted	L.5 excl.	0.63	15	0.34	1.21e-52	2.04e-04	6.31e-04	7.47e-01	-1.04e-03	1.45e-03	L.5	-2.28	14.0	0.27
573	TCS	Temperature	L.5 excl.	0.63	15	0.34	1.21e-52	-6.87e-01	6.09e-01	2.60e-01	-1.89e+00	5.12e-01	L.5	-2.28	14.0	0.27
574	TCS	EC	L.5 excl.	0.63	15	0.34	1.21e-52	3.34e-02	1.10e-02	2.67e-03	1.17e-02	5.51e-02	L.5	-2.28	14.0	0.27
575	TCS	NH4-N	L.5 excl.	0.63	15	0.34	1.21e-52	1.69e+00	3.68e-01	7.18e-06	9.63e-01	2.41e+00	L.5	-2.28	14.0	0.27
576	TCS	Intercept	L.6 excl.	0.55	16	0.33	6.35e-37	-6.40e+01	2.20e+01	4.08e-03	-1.07e+02	-2.05e+01	L.6	0.59	6.0	0.32
577	TCS	Flow_dry	L.6 excl.	0.55	16	0.33	6.35e-37	2.59e-02	4.15e-03	2.29e-09	1.77e-02	3.40e-02	L.6	0.59	6.0	0.32
578	TCS	Flow_shifted	L.6 excl.	0.55	16	0.33	6.35e-37	5.80e-04	7.14e-04	4.17e-01	-8.26e-04	1.99e-03	L.6	0.59	6.0	0.32
579	TCS	Temperature	L.6 excl.	0.55	16	0.33	6.35e-37	-8.69e-01	6.44e-01	1.78e-01	-2.14e+00	4.00e-01	L.6	0.59	6.0	0.32
580	TCS	EC	L.6 excl.	0.55	16	0.33	6.35e-37	3.74e-02	1.24e-02	2.93e-03	1.29e-02	6.19e-02	L.6	0.59	6.0	0.32
581	TCS	NH4-N	L.6 excl.	0.55	16	0.33	6.35e-37	1.62e+00	3.96e-01	6.07e-05	8.38e-01	2.40e+00	L.6	0.59	6.0	0.32
582	TCS	Intercept	L.7 excl.	0.62	15	0.34	2.83e-51	-7.15e+01	1.96e+01	3.15e-04	-1.10e+02	-3.30e+01	L.7	0.35	6.0	0.14
583	TCS	Flow_dry	L.7 excl.	0.62	15	0.34	2.83e-51	2.88e-02	3.69e-03	1.52e-13	2.15e-02	3.61e-02	L.7	0.35	6.0	0.14
584	TCS	Flow_shifted	L.7 excl.	0.62	15	0.34	2.83e-51	3.12e-04	6.67e-04	6.41e-01	-1.00e-03	1.63e-03	L.7	0.35	6.0	0.14
585	TCS	Temperature	L.7 excl.	0.62	15	0.34	2.83e-51	-8.33e-01	6.13e-01	1.76e-01	-2.04e+00	3.75e-01	L.7	0.35	6.0	0.14
586	TCS	EC	L.7 excl.	0.62	15	0.34	2.83e-51	3.54e-02	1.11e-02	1.65e-03	1.35e-02	5.73e-02	L.7	0.35	6.0	0.14
587	TCS	NH4-N	L.7 excl.	0.62	15	0.34	2.83e-51	1.63e+00	3.71e-01	1.56e-05	9.03e-01	2.36e+00	L.7	0.35	6.0	0.14
588	TCS	Intercept	L.8 excl.	0.62	15	0.34	1.67e-50	-7.75e+01	2.01e+01	1.48e-04	-1.17e+02	-3.79e+01	L.8	0.27	9.0	0.31
589	TCS	Flow_dry	L.8 excl.	0.62	15	0.34	1.67e-50	2.91e-02	3.56e-03	1.43e-14	2.21e-02	3.61e-02	L.8	0.27	9.0	0.31
590	TCS	Flow_shifted	L.8 excl.	0.62	15	0.34	1.67e-50	6.18e-04	6.53e-04	3.45e-01	-6.68e-04	1.90e-03	L.8	0.27	9.0	0.31
591	TCS	Temperature	L.8 excl.	0.62	15	0.34	1.67e-50	-8.39e-01	6.09e-01	1.69e-01	-2.04e+00	3.59e-01	L.8	0.27	9.0	0.31
592	TCS	EC	L.8 excl.	0.62	15	0.34	1.67e-50	3.97e-02	1.13e-02	5.40e-04	1.74e-02	6.19e-02	L.8	0.27	9.0	0.31
593	TCS	NH4-N	L.8 excl.	0.62	15	0.34	1.67e-50	1.62e+00	3.69e-01	1.67e-05	8.94e-01	2.35e+00	L.8	0.27	9.0	0.31
594	TCS	Intercept	L.9 excl.	0.63	15	0.34	1.29e-49	-5.53e+01	2.14e+01	1.05e-02	-9.76e+01	-1.31e+01	L.9	0.29	10.0	0.25
595	TCS	Flow_dry	L.9 excl.	0.63	15	0.34	1.29e-49	2.81e-02	3.54e-03	7.25e-14	2.11e-02	3.51e-02	L.9	0.29	10.0	0.25
596	TCS	Flow_shifted	L.9 excl.	0.63	15	0.34	1.29e-49	3.67e-04	6.43e-04	5.69e-01	-9.00e-04	1.63e-03	L.9	0.29	10.0	0.25
597	TCS	Temperature	L.9 excl.	0.63	15	0.34	1.29e-49	-1.48e+00	7.15e-01	4.00e-02	-2.89e+00	-6.79e-02	L.9	0.29	10.0	0.25
598	TCS	EC	L.9 excl.	0.63	15	0.34	1.29e-49	3.00e-02	1.17e-02	1.08e-02	7.02e-03	5.31e-02	L.9	0.29	10.0	0.25
599	TCS	NH4-N	L.9 excl.	0.63	15	0.34	1.29e-49	1.84e+00	3.91e-01	4.32e-06	1.07e+00	2.61e+00	L.9	0.29	10.0	0.25
600	TCS	Intercept	L.10 excl.	0.64	15	0.33	7.00e-54	-6.12e+01	1.91e+01	1.55e-03	-9.89e+01	-2.35e+01	L.10	-6.04	20.0	0.56
601	TCS	Flow_dry	L.10 excl.	0.64	15	0.33	7.00e-54	2.78e-02	3.40e-03	1.47e-14	2.11e-02	3.45e-02	L.10	-6.04	20.0	0.56
602	TCS	Flow_shifted	L.10 excl.	0.64	15	0.33	7.00e-54	4.82e-04	6.16e-04	4.35e-01	-7.31e-04	1.69e-03	L.10	-6.04	20.0	0.56
603	TCS	Temperature	L.10 excl.	0.64	15	0.33	7.00e-54	-1.34e+00	6.11e-01	2.93e-02	-2.54e+00	-1.36e-01	L.10	-6.04	20.0	0.56
604	TCS	EC	L.10 excl.	0.64	15	0.33	7.00e-54	3.72e-02	1.07e-02	6.32e-04	1.60e-02	5.83e-02	L.10	-6.04	20.0	0.56
605	TCS	NH4-N	L.10 excl.	0.64	15	0.33	7.00e-54	1.70e+00	3.60e-01	3.85e-06	9.90e-01	2.41e+00	L.10	-6.04	20.0	0.56
606	TCS	Intercept	L.11 excl.	0.63	14	0.35	5.29e-46	-1.29e+02	2.12e+01	5.17e-09	-1.71e+02	-8.72e+01	L.11	-0.62	22.0	0.35
607	TCS	Flow_dry	L.11 excl.	0.63	14	0.35	5.29e-46	2.83e-02	3.88e-03	5.61e-12	2.06e-02	3.59e-02	L.11	-0.62	22.0	0.35
608	TCS	Flow_shifted	L.11 excl.	0.63	14	0.35	5.29e-46	1.44e-03	6.40e-04	2.53e-02	1.80e-04	2.70e-03	L.11	-0.62	22.0	0.35
609	TCS	Temperature	L.11 excl.	0.63	14	0.35	5.29e-46	1.94e+00	8.23e-01	1.91e-02	3.22e-01	3.56e+00	L.11	-0.62	22.0	0.35
610	TCS	EC	L.11 excl.	0.63	14	0.35	5.29e-46	2.65e-02	1.10e-02	1.66e-02	4.86e-03	4.81e-02	L.11	-0.62	22.0	0.35
611	TCS	NH4-N	L.11 excl.	0.63	14	0.35	5.29e-46	1.99e+00	3.78e-01	3.41e-07	1.24e+00	2.74e+00	L.11	-0.62	22.0	0.35
612	TCS	Intercept	L.12 excl.	0.62	13	0.32	4.16e-48	-1.11e+02	1.89e+01	1.35e-08	-1.49e+02	-7.40e+01	L.12	-0.37	36.0	0.45
613	TCS	Flow_dry	L.12 excl.	0.62	13	0.32	4.16e-48	2.87e-02	3.16e-03	4.46e-17	2.24e-02	3.49e-02	L.12	-0.37	36.0	0.45
614	TCS	Flow_shifted	L.12 excl.	0.62	13	0.32	4.16e-48	1.32e-03	6.35e-04	3.87e-02	6.93e-05	2.57e-03	L.12	-0.37	36.0	0.45
615	TCS	Temperature	L.12 excl.	0.62	13	0.32	4.16e-48	2.00e-01	5.65e-01	7.24e-01	-9.14e-01	1.31e+00	L.12	-0.37	36.0	0.45
616	TCS	EC	L.12 excl.	0.62	13	0.32	4.16e-48	4.93e-02	1.22e-02	7.21e-05	2.53e-02	7.34e-02	L.12	-0.37	36.0	0.45
617	TCS	NH4-N	L.12 excl.	0.62	13	0.32	4.16e-48	2.45e+00	3.99e-01	3.40e-09	1.67e+00	3.24e+00	L.12	-0.37	36.0	0.45
618	TCS	Intercept	L.13 excl.	0.62	15	0.33	5.76e-51	-6.53e+01	1.97e+01	1.04e-03	-1.04e+02	-2.66e+01	L.13	-17.18	14.0	0.61
619	TCS	Flow_dry	L.13 excl.	0.62	15	0.33	5.76e-51	2.72e-02	3.55e-03	4.39e-13	2.02e-02	3.42e-02	L.13	-17.18	14.0	0.61
620	TCS	Flow_shifted	L.13 excl.	0.62	15	0.33	5.76e-51	1.39e-04	6.36e-04	8.27e-01	-1.11e-03	1.39e-03	L.13	-17.18	14.0	0.61
621	TCS	Temperature	L.13 excl.	0.62	15	0.33	5.76e-51	-9.64e-01	6.05e-01	1.12e-01	-2.16e+00	2.28e-01	L.13	-17.18	14.0	0.61
622	TCS	EC	L.13 excl.	0.62	15	0.33	5.76e-51	4.38e-02	1.15e-02	1.73e-04	2.12e-02	6.64e-02	L.13	-17.18	14.0	0.61
623	TCS	NH4-N	L.13 excl.	0.62	15	0.33	5.76e-51	1.33e+00	3.91e-01	7.49e-04	5.64e-01	2.10e+00	L.13	-17.18	14.0	0.61
624	DPG	Intercept	L.1 excl.	0.65	629	0.44	9.51e-41	-6.88e+03	7.79e+02	8.67e-16	-8.42e+03	-5.34e+03	L.1	-6.32	680.0	0.94
625	DPG	Flow_dry	L.1 excl.	0.65	629	0.44	9.51e-41	8.39e-01	1.94e-01	2.53e-05	4.56e-01	1.22e+00	L.1	-6.32	680.0	0.94
626	DPG	Temperature	L.1 excl.	0.65	629	0.44	9.51e-41	2.47e+02	2.61e+01	1.63e-17	1.95e+02	2.98e+02	L.1	-6.32	680.0	0.94
627	DPG	SAC	L.1 excl.	0.65	629	0.44	9.51e-41	3.26e+01	3.70e+00	1.03e-15	2.53e+01	3.99e+01	L.1	-6.32	680.0	0.94
628	DPG	NH4-N	L.1 excl.	0.65	629	0.44	9.51e-41	-1.41e+02	2.03e+01	5.85e-11	-1.81e+02	-1.01e+02	L.1	-6.32	680.0	0.94
629	DPG	Intercept	L.2 excl.	0.61	600	0.5	3.39e-52	-5.18e+03	6.62e+02	1.22e-13	-6.49e+03	-3.88e+03	L.2	-9.35	904.0	0.83
630	DPG	Flow_dry	L.2 excl.	0.61	600	0.5	3.39e-52	4.28e-01	1.56e-01	6.54e-03	1.21e-01	7.35e-01	L.2	-9.35	904.0	0.83
631	DPG	Temperature	L.2 excl.	0.61	600	0.5	3.39e-52	2.05e+02	2.35e+01	2.98e-16	1.59e+02	2.51e+02	L.2	-9.35	904.0	0.83
632	DPG	SAC	L.2 excl.	0.61	600	0.5	3.39e-52	3.63e+01	3.00e+00	3.92e-27	3.04e+01	4.22e+01	L.2	-9.35	904.0	0.83
633	DPG	NH4-N	L.2 excl.	0.61	600	0.5	3.39e-52	-1.39e+02	1.65e+01	2.78e-15	-1.72e+02	-1.06e+02	L.2	-9.35	904.0	0.83
634	DPG	Intercept	L.3 excl.	0.64	545	0.46	1.27e-56	-4.67e+03	6.23e+02	1.12e-12	-5.90e+03	-3.44e+03	L.3	-0.02	1744.0	0.82
635	DPG	Flow_dry	L.3 excl.	0.64	545	0.46	1.27e-56	3.87e-01	1.45e-01	8.37e-03	1.00e-01	6.73e-01	L.3	-0.02	1744.0	0.82
636	DPG	Temperature	L.3 excl.	0.64	545	0.46	1.27e-56	1.83e+02	2.15e+01	1.32e-15	1.41e+02	2.26e+02	L.3	-0.02	1744.0	0.82
637	DPG	SAC	L.3 excl.	0.64	545	0.46	1.27e-56	3.58e+01	2.73e+00	1.66e-30	3.04e+01	4.11e+01	L.3	-0.02	1744.0	0.82
638	DPG	NH4-N	L.3 excl.	0.64	545	0.46	1.27e-56	-1.35e+02	1.50e+01	4.26e-17	-1.65e+02	-1.06e+02	L.3	-0.02	1744.0	0.82
639	DPG	Intercept	L.4 excl.	0.59	618	0.53	3.09e-47	-4.76e+03	7.04e+02	9.60e-11	-6.14e+03	-3.37e+03	L.4	-1.61	294.0	0.15
640	DPG	Flow_dry	L.4 excl.	0.59	618	0.53	3.09e-47	3.99e-01	1.63e-01	1.51e-02	7.78e-02	7.20e-01	L.4	-1.61	294.0	0.15
641	DPG	Temperature	L.4 excl.	0.59	618	0.53	3.09e-47	1.86e+02	2.46e+01	6.62e-13	1.38e+02	2.35e+02	L.4	-1.61	294.0	0.15
642	DPG	SAC	L.4 excl.	0.59	618	0.53	3.09e-47	3.60e+01	3.09e+00	2.18e-25	3.00e+01	4.21e+01	L.4	-1.61	294.0	0.15
643	DPG	NH4-N	L.4 excl.	0.59	618	0.53	3.09e-47	-1.38e+02	1.71e+01	2.75e-14	-1.72e+02	-1.04e+02	L.4	-1.61	294.0	0.15
644	DPG	Intercept	L.5 excl.	0.59	606	0.51	1.61e-49	-5.24e+03	6.85e+02	3.95e-13	-6.58e+03	-3.89e+03	L.5	-0.91	573.0	0.25
645	DPG	Flow_dry	L.5 excl.	0.59	606	0.51	1.61e-49	4.66e-01	1.59e-01	3.76e-03	1.52e-01	7.80e-01	L.5	-0.91	573.0	0.25
646	DPG	Temperature	L.5 excl.	0.59	606	0.51	1.61e-49	2.01e+02	2.38e+01	2.37e-15	1.54e+02	2.48e+02	L.5	-0.91	573.0	0.25
647	DPG	SAC	L.5 excl.	0.59	606	0.51	1.61e-49	3.62e+01	3.05e+00	3.13e-26	3.02e+01	4.22e+01	L.5	-0.91	573.0	0.25
648	DPG	NH4-N	L.5 excl.	0.59	606	0.51	1.61e-49	-1.38e+02	1.68e+01	1.21e-14	-1.71e+02	-1.05e+02	L.5	-0.91	573.0	0.25
649	DPG	Intercept	L.6 excl.	0.57	651	0.5	3.12e-40	-4.80e+03	7.63e+02	1.57e-09	-6.30e+03	-3.30e+03	L.6	0.34	182.0	0.31
650	DPG	Flow_dry	L.6 excl.	0.57	651	0.5	3.12e-40	3.67e-01	1.87e-01	5.16e-02	-2.52e-03	7.36e-01	L.6	0.34	182.0	0.31
651	DPG	Temperature	L.6 excl.	0.57	651	0.5	3.12e-40	1.95e+02	2.52e+01	3.30e-13	1.46e+02	2.45e+02	L.6	0.34	182.0	0.31
652	DPG	SAC	L.6 excl.	0.57	651	0.5	3.12e-40	3.63e+01	3.29e+00	5.84e-23	2.98e+01	4.28e+01	L.6	0.34	182.0	0.31
653	DPG	NH4-N	L.6 excl.	0.57	651	0.5	3.12e-40	-1.40e+02	1.83e+01	6.09e-13	-1.76e+02	-1.04e+02	L.6	0.34	182.0	0.31
654	DPG	Intercept	L.7 excl.	0.64	535	0.47	6.03e-56	-3.37e+03	6.18e+02	1.14e-07	-4.59e+03	-2.15e+03	L.7	-6.56	1756.0	0.56
655	DPG	Flow_dry	L.7 excl.	0.64	535	0.47	6.03e-56	6.27e-02	1.46e-01	6.69e-01	-2.26e-01	3.51e-01	L.7	-6.56	1756.0	0.56
656	DPG	Temperature	L.7 excl.	0.64	535	0.47	6.03e-56	1.62e+02	2.09e+01	1.83e-13	1.21e+02	2.04e+02	L.7	-6.56	1756.0	0.56
657	DPG	SAC	L.7 excl.	0.64	535	0.47	6.03e-56	3.81e+01	2.68e+00	3.12e-34	3.28e+01	4.33e+01	L.7	-6.56	1756.0	0.56
658	DPG	NH4-N	L.7 excl.	0.64	535	0.47	6.03e-56	-1.42e+02	1.47e+01	5.64e-19	-1.71e+02	-1.13e+02	L.7	-6.56	1756.0	0.56
659	DPG	Intercept	L.8 excl.	0.6	614	0.5	2.44e-49	-5.10e+03	6.83e+02	1.29e-12	-6.44e+03	-3.75e+03	L.8	-2.94	327.0	0.43
660	DPG	Flow_dry	L.8 excl.	0.6	614	0.5	2.44e-49	4.60e-01	1.62e-01	4.77e-03	1.42e-01	7.78e-01	L.8	-2.94	327.0	0.43
661	DPG	Temperature	L.8 excl.	0.6	614	0.5	2.44e-49	1.94e+02	2.37e+01	1.27e-14	1.47e+02	2.40e+02	L.8	-2.94	327.0	0.43
662	DPG	SAC	L.8 excl.	0.6	614	0.5	2.44e-49	3.59e+01	3.07e+00	1.17e-25	2.99e+01	4.20e+01	L.8	-2.94	327.0	0.43
663	DPG	NH4-N	L.8 excl.	0.6	614	0.5	2.44e-49	-1.36e+02	1.69e+01	3.05e-14	-1.70e+02	-1.03e+02	L.8	-2.94	327.0	0.43
664	DPG	Intercept	L.9 excl.	0.6	621	0.5	5.14e-48	-5.41e+03	7.24e+02	1.42e-12	-6.83e+03	-3.98e+03	L.9	-4.97	400.0	0.49
665	DPG	Flow_dry	L.9 excl.	0.6	621	0.5	5.14e-48	3.97e-01	1.63e-01	1.53e-02	7.67e-02	7.17e-01	L.9	-4.97	400.0	0.49
666	DPG	Temperature	L.9 excl.	0.6	621	0.5	5.14e-48	2.20e+02	2.82e+01	1.81e-13	1.64e+02	2.75e+02	L.9	-4.97	400.0	0.49
667	DPG	SAC	L.9 excl.	0.6	621	0.5	5.14e-48	3.73e+01	3.17e+00	1.17e-25	3.10e+01	4.35e+01	L.9	-4.97	400.0	0.49
668	DPG	NH4-N	L.9 excl.	0.6	621	0.5	5.14e-48	-1.45e+02	1.77e+01	1.46e-14	-1.80e+02	-1.10e+02	L.9	-4.97	400.0	0.49
669	DPG	Intercept	L.10 excl.	0.59	613	0.5	1.78e-48	-5.10e+03	6.77e+02	8.12e-13	-6.43e+03	-3.77e+03	L.10	-60.0	370.0	1.06
670	DPG	Flow_dry	L.10 excl.	0.59	613	0.5	1.78e-48	3.91e-01	1.62e-01	1.63e-02	7.26e-02	7.10e-01	L.10	-60.0	370.0	1.06
671	DPG	Temperature	L.10 excl.	0.59	613	0.5	1.78e-48	2.04e+02	2.47e+01	7.04e-15	1.56e+02	2.53e+02	L.10	-60.0	370.0	1.06
672	DPG	SAC	L.10 excl.	0.59	613	0.5	1.78e-48	3.76e+01	3.30e+00	1.26e-24	3.11e+01	4.41e+01	L.10	-60.0	370.0	1.06
673	DPG	NH4-N	L.10 excl.	0.59	613	0.5	1.78e-48	-1.46e+02	1.82e+01	3.70e-14	-1.82e+02	-1.10e+02	L.10	-60.0	370.0	1.06
674	DPG	Intercept	L.11 excl.	0.6	638	0.54	7.07e-44	-3.86e+03	8.29e+02	5.45e-06	-5.49e+03	-2.23e+03	L.11	0.2	454.0	0.34
675	DPG	Flow_dry	L.11 excl.	0.6	638	0.54	7.07e-44	3.35e-01	1.83e-01	6.93e-02	-2.67e-02	6.96e-01	L.11	0.2	454.0	0.34
676	DPG	Temperature	L.11 excl.	0.6	638	0.54	7.07e-44	1.47e+02	3.32e+01	1.52e-05	8.13e+01	2.12e+02	L.11	0.2	454.0	0.34
677	DPG	SAC	L.11 excl.	0.6	638	0.54	7.07e-44	3.82e+01	3.56e+00	6.17e-22	3.12e+01	4.52e+01	L.11	0.2	454.0	0.34
678	DPG	NH4-N	L.11 excl.	0.6	638	0.54	7.07e-44	-1.42e+02	1.92e+01	2.42e-12	-1.80e+02	-1.04e+02	L.11	0.2	454.0	0.34
679	DPG	Intercept	L.12 excl.	0.44	565	0.53	4.99e-30	-4.80e+03	6.37e+02	9.89e-13	-6.05e+03	-3.54e+03	L.12	0.44	1057.0	0.37
680	DPG	Flow_dry	L.12 excl.	0.44	565	0.53	4.99e-30	5.01e-01	1.55e-01	1.43e-03	1.95e-01	8.07e-01	L.12	0.44	1057.0	0.37
681	DPG	Temperature	L.12 excl.	0.44	565	0.53	4.99e-30	1.76e+02	2.35e+01	1.24e-12	1.30e+02	2.22e+02	L.12	0.44	1057.0	0.37
682	DPG	SAC	L.12 excl.	0.44	565	0.53	4.99e-30	2.78e+01	3.49e+00	6.88e-14	2.09e+01	3.46e+01	L.12	0.44	1057.0	0.37
683	DPG	NH4-N	L.12 excl.	0.44	565	0.53	4.99e-30	-8.30e+01	1.84e+01	1.03e-05	-1.19e+02	-4.67e+01	L.12	0.44	1057.0	0.37
684	DPG	Intercept	L.13 excl.	0.63	589	0.5	2.25e-53	-5.59e+03	6.66e+02	3.24e-15	-6.90e+03	-4.28e+03	L.13	-4.02	1014.0	0.58
685	DPG	Flow_dry	L.13 excl.	0.63	589	0.5	2.25e-53	6.29e-01	1.62e-01	1.28e-04	3.11e-01	9.48e-01	L.13	-4.02	1014.0	0.58
686	DPG	Temperature	L.13 excl.	0.63	589	0.5	2.25e-53	1.93e+02	2.27e+01	1.53e-15	1.48e+02	2.37e+02	L.13	-4.02	1014.0	0.58
687	DPG	SAC	L.13 excl.	0.63	589	0.5	2.25e-53	3.38e+01	2.99e+00	2.42e-24	2.79e+01	3.97e+01	L.13	-4.02	1014.0	0.58
688	DPG	NH4-N	L.13 excl.	0.63	589	0.5	2.25e-53	-1.27e+02	1.64e+01	2.47e-13	-1.59e+02	-9.47e+01	L.13	-4.02	1014.0	0.58
689	6PPDQ	Intercept	L.1 excl.	0.68	15	0.28	7.26e-43	-1.46e+02	2.05e+01	2.51e-11	-1.86e+02	-1.05e+02	L.1	0.02	14.0	0.38
690	6PPDQ	Flow_dry	L.1 excl.	0.68	15	0.28	7.26e-43	3.39e-02	4.98e-03	1.44e-10	2.41e-02	4.37e-02	L.1	0.02	14.0	0.38
691	6PPDQ	Temperature	L.1 excl.	0.68	15	0.28	7.26e-43	3.61e+00	6.83e-01	3.61e-07	2.26e+00	4.96e+00	L.1	0.02	14.0	0.38
692	6PPDQ	SAC	L.1 excl.	0.68	15	0.28	7.26e-43	9.13e-01	9.39e-02	3.20e-18	7.28e-01	1.10e+00	L.1	0.02	14.0	0.38
693	6PPDQ	NH4-N	L.1 excl.	0.68	15	0.28	7.26e-43	-4.46e+00	5.15e-01	2.88e-15	-5.48e+00	-3.44e+00	L.1	0.02	14.0	0.38
694	6PPDQ	Intercept	L.2 excl.	0.67	15	0.3	2.02e-60	-1.11e+02	1.71e+01	4.65e-10	-1.45e+02	-7.73e+01	L.2	-0.07	11.0	0.2
695	6PPDQ	Flow_dry	L.2 excl.	0.67	15	0.3	2.02e-60	2.58e-02	3.95e-03	3.61e-10	1.80e-02	3.36e-02	L.2	-0.07	11.0	0.2
696	6PPDQ	Temperature	L.2 excl.	0.67	15	0.3	2.02e-60	2.72e+00	6.06e-01	1.07e-05	1.53e+00	3.91e+00	L.2	-0.07	11.0	0.2
697	6PPDQ	SAC	L.2 excl.	0.67	15	0.3	2.02e-60	1.04e+00	7.52e-02	7.09e-33	8.91e-01	1.19e+00	L.2	-0.07	11.0	0.2
698	6PPDQ	NH4-N	L.2 excl.	0.67	15	0.3	2.02e-60	-4.79e+00	4.16e-01	5.49e-25	-5.61e+00	-3.97e+00	L.2	-0.07	11.0	0.2
699	6PPDQ	Intercept	L.3 excl.	0.69	14	0.28	1.72e-64	-1.31e+02	1.71e+01	4.42e-13	-1.64e+02	-9.70e+01	L.3	-6.81	30.0	0.73
700	6PPDQ	Flow_dry	L.3 excl.	0.69	14	0.28	1.72e-64	2.95e-02	3.91e-03	7.33e-13	2.18e-02	3.72e-02	L.3	-6.81	30.0	0.73
701	6PPDQ	Temperature	L.3 excl.	0.69	14	0.28	1.72e-64	3.22e+00	5.89e-01	1.06e-07	2.06e+00	4.39e+00	L.3	-6.81	30.0	0.73
702	6PPDQ	SAC	L.3 excl.	0.69	14	0.28	1.72e-64	1.02e+00	7.24e-02	1.17e-33	8.75e-01	1.16e+00	L.3	-6.81	30.0	0.73
703	6PPDQ	NH4-N	L.3 excl.	0.69	14	0.28	1.72e-64	-4.77e+00	4.00e-01	2.19e-26	-5.56e+00	-3.98e+00	L.3	-6.81	30.0	0.73
704	6PPDQ	Intercept	L.4 excl.	0.69	14	0.29	2.25e-61	-8.03e+01	1.66e+01	2.31e-06	-1.13e+02	-4.76e+01	L.4	-7.39	27.0	0.33
705	6PPDQ	Flow_dry	L.4 excl.	0.69	14	0.29	2.25e-61	2.17e-02	3.77e-03	2.53e-08	1.43e-02	2.91e-02	L.4	-7.39	27.0	0.33
706	6PPDQ	Temperature	L.4 excl.	0.69	14	0.29	2.25e-61	1.69e+00	5.78e-01	3.73e-03	5.54e-01	2.83e+00	L.4	-7.39	27.0	0.33
707	6PPDQ	SAC	L.4 excl.	0.69	14	0.29	2.25e-61	1.07e+00	7.07e-02	5.82e-37	9.28e-01	1.21e+00	L.4	-7.39	27.0	0.33
708	6PPDQ	NH4-N	L.4 excl.	0.69	14	0.29	2.25e-61	-5.00e+00	3.92e-01	5.73e-29	-5.77e+00	-4.22e+00	L.4	-7.39	27.0	0.33
709	6PPDQ	Intercept	L.5 excl.	0.65	14	0.3	2.00e-57	-1.05e+02	1.74e+01	6.05e-09	-1.39e+02	-7.06e+01	L.5	-0.1	17.0	0.18
710	6PPDQ	Flow_dry	L.5 excl.	0.65	14	0.3	2.00e-57	2.51e-02	3.97e-03	1.13e-09	1.73e-02	3.29e-02	L.5	-0.1	17.0	0.18
711	6PPDQ	Temperature	L.5 excl.	0.65	14	0.3	2.00e-57	2.50e+00	6.05e-01	4.76e-05	1.31e+00	3.70e+00	L.5	-0.1	17.0	0.18
712	6PPDQ	SAC	L.5 excl.	0.65	14	0.3	2.00e-57	1.03e+00	7.54e-02	1.55e-32	8.86e-01	1.18e+00	L.5	-0.1	17.0	0.18
713	6PPDQ	NH4-N	L.5 excl.	0.65	14	0.3	2.00e-57	-4.77e+00	4.17e-01	8.92e-25	-5.59e+00	-3.95e+00	L.5	-0.1	17.0	0.18
714	6PPDQ	Intercept	L.6 excl.	0.63	15	0.29	6.99e-47	-9.89e+01	1.93e+01	6.29e-07	-1.37e+02	-6.09e+01	L.6	0.51	7.0	0.25
715	6PPDQ	Flow_dry	L.6 excl.	0.63	15	0.29	6.99e-47	2.30e-02	4.64e-03	1.38e-06	1.39e-02	3.22e-02	L.6	0.51	7.0	0.25
716	6PPDQ	Temperature	L.6 excl.	0.63	15	0.29	6.99e-47	2.56e+00	6.38e-01	8.00e-05	1.31e+00	3.82e+00	L.6	0.51	7.0	0.25
717	6PPDQ	SAC	L.6 excl.	0.63	15	0.29	6.99e-47	1.06e+00	8.07e-02	2.02e-29	8.97e-01	1.22e+00	L.6	0.51	7.0	0.25
718	6PPDQ	NH4-N	L.6 excl.	0.63	15	0.29	6.99e-47	-4.93e+00	4.50e-01	1.31e-22	-5.81e+00	-4.04e+00	L.6	0.51	7.0	0.25
719	6PPDQ	Intercept	L.7 excl.	0.67	14	0.29	2.60e-60	-8.45e+01	1.73e+01	1.82e-06	-1.19e+02	-5.04e+01	L.7	-3.99	27.0	0.31
720	6PPDQ	Flow_dry	L.7 excl.	0.67	14	0.29	2.60e-60	2.04e-02	4.01e-03	7.40e-07	1.25e-02	2.82e-02	L.7	-3.99	27.0	0.31
721	6PPDQ	Temperature	L.7 excl.	0.67	14	0.29	2.60e-60	2.11e+00	5.83e-01	3.52e-04	9.64e-01	3.26e+00	L.7	-3.99	27.0	0.31
722	6PPDQ	SAC	L.7 excl.	0.67	14	0.29	2.60e-60	1.07e+00	7.24e-02	3.98e-36	9.29e-01	1.21e+00	L.7	-3.99	27.0	0.31
723	6PPDQ	NH4-N	L.7 excl.	0.67	14	0.29	2.60e-60	-4.87e+00	3.99e-01	2.79e-27	-5.65e+00	-4.08e+00	L.7	-3.99	27.0	0.31
724	6PPDQ	Intercept	L.8 excl.	0.66	15	0.29	1.36e-58	-1.10e+02	1.74e+01	1.06e-09	-1.45e+02	-7.61e+01	L.8	-1.15	10.0	0.3
725	6PPDQ	Flow_dry	L.8 excl.	0.66	15	0.29	1.36e-58	2.61e-02	4.03e-03	4.73e-10	1.82e-02	3.41e-02	L.8	-1.15	10.0	0.3
726	6PPDQ	Temperature	L.8 excl.	0.66	15	0.29	1.36e-58	2.60e+00	6.03e-01	2.23e-05	1.42e+00	3.79e+00	L.8	-1.15	10.0	0.3
727	6PPDQ	SAC	L.8 excl.	0.66	15	0.29	1.36e-58	1.04e+00	7.58e-02	1.41e-32	8.95e-01	1.19e+00	L.8	-1.15	10.0	0.3
728	6PPDQ	NH4-N	L.8 excl.	0.66	15	0.29	1.36e-58	-4.82e+00	4.20e-01	8.22e-25	-5.64e+00	-3.99e+00	L.8	-1.15	10.0	0.3
729	6PPDQ	Intercept	L.9 excl.	0.68	15	0.3	7.32e-59	-1.23e+02	1.85e+01	2.36e-10	-1.59e+02	-8.61e+01	L.9	-3.43	13.0	0.28
730	6PPDQ	Flow_dry	L.9 excl.	0.68	15	0.3	7.32e-59	2.50e-02	4.01e-03	2.07e-09	1.71e-02	3.29e-02	L.9	-3.43	13.0	0.28
731	6PPDQ	Temperature	L.9 excl.	0.68	15	0.3	7.32e-59	3.41e+00	7.22e-01	3.84e-06	1.99e+00	4.83e+00	L.9	-3.43	13.0	0.28
732	6PPDQ	SAC	L.9 excl.	0.68	15	0.3	7.32e-59	1.08e+00	7.76e-02	6.02e-33	9.31e-01	1.24e+00	L.9	-3.43	13.0	0.28
733	6PPDQ	NH4-N	L.9 excl.	0.68	15	0.3	7.32e-59	-5.09e+00	4.37e-01	3.41e-25	-5.95e+00	-4.23e+00	L.9	-3.43	13.0	0.28
734	6PPDQ	Intercept	L.10 excl.	0.65	15	0.29	9.67e-57	-1.09e+02	1.74e+01	1.77e-09	-1.43e+02	-7.46e+01	L.10	-1.14	2.0	0.12
735	6PPDQ	Flow_dry	L.10 excl.	0.65	15	0.29	9.67e-57	2.58e-02	4.06e-03	9.59e-10	1.78e-02	3.38e-02	L.10	-1.14	2.0	0.12
736	6PPDQ	Temperature	L.10 excl.	0.65	15	0.29	9.67e-57	2.61e+00	6.37e-01	5.66e-05	1.35e+00	3.86e+00	L.10	-1.14	2.0	0.12
737	6PPDQ	SAC	L.10 excl.	0.65	15	0.29	9.67e-57	1.03e+00	8.21e-02	1.34e-28	8.73e-01	1.20e+00	L.10	-1.14	2.0	0.12
738	6PPDQ	NH4-N	L.10 excl.	0.65	15	0.29	9.67e-57	-4.77e+00	4.57e-01	1.92e-21	-5.67e+00	-3.87e+00	L.10	-1.14	2.0	0.12
739	6PPDQ	Intercept	L.11 excl.	0.65	15	0.32	1.44e-50	-9.75e+01	1.99e+01	1.89e-06	-1.37e+02	-5.82e+01	L.11	0.43	13.0	0.19
740	6PPDQ	Flow_dry	L.11 excl.	0.65	15	0.32	1.44e-50	2.54e-02	4.41e-03	2.71e-08	1.67e-02	3.41e-02	L.11	0.43	13.0	0.19
741	6PPDQ	Temperature	L.11 excl.	0.65	15	0.32	1.44e-50	2.06e+00	7.97e-01	1.04e-02	4.90e-01	3.63e+00	L.11	0.43	13.0	0.19
742	6PPDQ	SAC	L.11 excl.	0.65	15	0.32	1.44e-50	1.05e+00	8.56e-02	5.73e-27	8.86e-01	1.22e+00	L.11	0.43	13.0	0.19
743	6PPDQ	NH4-N	L.11 excl.	0.65	15	0.32	1.44e-50	-4.87e+00	4.61e-01	2.04e-21	-5.77e+00	-3.96e+00	L.11	0.43	13.0	0.19
744	6PPDQ	Intercept	L.12 excl.	0.66	13	0.28	1.51e-54	-1.10e+02	1.56e+01	2.07e-11	-1.40e+02	-7.89e+01	L.12	0.16	36.0	0.46
745	6PPDQ	Flow_dry	L.12 excl.	0.66	13	0.28	1.51e-54	2.15e-02	3.80e-03	4.11e-08	1.41e-02	2.90e-02	L.12	0.16	36.0	0.46
746	6PPDQ	Temperature	L.12 excl.	0.66	13	0.28	1.51e-54	2.94e+00	5.65e-01	4.30e-07	1.82e+00	4.05e+00	L.12	0.16	36.0	0.46
747	6PPDQ	SAC	L.12 excl.	0.66	13	0.28	1.51e-54	1.07e+00	8.37e-02	7.41e-29	9.03e-01	1.23e+00	L.12	0.16	36.0	0.46
748	6PPDQ	NH4-N	L.12 excl.	0.66	13	0.28	1.51e-54	-3.77e+00	4.44e-01	2.12e-15	-4.64e+00	-2.90e+00	L.12	0.16	36.0	0.46
749	6PPDQ	Intercept	L.13 excl.	0.69	14	0.29	1.86e-62	-1.19e+02	1.72e+01	3.00e-11	-1.53e+02	-8.56e+01	L.13	-1.61	22.0	0.42
750	6PPDQ	Flow_dry	L.13 excl.	0.69	14	0.29	1.86e-62	2.91e-02	4.09e-03	1.06e-11	2.11e-02	3.72e-02	L.13	-1.61	22.0	0.42
751	6PPDQ	Temperature	L.13 excl.	0.69	14	0.29	1.86e-62	2.61e+00	5.83e-01	1.13e-05	1.46e+00	3.76e+00	L.13	-1.61	22.0	0.42
752	6PPDQ	SAC	L.13 excl.	0.69	14	0.29	1.86e-62	1.01e+00	7.47e-02	1.23e-31	8.62e-01	1.16e+00	L.13	-1.61	22.0	0.42
753	6PPDQ	NH4-N	L.13 excl.	0.69	14	0.29	1.86e-62	-4.67e+00	4.12e-01	2.30e-24	-5.48e+00	-3.86e+00	L.13	-1.61	22.0	0.42
754	HMMM	Intercept	L.1 excl.	0.58	470	0.4	6.07e-33	-4.94e+03	5.82e+02	6.80e-15	-6.09e+03	-3.80e+03	L.1	0.21	380.0	0.44
755	HMMM	Flow_dry	L.1 excl.	0.58	470	0.4	6.07e-33	1.45e+00	1.45e-01	5.54e-19	1.16e+00	1.73e+00	L.1	0.21	380.0	0.44
756	HMMM	Temperature	L.1 excl.	0.58	470	0.4	6.07e-33	6.25e+01	1.95e+01	1.57e-03	2.41e+01	1.01e+02	L.1	0.21	380.0	0.44
757	HMMM	SAC	L.1 excl.	0.58	470	0.4	6.07e-33	9.27e+00	2.77e+00	9.79e-04	3.81e+00	1.47e+01	L.1	0.21	380.0	0.44
758	HMMM	NH4-N	L.1 excl.	0.58	470	0.4	6.07e-33	-4.57e+01	1.52e+01	2.93e-03	-7.57e+01	-1.58e+01	L.1	0.21	380.0	0.44
759	HMMM	Intercept	L.2 excl.	0.56	436	0.41	7.86e-46	-3.96e+03	4.81e+02	8.56e-15	-4.91e+03	-3.01e+03	L.2	-0.04	399.0	0.25
760	HMMM	Flow_dry	L.2 excl.	0.56	436	0.41	7.86e-46	1.16e+00	1.13e-01	6.07e-21	9.39e-01	1.39e+00	L.2	-0.04	399.0	0.25
761	HMMM	Temperature	L.2 excl.	0.56	436	0.41	7.86e-46	4.83e+01	1.70e+01	4.89e-03	1.48e+01	8.19e+01	L.2	-0.04	399.0	0.25
762	HMMM	SAC	L.2 excl.	0.56	436	0.41	7.86e-46	1.41e+01	2.18e+00	4.41e-10	9.83e+00	1.84e+01	L.2	-0.04	399.0	0.25
763	HMMM	NH4-N	L.2 excl.	0.56	436	0.41	7.86e-46	-6.54e+01	1.20e+01	1.19e-07	-8.91e+01	-4.18e+01	L.2	-0.04	399.0	0.25
764	HMMM	Intercept	L.3 excl.	0.58	433	0.4	3.74e-47	-4.38e+03	4.95e+02	1.40e-16	-5.36e+03	-3.41e+03	L.3	-3.96	586.0	0.53
765	HMMM	Flow_dry	L.3 excl.	0.58	433	0.4	3.74e-47	1.23e+00	1.16e-01	4.39e-22	9.99e-01	1.45e+00	L.3	-3.96	586.0	0.53
766	HMMM	Temperature	L.3 excl.	0.58	433	0.4	3.74e-47	6.15e+01	1.71e+01	3.81e-04	2.79e+01	9.52e+01	L.3	-3.96	586.0	0.53
767	HMMM	SAC	L.3 excl.	0.58	433	0.4	3.74e-47	1.40e+01	2.17e+00	5.54e-10	9.70e+00	1.82e+01	L.3	-3.96	586.0	0.53
768	HMMM	NH4-N	L.3 excl.	0.58	433	0.4	3.74e-47	-6.60e+01	1.19e+01	7.64e-08	-8.95e+01	-4.25e+01	L.3	-3.96	586.0	0.53
769	HMMM	Intercept	L.4 excl.	0.57	416	0.41	2.63e-45	-3.32e+03	4.73e+02	2.13e-11	-4.25e+03	-2.39e+03	L.4	-3.33	747.0	0.38
770	HMMM	Flow_dry	L.4 excl.	0.57	416	0.41	2.63e-45	1.06e+00	1.10e-01	4.11e-19	8.48e-01	1.28e+00	L.4	-3.33	747.0	0.38
771	HMMM	Temperature	L.4 excl.	0.57	416	0.41	2.63e-45	2.89e+01	1.65e+01	8.13e-02	-3.62e+00	6.14e+01	L.4	-3.33	747.0	0.38
772	HMMM	SAC	L.4 excl.	0.57	416	0.41	2.63e-45	1.50e+01	2.08e+00	5.56e-12	1.10e+01	1.91e+01	L.4	-3.33	747.0	0.38
773	HMMM	NH4-N	L.4 excl.	0.57	416	0.41	2.63e-45	-7.21e+01	1.15e+01	1.49e-09	-9.48e+01	-4.95e+01	L.4	-3.33	747.0	0.38
774	HMMM	Intercept	L.5 excl.	0.58	428	0.4	1.15e-47	-4.38e+03	4.83e+02	3.04e-17	-5.33e+03	-3.43e+03	L.5	-0.89	763.0	0.52
775	HMMM	Flow_dry	L.5 excl.	0.58	428	0.4	1.15e-47	1.21e+00	1.12e-01	1.08e-22	9.92e-01	1.43e+00	L.5	-0.89	763.0	0.52
776	HMMM	Temperature	L.5 excl.	0.58	428	0.4	1.15e-47	6.16e+01	1.68e+01	2.92e-04	2.86e+01	9.47e+01	L.5	-0.89	763.0	0.52
777	HMMM	SAC	L.5 excl.	0.58	428	0.4	1.15e-47	1.47e+01	2.15e+00	5.72e-11	1.05e+01	1.90e+01	L.5	-0.89	763.0	0.52
778	HMMM	NH4-N	L.5 excl.	0.58	428	0.4	1.15e-47	-6.76e+01	1.19e+01	3.29e-08	-9.10e+01	-4.42e+01	L.5	-0.89	763.0	0.52
779	HMMM	Intercept	L.6 excl.	0.49	464	0.39	2.37e-32	-3.78e+03	5.44e+02	4.04e-11	-4.85e+03	-2.71e+03	L.6	-0.46	205.0	0.46
780	HMMM	Flow_dry	L.6 excl.	0.49	464	0.39	2.37e-32	1.08e+00	1.34e-01	4.55e-14	8.14e-01	1.34e+00	L.6	-0.46	205.0	0.46
781	HMMM	Temperature	L.6 excl.	0.49	464	0.39	2.37e-32	5.46e+01	1.80e+01	2.74e-03	1.91e+01	9.01e+01	L.6	-0.46	205.0	0.46
782	HMMM	SAC	L.6 excl.	0.49	464	0.39	2.37e-32	1.48e+01	2.35e+00	1.56e-09	1.02e+01	1.94e+01	L.6	-0.46	205.0	0.46
783	HMMM	NH4-N	L.6 excl.	0.49	464	0.39	2.37e-32	-7.04e+01	1.31e+01	1.76e-07	-9.61e+01	-4.46e+01	L.6	-0.46	205.0	0.46
784	HMMM	Intercept	L.7 excl.	0.61	375	0.37	1.29e-50	-3.18e+03	4.34e+02	2.91e-12	-4.04e+03	-2.33e+03	L.7	-1.09	1302.0	0.54
785	HMMM	Flow_dry	L.7 excl.	0.61	375	0.37	1.29e-50	9.77e-01	1.03e-01	1.50e-18	7.75e-01	1.18e+00	L.7	-1.09	1302.0	0.54
786	HMMM	Temperature	L.7 excl.	0.61	375	0.37	1.29e-50	3.45e+01	1.47e+01	1.96e-02	5.56e+00	6.33e+01	L.7	-1.09	1302.0	0.54
787	HMMM	SAC	L.7 excl.	0.61	375	0.37	1.29e-50	1.58e+01	1.88e+00	2.62e-15	1.21e+01	1.95e+01	L.7	-1.09	1302.0	0.54
788	HMMM	NH4-N	L.7 excl.	0.61	375	0.37	1.29e-50	-7.24e+01	1.03e+01	2.03e-11	-9.27e+01	-5.21e+01	L.7	-1.09	1302.0	0.54
789	HMMM	Intercept	L.8 excl.	0.56	441	0.4	4.79e-44	-4.01e+03	4.91e+02	1.46e-14	-4.98e+03	-3.04e+03	L.8	-0.31	222.0	0.38
790	HMMM	Flow_dry	L.8 excl.	0.56	441	0.4	4.79e-44	1.16e+00	1.16e-01	5.62e-20	9.30e-01	1.39e+00	L.8	-0.31	222.0	0.38
791	HMMM	Temperature	L.8 excl.	0.56	441	0.4	4.79e-44	5.12e+01	1.70e+01	2.90e-03	1.77e+01	8.47e+01	L.8	-0.31	222.0	0.38
792	HMMM	SAC	L.8 excl.	0.56	441	0.4	4.79e-44	1.47e+01	2.20e+00	1.53e-10	1.04e+01	1.91e+01	L.8	-0.31	222.0	0.38
793	HMMM	NH4-N	L.8 excl.	0.56	441	0.4	4.79e-44	-6.87e+01	1.22e+01	4.43e-08	-9.27e+01	-4.48e+01	L.8	-0.31	222.0	0.38
794	HMMM	Intercept	L.9 excl.	0.58	440	0.41	1.34e-45	-4.16e+03	5.13e+02	2.59e-14	-5.17e+03	-3.15e+03	L.9	-2.04	391.0	0.35
795	HMMM	Flow_dry	L.9 excl.	0.58	440	0.41	1.34e-45	1.15e+00	1.15e-01	6.22e-20	9.23e-01	1.38e+00	L.9	-2.04	391.0	0.35
796	HMMM	Temperature	L.9 excl.	0.58	440	0.41	1.34e-45	6.00e+01	2.00e+01	2.94e-03	2.07e+01	9.94e+01	L.9	-2.04	391.0	0.35
797	HMMM	SAC	L.9 excl.	0.58	440	0.41	1.34e-45	1.59e+01	2.25e+00	1.35e-11	1.15e+01	2.04e+01	L.9	-2.04	391.0	0.35
798	HMMM	NH4-N	L.9 excl.	0.58	440	0.41	1.34e-45	-7.87e+01	1.26e+01	1.73e-09	-1.03e+02	-5.39e+01	L.9	-2.04	391.0	0.35
799	HMMM	Intercept	L.10 excl.	0.56	442	0.41	1.71e-44	-4.02e+03	4.88e+02	9.07e-15	-4.99e+03	-3.06e+03	L.10	-0.07	104.0	0.15
800	HMMM	Flow_dry	L.10 excl.	0.56	442	0.41	1.71e-44	1.15e+00	1.17e-01	1.15e-19	9.22e-01	1.38e+00	L.10	-0.07	104.0	0.15
801	HMMM	Temperature	L.10 excl.	0.56	442	0.41	1.71e-44	5.31e+01	1.78e+01	3.19e-03	1.80e+01	8.82e+01	L.10	-0.07	104.0	0.15
802	HMMM	SAC	L.10 excl.	0.56	442	0.41	1.71e-44	1.47e+01	2.38e+00	2.56e-09	1.00e+01	1.94e+01	L.10	-0.07	104.0	0.15
803	HMMM	NH4-N	L.10 excl.	0.56	442	0.41	1.71e-44	-6.86e+01	1.32e+01	3.82e-07	-9.46e+01	-4.27e+01	L.10	-0.07	104.0	0.15
804	HMMM	Intercept	L.11 excl.	0.55	431	0.43	1.56e-37	-4.05e+03	5.60e+02	7.33e-12	-5.16e+03	-2.95e+03	L.11	0.43	467.0	0.32
805	HMMM	Flow_dry	L.11 excl.	0.55	431	0.43	1.56e-37	1.15e+00	1.24e-01	1.59e-17	9.05e-01	1.39e+00	L.11	0.43	467.0	0.32
806	HMMM	Temperature	L.11 excl.	0.55	431	0.43	1.56e-37	5.71e+01	2.24e+01	1.15e-02	1.29e+01	1.01e+02	L.11	0.43	467.0	0.32
807	HMMM	SAC	L.11 excl.	0.55	431	0.43	1.56e-37	1.26e+01	2.41e+00	3.94e-07	7.84e+00	1.73e+01	L.11	0.43	467.0	0.32
808	HMMM	NH4-N	L.11 excl.	0.55	431	0.43	1.56e-37	-5.79e+01	1.30e+01	1.23e-05	-8.35e+01	-3.24e+01	L.11	0.43	467.0	0.32
809	HMMM	Intercept	L.12 excl.	0.59	416	0.4	1.58e-46	-4.41e+03	4.69e+02	3.92e-18	-5.34e+03	-3.49e+03	L.12	-1.47	969.0	0.66
810	HMMM	Flow_dry	L.12 excl.	0.59	416	0.4	1.58e-46	1.01e+00	1.14e-01	1.81e-16	7.87e-01	1.24e+00	L.12	-1.47	969.0	0.66
811	HMMM	Temperature	L.12 excl.	0.59	416	0.4	1.58e-46	8.17e+01	1.73e+01	3.78e-06	4.77e+01	1.16e+02	L.12	-1.47	969.0	0.66
812	HMMM	SAC	L.12 excl.	0.59	416	0.4	1.58e-46	1.98e+01	2.57e+00	3.51e-13	1.47e+01	2.48e+01	L.12	-1.47	969.0	0.66
813	HMMM	NH4-N	L.12 excl.	0.59	416	0.4	1.58e-46	-6.26e+01	1.36e+01	6.38e-06	-8.93e+01	-3.58e+01	L.12	-1.47	969.0	0.66
814	HMMM	Intercept	L.13 excl.	0.56	441	0.4	5.83e-44	-3.94e+03	4.99e+02	8.76e-14	-4.92e+03	-2.95e+03	L.13	-0.75	195.0	0.37
815	HMMM	Flow_dry	L.13 excl.	0.56	441	0.4	5.83e-44	1.13e+00	1.21e-01	4.57e-18	8.94e-01	1.37e+00	L.13	-0.75	195.0	0.37
816	HMMM	Temperature	L.13 excl.	0.56	441	0.4	5.83e-44	5.16e+01	1.70e+01	2.62e-03	1.82e+01	8.51e+01	L.13	-0.75	195.0	0.37
817	HMMM	SAC	L.13 excl.	0.56	441	0.4	5.83e-44	1.49e+01	2.24e+00	1.95e-10	1.04e+01	1.93e+01	L.13	-0.75	195.0	0.37
818	HMMM	NH4-N	L.13 excl.	0.56	441	0.4	5.83e-44	-6.94e+01	1.23e+01	4.64e-08	-9.37e+01	-4.51e+01	L.13	-0.75	195.0	0.37
819	2,4-D	Intercept	L.1 excl.	0.42	124	1.72	1.81e-15	1.62e+03	4.48e+02	4.20e-04	7.37e+02	2.51e+03	L.1	-27.88	30.0	2.8
820	2,4-D	pH	L.1 excl.	0.42	124	1.72	1.81e-15	-2.31e+02	6.04e+01	2.01e-04	-3.51e+02	-1.12e+02	L.1	-27.88	30.0	2.8
821	2,4-D	SAC	L.1 excl.	0.42	124	1.72	1.81e-15	2.42e+00	2.64e-01	1.18e-15	1.90e+00	2.94e+00	L.1	-27.88	30.0	2.8
822	2,4-D	Intercept	L.2 excl.	0.44	105	1.94	8.50e-23	1.39e+03	3.40e+02	6.15e-05	7.24e+02	2.06e+03	L.2	-17.83	43.0	3.05
823	2,4-D	pH	L.2 excl.	0.44	105	1.94	8.50e-23	-1.99e+02	4.55e+01	2.18e-05	-2.88e+02	-1.09e+02	L.2	-17.83	43.0	3.05
824	2,4-D	SAC	L.2 excl.	0.44	105	1.94	8.50e-23	2.31e+00	2.06e-01	1.68e-22	1.91e+00	2.72e+00	L.2	-17.83	43.0	3.05
825	2,4-D	Intercept	L.3 excl.	0.43	106	1.94	1.46e-22	1.40e+03	3.42e+02	6.70e-05	7.21e+02	2.07e+03	L.3	-44.22	18.0	1.97
826	2,4-D	pH	L.3 excl.	0.43	106	1.94	1.46e-22	-1.99e+02	4.58e+01	2.40e-05	-2.89e+02	-1.08e+02	L.3	-44.22	18.0	1.97
827	2,4-D	SAC	L.3 excl.	0.43	106	1.94	1.46e-22	2.31e+00	2.07e-01	2.70e-22	1.90e+00	2.72e+00	L.3	-44.22	18.0	1.97
828	2,4-D	Intercept	L.4 excl.	0.45	106	1.9	6.86e-23	1.50e+03	3.50e+02	2.94e-05	8.12e+02	2.19e+03	L.4	-24.12	83.0	3.6
829	2,4-D	pH	L.4 excl.	0.45	106	1.9	6.86e-23	-2.13e+02	4.69e+01	1.05e-05	-3.06e+02	-1.20e+02	L.4	-24.12	83.0	3.6
830	2,4-D	SAC	L.4 excl.	0.45	106	1.9	6.86e-23	2.37e+00	2.09e-01	1.57e-22	1.96e+00	2.78e+00	L.4	-24.12	83.0	3.6
831	2,4-D	Intercept	L.5 excl.	0.44	105	2.0	4.42e-23	1.44e+03	3.39e+02	3.35e-05	7.74e+02	2.11e+03	L.5	-1.0	104.0	1.03
832	2,4-D	pH	L.5 excl.	0.44	105	2.0	4.42e-23	-2.06e+02	4.54e+01	1.12e-05	-2.95e+02	-1.16e+02	L.5	-1.0	104.0	1.03
833	2,4-D	SAC	L.5 excl.	0.44	105	2.0	4.42e-23	2.37e+00	2.09e-01	7.86e-23	1.96e+00	2.79e+00	L.5	-1.0	104.0	1.03
834	2,4-D	Intercept	L.6 excl.	0.43	117	1.89	2.71e-18	1.33e+03	4.24e+02	2.04e-03	4.93e+02	2.17e+03	L.6	-5.37	21.0	1.01
835	2,4-D	pH	L.6 excl.	0.43	117	1.89	2.71e-18	-1.91e+02	5.61e+01	8.62e-04	-3.02e+02	-8.01e+01	L.6	-5.37	21.0	1.01
836	2,4-D	SAC	L.6 excl.	0.43	117	1.89	2.71e-18	2.37e+00	2.48e-01	5.11e-17	1.88e+00	2.86e+00	L.6	-5.37	21.0	1.01
837	2,4-D	Intercept	L.7 excl.	0.44	107	1.91	3.78e-22	1.41e+03	3.46e+02	7.39e-05	7.23e+02	2.09e+03	L.7	-254.43	45.0	4.12
838	2,4-D	pH	L.7 excl.	0.44	107	1.91	3.78e-22	-2.00e+02	4.64e+01	2.75e-05	-2.92e+02	-1.08e+02	L.7	-254.43	45.0	4.12
839	2,4-D	SAC	L.7 excl.	0.44	107	1.91	3.78e-22	2.31e+00	2.09e-01	7.31e-22	1.90e+00	2.72e+00	L.7	-254.43	45.0	4.12
840	2,4-D	Intercept	L.8 excl.	0.43	106	1.93	3.04e-22	1.41e+03	3.46e+02	6.83e-05	7.29e+02	2.09e+03	L.8	-58.67	11.0	1.51
841	2,4-D	pH	L.8 excl.	0.43	106	1.93	3.04e-22	-2.01e+02	4.63e+01	2.43e-05	-2.92e+02	-1.10e+02	L.8	-58.67	11.0	1.51
842	2,4-D	SAC	L.8 excl.	0.43	106	1.93	3.04e-22	2.31e+00	2.09e-01	8.56e-22	1.89e+00	2.72e+00	L.8	-58.67	11.0	1.51
843	2,4-D	Intercept	L.9 excl.	0.43	107	1.91	8.33e-22	1.41e+03	3.56e+02	1.11e-04	7.06e+02	2.11e+03	L.9	-153.51	28.0	2.85
844	2,4-D	pH	L.9 excl.	0.43	107	1.91	8.33e-22	-2.00e+02	4.77e+01	4.26e-05	-2.95e+02	-1.06e+02	L.9	-153.51	28.0	2.85
845	2,4-D	SAC	L.9 excl.	0.43	107	1.91	8.33e-22	2.30e+00	2.10e-01	1.83e-21	1.89e+00	2.72e+00	L.9	-153.51	28.0	2.85
846	2,4-D	Intercept	L.10 excl.	0.46	103	1.89	2.87e-24	2.13e+03	4.18e+02	9.35e-07	1.30e+03	2.95e+03	L.10	-32226.66	190.0	21.71
847	2,4-D	pH	L.10 excl.	0.46	103	1.89	2.87e-24	-2.98e+02	5.63e+01	3.55e-07	-4.09e+02	-1.87e+02	L.10	-32226.66	190.0	21.71
848	2,4-D	SAC	L.10 excl.	0.46	103	1.89	2.87e-24	2.38e+00	2.03e-01	8.33e-24	1.98e+00	2.78e+00	L.10	-32226.66	190.0	21.71
849	2,4-D	Intercept	L.11 excl.	0.44	106	1.91	9.51e-23	1.23e+03	3.57e+02	7.31e-04	5.23e+02	1.93e+03	L.11	-524.04	75.0	6.85
850	2,4-D	pH	L.11 excl.	0.44	106	1.91	9.51e-23	-1.76e+02	4.78e+01	3.00e-04	-2.71e+02	-8.21e+01	L.11	-524.04	75.0	6.85
851	2,4-D	SAC	L.11 excl.	0.44	106	1.91	9.51e-23	2.36e+00	2.09e-01	1.34e-22	1.95e+00	2.77e+00	L.11	-524.04	75.0	6.85
852	2,4-D	Intercept	L.12 excl.	0.2	23	1.15	1.25e-08	3.83e+02	8.39e+01	1.00e-05	2.17e+02	5.49e+02	L.12	-0.54	372.0	1.19
853	2,4-D	pH	L.12 excl.	0.2	23	1.15	1.25e-08	-5.25e+01	1.15e+01	9.49e-06	-7.51e+01	-2.98e+01	L.12	-0.54	372.0	1.19
854	2,4-D	SAC	L.12 excl.	0.2	23	1.15	1.25e-08	5.93e-01	9.99e-02	1.77e-08	3.95e-01	7.90e-01	L.12	-0.54	372.0	1.19
855	2,4-D	Intercept	L.13 excl.	0.44	107	2.05	3.52e-22	1.37e+03	3.46e+02	1.09e-04	6.87e+02	2.05e+03	L.13	-4.67	42.0	0.52
856	2,4-D	pH	L.13 excl.	0.44	107	2.05	3.52e-22	-1.96e+02	4.63e+01	3.85e-05	-2.87e+02	-1.04e+02	L.13	-4.67	42.0	0.52
857	2,4-D	SAC	L.13 excl.	0.44	107	2.05	3.52e-22	2.32e+00	2.09e-01	5.90e-22	1.91e+00	2.73e+00	L.13	-4.67	42.0	0.52
858	DCMU	Intercept	L.1 excl.	0.0	19	0.6	7.67e-01	1.06e+01	4.92e+01	8.29e-01	-8.65e+01	1.08e+02	L.1	-0.06	61.0	1.3
859	DCMU	pH	L.1 excl.	0.0	19	0.6	7.67e-01	2.72e+00	6.59e+00	6.81e-01	-1.03e+01	1.57e+01	L.1	-0.06	61.0	1.3
860	DCMU	SAC	L.1 excl.	0.0	19	0.6	7.67e-01	2.15e-02	4.02e-02	5.94e-01	-5.78e-02	1.01e-01	L.1	-0.06	61.0	1.3
861	DCMU	Intercept	L.2 excl.	0.01	22	0.65	1.59e-01	-6.41e+01	5.17e+01	2.17e-01	-1.66e+02	3.78e+01	L.2	-660.09	20.0	1.39
862	DCMU	pH	L.2 excl.	0.01	22	0.65	1.59e-01	1.31e+01	6.89e+00	5.83e-02	-4.63e-01	2.67e+01	L.2	-660.09	20.0	1.39
863	DCMU	SAC	L.2 excl.	0.01	22	0.65	1.59e-01	2.75e-03	4.26e-02	9.48e-01	-8.11e-02	8.66e-02	L.2	-660.09	20.0	1.39
864	DCMU	Intercept	L.3 excl.	0.01	22	0.66	1.65e-01	-6.43e+01	5.21e+01	2.19e-01	-1.67e+02	3.84e+01	L.3	-0.24	9.0	0.3
865	DCMU	pH	L.3 excl.	0.01	22	0.66	1.65e-01	1.31e+01	6.95e+00	5.97e-02	-5.39e-01	2.68e+01	L.3	-0.24	9.0	0.3
866	DCMU	SAC	L.3 excl.	0.01	22	0.66	1.65e-01	-9.81e-04	4.29e-02	9.82e-01	-8.54e-02	8.35e-02	L.3	-0.24	9.0	0.3
867	DCMU	Intercept	L.4 excl.	0.02	23	0.67	1.55e-01	-6.85e+01	5.36e+01	2.03e-01	-1.74e+02	3.71e+01	L.4	-0.1	12.0	0.37
868	DCMU	pH	L.4 excl.	0.02	23	0.67	1.55e-01	1.37e+01	7.14e+00	5.68e-02	-3.96e-01	2.77e+01	L.4	-0.1	12.0	0.37
869	DCMU	SAC	L.4 excl.	0.02	23	0.67	1.55e-01	2.33e-03	4.37e-02	9.58e-01	-8.38e-02	8.84e-02	L.4	-0.1	12.0	0.37
870	DCMU	Intercept	L.5 excl.	0.01	22	0.66	1.53e-01	-6.69e+01	5.23e+01	2.02e-01	-1.70e+02	3.62e+01	L.5	-0.15	12.0	0.36
871	DCMU	pH	L.5 excl.	0.01	22	0.66	1.53e-01	1.35e+01	6.98e+00	5.45e-02	-2.65e-01	2.72e+01	L.5	-0.15	12.0	0.36
872	DCMU	SAC	L.5 excl.	0.01	22	0.66	1.53e-01	-1.92e-03	4.36e-02	9.65e-01	-8.78e-02	8.40e-02	L.5	-0.15	12.0	0.36
873	DCMU	Intercept	L.6 excl.	0.02	24	0.71	1.32e-01	-9.01e+01	6.16e+01	1.45e-01	-2.12e+02	3.14e+01	L.6	-0.63	8.0	0.23
874	DCMU	pH	L.6 excl.	0.02	24	0.71	1.32e-01	1.63e+01	8.11e+00	4.53e-02	3.46e-01	3.23e+01	L.6	-0.63	8.0	0.23
875	DCMU	SAC	L.6 excl.	0.02	24	0.71	1.32e-01	1.27e-02	4.88e-02	7.95e-01	-8.34e-02	1.09e-01	L.6	-0.63	8.0	0.23
876	DCMU	Intercept	L.7 excl.	0.01	23	0.66	1.84e-01	-6.19e+01	5.27e+01	2.40e-01	-1.66e+02	4.17e+01	L.7	-0.47	8.0	0.31
877	DCMU	pH	L.7 excl.	0.01	23	0.66	1.84e-01	1.28e+01	7.01e+00	6.85e-02	-9.83e-01	2.66e+01	L.7	-0.47	8.0	0.31
878	DCMU	SAC	L.7 excl.	0.01	23	0.66	1.84e-01	7.19e-04	4.31e-02	9.87e-01	-8.42e-02	8.56e-02	L.7	-0.47	8.0	0.31
879	DCMU	Intercept	L.8 excl.	0.01	23	0.65	2.52e-01	-5.31e+01	5.31e+01	3.19e-01	-1.58e+02	5.16e+01	L.8	-7.93	12.0	0.55
880	DCMU	pH	L.8 excl.	0.01	23	0.65	2.52e-01	1.18e+01	7.07e+00	9.71e-02	-2.15e+00	2.57e+01	L.8	-7.93	12.0	0.55
881	DCMU	SAC	L.8 excl.	0.01	23	0.65	2.52e-01	-9.01e-03	4.36e-02	8.36e-01	-9.48e-02	7.68e-02	L.8	-7.93	12.0	0.55
882	DCMU	Intercept	L.9 excl.	0.03	23	0.65	2.96e-02	-1.14e+02	5.63e+01	4.37e-02	-2.25e+02	-3.25e+00	L.9	-6.08	18.0	0.82
883	DCMU	pH	L.9 excl.	0.03	23	0.65	2.96e-02	1.98e+01	7.50e+00	8.69e-03	5.06e+00	3.46e+01	L.9	-6.08	18.0	0.82
884	DCMU	SAC	L.9 excl.	0.03	23	0.65	2.96e-02	6.12e-03	4.34e-02	8.88e-01	-7.93e-02	9.16e-02	L.9	-6.08	18.0	0.82
885	DCMU	Intercept	L.10 excl.	0.03	22	0.65	2.64e-02	-1.37e+02	6.32e+01	3.15e-02	-2.61e+02	-1.22e+01	L.10	-2.96	22.0	0.77
886	DCMU	pH	L.10 excl.	0.03	22	0.65	2.64e-02	2.29e+01	8.47e+00	7.23e-03	6.26e+00	3.96e+01	L.10	-2.96	22.0	0.77
887	DCMU	SAC	L.10 excl.	0.03	22	0.65	2.64e-02	-1.36e-02	4.32e-02	7.54e-01	-9.86e-02	7.15e-02	L.10	-2.96	22.0	0.77
888	DCMU	Intercept	L.11 excl.	0.01	19	0.58	2.59e-01	-1.01e+01	4.56e+01	8.26e-01	-1.00e+02	7.99e+01	L.11	-0.12	53.0	1.07
889	DCMU	pH	L.11 excl.	0.01	19	0.58	2.59e-01	6.15e+00	6.07e+00	3.12e-01	-5.82e+00	1.81e+01	L.11	-0.12	53.0	1.07
890	DCMU	SAC	L.11 excl.	0.01	19	0.58	2.59e-01	-5.03e-02	3.74e-02	1.80e-01	-1.24e-01	2.34e-02	L.11	-0.12	53.0	1.07
891	DCMU	Intercept	L.12 excl.	0.03	23	0.65	4.83e-02	-2.30e+01	5.84e+01	6.94e-01	-1.38e+02	9.21e+01	L.12	-2.91	24.0	0.89
892	DCMU	pH	L.12 excl.	0.03	23	0.65	4.83e-02	6.73e+00	7.97e+00	3.99e-01	-8.97e+00	2.24e+01	L.12	-2.91	24.0	0.89
893	DCMU	SAC	L.12 excl.	0.03	23	0.65	4.83e-02	1.35e-01	7.84e-02	8.72e-02	-1.98e-02	2.89e-01	L.12	-2.91	24.0	0.89
894	DCMU	Intercept	L.13 excl.	0.01	23	0.66	1.83e-01	-6.27e+01	5.29e+01	2.37e-01	-1.67e+02	4.15e+01	L.13	-0.22	5.0	0.17
895	DCMU	pH	L.13 excl.	0.01	23	0.66	1.83e-01	1.29e+01	7.04e+00	6.77e-02	-9.49e-01	2.68e+01	L.13	-0.22	5.0	0.17
896	DCMU	SAC	L.13 excl.	0.01	23	0.66	1.83e-01	-5.06e-05	4.32e-02	9.99e-01	-8.52e-02	8.51e-02	L.13	-0.22	5.0	0.17
897	MCPA	Intercept	L.1 excl.	0.45	71	1.12	8.49e-19	1.10e+03	2.20e+02	1.80e-06	6.63e+02	1.53e+03	L.1	-4.17	10.0	0.69
898	MCPA	pH	L.1 excl.	0.45	71	1.12	8.49e-19	-1.53e+02	2.96e+01	8.06e-07	-2.12e+02	-9.45e+01	L.1	-4.17	10.0	0.69
899	MCPA	SAC	L.1 excl.	0.45	71	1.12	8.49e-19	1.52e+00	1.50e-01	1.70e-18	1.22e+00	1.82e+00	L.1	-4.17	10.0	0.69
900	MCPA	Intercept	L.2 excl.	0.48	59	1.22	5.65e-30	1.07e+03	1.76e+02	5.54e-09	7.23e+02	1.42e+03	L.2
901	MCPA	pH	L.2 excl.	0.48	59	1.22	5.65e-30	-1.49e+02	2.35e+01	1.60e-09	-1.95e+02	-1.02e+02	L.2
902	MCPA	SAC	L.2 excl.	0.48	59	1.22	5.65e-30	1.49e+00	1.13e-01	4.45e-29	1.27e+00	1.71e+00	L.2
903	MCPA	Intercept	L.3 excl.	0.48	59	1.22	5.65e-30	1.07e+03	1.76e+02	5.54e-09	7.23e+02	1.42e+03	L.3
904	MCPA	pH	L.3 excl.	0.48	59	1.22	5.65e-30	-1.49e+02	2.35e+01	1.60e-09	-1.95e+02	-1.02e+02	L.3
905	MCPA	SAC	L.3 excl.	0.48	59	1.22	5.65e-30	1.49e+00	1.13e-01	4.45e-29	1.27e+00	1.71e+00	L.3
906	MCPA	Intercept	L.4 excl.	0.51	60	1.18	3.24e-30	1.12e+03	1.80e+02	3.10e-09	7.64e+02	1.48e+03	L.4	-7.55	59.0	2.34
907	MCPA	pH	L.4 excl.	0.51	60	1.18	3.24e-30	-1.55e+02	2.41e+01	9.36e-10	-2.03e+02	-1.08e+02	L.4	-7.55	59.0	2.34
908	MCPA	SAC	L.4 excl.	0.51	60	1.18	3.24e-30	1.53e+00	1.14e-01	2.29e-29	1.30e+00	1.75e+00	L.4	-7.55	59.0	2.34
909	MCPA	Intercept	L.5 excl.	0.48	59	1.26	5.76e-29	1.06e+03	1.77e+02	8.96e-09	7.12e+02	1.41e+03	L.5	-0.06	65.0	0.52
910	MCPA	pH	L.5 excl.	0.48	59	1.26	5.76e-29	-1.48e+02	2.37e+01	2.67e-09	-1.94e+02	-1.01e+02	L.5	-0.06	65.0	0.52
911	MCPA	SAC	L.5 excl.	0.48	59	1.26	5.76e-29	1.49e+00	1.15e-01	2.52e-28	1.27e+00	1.72e+00	L.5	-0.06	65.0	0.52
912	MCPA	Intercept	L.6 excl.	0.52	63	1.26	7.38e-27	8.79e+02	2.10e+02	4.46e-05	4.65e+02	1.29e+03	L.6	-0.92	46.0	1.02
913	MCPA	pH	L.6 excl.	0.52	63	1.26	7.38e-27	-1.25e+02	2.77e+01	1.22e-05	-1.80e+02	-7.04e+01	L.6	-0.92	46.0	1.02
914	MCPA	SAC	L.6 excl.	0.52	63	1.26	7.38e-27	1.60e+00	1.29e-01	1.51e-25	1.35e+00	1.85e+00	L.6	-0.92	46.0	1.02
915	MCPA	Intercept	L.7 excl.	0.49	60	1.2	5.54e-29	1.08e+03	1.79e+02	8.32e-09	7.27e+02	1.43e+03	L.7	-125.47	33.0	1.7
916	MCPA	pH	L.7 excl.	0.49	60	1.2	5.54e-29	-1.50e+02	2.40e+01	2.61e-09	-1.98e+02	-1.03e+02	L.7	-125.47	33.0	1.7
917	MCPA	SAC	L.7 excl.	0.49	60	1.2	5.54e-29	1.49e+00	1.15e-01	4.17e-28	1.26e+00	1.72e+00	L.7	-125.47	33.0	1.7
918	MCPA	Intercept	L.8 excl.	0.48	61	1.2	1.90e-28	1.09e+03	1.82e+02	1.08e-08	7.28e+02	1.45e+03	L.8	-62.5	14.0	0.98
919	MCPA	pH	L.8 excl.	0.48	61	1.2	1.90e-28	-1.51e+02	2.44e+01	3.27e-09	-1.99e+02	-1.03e+02	L.8	-62.5	14.0	0.98
920	MCPA	SAC	L.8 excl.	0.48	61	1.2	1.90e-28	1.48e+00	1.17e-01	3.00e-27	1.25e+00	1.71e+00	L.8	-62.5	14.0	0.98
921	MCPA	Intercept	L.9 excl.	0.48	60	1.21	1.85e-29	1.05e+03	1.81e+02	2.33e-08	6.96e+02	1.41e+03	L.9	-538.39	16.0	1.5
922	MCPA	pH	L.9 excl.	0.48	60	1.21	1.85e-29	-1.46e+02	2.42e+01	7.29e-09	-1.94e+02	-9.86e+01	L.9	-538.39	16.0	1.5
923	MCPA	SAC	L.9 excl.	0.48	60	1.21	1.85e-29	1.49e+00	1.14e-01	1.03e-28	1.27e+00	1.72e+00	L.9	-538.39	16.0	1.5
924	MCPA	Intercept	L.10 excl.	0.51	58	1.17	7.76e-32	1.53e+03	2.13e+02	1.41e-11	1.11e+03	1.95e+03	L.10	-49961.62	121.0	11.23
925	MCPA	pH	L.10 excl.	0.51	58	1.17	7.76e-32	-2.11e+02	2.86e+01	4.74e-12	-2.67e+02	-1.54e+02	L.10	-49961.62	121.0	11.23
926	MCPA	SAC	L.10 excl.	0.51	58	1.17	7.76e-32	1.56e+00	1.13e-01	4.53e-31	1.34e+00	1.79e+00	L.10	-49961.62	121.0	11.23
927	MCPA	Intercept	L.11 excl.	0.53	60	1.14	6.87e-29	9.17e+02	1.98e+02	6.87e-06	5.27e+02	1.31e+03	L.11	-0.4	62.0	2.0
928	MCPA	pH	L.11 excl.	0.53	60	1.14	6.87e-29	-1.28e+02	2.65e+01	2.77e-06	-1.80e+02	-7.60e+01	L.11	-0.4	62.0	2.0
929	MCPA	SAC	L.11 excl.	0.53	60	1.14	6.87e-29	1.55e+00	1.17e-01	4.73e-28	1.32e+00	1.78e+00	L.11	-0.4	62.0	2.0
930	MCPA	Intercept	L.12 excl.	0.12	33	1.12	4.68e-06	5.25e+02	1.15e+02	9.67e-06	2.97e+02	7.52e+02	L.12	-0.58	198.0	0.9
931	MCPA	pH	L.12 excl.	0.12	33	1.12	4.68e-06	-6.99e+01	1.58e+01	1.63e-05	-1.01e+02	-3.88e+01	L.12	-0.58	198.0	0.9
932	MCPA	SAC	L.12 excl.	0.12	33	1.12	4.68e-06	5.65e-01	1.26e-01	1.19e-05	3.18e-01	8.13e-01	L.12	-0.58	198.0	0.9
933	MCPA	Intercept	L.13 excl.	0.48	61	1.25	9.11e-29	1.06e+03	1.81e+02	1.78e-08	7.05e+02	1.42e+03	L.13	-3.18	14.0	0.26
934	MCPA	pH	L.13 excl.	0.48	61	1.25	9.11e-29	-1.48e+02	2.42e+01	5.29e-09	-1.95e+02	-1.00e+02	L.13	-3.18	14.0	0.26
935	MCPA	SAC	L.13 excl.	0.48	61	1.25	9.11e-29	1.49e+00	1.16e-01	5.78e-28	1.26e+00	1.72e+00	L.13	-3.18	14.0	0.26
936	MPP	Intercept	L.1 excl.	0.2	422	1.21	1.02e-09	3.99e+03	1.05e+03	1.89e-04	1.92e+03	6.06e+03	L.1	-5.52	92.0	0.39
937	MPP	pH	L.1 excl.	0.2	422	1.21	1.02e-09	-5.35e+02	1.40e+02	1.87e-04	-8.11e+02	-2.58e+02	L.1	-5.52	92.0	0.39
938	MPP	SAC	L.1 excl.	0.2	422	1.21	1.02e-09	5.25e+00	8.43e-01	3.03e-09	3.59e+00	6.92e+00	L.1	-5.52	92.0	0.39
939	MPP	Intercept	L.2 excl.	0.21	355	1.12	6.16e-14	3.48e+03	7.92e+02	1.62e-05	1.92e+03	5.04e+03	L.2	-126.76	183.0	1.07
940	MPP	pH	L.2 excl.	0.21	355	1.12	6.16e-14	-4.60e+02	1.06e+02	1.85e-05	-6.68e+02	-2.53e+02	L.2	-126.76	183.0	1.07
941	MPP	SAC	L.2 excl.	0.21	355	1.12	6.16e-14	4.89e+00	6.44e-01	5.26e-13	3.62e+00	6.16e+00	L.2	-126.76	183.0	1.07
942	MPP	Intercept	L.3 excl.	0.2	357	1.13	9.97e-14	3.48e+03	7.96e+02	1.79e-05	1.91e+03	5.05e+03	L.3	-0.84	66.0	0.26
943	MPP	pH	L.3 excl.	0.2	357	1.13	9.97e-14	-4.60e+02	1.06e+02	2.03e-05	-6.69e+02	-2.52e+02	L.3	-0.84	66.0	0.26
944	MPP	SAC	L.3 excl.	0.2	357	1.13	9.97e-14	4.87e+00	6.47e-01	8.24e-13	3.60e+00	6.14e+00	L.3	-0.84	66.0	0.26
945	MPP	Intercept	L.4 excl.	0.21	362	1.15	1.19e-13	3.64e+03	8.20e+02	1.32e-05	2.03e+03	5.26e+03	L.4	-10.75	127.0	0.4
946	MPP	pH	L.4 excl.	0.21	362	1.15	1.19e-13	-4.82e+02	1.09e+02	1.49e-05	-6.98e+02	-2.67e+02	L.4	-10.75	127.0	0.4
947	MPP	SAC	L.4 excl.	0.21	362	1.15	1.19e-13	4.96e+00	6.60e-01	1.03e-12	3.66e+00	6.26e+00	L.4	-10.75	127.0	0.4
948	MPP	Intercept	L.5 excl.	0.22	353	1.12	6.83e-15	3.69e+03	7.92e+02	4.93e-06	2.13e+03	5.25e+03	L.5	-33.55	385.0	1.64
949	MPP	pH	L.5 excl.	0.22	353	1.12	6.83e-15	-4.91e+02	1.06e+02	5.37e-06	-6.99e+02	-2.83e+02	L.5	-33.55	385.0	1.64
950	MPP	SAC	L.5 excl.	0.22	353	1.12	6.83e-15	5.16e+00	6.51e-01	6.64e-14	3.87e+00	6.44e+00	L.5	-33.55	385.0	1.64
951	MPP	Intercept	L.6 excl.	0.2	380	1.13	7.40e-12	4.09e+03	9.36e+02	1.91e-05	2.24e+03	5.94e+03	L.6	-22.81	124.0	0.65
952	MPP	pH	L.6 excl.	0.2	380	1.13	7.40e-12	-5.37e+02	1.23e+02	2.03e-05	-7.79e+02	-2.94e+02	L.6	-22.81	124.0	0.65
953	MPP	SAC	L.6 excl.	0.2	380	1.13	7.40e-12	4.53e+00	7.32e-01	2.69e-09	3.09e+00	5.97e+00	L.6	-22.81	124.0	0.65
954	MPP	Intercept	L.7 excl.	0.21	358	1.12	7.91e-14	3.56e+03	8.00e+02	1.25e-05	1.99e+03	5.14e+03	L.7	-379.32	207.0	1.46
955	MPP	pH	L.7 excl.	0.21	358	1.12	7.91e-14	-4.71e+02	1.07e+02	1.45e-05	-6.81e+02	-2.61e+02	L.7	-379.32	207.0	1.46
956	MPP	SAC	L.7 excl.	0.21	358	1.12	7.91e-14	4.88e+00	6.47e-01	8.21e-13	3.60e+00	6.15e+00	L.7	-379.32	207.0	1.46
957	MPP	Intercept	L.8 excl.	0.2	359	1.12	2.39e-13	3.62e+03	8.11e+02	1.25e-05	2.02e+03	5.21e+03	L.8	-95.87	131.0	0.97
958	MPP	pH	L.8 excl.	0.2	359	1.12	2.39e-13	-4.77e+02	1.08e+02	1.44e-05	-6.90e+02	-2.65e+02	L.8	-95.87	131.0	0.97
959	MPP	SAC	L.8 excl.	0.2	359	1.12	2.39e-13	4.77e+00	6.57e-01	4.68e-12	3.47e+00	6.06e+00	L.8	-95.87	131.0	0.97
960	MPP	Intercept	L.9 excl.	0.2	364	1.11	6.26e-13	3.42e+03	8.66e+02	1.02e-04	1.71e+03	5.12e+03	L.9	-28.88	151.0	1.07
961	MPP	pH	L.9 excl.	0.2	364	1.11	6.26e-13	-4.51e+02	1.15e+02	1.18e-04	-6.78e+02	-2.24e+02	L.9	-28.88	151.0	1.07
962	MPP	SAC	L.9 excl.	0.2	364	1.11	6.26e-13	4.85e+00	6.62e-01	3.33e-12	3.55e+00	6.15e+00	L.9	-28.88	151.0	1.07
963	MPP	Intercept	L.10 excl.	0.2	358	1.12	1.63e-13	4.21e+03	9.57e+02	1.56e-05	2.33e+03	6.10e+03	L.10	-395.96	206.0	1.78
964	MPP	pH	L.10 excl.	0.2	358	1.12	1.63e-13	-5.60e+02	1.28e+02	1.80e-05	-8.13e+02	-3.08e+02	L.10	-395.96	206.0	1.78
965	MPP	SAC	L.10 excl.	0.2	358	1.12	1.63e-13	5.02e+00	6.57e-01	4.24e-13	3.73e+00	6.32e+00	L.10	-395.96	206.0	1.78
966	MPP	Intercept	L.11 excl.	0.24	370	1.08	2.25e-14	2.48e+03	8.66e+02	4.52e-03	7.77e+02	4.19e+03	L.11	-57.5	288.0	1.74
967	MPP	pH	L.11 excl.	0.24	370	1.08	2.25e-14	-3.31e+02	1.15e+02	4.47e-03	-5.58e+02	-1.04e+02	L.11	-57.5	288.0	1.74
968	MPP	SAC	L.11 excl.	0.24	370	1.08	2.25e-14	5.74e+00	7.06e-01	2.74e-14	4.35e+00	7.13e+00	L.11	-57.5	288.0	1.74
969	MPP	Intercept	L.12 excl.	0.03	261	1.03	1.42e-02	2.13e+03	6.50e+02	1.18e-03	8.53e+02	3.41e+03	L.12	-0.86	1058.0	1.01
970	MPP	pH	L.12 excl.	0.03	261	1.03	1.42e-02	-2.53e+02	8.87e+01	4.69e-03	-4.28e+02	-7.84e+01	L.12	-0.86	1058.0	1.01
971	MPP	SAC	L.12 excl.	0.03	261	1.03	1.42e-02	5.66e-01	8.32e-01	4.97e-01	-1.07e+00	2.20e+00	L.12	-0.86	1058.0	1.01
972	MPP	Intercept	L.13 excl.	0.32	267	0.99	3.27e-22	2.46e+03	5.99e+02	5.53e-05	1.28e+03	3.64e+03	L.13	-112.43	1330.0	0.84
973	MPP	pH	L.13 excl.	0.32	267	0.99	3.27e-22	-3.34e+02	7.98e+01	3.99e-05	-4.91e+02	-1.76e+02	L.13	-112.43	1330.0	0.84
974	MPP	SAC	L.13 excl.	0.32	267	0.99	3.27e-22	5.15e+00	4.84e-01	3.42e-22	4.20e+00	6.10e+00	L.13	-112.43	1330.0	0.84
975	OIT	Intercept	L.1 excl.	0.08	7	0.55	1.79e-03	-1.09e+01	2.26e+01	6.31e-01	-5.54e+01	3.37e+01	L.1	-1.58	4.0	0.53
976	OIT	pH	L.1 excl.	0.08	7	0.55	1.79e-03	2.67e+00	2.98e+00	3.72e-01	-3.22e+00	8.55e+00	L.1	-1.58	4.0	0.53
977	OIT	SAC	L.1 excl.	0.08	7	0.55	1.79e-03	6.27e-02	1.78e-02	5.88e-04	2.74e-02	9.80e-02	L.1	-1.58	4.0	0.53
978	OIT	Intercept	L.2 excl.	0.12	7	0.54	9.25e-06	1.79e+01	1.85e+01	3.37e-01	-1.87e+01	5.44e+01	L.2	-540.14	6.0	0.96
979	OIT	pH	L.2 excl.	0.12	7	0.54	9.25e-06	-1.31e+00	2.44e+00	5.93e-01	-6.12e+00	3.51e+00	L.2	-540.14	6.0	0.96
980	OIT	SAC	L.2 excl.	0.12	7	0.54	9.25e-06	7.33e-02	1.49e-02	1.78e-06	4.40e-02	1.03e-01	L.2	-540.14	6.0	0.96
981	OIT	Intercept	L.3 excl.	0.11	7	0.55	1.63e-05	1.75e+01	1.87e+01	3.51e-01	-1.94e+01	5.45e+01	L.3	-0.36	2.0	0.28
982	OIT	pH	L.3 excl.	0.11	7	0.55	1.63e-05	-1.26e+00	2.47e+00	6.09e-01	-6.13e+00	3.60e+00	L.3	-0.36	2.0	0.28
983	OIT	SAC	L.3 excl.	0.11	7	0.55	1.63e-05	7.23e-02	1.50e-02	3.16e-06	4.26e-02	1.02e-01	L.3	-0.36	2.0	0.28
984	OIT	Intercept	L.4 excl.	0.12	7	0.55	7.07e-06	2.26e+01	1.94e+01	2.45e-01	-1.56e+01	6.08e+01	L.4	-4.17	4.0	0.5
985	OIT	pH	L.4 excl.	0.12	7	0.55	7.07e-06	-1.94e+00	2.55e+00	4.48e-01	-6.96e+00	3.09e+00	L.4	-4.17	4.0	0.5
986	OIT	SAC	L.4 excl.	0.12	7	0.55	7.07e-06	7.54e-02	1.52e-02	1.52e-06	4.55e-02	1.05e-01	L.4	-4.17	4.0	0.5
987	OIT	Intercept	L.5 excl.	0.12	7	0.54	6.21e-06	1.93e+01	1.85e+01	2.99e-01	-1.72e+01	5.58e+01	L.5		10.0	1.95
988	OIT	pH	L.5 excl.	0.12	7	0.54	6.21e-06	-1.51e+00	2.43e+00	5.35e-01	-6.32e+00	3.29e+00	L.5		10.0	1.95
989	OIT	SAC	L.5 excl.	0.12	7	0.54	6.21e-06	7.42e-02	1.48e-02	1.21e-06	4.50e-02	1.03e-01	L.5		10.0	1.95
990	OIT	Intercept	L.6 excl.	0.1	7	0.53	7.97e-05	2.97e+01	1.95e+01	1.29e-01	-8.77e+00	6.82e+01	L.6	-144.42	6.0	1.1
991	OIT	pH	L.6 excl.	0.1	7	0.53	7.97e-05	-2.77e+00	2.55e+00	2.78e-01	-7.81e+00	2.26e+00	L.6	-144.42	6.0	1.1
992	OIT	SAC	L.6 excl.	0.1	7	0.53	7.97e-05	6.52e-02	1.54e-02	3.60e-05	3.48e-02	9.56e-02	L.6	-144.42	6.0	1.1
993	OIT	Intercept	L.7 excl.	0.11	7	0.55	1.60e-05	1.81e+01	1.91e+01	3.44e-01	-1.95e+01	5.57e+01	L.7	-0.09	2.0	0.21
994	OIT	pH	L.7 excl.	0.11	7	0.55	1.60e-05	-1.35e+00	2.51e+00	5.91e-01	-6.30e+00	3.60e+00	L.7	-0.09	2.0	0.21
995	OIT	SAC	L.7 excl.	0.11	7	0.55	1.60e-05	7.29e-02	1.52e-02	3.20e-06	4.29e-02	1.03e-01	L.7	-0.09	2.0	0.21
996	OIT	Intercept	L.8 excl.	0.1	7	0.54	8.58e-05	2.59e+01	1.93e+01	1.83e-01	-1.23e+01	6.40e+01	L.8	-17.23	4.0	0.76
997	OIT	pH	L.8 excl.	0.1	7	0.54	8.58e-05	-2.29e+00	2.53e+00	3.68e-01	-7.29e+00	2.71e+00	L.8	-17.23	4.0	0.76
998	OIT	SAC	L.8 excl.	0.1	7	0.54	8.58e-05	6.63e-02	1.55e-02	2.93e-05	3.58e-02	9.68e-02	L.8	-17.23	4.0	0.76
999	OIT	Intercept	L.9 excl.	0.13	7	0.55	6.14e-06	3.87e+00	1.96e+01	8.43e-01	-3.48e+01	4.25e+01	L.9	-0.6	5.0	0.53
1000	OIT	pH	L.9 excl.	0.13	7	0.55	6.14e-06	4.92e-01	2.57e+00	8.48e-01	-4.58e+00	5.56e+00	L.9	-0.6	5.0	0.53
1001	OIT	SAC	L.9 excl.	0.13	7	0.55	6.14e-06	7.75e-02	1.53e-02	9.98e-07	4.73e-02	1.08e-01	L.9	-0.6	5.0	0.53
1002	OIT	Intercept	L.10 excl.	0.11	7	0.55	3.20e-05	2.27e+00	2.35e+01	9.23e-01	-4.42e+01	4.87e+01	L.10	-5.63	3.0	0.41
1003	OIT	pH	L.10 excl.	0.11	7	0.55	3.20e-05	7.73e-01	3.13e+00	8.05e-01	-5.39e+00	6.94e+00	L.10	-5.63	3.0	0.41
1004	OIT	SAC	L.10 excl.	0.11	7	0.55	3.20e-05	7.08e-02	1.53e-02	6.58e-06	4.07e-02	1.01e-01	L.10	-5.63	3.0	0.41
1005	OIT	Intercept	L.11 excl.	0.24	4	0.42	1.08e-09	5.36e+01	1.26e+01	3.76e-05	2.86e+01	7.85e+01	L.11	-1.27	16.0	0.72
1006	OIT	pH	L.11 excl.	0.24	4	0.42	1.08e-09	-6.15e+00	1.66e+00	2.84e-04	-9.42e+00	-2.88e+00	L.11	-1.27	16.0	0.72
1007	OIT	SAC	L.11 excl.	0.24	4	0.42	1.08e-09	5.36e-02	1.01e-02	3.61e-07	3.37e-02	7.34e-02	L.11	-1.27	16.0	0.72
1008	OIT	Intercept	L.12 excl.	0.16	6	0.54	4.45e-07	3.83e+01	1.95e+01	5.10e-02	-1.77e-01	7.68e+01	L.12	-0.82	14.0	0.77
1009	OIT	pH	L.12 excl.	0.16	6	0.54	4.45e-07	-4.63e+00	2.64e+00	8.10e-02	-9.84e+00	5.76e-01	L.12	-0.82	14.0	0.77
1010	OIT	SAC	L.12 excl.	0.16	6	0.54	4.45e-07	1.53e-01	2.71e-02	7.07e-08	9.93e-02	2.06e-01	L.12	-0.82	14.0	0.77
1011	OIT	Intercept	L.13 excl.	0.13	7	0.55	4.71e-06	9.89e+00	1.89e+01	6.01e-01	-2.73e+01	4.71e+01	L.13	-1.06	7.0	0.43
1012	OIT	pH	L.13 excl.	0.13	7	0.55	4.71e-06	-3.36e-01	2.48e+00	8.92e-01	-5.22e+00	4.55e+00	L.13	-1.06	7.0	0.43
1013	OIT	SAC	L.13 excl.	0.13	7	0.55	4.71e-06	7.64e-02	1.49e-02	7.83e-07	4.70e-02	1.06e-01	L.13	-1.06	7.0	0.43
1014	MeBT	Intercept	L.1 excl.	0.52	450	0.55	1.39e-23	3.24e+03	1.77e+03	6.80e-02	-2.43e+02	6.73e+03	L.1	-0.28	172.0	0.43
1015	MeBT	Temperature	L.1 excl.	0.52	450	0.55	1.39e-23	-2.35e+01	2.25e+01	2.97e-01	-6.79e+01	2.08e+01	L.1	-0.28	172.0	0.43
1016	MeBT	EC	L.1 excl.	0.52	450	0.55	1.39e-23	-4.85e-02	2.89e-01	8.67e-01	-6.20e-01	5.23e-01	L.1	-0.28	172.0	0.43
1017	MeBT	pH	L.1 excl.	0.52	450	0.55	1.39e-23	-4.01e+02	2.05e+02	5.23e-02	-8.07e+02	3.96e+00	L.1	-0.28	172.0	0.43
1018	MeBT	SAC	L.1 excl.	0.52	450	0.55	1.39e-23	1.34e+01	1.86e+00	2.47e-11	9.71e+00	1.71e+01	L.1	-0.28	172.0	0.43
1019	MeBT	Intercept	L.2 excl.	0.55	405	0.55	2.00e-33	3.30e+03	1.31e+03	1.23e-02	7.25e+02	5.88e+03	L.2	-4.73	304.0	0.76
1020	MeBT	Temperature	L.2 excl.	0.55	405	0.55	2.00e-33	-1.72e+01	1.80e+01	3.42e-01	-5.27e+01	1.84e+01	L.2	-4.73	304.0	0.76
1021	MeBT	EC	L.2 excl.	0.55	405	0.55	2.00e-33	8.43e-02	2.43e-01	7.29e-01	-3.94e-01	5.63e-01	L.2	-4.73	304.0	0.76
1022	MeBT	pH	L.2 excl.	0.55	405	0.55	2.00e-33	-4.24e+02	1.54e+02	6.37e-03	-7.27e+02	-1.21e+02	L.2	-4.73	304.0	0.76
1023	MeBT	SAC	L.2 excl.	0.55	405	0.55	2.00e-33	1.23e+01	1.47e+00	9.79e-15	9.39e+00	1.52e+01	L.2	-4.73	304.0	0.76
1024	MeBT	Intercept	L.3 excl.	0.55	407	0.55	8.15e-33	3.30e+03	1.32e+03	1.31e-02	7.01e+02	5.90e+03	L.3	-28.1	252.0	0.76
1025	MeBT	Temperature	L.3 excl.	0.55	407	0.55	8.15e-33	-1.73e+01	1.82e+01	3.44e-01	-5.32e+01	1.86e+01	L.3	-28.1	252.0	0.76
1026	MeBT	EC	L.3 excl.	0.55	407	0.55	8.15e-33	1.12e-01	2.46e-01	6.49e-01	-3.72e-01	5.97e-01	L.3	-28.1	252.0	0.76
1027	MeBT	pH	L.3 excl.	0.55	407	0.55	8.15e-33	-4.23e+02	1.55e+02	6.72e-03	-7.28e+02	-1.19e+02	L.3	-28.1	252.0	0.76
1028	MeBT	SAC	L.3 excl.	0.55	407	0.55	8.15e-33	1.21e+01	1.49e+00	4.53e-14	9.17e+00	1.50e+01	L.3	-28.1	252.0	0.76
1029	MeBT	Intercept	L.4 excl.	0.57	406	0.55	2.64e-33	3.35e+03	1.33e+03	1.29e-02	7.16e+02	5.98e+03	L.4	-15.67	390.0	0.76
1030	MeBT	Temperature	L.4 excl.	0.57	406	0.55	2.64e-33	-6.02e+00	1.86e+01	7.47e-01	-4.28e+01	3.07e+01	L.4	-15.67	390.0	0.76
1031	MeBT	EC	L.4 excl.	0.57	406	0.55	2.64e-33	-1.06e-01	2.50e-01	6.73e-01	-5.98e-01	3.87e-01	L.4	-15.67	390.0	0.76
1032	MeBT	pH	L.4 excl.	0.57	406	0.55	2.64e-33	-4.47e+02	1.57e+02	4.83e-03	-7.57e+02	-1.38e+02	L.4	-15.67	390.0	0.76
1033	MeBT	SAC	L.4 excl.	0.57	406	0.55	2.64e-33	1.34e+01	1.51e+00	4.96e-16	1.04e+01	1.64e+01	L.4	-15.67	390.0	0.76
1034	MeBT	Intercept	L.5 excl.	0.55	401	0.56	3.17e-33	3.37e+03	1.29e+03	9.76e-03	8.24e+02	5.92e+03	L.5	-0.02	472.0	0.39
1035	MeBT	Temperature	L.5 excl.	0.55	401	0.56	3.17e-33	-2.08e+01	1.79e+01	2.46e-01	-5.61e+01	1.45e+01	L.5	-0.02	472.0	0.39
1036	MeBT	EC	L.5 excl.	0.55	401	0.56	3.17e-33	3.83e-02	2.44e-01	8.75e-01	-4.43e-01	5.19e-01	L.5	-0.02	472.0	0.39
1037	MeBT	pH	L.5 excl.	0.55	401	0.56	3.17e-33	-4.23e+02	1.52e+02	6.05e-03	-7.23e+02	-1.22e+02	L.5	-0.02	472.0	0.39
1038	MeBT	SAC	L.5 excl.	0.55	401	0.56	3.17e-33	1.25e+01	1.49e+00	8.76e-15	9.59e+00	1.55e+01	L.5	-0.02	472.0	0.39
1039	MeBT	Intercept	L.6 excl.	0.55	419	0.56	2.56e-30	3.28e+03	1.40e+03	2.03e-02	5.16e+02	6.04e+03	L.6	-0.04	189.0	0.42
1040	MeBT	Temperature	L.6 excl.	0.55	419	0.56	2.56e-30	-2.19e+01	1.85e+01	2.38e-01	-5.85e+01	1.46e+01	L.6	-0.04	189.0	0.42
1041	MeBT	EC	L.6 excl.	0.55	419	0.56	2.56e-30	5.42e-02	2.53e-01	8.31e-01	-4.45e-01	5.54e-01	L.6	-0.04	189.0	0.42
1042	MeBT	pH	L.6 excl.	0.55	419	0.56	2.56e-30	-4.10e+02	1.65e+02	1.41e-02	-7.36e+02	-8.37e+01	L.6	-0.04	189.0	0.42
1043	MeBT	SAC	L.6 excl.	0.55	419	0.56	2.56e-30	1.26e+01	1.53e+00	3.28e-14	9.57e+00	1.56e+01	L.6	-0.04	189.0	0.42
1044	MeBT	Intercept	L.7 excl.	0.56	406	0.56	3.56e-33	3.58e+03	1.31e+03	7.07e-03	9.86e+02	6.17e+03	L.7	-0.44	324.0	0.41
1045	MeBT	Temperature	L.7 excl.	0.56	406	0.56	3.56e-33	-2.55e+01	1.81e+01	1.60e-01	-6.11e+01	1.02e+01	L.7	-0.44	324.0	0.41
1046	MeBT	EC	L.7 excl.	0.56	406	0.56	3.56e-33	8.07e-02	2.45e-01	7.42e-01	-4.02e-01	5.63e-01	L.7	-0.44	324.0	0.41
1047	MeBT	pH	L.7 excl.	0.56	406	0.56	3.56e-33	-4.42e+02	1.55e+02	4.75e-03	-7.47e+02	-1.37e+02	L.7	-0.44	324.0	0.41
1048	MeBT	SAC	L.7 excl.	0.56	406	0.56	3.56e-33	1.24e+01	1.47e+00	9.67e-15	9.46e+00	1.53e+01	L.7	-0.44	324.0	0.41
1049	MeBT	Intercept	L.8 excl.	0.56	405	0.55	3.11e-33	3.12e+03	1.32e+03	1.94e-02	5.11e+02	5.73e+03	L.8	-0.53	361.0	0.72
1050	MeBT	Temperature	L.8 excl.	0.56	405	0.55	3.11e-33	-2.00e+01	1.78e+01	2.62e-01	-5.52e+01	1.51e+01	L.8	-0.53	361.0	0.72
1051	MeBT	EC	L.8 excl.	0.56	405	0.55	3.11e-33	8.14e-02	2.42e-01	7.37e-01	-3.97e-01	5.60e-01	L.8	-0.53	361.0	0.72
1052	MeBT	pH	L.8 excl.	0.56	405	0.55	3.11e-33	-3.96e+02	1.56e+02	1.17e-02	-7.03e+02	-8.93e+01	L.8	-0.53	361.0	0.72
1053	MeBT	SAC	L.8 excl.	0.56	405	0.55	3.11e-33	1.25e+01	1.47e+00	5.02e-15	9.63e+00	1.54e+01	L.8	-0.53	361.0	0.72
1054	MeBT	Intercept	L.9 excl.	0.64	353	0.49	2.40e-39	1.70e+03	1.34e+03	2.06e-01	-9.40e+02	4.33e+03	L.9	-0.11	763.0	0.99
1055	MeBT	Temperature	L.9 excl.	0.64	353	0.49	2.40e-39	7.69e+00	1.87e+01	6.81e-01	-2.92e+01	4.46e+01	L.9	-0.11	763.0	0.99
1056	MeBT	EC	L.9 excl.	0.64	353	0.49	2.40e-39	2.13e-01	2.15e-01	3.21e-01	-2.10e-01	6.37e-01	L.9	-0.11	763.0	0.99
1057	MeBT	pH	L.9 excl.	0.64	353	0.49	2.40e-39	-2.83e+02	1.52e+02	6.35e-02	-5.83e+02	1.61e+01	L.9	-0.11	763.0	0.99
1058	MeBT	SAC	L.9 excl.	0.64	353	0.49	2.40e-39	1.18e+01	1.29e+00	7.37e-17	9.31e+00	1.44e+01	L.9	-0.11	763.0	0.99
1059	MeBT	Intercept	L.10 excl.	0.56	402	0.55	6.85e-34	4.38e+03	1.40e+03	2.00e-03	1.62e+03	7.13e+03	L.10	-1.63	464.0	0.9
1060	MeBT	Temperature	L.10 excl.	0.56	402	0.55	6.85e-34	-2.04e+01	1.77e+01	2.51e-01	-5.53e+01	1.45e+01	L.10	-1.63	464.0	0.9
1061	MeBT	EC	L.10 excl.	0.56	402	0.55	6.85e-34	1.24e-02	2.43e-01	9.59e-01	-4.66e-01	4.91e-01	L.10	-1.63	464.0	0.9
1062	MeBT	pH	L.10 excl.	0.56	402	0.55	6.85e-34	-5.58e+02	1.69e+02	1.10e-03	-8.91e+02	-2.26e+02	L.10	-1.63	464.0	0.9
1063	MeBT	SAC	L.10 excl.	0.56	402	0.55	6.85e-34	1.28e+01	1.48e+00	1.59e-15	9.91e+00	1.57e+01	L.10	-1.63	464.0	0.9
1064	MeBT	Intercept	L.11 excl.	0.6	399	0.56	1.07e-30	4.71e+03	1.33e+03	5.09e-04	2.09e+03	7.33e+03	L.11	-0.06	488.0	0.65
1065	MeBT	Temperature	L.11 excl.	0.6	399	0.56	1.07e-30	-7.01e+01	2.26e+01	2.31e-03	-1.15e+02	-2.54e+01	L.11	-0.06	488.0	0.65
1066	MeBT	EC	L.11 excl.	0.6	399	0.56	1.07e-30	-6.85e-02	2.49e-01	7.83e-01	-5.60e-01	4.23e-01	L.11	-0.06	488.0	0.65
1067	MeBT	pH	L.11 excl.	0.6	399	0.56	1.07e-30	-4.69e+02	1.56e+02	3.08e-03	-7.77e+02	-1.61e+02	L.11	-0.06	488.0	0.65
1068	MeBT	SAC	L.11 excl.	0.6	399	0.56	1.07e-30	1.35e+01	1.51e+00	1.08e-15	1.05e+01	1.64e+01	L.11	-0.06	488.0	0.65
1069	MeBT	Intercept	L.12 excl.	0.27	347	0.59	6.95e-12	3.97e+03	1.27e+03	2.08e-03	1.46e+03	6.47e+03	L.12	-0.85	846.0	0.43
1070	MeBT	Temperature	L.12 excl.	0.27	347	0.59	6.95e-12	-5.02e+01	1.66e+01	2.85e-03	-8.30e+01	-1.75e+01	L.12	-0.85	846.0	0.43
1071	MeBT	EC	L.12 excl.	0.27	347	0.59	6.95e-12	5.22e-01	3.00e-01	8.34e-02	-6.97e-02	1.11e+00	L.12	-0.85	846.0	0.43
1072	MeBT	pH	L.12 excl.	0.27	347	0.59	6.95e-12	-4.27e+02	1.58e+02	7.64e-03	-7.40e+02	-1.15e+02	L.12	-0.85	846.0	0.43
1073	MeBT	SAC	L.12 excl.	0.27	347	0.59	6.95e-12	7.04e+00	1.75e+00	8.21e-05	3.59e+00	1.05e+01	L.12	-0.85	846.0	0.43
1074	MeBT	Intercept	L.13 excl.	0.55	411	0.56	1.38e-32	3.25e+03	1.35e+03	1.69e-02	5.92e+02	5.91e+03	L.13	-0.99	174.0	0.27
1075	MeBT	Temperature	L.13 excl.	0.55	411	0.56	1.38e-32	-1.95e+01	1.81e+01	2.84e-01	-5.53e+01	1.63e+01	L.13	-0.99	174.0	0.27
1076	MeBT	EC	L.13 excl.	0.55	411	0.56	1.38e-32	-3.51e-02	2.69e-01	8.96e-01	-5.65e-01	4.95e-01	L.13	-0.99	174.0	0.27
1077	MeBT	pH	L.13 excl.	0.55	411	0.56	1.38e-32	-4.08e+02	1.59e+02	1.11e-02	-7.22e+02	-9.41e+01	L.13	-0.99	174.0	0.27
1078	MeBT	SAC	L.13 excl.	0.55	411	0.56	1.38e-32	1.30e+01	1.61e+00	7.43e-14	9.80e+00	1.61e+01	L.13	-0.99	174.0	0.27
1079	BT	Intercept	L.1 excl.	0.53	3710	0.86	8.67e-29	4.80e+04	1.30e+04	2.78e-04	2.25e+04	7.36e+04	L.1	-0.9	2100.0	1.31
1080	BT	Temperature	L.1 excl.	0.53	3710	0.86	8.67e-29	-1.63e+03	1.82e+02	3.67e-16	-1.99e+03	-1.27e+03	L.1	-0.9	2100.0	1.31
1081	BT	EC	L.1 excl.	0.53	3710	0.86	8.67e-29	7.84e+00	2.32e+00	8.71e-04	3.27e+00	1.24e+01	L.1	-0.9	2100.0	1.31
1082	BT	pH	L.1 excl.	0.53	3710	0.86	8.67e-29	-3.03e+03	1.48e+03	4.22e-02	-5.95e+03	-1.07e+02	L.1	-0.9	2100.0	1.31
1083	BT	SAC	L.1 excl.	0.53	3710	0.86	8.67e-29	4.70e+01	1.39e+01	8.96e-04	1.96e+01	7.45e+01	L.1	-0.9	2100.0	1.31
1084	BT	Intercept	L.2 excl.	0.53	3258	0.93	4.02e-42	3.30e+04	9.17e+03	3.76e-04	1.50e+04	5.11e+04	L.2	-7.16	760.0	0.51
1085	BT	Temperature	L.2 excl.	0.53	3258	0.93	4.02e-42	-1.41e+03	1.39e+02	1.42e-20	-1.68e+03	-1.13e+03	L.2	-7.16	760.0	0.51
1086	BT	EC	L.2 excl.	0.53	3258	0.93	4.02e-42	7.24e+00	1.90e+00	1.73e-04	3.50e+00	1.10e+01	L.2	-7.16	760.0	0.51
1087	BT	pH	L.2 excl.	0.53	3258	0.93	4.02e-42	-1.44e+03	1.06e+03	1.78e-01	-3.53e+03	6.59e+02	L.2	-7.16	760.0	0.51
1088	BT	SAC	L.2 excl.	0.53	3258	0.93	4.02e-42	4.22e+01	1.10e+01	1.64e-04	2.05e+01	6.39e+01	L.2	-7.16	760.0	0.51
1089	BT	Intercept	L.3 excl.	0.53	3268	0.93	8.17e-42	3.37e+04	9.22e+03	3.15e-04	1.55e+04	5.18e+04	L.3	-5.63	1131.0	0.78
1090	BT	Temperature	L.3 excl.	0.53	3268	0.93	8.17e-42	-1.42e+03	1.40e+02	1.29e-20	-1.70e+03	-1.14e+03	L.3	-5.63	1131.0	0.78
1091	BT	EC	L.3 excl.	0.53	3268	0.93	8.17e-42	7.23e+00	1.92e+00	2.06e-04	3.45e+00	1.10e+01	L.3	-5.63	1131.0	0.78
1092	BT	pH	L.3 excl.	0.53	3268	0.93	8.17e-42	-1.49e+03	1.07e+03	1.65e-01	-3.60e+03	6.15e+02	L.3	-5.63	1131.0	0.78
1093	BT	SAC	L.3 excl.	0.53	3268	0.93	8.17e-42	4.23e+01	1.11e+01	1.80e-04	2.04e+01	6.42e+01	L.3	-5.63	1131.0	0.78
1094	BT	Intercept	L.4 excl.	0.53	3319	0.94	1.90e-40	3.35e+04	9.46e+03	4.79e-04	1.48e+04	5.21e+04	L.4	-0.29	639.0	0.29
1095	BT	Temperature	L.4 excl.	0.53	3319	0.94	1.90e-40	-1.42e+03	1.45e+02	2.34e-19	-1.71e+03	-1.13e+03	L.4	-0.29	639.0	0.29
1096	BT	EC	L.4 excl.	0.53	3319	0.94	1.90e-40	7.32e+00	1.98e+00	2.67e-04	3.42e+00	1.12e+01	L.4	-0.29	639.0	0.29
1097	BT	pH	L.4 excl.	0.53	3319	0.94	1.90e-40	-1.47e+03	1.10e+03	1.83e-01	-3.63e+03	6.97e+02	L.4	-0.29	639.0	0.29
1098	BT	SAC	L.4 excl.	0.53	3319	0.94	1.90e-40	4.16e+01	1.16e+01	4.01e-04	1.88e+01	6.44e+01	L.4	-0.29	639.0	0.29
1099	BT	Intercept	L.5 excl.	0.54	3261	0.94	3.53e-42	3.32e+04	9.14e+03	3.41e-04	1.52e+04	5.12e+04	L.5	-5.28	1239.0	0.44
1100	BT	Temperature	L.5 excl.	0.54	3261	0.94	3.53e-42	-1.40e+03	1.39e+02	3.26e-20	-1.67e+03	-1.12e+03	L.5	-5.28	1239.0	0.44
1101	BT	EC	L.5 excl.	0.54	3261	0.94	3.53e-42	7.08e+00	1.93e+00	2.87e-04	3.29e+00	1.09e+01	L.5	-5.28	1239.0	0.44
1102	BT	pH	L.5 excl.	0.54	3261	0.94	3.53e-42	-1.48e+03	1.07e+03	1.66e-01	-3.58e+03	6.19e+02	L.5	-5.28	1239.0	0.44
1103	BT	SAC	L.5 excl.	0.54	3261	0.94	3.53e-42	4.36e+01	1.14e+01	1.57e-04	2.12e+01	6.60e+01	L.5	-5.28	1239.0	0.44
1104	BT	Intercept	L.6 excl.	0.51	3488	0.9	2.26e-34	3.27e+04	1.07e+04	2.46e-03	1.16e+04	5.37e+04	L.6	-0.16	668.0	0.66
1105	BT	Temperature	L.6 excl.	0.51	3488	0.9	2.26e-34	-1.43e+03	1.49e+02	1.84e-18	-1.72e+03	-1.13e+03	L.6	-0.16	668.0	0.66
1106	BT	EC	L.6 excl.	0.51	3488	0.9	2.26e-34	7.43e+00	2.07e+00	4.07e-04	3.35e+00	1.15e+01	L.6	-0.16	668.0	0.66
1107	BT	pH	L.6 excl.	0.51	3488	0.9	2.26e-34	-1.36e+03	1.24e+03	2.76e-01	-3.81e+03	1.09e+03	L.6	-0.16	668.0	0.66
1108	BT	SAC	L.6 excl.	0.51	3488	0.9	2.26e-34	4.17e+01	1.23e+01	8.48e-04	1.74e+01	6.59e+01	L.6	-0.16	668.0	0.66
1109	BT	Intercept	L.7 excl.	0.53	3290	0.93	3.65e-41	3.32e+04	9.26e+03	3.97e-04	1.50e+04	5.14e+04	L.7	0.36	360.0	0.2
1110	BT	Temperature	L.7 excl.	0.53	3290	0.93	3.65e-41	-1.41e+03	1.40e+02	2.26e-20	-1.69e+03	-1.14e+03	L.7	0.36	360.0	0.2
1111	BT	EC	L.7 excl.	0.53	3290	0.93	3.65e-41	7.22e+00	1.93e+00	2.20e-04	3.43e+00	1.10e+01	L.7	0.36	360.0	0.2
1112	BT	pH	L.7 excl.	0.53	3290	0.93	3.65e-41	-1.45e+03	1.08e+03	1.79e-01	-3.57e+03	6.71e+02	L.7	0.36	360.0	0.2
1113	BT	SAC	L.7 excl.	0.53	3290	0.93	3.65e-41	4.22e+01	1.12e+01	1.98e-04	2.02e+01	6.42e+01	L.7	0.36	360.0	0.2
1114	BT	Intercept	L.8 excl.	0.53	3295	0.92	1.03e-40	3.39e+04	9.38e+03	3.70e-04	1.54e+04	5.23e+04	L.8	-0.75	591.0	0.59
1115	BT	Temperature	L.8 excl.	0.53	3295	0.92	1.03e-40	-1.42e+03	1.39e+02	1.35e-20	-1.69e+03	-1.14e+03	L.8	-0.75	591.0	0.59
1116	BT	EC	L.8 excl.	0.53	3295	0.92	1.03e-40	7.15e+00	1.92e+00	2.45e-04	3.37e+00	1.09e+01	L.8	-0.75	591.0	0.59
1117	BT	pH	L.8 excl.	0.53	3295	0.92	1.03e-40	-1.52e+03	1.09e+03	1.65e-01	-3.66e+03	6.28e+02	L.8	-0.75	591.0	0.59
1118	BT	SAC	L.8 excl.	0.53	3295	0.92	1.03e-40	4.23e+01	1.12e+01	1.92e-04	2.03e+01	6.43e+01	L.8	-0.75	591.0	0.59
1119	BT	Intercept	L.9 excl.	0.66	2838	0.79	6.50e-57	5.35e+04	8.97e+03	8.52e-09	3.58e+04	7.12e+04	L.9	-172.07	8108.0	4.88
1120	BT	Temperature	L.9 excl.	0.66	2838	0.79	6.50e-57	-2.09e+03	1.42e+02	1.39e-35	-2.37e+03	-1.81e+03	L.9	-172.07	8108.0	4.88
1121	BT	EC	L.9 excl.	0.66	2838	0.79	6.50e-57	4.39e+00	1.68e+00	9.61e-03	1.08e+00	7.71e+00	L.9	-172.07	8108.0	4.88
1122	BT	pH	L.9 excl.	0.66	2838	0.79	6.50e-57	-2.26e+03	1.01e+03	2.60e-02	-4.25e+03	-2.73e+02	L.9	-172.07	8108.0	4.88
1123	BT	SAC	L.9 excl.	0.66	2838	0.79	6.50e-57	5.52e+01	9.72e+00	3.77e-08	3.61e+01	7.44e+01	L.9	-172.07	8108.0	4.88
1124	BT	Intercept	L.10 excl.	0.59	3084	0.87	5.97e-48	9.72e+03	9.51e+03	3.08e-01	-9.02e+03	2.85e+04	L.10	-833.05	7730.0	9.98
1125	BT	Temperature	L.10 excl.	0.59	3084	0.87	5.97e-48	-1.50e+03	1.31e+02	6.38e-25	-1.76e+03	-1.25e+03	L.10	-833.05	7730.0	9.98
1126	BT	EC	L.10 excl.	0.59	3084	0.87	5.97e-48	9.11e+00	1.82e+00	1.09e-06	5.52e+00	1.27e+01	L.10	-833.05	7730.0	9.98
1127	BT	pH	L.10 excl.	0.59	3084	0.87	5.97e-48	1.89e+03	1.15e+03	1.03e-01	-3.86e+02	4.16e+03	L.10	-833.05	7730.0	9.98
1128	BT	SAC	L.10 excl.	0.59	3084	0.87	5.97e-48	2.72e+01	1.07e+01	1.18e-02	6.09e+00	4.84e+01	L.10	-833.05	7730.0	9.98
1129	BT	Intercept	L.11 excl.	0.64	1318	0.66	4.26e-49	1.16e+04	3.82e+03	2.60e-03	4.10e+03	1.91e+04	L.11	-1.6	10353.0	0.89
1130	BT	Temperature	L.11 excl.	0.64	1318	0.66	4.26e-49	-9.28e+01	7.09e+01	1.92e-01	-2.32e+02	4.70e+01	L.11	-1.6	10353.0	0.89
1131	BT	EC	L.11 excl.	0.64	1318	0.66	4.26e-49	4.39e+00	7.98e-01	1.02e-07	2.82e+00	5.97e+00	L.11	-1.6	10353.0	0.89
1132	BT	pH	L.11 excl.	0.64	1318	0.66	4.26e-49	-1.64e+03	4.37e+02	2.23e-04	-2.50e+03	-7.79e+02	L.11	-1.6	10353.0	0.89
1133	BT	SAC	L.11 excl.	0.64	1318	0.66	4.26e-49	2.74e+01	4.69e+00	1.93e-08	1.81e+01	3.66e+01	L.11	-1.6	10353.0	0.89
1134	BT	Intercept	L.12 excl.	0.58	3039	0.96	2.53e-45	5.61e+04	9.64e+03	1.82e-08	3.71e+04	7.51e+04	L.12	-7.28	9492.0	1.32
1135	BT	Temperature	L.12 excl.	0.58	3039	0.96	2.53e-45	-1.32e+03	1.38e+02	8.20e-19	-1.60e+03	-1.05e+03	L.12	-7.28	9492.0	1.32
1136	BT	EC	L.12 excl.	0.58	3039	0.96	2.53e-45	1.29e+01	2.51e+00	5.42e-07	7.99e+00	1.79e+01	L.12	-7.28	9492.0	1.32
1137	BT	pH	L.12 excl.	0.58	3039	0.96	2.53e-45	-5.36e+03	1.20e+03	1.22e-05	-7.72e+03	-3.00e+03	L.12	-7.28	9492.0	1.32
1138	BT	SAC	L.12 excl.	0.58	3039	0.96	2.53e-45	7.22e+01	1.38e+01	3.31e-07	4.51e+01	9.93e+01	L.12	-7.28	9492.0	1.32
1139	BT	Intercept	L.13 excl.	0.54	3244	0.91	2.03e-42	3.72e+04	9.21e+03	7.18e-05	1.90e+04	5.53e+04	L.13	-224.92	3237.0	3.67
1140	BT	Temperature	L.13 excl.	0.54	3244	0.91	2.03e-42	-1.45e+03	1.37e+02	8.34e-22	-1.72e+03	-1.18e+03	L.13	-224.92	3237.0	3.67
1141	BT	EC	L.13 excl.	0.54	3244	0.91	2.03e-42	9.08e+00	2.05e+00	1.45e-05	5.03e+00	1.31e+01	L.13	-224.92	3237.0	3.67
1142	BT	pH	L.13 excl.	0.54	3244	0.91	2.03e-42	-1.95e+03	1.08e+03	7.03e-02	-4.07e+03	1.63e+02	L.13	-224.92	3237.0	3.67
1143	BT	SAC	L.13 excl.	0.54	3244	0.91	2.03e-42	3.26e+01	1.17e+01	5.90e-03	9.46e+00	5.56e+01	L.13	-224.92	3237.0	3.67
1144	DEET	Intercept	L.1 excl.	0.63	741	0.65	1.36e-37	2.64e+03	2.59e+03	3.10e-01	-2.48e+03	7.75e+03	L.1	0.06	371.0	0.51
1145	DEET	Temperature	L.1 excl.	0.63	741	0.65	1.36e-37	8.50e+01	3.67e+01	2.16e-02	1.26e+01	1.57e+02	L.1	0.06	371.0	0.51
1146	DEET	EC	L.1 excl.	0.63	741	0.65	1.36e-37	2.68e+00	4.65e-01	3.39e-08	1.77e+00	3.60e+00	L.1	0.06	371.0	0.51
1147	DEET	pH	L.1 excl.	0.63	741	0.65	1.36e-37	-7.39e+02	2.96e+02	1.34e-02	-1.32e+03	-1.55e+02	L.1	0.06	371.0	0.51
1148	DEET	SAC	L.1 excl.	0.63	741	0.65	1.36e-37	9.16e+00	2.78e+00	1.21e-03	3.66e+00	1.46e+01	L.1	0.06	371.0	0.51
1149	DEET	Intercept	L.2 excl.	0.62	638	0.64	2.04e-53	9.53e+02	1.80e+03	5.96e-01	-2.59e+03	4.49e+03	L.2	-3.87	1085.0	0.42
1150	DEET	Temperature	L.2 excl.	0.62	638	0.64	2.04e-53	9.34e+01	2.74e+01	7.64e-04	3.94e+01	1.47e+02	L.2	-3.87	1085.0	0.42
1151	DEET	EC	L.2 excl.	0.62	638	0.64	2.04e-53	2.15e+00	3.74e-01	2.42e-08	1.42e+00	2.89e+00	L.2	-3.87	1085.0	0.42
1152	DEET	pH	L.2 excl.	0.62	638	0.64	2.04e-53	-5.11e+02	2.09e+02	1.50e-02	-9.22e+02	-1.00e+02	L.2	-3.87	1085.0	0.42
1153	DEET	SAC	L.2 excl.	0.62	638	0.64	2.04e-53	1.16e+01	2.16e+00	1.74e-07	7.36e+00	1.59e+01	L.2	-3.87	1085.0	0.42
1154	DEET	Intercept	L.3 excl.	0.62	642	0.65	2.50e-53	1.00e+03	1.81e+03	5.80e-01	-2.56e+03	4.57e+03	L.3	-1.21	814.0	0.42
1155	DEET	Temperature	L.3 excl.	0.62	642	0.65	2.50e-53	9.43e+01	2.77e+01	7.69e-04	3.97e+01	1.49e+02	L.3	-1.21	814.0	0.42
1156	DEET	EC	L.3 excl.	0.62	642	0.65	2.50e-53	2.13e+00	3.79e-01	4.74e-08	1.39e+00	2.88e+00	L.3	-1.21	814.0	0.42
1157	DEET	pH	L.3 excl.	0.62	642	0.65	2.50e-53	-5.20e+02	2.10e+02	1.39e-02	-9.34e+02	-1.07e+02	L.3	-1.21	814.0	0.42
1158	DEET	SAC	L.3 excl.	0.62	642	0.65	2.50e-53	1.19e+01	2.19e+00	1.34e-07	7.56e+00	1.62e+01	L.3	-1.21	814.0	0.42
1159	DEET	Intercept	L.4 excl.	0.64	620	0.64	3.58e-54	1.13e+03	1.77e+03	5.24e-01	-2.35e+03	4.61e+03	L.4	-0.22	1042.0	0.56
1160	DEET	Temperature	L.4 excl.	0.64	620	0.64	3.58e-54	8.29e+01	2.74e+01	2.69e-03	2.91e+01	1.37e+02	L.4	-0.22	1042.0	0.56
1161	DEET	EC	L.4 excl.	0.64	620	0.64	3.58e-54	2.49e+00	3.72e-01	1.44e-10	1.76e+00	3.22e+00	L.4	-0.22	1042.0	0.56
1162	DEET	pH	L.4 excl.	0.64	620	0.64	3.58e-54	-5.22e+02	2.05e+02	1.16e-02	-9.26e+02	-1.18e+02	L.4	-0.22	1042.0	0.56
1163	DEET	SAC	L.4 excl.	0.64	620	0.64	3.58e-54	9.56e+00	2.17e+00	1.50e-05	5.30e+00	1.38e+01	L.4	-0.22	1042.0	0.56
1164	DEET	Intercept	L.5 excl.	0.62	647	0.65	1.42e-53	3.70e+02	1.82e+03	8.39e-01	-3.21e+03	3.95e+03	L.5	-4.56	621.0	0.41
1165	DEET	Temperature	L.5 excl.	0.62	647	0.65	1.42e-53	1.16e+02	2.79e+01	4.59e-05	6.08e+01	1.71e+02	L.5	-4.56	621.0	0.41
1166	DEET	EC	L.5 excl.	0.62	647	0.65	1.42e-53	2.09e+00	3.84e-01	1.27e-07	1.33e+00	2.85e+00	L.5	-4.56	621.0	0.41
1167	DEET	pH	L.5 excl.	0.62	647	0.65	1.42e-53	-4.87e+02	2.12e+02	2.22e-02	-9.04e+02	-7.02e+01	L.5	-4.56	621.0	0.41
1168	DEET	SAC	L.5 excl.	0.62	647	0.65	1.42e-53	1.25e+01	2.26e+00	8.31e-08	8.01e+00	1.69e+01	L.5	-4.56	621.0	0.41
1169	DEET	Intercept	L.6 excl.	0.6	686	0.61	2.70e-43	1.91e+03	2.10e+03	3.64e-01	-2.23e+03	6.05e+03	L.6	0.16	351.0	1.0
1170	DEET	Temperature	L.6 excl.	0.6	686	0.61	2.70e-43	1.01e+02	2.95e+01	7.52e-04	4.27e+01	1.59e+02	L.6	0.16	351.0	1.0
1171	DEET	EC	L.6 excl.	0.6	686	0.61	2.70e-43	2.25e+00	4.09e-01	1.09e-07	1.44e+00	3.05e+00	L.6	0.16	351.0	1.0
1172	DEET	pH	L.6 excl.	0.6	686	0.61	2.70e-43	-6.49e+02	2.45e+02	8.71e-03	-1.13e+03	-1.66e+02	L.6	0.16	351.0	1.0
1173	DEET	SAC	L.6 excl.	0.6	686	0.61	2.70e-43	1.05e+01	2.43e+00	2.26e-05	5.72e+00	1.53e+01	L.6	0.16	351.0	1.0
1174	DEET	Intercept	L.7 excl.	0.62	655	0.65	2.05e-52	4.81e+02	1.84e+03	7.95e-01	-3.15e+03	4.11e+03	L.7	-0.22	314.0	0.26
1175	DEET	Temperature	L.7 excl.	0.62	655	0.65	2.05e-52	1.04e+02	2.81e+01	2.61e-04	4.87e+01	1.59e+02	L.7	-0.22	314.0	0.26
1176	DEET	EC	L.7 excl.	0.62	655	0.65	2.05e-52	2.25e+00	3.86e-01	1.68e-08	1.49e+00	3.01e+00	L.7	-0.22	314.0	0.26
1177	DEET	pH	L.7 excl.	0.62	655	0.65	2.05e-52	-4.79e+02	2.14e+02	2.65e-02	-9.01e+02	-5.63e+01	L.7	-0.22	314.0	0.26
1178	DEET	SAC	L.7 excl.	0.62	655	0.65	2.05e-52	1.13e+01	2.23e+00	8.39e-07	6.87e+00	1.56e+01	L.7	-0.22	314.0	0.26
1179	DEET	Intercept	L.8 excl.	0.61	658	0.64	2.97e-51	3.84e+02	1.88e+03	8.38e-01	-3.31e+03	4.08e+03	L.8	0.84	118.0	0.27
1180	DEET	Temperature	L.8 excl.	0.61	658	0.64	2.97e-51	1.07e+02	2.81e+01	1.76e-04	5.16e+01	1.62e+02	L.8	0.84	118.0	0.27
1181	DEET	EC	L.8 excl.	0.61	658	0.64	2.97e-51	2.22e+00	3.86e-01	2.68e-08	1.46e+00	2.98e+00	L.8	0.84	118.0	0.27
1182	DEET	pH	L.8 excl.	0.61	658	0.64	2.97e-51	-4.71e+02	2.18e+02	3.15e-02	-9.00e+02	-4.20e+01	L.8	0.84	118.0	0.27
1183	DEET	SAC	L.8 excl.	0.61	658	0.64	2.97e-51	1.14e+01	2.24e+00	6.13e-07	7.04e+00	1.58e+01	L.8	0.84	118.0	0.27
1184	DEET	Intercept	L.9 excl.	0.67	621	0.6	4.55e-57	-4.20e+03	1.97e+03	3.35e-02	-8.07e+03	-3.32e+02	L.9	-3.81	1056.0	1.51
1185	DEET	Temperature	L.9 excl.	0.67	621	0.6	4.55e-57	1.82e+02	3.14e+01	2.08e-08	1.20e+02	2.44e+02	L.9	-3.81	1056.0	1.51
1186	DEET	EC	L.9 excl.	0.67	621	0.6	4.55e-57	2.46e+00	3.70e-01	1.94e-10	1.73e+00	3.19e+00	L.9	-3.81	1056.0	1.51
1187	DEET	pH	L.9 excl.	0.67	621	0.6	4.55e-57	-6.78e+01	2.21e+02	7.59e-01	-5.03e+02	3.67e+02	L.9	-3.81	1056.0	1.51
1188	DEET	SAC	L.9 excl.	0.67	621	0.6	4.55e-57	1.07e+01	2.13e+00	9.43e-07	6.52e+00	1.49e+01	L.9	-3.81	1056.0	1.51
1189	DEET	Intercept	L.10 excl.	0.62	654	0.63	1.09e-51	-8.94e+02	2.02e+03	6.58e-01	-4.87e+03	3.08e+03	L.10	-81.65	445.0	1.87
1190	DEET	Temperature	L.10 excl.	0.62	654	0.63	1.09e-51	1.01e+02	2.80e+01	3.80e-04	4.57e+01	1.56e+02	L.10	-81.65	445.0	1.87
1191	DEET	EC	L.10 excl.	0.62	654	0.63	1.09e-51	2.33e+00	3.89e-01	7.44e-09	1.56e+00	3.10e+00	L.10	-81.65	445.0	1.87
1192	DEET	pH	L.10 excl.	0.62	654	0.63	1.09e-51	-2.87e+02	2.45e+02	2.43e-01	-7.70e+02	1.95e+02	L.10	-81.65	445.0	1.87
1193	DEET	SAC	L.10 excl.	0.62	654	0.63	1.09e-51	1.05e+01	2.28e+00	6.15e-06	6.04e+00	1.50e+01	L.10	-81.65	445.0	1.87
1194	DEET	Intercept	L.11 excl.	0.69	575	0.56	6.58e-56	7.92e+02	1.67e+03	6.35e-01	-2.49e+03	4.07e+03	L.11	0.11	3090.0	2.11
1195	DEET	Temperature	L.11 excl.	0.69	575	0.56	6.58e-56	9.08e+01	3.10e+01	3.69e-03	2.98e+01	1.52e+02	L.11	0.11	3090.0	2.11
1196	DEET	EC	L.11 excl.	0.69	575	0.56	6.58e-56	2.01e+00	3.49e-01	2.60e-08	1.32e+00	2.70e+00	L.11	0.11	3090.0	2.11
1197	DEET	pH	L.11 excl.	0.69	575	0.56	6.58e-56	-4.73e+02	1.91e+02	1.41e-02	-8.49e+02	-9.63e+01	L.11	0.11	3090.0	2.11
1198	DEET	SAC	L.11 excl.	0.69	575	0.56	6.58e-56	1.25e+01	2.05e+00	5.10e-09	8.42e+00	1.65e+01	L.11	0.11	3090.0	2.11
1199	DEET	Intercept	L.12 excl.	0.4	597	0.72	9.13e-26	-2.17e+03	1.91e+03	2.56e-01	-5.92e+03	1.58e+03	L.12	0.08	1288.0	0.4
1200	DEET	Temperature	L.12 excl.	0.4	597	0.72	9.13e-26	1.63e+02	2.73e+01	7.47e-09	1.10e+02	2.17e+02	L.12	0.08	1288.0	0.4
1201	DEET	EC	L.12 excl.	0.4	597	0.72	9.13e-26	3.58e-01	5.02e-01	4.77e-01	-6.32e-01	1.35e+00	L.12	0.08	1288.0	0.4
1202	DEET	pH	L.12 excl.	0.4	597	0.72	9.13e-26	-1.90e+02	2.37e+02	4.23e-01	-6.58e+02	2.77e+02	L.12	0.08	1288.0	0.4
1203	DEET	SAC	L.12 excl.	0.4	597	0.72	9.13e-26	2.10e+01	2.70e+00	2.00e-13	1.57e+01	2.64e+01	L.12	0.08	1288.0	0.4
1204	DEET	Intercept	L.13 excl.	0.64	635	0.61	2.28e-55	1.68e+03	1.80e+03	3.53e-01	-1.87e+03	5.23e+03	L.13	-68.42	1005.0	2.61
1205	DEET	Temperature	L.13 excl.	0.64	635	0.61	2.28e-55	9.43e+01	2.71e+01	5.94e-04	4.09e+01	1.48e+02	L.13	-68.42	1005.0	2.61
1206	DEET	EC	L.13 excl.	0.64	635	0.61	2.28e-55	2.82e+00	4.04e-01	2.51e-11	2.03e+00	3.62e+00	L.13	-68.42	1005.0	2.61
1207	DEET	pH	L.13 excl.	0.64	635	0.61	2.28e-55	-6.34e+02	2.11e+02	2.88e-03	-1.05e+03	-2.19e+02	L.13	-68.42	1005.0	2.61
1208	DEET	SAC	L.13 excl.	0.64	635	0.61	2.28e-55	8.28e+00	2.30e+00	3.76e-04	3.76e+00	1.28e+01	L.13	-68.42	1005.0	2.61
