# Supplementary material for: Exploring online sensor parameters as proxies for polar organic chemicals—An innovative approach for combined sewer overflow monitoring
Source: PLoS One. 2025 Oct 13;20(10):e0333173. doi: 10.1371/journal.pone.0333173 (PMC12517529; doi:10.1371/journal.pone.0333173)
Supplement: S3 Tables — The tables in this zip file show the statistical measures (R2, RMSE, p-value, confidence intervals, etc.) of all models calculated for this manuscript and the predicted chemical concentrations. A ReadMe file explains further details about the content and structure of each table. (ZIP) [file pone.0333173.s003.zip › S3_Tables/S3_Table21_catchment_L_RFR_results_prediction.csv]

	Substance	Sensor	Training	R2_train	RMSE_train	RRMSE_train	Testing	R2_test	RMSE_test	RRMSE_test
0	ACE	NH4-N, SAC, Flow, Flow_shifted, EC, Flow_dry, Temperature	L.1 excl.	1.0	609	0.05	L.1	0.05	2639.0	0.41
1	ACE	NH4-N, SAC, Flow, Flow_shifted, EC, Flow_dry, Temperature	L.2 excl.	0.99	582	0.05	L.2	-1.3	3431.0	0.36
2	ACE	NH4-N, SAC, Flow, Flow_shifted, EC, Flow_dry, Temperature	L.3 excl.	0.99	585	0.05	L.3	0.33	2240.0	0.2
3	ACE	NH4-N, SAC, Flow, Flow_shifted, EC, Flow_dry, Temperature	L.4 excl.	0.99	615	0.06	L.4	-3.66	3091.0	0.3
4	ACE	NH4-N, SAC, Flow, Flow_shifted, EC, Flow_dry, Temperature	L.5 excl.	0.99	583	0.05	L.5	-0.68	1970.0	0.12
5	ACE	NH4-N, SAC, Flow, Flow_shifted, EC, Flow_dry, Temperature	L.6 excl.	1.0	547	0.05	L.6	0.61	2331.0	0.36
6	ACE	NH4-N, SAC, Flow, Flow_shifted, EC, Flow_dry, Temperature	L.7 excl.	0.99	598	0.06	L.7	0.56	1419.0	0.13
7	ACE	NH4-N, SAC, Flow, Flow_shifted, EC, Flow_dry, Temperature	L.8 excl.	0.99	597	0.05	L.8	0.74	1790.0	0.26
8	ACE	NH4-N, SAC, Flow, Flow_shifted, EC, Flow_dry, Temperature	L.9 excl.	1.0	574	0.05	L.9	0.81	2042.0	0.24
9	ACE	NH4-N, SAC, Flow, Flow_shifted, EC, Flow_dry, Temperature	L.10 excl.	0.99	639	0.06	L.10	-0.75	1524.0	0.13
10	ACE	NH4-N, SAC, Flow, Flow_shifted, EC, Flow_dry, Temperature	L.11 excl.	0.99	595	0.06	L.11	0.37	3574.0	0.24
11	ACE	NH4-N, SAC, Flow, Flow_shifted, EC, Flow_dry, Temperature	L.12 excl.	0.99	517	0.06	L.12	-1.72	15333.0	0.48
12	ACE	NH4-N, SAC, Flow, Flow_shifted, EC, Flow_dry, Temperature	L.13 excl.	1.0	546	0.05	L.13	-8.18	4393.0	0.72
13	CAF	SAC, EC, Flow_dry, Flow, Flow_shifted, NH4-N, Temperature	L.1 excl.	0.99	1536	0.06	L.1	0.57	4863.0	0.36
14	CAF	SAC, EC, Flow_dry, Flow, Flow_shifted, NH4-N, Temperature	L.2 excl.	0.99	1436	0.07	L.2	0.41	5285.0	0.16
15	CAF	SAC, EC, Flow_dry, Flow, Flow_shifted, NH4-N, Temperature	L.3 excl.	0.99	1422	0.07	L.3	0.67	4088.0	0.17
16	CAF	SAC, EC, Flow_dry, Flow, Flow_shifted, NH4-N, Temperature	L.4 excl.	0.99	1444	0.07	L.4	-0.04	4260.0	0.14
17	CAF	SAC, EC, Flow_dry, Flow, Flow_shifted, NH4-N, Temperature	L.5 excl.	0.99	1528	0.07	L.5	-0.57	6268.0	0.2
18	CAF	SAC, EC, Flow_dry, Flow, Flow_shifted, NH4-N, Temperature	L.6 excl.	0.99	1691	0.07	L.6	0.79	1801.0	0.31
19	CAF	SAC, EC, Flow_dry, Flow, Flow_shifted, NH4-N, Temperature	L.7 excl.	0.99	1491	0.07	L.7	0.78	3457.0	0.14
20	CAF	SAC, EC, Flow_dry, Flow, Flow_shifted, NH4-N, Temperature	L.8 excl.	0.99	1519	0.07	L.8	0.4	3578.0	0.47
21	CAF	SAC, EC, Flow_dry, Flow, Flow_shifted, NH4-N, Temperature	L.9 excl.	0.99	1288	0.06	L.9	-0.28	8216.0	0.34
22	CAF	SAC, EC, Flow_dry, Flow, Flow_shifted, NH4-N, Temperature	L.10 excl.	0.99	1600	0.08	L.10	-3.2	4888.0	0.22
23	CAF	SAC, EC, Flow_dry, Flow, Flow_shifted, NH4-N, Temperature	L.11 excl.	0.99	1425	0.08	L.11	0.48	11140.0	0.33
24	CAF	SAC, EC, Flow_dry, Flow, Flow_shifted, NH4-N, Temperature	L.12 excl.	0.99	1443	0.08	L.12	0.36	14445.0	0.27
25	CAF	SAC, EC, Flow_dry, Flow, Flow_shifted, NH4-N, Temperature	L.13 excl.	0.99	1607	0.07	L.13	-139.24	15797.0	3.44
26	CYC	NH4-N, EC, Flow_dry, Flow_shifted, Flow, pH	L.1 excl.	0.99	886	0.05	L.1	0.86	2316.0	0.2
27	CYC	NH4-N, EC, Flow_dry, Flow_shifted, Flow, pH	L.2 excl.	0.99	881	0.06	L.2	-1.09	6959.0	0.29
28	CYC	NH4-N, EC, Flow_dry, Flow_shifted, Flow, pH	L.3 excl.	0.99	861	0.06	L.3	-0.12	3820.0	0.27
29	CYC	NH4-N, EC, Flow_dry, Flow_shifted, Flow, pH	L.4 excl.	0.99	812	0.05	L.4	0.31	3833.0	0.18
30	CYC	NH4-N, EC, Flow_dry, Flow_shifted, Flow, pH	L.5 excl.	0.99	896	0.06	L.5	-2.56	4158.0	0.2
31	CYC	NH4-N, EC, Flow_dry, Flow_shifted, Flow, pH	L.6 excl.	0.99	952	0.06	L.6	0.81	1446.0	0.26
32	CYC	NH4-N, EC, Flow_dry, Flow_shifted, Flow, pH	L.7 excl.	0.99	916	0.06	L.7	0.45	2115.0	0.15
33	CYC	NH4-N, EC, Flow_dry, Flow_shifted, Flow, pH	L.8 excl.	0.99	906	0.06	L.8	0.78	1434.0	0.23
34	CYC	NH4-N, EC, Flow_dry, Flow_shifted, Flow, pH	L.9 excl.	0.99	890	0.06	L.9	0.93	2331.0	0.14
35	CYC	NH4-N, EC, Flow_dry, Flow_shifted, Flow, pH	L.10 excl.	0.99	877	0.06	L.10	-9.3	4083.0	0.2
36	CYC	NH4-N, EC, Flow_dry, Flow_shifted, Flow, pH	L.11 excl.	0.99	762	0.05	L.11	0.77	4191.0	0.22
37	CYC	NH4-N, EC, Flow_dry, Flow_shifted, Flow, pH	L.12 excl.	0.99	793	0.06	L.12	0.49	7605.0	0.2
38	CYC	NH4-N, EC, Flow_dry, Flow_shifted, Flow, pH	L.13 excl.	0.99	904	0.06	L.13	-6.19	3719.0	0.67
39	CAN	NH4-N, EC, Flow_dry, Flow_shifted, SAC, Flow, pH	L.1 excl.	0.99	14	0.07	L.1	0.77	38.0	0.3
40	CAN	NH4-N, EC, Flow_dry, Flow_shifted, SAC, Flow, pH	L.2 excl.	0.99	12	0.08	L.2	-7.83	118.0	0.4
41	CAN	NH4-N, EC, Flow_dry, Flow_shifted, SAC, Flow, pH	L.3 excl.	0.99	13	0.08	L.3	-1.55	50.0	0.38
42	CAN	NH4-N, EC, Flow_dry, Flow_shifted, SAC, Flow, pH	L.4 excl.	0.99	12	0.08	L.4	0.09	62.0	0.23
43	CAN	NH4-N, EC, Flow_dry, Flow_shifted, SAC, Flow, pH	L.5 excl.	0.99	13	0.08	L.5	-4.44	93.0	0.4
44	CAN	NH4-N, EC, Flow_dry, Flow_shifted, SAC, Flow, pH	L.6 excl.	0.99	14	0.08	L.6	0.02	27.0	0.58
45	CAN	NH4-N, EC, Flow_dry, Flow_shifted, SAC, Flow, pH	L.7 excl.	0.99	13	0.08	L.7	0.61	22.0	0.16
46	CAN	NH4-N, EC, Flow_dry, Flow_shifted, SAC, Flow, pH	L.8 excl.	0.99	14	0.08	L.8	0.73	12.0	0.21
47	CAN	NH4-N, EC, Flow_dry, Flow_shifted, SAC, Flow, pH	L.9 excl.	0.99	13	0.08	L.9	0.83	47.0	0.23
48	CAN	NH4-N, EC, Flow_dry, Flow_shifted, SAC, Flow, pH	L.10 excl.	0.99	13	0.08	L.10	-11.79	95.0	0.44
49	CAN	NH4-N, EC, Flow_dry, Flow_shifted, SAC, Flow, pH	L.11 excl.	0.99	13	0.08	L.11	0.77	56.0	0.26
50	CAN	NH4-N, EC, Flow_dry, Flow_shifted, SAC, Flow, pH	L.12 excl.	0.99	11	0.08	L.12	0.23	102.0	0.23
51	CAN	NH4-N, EC, Flow_dry, Flow_shifted, SAC, Flow, pH	L.13 excl.	0.99	14	0.08	L.13	-3.32	36.0	0.68
52	CIT	NH4-N, EC, Flow, Temperature, SAC, Flow_dry, Flow_shifted, pH	L.1 excl.	0.99	2	0.06	L.1	0.11	8.0	0.32
53	CIT	NH4-N, EC, Flow, Temperature, SAC, Flow_dry, Flow_shifted, pH	L.2 excl.	0.99	2	0.06	L.2	0.7	3.0	0.09
54	CIT	NH4-N, EC, Flow, Temperature, SAC, Flow_dry, Flow_shifted, pH	L.3 excl.	0.99	2	0.06	L.3	0.67	5.0	0.14
55	CIT	NH4-N, EC, Flow, Temperature, SAC, Flow_dry, Flow_shifted, pH	L.4 excl.	0.99	2	0.06	L.4	-1.93	12.0	0.32
56	CIT	NH4-N, EC, Flow, Temperature, SAC, Flow_dry, Flow_shifted, pH	L.5 excl.	0.99	2	0.06	L.5	-1.06	5.0	0.1
57	CIT	NH4-N, EC, Flow, Temperature, SAC, Flow_dry, Flow_shifted, pH	L.6 excl.	0.99	2	0.06	L.6	0.75	5.0	0.25
58	CIT	NH4-N, EC, Flow, Temperature, SAC, Flow_dry, Flow_shifted, pH	L.7 excl.	0.99	2	0.06	L.7	0.55	5.0	0.14
59	CIT	NH4-N, EC, Flow, Temperature, SAC, Flow_dry, Flow_shifted, pH	L.8 excl.	0.99	2	0.06	L.8	0.57	8.0	0.31
60	CIT	NH4-N, EC, Flow, Temperature, SAC, Flow_dry, Flow_shifted, pH	L.9 excl.	0.99	2	0.06	L.9	0.77	8.0	0.23
61	CIT	NH4-N, EC, Flow, Temperature, SAC, Flow_dry, Flow_shifted, pH	L.10 excl.	0.99	2	0.07	L.10	-12.04	11.0	0.21
62	CIT	NH4-N, EC, Flow, Temperature, SAC, Flow_dry, Flow_shifted, pH	L.11 excl.	0.99	2	0.06	L.11	0.4	15.0	0.29
63	CIT	NH4-N, EC, Flow, Temperature, SAC, Flow_dry, Flow_shifted, pH	L.12 excl.	0.99	2	0.06	L.12	0.06	46.0	0.46
64	CIT	NH4-N, EC, Flow, Temperature, SAC, Flow_dry, Flow_shifted, pH	L.13 excl.	0.99	2	0.06	L.13	-0.89	11.0	0.43
65	DCF	NH4-N, SAC, Flow_dry, Flow_shifted, EC, Flow, Temperature	L.1 excl.	0.98	95	0.12	L.1	-1.15	337.0	0.74
66	DCF	NH4-N, SAC, Flow_dry, Flow_shifted, EC, Flow, Temperature	L.2 excl.	0.98	81	0.12	L.2	0.8	88.0	0.1
67	DCF	NH4-N, SAC, Flow_dry, Flow_shifted, EC, Flow, Temperature	L.3 excl.	0.98	81	0.12	L.3	0.68	94.0	0.15
68	DCF	NH4-N, SAC, Flow_dry, Flow_shifted, EC, Flow, Temperature	L.4 excl.	0.98	77	0.11	L.4	-0.09	162.0	0.17
69	DCF	NH4-N, SAC, Flow_dry, Flow_shifted, EC, Flow, Temperature	L.5 excl.	0.98	81	0.12	L.5	0.0	94.0	0.09
70	DCF	NH4-N, SAC, Flow_dry, Flow_shifted, EC, Flow, Temperature	L.6 excl.	0.98	85	0.11	L.6	0.85	58.0	0.28
71	DCF	NH4-N, SAC, Flow_dry, Flow_shifted, EC, Flow, Temperature	L.7 excl.	0.98	80	0.12	L.7	0.3	123.0	0.18
72	DCF	NH4-N, SAC, Flow_dry, Flow_shifted, EC, Flow, Temperature	L.8 excl.	0.98	83	0.12	L.8	0.58	96.0	0.39
73	DCF	NH4-N, SAC, Flow_dry, Flow_shifted, EC, Flow, Temperature	L.9 excl.	0.99	63	0.09	L.9	-0.1	556.0	0.59
74	DCF	NH4-N, SAC, Flow_dry, Flow_shifted, EC, Flow, Temperature	L.10 excl.	0.98	79	0.11	L.10	-1.68	155.0	0.21
75	DCF	NH4-N, SAC, Flow_dry, Flow_shifted, EC, Flow, Temperature	L.11 excl.	0.98	78	0.12	L.11	0.63	252.0	0.26
76	DCF	NH4-N, SAC, Flow_dry, Flow_shifted, EC, Flow, Temperature	L.12 excl.	0.98	61	0.1	L.12	-0.04	860.0	0.45
77	DCF	NH4-N, SAC, Flow_dry, Flow_shifted, EC, Flow, Temperature	L.13 excl.	0.98	74	0.11	L.13	-1.03	286.0	1.09
78	HCT	Flow, NH4-N, SAC, EC, Flow_dry, Flow_shifted, Temperature	L.1 excl.	0.99	22	0.07	L.1	0.82	31.0	0.16
79	HCT	Flow, NH4-N, SAC, EC, Flow_dry, Flow_shifted, Temperature	L.2 excl.	0.99	19	0.07	L.2	-0.21	76.0	0.18
80	HCT	Flow, NH4-N, SAC, EC, Flow_dry, Flow_shifted, Temperature	L.3 excl.	0.99	21	0.07	L.3	0.49	38.0	0.13
81	HCT	Flow, NH4-N, SAC, EC, Flow_dry, Flow_shifted, Temperature	L.4 excl.	0.99	20	0.07	L.4	-0.72	76.0	0.2
82	HCT	Flow, NH4-N, SAC, EC, Flow_dry, Flow_shifted, Temperature	L.5 excl.	0.99	20	0.07	L.5	-1.53	84.0	0.24
83	HCT	Flow, NH4-N, SAC, EC, Flow_dry, Flow_shifted, Temperature	L.6 excl.	0.99	21	0.07	L.6	0.8	23.0	0.2
84	HCT	Flow, NH4-N, SAC, EC, Flow_dry, Flow_shifted, Temperature	L.7 excl.	0.99	20	0.07	L.7	0.64	35.0	0.13
85	HCT	Flow, NH4-N, SAC, EC, Flow_dry, Flow_shifted, Temperature	L.8 excl.	0.99	20	0.07	L.8	0.74	30.0	0.21
86	HCT	Flow, NH4-N, SAC, EC, Flow_dry, Flow_shifted, Temperature	L.9 excl.	0.99	20	0.07	L.9	0.72	45.0	0.17
87	HCT	Flow, NH4-N, SAC, EC, Flow_dry, Flow_shifted, Temperature	L.10 excl.	0.99	21	0.07	L.10	-3.44	48.0	0.18
88	HCT	Flow, NH4-N, SAC, EC, Flow_dry, Flow_shifted, Temperature	L.11 excl.	0.99	18	0.07	L.11	0.59	133.0	0.33
89	HCT	Flow, NH4-N, SAC, EC, Flow_dry, Flow_shifted, Temperature	L.12 excl.	0.99	16	0.07	L.12	0.18	241.0	0.31
90	HCT	Flow, NH4-N, SAC, EC, Flow_dry, Flow_shifted, Temperature	L.13 excl.	0.99	21	0.07	L.13	-34.78	191.0	1.51
91	TCS	SAC, Flow_dry, EC, Flow_shifted, NH4-N, Flow, pH, Temperature	L.1 excl.	0.96	5	0.11	L.1	0.28	16.0	0.45
92	TCS	SAC, Flow_dry, EC, Flow_shifted, NH4-N, Flow, pH, Temperature	L.2 excl.	0.95	5	0.12	L.2	0.21	10.0	0.16
93	TCS	SAC, Flow_dry, EC, Flow_shifted, NH4-N, Flow, pH, Temperature	L.3 excl.	0.95	5	0.12	L.3	-0.32	11.0	0.24
94	TCS	SAC, Flow_dry, EC, Flow_shifted, NH4-N, Flow, pH, Temperature	L.4 excl.	0.95	5	0.13	L.4	-0.34	17.0	0.27
95	TCS	SAC, Flow_dry, EC, Flow_shifted, NH4-N, Flow, pH, Temperature	L.5 excl.	0.95	5	0.12	L.5	0.11	7.0	0.14
96	TCS	SAC, Flow_dry, EC, Flow_shifted, NH4-N, Flow, pH, Temperature	L.6 excl.	0.94	5	0.12	L.6	0.47	7.0	0.36
97	TCS	SAC, Flow_dry, EC, Flow_shifted, NH4-N, Flow, pH, Temperature	L.7 excl.	0.95	5	0.12	L.7	-0.65	10.0	0.21
98	TCS	SAC, Flow_dry, EC, Flow_shifted, NH4-N, Flow, pH, Temperature	L.8 excl.	0.95	5	0.12	L.8	-0.24	12.0	0.41
99	TCS	SAC, Flow_dry, EC, Flow_shifted, NH4-N, Flow, pH, Temperature	L.9 excl.	0.95	5	0.13	L.9	-0.46	15.0	0.36
100	TCS	SAC, Flow_dry, EC, Flow_shifted, NH4-N, Flow, pH, Temperature	L.10 excl.	0.95	5	0.12	L.10	-6.04	20.0	0.56
101	TCS	SAC, Flow_dry, EC, Flow_shifted, NH4-N, Flow, pH, Temperature	L.11 excl.	0.94	5	0.14	L.11	0.17	16.0	0.25
102	TCS	SAC, Flow_dry, EC, Flow_shifted, NH4-N, Flow, pH, Temperature	L.12 excl.	0.95	4	0.11	L.12	0.21	27.0	0.34
103	TCS	SAC, Flow_dry, EC, Flow_shifted, NH4-N, Flow, pH, Temperature	L.13 excl.	0.95	5	0.12	L.13	-20.31	15.0	0.66
104	DPG	Temperature, SAC, Flow_dry, Flow, pH, EC, NH4-N	L.1 excl.	0.97	182	0.13	L.1	-2.37	461.0	0.64
105	DPG	Temperature, SAC, Flow_dry, Flow, pH, EC, NH4-N	L.2 excl.	0.97	172	0.14	L.2	-27.94	1512.0	1.39
106	DPG	Temperature, SAC, Flow_dry, Flow, pH, EC, NH4-N	L.3 excl.	0.97	147	0.12	L.3	0.16	1585.0	0.75
107	DPG	Temperature, SAC, Flow_dry, Flow, pH, EC, NH4-N	L.4 excl.	0.97	159	0.14	L.4	-15.19	733.0	0.38
108	DPG	Temperature, SAC, Flow_dry, Flow, pH, EC, NH4-N	L.5 excl.	0.97	160	0.14	L.5	-4.83	1001.0	0.43
109	DPG	Temperature, SAC, Flow_dry, Flow, pH, EC, NH4-N	L.6 excl.	0.97	164	0.13	L.6	-0.71	293.0	0.5
110	DPG	Temperature, SAC, Flow_dry, Flow, pH, EC, NH4-N	L.7 excl.	0.97	148	0.13	L.7	-5.15	1584.0	0.51
111	DPG	Temperature, SAC, Flow_dry, Flow, pH, EC, NH4-N	L.8 excl.	0.97	157	0.13	L.8	-0.78	220.0	0.29
112	DPG	Temperature, SAC, Flow_dry, Flow, pH, EC, NH4-N	L.9 excl.	0.97	166	0.13	L.9	-3.24	337.0	0.41
113	DPG	Temperature, SAC, Flow_dry, Flow, pH, EC, NH4-N	L.10 excl.	0.97	156	0.13	L.10	-188.54	652.0	1.86
114	DPG	Temperature, SAC, Flow_dry, Flow, pH, EC, NH4-N	L.11 excl.	0.98	141	0.12	L.11	-4.79	1225.0	0.92
115	DPG	Temperature, SAC, Flow_dry, Flow, pH, EC, NH4-N	L.12 excl.	0.97	140	0.13	L.12	0.16	1297.0	0.46
116	DPG	Temperature, SAC, Flow_dry, Flow, pH, EC, NH4-N	L.13 excl.	0.97	157	0.13	L.13	-2.95	899.0	0.51
117	6PPDQ	Flow_dry, NH4-N, SAC, EC, pH, Temperature, Flow	L.1 excl.	0.97	5	0.09	L.1	0.26	12.0	0.33
118	6PPDQ	Flow_dry, NH4-N, SAC, EC, pH, Temperature, Flow	L.2 excl.	0.97	4	0.08	L.2	-2.31	20.0	0.36
119	6PPDQ	Flow_dry, NH4-N, SAC, EC, pH, Temperature, Flow	L.3 excl.	0.98	3	0.08	L.3	-14.35	42.0	1.03
120	6PPDQ	Flow_dry, NH4-N, SAC, EC, pH, Temperature, Flow	L.4 excl.	0.98	3	0.08	L.4	-0.36	11.0	0.13
121	6PPDQ	Flow_dry, NH4-N, SAC, EC, pH, Temperature, Flow	L.5 excl.	0.98	3	0.08	L.5	-0.4	19.0	0.2
122	6PPDQ	Flow_dry, NH4-N, SAC, EC, pH, Temperature, Flow	L.6 excl.	0.97	4	0.08	L.6	0.19	9.0	0.32
123	6PPDQ	Flow_dry, NH4-N, SAC, EC, pH, Temperature, Flow	L.7 excl.	0.98	3	0.08	L.7	-6.78	34.0	0.39
124	6PPDQ	Flow_dry, NH4-N, SAC, EC, pH, Temperature, Flow	L.8 excl.	0.97	4	0.08	L.8	-0.17	7.0	0.22
125	6PPDQ	Flow_dry, NH4-N, SAC, EC, pH, Temperature, Flow	L.9 excl.	0.98	4	0.08	L.9	-2.08	11.0	0.23
126	6PPDQ	Flow_dry, NH4-N, SAC, EC, pH, Temperature, Flow	L.10 excl.	0.97	4	0.08	L.10	-53.89	13.0	0.6
127	6PPDQ	Flow_dry, NH4-N, SAC, EC, pH, Temperature, Flow	L.11 excl.	0.97	4	0.09	L.11	0.41	13.0	0.2
128	6PPDQ	Flow_dry, NH4-N, SAC, EC, pH, Temperature, Flow	L.12 excl.	0.98	3	0.07	L.12	0.29	33.0	0.42
129	6PPDQ	Flow_dry, NH4-N, SAC, EC, pH, Temperature, Flow	L.13 excl.	0.97	4	0.09	L.13	0.12	13.0	0.24
130	HMMM	Flow_dry, SAC, NH4-N, EC, Temperature, Flow, pH	L.1 excl.	0.98	112	0.1	L.1	0.22	378.0	0.43
131	HMMM	Flow_dry, SAC, NH4-N, EC, Temperature, Flow, pH	L.2 excl.	0.97	111	0.1	L.2	-0.44	468.0	0.3
132	HMMM	Flow_dry, SAC, NH4-N, EC, Temperature, Flow, pH	L.3 excl.	0.98	102	0.1	L.3	-9.28	845.0	0.77
133	HMMM	Flow_dry, SAC, NH4-N, EC, Temperature, Flow, pH	L.4 excl.	0.97	104	0.1	L.4	-1.15	526.0	0.27
134	HMMM	Flow_dry, SAC, NH4-N, EC, Temperature, Flow, pH	L.5 excl.	0.98	99	0.09	L.5	-2.24	999.0	0.68
135	HMMM	Flow_dry, SAC, NH4-N, EC, Temperature, Flow, pH	L.6 excl.	0.97	110	0.09	L.6	0.35	137.0	0.31
136	HMMM	Flow_dry, SAC, NH4-N, EC, Temperature, Flow, pH	L.7 excl.	0.98	89	0.09	L.7	-1.26	1354.0	0.56
137	HMMM	Flow_dry, SAC, NH4-N, EC, Temperature, Flow, pH	L.8 excl.	0.98	102	0.09	L.8	0.18	175.0	0.3
138	HMMM	Flow_dry, SAC, NH4-N, EC, Temperature, Flow, pH	L.9 excl.	0.98	105	0.1	L.9	-1.78	374.0	0.34
139	HMMM	Flow_dry, SAC, NH4-N, EC, Temperature, Flow, pH	L.10 excl.	0.97	105	0.1	L.10	-3.7	219.0	0.31
140	HMMM	Flow_dry, SAC, NH4-N, EC, Temperature, Flow, pH	L.11 excl.	0.97	103	0.1	L.11	0.24	537.0	0.36
141	HMMM	Flow_dry, SAC, NH4-N, EC, Temperature, Flow, pH	L.12 excl.	0.97	103	0.1	L.12	0.11	580.0	0.4
142	HMMM	Flow_dry, SAC, NH4-N, EC, Temperature, Flow, pH	L.13 excl.	0.97	105	0.1	L.13	-11.71	526.0	1.01
143	2,4-D	SAC, Flow, pH, NH4-N, EC, Flow_dry, Temperature	L.1 excl.	0.94	40	0.55	L.1	-9.5	18.0	1.69
144	2,4-D	SAC, Flow, pH, NH4-N, EC, Flow_dry, Temperature	L.2 excl.	0.95	31	0.58	L.2	0.07	9.0	0.68
145	2,4-D	SAC, Flow, pH, NH4-N, EC, Flow_dry, Temperature	L.3 excl.	0.95	32	0.59	L.3	-5.04	6.0	0.72
146	2,4-D	SAC, Flow, pH, NH4-N, EC, Flow_dry, Temperature	L.4 excl.	0.94	35	0.63	L.4	-1.02	23.0	1.02
147	2,4-D	SAC, Flow, pH, NH4-N, EC, Flow_dry, Temperature	L.5 excl.	0.95	30	0.59	L.5	-1.8	123.0	1.22
148	2,4-D	SAC, Flow, pH, NH4-N, EC, Flow_dry, Temperature	L.6 excl.	0.95	34	0.55	L.6	-517.74	190.0	9.12
149	2,4-D	SAC, Flow, pH, NH4-N, EC, Flow_dry, Temperature	L.7 excl.	0.94	34	0.62	L.7	-133.24	32.0	2.99
150	2,4-D	SAC, Flow, pH, NH4-N, EC, Flow_dry, Temperature	L.8 excl.	0.95	33	0.6	L.8	-44.66	9.0	1.32
151	2,4-D	SAC, Flow, pH, NH4-N, EC, Flow_dry, Temperature	L.9 excl.	0.96	29	0.52	L.9	-32.82	13.0	1.33
152	2,4-D	SAC, Flow, pH, NH4-N, EC, Flow_dry, Temperature	L.10 excl.	0.95	32	0.6	L.10	-14.32	4.0	0.47
153	2,4-D	SAC, Flow, pH, NH4-N, EC, Flow_dry, Temperature	L.11 excl.	0.95	31	0.57	L.11	-898.56	98.0	8.97
154	2,4-D	SAC, Flow, pH, NH4-N, EC, Flow_dry, Temperature	L.12 excl.	0.88	9	0.45	L.12	-0.62	382.0	1.23
155	2,4-D	SAC, Flow, pH, NH4-N, EC, Flow_dry, Temperature	L.13 excl.	0.97	26	0.51	L.13	-11.3	62.0	0.76
156	DCMU	Flow_dry, EC, pH, Temperature, SAC, NH4-N, Flow	L.1 excl.	0.92	5	0.17	L.1	-0.09	62.0	1.32
157	DCMU	Flow_dry, EC, pH, Temperature, SAC, NH4-N, Flow	L.2 excl.	0.9	7	0.21	L.2	-1110.06	26.0	1.8
158	DCMU	Flow_dry, EC, pH, Temperature, SAC, NH4-N, Flow	L.3 excl.	0.9	7	0.21	L.3	-0.61	10.0	0.34
159	DCMU	Flow_dry, EC, pH, Temperature, SAC, NH4-N, Flow	L.4 excl.	0.9	7	0.21	L.4	-0.37	13.0	0.41
160	DCMU	Flow_dry, EC, pH, Temperature, SAC, NH4-N, Flow	L.5 excl.	0.9	7	0.21	L.5	-0.63	15.0	0.43
161	DCMU	Flow_dry, EC, pH, Temperature, SAC, NH4-N, Flow	L.6 excl.	0.89	8	0.23	L.6	-1.98	10.0	0.31
162	DCMU	Flow_dry, EC, pH, Temperature, SAC, NH4-N, Flow	L.7 excl.	0.9	7	0.21	L.7	-0.49	8.0	0.31
163	DCMU	Flow_dry, EC, pH, Temperature, SAC, NH4-N, Flow	L.8 excl.	0.91	7	0.2	L.8	-13.21	15.0	0.69
164	DCMU	Flow_dry, EC, pH, Temperature, SAC, NH4-N, Flow	L.9 excl.	0.88	8	0.23	L.9	-19.57	31.0	1.39
165	DCMU	Flow_dry, EC, pH, Temperature, SAC, NH4-N, Flow	L.10 excl.	0.9	7	0.21	L.10	-2.2	20.0	0.69
166	DCMU	Flow_dry, EC, pH, Temperature, SAC, NH4-N, Flow	L.11 excl.	0.89	6	0.19	L.11	-0.0	50.0	1.02
167	DCMU	Flow_dry, EC, pH, Temperature, SAC, NH4-N, Flow	L.12 excl.	0.89	7	0.22	L.12	-26.14	63.0	2.34
168	DCMU	Flow_dry, EC, pH, Temperature, SAC, NH4-N, Flow	L.13 excl.	0.9	7	0.21	L.13	-0.15	5.0	0.16
169	MCPA	EC, SAC, NH4-N, pH, Temperature, Flow_dry, Flow	L.1 excl.	0.93	25	0.4	L.1	-48.89	33.0	2.13
170	MCPA	EC, SAC, NH4-N, pH, Temperature, Flow_dry, Flow	L.2 excl.	0.93	21	0.44	L.2
171	MCPA	EC, SAC, NH4-N, pH, Temperature, Flow_dry, Flow	L.3 excl.	0.93	21	0.44	L.3
172	MCPA	EC, SAC, NH4-N, pH, Temperature, Flow_dry, Flow	L.4 excl.	0.94	21	0.43	L.4	-6.55	56.0	2.2
173	MCPA	EC, SAC, NH4-N, pH, Temperature, Flow_dry, Flow	L.5 excl.	0.93	21	0.45	L.5	-0.93	88.0	0.7
174	MCPA	EC, SAC, NH4-N, pH, Temperature, Flow_dry, Flow	L.6 excl.	0.93	24	0.49	L.6	-0.9	46.0	1.01
175	MCPA	EC, SAC, NH4-N, pH, Temperature, Flow_dry, Flow	L.7 excl.	0.94	20	0.41	L.7	-31.77	16.0	0.87
176	MCPA	EC, SAC, NH4-N, pH, Temperature, Flow_dry, Flow	L.8 excl.	0.94	21	0.41	L.8	-221.2	26.0	1.84
177	MCPA	EC, SAC, NH4-N, pH, Temperature, Flow_dry, Flow	L.9 excl.	0.93	21	0.43	L.9	-2082.9	33.0	2.95
178	MCPA	EC, SAC, NH4-N, pH, Temperature, Flow_dry, Flow	L.10 excl.	0.93	22	0.44	L.10	-136.82	6.0	0.59
179	MCPA	EC, SAC, NH4-N, pH, Temperature, Flow_dry, Flow	L.11 excl.	0.94	21	0.4	L.11	-0.28	59.0	1.92
180	MCPA	EC, SAC, NH4-N, pH, Temperature, Flow_dry, Flow	L.12 excl.	0.89	12	0.4	L.12	-0.58	198.0	0.9
181	MCPA	EC, SAC, NH4-N, pH, Temperature, Flow_dry, Flow	L.13 excl.	0.93	22	0.45	L.13	-13.21	27.0	0.47
182	MPP	SAC, Flow_dry, Temperature, EC, Flow, pH, NH4-N	L.1 excl.	0.97	83	0.24	L.1	-49.33	256.0	1.07
183	MPP	SAC, Flow_dry, Temperature, EC, Flow, pH, NH4-N	L.2 excl.	0.96	80	0.25	L.2	-54.23	120.0	0.7
184	MPP	SAC, Flow_dry, Temperature, EC, Flow, pH, NH4-N	L.3 excl.	0.97	71	0.23	L.3	-3.0	97.0	0.38
185	MPP	SAC, Flow_dry, Temperature, EC, Flow, pH, NH4-N	L.4 excl.	0.97	66	0.21	L.4	-7.58	109.0	0.34
186	MPP	SAC, Flow_dry, Temperature, EC, Flow, pH, NH4-N	L.5 excl.	0.96	77	0.24	L.5	-6.66	181.0	0.77
187	MPP	SAC, Flow_dry, Temperature, EC, Flow, pH, NH4-N	L.6 excl.	0.98	65	0.19	L.6	-517.93	582.0	3.02
188	MPP	SAC, Flow_dry, Temperature, EC, Flow, pH, NH4-N	L.7 excl.	0.97	75	0.23	L.7	-93.73	103.0	0.73
189	MPP	SAC, Flow_dry, Temperature, EC, Flow, pH, NH4-N	L.8 excl.	0.96	76	0.24	L.8	-29.78	73.0	0.54
190	MPP	SAC, Flow_dry, Temperature, EC, Flow, pH, NH4-N	L.9 excl.	0.97	73	0.22	L.9	-0.53	34.0	0.24
191	MPP	SAC, Flow_dry, Temperature, EC, Flow, pH, NH4-N	L.10 excl.	0.97	70	0.22	L.10	-5.78	26.0	0.23
192	MPP	SAC, Flow_dry, Temperature, EC, Flow, pH, NH4-N	L.11 excl.	0.96	88	0.26	L.11	-203.46	540.0	3.25
193	MPP	SAC, Flow_dry, Temperature, EC, Flow, pH, NH4-N	L.12 excl.	0.97	46	0.18	L.12	-0.91	1073.0	1.02
194	MPP	SAC, Flow_dry, Temperature, EC, Flow, pH, NH4-N	L.13 excl.	0.97	53	0.2	L.13	-125.81	1406.0	0.89
195	OIT	Temperature, Flow_dry, SAC, EC, pH, Flow, NH4-N	L.1 excl.	0.93	2	0.15	L.1	0.26	2.0	0.28
196	OIT	Temperature, Flow_dry, SAC, EC, pH, Flow, NH4-N	L.2 excl.	0.94	1	0.14	L.2	-389.22	5.0	0.82
197	OIT	Temperature, Flow_dry, SAC, EC, pH, Flow, NH4-N	L.3 excl.	0.94	1	0.14	L.3	-2.4	4.0	0.45
198	OIT	Temperature, Flow_dry, SAC, EC, pH, Flow, NH4-N	L.4 excl.	0.94	1	0.14	L.4	-3.58	4.0	0.47
199	OIT	Temperature, Flow_dry, SAC, EC, pH, Flow, NH4-N	L.5 excl.	0.93	1	0.15	L.5		9.0	1.89
200	OIT	Temperature, Flow_dry, SAC, EC, pH, Flow, NH4-N	L.6 excl.	0.94	1	0.13	L.6	-93.01	4.0	0.88
201	OIT	Temperature, Flow_dry, SAC, EC, pH, Flow, NH4-N	L.7 excl.	0.94	1	0.14	L.7	-0.66	3.0	0.26
202	OIT	Temperature, Flow_dry, SAC, EC, pH, Flow, NH4-N	L.8 excl.	0.94	1	0.14	L.8	0.0	1.0	0.18
203	OIT	Temperature, Flow_dry, SAC, EC, pH, Flow, NH4-N	L.9 excl.	0.94	1	0.14	L.9	-2.1	8.0	0.73
204	OIT	Temperature, Flow_dry, SAC, EC, pH, Flow, NH4-N	L.10 excl.	0.94	1	0.14	L.10	-26.71	7.0	0.84
205	OIT	Temperature, Flow_dry, SAC, EC, pH, Flow, NH4-N	L.11 excl.	0.91	1	0.14	L.11	-1.17	16.0	0.71
206	OIT	Temperature, Flow_dry, SAC, EC, pH, Flow, NH4-N	L.12 excl.	0.95	1	0.13	L.12	-0.67	13.0	0.74
207	OIT	Temperature, Flow_dry, SAC, EC, pH, Flow, NH4-N	L.13 excl.	0.95	1	0.14	L.13	-4.04	11.0	0.66
208	MeBT	SAC, Flow, Temperature, EC, NH4-N, pH, Flow_dry	L.1 excl.	0.94	158	0.19	L.1	-0.73	200.0	0.5
209	MeBT	SAC, Flow, Temperature, EC, NH4-N, pH, Flow_dry	L.2 excl.	0.94	146	0.2	L.2	-0.14	135.0	0.34
210	MeBT	SAC, Flow, Temperature, EC, NH4-N, pH, Flow_dry	L.3 excl.	0.94	144	0.2	L.3	-51.65	339.0	1.02
211	MeBT	SAC, Flow, Temperature, EC, NH4-N, pH, Flow_dry	L.4 excl.	0.94	156	0.21	L.4	-5.29	239.0	0.47
212	MeBT	SAC, Flow, Temperature, EC, NH4-N, pH, Flow_dry	L.5 excl.	0.94	146	0.21	L.5	-3.13	949.0	0.79
213	MeBT	SAC, Flow, Temperature, EC, NH4-N, pH, Flow_dry	L.6 excl.	0.94	155	0.21	L.6	-0.69	241.0	0.53
214	MeBT	SAC, Flow, Temperature, EC, NH4-N, pH, Flow_dry	L.7 excl.	0.94	144	0.2	L.7	-2.09	476.0	0.6
215	MeBT	SAC, Flow, Temperature, EC, NH4-N, pH, Flow_dry	L.8 excl.	0.94	143	0.2	L.8	-0.36	341.0	0.68
216	MeBT	SAC, Flow, Temperature, EC, NH4-N, pH, Flow_dry	L.9 excl.	0.95	129	0.18	L.9	-0.15	776.0	1.01
217	MeBT	SAC, Flow, Temperature, EC, NH4-N, pH, Flow_dry	L.10 excl.	0.94	151	0.21	L.10	-0.38	336.0	0.65
218	MeBT	SAC, Flow, Temperature, EC, NH4-N, pH, Flow_dry	L.11 excl.	0.94	151	0.21	L.11	0.14	439.0	0.58
219	MeBT	SAC, Flow, Temperature, EC, NH4-N, pH, Flow_dry	L.12 excl.	0.9	131	0.22	L.12	-1.36	957.0	0.49
220	MeBT	SAC, Flow, Temperature, EC, NH4-N, pH, Flow_dry	L.13 excl.	0.94	148	0.2	L.13	-0.93	171.0	0.27
221	BT	SAC, Temperature, EC, Flow_dry, pH, Flow, NH4-N	L.1 excl.	0.99	541	0.13	L.1	0.01	1515.0	0.94
222	BT	SAC, Temperature, EC, Flow_dry, pH, Flow, NH4-N	L.2 excl.	0.99	580	0.17	L.2	-13.25	1005.0	0.68
223	BT	SAC, Temperature, EC, Flow_dry, pH, Flow, NH4-N	L.3 excl.	0.99	537	0.15	L.3	-4.39	1020.0	0.71
224	BT	SAC, Temperature, EC, Flow_dry, pH, Flow, NH4-N	L.4 excl.	0.99	559	0.16	L.4	-8.79	1764.0	0.79
225	BT	SAC, Temperature, EC, Flow_dry, pH, Flow, NH4-N	L.5 excl.	0.99	540	0.16	L.5	-1.84	834.0	0.3
226	BT	SAC, Temperature, EC, Flow_dry, pH, Flow, NH4-N	L.6 excl.	0.99	570	0.15	L.6	-0.15	666.0	0.66
227	BT	SAC, Temperature, EC, Flow_dry, pH, Flow, NH4-N	L.7 excl.	0.99	548	0.16	L.7	-5.99	1189.0	0.68
228	BT	SAC, Temperature, EC, Flow_dry, pH, Flow, NH4-N	L.8 excl.	0.99	574	0.16	L.8	0.61	277.0	0.28
229	BT	SAC, Temperature, EC, Flow_dry, pH, Flow, NH4-N	L.9 excl.	0.99	527	0.15	L.9	-472.29	13407.0	8.07
230	BT	SAC, Temperature, EC, Flow_dry, pH, Flow, NH4-N	L.10 excl.	0.99	557	0.16	L.10	-124.36	2997.0	3.87
231	BT	SAC, Temperature, EC, Flow_dry, pH, Flow, NH4-N	L.11 excl.	0.97	385	0.19	L.11	-1.81	10774.0	0.92
232	BT	SAC, Temperature, EC, Flow_dry, pH, Flow, NH4-N	L.12 excl.	0.99	539	0.17	L.12	-10.49	11184.0	1.55
233	BT	SAC, Temperature, EC, Flow_dry, pH, Flow, NH4-N	L.13 excl.	0.99	553	0.16	L.13	-46.17	1479.0	1.68
234	DEET	EC, Temperature, SAC, Flow_dry, Flow, NH4-N, pH	L.1 excl.	0.96	227	0.2	L.1	-1.7	630.0	0.86
235	DEET	EC, Temperature, SAC, Flow_dry, Flow, NH4-N, pH	L.2 excl.	0.97	188	0.19	L.2	-0.97	690.0	0.27
236	DEET	EC, Temperature, SAC, Flow_dry, Flow, NH4-N, pH	L.3 excl.	0.96	203	0.21	L.3	0.13	510.0	0.26
237	DEET	EC, Temperature, SAC, Flow_dry, Flow, NH4-N, pH	L.4 excl.	0.97	188	0.19	L.4	0.0	944.0	0.51
238	DEET	EC, Temperature, SAC, Flow_dry, Flow, NH4-N, pH	L.5 excl.	0.97	196	0.2	L.5	-7.37	761.0	0.5
239	DEET	EC, Temperature, SAC, Flow_dry, Flow, NH4-N, pH	L.6 excl.	0.96	217	0.19	L.6	0.56	255.0	0.73
240	DEET	EC, Temperature, SAC, Flow_dry, Flow, NH4-N, pH	L.7 excl.	0.96	200	0.2	L.7	-0.6	359.0	0.3
241	DEET	EC, Temperature, SAC, Flow_dry, Flow, NH4-N, pH	L.8 excl.	0.96	204	0.2	L.8	0.21	262.0	0.59
242	DEET	EC, Temperature, SAC, Flow_dry, Flow, NH4-N, pH	L.9 excl.	0.96	208	0.2	L.9	-1.15	706.0	1.01
243	DEET	EC, Temperature, SAC, Flow_dry, Flow, NH4-N, pH	L.10 excl.	0.96	208	0.2	L.10	-150.18	602.0	2.53
244	DEET	EC, Temperature, SAC, Flow_dry, Flow, NH4-N, pH	L.11 excl.	0.98	156	0.15	L.11	0.04	3218.0	2.2
245	DEET	EC, Temperature, SAC, Flow_dry, Flow, NH4-N, pH	L.12 excl.	0.92	214	0.26	L.12	0.58	865.0	0.27
246	DEET	EC, Temperature, SAC, Flow_dry, Flow, NH4-N, pH	L.13 excl.	0.96	204	0.2	L.13	-39.78	770.0	2.0
