# Supplementary material for: Exploring online sensor parameters as proxies for polar organic chemicals—An innovative approach for combined sewer overflow monitoring
Source: PLoS One. 2025 Oct 13;20(10):e0333173. doi: 10.1371/journal.pone.0333173 (PMC12517529; doi:10.1371/journal.pone.0333173)
Supplement: S3 Tables — The tables in this zip file show the statistical measures (R2, RMSE, p-value, confidence intervals, etc.) of all models calculated for this manuscript and the predicted chemical concentrations. A ReadMe file explains further details about the content and structure of each table. (ZIP) [file pone.0333173.s003.zip › S3_Tables/S3_Table22_catchment_S_Level_prediction.csv]

	Acesulfame_pred	Caffeine_pred	Cyclamate_pred	Candesartan_pred	Citalopram_pred	Diclofenac_pred	Hydrochlorothiazide_pred	Triclosan_pred	1,3-Diphenylguanidine_pred	6PPD-Quinone_pred	HMMM_pred	2,4-D_pred	Carbendazim_pred	Diuron_pred	MCPA_pred	Mecoprop_pred	OIT_pred	4-&5-Methylbenzotriazole_pred	Benzotriazole_pred	DEET_pred	Time
0	-917.7980577964336	4308.566283074091	5964.822100462799	130.0163697193732	2.940068978678937	238.9204997131851	88.94016284501049	23.882546460364097	1661.7678444764133	39.840104465032596	704.2574378034969	8.7352788386861	30.255314324500432	18.79123899564341	3.848431688233177	221.86194343865645	15.071651777948688	1019.3375439016818	596.2362347044545	142.25397862145383	2021-09-10 19:12:00
1	-2879.868668903131	1759.374951188569	3816.7287778878235	104.7610275426448	-3.3671356991833363	146.33125606408112	38.31364594591287	18.009366204821163	1402.3075707222997	35.275321277738385	563.7471119728405	3.2444930593328536	-2.275169017042572	21.690408925331923	6.475305007450515	249.42034513207	14.719817479392987	1134.8227713191081	482.6639322463452	153.57739165160524	2021-09-10 19:21:00
2	-3048.721315071569	1215.8630500473082	3399.730295357702	97.82541610173325	-4.312832343098307	117.2519208503004	29.099276591678063	16.834407680651225	1316.6843086605604	34.25333594842482	519.8586310005599	4.632730195799013	-5.546214142168537	22.631842715394242	12.587093572356025	266.7532914711628	14.47684712984747	1146.8365823591303	494.4312262326566	157.39525717781657	2021-09-10 19:30:00
3	-3060.8327175843297	1882.9286652941955	3870.0310624765116	107.65425188023437	-3.508135321464124	161.24127322399454	38.99213441510801	18.192859584992107	1447.904298310019	35.53510366177488	585.6622637293169	0.6260270983411829	-4.916263413417255	21.19805842126887	0.14076974542876997	235.35236392479965	14.923700652864852	1143.7493603555558	447.47953482792946	151.49666360535286	2021-09-10 19:39:00
4	-1914.5093198160175	3527.0092544443323	5211.21165781765	124.4701250509952	0.34599077176312676	225.81661507448325	70.76582630788107	21.87292361089942	1627.3940713930224	38.43278766806009	681.5324838007944	2.7058253277373296	13.579207470673282	19.200687478589018	-4.493137034454776	211.8636194265182	15.235222688345402	1077.8737309784046	499.599629192031	143.61979564067224	2021-09-10 19:48:00
5	-203.39180492644664	6275.811699875689	7458.0022746062605	154.1921670085801	6.497063750486404	340.8497966280702	122.7796200878256	28.072003970786113	1956.032212133554	43.4255018824457	855.4648383385647	4.447238949555867	42.62348302981627	15.553471424185773	-16.364624686513707	163.5365358437066	15.88753067156992	974.1108571305012	563.2272460648237	129.1452268130912	2021-09-10 19:57:00
6	3208.058764578891	13355.424752704683	13021.025081210944	236.41285196059675	20.690414445138686	675.3678574464666	250.13802541104633	43.55679682203686	2917.741895936333	56.30924584596812	1355.6092970221434	-1.8637953939723957	101.01149375837849	4.935009807891916	-69.79989665702487	-7.251099227276427	18.248607448919444	763.4855086085154	573.8866321344831	86.49859342058187	2021-09-10 20:06:00
7	5096.453124065651	13110.539117547392	11685.160601838026	208.37817412525396	22.02506594747183	612.7600118530008	251.0634682728214	39.40356896573735	2502.4564886362787	51.31130903138637	1142.5329467444885	4.5974567314215165	84.5122613830572	9.502402663972646	-40.60244881943254	76.1162649996495	17.080944264828958	823.9715417024563	626.7755658031383	105.00891365612938	2021-09-10 20:19:00
8	12720.762754784548	26499.194437794096	20789.88247900002	342.6935348659383	49.23181652409039	1227.7668333632687	491.2924738789825	64.42236012928493	4027.7338225655385	70.90466472630362	1931.461737062893	-10.96345142708924	164.16754954442513	-7.311986445666193	-134.44967759318206	-209.04568149859006	21.045701252301143	535.1899398489986	558.2509377407841	37.230445105898525	2021-09-10 20:28:00
9	11047.200207904098	19713.886912062007	15376.485840867332	250.9996579957617	37.85847776235005	853.0296599131293	377.61330545024066	49.085968826297176	2879.8434095196244	57.27350562059428	1343.437787337919	8.109272848995715	121.39162718719308	5.30694137355556	-51.75671335697007	24.513206369198087	17.77007069386599	692.4862748933156	723.1102477643144	88.42555856773072	2021-09-10 20:35:00
10	12004.349007534678	21638.284609271854	16970.644187664497	273.8291851936074	41.836703090178844	941.5826625350087	412.80703731998074	53.52618049229386	3144.8716702518905	60.98751219665246	1482.105030960543	7.45021479020852	140.00152289732796	2.375535722270399	-64.71216391963753	-19.771839824676135	18.377918177967643	625.6338509989	742.6695091409783	76.70035163777152	2021-09-10 20:44:00
11	1083.882053163834	5531.397388816753	7193.076686948421	143.0294903856635	6.596887444991353	266.9556765822322	127.76479143499819	26.514055169410312	1768.0585530434328	43.77309504597008	639.9581687580556	25.042559590237943	49.438611966117605	21.650957272045282	29.96165989723886	318.20485620824365	14.176563341145737	947.7954190560922	839.4631516383815	158.80733366594754	2021-09-16 18:48:00
12	473.9239193915855	5084.523119819467	6765.275896517502	140.64956904335622	5.054449517433568	260.57278188259716	117.3420913263526	25.374607229033245	1759.0930381128928	43.207561028613156	630.7271040165544	21.22055810617894	39.55596500329193	21.799720344187243	24.219822139992175	311.1781358971839	14.308883183531776	985.628496724079	776.6639977033628	158.89214288704372	2021-09-16 18:57:00
13	-2630.947785178665	-334.304797034245	3127.7103004793753	95.81357595883321	-4.999659037819811	-10.947627217029549	20.566484412511272	15.788076690527532	1052.8568158204507	35.326771517607824	376.3859862922103	22.96058101345534	12.034486135684347	26.427328816668936	55.99447508245066	370.81494695435504	13.208886112172365	1146.4561906938688	690.7015681619087	164.0102470198545	2021-09-16 19:06:00
14	-3591.1857123553054	-618.8117352906265	2678.5953880677116	96.73269913919103	-7.109784693432175	10.537769718489471	10.18995247300154	14.580294276878249	1128.9774394818087	35.162392310736266	390.7273202531841	14.400910178689628	-5.761854200611197	26.12459790680319	39.18591051280964	347.4345892226902	13.64604277242006	1207.0724616360749	565.5720271466853	163.50180100423438	2021-09-16 19:15:00
15	-4335.779886153643	-691.9995217734249	2406.711088049342	99.06077241875346	-8.636229613166279	38.32117751032729	4.248280468462326	13.842917357318129	1219.5634176245221	35.28523219976637	411.90030979999267	6.844496790559788	-20.418046790762673	25.702755126693635	23.387321008340223	324.9363664984521	14.06619544920477	1254.7216868895412	458.8802582371136	162.88316351167848	2021-09-16 19:43:00
16	-3361.594273328199	-336.0659791001817	2876.325281837024	98.6517836672657	-6.462540909171594	21.82519016688957	15.59238297234333	15.10209607461752	1155.2004763797704	35.524674477013264	401.06945243945023	14.911591436924937	-3.3132563217332063	25.939300137522224	38.92576057298902	346.38512175518736	13.66499419836245	1195.7444362821188	577.9987979520229	163.3087937078319	2021-09-16 19:52:00
17	3215.5616305419244	5874.253652240674	4811.669538674585	104.76174041839431	8.405856236110367	232.14886010796317	124.44643240331789	19.983514266146926	1298.7903998001311	37.21966880002702	453.9766142631843	15.32330487577201	4.180731444384946	24.980502672228944	33.68915071504853	335.80995643001916	13.859512288783975	1155.9181181016029	607.7645815476426	162.26424542610414	2021-09-16 20:01:00
18	9163.332270577084	17325.11937412503	16987.62856016413	278.8426829372195	26.90115988393518	960.6611188277093	368.4700279994049	40.679416678820076	4103.216021949771	71.01849437311279	1277.7170131442692	-4.224950657510817	117.86829276051685	10.405568740191256	-90.25083008902038	174.6896452103556	17.698610572602433	482.6807196445734	347.56841078485013	149.6929376371539	2021-11-02 08:48:00
19	4023.509593446972	9741.59367420536	10390.014914515836	188.63805237040378	13.495085825707974	580.4802252944014	214.25841774026958	30.73999772282866	2856.1108517535868	55.73216253169778	914.5364521292315	5.108318980496733	67.99118200391058	16.55543646478891	-34.89556841570811	241.2977650431385	16.077652837512943	765.2660698508189	475.91530253777455	154.76523879470935	2021-11-02 08:58:00
20	831.6355560373049	4801.316304523847	6129.157193769643	128.77175131300555	5.122777192443209	324.0154092703933	114.64192576224923	24.49982077247182	2010.9220721431702	45.61834881692863	671.2450409805422	13.344360018370935	39.035100091672575	20.70038356693268	5.730638728646227	290.7212909350965	14.897973295470507	939.236876624338	593.5174803710834	158.22899388221458	2021-11-02 09:08:00
21	1276.8245910387486	5274.215075100074	6535.725947206491	133.1500265824552	6.221422590219618	340.20298659766695	124.6480441107924	25.2181257329064	2056.2306158396277	46.33554514385918	686.309965196207	14.26196494015494	44.034906420602056	20.461861927044282	5.765555314363155	291.1175817448402	14.90350829677567	917.4319196878059	608.9930008934316	158.06191311238902	2021-11-02 09:17:00
22	2880.4098922761623	7086.004840095236	8199.374948128418	152.0346948144222	10.289828379094615	409.88727330785196	163.50365379277537	28.15199690287659	2275.1894483123615	49.60836650598867	756.8812009050191	17.196763475027183	64.39308405237898	19.32718656672207	3.49273012114827	289.6720433733062	14.993927547741436	825.8258607444877	659.7486153497739	157.23394964211013	2021-11-02 09:27:00
23	4290.266936746659	9752.947995652154	10428.669105784094	186.5976204667677	14.08919335039991	565.9992845719757	215.61843826162112	31.05950969725245	2797.693459280632	55.39098819883577	901.8565391659602	8.456615600484838	73.03912087593562	16.808553044856218	-27.563010096180733	250.94159226256306	15.878125141598247	751.7746472365616	528.5778271287272	155.04268302290276	2021-11-02 09:37:00
24	6802.525648265728	12627.910063209361	13045.782693316578	216.63038259194332	20.45939310357494	678.1684601547522	276.97620145701694	35.627622658210385	3149.123954700659	60.56732993754389	1014.2390917169942	12.572457599065274	104.2060561745493	14.994530372566302	-32.17886970254949	247.2891578243507	16.04849096565499	610.2049692529981	600.5135961540363	153.70565812907856	2021-11-02 09:47:00
25	9872.779089022428	16500.917612687044	15402.756767169922	247.6129372053622	27.520256729704215	830.7344178269104	348.9442973416226	38.49498387151641	3486.6681002212426	64.29367053643193	1107.787436679297	6.853949674848991	109.60820280787993	13.368329289323754	-52.358918874144365	222.10686072498174	16.622761797963193	563.0304393184706	514.6176106054627	152.28908331464194	2021-11-02 09:57:00
26	14632.510942978668	23032.668927342806	20345.743072926183	314.2152689510506	39.23951140856707	1127.353827021996	476.83423513717753	45.4491279819498	4340.234731083718	74.46597827237451	1353.007860516529	-1.7880055489586084	138.02875294687146	9.18618985833487	-93.91578373286757	171.46673267182632	17.82790270947217	390.3125077075674	390.65320110500033	148.78655560240668	2021-11-02 10:06:00
27	21125.622376461513	32266.16857785592	27483.324207929545	412.22556139018525	55.412760327025126	1562.9496799757499	658.0458963090732	55.456181682910824	5634.115037980639	89.74979061432481	1723.1551006578827	-15.943235700666264	178.43319313647044	2.859359949508601	-158.62797658926502	92.33888320071856	19.699523198702707	138.18711535899638	185.83023022930138	143.46279906087545	2021-11-02 10:16:00
28	9567.548069091165	18288.385603973933	15662.896356502839	239.42376318522497	30.27044029905096	829.65971285062	356.96200012875306	51.47486510531587	3071.2572717201147	60.68229011608679	1083.1472113151426	39.342279227875224	137.52185693072897	14.216300431891213	0.8887710409853753	331.62792167604675	17.76492033259953	521.3400728194829	1295.3674714127264	159.69202220248712	2021-12-01 16:15:00
29	6355.586224377737	10497.362683198298	10627.190557852155	175.0443261407355	19.261233372443257	406.6794836777017	227.5474201728848	37.615414816409384	2019.7837414803253	49.53845126714083	745.641632126163	49.96556182800032	119.54072066126173	19.966564998788073	60.154343845380936	391.0568776663986	14.854273373895893	659.7062080797841	1293.664616109323	161.36800239266944	2021-12-01 16:24:00
30	5043.695391851361	8469.238259994017	9159.528946840961	159.99397908713388	15.397935428576147	317.28839324423507	190.5687538800521	33.62673309302113	1811.455081747914	46.7791826416115	672.7112069843025	47.73905139104863	105.22500778213725	21.175044902610523	65.04008768614767	392.46115383284814	14.424233858309861	726.0312578280355	1223.1532090076944	161.5780859280309	2021-12-01 16:34:00
31	5257.251292579458	8609.903355183895	9299.72800319444	160.56963194856996	15.92121832828525	318.17272960915034	193.96742765252384	33.99515348793852	1808.8742830014708	46.929122312943434	673.8316284211197	49.15792839016285	108.63871389382257	21.16691308631357	67.39039203180073	395.9417924268564	14.369932840667417	713.8585415159832	1245.7146510419989	161.62142384676247	2021-12-01 16:44:00
32	4867.454613023554	8567.876775731274	9139.168477191415	161.4097385481556	15.072262664519258	332.22597855039567	190.62046885079326	33.58824368906198	1853.3994867428883	46.953387039664676	683.2031041510676	45.191525772284876	100.66976483001781	20.979580888604808	59.31397169334559	385.005593156975	14.61224781234796	739.5905407691098	1188.812978779708	161.4514199080077	2021-12-01 16:54:00
33	5245.755426980206	9158.121919656638	9564.670726659882	165.79565669892213	16.188872553966803	358.39902578091596	201.35489060607324	34.74474235939522	1914.4656453323187	47.75626767020157	704.5156150554293	45.79760251719745	104.75043578273835	20.62609002321645	57.80812525956935	384.4824705452738	14.739879428059567	720.5674072437105	1208.7271111912996	161.38852792110762	2021-12-01 17:04:00
34	5731.136244872003	10842.088192506344	10576.436692440184	180.35030114249184	18.124161281641136	459.00259217534494	227.8286958853805	37.54816215284552	2169.707060296765	50.207597824916036	783.6541129367903	41.225014887018006	104.16532651780108	19.26207901322381	40.265350219835454	365.2825134101586	15.513934598492455	704.8911703466438	1176.8373465801706	160.92553942187803	2021-12-01 17:14:00
35	9116.116728710476	15204.547904627922	12516.07143553358	190.9034625328212	26.468791754198264	642.0034644836423	301.62629542198374	42.10091974125885	2409.631638736526	52.48177195472198	857.7132182455654	36.69072358196627	103.02917311404599	17.983692196813642	23.40154974795223	346.66943629886555	16.24953314252346	692.2766809464811	1143.0360481850512	160.4836853883962	2021-12-01 17:24:00
36	11608.29612173338	17925.496669754677	13782.969768427836	195.1522399188932	32.41616585711745	740.3015930271804	349.81930528813064	45.027107491285506	2500.5497666955816	53.61645142627913	888.7771990637949	37.11632664697572	107.92105706558505	17.46501321151905	20.40486593489186	344.7491045620427	16.455698690958656	668.2370904627969	1164.9609880733478	160.3766225260414	2021-12-01 17:34:00
37	10090.623979631346	14840.039789101167	11521.92836278939	167.9162011711046	27.389459919631236	585.5056792034229	295.59245853347966	38.74867786468201	2100.573853553593	48.81362601162584	754.1946542228605	36.728498296239195	90.0857608725928	19.72312588960461	35.938210344244	356.75160124015383	15.498452566805412	760.6580704842272	1092.5583410255058	160.88943136032975	2021-12-01 17:44:00
38	9460.447141011711	13107.213608804625	10432.786485497782	153.3389236880431	25.11994652223666	487.72871463955016	267.41265431485954	35.743503923160006	1855.4300669630393	46.31777740630116	676.6316212020987	40.008600064292295	87.88803637571073	21.050929253351597	51.02730193096431	372.5305204978122	14.792655609134982	785.7001714528742	1105.176993362882	161.30279880232544	2021-12-01 17:54:00
39	8721.34864868212	12617.62158712442	9956.468899167492	151.46521160655868	23.315814327473845	484.3565252811336	255.68295020512778	34.49733564612427	1864.793862708826	45.82023074885507	673.077280729484	35.22564168232748	76.40862843021205	21.074602415493885	43.07774325605715	360.77600533533587	14.97731250357242	826.586088490687	1029.2333550929616	161.15583947303406	2021-12-01 18:04:00
40	8615.757939091767	12626.271080481878	9979.360676424927	152.6805124544228	23.142706567125515	489.00045137555117	255.4377487989059	34.59538038841151	1885.9298806259176	45.997759704619284	679.3507103055771	34.64697631746094	75.8636003289921	20.964846127762684	41.30842761320855	358.7071934420328	15.048182579628445	827.0848527238486	1023.352006356843	161.11186738991609	2021-12-01 18:14:00
41	7994.118404309964	12242.417820200906	9767.39809825382	153.83790315880276	21.783064687434944	486.28702419072533	247.15453174106187	34.144367865060076	1915.4177683802227	46.0569419085578	686.0310919275449	32.35882061650136	71.42682017487095	20.83537137418626	36.49577797571874	352.27535393781	15.197194274268412	841.0838464081316	991.1548204714345	161.00881642034307	2021-12-01 18:24:00
42	7011.81630178052	11919.08861646161	9454.632193776604	156.69902481135261	19.69002868209668	503.7905992729561	237.12182150208537	33.4513434892516	2004.8727598199403	46.28551744890814	706.8358658207995	25.80268252604401	58.923770321691336	20.43644122369355	22.505900620726607	333.6860150869052	15.636195127741587	880.0905068233769	899.7225586592249	160.70704866359748	2021-12-01 18:34:00
43	7578.300220786361	13058.884367851308	10301.495201727434	166.8760114691754	21.567100591356848	560.6139449949314	257.2606657034248	35.806252603886946	2152.727899702437	48.082111243764984	756.8184865936215	26.112443579901083	65.92987169624939	19.599049389012883	17.027252232684987	329.6475719681457	15.984417052596086	844.4313247643076	929.1828156961419	160.52216977106417	2021-12-01 18:44:00
44	8591.060454048333	15392.10602982482	11495.644619013241	181.30677990566392	24.700612520750838	688.6649092500511	294.0972279058042	38.942069405597636	2429.798507263171	50.58083647983614	840.9417090276951	19.8741428269268	62.1302168592847	18.138741565697003	-4.0336446594792505	305.7536857967134	16.86782883127961	838.8652832437656	873.9143835411087	159.98368795625206	2021-12-01 18:54:00
45	9800.698272978421	18480.997785102983	13286.3509401849	204.45286252276367	28.78073942841843	861.1489884645016	343.69552032585125	43.796099259491484	2838.216426021336	54.55791993976828	968.1738537063612	12.986774887348474	62.259868434644886	15.949297451292374	-31.42460601019411	276.0593359469567	18.091876701106997	809.9243627259493	829.8427870466985	159.25494005082888	2021-12-01 19:04:00
46	20006.3641340764	23483.82520533487	21453.971969796403	255.82761868197235	56.5191725696302	673.0688300260684	500.0044249642906	67.80928471201378	2261.6762798746677	60.70917475229078	1003.3799440971753	113.62783060588208	323.5465254305291	18.012778582852206	144.7116491407778	574.4538371166382	12.768408104382303	-75.5401793315541	2657.7961806381936	203.1572603093473	2021-12-04 06:12:00
47	15476.727269236464	15735.095701329119	16009.403979663562	187.1429037534349	45.95830868792723	306.241999488591	359.2256269754871	54.25172281417849	1458.963038590402	51.26761297173448	677.2159478757058	112.0283244091961	267.84657430104016	23.13701111288931	179.35898921625267	629.3913715634953	11.352900048709444	180.43473317156167	2403.1805314329686	196.84138282370782	2021-12-04 06:21:00
48	14309.302722633933	14496.670870888513	15012.578122090199	178.01782366352927	43.03403185243087	270.7166741954985	334.0241130274553	51.5370422544097	1407.615366506132	50.05345830057169	645.2313563030232	106.94673534983576	250.40712520281522	23.559950752462	174.0799779381232	618.2454317816355	11.37915484371706	248.432248530371	2291.5103138179984	194.94111011875907	2021-12-04 06:31:00
49	13914.168330725166	14235.204721071292	14771.275884972594	176.83555215022534	42.03047432897711	270.60453368235824	327.8874555947168	50.827305333359845	1422.3075729080192	49.90926744090595	645.4239726293541	104.38925933501014	244.21773748655505	23.515594177551762	169.55197252575636	609.6238857629614	11.465741997327598	270.56565944366594	2246.6187091461616	194.2793971993051	2021-12-04 06:41:00
50	13716.660004991922	14102.1775943283	14634.601057519205	176.06085925725574	41.493387942392474	270.8205984814414	324.67149324264574	50.41013047523302	1429.5035157861203	49.81645035900419	645.113811140903	102.95554438864383	240.68156139726852	23.497330372005365	167.0616141214814	604.8679816221265	11.51239914042992	283.2838951836966	2221.162266870975	193.9008789215627	2021-12-04 06:51:00
51	13056.146695356234	13665.341865436058	14238.155232141202	174.15939233326435	39.832310215326515	270.44340462243974	314.46929763795015	49.251491546481475	1453.9600220952416	49.583591559776664	645.5649251868159	98.75681972283019	230.54158840482887	23.422378323033172	159.612287691225	590.6886570123261	11.655160770721608	319.5212240957262	2147.5553303109773	192.81695464968698	2021-12-04 07:01:00
52	13045.124474144424	13836.148397589452	13854.291882850579	171.11914444595277	38.60560538732989	298.76813292893974	313.2471589286506	47.49979472468067	1501.422772444701	49.323569619579416	649.9374684988437	92.17416504558969	215.22661209295256	23.246995979296642	147.5124003445544	567.7809596037041	11.89548821740891	373.6132169349148	2034.701048135903	191.18390558451893	2021-12-04 07:11:00
53	12834.649502932909	12803.29245724657	12083.892951859743	148.0279437454219	35.4757366365543	264.8220813103288	287.9355035901481	41.489957490940924	1351.9959258445924	46.47599789829371	569.356438935139	82.98191129503903	180.07035448319402	24.370858355450736	140.57314764316834	551.8201699989895	11.840631441259575	513.4786886030852	1816.920497184372	187.33541176689664	2021-12-04 07:21:00
54	11897.195287115755	10939.28386880015	9926.101223160687	121.39715504832566	31.18759535550157	195.95829187077481	248.10644434497772	34.80380831470188	1152.3799069072084	43.08060490935546	469.15686714316234	74.03650767879753	142.39813021628106	25.808481840880916	136.3223267544381	540.3155508757045	11.689134413676982	665.7527316785126	1589.8646785910387	183.1962516286876	2021-12-04 07:31:00
55	10682.986645078752	10249.86634364142	9144.07042269007	117.97369061694326	27.82575991404542	207.59778278146098	230.12939264123816	32.32821756521207	1223.1745381271248	42.70418520316957	475.8870870110692	64.31115735022286	119.8143767448073	25.545102968895975	118.41467321603886	506.4212969076907	12.045415906050096	745.4688986115143	1423.318979189382	180.7884374646478	2021-12-04 07:41:00
56	9090.426212843042	9292.626665694057	8194.523915201775	113.99524241821564	23.685227223801803	215.53899270120553	206.5846776238268	29.450475719549104	1302.8317141604311	42.245277511693985	482.81532347297957	53.079740020096324	93.59920328424414	25.254267424948523	97.83081525192574	467.4342776506146	12.453068536713346	838.156395001628	1230.3958802088164	177.99247854815349	2021-12-04 07:51:00
57	7376.72972151672	8253.134229623538	7167.764372665726	109.60818809840612	19.23244172422551	223.34760193794534	181.1117013713556	26.34442766162806	1386.6106766303383	41.73637144345287	489.62361170154554	41.05294037578369	65.43054380877038	24.952476698686382	75.85939380860509	425.7991875920543	12.88683992076838	937.860911688047	1023.3864929001138	174.98747175402696	2021-12-04 08:01:00
58	6304.427419724292	7668.994741316419	6559.53943077923	107.59912204091188	16.425439532466953	233.4298668150858	166.1311821883428	24.46386741086235	1452.6533652184517	41.52302242528418	498.4135065905282	33.10487574200488	47.496460788801414	24.68528739601959	60.846456523295274	397.49078664081753	13.192828942273081	1000.5679481816915	889.5606171400432	173.0791845288852	2021-12-04 08:11:00
59	5307.04202171287	6963.535329924896	5911.785805915599	103.94874738237377	13.869573958857472	230.0474047757972	149.86641772350413	22.5676747461971	1480.734994032966	41.069563104047916	495.5401742846092	26.765324225169934	31.621752699758872	24.62824340452211	50.00719039753858	376.7389873730426	13.392371116883623	1057.9195282935034	775.955445562111	171.3782986767976	2021-12-04 08:21:00
60	5598.172393483226	7210.5344360614545	5921.858600620937	103.34295715054122	14.114960281043977	240.38700727099888	153.66038003516041	22.34881240224763	1485.4435751532656	41.03729401434873	495.85598096868296	26.059463214029165	29.955207475557472	24.611853916504103	48.72729592721953	374.3108859187523	13.41745210463381	1063.8334233859714	763.7477585670713	171.20041739779754	2021-12-04 08:31:00
61	5134.7437315643765	7005.3426788479555	5437.2187835628865	100.38358865890905	12.28724953892629	255.98912284823848	145.9665542644343	20.58331653813093	1529.1867625080122	40.73751095860115	498.789856502814	19.50194415088481	14.472836435346835	24.459593941215715	36.83694888231548	351.7535816868276	13.650456977687526	1118.7740975332126	650.3371310873772	169.5478826075066	2021-12-04 08:41:00
62	4670.467088217614	6722.995551403437	5164.95382690127	99.25371504639361	11.096425810062783	257.8553022593293	139.10342981515896	19.76658610219738	1551.594875030125	40.60569327075257	500.6891771638399	16.32024274791638	7.036386229856362	24.378204646501345	31.013110432184476	340.7208249527994	13.765653846517552	1145.078163833321	595.640766165292	168.75468113699162	2021-12-04 08:51:00
63	4922.428856419749	6870.42183421168	5317.175604088756	99.88175244328977	11.76267977640805	256.1591805730044	142.80180314846984	20.23454887541834	1538.0754835661464	40.67659431942519	499.38602707974724	18.1694404786449	11.32678133929403	24.428654347406933	34.420801716141796	347.16988312103786	13.697804129255701	1129.93817488497	627.2918183505681	169.21208355677368	2021-12-04 09:01:00
64	4921.386709380895	6875.848838655627	5323.276119239221	99.9845525993992	11.76683095518797	256.5287192541922	142.90170728907833	20.252984276412008	1539.2910459183477	40.69001450364789	499.86395373157313	18.16470353893783	11.391177433775738	24.42103144605116	34.357558035733746	347.0656121819775	13.700115592137195	1129.6247708166775	627.5402473040012	169.21949650346505	2021-12-04 09:11:00
65	5744.828016269836	7381.946599228191	5831.673583353462	102.28942856053573	13.93264635493847	252.93935521893752	155.32706007164234	21.798816013428223	1500.1347603240101	40.95836236892802	497.2377237913306	24.034602482159244	25.25007018458382	24.557325471189955	45.001085699375835	367.2575620639218	13.491543562847852	1080.4451646254674	729.0586593715561	170.69874683057174	2021-12-04 09:21:00
66	5540.603457392426	7238.311061652028	5685.137688180432	101.39883944651456	13.374159971973768	252.74926273186304	151.8977580726405	21.353285247981148	1506.3714976716728	40.85036822508067	496.46682962005457	22.56719415417774	21.558763610541064	24.545792247858756	42.50428763137097	362.47373184656317	13.537254767446882	1093.7987840942005	702.689145491735	170.30313093082486	2021-12-04 09:31:00
67	5182.838569516549	7031.026398501184	5476.574692085909	100.59910964627852	12.443379185268896	255.11843448652542	146.72639645309755	20.717188969563267	1525.843304822276	40.7604245143433	498.56560927034707	20.00316019930051	15.656212763826261	24.471231748503953	37.74577319570926	353.47772198762686	13.63264753167465	1114.5747734705365	659.0055354040524	169.6741921080179	2021-12-04 09:41:00
68	5944.19027459994	7531.550683368987	5952.879978618701	102.97945751417456	14.409870992402602	254.67823921930096	158.60416076487672	22.134499278418843	1496.5705740009325	41.048040848983135	498.1878671792026	25.101370039526046	27.995459712139564	24.559556159027792	46.77142643541083	370.66322232653874	13.460068115857524	1070.4482222500737	748.4991928318341	170.99339881310016	2021-12-04 09:51:00
69	5471.0488282459555	7252.403090171632	5675.45340855798	101.87662894040477	13.18289677637631	257.38814486247054	151.70018943845207	21.29250238106556	1521.2695625704619	40.92227395037412	500.63723627221464	21.753731965379302	20.242811350442935	24.466801043281194	40.5920507206265	358.9716813764189	13.583304272773347	1097.789459575004	691.2633484301914	170.1669869739835	2021-12-04 10:01:00
70	7350.2752275328385	14544.140137177485	12890.427412927209	202.9051448434036	19.101895000055492	720.5863007937628	312.4954101408712	46.259121896463284	2988.89384322958	57.81006759792825	1102.7537814698135	30.22451507535152	115.51028501819201	14.498422232546474	-19.287885461095357	276.4225408060847	15.643653711809407	627.4466110858993	1124.6631128336012	230.87422196340663	2021-12-08 08:01:00
71	4143.590730965836	9608.81698012905	9384.618204818806	159.1319878629265	10.922718179001777	489.448018385292	218.60719950111707	36.70660099674967	2415.4730147306327	50.60561484900927	885.3312698177907	26.338204151677928	80.13605181847561	17.93379705462319	1.3028005822106934	299.2714461230371	15.000220072417306	790.8056155326049	968.5897885997692	208.1780889999725	2021-12-08 08:11:00
72	2054.662015296053	6645.522151823214	7217.159684675571	133.36171936918754	5.6087801972742	358.40119013260755	161.30950237563775	30.850734209431835	2097.3195444591074	46.33341839246418	761.5775354873864	22.169589962657483	55.485145076338085	19.874409288712236	9.595909795425541	307.7785044276552	14.721596498147107	899.6905511078949	849.817289518076	195.49221714721716	2021-12-08 08:21:00
73	1421.5979779589688	5480.465045256715	6422.341275864746	122.50840278201485	3.9817165339895837	297.93546727899366	139.68420111850355	28.63149934786577	1940.3755335098795	44.551575545230605	704.225943144303	22.496674938139222	49.275483766467005	20.790786681596416	17.395612955546312	316.9143324184497	14.491324106146465	931.7903249338269	829.3386906020896	189.3448037591926	2021-12-08 08:31:00
74	542.8216088227928	5010.445005865593	5892.243332090846	120.34224357860603	1.7925403630631536	303.10395441265246	127.75491197916563	27.386836452809575	1980.1945185174663	44.11673897619909	708.7105277844338	15.921648315899802	34.64285619392285	20.669746176258833	5.314838499418329	301.14269514429907	14.802593595346565	982.5151039750126	730.7263236384606	190.6035570391881	2021-12-08 08:41:00
75	149.47587468475103	4809.806992774247	5642.860503034317	119.32847745591175	0.8114265301333035	306.125712292539	122.37972912977784	26.780765085691883	1998.141638692803	43.89213393137857	710.4070165671941	12.748700692478451	27.524714597800994	20.618787289322434	-0.456119007203597	293.6000518610799	14.951046380379978	1007.2770766132453	682.9305993098096	191.16118965409055	2021-12-08 08:51:00
76	2915.63336049777	7439.022678138746	6707.805677077093	128.4042643070038	7.6460070720897875	375.7779731559908	164.9271009176682	28.05922257556233	1987.7315491836016	44.02241436623143	709.4229812508119	14.589144643659893	31.653538076490804	20.648345601135944	2.8912806653224834	297.9751042899479	14.864937480178185	992.9140841626431	710.6541428954952	190.8377391295678	2021-12-08 09:01:00
77	3910.212748352089	8413.667099189013	7059.402403746732	131.58081653235809	10.100260400940442	402.96590560348477	180.17501948165227	28.39108930528994	1984.9810903321886	43.99334486579909	708.4423759791267	14.610669042594964	31.58414017857467	20.66413407635188	3.0525445152670727	298.16793743846756	14.860286874186443	993.3334341767841	710.5477716927126	190.73073715948192	2021-12-08 09:11:00
78	5779.913491699728	9900.786556011997	7921.090810978727	137.05167062402506	14.732996800150886	428.3415169916061	207.55711721603075	29.881462798233088	1947.6876167083356	44.36482960110584	703.8362143239225	20.50682932445943	44.63496680807475	20.781993091942034	13.959654427868372	312.3966254065308	14.578957750866465	948.2002541643815	798.7187275021133	189.53968230005148	2021-12-08 09:21:00
79	6213.742465454503	10404.443197884655	8014.377755607362	138.42071977783576	15.797661235570104	446.0149713873261	214.33936413201445	29.774291695882425	1952.0446417516287	44.21506568880034	703.1671524983766	19.03942099647884	41.166477571552605	20.78159006706621	11.47390489620011	309.12084185240565	14.642148108374698	960.5330351690573	775.9685030331311	189.64274461690582	2021-12-08 09:31:00
80	6178.709911173559	10526.207892144215	7920.586232685309	138.62029300792233	15.703619312004093	456.7242934428118	214.4868737459019	29.4063497294311	1967.8124093850274	44.049480360829136	705.0179396791633	16.484140821148685	35.492844270595015	20.732829789665317	6.765303380698242	302.9756675621338	14.763523841732535	980.1810105154655	737.6923198085424	190.1434342671738	2021-12-08 09:41:00
81	6783.213100966415	8970.129256421758	7702.267707305029	136.35883026317583	17.28532651364867	256.68853663451046	201.32082808946598	26.23886686932599	1224.807116513697	39.2696630596825	564.9601580457957	38.24593565143641	52.30474617767504	21.54362379241502	67.0859474864701	197.0666618954092	12.108108736977584	521.3584422286294	940.7391764480271	143.72783580203486	2022-04-24 18:40:00
82	6540.337655724841	8861.329443905386	7568.620967808238	136.24730883320262	16.704402007772387	258.1359195166938	198.3349473171029	25.885288395576254	1232.675222896556	39.12403025634859	566.8898866760173	36.16236974009189	48.12709133518001	21.409008745219126	63.766244311091214	189.00886388730578	12.16543828188739	524.9684639880761	912.7688329179364	143.24554772124702	2022-04-24 18:43:00
83	6535.889778076205	8846.331061368634	7571.059159133176	136.16782793607547	16.691946509535455	257.2416278172341	198.1441806632638	25.899544127410877	1231.9541917157549	39.13737600779649	566.7130468564765	36.353307167248204	48.50993051623482	21.421344832418583	64.07046102906315	189.74727835830345	12.160184617606603	524.6376425521084	915.3320277759631	143.2897444729756	2022-04-24 18:46:00
84	5909.588029457955	8565.769505380304	7226.424951419409	135.88024815817266	15.193919265638215	260.97398713058556	190.44450420137673	24.987773008832164	1252.2436400006445	38.76183339461272	571.6892288425324	30.980425720390485	37.737031961687535	21.07421365427399	55.509958333679606	168.96867318696604	12.308020040774949	533.9467883912148	843.2050367376942	142.04607050653294	2022-04-24 18:49:00
85	5768.874209914706	8502.734573341266	7148.994550147792	135.81563641301727	14.857351252322587	261.81255182571476	188.71458585676282	24.78292159826617	1256.8021547595254	38.67745867329205	572.8072483523683	29.773278092257897	35.31664002360594	20.99622224826726	53.586634577783116	164.3002575153041	12.341234840356293	536.038312916884	826.9999655822467	141.76664910228078	2022-04-24 18:52:00
86	5730.454331005341	8485.523794301436	7127.853295859997	135.79799510789843	14.765456210610637	262.0415098210933	188.24225660339562	24.72698987518504	1258.0467914669352	38.65442137257287	573.1125074543229	29.44368384309837	34.65578691425071	20.974927819727895	53.06149876635391	163.02561394876466	12.350303662324592	536.6093735225386	822.5754046291404	141.69035711794731	2022-04-24 18:55:00
87	5529.892965538311	8395.679228338297	7017.490667241742	135.70590308825433	14.285741136837032	263.23672775230716	185.7765799096005	24.435012308558385	1264.5441059987388	38.53416090793684	574.7060362224247	27.72311952749169	31.2059685975928	20.86376558325253	50.32015864801906	156.37165611636374	12.39764517845552	539.5904525390706	799.4780911670969	141.29209390144547	2022-04-24 18:58:00
88	5516.894389728084	8389.856315240962	7010.337958686112	135.69993451551318	14.254650339568116	263.31419098084234	185.61677702157886	24.41608896045591	1264.9652032290396	38.52636671106899	574.8093143610113	27.61160809237299	30.98238254044918	20.856561051339384	50.14248974719885	155.9404066824536	12.400713427841254	539.7836591494361	797.9811319728615	141.2662820777175	2022-04-24 19:01:00
89	5233.42186392541	8262.870412527758	6854.351919122681	135.56977207194387	13.576623226462289	265.0035065928346	182.13180074723368	24.003409189869785	1274.1484781682375	38.35639111489576	577.0616007062963	25.17977027946654	26.106424952575253	20.699444849651286	46.26789203682165	146.53573281148056	12.467625712376787	543.9971027329793	765.335493710998	140.7033786508623	2022-04-24 19:04:00
90	5084.329841132509	8125.627427378728	6735.184733024042	134.7518228878236	13.15095769430991	260.3929819730479	179.32175881217609	23.686466744777704	1262.9653752176928	38.14062793245614	573.5775114628686	24.3909781584789	23.93216061113708	20.725281122189642	45.53749252367197	142.8938905016439	12.461552608132962	544.2347004350813	752.9894121522811	140.3665743027609	2022-04-24 19:07:00
91	4535.110690796399	7879.596213611891	6432.966661375889	134.49963722552576	11.837301374670687	263.6659781212302	172.56972630773362	22.886912599908214	1280.7576831146434	37.8113055325382	577.9412457943286	19.67936847575038	14.48514532842637	20.420873396782042	38.03058067617894	124.67262910081627	12.591193066077125	552.3981155610763	689.7395093351224	139.27596652360103	2022-04-24 19:10:00
92	4336.093852014514	7790.443542268244	6323.453937346872	134.40825440818236	11.361280595314156	264.85199165764425	170.12303783453444	22.597183557777157	1287.2049617102966	37.691971195904785	579.5225027687075	17.972054256904812	11.061894124715764	20.31056722269045	35.31035166743277	118.06991351744364	12.638170004340282	555.3562372344495	666.8200686997588	138.88077033929721	2022-04-24 19:13:00
93	3969.0313409095397	7696.467120030429	6158.597473120026	134.98920025238004	10.552375801667267	272.5384683819443	166.58753958210855	22.162707381142695	1315.109223025218	37.5982381604361	587.1076166368794	14.332889526407598	4.357881430491034	19.99864946969649	28.98577761805427	104.5874682280155	12.766078827720122	562.7905929352746	619.7240785686736	138.1926247205713	2022-04-24 19:16:00
94	3447.3354879977414	7533.220300447079	5908.651131118939	135.49914290651589	9.373609420770208	281.1464612839018	161.15099809491494	21.503115730473837	1348.0229309824826	37.41178398951536	595.9213453885964	9.367165170150656	-5.005950285652943	19.601025339161254	20.54762310645492	85.97480389829798	12.93048808491227	572.5233684212035	554.8199988332926	137.1974171114016	2022-04-24 19:22:00
95	3350.5573499720776	7502.8729234889615	5850.51143841882	135.5321437240811	9.143946276346696	282.6439955308856	160.09730459526236	21.341494998071653	1352.023244098291	37.337741165877674	596.9024605863074	8.307835817288833	-7.129959119107298	19.532584177758565	18.859815201112724	81.8780475139938	12.959635648413126	574.3587804873314	540.5992795607599	136.95221156367575	2022-04-24 19:25:00
96	3458.4937997448724	7551.224725735898	5909.90548119921	135.5817050422823	9.402115350161239	282.00076307233303	161.42426199802776	21.49862905966711	1348.5265733312845	37.402461943833146	596.0448685099914	9.233794829383442	-5.273364552183921	19.592408546853846	20.33512685599453	85.45901927141313	12.934157784487894	572.754448143527	553.0295998698275	137.16654555349578	2022-04-24 19:28:00
97	3634.9405162857147	7630.266761704872	6006.99857489235	135.66272430762274	9.824151515727635	280.9492530817506	163.59347617174626	21.755500480615524	1342.8104683735837	37.50826279967242	594.6429388901452	10.747485780674651	-2.238337775121181	19.690205106942756	22.746859851906265	91.31293340284901	12.892508411699083	570.131801438909	573.3497902105883	137.51692328804666	2022-04-24 19:31:00
98	3214.7069881148636	7384.567632123246	5733.7450041128905	134.79771328984867	8.751769756979229	278.87535726597207	157.58613900132423	21.023098825357692	1341.27629205857	37.11390515412836	593.5253415411403	7.403545871821734	-9.535802429612886	19.550958365700183	17.945395354079665	77.78953916160026	12.956740479496176	574.7964916858527	526.7027244556666	136.588672652583	2022-04-24 19:37:00
99	3175.5914836539887	7296.590329488274	5675.0944465341745	134.03026216482886	8.589152860750346	273.60944267904506	156.12813482031834	20.866260377034337	1326.5304290068889	36.96408601411622	589.1674511776928	7.558213985839757	-9.818381368626433	19.637749726518393	18.71819183820662	77.79635128643713	12.924707963256338	573.3994341274683	527.0219042819954	136.47025334503337	2022-04-24 19:40:00
100	3431.9375337613747	7554.489264201315	5762.410729656927	134.9997930635431	9.222281876493298	282.21056395033065	160.77655648764176	21.01140882560003	1327.7422871512863	36.94165542024473	589.4646710223692	7.237299880693172	-10.461830351012395	19.617016104810148	18.20688592363149	76.55527653898753	12.9335379501087	573.9554553678736	522.713867893166	136.39597057479523	2022-04-24 19:43:00
101	3968.955455976189	7906.682258946181	5952.388261441956	135.58102569576323	10.463131582816914	286.40243630119176	168.3066555288833	21.40307293771241	1306.4439334597992	36.91311801363332	583.4997194205985	9.127143584259102	-7.2652946314556175	19.815913707436323	21.744302371589583	83.27255284115017	12.853761886930556	569.5520030510488	546.3265068130713	136.67919659094582	2022-04-24 19:46:00
102	4747.156549273641	8411.360119303281	6321.979287468828	136.86761600400706	12.346282544405994	292.81443228106264	179.50678373648316	22.287207859382647	1291.615084612229	37.18758898832567	579.8628018724667	13.05399490779746	0.6082405220149667	20.069619756940824	28.00087469167738	98.4589093661125	12.745714141437475	562.7482736144575	599.0416044795275	137.58815443963067	2022-04-24 19:49:00
103	5369.5453745146515	8562.264892944484	6585.3215725598275	135.73185682205025	13.698651377103033	279.02815357878353	185.34019420966615	22.972763513369728	1240.2914510458777	37.29204309486198	565.7925362373016	19.144673679522384	11.634966319121304	20.616723515342642	38.75776311055597	120.83078500542615	12.522574833844743	549.9373060103699	677.2902456844749	138.68953727679832	2022-04-24 19:58:00
104	6308.35514380713	9055.875335455581	7138.068520531233	136.92790942948665	16.013575998092165	279.11662331724165	197.88614573098675	24.435232164382796	1226.064163880479	37.97813371904215	563.0444833456586	26.66243209345066	27.30114779437099	21.025632364219405	50.20928771414401	150.49563474528622	12.343499691427695	538.0409867848211	779.9677623042371	140.5839118565102	2022-04-24 20:08:00
105	6205.521469964413	9057.28469981585	7101.80400115985	137.36136082840875	15.809773583612696	283.39717660970064	197.26262901977861	24.33717076807193	1239.349397150725	37.98588638738437	566.7476098806546	25.39447265911349	25.1144429044125	20.897632891371984	47.873253589750675	145.94684346069698	12.39505381819265	540.9153210519034	764.0006129409157	140.38294662299927	2022-04-24 20:18:00
106	6757.233782162657	9494.98806700122	7524.5906989000505	139.73926080980988	17.33366038170834	295.13309986213426	206.75894513611365	25.47320609446581	1268.1312297958357	38.721418377166174	576.03060829988	29.023332067385127	34.16857817188611	20.901690590948817	52.075940679456835	161.75478534639115	12.378535771261141	538.0151283343457	817.9867661453754	141.68558969546484	2022-04-24 20:28:00
107	7770.197858130094	10137.146107393026	8176.567727927992	142.18403531112006	19.936808038847175	303.76224573822265	221.8071543465112	27.199312967414016	1277.2955467365937	39.650954363584106	580.2056922980973	36.34705433174531	50.39402147703731	21.175185451515176	62.376124353921114	191.61537708520336	12.249242444562583	528.2615225665941	920.8708916174946	143.7818033953365	2022-04-24 20:38:00
108	8090.818813961116	10653.85717990977	8530.81084497209	146.20260898521082	21.05188599837402	330.81991663785584	230.85217979420122	28.132374110666888	1348.3581963422366	40.44940806360921	601.3411187619708	36.27987778393344	53.22281068795019	20.786852499623706	59.63725870273265	194.31227256907005	12.389974845123504	534.0232985548864	928.754726332656	144.53735744079904	2022-04-24 20:48:00
109	8339.542561454931	11349.72550794715	8956.87075049954	152.43664075172478	22.202169812850798	374.80310328487485	241.94467880764842	29.260449276696136	1469.7891072805833	41.58384499660343	637.0538225268892	34.12522373020329	53.64419106020068	20.033256094903095	51.9933568375327	190.71025555497545	12.671474836830129	546.7891044529024	913.8870855777059	145.27238011799	2022-04-24 20:58:00
110	9267.742676991504	12291.010681969754	9728.101114818826	158.36758851561717	24.922057444173333	410.15366967508317	260.58166110346065	31.301938225918093	1556.2244913049908	43.027819844521105	663.5904766296121	38.23762538185474	66.15717746542396	19.7460005371575	54.75572086129978	210.87182383567415	12.758314657553825	547.7932414116895	981.7443682831217	147.33467688669066	2022-04-24 21:08:00
111	10684.43794493936	13124.00007598789	10623.92937076406	161.1891269668596	28.515954027709313	417.287324647868	280.79362200467585	33.68477859021141	1557.5037181498265	44.27240463389478	666.1281969303172	49.14949408489338	89.81411405661493	20.220598973941264	70.56227848397793	254.8454299169971	12.541403809910037	532.2743828361326	1133.499577315597	150.32313587503836	2022-04-24 21:18:00
112	11039.85891526693	12852.683420948859	10599.678679734177	156.80892048265878	28.950633719110556	381.62265482202884	279.21873462923304	33.615275406166916	1449.3923432347328	43.73694120376143	635.1648890097808	55.27739558740359	98.54468804357566	21.077301865961147	83.48394082194136	274.99590695852385	12.206133090415847	514.8826146885822	1205.219401906259	150.81625189664464	2022-04-24 21:28:00
113	10721.390992604429	11430.996758367924	9785.666133898136	143.23934228770304	26.96803103177649	283.9754080664643	257.69790960299633	31.455707186927157	1175.284531520354	41.37000081980716	554.8899810813286	61.86067236802046	101.31303518578352	22.854288964956254	103.23699965405467	290.04794555431	11.536121719437489	483.6045629447708	1262.6696425293048	149.62581447376942	2022-04-24 21:38:00
114	10950.533991204342	11302.555862308247	9820.504945202149	141.0446447738401	27.31802333001656	264.81853586563966	257.42520000393324	31.563491146013007	1120.7754786906808	41.19521138279487	539.4454000865903	65.79472105442801	107.54145172996323	23.323495994691996	110.97886677557653	303.6063911822748	11.350100880651752	473.6269477701626	1310.5614063873218	150.10462031732504	2022-04-24 21:48:00
115	11310.994100771728	11384.90912782686	10035.858127263724	140.67306682616413	28.157298555502393	256.9666286217325	260.9808025676821	32.171925558789894	1101.5699192194788	41.46614119748466	534.5867870625539	70.13053463903634	116.11643760039078	23.618983994394284	117.99230373066166	320.25606455939123	11.225245132406116	465.8888279693401	1368.4150971068448	151.07739751495274	2022-04-24 21:58:00
116	11481.676145136938	11371.412675649277	10176.290158210963	140.28182872580624	28.56482370874869	249.68289029044354	262.1858912148318	32.6062312425712	1092.322187204907	41.72186066808888	532.466957176393	73.3294829552633	122.64902973874996	23.810301966784493	122.98384961376905	332.7456610779518	11.142781079330973	460.5720910621603	1411.7100562267296	151.848710022653	2022-04-24 22:08:00
117	11756.994129583472	11344.739313535509	10333.264967503666	139.25109688330411	29.155018989944665	237.01320894049968	263.8091062083613	33.07638730051758	1064.3637699948595	41.9011469107956	525.0168262307002	77.73303031696469	131.00420746214877	24.156245248091693	130.42102557273756	349.30247948428587	10.999395545112407	452.03916839535486	1469.4187475342624	152.74463329501532	2022-04-24 22:18:00
118	12235.833724624943	11534.31623751286	10618.837838517851	139.38854867826262	30.30869837237651	232.49703905867273	269.4830707541896	33.855654457551736	1049.458690972242	42.26157967124675	521.5094776759679	82.43010979729115	140.54062821870502	24.44435449368467	137.79951335939404	367.58581559333834	10.875710248502116	444.12674393566886	1532.8250182689371	153.86272187539362	2022-04-24 22:28:00
119	12796.18082638376	11905.640655332478	10920.140872918419	140.56016957809948	31.701306759712907	237.98192754675438	277.7746926840973	34.606959355198	1046.1044451655052	42.577316734573344	521.1316122156368	85.56847759091943	147.1888318772617	24.601039054360626	142.483990758441	380.07766342040486	10.806023797597987	439.3666006536605	1576.0095787705213	154.6816999470252	2022-04-24 22:38:00
120	4978.605957304477	8140.852831094235	9587.448022845201	150.71045297558987	15.671928964969538	286.3658131172897	187.78521547932542	31.997522670483704	1786.24570622779	46.56624785476197	682.1607736868302	46.31020702643855	103.47807550015023	21.591711288513665	61.99067713295608	373.20095287987533	13.476096613580097	737.8788292863392	1186.5944675720093	158.1195255405504	2022-05-05 17:06:00
121	2213.487817561836	2941.824923564389	6191.020127318043	103.79943157351477	5.4543080002840725	9.77960246906514	90.20083525236623	21.987907824102194	1107.8715026553764	39.109961676525415	434.2356515894362	46.88830331820736	78.45710862156011	24.887495396555735	116.58823312941877	458.15021850751873	12.639459205465727	893.6747500580605	1094.7751210196584	195.00407939017458	2022-05-05 17:16:00
122	1892.0000110944966	2757.769173513225	6017.0192749472335	103.266698912523	4.675282409502188	9.9561573021997	85.48760662293716	21.507442488617357	1118.282811998728	38.97332161300096	434.61683885192997	44.68658450422754	73.56958049963941	24.862255562646112	113.01551740209652	453.2760338724984	12.744969297245348	910.8601267478662	1061.4419497718627	195.2323224168179	2022-05-05 17:26:00
123	1285.7750701976474	2008.0040296766092	5446.784400640347	97.22958281009755	2.7817488412295006	-20.367581984601657	69.969699660689	19.86139610428586	1050.2792259194903	37.95898557773842	406.1242269231652	42.4136420040395	65.45795772699967	25.219578657769063	115.58169968212496	457.9965670008187	12.759604356646719	947.2867307330162	1015.3080097385391	199.77414476030003	2022-05-05 17:36:00
124	1170.2301849583164	2128.8893878358067	5455.68806263688	98.94779831138476	2.6548477469673344	-5.6427781781717385	70.9828937991224	19.91758814960906	1091.8835302420703	38.18453965462197	418.1692278450803	40.354247117621526	62.12698814942087	25.04084012429132	109.70912882194898	449.4912617730588	12.896446723263239	955.8004080849059	988.8729359590652	198.24517893714471	2022-05-05 17:46:00
125	1618.7244603380095	2337.388377751806	5715.177739870211	99.56508362422846	3.739952413168112	-10.035233695340594	77.17887329915357	20.62731702886026	1070.0250866027236	38.37014434658829	415.98794490140244	44.092261197442895	70.2620594408636	25.10405248747479	116.1069504764946	458.2844506283491	12.712307208041892	927.615933924535	1044.8424543360452	198.08637245146951	2022-05-05 17:56:00
126	455.8766004621284	1597.0328561167116	5009.2172427218175	96.37487646201976	0.8093894384512623	-14.749893112999871	58.614306816303724	18.663492184383472	1089.2489496284616	37.676320791389855	410.67083813138834	36.17070666645941	51.96731442217606	25.10201364028208	104.70091415388379	443.00580806242215	13.070089092193882	993.7737029551135	922.1988467333576	199.9046659918738	2022-05-05 18:06:00
127	5872.35100204451	6684.825958402362	6187.424583179469	99.43664190119398	12.859867005626711	163.89221780883418	143.97474389078343	22.155367672640978	1142.0055847870317	38.19306143607287	429.0909131859398	35.57439105329195	52.58772898496318	24.852074930963624	99.767285543463	435.50163978232376	13.158454140950909	986.5797711815176	920.6041333493049	197.23590407752255	2022-05-05 18:16:00
128	6741.427303225733	7113.149562837207	5923.015338718251	92.78288390660305	14.147632892169213	165.28381711326938	149.28380883423597	21.38614631550081	1050.7784844898924	37.13474408484791	394.99194092011135	35.166503327855025	48.055495206115665	25.3009010237554	106.50386433853964	446.13482361473325	13.066466698217255	1011.8664698171924	900.5622856035043	202.37201506138888	2022-05-05 18:26:00
129	5947.786540579982	6395.2881443636725	5312.052220119804	87.93509797617662	11.921993602270732	145.8970585144957	133.10149164667564	19.651452661519897	1017.5455716961987	36.25928167295706	375.8890797326735	30.73894561942052	36.117946890934036	25.513853535869174	103.6214509412921	443.0412702493013	13.213786340170941	1059.2782275960926	825.4674383297097	205.79303132425736	2022-05-05 18:36:00
130	6502.098466831725	7123.785639289534	5751.601689580362	92.86897495412495	13.582892026024638	178.00185223581957	147.0200955153814	20.933973096219802	1081.6115593113427	37.06587558147697	400.69989831464545	31.57885700043971	40.63130675467073	25.192260560388135	99.58080539245566	436.4750724450496	13.254996849833987	1036.5791517892503	848.311024488823	201.98561411593022	2022-05-05 18:46:00
131	5984.114224454272	7447.282933773124	5759.8095087634865	98.880893240766	12.890824855517167	226.3578551583969	148.87022499461273	21.06341877021498	1227.488185996579	37.85309387578877	442.8835031143001	24.326245236708928	28.8755676973924	24.565919284188993	78.95025004702256	406.6012834744088	13.73614857523836	1066.714282347959	755.1185262476793	196.6361340381386	2022-05-05 18:56:00
132	5554.8970858914545	7355.381732819194	5569.984192608157	99.57056745070577	11.959162239955049	238.81966539293217	144.65641884489742	20.56462306651997	1271.4014467069574	37.86610042317176	452.5278336831716	20.18687544455497	20.634295100644522	24.399977880124695	70.30028514347578	394.4233922985022	13.963655304770526	1093.2489113593256	696.0730667327298	195.73435343544884	2022-05-05 19:06:00
133	4421.093083823216	6792.634759487351	4887.7462880223175	97.51435846309664	9.17323813170401	247.258862105773	128.3621611426388	18.69143651740535	1318.5676349421701	37.320896024056594	455.261296746934	10.857141994623817	0.04219101512717316	24.27818392611374	54.91887094084723	373.39162760117324	14.414401845410026	1165.3482412776139	555.2782912107796	196.53483395193092	2022-05-05 19:16:00
134	3675.3326329138363	6480.721126648132	4542.1256040268345	97.59991725832606	7.475406643815177	256.5414986844712	119.22166650946565	17.75706577419794	1366.982186627345	37.19921030784661	464.0392750044459	5.105446045899043	-11.899818596784826	24.108962449589498	43.90061908521511	358.0310915639675	14.715434917575351	1205.208756671229	471.3579756564868	195.97096130345335	2022-05-05 19:26:00
135	5797.08493959147	8251.39846078126	6074.348383287725	118.14061561895585	13.387352581009509	341.4724831413041	166.17163033108045	24.232591903043385	1627.1791967500249	40.13809654178331	477.0364965018606	17.90971803491084	15.090590075284126	23.871822540887088	38.34531756631441	381.4409613111511	14.673885101843666	1077.9645928550308	692.9463057436369	156.35934642963525	2022-05-06 09:11:00
136	6505.567666501971	8559.108172356675	6468.741422788531	118.38920888031487	15.095316564477798	331.22750471169275	175.55116895788888	25.228340442315584	1575.7620858054797	40.32841215557036	474.1861422267194	23.852863486658862	28.130364700233258	23.997543538007974	49.04685622962097	393.070515143856	14.333668938485403	1033.6060118190653	780.4289177038445	156.92525521787394	2022-05-06 09:21:00
137	6325.919026517775	8497.762745589134	6384.346293956216	118.56332963682678	14.683286985413815	334.9153841107127	173.4677962053065	25.01485604769482	1592.396263619019	40.32108010891116	476.40215869647795	22.31488584896033	24.93022761057364	23.94210664241708	46.10473266304871	389.6387325458727	14.425504776480238	1044.175332528619	758.3186354017962	156.76923149683972	2022-05-06 09:31:00
138	6015.218871925725	8351.751146913215	6203.161321318825	118.31347517094616	13.922737368807475	338.63773172878155	169.17635874465668	24.55759371152419	1612.63644111943	40.2146020305853	476.77127965956095	19.751520127626463	19.204545722162948	23.90120834654691	41.58953153651419	384.8684521249088	14.570037207199391	1063.837292146527	720.2784979897697	156.5307195092583	2022-05-06 09:41:00
139	6641.520563036087	8646.077718113433	6568.389510263805	118.81712562685902	15.455834485155037	331.1343154168135	177.8269322933811	25.479331825239342	1571.83679165184	40.42923790873357	476.0272147468586	24.9186893822216	30.746233733809277	23.983650120355	50.69116235148613	394.48426547602503	14.278692306201322	1024.2031999929168	796.9588666316995	157.0115060778021	2022-05-06 09:51:00
140	6244.17041419819	8474.122151730815	6344.4460669099935	118.66071869700045	14.494904275231647	336.99466478345676	172.54990833035845	24.914043026693435	1600.6863059130264	40.31755637046777	477.5096736811495	21.549322413116897	23.337810199278465	23.914442846334588	44.63970446797612	387.9292156933152	14.471229559192864	1049.433718933571	747.3143266540865	156.6915383559271	2022-05-06 10:01:00
141	5640.006214078749	8042.432392910647	5914.412139214517	116.54358539985003	12.898734369115118	333.2339599604102	162.09273810060768	23.829907949904396	1610.3975359192045	39.865588994167894	468.1234864202372	17.47593233223506	13.063357154958794	24.003945156637414	38.63007670670777	383.19732490610477	14.675309297645867	1086.8157941817335	683.2996518433065	156.37712610381527	2022-05-06 10:11:00
142	5438.400172253256	7947.68889170984	5796.84546075674	116.38146069809454	12.405231564080395	335.6493040099258	159.30812500210777	23.533201146548322	1623.5309122995968	39.79649786693412	468.3630003542412	15.812624447795315	9.348096492180048	23.977407211850675	35.70026861452243	380.1020018434847	14.769093001458259	1099.5739785421683	658.6162990325975	156.22236127015321	2022-05-06 10:21:00
143	5327.37762116699	7648.627367108245	5596.770685350639	113.5241081849025	11.931270325774676	318.72406629663965	154.19998838327592	23.03040520616969	1581.0300096987412	39.338588881538584	451.3303142906741	16.361323182674823	8.574682868891614	24.24879962815662	38.647915897281564	385.9654825913858	14.694645996660597	1105.7993001216746	660.6969141010777	156.38323926732323	2022-05-06 10:31:00
144	5236.331663261983	7675.408180920349	5585.7508191856905	114.26142202839992	11.769882057152245	324.87150552242383	153.9822885772137	23.001841252117742	1601.1188555606714	39.43334653386307	456.4783210965654	15.238867276081692	6.6554471743493195	24.153644471322977	36.08809192845729	382.45242453882565	14.770731223507369	1111.3401143283772	645.8227101289376	156.24649772716214	2022-05-06 10:41:00
145	4707.539957662695	7559.895725906943	5347.329340334982	115.30434232734001	10.58101144906641	341.10571441567026	148.57966442046018	22.399089480867474	1662.248007537004	39.47255397155348	466.20009822786517	10.056158823641454	-3.862645994642662	23.931911138772783	25.910245537466835	370.2440790516175	15.085986596914893	1145.5694927071163	572.121050655056	155.7061234138219	2022-05-06 11:01:00
146	4833.598922370467	7661.308324619196	5445.7632771772915	115.89254384808373	10.926188524674671	342.6737392443265	150.94634838999627	22.647076219570863	1662.5972518472117	39.5909804616559	469.07545482148316	10.864974376430837	-1.70326077925165	23.898467849122753	26.98530648875385	370.8947014302885	15.048060565552078	1137.5242776731466	585.1935770952259	155.7620001743653	2022-05-06 11:11:00
147	4773.377281913534	7639.810824857268	5386.7933624002035	115.70655030865578	10.752807660063354	344.5092825613492	149.98502574024678	22.49924290192655	1666.8825887132407	39.52834854473744	468.1972775521847	10.037898821288763	-3.6682539042576536	23.90072121698362	25.645005227161164	369.64040608346477	15.092134902297687	1144.4820191761464	572.563253624583	155.6915039687176	2022-05-06 11:21:00
148	4607.285839721328	7591.310500791355	5305.480088859913	115.89924224773983	10.369691965532866	348.6989239671002	148.11341826570424	22.293798908882536	1683.6316703969133	39.520412020015556	470.41538952862516	8.485368907951852	-6.900895798191414	23.845052140994255	22.677248778474677	366.18154251339183	15.184791253632795	1155.1629612019751	550.2370167436166	155.5341262106229	2022-05-06 11:31:00
149	4751.220205961261	7606.977519107575	5315.450175906764	115.07967568530819	10.627456285840253	344.1388851904303	148.9729405233793	22.321142159669535	1662.1231983622565	39.393034712338704	464.28516380403903	9.503267957409662	-5.332793688914535	23.953988393955115	25.169440934325394	369.7848721571172	15.112041976966736	1151.0379038547399	563.2030155625398	155.6675993188761	2022-05-06 11:41:00
150	4788.898125872249	7613.894052092684	5345.462130334461	115.09719340564448	10.726806787390615	342.5805106561429	149.4525016194366	22.39644658593727	1658.005265575659	39.4146980386501	464.21006489168656	10.024793410816528	-4.167884281700026	23.962309291016247	26.08807392342169	370.75540189414096	15.08263636354394	1147.0376114582032	570.942410587726	155.71612539201158	2022-05-06 11:51:00
151	4584.57626922545	7519.702962590556	5243.731310528761	115.08067535075702	10.246926676053363	344.79991340955075	146.79259115229615	22.139064462888882	1672.2840488298098	39.379669160046035	465.4267967955682	8.500771542932853	-7.454438300695983	23.922544351074094	23.28707078795378	367.6344362661075	15.171125953427804	1158.1136535096084	548.6826408123743	155.567860413995	2022-05-06 12:01:00
152	4915.907087177038	7787.149081245065	5503.943282048742	116.64447939088495	11.156059176410054	348.9653377159584	153.03436167660038	22.794582861180288	1673.4188814864756	39.6944024991455	473.09812588092143	10.63183843659408	-1.753649319478427	23.832951013963097	26.10849975306519	369.32146422142796	15.071443139895223	1136.8574472816472	583.1602186561358	155.7144668765004	2022-05-06 12:11:00
153	5125.2755651273765	7893.843164990598	5638.632184838527	116.96830593805475	11.684561737409695	346.8927017435126	156.11291580565012	23.134123411605287	1661.7463900362054	39.79589623061128	473.8415833032956	12.394477864090732	2.3010733649152826	23.845624493152783	29.096735609100506	372.3167916752627	14.974618109232154	1122.7235861461231	609.6742333870206	155.87201394533452	2022-05-06 12:21:00
154	4499.977660171455	7587.369654561917	5264.609820654558	116.30489050261303	10.140771458901781	353.50559665609035	147.27314080274846	22.190394232950553	1699.8487093518634	39.55536235082994	473.5801277564283	7.284569630797705	-9.230302462445252	23.779545606830958	20.212504594450365	363.09238394813656	15.26017504527482	1162.5322324057925	533.4870236579591	155.4030155181573	2022-05-06 12:31:00
155	4433.100564594497	7551.625192716077	5228.826425728563	116.24599759258422	9.979914010963057	353.8640291784641	146.33308344838952	22.09991144669027	1703.5399545656837	39.53594371198702	473.64744514968106	6.817083046257721	-10.274507527645255	23.772086895617527	19.389057539827263	362.22241752753143	15.286533739170807	1166.1180267661694	526.5495610219659	155.35951756797476	2022-05-06 12:41:00
156	6784.48665321595	12137.649487314222	12062.87767704582	185.13734642161978	21.712207582520932	499.3438686908912	241.06237797261747	37.00826299323228	2312.409363677216	52.078835947943276	829.3089289144013	48.74153657865645	115.31296170726273	17.92057448517349	45.554203648031034	327.7806191243726	11.69289910338398	605.1482948494377	1320.444646848584	142.50862140027112	2022-06-01 16:25:00
157	5224.651532792137	9185.79192119866	10013.300177648896	158.9509506442564	16.57906705082337	350.79423394165633	189.7236871497862	31.91351444199188	1936.1938894807754	47.87331694734053	706.51979325915	48.99373269638363	103.62305292953897	20.18756384537395	61.330899803706416	353.90044624642906	11.762364586978492	687.9896661874373	1257.0846774703532	149.36013054072683	2022-06-01 16:35:00
158	5258.064102130476	9368.319346028147	10117.407373283699	160.80598072509224	16.764704675253824	362.8166929775898	192.45988183999907	32.17357554683315	1968.3833223776383	48.148954003724214	716.1696171983556	48.27881110064027	102.96089474599103	20.005697422471457	58.89474524814614	350.13561242377546	11.794886657870734	687.05862263171	1251.1890307614085	148.8056638815697	2022-06-01 16:45:00
159	5306.419017798617	9933.106352709117	10424.661491511855	166.79708379656108	17.227474002846748	402.4228913691527	200.55436245362762	32.93993070861973	2076.1033111568686	49.02560002555305	747.9968644740829	45.509550842967656	99.84156252667162	19.40366845886865	50.1519286687726	336.7053040619048	11.924625101518757	687.2891277898307	1225.3091495777917	146.96743375379415	2022-06-01 16:55:00
160	6124.445546122035	10957.107108253345	10952.904510061082	172.22186741947803	19.390708465189164	445.6022316585086	219.6735898311581	34.39018112132999	2148.576518245791	49.82868251869007	771.5788810503373	45.40284263344256	101.954114898017	18.96797568075248	47.02167799720337	331.54538061823405	11.914468172975774	671.8469362924734	1236.5659224174742	145.65023845490532	2022-06-01 17:05:00
161	6997.8319574377965	12356.130050827749	11420.923936417385	179.00329837329014	21.720195912887448	518.0040242919549	243.7345127317858	35.82991551066459	2271.0973559850718	50.640697656171085	805.8971005191952	40.72887561412881	94.7517431091037	18.3098268176562	34.689566807906886	312.90628603058394	12.146593484452524	685.644229536505	1182.2518992769183	143.62924494990366	2022-06-01 17:15:00
162	13059.791219882085	13313.821601898118	14475.831808143063	151.6048333596151	38.49079713896572	345.18386394131585	317.8779632118585	42.1903336029452	1702.8703561618167	53.528073192684246	686.9966914673287	104.50005861705631	205.91836611320286	22.614689093933556	183.34259045002545	498.93499950372825	11.260003063686923	260.43540342680353	2125.0018398417596	166.43463202569825	2022-06-04 06:54:00
163	11497.225957027404	10815.171398231527	12754.326006422634	133.89559370076518	34.272554968723625	228.86821113819997	271.5977571544663	37.75184968709061	1412.9081393217639	49.73012243866981	587.1033973046569	102.45339641331066	196.50466137487092	23.641408340764727	184.02344830601032	514.1347567202611	10.900357895197402	341.9499596886235	2045.7499315229215	165.281334223622	2022-06-04 07:04:00
164	10463.008714060183	10370.86518955446	12189.526770361292	133.94751862698268	31.646258070355316	241.48857692869478	258.27740558414916	36.39622773733595	1475.527852629286	49.32098458425145	599.2915318364026	93.82074155001192	178.6886935258135	23.480026943949923	167.71128672068517	489.9476178659497	11.305590946055446	404.3468097505902	1912.873000521402	165.15330871277715	2022-06-04 07:14:00
165	8853.015809745295	9542.164877962961	11264.303573562414	132.81497246336534	27.57022985252911	250.91465038062233	235.72524655423877	34.14391206867697	1545.8560312307854	48.48996416745143	610.1438889829506	81.38295976673635	152.6810383633965	23.31701703090073	144.50584021444956	456.46546182719794	11.85970140651176	498.60167286948126	1718.3098638657248	164.89556303032492	2022-06-04 07:24:00
166	7587.7484665503725	8900.426780297246	10540.381632296252	132.0092522937411	24.366083748317124	259.03276234284476	218.12808306113766	32.38372149791462	1603.0129725335864	47.850368919228515	619.2370038870022	71.53874648998317	132.12202259827973	23.182779143568155	126.11698196068028	429.8625227187076	12.300500303810423	572.8751978428991	1564.5517059018457	164.6970667879103	2022-06-04 07:34:00
167	6090.612208410515	8283.577085324156	9742.794306313852	132.38805583158558	20.580092332786535	279.22610684173924	199.2794462153197	30.470396641832508	1699.8647817919446	47.3213344768385	638.88011758621	58.95287827709399	106.24206409723229	22.928082204323104	102.25196857446826	394.21759630096676	12.899611708784931	662.6296537391027	1371.6958844098117	164.5308832591599	2022-06-04 07:44:00
168	5373.202865639585	8335.736571749789	9375.764878313348	135.00850901626154	18.56895383817846	315.197438108954	194.08375372812588	29.715944048885035	1806.2260185326668	47.324867134163696	664.9139959926365	49.44597024633913	87.25861288018132	22.61968466087663	83.72976570867831	365.0123488571917	13.401800411299632	723.1589362368904	1231.2209089161042	164.52767711123744	2022-06-04 07:54:00
169	8439.261500396533	12633.665781611693	10021.907900547376	148.45722969697442	22.779022338913137	507.274689858662	257.6498732518339	32.868989661909836	2032.3086841349286	48.05415816678425	725.7619232131024	34.56598821252737	58.56110335595076	21.928719670385938	53.84981072550181	315.2071021452375	14.276934946797525	804.8498196417204	1020.6907158100221	164.7422632285993	2022-06-04 08:04:00
170	8986.688119928818	14141.562918158248	10636.124855246278	158.99381208708508	23.871765637675253	595.9113649667011	280.7163432587895	34.687218079421086	2241.4869115620095	49.81404105763147	790.3439052960207	28.808690296392342	49.52977280559389	21.236151201751504	40.47278914473827	287.5781302253745	14.797496967171043	809.8169531715394	958.2984003432066	165.2736573657039	2022-06-04 08:14:00
171	8491.549303778214	14689.477370076696	10752.921152761846	166.58554030968048	22.760670921756855	658.2145128604084	285.42235367752255	35.08350661290467	2433.8203451242734	51.001649835468186	846.4383964228068	20.33678213071198	34.27397998270499	20.620489670509635	22.511446676247942	254.85259707940895	15.390862748826976	842.4028930881905	848.3983626641857	165.63019014721573	2022-06-04 08:24:00
172	-1959.0947746169986	5846.12532663194	5975.836658190237	157.33084196270568	-1.869789332542041	417.7100318544826	112.17730646549899	24.358942182062265	2240.8833001063067	45.14232124663221	793.8217583504885	-7.214625723850077	-7.493960585661625	19.691703616443874	-51.53749249124121	184.2711164269349	16.097466064013076	1208.6155928490407	427.0699009374366	133.21228780140473	2022-06-05 13:27:00
173	-4619.640493629151	364.7597870377358	2377.4402019782574	111.63899500532023	-18.287265696740633	126.4771746063625	17.221952428606528	15.027525705814696	1469.246333690582	36.96958445304398	526.0117010803575	-0.10426525775255868	-25.015200242551145	24.077416252340967	-7.788431282322563	242.77182066859314	14.733456325269657	1368.3419946643335	429.5584020493261	139.8103855627819	2022-06-05 13:37:00
174	-5386.486356128473	-120.5875131097855	1886.7709670418408	109.8025337534558	-20.425333920851017	123.83170349722513	5.381595941369596	13.771444902875373	1475.0622633293206	36.395120419302145	522.1662318219227	-5.1494057033332865	-37.066191873924254	24.12598162010533	-16.43514254002548	229.7921021961265	14.934707937212465	1419.8552153454439	351.5929003291967	138.73996606849096	2022-06-05 13:47:00
175	-5179.599546738435	-106.18821235332871	1960.1276141775306	109.08309415615145	-20.12445794565133	115.90025194991313	6.916881256667693	13.955463583334222	1449.1278741847455	36.358562620141754	515.3605652953462	-3.0417318101353885	-33.09407590556293	24.242826883003758	-11.851112291509708	236.4524622505087	14.81736993520633	1405.487728252956	380.8576423449995	139.34384294553388	2022-06-05 13:57:00
176	-4185.34609886806	355.0516466523404	2517.288013501093	109.77222219220027	-17.751970907495206	106.78534447120819	19.917960021293766	15.37701024052717	1406.9306573627691	36.84103369832491	509.2836039062496	4.640630151581718	-16.25065194265153	24.36339828371821	2.69387182356877	257.9729685648708	14.463736600830003	1337.1934741492296	494.8876158777857	141.1960676488734	2022-06-05 14:07:00
177	-2957.6212246022187	1148.5550560961128	3325.032700994867	113.02002944539743	-14.293901081110334	112.06006101457342	39.20361987436081	17.446881356568156	1402.140790522346	37.81927429230626	517.107491603679	12.75969712252936	3.3493571837734635	24.25858214341519	16.419970046164963	278.62036395211726	14.146332133469059	1252.9034353530005	620.9991011987004	142.8882137465498	2022-06-05 14:17:00
178	-1489.5212726250757	2051.042756037088	4218.365839329199	115.93808306730386	-10.25453823820385	115.57132536661311	61.26876871579225	19.72921418218766	1382.8883072089411	38.80128270996096	521.3588064635882	22.243688932488112	25.62711891337858	24.215826547710797	33.018246248426294	303.45815213154674	13.756240567825074	1158.5992490114731	766.3904674736259	144.95587987392764	2022-06-05 14:27:00
179	5354.7898149436805	7566.046258575225	6432.20973353408	117.49643907097732	12.421279161018902	263.22761871463126	164.84819284171863	25.122106679039234	1362.604829869535	39.589039072887715	523.5621201632717	30.2984676082433	44.3699510815477	24.202456386059062	47.27777739386329	324.7600499197415	13.419370043937136	1079.703117293946	889.3185792797158	146.73816882780034	2022-06-05 14:37:00
180	8197.19080925337	9693.716472557455	7679.234528973582	120.47663274004515	21.335837077625683	307.1006785705313	208.35743166382053	28.24155867928482	1352.1644406956693	40.58076698427851	530.1009798555218	39.04509902987047	65.2462920069338	24.1203453841	62.283138789778604	347.2814832546501	13.069959396197419	990.50473990514	1024.4350993523403	148.5963108486319	2022-06-05 14:47:00
181	9560.384825982619	10750.22305532737	8638.24012206588	125.64921526863554	25.598552760330676	326.32276294616213	232.0857290078893	30.701532222850005	1381.4415508698257	41.89457177782947	549.5155867796528	46.65207067921256	85.13614022663933	23.82514516343217	73.74755113381434	364.84830326361407	12.820356700292365	901.2559802271571	1147.3419881828886	149.95663316426067	2022-06-05 14:57:00
182	11323.214706986677	12917.664638372604	10313.487285714073	140.97872197836637	32.99965553828406	410.22910452790666	274.37742348567735	35.025730418883086	1589.0985280743844	44.97704372174428	629.7279217246447	51.6686811098034	106.76585330405032	22.531576177079017	73.52113719240151	366.5134747486718	12.922291000860014	785.0810254382959	1254.890900216138	149.59809348493582	2022-06-05 15:27:00
183	6590.391248422209	7731.829179625813	6447.777106657391	106.04830876613589	17.90654042402707	260.34363900966673	171.7820467618667	25.335877339612807	1374.1061215848877	40.802022678651895	518.6714570022983	42.61102075283179	80.4027337198695	24.023175294637305	68.41192125327962	398.6072054308879	13.056690913185236	901.6697598221945	919.325984974239	155.80449470353258	2022-06-05 21:17:00
184	7297.318130684202	7940.850361086079	6820.270281006233	105.7755289333835	19.652207982215714	248.71868187760447	180.2129809257567	26.562509561106367	1342.7589177707596	41.37976813774577	517.513816243726	50.58703401224466	100.79819367967139	24.150418764541953	81.8416044088217	425.0504423775965	12.730687904027349	839.8496408223218	1014.8604051395669	155.3425740745362	2022-06-05 21:27:00
185	7650.768145292939	8040.88943889903	7010.540184381738	105.65243555780474	20.523855516990807	242.48382405394386	184.41335390099357	27.186933012725945	1326.73027856925	41.67518439142617	516.9218844671584	54.66537667909415	111.22692189998997	24.215481654423392	88.70855009134993	438.57155599436555	12.563994101180327	808.2394088948204	1063.709634603074	155.10638206373292	2022-06-05 21:37:00
186	7906.5875462554395	8092.936026620999	7142.795865971333	105.387700698954	21.141455792858324	236.45877519662918	187.20959259686242	27.628662737657123	1311.8234500923154	41.872689050440556	515.5293757961202	57.813935052278794	119.17182556810258	24.28114790478014	94.10378295608189	449.21028804258094	12.431775448090974	784.484744874353	1100.8886795077851	154.92307228348957	2022-06-05 21:47:00
187	8237.274306298234	8208.639709398965	7324.692449406168	105.44297726571104	21.970696893976537	232.30319716847498	191.38919119527873	28.218730923067483	1300.2718937189184	42.1628263448481	515.9447860027993	61.397474050208984	128.4415650948231	24.32288060191457	100.04377882352765	460.8907824227608	12.288833575545908	756.0605763045023	1144.3447837594504	154.7165012359321	2022-06-05 21:57:00
188	8535.206609988527	8297.484213402291	7480.999194144737	105.32577436366768	22.706597856447615	227.47513327028355	194.9449017125089	28.733815173064386	1287.1206564154527	42.40521056765135	515.4591156247195	64.74368775820403	136.99816667993036	24.376263642965213	105.67799587000263	471.98463584011733	12.152064026322279	730.1248960468074	1184.4247806131752	154.52270953944398	2022-06-05 22:07:00
189	8903.413745944621	8400.136915210693	7680.623395033792	105.20219222173326	23.614234653565973	220.8320940475014	199.31542186040315	29.38820389279499	1270.298360857816	42.71525432554404	514.8378744095304	69.02396912610675	147.943272262939	24.444548114881982	112.88495763372157	486.17524595181385	11.97711639765177	696.9494868654874	1235.6927744501372	154.2748225064818	2022-06-05 22:17:00
190	9205.617173956649	8488.468080496212	7840.7830799637595	105.08862561552789	24.360224178093404	215.76577682797142	202.91613310109278	29.915124554627482	1256.8163368955975	42.96373512050593	514.3399882012658	72.45434851573282	156.71509387512924	24.499273873532175	118.66088939406654	497.54813765431027	11.836906750651593	670.3614590896905	1276.7808839198915	154.07615646195356	2022-06-05 22:27:00
191	9417.161020025611	8551.55123007804	7951.767117407697	105.00540686965306	24.882743280583554	212.3376584485959	205.44082971507487	30.280854963664297	1247.478432662714	43.13583760849781	513.9951428171694	74.83029402009743	162.79062306808373	24.53717796677362	122.66140873633321	505.4252170799555	11.739794903062318	651.9460892752395	1305.2392839653112	153.93855661023034	2022-06-05 22:37:00
192	9947.637544504774	8709.741272309097	8230.075503824803	104.79672393274176	26.19303484714851	203.7411600999685	211.7718684573365	31.19797640154775	1224.0622989607564	43.567409272626435	513.1303935737503	80.78831802754758	178.02588360881418	24.632227915140803	132.69328456837775	525.1781231295117	11.496273021654758	605.7669091303178	1376.602802351037	153.5935052534201	2022-06-05 22:47:00
193	10357.625099394412	8833.78806620359	8443.558598783653	104.63012337019337	27.206176585961884	197.26625291860364	216.67088999759562	31.90233665064261	1206.1070047620487	43.898334791582045	512.4673111336122	85.35688068004856	189.70815313650746	24.705111415390114	140.38564250508352	540.3244852024909	11.309542493030875	570.3571025452256	1431.323747489958	153.32892277776259	2022-06-05 22:57:00
194	10688.600094024674	8930.699018017564	8618.812954091496	104.50523838373107	28.02323266924759	191.73368561352254	220.61497911558945	32.478999420427954	1191.3549550406133	44.17022282948875	511.92252333910005	89.11040666850204	199.30629277290245	24.76499241804322	146.70567522086822	552.7687194170194	11.156124898627553	541.2644448817664	1476.2824150873566	153.11154211036026	2022-06-05 23:07:00
195	10959.568126303435	9011.502677541488	8760.973205024668	104.3986428942501	28.69253114169601	187.3425841518656	223.8488811472689	32.9474661289745	1179.3939664200025	44.390670142837905	511.48080840904936	92.1537723351612	207.0884817661463	24.813544043400334	151.82996918834033	562.858527046661	11.03173363534475	517.6760653801393	1512.7349841665564	152.93528947169395	2022-06-05 23:17:00
196	10970.54750106798	9014.776767303294	8766.733407283551	104.39432374332524	28.719650498531337	187.1646607703833	223.97991587508932	32.966447967956015	1178.9093181922544	44.399602464664724	511.4629105274604	92.27708670519587	207.40380888694017	24.815511310482506	152.03760085396334	563.2673567463735	11.02669341607782	516.7202859973913	1514.2120086468422	152.9281478773262	2022-06-05 23:27:00
197	11391.554860359523	9140.322703593905	8987.61005955236	104.22870462891771	29.759550224316854	180.34213630059094	229.00448110927937	33.694312174750166	1160.3253391474536	44.74211497610571	510.7766109861591	97.00561254606055	219.49512021248665	24.890946746201656	159.9992982296135	578.9440520014978	10.833424723703985	480.07064404358243	1570.8489473970112	152.65430133775826	2022-06-05 23:37:00
198	11686.995945319475	9245.515996990755	9151.015406320104	104.29784641053399	30.50173354118283	176.75772282668913	232.7634357693696	34.22344540315578	1150.3295866637127	45.00357798626703	511.2494764607999	100.19329127758465	227.75260562796575	24.92636417877263	165.2727608581099	589.3121329638561	10.706662819002133	454.71469113243074	1609.5635498748525	152.47065603233605	2022-06-05 23:47:00
199	12216.166663668584	9420.408322993782	9437.044307806442	104.27504183055252	31.821235463781477	169.38566500900015	239.3118661101298	35.15666523588425	1130.0166116583441	45.455192835733556	511.3413306855342	106.00609421861554	242.72279499254182	25.003660919023304	174.9662996864563	608.3834067656462	10.472604403640304	409.0120454885837	1679.721144115676	152.1349800084822	2022-06-05 23:57:00
200	12805.108103346778	9596.03281703862	9746.025637247774	104.04335951544644	33.27593697459497	159.84172879315793	246.34066172966595	36.17486452475396	1104.019737418399	45.934328905790096	510.38127563902754	112.6207643777334	259.6371651157806	25.1091865188369	186.10380930763495	630.3133214552254	10.20224347189108	357.7433623655961	1758.9497834976937	151.75189982780452	2022-06-06 00:07:00
201	13744.22146815341	9876.079861503735	10238.720625925518	103.6739238740616	35.5955727457781	144.62317317910674	257.54862819303344	37.79846323218521	1062.5656803643178	46.69834898764566	508.85039249109025	123.16837528045744	286.6084562660526	25.277455372813904	203.86344283185826	665.2822921992592	9.77113173951571	275.99142189568374	1885.2860694275223	151.1410484031475	2022-06-06 00:17:00
202	14356.092138275097	10109.816975860449	10584.948285051942	103.98931548845745	37.144217283721446	138.31750222141818	265.55000331218343	38.91137189367316	1044.6932255914144	47.259455830770435	510.7163841418944	129.64890920878588	303.4986473378485	25.33453168854321	214.49364015277843	686.1669761207268	9.516836916077864	223.8152808310333	1964.508540714014	150.76863167176631	2022-06-06 00:27:00
203	14590.519611128315	10179.724106750335	10707.937953191664	103.8970946054019	37.723259572072266	134.51854922300936	268.34780744562977	39.31666496709158	1034.345199252015	47.45017540064407	510.3342353182768	132.28187117187554	310.23139320314476	25.37653603399926	218.926913239824	694.896153818554	9.409220053486479	203.407839596126	1996.045410862047	150.6161470398384	2022-06-06 00:37:00
204	15325.381842634524	10398.862715287454	11093.474942015368	103.60800884642987	39.53838944134441	122.60993184203471	277.11811309196946	40.58714136954302	1001.9071337177029	48.048026015179346	509.1363094358146	140.53544435644017	331.33660152415905	25.50820749152556	232.82394038417715	722.2595977194142	9.071872357719087	139.43642181521136	2094.904364932743	150.13815188199655	2022-06-06 00:47:00
205	15960.851637059823	10643.547397948336	11456.497617190558	103.98122158226859	41.14900847580225	116.15388593324587	285.47282001444637	41.751420566020556	983.8658943113605	48.63798899216499	511.2767362498282	147.27370723681452	348.9212557007286	25.564249940180538	243.85681786900295	743.9320173116012	8.808219349582345	85.04634086853184	2177.39167120411	149.75113078734407	2022-06-06 00:57:00
206	20249.960396060953	15601.246371330228	19065.702157280175	187.03484309864007	35.62575332207143	57.83135920411041	399.87890496652653	47.95778924199408	643.1695506128162	41.94888361559646	555.3409808279049	9.689076540321821	165.84226986586327	3.940686355057892	232.99379065097855	128.25415634747333	6.861525493787383	135.04517214941734	2418.8117529968004	126.67588764665493	2022-06-16 04:22:00
207	20029.671118516126	14627.404233873356	18511.5782678033	177.73019507749223	33.92394013162948	-8.985752290900109	384.54557807352285	46.17167291007081	456.97302114920603	39.9935400109936	495.4176670455756	10.260415073232593	160.67667269016783	4.517725309145703	245.22364708584246	134.03912677966946	6.47250306369898	153.80679359901842	2431.1138856825855	126.0754659516299	2022-06-16 04:32:00
208	19834.70751620375	14928.940426895162	18580.270517678815	181.3328507918709	34.253774141586746	25.767712771847528	387.4778942063531	46.6546804915215	563.2509645726241	40.94012404130933	525.0772514105512	10.16120843190572	161.24969648569913	4.542133307386052	236.11544414627315	134.4809597895237	6.776173412775961	158.08470808863785	2399.2134779179905	126.92748665370277	2022-06-16 04:42:00
209	20292.43726822245	16271.261843300192	19401.10685707233	193.7017736193443	36.71721365710141	109.69838504362951	409.65399771706325	49.15192370037562	791.3001697223299	43.43201281834938	601.0710206469474	9.331552068076917	168.9362370507206	3.6328677949589974	222.35457062217574	125.25247574067907	7.205913142791303	126.52655601600418	2398.3881542272575	127.37130837816972	2022-06-16 04:52:00
210	19631.39843040076	14106.399423235096	18118.993017460452	173.66429940177068	32.793759255586565	-30.026902512562174	374.5005546196062	45.165582903800896	409.71785317999456	39.32602721286807	475.61854857514095	10.63468740036626	156.96548979334693	5.021636251913833	246.17768902887292	139.29016215518095	6.456246541403459	173.71143145980022	2409.0979718264134	126.43770693591637	2022-06-16 05:02:00
211	20419.29995472834	14532.14209475834	18621.622589395498	175.7297598330665	34.06291028606802	-37.568796526585174	385.90612124431027	46.11263872587506	362.9307722867961	39.27319498398322	472.31616737163597	10.191223287202547	161.8129808676149	4.2513804410450575	254.75514695469064	131.05812496296312	6.147325806733193	139.6532596435718	2476.553111469373	124.96918686475306	2022-06-16 05:12:00
212	21573.56097080966	15588.817151415744	19539.805898256833	182.88267693721855	36.624295926892955	-13.131929370953912	408.57648546556993	48.22123974731244	394.2008465036415	40.16274646190483	497.423125505279	9.344028327538126	170.54512203967806	2.983187032225942	259.74539919204835	117.69145841445788	5.942418848092643	86.88366726777167	2556.8560397648544	123.38377794081839	2022-06-16 05:22:00
213	26438.47041672375	20408.724754151073	20111.870254094014	179.90097293513054	50.4915482234353	191.53558816871282	485.4664047613769	51.553114165246825	470.11242945816775	40.868173402316785	519.3938233620174	9.233934634704042	171.3651403364911	2.9394518434630754	253.60751942532443	117.3597248002352	6.145209705174182	87.34798102022614	2538.3720422656334	123.90429181399304	2022-06-16 05:32:00
214	27011.464289126452	21481.61942765827	20646.085452714586	187.0671931693314	52.761278872817	251.7607530434616	503.2273178363921	53.24192027385402	605.8701237545756	42.364445168810505	564.9773969832153	8.722837263930955	176.12103214398303	2.371344512528367	245.57697711674518	111.58216873413221	6.394845476607031	67.42517997004325	2539.76691586159	124.12988513063533	2022-06-16 05:42:00
