# Supplementary material for: Exploring online sensor parameters as proxies for polar organic chemicals—An innovative approach for combined sewer overflow monitoring
Source: PLoS One. 2025 Oct 13;20(10):e0333173. doi: 10.1371/journal.pone.0333173 (PMC12517529; doi:10.1371/journal.pone.0333173)
Supplement: S3 Tables — The tables in this zip file show the statistical measures (R2, RMSE, p-value, confidence intervals, etc.) of all models calculated for this manuscript and the predicted chemical concentrations. A ReadMe file explains further details about the content and structure of each table. (ZIP) [file pone.0333173.s003.zip › S3_Tables/S3_Table23_catchment_M_Level_prediction.csv]

	Acesulfame_pred	Caffeine_pred	Cyclamate_pred	Candesartan_pred	Citalopram_pred	Diclofenac_pred	Hydrochlorothiazide_pred	1,3-Diphenylguanidine_pred	6PPD-Quinone_pred	HMMM_pred	Diuron_pred	Mecoprop_pred	4-&5-Methylbenzotriazole_pred	Benzotriazole_pred	DEET_pred	Time
0	30405.17974843495	82615.77728004329	55787.673919868364	525.3192926145939	97.49362696667015	1719.9616229700223	623.4107249266483	539.0982715082155	39.321946625812416	296.9779232908095	3549.3405974816974	173.19066877484664	1200.8528508106297	2241.3422533318244	661.1193059558391	2023-06-21 09:37:00
1	28190.75845935248	86126.08969313139	53346.51939897536	493.30439525591237	92.89051614019047	1530.2432327733827	571.794630388071	541.0254177384741	39.309635887992044	298.3050258785661	3537.5021740889406	172.6871805740946	1200.9132744939989	2235.7743990478884	656.4449209216582	2023-06-21 09:40:00
2	39030.853299711016	66526.94754266419	61085.64197618095	564.2852448159147	95.81362821645803	2005.1720302075223	666.9800774715234	872.7482792709652	41.98025572636794	492.7964345842556	2586.2927507765544	128.20668261420735	1171.3249291929374	1918.2415220133025	499.0451639223429	2023-06-21 09:50:00
3	46003.482743647095	53487.36394200643	64685.615978091955	580.1664852792919	91.19560361578624	2146.4214538313036	670.1304771823898	1194.5847902182886	44.41263239376133	682.6157785778514	1627.4418055232268	83.6545045301014	1143.9429826712185	1588.9442833582452	324.8986292543159	2023-06-21 10:00:00
4	68080.72196372657	6876.891143948829	74875.37016163988	628.074278955994	71.99012735385952	2667.157611459369	719.5574606793652	2352.735441678038	54.67253008332477	1355.0146437409112	-1481.2202364193727	-63.39801080751502	1032.8266806808178	605.562201794266	-98.16888817585277	2023-06-21 10:22:00
5	66409.7365556081	6786.570753217966	69645.72064042807	538.7632338965341	52.920425531647766	2193.9676143404577	568.4680940348289	2635.726704258661	57.07423776470273	1520.0597321894093	-2264.6957379630194	-100.25713667295193	1006.5546121850089	351.1894319944495	-215.7694934605679	2023-06-21 10:30:00
6	62697.27152101463	11638.11462276231	63684.461469992704	446.85721323324105	36.492200368860836	1672.8379749316746	411.3433730111142	2790.0120884881653	58.19700255492978	1611.3641590098214	-2734.1811399100743	-121.99634393850147	993.789424644137	187.53466123332146	-305.10377759935	2023-06-21 10:40:00
7	46431.378908987914	35622.79956417141	46615.35029009648	240.2693910683015	7.213956039704385	473.17290734801145	106.40354861884498	2754.7288153075096	58.46858634947063	1586.7394548630955	-2506.957848648455	-112.37135893355418	992.2974970470982	295.65463998813175	-213.28080314024191	2023-06-21 10:50:00
8	32799.07330724585	57873.71506013884	34880.80492767005	116.2367811394115	-5.50341136649854	-284.8983508710919	-65.35021547811266	2510.8620860941373	56.83879272592242	1441.3950325212618	-1732.0145784974284	-76.73393150148885	1011.2648823959162	573.7150301338097	-52.5012130924697	2023-06-21 11:00:00
9	17915.90109911855	85257.07737826015	23496.00846850936	-1.044568449852477	-13.257707236634815	-1058.8095110944366	-241.0636367750476	2108.827813246491	53.28730221005344	1207.9106486470155	-650.6043668639506	-25.598156438672106	1049.7530818189057	916.4292520426534	95.72171836998677	2023-06-21 11:10:00
10	6679.065214698407	105115.40105341724	15574.629141873214	-70.0887717829728	-15.700954653334406	-1517.5270136440877	-326.5201707190977	1761.3738783782683	50.65795806783365	1003.0059191644486	383.807509402227	22.47071063435851	1079.3425861670785	1271.4887232438577	283.2764155808254	2023-06-21 11:20:00
11	3084.2269468469894	110815.89253359672	14172.504983824969	-62.87545822902507	-10.916646220589087	-1484.9933495249315	-287.7179069496169	1570.0853454183289	49.62364729636397	887.2681406484244	1047.0453457402334	52.574534979438226	1092.182602427683	1522.2592637243088	442.37519312836594	2023-06-21 11:30:00
12	4248.936943832989	110758.05278434302	18196.33300670021	8.709203040674083	4.215057592737139	-1099.490474800697	-162.06398530553088	1345.1641155720317	47.846928768846794	755.1538285445386	1699.7313031525596	83.03412617651338	1111.9602421919194	1742.1174216359213	553.7018431435063	2023-06-21 11:40:00
13	9695.90213565802	102962.20152469329	25536.740174165985	114.30746195478105	21.741791415971534	-492.07385272079455	13.529889059766447	1231.5603990897725	47.02084415308735	687.9198967461625	2045.5670303044328	99.04674613342485	1121.3542555672602	1862.7045534209974	619.5660046456869	2023-06-21 11:50:00
14	15376.306218735088	93867.10198792815	32598.304100818583	215.3484243023163	37.397131428047715	104.91696309975032	185.8777356738874	1166.7252422880447	46.771314745180064	647.975770129312	2293.285288027927	110.14002087586243	1124.8626632130763	1961.2197234604191	687.1437501747641	2023-06-21 12:00:00
15	18475.179189754737	88697.44142649957	36764.18843394879	278.7162974225985	47.48542052882351	481.45132218920526	298.71646176366175	1109.4036044577078	46.592330398890795	612.3656070475927	2521.7398019717625	120.3143783673537	1127.6169412133981	2053.8882333933743	752.5151566634013	2023-06-21 12:10:00
16	19695.46801990355	87598.53661809536	40043.95964522805	337.0649009094218	59.093116116657825	806.5381777198404	404.5244634586975	954.0488511432541	45.50698948557175	520.1079609256149	3004.7343776379225	142.60241882881616	1140.0931810676952	2224.725963548557	848.5771031866061	2023-06-21 12:20:00
17	20303.6906595779	87329.79041219689	41852.6816292649	368.8298355323277	65.64855337664687	979.4363523217762	460.49361950090747	860.9247054112384	44.78816339002839	465.28968365925994	3278.774558548443	155.36147352177665	1148.1415485403809	2318.000217924813	896.9382716519358	2023-06-21 12:30:00
18	24940.07212015576	78392.73502045427	45075.642139466596	399.8372515832184	66.6069958510808	1195.3756799381695	507.1693718391325	1014.3506715846088	46.18147544534935	554.1237993431332	2874.697741205214	136.18132275135827	1133.1364478459286	2192.293714619187	845.5045919194963	2023-06-21 12:40:00
19	27938.901509694086	70974.8053382138	46843.05843385862	420.42347454886476	66.07834274046331	1364.9118634136612	552.1071552930343	1152.23695347395	47.84795400658919	631.0242957145065	2605.530299504077	122.5927134645076	1116.1922395416304	2134.751954842208	855.261241814289	2023-06-21 12:50:00
20	30736.710852833436	64860.44618150359	49678.836856531736	463.1924427371855	71.08389714729663	1645.4578171387443	636.1247285307311	1183.6081792423884	48.61794145562317	645.7504218595705	2632.953682221233	122.94345371684085	1109.0740601073667	2173.955374139392	910.2933169974494	2023-06-21 13:00:00
21	52816.80516172992	125493.80446225824	82450.90390163893	586.0537291178316	68.89897918304155	2174.6814889835914	804.6820582528803	1384.061773327463	51.11956825982054	749.2881524430968	2326.3994180648333	2848.4107920370734	1656.5553239375804	2266.785628332129	1340.5819110791435	2023-10-14 08:44:00
22	56466.53738371306	149861.8457324775	90132.54887742433	633.7823685183776	83.98966540793458	2166.884906606203	796.9974400283268	1031.2411236172957	44.71555561382013	640.9895211832563	3104.5240128326113	3950.4019523463066	1960.264571612206	2480.6709532222367	1419.8079696428067	2023-10-14 08:54:00
23	67904.64774769172	200014.85491038067	111434.22588419938	753.1178128145066	116.31427022634853	2300.991837660131	804.4862915097083	456.6069212037328	34.90844373797	431.41615654695306	4135.584754549178	5945.993684899513	2596.483910558087	2743.4886154417427	1490.0697338439982	2023-10-14 09:04:00
24	67922.85195786401	195540.63412151625	111684.04701813566	743.4764935374596	114.91778287230863	2256.5068696430862	760.2769261344947	616.7432556977874	38.753902420750705	430.55700509094186	3426.3870638001354	5748.409129152671	2671.976852699365	2517.517383074969	1365.5450097433331	2023-10-14 09:14:00
25	54437.69892603485	151512.6419172557	88837.64054127363	615.8041783706294	86.5387173653337	1937.6166072972628	685.4688264728634	1054.4400753148766	46.40279264067715	580.6608300757462	2573.2090272529604	4286.015479158203	2228.0117073922156	2292.7759003198307	1295.1551294951287	2023-10-14 09:24:00
26	57677.238795725745	155992.05368078966	93593.18284651963	640.0182494720011	89.72911926976894	2060.2176726554208	717.057845960062	1064.1346605132057	46.68997641200218	577.7118566292866	2509.6520188201757	4291.580505392674	2244.9394538409215	2271.629638314822	1282.4863590301577	2023-10-14 09:34:00
27	60246.02589103882	165575.9990656944	97664.250350761	668.3939725330547	95.14523948419333	2155.9311499785435	758.9080344308218	916.3140481850278	43.55005682801885	556.6747274068739	3008.905079569293	4606.042761592573	2268.3726327013683	2423.961033508336	1358.776045172573	2023-10-14 09:44:00
28	55340.20306053525	165184.05498412298	90928.55433415924	640.4770473092603	93.61639725272835	1953.3654961864231	718.3386963216362	751.438017221557	39.98731003520254	536.4357065283593	3588.7217498460013	4937.273904790185	2280.7512607984027	2602.180696256635	1449.57960641385	2023-10-14 09:54:00
29	58547.84635636164	181515.41451802896	96878.4411171677	678.2874230086472	103.5401976842652	2004.5606402530284	736.4899226959255	518.377442378438	35.5644314949385	475.1586002510767	4175.767738718565	5603.129711574817	2437.6004857851694	2769.9104567505656	1520.084320651098	2023-10-14 10:04:00
30	56325.96352120279	178708.87143442594	93390.57948201918	663.655307279063	101.08357809550535	1945.2041816481833	732.6266393213564	481.26393958700646	34.50571718906167	484.2797670350983	4403.645792451403	5594.943592276992	2382.045715426284	2845.2759236321126	1564.7440605251072	2023-10-14 10:14:00
31	53538.964309690986	166321.1928117061	88004.7402369685	635.5516744983324	92.81804891808838	1931.9533315478038	743.6729249693467	607.1368599003872	36.43114077910059	542.0560394235326	4262.288027710711	5086.000887884322	2192.051524422841	2818.2961196203396	1570.3724375199877	2023-10-14 10:24:00
32	59076.635288134334	179067.88582057646	96434.19747357792	684.3761111959248	100.7848262959958	2135.385802465262	808.4943597050574	497.1381216248883	34.2207751580375	519.6806466427615	4585.956771485173	5360.66541709131	2238.15802679415	2914.3303801870234	1615.2406640219292	2023-10-14 10:34:00
33	61294.915818049456	182404.14260588726	99548.67016019346	702.3848692569227	102.84161245313453	2235.3518995893646	841.9396157409647	481.52799439719456	33.80460241412027	521.9653791909204	4670.757575730717	5366.609988519747	2221.4103256110393	2942.030489912343	1631.2769831842616	2023-10-14 10:44:00
34	60906.04844376375	178565.00418293756	98435.77226940752	696.9355295562855	100.25477411268298	2260.5819141149223	855.8720412692965	528.2199410480098	34.487745762415784	545.0530435438895	4630.108948651381	5167.802298287192	2143.869673801506	2936.2898949358087	1636.2970500875426	2023-10-14 10:54:00
35	61136.94246161671	178092.33464642428	98660.01695136959	697.9508499313961	99.97883133389973	2277.3152508794337	861.2830652950361	541.9016960629342	34.72601321390363	549.7890445795729	4603.752926742691	5121.823970755708	2129.8043871609334	2929.3781478070196	1634.174644415486	2023-10-14 11:04:00
36	63606.57919423352	182524.31289123138	102362.09330257424	717.7860443696745	102.94084680088349	2367.8213844903694	886.3370551449198	525.6453630868455	34.454885277087726	543.5238799809067	4630.527085147558	5180.314006747736	2149.237748414318	2935.946361827322	1635.566698143548	2023-10-14 11:14:00
37	54930.38022384205	172283.42153898766	85586.11186401953	644.7420550729894	72.6640150413873	1903.6583590173495	781.6143993717124	1096.7546648997413	43.73892092513955	707.2431544386272	281.16046001003724	5955.715629693819	1749.8206755518968	2457.02642605071	1108.9335318314097	2023-10-20 13:00:00
38	54552.1424900234	172540.58835080173	85006.59008170885	641.2796221628464	71.22464775121716	1880.6539444137443	778.7450413195984	1102.928681585283	43.86495001414181	713.5851875874396	278.8158301163867	6041.20378170372	1751.622570687332	2470.1173940842273	1107.2576829998525	2023-10-20 13:10:00
39	54482.81395834108	165785.91564631695	84953.59407756	635.9399712717768	73.44286190751836	1901.7767494917016	762.0740335158753	1158.2681996948813	45.31432572185685	699.4109495873872	306.9782041614317	5527.879541112779	1758.9945460553772	2344.82006829873	1088.6761440202863	2023-10-20 13:20:00
40	53280.44935826684	152846.9995137374	83308.33699031197	618.2932746940123	76.11102055761921	1898.2358893541668	723.380700463621	1248.827966177494	47.68458798780449	676.5606634719115	352.8253283781296	4694.071399782697	1771.1009825820865	2140.9572496896217	1058.2858775234472	2023-10-20 13:30:00
41	51131.9995640844	143557.01371317822	80433.43024322891	601.9027811738952	80.1434073035507	1875.9410933440822	693.0415448052318	1225.3969798101643	47.246042332842364	643.6635858964746	367.83673091895344	4210.571312339511	1763.1713090286985	2061.1137864193697	1064.2032901036364	2023-10-20 13:40:00
42	51670.6422203579	145865.81265712343	81103.80252670276	604.3701079900438	77.88088877184009	1871.224387078756	698.8556524417772	1253.3419239483155	47.87822066733497	658.6547835024303	366.7209106564028	4350.416827615118	1769.6318270467755	2073.5123688759595	1055.930501309358	2023-10-20 13:50:00
43	49282.8021550267	145277.2244864432	77511.97692039004	582.5726632932733	70.83192423944956	1744.3853279299628	677.1953063141418	1288.5327201958353	48.63138888454813	687.0680519571306	358.7132104021657	4698.317281842843	1778.9461410555805	2121.701647551072	1045.990674716184	2023-10-20 14:00:00
44	44414.250197661226	137297.42277797684	70498.7727608988	541.7178917378342	65.33539178197043	1563.8212869979625	625.8077449450839	1302.9140431722699	48.95489231889519	695.1905372461842	357.85676060942615	4777.629103772691	1782.321300366053	2129.474734349915	1041.7536765033701	2023-10-20 14:10:00
45	44216.387998686754	140716.82452438446	70026.67089915997	537.5669813212317	59.817110575535025	1510.1377522713074	627.1628976156098	1342.0317399701016	49.79942355762847	725.1489914121576	350.0810194388864	5135.065820628399	1792.4740657161537	2177.4882361631244	1030.6231893647982	2023-10-20 14:20:00
46	45684.38505147578	151704.6380222668	71706.11535263178	543.9712769082025	49.17809693051049	1457.0352465542155	650.3312290048752	1428.7899162697177	51.67302636082985	791.4736614414396	332.9181067167783	5925.663795351633	1814.9768686970692	2283.5681122846327	1005.9311678334598	2023-10-20 14:30:00
47	47566.01175650081	164765.87524855323	73993.13361091656	555.5413014213486	39.060970834688305	1418.7267277578367	681.959247235458	1493.3880220286046	52.99443435342289	857.2125515068547	308.81383566524346	6808.998170083301	1833.7536252539403	2418.4290937450896	988.3659930629237	2023-10-20 14:40:00
48	48627.97261380276	172514.9377317736	75226.93301277957	560.5935981103885	31.868573418394135	1384.6107051198205	698.8428295855592	1550.2381569560057	54.21429976330228	902.417385980978	296.3597013669241	7358.479708921659	1848.7146678182608	2493.899115907843	972.273463258025	2023-10-20 14:50:00
49	50429.10376846907	183484.559949724	77405.18977984157	569.8704255787384	22.17294005791291	1348.9455140306118	724.6887872085936	1634.2199251362363	56.035392279896655	964.9651896655214	280.8916042318788	8093.970125658525	1870.2928426764083	2590.9321989843484	948.2886902219225	2023-10-20 15:00:00
50	53771.38659348019	203252.9503625189	81460.21908592293	586.9469764586652	4.603035153203109	1286.662807030184	771.5430356066245	1791.1323846819578	59.45253437698284	1078.58888292323	254.2353038218357	9409.769032746466	1910.2090748859391	2761.156095497172	903.3127805430786	2023-10-20 15:10:00
51	57532.41623776464	222631.38930059038	86223.1788349644	609.893496522152	-9.703537879217947	1263.6936331107963	823.5841664115105	1913.6584335126863	62.08101563357775	1176.1562137990059	227.29678847786863	10596.555483889155	1942.471085892782	2924.290120318492	868.6364208154455	2023-10-20 15:20:00
52	60091.845068528084	235124.11890942603	89348.95771874755	621.135463312984	-22.19657474480482	1225.822896622357	853.1794537691667	2054.9663941336876	65.25404108674996	1257.221873831475	218.01192358196158	11398.482823756349	1975.7899450638488	3004.957164906431	827.0674914776291	2023-10-20 15:30:00
53	62906.489105403365	247191.30371201318	92760.67206280021	631.0920889981317	-36.29241542419868	1182.4283813604625	880.4193793334935	2240.510646200928	69.49172827714875	1347.8170264231248	216.79448276240146	12165.915064518776	2017.5802186068258	3056.7329471391386	771.6909526596964	2023-10-20 15:40:00
54	64272.88593567372	255062.39238108415	94444.16021522653	638.7021958132104	-42.79948700944624	1162.6903645882585	899.9042120578843	2295.9145548972956	70.68645167746706	1390.5635059581673	205.56316472051594	12677.844855520641	2031.9989311766922	3125.813060753626	755.9422126123254	2023-10-20 15:50:00
55	65169.60608661623	260940.8050595615	95676.11249245942	648.4625947830282	-44.02542410263595	1174.332166466028	918.9614829936927	2269.086328202051	69.96143707561174	1402.403172469234	188.47005497408418	13016.212284140114	2029.0391659488869	3203.529606275897	765.1994820362761	2023-10-20 16:00:00
56	67121.13300406054	278726.1262117503	97744.60434124182	654.691194265899	-62.79602253152507	1063.3036882840515	952.501641117944	2419.432623515124	73.21231981865179	1516.4398310886281	159.35083818194698	14370.057303850306	2067.9238510616005	3384.2853904350595	722.3647052228071	2023-10-20 16:10:00
57	68346.74840591493	291990.92253404297	98657.76544169331	648.1547979059574	-84.54994632048329	909.8946473288843	965.7925897964333	2657.2728304715274	78.60014433043682	1642.4006868401593	150.98251955164642	15530.92464091067	2122.7080566569757	3484.2424563047025	651.8730678660258	2023-10-20 16:20:00
58	69693.81635489641	294348.41972620133	100327.93784898694	650.8972700872869	-89.78485627502732	904.0365919523165	971.0826911187769	2768.715697390893	81.23629416693876	1676.6283581136977	164.22933795539393	15628.165252051083	2145.313147290327	3446.375159626692	617.6004389990239	2023-10-20 16:30:00
59	71232.04754155566	300135.8821918266	102583.36593463703	668.1623592140395	-87.61790888610085	962.2955084467203	997.3188152049097	2709.9119713398286	79.78177976531526	1672.6786639597722	147.46844392293406	15831.093334175966	2135.129664114108	3514.5650523384647	636.3920815627089	2023-10-20 16:40:00
60	34687.99440412049	100736.546080873	54239.11575537536	560.1519914341015	122.83249890591446	2031.9454832660922	585.684246630514	469.0317673635873	31.93696594342657	210.56742834495708	3685.514406135107	3365.811181340123	1821.9318896527038	2153.566301667648	1277.5963146526801	2023-10-24 10:00:00
61	34964.30116594379	99943.08998412034	54400.84666928521	554.6381590812107	116.77237167352473	2036.7889721136098	607.7410036428691	571.6187380502233	33.94790121324695	268.8919723898016	3591.986524623062	3242.5391003202167	1775.2498412217028	2178.6519319560903	1307.0480932155524	2023-10-24 10:30:00
62	36195.69178771111	103137.61226400104	56933.1779025803	559.8145180438537	115.12622040704423	2035.1559761376375	609.3866420791073	661.5397371176823	36.624834408305674	273.0112393706895	3222.4778678667208	3214.7612243798612	1843.7106501636772	2108.7493705591005	1292.1904251390442	2023-10-24 10:40:00
63	36130.39330107131	102206.6057462151	57270.40736250579	549.5464109606892	107.53864579255014	1992.4237827417192	613.5462957643197	815.8042007239128	40.386076368153454	322.81030723379627	2849.961618288127	3094.128109367659	1861.7206335241317	2072.367145311244	1303.6778673490198	2023-10-24 10:50:00
64	37731.43969851255	105620.77076075447	61124.78148441983	545.5552498134994	97.20831371935151	1941.7389245053246	618.7789533565222	1105.1825505721026	48.14697077288423	379.96418103846554	1929.355425958434	2929.7663478594222	1979.8871861958032	1933.2284527849915	1293.8487199915407	2023-10-24 11:00:00
65	39504.29579290637	110449.85110490676	65341.24999750318	549.0397594845899	92.09086107537337	1904.4177279985824	612.816301802849	1310.4456879025656	54.186869131124155	393.0046528968014	1108.126322735743	2860.1456498964653	2127.698770543253	1780.772451938221	1263.0805180623183	2023-10-24 11:10:00
66	38591.45679265581	108358.80269026628	65232.65825782664	529.831265427697	82.322480961579	1790.868165889583	590.8651750216252	1522.8425455420675	59.93702439621853	432.18613525226465	415.49044605889503	2744.2354161730254	2220.8716366863773	1673.2364260784234	1253.4708874882863	2023-10-24 11:20:00
67	37750.17309055012	105998.80923459283	65508.56128077023	505.3906308722153	68.19073223791247	1654.6284086781916	571.9804941107009	1827.729951045134	67.96439096597877	500.0874755934401	-507.44937980824216	2557.941379037893	2327.489719934696	1541.663200228806	1249.764282520201	2023-10-24 11:30:00
68	33123.10235026188	95647.35461871698	59489.94752431393	463.34264540693266	58.92316668337526	1450.0267394562688	511.88772040667595	1929.6906658968128	70.76400442904037	516.8779582119441	-852.2953481188015	2505.7461316582703	2376.9142840521617	1486.0946310440722	1243.4045579359881	2023-10-24 11:40:00
69	27918.828307516116	83709.40078513371	51765.32955491124	423.32389790322395	53.6075298531091	1279.752125020762	457.1981297094278	1908.4037875179565	70.05633463672808	519.7053336810968	-741.5617258221973	2505.8279549678264	2351.8591372071623	1510.076325647351	1250.2121528436592	2023-10-24 11:50:00
70	22622.84030583821	71132.85376646346	43330.90216540336	385.1981662637686	49.84081622254757	1138.750156758546	412.2272320057584	1830.5022857117801	67.57301274444538	524.5787625344656	-369.8034182954925	2515.4753437916625	2272.904486485657	1587.1390754918957	1270.3888496698346	2023-10-24 12:00:00
71	16197.01718721824	56041.991628368036	33432.29831453285	336.8456742433664	43.84800183722973	947.6174638444709	352.373531020296	1777.0959802417256	65.7696872287685	533.1048509357352	-83.2227151909201	2513.2341340579333	2206.7105177285484	1650.1068935319508	1288.7078974645528	2023-10-24 12:10:00
72	13288.167534710898	49044.80284793838	28660.10629432177	316.6406436767579	42.26215379434075	878.2364360140164	330.0993618315315	1719.1394751438875	63.94444591871286	535.5851198970668	186.34826413113842	2522.3676857518403	2150.635911929925	1705.2001419207281	1302.7276412883593	2023-10-24 12:20:00
73	13626.746465209726	49677.56696352817	28924.603017239482	320.56081362851364	43.48152717219773	903.200541464892	337.69473162915165	1693.764024437507	63.1843722232814	534.6617748432909	292.08515363895094	2529.7981849682765	2130.7600770024055	1725.3938762794623	1307.127328812584	2023-10-24 12:30:00
74	15108.941040665639	52673.40986802871	30586.022934480396	334.3826338861818	46.52551506599684	981.9629595404331	363.3240809152287	1647.2426262855988	61.73528661758127	535.8287324830126	503.4283213269855	2538.536779342474	2087.666590938843	1768.0061851390892	1317.6679429058504	2023-10-24 12:40:00
75	15312.729755301669	52071.181864861865	30091.767423969693	336.20635582267823	46.31711429804659	1026.5026385623205	385.85821866983224	1618.0881188116327	60.361015306959274	560.5250449084451	782.470710071213	2503.0854710645363	2004.893552977357	1841.5613268790894	1345.0107699663513	2023-10-24 12:50:00
76	15687.758379795734	51945.774180248845	30053.36688027141	337.96391614276445	45.32827137272511	1064.325371176733	407.2145243648704	1616.145498895945	59.77651449558698	587.5127526572633	956.0836723771858	2457.44366231787	1940.4068077569445	1896.0051389381224	1368.7614652786342	2023-10-24 13:00:00
77	15219.942569120147	50546.86935493024	28556.076960408653	339.9333320117353	48.70301176188718	1098.1909776057928	414.04967452601386	1507.8097018590797	56.64237148016625	577.8717115395066	1372.6466230918318	2498.8996091586087	1868.812209527665	1971.077300211371	1382.6137296921834	2023-10-24 13:10:00
78	16370.669634268357	53667.97409608669	29813.162659434893	356.5970416998889	55.81588803977297	1173.177350134276	424.9686662058498	1385.4380741073	53.610155855010674	540.8656062729715	1683.4254009057013	2590.3277215306007	1848.7140696381593	2004.8201908637748	1375.662272685594	2023-10-24 13:20:00
79	18366.576735604147	59122.956519871484	32427.993031483667	381.5366714831621	65.302921493349	1274.661294651407	439.12565986370737	1244.4245998422975	50.309286754710826	488.28592082365503	1980.7674329135752	2712.652875424057	1848.675726119287	2024.278712959227	1359.0540075078934	2023-10-24 13:30:00
80	19484.994228882075	62287.0075498356	33719.46055144776	397.9713704796409	72.46283905958421	1344.7719766034625	447.5214611996489	1124.3600989949882	47.40321145942352	448.43154374527694	2263.9960246018904	2808.4130934534805	1837.2079993621246	2050.4532414328496	1349.1652538941735	2023-10-24 13:40:00
81	21188.94328173925	65749.3813401343	35696.63328704343	413.33218980224456	75.58907836045591	1431.07291366157	476.1066324853641	1080.6895279010787	46.01396264075356	451.0160151368327	2471.4965806023342	2814.073213094318	1793.2903029066256	2093.365244806726	1360.3484069313854	2023-10-24 13:50:00
82	21947.547275202785	66754.82776391064	36233.40963521751	419.75314956856164	76.37603804297964	1484.7252621950602	498.4999104801916	1055.9048718121776	44.9560870913005	466.3342955110911	2673.991451119388	2793.6297849640177	1736.1328232206597	2144.7984074555116	1378.6810857943628	2023-10-24 14:00:00
83	23302.69860322564	69614.12313287228	37985.17873461748	430.95855515730955	78.188807909464	1542.85993708344	518.2242532767309	1041.6083674094425	44.46446911654243	469.0732032703836	2753.499795113851	2792.2501576480827	1717.3507941240641	2162.5469619822416	1383.9800114496957	2023-10-24 14:10:00
84	24224.386442787945	71038.53676380857	39036.13692757336	436.2844154806321	77.46439075771923	1584.224216329325	539.1154190214952	1060.198371537217	44.61384999274685	490.6970102134819	2804.1738011325733	2751.032425147492	1683.1670645780541	2188.7041810243372	1398.8827572488717	2023-10-24 14:20:00
85	24201.721874474548	69612.5814486494	38631.427356699714	430.0496161473043	72.27304212273339	1588.3073573841684	558.6200219906871	1134.8587910894184	45.887797902323996	542.8899816764824	2795.72169083525	2644.674003787426	1626.51456557651	2226.0133422978033	1428.7501400393821	2023-10-24 14:30:00
