# Supplementary material for: Exploring online sensor parameters as proxies for polar organic chemicals—An innovative approach for combined sewer overflow monitoring
Source: PLoS One. 2025 Oct 13;20(10):e0333173. doi: 10.1371/journal.pone.0333173 (PMC12517529; doi:10.1371/journal.pone.0333173)
Supplement: S3 Tables — The tables in this zip file show the statistical measures (R2, RMSE, p-value, confidence intervals, etc.) of all models calculated for this manuscript and the predicted chemical concentrations. A ReadMe file explains further details about the content and structure of each table. (ZIP) [file pone.0333173.s003.zip › S3_Tables/S3_Table24_catchment_S_Flow_prediction.csv]

	Acesulfame_pred	Caffeine_pred	Cyclamate_pred	Candesartan_pred	Citalopram_pred	Diclofenac_pred	Hydrochlorothiazide_pred	Triclosan_pred	1,3-Diphenylguanidine_pred	6PPD-Quinone_pred	HMMM_pred	2,4-D_pred	Carbendazim_pred	Diuron_pred	MCPA_pred	Mecoprop_pred	OIT_pred	4-&5-Methylbenzotriazole_pred	Benzotriazole_pred	DEET_pred	Time
0	4757.370112306366	6747.052253147215	6443.282928252397	98.03270744790326	-12.181451751864707	208.5932329352176	131.1487832619475	-1.0695699475070768	1283.302421540866	37.498567834693645	511.4736711763071	32.09909904373674	67.26091074552164	23.85115782760164	72.58554120953451	266.45299456572536	12.593998815598885	920.9326761781665	-362.03146779433484	127.78333117751839	2021-09-10 19:12:00
1	6048.460614552479	8931.416727896041	7881.746255648042	132.64314107393514	9.063094190088094	284.60521399794163	189.37570060484524	19.318042196870366	1322.2329962431509	36.93959358775111	527.9189327226322	17.542830122367945	49.327588422666395	22.2635349332432	77.0137304596561	278.2911940267064	13.137828986001377	874.4206863220277	460.01470877329194	142.12884103268752	2021-09-10 19:21:00
2	7425.226169875093	11072.232088784562	9422.049636665768	167.48223898960424	30.900056856566394	358.66183462293645	249.13256012267465	39.98767868360679	1380.8065398763993	37.1579163861253	554.4976992044196	6.714657204050866	40.45847364294298	20.985453398281937	84.91989114360302	299.817660601998	13.71559710789353	823.8392415158255	1275.446580425571	158.93051592011892	2021-09-10 19:30:00
3	7411.40486946571	11509.87364922562	9396.597844085336	172.9014516794342	33.0703984641071	374.90443797450513	255.3573099649901	42.58428872296019	1338.3318834885765	35.16642411775018	532.047210074252	-4.594485072858703	15.545940026712401	19.99036885252905	77.03457265426337	277.778695724346	13.712741678140707	826.9488394046341	1413.3477583310791	155.02210740262663	2021-09-10 19:39:00
4	7485.827581943946	11601.256450164346	9480.26855592386	174.46285356028923	34.11540789491939	378.0084875619448	258.2007705948918	43.54866174155203	1343.7261409097748	35.28381554382589	534.6635427376625	-4.574821333343294	16.392551851928033	19.97465862582225	77.87689415642296	280.1023326207627	13.743867669253818	824.0721172462115	1449.7451798729378	156.13027046360276	2021-09-10 19:48:00
5	7455.325724900807	11505.589297857901	9447.356858440531	173.1064455868011	33.39230204386517	374.58133467257784	256.1934184505065	42.80188744918441	1346.8193571855875	35.48781358996536	536.4006896147239	-3.1348758946233772	19.215046847816552	20.108946860962014	78.52037075329287	281.91412215431285	13.730690511750769	824.9254916824382	1416.2459962524647	156.14870783280523	2021-09-10 19:57:00
6	7598.7625141576045	11615.76414860506	9559.412354564174	168.62728377605993	31.43434806375374	378.69273870295706	250.31989121000908	42.47608494298301	1366.2756807842063	36.05151604283434	546.0805494318433	-1.5975942045405702	24.667329980538398	20.19935931569747	81.72320447488582	290.7871488120886	13.811113455720616	817.118555250505	1491.7216087825775	159.5124047632795	2021-09-10 20:06:00
7	7589.473368989466	11108.818594769393	9260.365506385351	122.83291809518398	7.271406703334108	363.33484643562474	181.2708313355792	28.795924336467433	1428.8022165239465	38.489609327686935	578.2743596908596	9.891531184120794	52.901790870744435	21.14676574665411	92.75165991540533	321.499549003801	13.927351188658209	803.5026841307784	1485.0514604479006	167.49398531373222	2021-09-10 20:19:00
8	7965.614340330536	11378.288834114417	9964.602747986642	164.75871757104693	31.413363008708533	368.7924690004934	249.5601674870961	42.246750865815855	1456.9601630554462	39.633465904920214	592.8519261181046	15.545218807183375	66.4015140697228	21.621533432477484	97.77205145530687	335.4914044732627	13.96927936120876	798.2114188753765	1463.7910305485045	170.88119578594873	2021-09-10 20:28:00
9	8061.9919996246135	11185.70480808547	10104.910895303145	166.18681191893887	32.95351746266232	361.02634666021004	253.78091917774782	42.48293713345664	1490.797567909867	41.106921118867106	610.5411507049814	23.372823787710814	84.31484765377434	22.2957296564526	103.92114501369122	352.652203707082	13.997218989765132	793.6636717583308	1398.9081547052083	174.50522906550088	2021-09-10 20:35:00
10	8113.402854048122	11064.460714986657	10177.09549188069	166.31316162560938	33.459243418773795	356.2331216294956	255.129771391715	42.38809115014026	1510.72057414034	41.9762509075298	620.9594103374423	28.000209691128163	94.89239880157527	22.69455266772006	107.5437370158808	362.7624902025077	14.013265582609082	791.0186026220849	1359.998217111569	176.630978737699	2021-09-10 20:44:00
11	5031.391323200467	6022.243611835653	6762.8141251203915	92.44657454071873	-14.637949008017458	162.22633227015788	107.74381241652958	-18.12845016341496	1419.3211950892455	42.970470866538946	552.9317333918145	58.26352489217541	120.73243158773965	26.266555157752734	91.58206982545505	327.3824922627538	12.571598870820917	1491.4434513521962	-415.5135152168808	138.70724855536926	2021-09-16 18:48:00
12	3730.3263527888166	4593.931504034753	5329.415562030259	69.1499608062162	-31.830510333053915	106.75535424000046	54.49178362150724	-39.4123512215088	1306.808429640385	40.38815504119954	495.9924790378882	53.08396249253079	95.32695068185137	26.220591052979387	73.61284956633656	278.1327910293112	11.98352015219644	1771.1840970306034	-916.3285913917042	117.77526793500937	2021-09-16 18:57:00
13	2834.0050285647594	3778.966602708664	4325.416713618773	54.590657943221146	-43.11029603263004	76.71317044073498	19.979924556825523	-53.13152196057443	1228.0052072212907	38.18312422182457	448.88810592162713	45.57384381118143	68.70303087824755	25.844154041292185	58.236776365122665	238.82968137598084	11.549803712604604	1954.5481414165235	-1219.819110280126	102.22030239429793	2021-09-16 19:06:00
14	2927.9582967514125	4570.112338109096	4366.929756182539	63.05052053933447	-39.13317738711839	113.42313251201757	33.69261820249969	-47.42421158120284	1230.5474825926822	36.624981255731804	420.7132386320401	29.858510827210438	33.268007872071394	24.441365725138915	47.262954504838774	220.33167408866439	11.47406945910454	1896.9891883787625	-1015.706750461255	99.04615208019024	2021-09-16 19:15:00
15	3331.985373843295	6438.19870082435	4573.17179626739	69.22130750668325	-37.41799849620147	210.29130227291694	49.10087285892769	-39.16159775375131	1260.8128154977449	34.03495376407259	376.164944976691	-0.9190551181173419	-33.06728001487215	21.601200579090634	28.973116226917227	193.73103902527555	11.451369464093883	1717.6263652863715	-489.23470044561816	97.26592218813772	2021-09-16 19:43:00
16	3007.1076381365892	5896.454555582392	4010.7617675217134	31.36764238440236	-61.03467804378706	211.51044007203603	-9.99633068493904	-59.57048841383144	1247.9990441570578	34.300556323132184	379.88104205217587	3.9728715400628403	-23.492828324198058	22.082028113946247	30.866818157198054	194.91219480699908	11.41521789398634	1767.22598435292	-613.025094823963	96.14481734177943	2021-09-16 19:52:00
17	4938.278107152958	8554.19423348893	5753.78801528769	25.327842449009182	-61.62615416590538	355.6794208329841	11.187552606386731	-45.95373690412512	1431.579087112466	37.44030335753103	453.21729588612766	1.9083522098309231	-5.957129773655879	21.224618216564732	52.627701485405765	262.24455364171865	12.315621611035798	1276.7588816782738	332.1767123691854	127.87584495231434	2021-09-16 20:01:00
18	8166.537903931578	10410.816122461361	9455.828367789554	153.96242832623284	31.273986549425707	347.22968631075906	249.08165469885964	37.36844652870807	1584.6365570089233	43.65671977270501	564.0947623683135	29.36311506537305	86.59657881207636	22.671873822748328	100.95728991736962	400.9695765777835	13.553422660641441	769.6317968102358	1135.2559264881825	174.85030810697668	2021-11-02 08:48:00
19	8028.684173683018	10022.131899177937	9322.603261251606	148.82538944993686	28.493741832912644	330.2850585244859	240.44535816751932	35.09662070000026	1578.6369705982174	44.116444661758834	571.3238705112385	34.68393668914982	97.67279184869994	23.20438445337083	103.53839997445203	403.5410060343788	13.512115395447838	784.6525287946338	1028.0909563589144	174.36812872495165	2021-11-02 08:58:00
20	7365.333630780429	9214.146113671995	8628.629712447677	135.66305140459824	19.687237547625863	300.70625151985166	214.64266555325702	28.540675795767022	1539.4670021129286	43.29999333372935	556.9336770178222	35.22419217035218	92.65857286315895	23.440684780178	97.33709985711116	381.5323829778573	13.296942761635588	844.2861772072165	772.3336771915845	165.28935320580777	2021-11-02 09:08:00
21	8293.295073971074	10092.050676800758	9604.296019962097	149.80790664138914	29.612635804921247	330.4458139863269	243.89418870202823	35.91892079522724	1597.3803953449178	45.19618363798222	589.3251175994923	40.59752021525364	114.02841916952741	23.676129414894024	110.66639233578283	421.07454654815353	13.605240183445355	763.0533912366908	1070.3596536232294	179.78284139559298	2021-11-02 09:17:00
22	8404.89652145407	10090.985312014382	9728.30098722921	150.6169889142767	30.5776951925846	328.6822068120544	246.3766849106231	36.499635382372354	1605.2610768416885	45.72218257241137	598.0555589986448	43.72901712452929	122.36390168540555	23.935601870846483	114.09823667653717	429.1784114417612	13.643366182797227	754.6970458490725	1079.757666429953	182.17133942146097	2021-11-02 09:27:00
23	8441.737504564138	10105.234116763993	9730.820451476331	143.5919478624878	24.55786446417573	332.26806242184074	232.23532164296665	33.064746136669854	1611.0076752941848	46.023222275036154	603.0906658910512	45.273354435141414	126.77078356664907	24.05477330913472	116.10248201412341	434.2492075333266	13.672345927191554	747.772902523916	1096.2050383167566	183.7848483073502	2021-11-02 09:37:00
24	8467.313824882125	9950.592756754531	9784.029705366022	145.4788721967089	27.01935348907049	322.74516926194883	237.4017739167238	34.234825226191425	1612.8192504825834	46.507233154887366	610.9547872530338	49.24559268807792	136.04113690297743	24.422589049535915	119.08379016165597	439.80182622149056	13.675925725954158	749.5071491552749	1056.1488683027587	184.89794140529784	2021-11-02 09:47:00
25	8519.344408214545	10147.826515859508	9818.970065450932	145.43159318498488	26.107561111194002	332.7875883896027	236.24527558040714	34.045683077487055	1615.7123574054353	46.247185886490065	606.8499915145198	46.33619619353547	129.92304417284782	24.133246060633393	117.60751322134007	438.1720304660826	13.696392537033246	741.8777316254775	1112.2857335770898	185.07086859069307	2021-11-02 09:57:00
26	8468.652215717724	10444.90657271925	9681.862737213745	135.24012327508882	15.733722271585414	354.14446899930385	212.93270962620696	28.54624688579562	1615.0137642844243	45.458759176831904	594.1099181428999	39.41404797234202	114.15959501575026	23.48066114999388	112.8242422380257	429.9155929238247	13.703604496177219	735.1510641872874	1197.70015014733	183.7068232464863	2021-11-02 10:06:00
27	8520.335873242304	10719.452196778286	9801.30225999657	153.57363365963485	30.22250621111131	359.8415629342531	248.64813880764615	37.35366429689633	1609.3948598610177	44.578733253851716	579.7390090448	32.65792555034619	97.98824981810822	22.867059983753872	107.32816912732034	419.00591783443093	13.683631204222102	736.0255590152706	1249.7136146289931	181.21937661879363	2021-11-02 10:16:00
28	8510.327818473774	10110.675800202143	10160.432371616924	154.51783601414013	25.8896693782456	327.43609326766875	244.31312692908025	35.78302821906151	1664.2630802283586	49.152116480031566	673.1961515381655	65.78037026821437	170.7012066308584	25.918188965204394	130.56325922010794	492.84070305215187	14.857425519285087	780.2919083720374	917.9141399071759	190.1431083381936	2021-12-01 16:15:00
29	8658.16977894965	10359.639483158831	10331.261754701653	159.89167508735608	29.157678721845596	336.4287776774924	253.84145005806184	38.19466855227053	1673.375438270446	49.16765422280909	674.293885894898	64.33600004204484	168.66075657569422	25.744469425623294	130.91747443932084	495.5915148530392	14.917891976260297	767.7920428514246	986.3195061236535	191.75492605257392	2021-12-01 16:24:00
30	8467.584048380173	10148.491734991681	10118.953045322112	155.25110235555206	26.2435525210648	328.9853288415561	245.1683063359657	35.90666440523167	1660.969128628085	48.815635168695735	667.8298002544635	63.615670898480346	165.32565025484854	25.7306066655041	128.55554329233485	487.484591042071	14.826917137284392	782.4499777283272	923.9888097456626	188.96516940732226	2021-12-01 16:34:00
31	8657.592313344601	10375.416001074991	10327.17486016436	158.96818709257752	28.56576326635134	338.09098281302965	252.45337178247962	37.937788959628975	1673.6805830211554	49.13529851050204	673.8368524802606	64.02066019689002	167.98500227300735	25.71377347266846	130.7425642239428	495.2502309799628	14.91905722787058	767.1389218103101	991.6707956245775	191.74974987627297	2021-12-01 16:44:00
32	8681.719521989533	10429.77361615225	10355.016275488626	159.8535129907163	29.08904184213603	340.31344449558696	254.03787714000273	38.35131910574424	1675.1831403405974	49.100396100249945	673.4551495131029	63.47826158850526	166.95634470889343	25.656777584207102	130.58813241940862	495.2099297097497	14.928048124899037	764.8105174526356	1006.438078460733	191.94811958280556	2021-12-01 16:54:00
33	8566.798594080843	10560.31686633586	10204.487171258721	151.31267552686123	23.47890326374721	355.0228515966222	240.3982241447702	35.58969438935212	1670.0731620207011	48.27139381349669	660.5189432896505	57.627005090383705	152.9447028551936	25.133448999360496	125.72935769640608	482.85358647888285	14.872692623580443	765.9681420186064	1044.4431930681126	189.56837819211125	2021-12-01 17:04:00
34	8407.992653306976	10751.207485408824	10045.511186138403	152.787892185035	23.961939580254597	364.6383370602516	241.73924101783348	35.74119150302803	1658.3432038619326	46.90259766613478	638.8471675310323	48.53328581666389	130.65060200036208	24.33638292832451	117.61075926166225	461.53160244269486	14.759590797372109	772.4363288796361	1081.9543676612718	185.06678255185713	2021-12-01 17:14:00
35	8361.6953917097	10981.494942709625	10012.526041525463	157.06633378549517	26.299426217368428	373.8617289598039	248.19250266136356	37.15382009558049	1653.800341174115	45.97240847221586	624.4449426770027	41.762588754428435	114.62454878455628	23.724938741943845	112.19368342293123	447.9997775035714	14.70532754155478	772.0872424187011	1133.7268046623994	182.60355738202207	2021-12-01 17:24:00
36	8142.002352110705	10937.356377008455	9769.283359908979	152.38756672519662	23.135733967137124	375.77123433978215	239.45830484380784	34.969760735743165	1639.5298283629713	45.0151592974425	608.7135571037148	36.448742343169386	100.58321910943823	23.291018718434366	106.33897616663097	431.3933329587518	14.586241131762401	785.007332111531	1113.449948039423	178.4008367106252	2021-12-01 17:34:00
37	8069.0292308701055	11117.348603339928	9707.437195692084	156.22002019660522	25.21476920284985	382.62836765940835	244.98144328104084	36.0963553773335	1633.1509000826832	44.08909502027351	594.1991265010614	30.027994100808343	85.10235705921787	22.720068238988475	100.89174886178043	417.4028921099857	14.519984087191201	787.228628401014	1150.7637966211103	175.6258979108959	2021-12-01 17:44:00
38	7929.071136860156	11048.795071078828	9558.689152923453	154.8655488042295	24.254235344375463	380.21723810143203	241.83871822331076	35.137811239550985	1623.431986827823	43.5653353710488	585.4104368195606	27.449850048258384	77.90769719469245	22.52154176190059	97.6325747588345	407.782790504936	14.442231704288602	796.942234365023	1125.0219056490564	172.994252369771	2021-12-01 17:54:00
39	7791.461386911761	10609.99806871283	9400.47461860647	149.80004979248832	21.402571248618656	360.40755586195667	232.6190317354318	32.610524371230476	1614.6952199113969	44.11466367974955	592.8325364380815	33.41652524599178	90.28882320957553	23.115073403230465	100.49837847616743	412.5834694044098	14.399009902175106	812.9520957216866	1006.9092752036157	172.4640324205658	2021-12-01 18:04:00
40	8198.388409208877	10672.804328273805	9833.21483255866	153.62444581366702	24.276090573117127	359.93724679586694	241.41608689942154	35.18981730925896	1642.810034945283	46.01023735474058	623.9706331586447	43.96399758934726	118.13069045910214	23.97726768822912	112.08784118695641	445.42779449275884	14.633878728743863	787.5667452617212	1045.9576199880685	180.76134256177295	2021-12-01 18:14:00
41	8501.619455169404	10569.807044918258	10154.162741816323	155.8626551479745	26.20360156100051	351.79217278806357	246.85809715372682	36.73896731423315	1663.7753858987453	47.83893103362169	653.4260340568808	55.20059993125855	146.56302164094905	24.934375000963037	123.08869548275749	475.3928997347697	14.81987626751012	771.5985073874928	1036.4271192778215	187.6956391978389	2021-12-01 18:24:00
42	8584.61069772053	10552.1212445444	10235.442980957032	154.7149545276992	25.626121265124226	351.64322494325313	245.68552539900594	36.65207797832844	1670.1482744694067	48.3366852982044	661.5067368644122	58.144263862858054	154.1318596045826	25.181328839634748	126.10247693416437	483.73530140777785	14.874894820029567	766.3299854755599	1038.9406428441428	189.69890714756855	2021-12-01 18:34:00
43	8610.492260893576	10569.970829910046	10264.69737321268	155.4450005775287	26.095889449948032	351.9682882245313	247.0017903358697	36.97874763872058	1671.7833292353062	48.412448813292684	662.7997883534704	58.47770025648944	155.11405111629432	25.20538142940225	126.58061562393789	485.19091333189976	14.8876525118249	764.607712142762	1044.4211175377648	190.11941846295895	2021-12-01 18:44:00
44	8541.049337522581	10721.997213803319	10190.888914829968	155.0213315655825	25.567236251695	360.8872078709299	246.04828782000925	36.813973939682484	1667.1228335549476	47.64322319638225	650.8040551480698	53.03439507416084	142.09204913707907	24.718139278827852	122.07455593557626	473.7481824871227	14.836822516158511	765.5697413670771	1080.3068644924788	187.9253547511475	2021-12-01 18:54:00
45	8443.564068801323	10958.459156643603	10082.484596317616	153.16169051304192	24.013877161643357	375.76276881417135	242.81593042534553	36.23528957512909	1661.0573236780951	46.51927567487682	633.3471761691974	44.95270160130639	122.87498990568002	23.991063036303622	115.51228235763844	457.23664283866793	14.76745733768266	765.9455852906217	1138.4452686611437	184.84885852513747	2021-12-01 19:04:00
46	9394.087758932998	10109.832691684616	11289.091615912013	151.08946716136896	32.73556109936159	288.3783751623139	255.21874102250484	37.47485263067155	1873.1673850491386	55.69746355106236	769.6707497456518	94.69610776355697	251.81807697141835	29.773139129464212	157.78808229043315	593.3892720358859	14.621863877593622	824.1980237748922	798.8527774708186	242.00692864544786	2021-12-04 06:12:00
47	8148.054684899009	8950.848272826268	9925.52363675267	131.0703243850076	19.51434169690367	249.76406116458156	213.01912081878925	26.700369090801736	1773.1171667956244	52.5377674049657	714.0022409627738	84.46783073810636	215.95075245667897	29.002025234282968	138.4419455421629	529.0245844043944	14.11040530249822	908.6026718007213	474.425253020625	217.78436213954674	2021-12-04 06:21:00
48	8775.544324733073	9915.661552792984	10589.30129561598	145.2619707645769	27.479758875988335	289.4999905272329	239.85612963866322	33.63694411105045	1821.7010064897281	53.005113024476486	722.9719989077594	79.71902201292184	210.46540413070795	28.43703602491944	141.13066669375698	542.1668152907091	14.317343948926634	852.0416186053928	747.9315945027156	225.23895288480495	2021-12-04 06:31:00
49	8674.766650528116	9925.468376741532	10468.609110532521	144.26677513256536	26.422722370238837	292.3046422397767	237.17771904741207	33.01509807449469	1813.2287291081004	52.44540514503866	713.3123880769118	76.19272582943609	201.15742111559183	28.114516840184457	137.656400876845	531.7570255175153	14.26269180360922	854.9246458496681	752.2108776442019	222.00830291000574	2021-12-04 06:41:00
50	8474.693166507699	9972.209523621197	10230.813705571634	142.9913351483723	24.70046894540972	298.9815577815291	232.90540350810625	32.021231946650566	1796.190244562514	51.25286703807191	692.7532618701616	68.49171497329479	181.00191879888598	27.406985042010927	130.2487993082657	509.6860670270813	14.150183726439195	859.7458866360015	768.0898126399238	215.24102064326635	2021-12-04 06:51:00
51	8345.992624546781	10010.334674597218	10025.866346393974	136.19898394241793	19.4033594500706	308.81958128044454	220.64841578479997	29.436244783369414	1786.5295613956791	50.47604189207922	679.3922750525812	63.208676997599184	167.41317223125066	26.91718815128673	125.4160980552603	495.46313376118417	14.082484481299156	861.0100906574626	788.0339622590263	210.99760737556042	2021-12-04 07:01:00
52	8372.946338956439	10091.21273579955	10059.33438366596	138.09562121615056	20.480574741031905	311.89822537324216	223.74840142588283	30.171788059371394	1788.2399319571414	50.3778451835671	677.7671981155789	61.99753956317949	164.75917004174096	26.79635380527531	124.79021909780681	493.97953716487234	14.085318702208127	857.3453675114594	810.1233727975932	210.79716712348534	2021-12-04 07:11:00
53	8341.996497410317	10176.934325028722	9905.762590270362	125.55933275750289	11.30643475686096	328.2387306085833	203.28745562361632	26.025391879709215	1788.144526244193	49.992523378461584	671.2421634700884	58.50661358633354	156.51889598333014	26.459010969528215	122.36908469131464	487.42817139746626	14.069988876101931	851.8453540212159	851.3655156902357	209.23056857496172	2021-12-04 07:21:00
54	7998.970558800596	10264.304605620604	9589.58119440929	134.26911864743744	15.908063037585734	330.93973923674696	213.25815906715968	27.88126458178138	1756.5093642140037	47.901497549170344	635.154958184157	45.32956079461741	121.73967580180374	25.253769958146453	109.38940835845554	448.5397746260884	13.865877219263009	862.5944429763124	867.4635182630768	197.16301183586663	2021-12-04 07:31:00
55	8026.828292982756	10477.32611097027	9607.83738542683	136.61823621414365	16.76459157361664	341.86141418586095	216.75909144400748	28.825817469866536	1757.8880149497554	47.42071814043098	627.0460684011988	40.69623606362123	110.97966704540454	24.802754036194802	106.36081757791172	440.52597545183676	13.852569643542498	853.7779856825116	928.9199587275572	195.37994976186738	2021-12-04 07:41:00
56	8083.967151806816	10543.090706348941	9663.768909563953	136.9853346664747	16.936021634382882	344.8836474410491	217.78759564530276	29.1456770053993	1762.5680495013085	47.53000211601342	628.9980330350952	40.82396310038234	111.83068607611915	24.804911936992173	107.0237042531478	442.88290263452745	13.874998760925358	849.2675800172459	948.2818707307705	196.35750135891	2021-12-04 07:51:00
57	8081.560897431087	10765.657332825505	9649.62043373427	139.60517235481106	17.844645164463266	356.57821967415686	221.37283563418396	30.092327001725664	1761.2612220343824	46.86052356670177	617.6362369489376	34.970122542784594	97.87802959189867	24.24172841948956	102.8229307773301	431.3778785598795	13.843929768301162	841.2002056196612	1012.3214816966986	193.50484246881578	2021-12-04 08:01:00
58	8141.118897720364	10811.93937401987	9720.050946671774	141.0175343321213	18.830755562663942	357.47125862460183	224.13621777862707	30.751954689259115	1765.964224205269	47.03714249520947	620.7285879646624	35.706721825304925	100.16702517045269	24.302710421910692	103.90887829896215	434.88033129613825	13.869062235527798	837.6427137210276	1024.5183554226967	194.75687849993275	2021-12-04 08:11:00
59	7945.551070580199	10774.28139088583	9507.824735899881	140.66111730627378	18.106589304012484	358.0509738444083	221.58135627637165	30.03409548580104	1749.3081500860308	46.11305635303704	604.7223058284154	30.379268233007394	85.65157926985682	23.823853864050143	98.18645484684419	417.407551928571	13.768462118190998	845.8836093356754	1013.7730057693338	189.11724570167942	2021-12-04 08:21:00
60	7920.593084742458	10678.009447849765	9470.607501047816	137.7905345660208	16.420673672013287	354.80803486837044	216.9932779440863	28.97979410623405	1748.0205475087698	46.26907776651797	607.3354824722563	32.03858376640261	89.4117370331428	23.98710348418586	99.1735817817117	419.91809283719977	13.769515648453533	849.8408442937541	988.2208774205415	189.59959216663938	2021-12-04 08:31:00
61	7934.55898457265	10746.89637012942	9495.567257384762	140.1512654260372	17.827951762661	356.921903655645	220.7221310824003	29.82266108973425	1748.5393200932472	46.136124808140394	605.0960756857318	30.73181295086448	86.3922811386584	23.859617134967635	98.33536337019163	417.7167305985614	13.76637004073875	847.2233569326813	1006.13380600952	189.1222713900929	2021-12-04 08:41:00
62	7933.385237937966	10802.535459757763	9497.757366813403	141.55397863693474	18.57370749885948	359.2219160460706	222.8004641071316	30.301679701381374	1747.9983099389015	45.96400003997446	602.1704610275733	29.264772173735395	82.87049458107788	23.71894175486611	97.25638121681897	414.73677707111574	13.75758541186163	845.4166850427366	1021.2300358913946	188.36534928362963	2021-12-04 08:51:00
63	8027.398811356104	10667.101204246093	9621.886792264113	141.58535377807866	19.450122408838656	349.4907059361044	224.18691964460143	30.532980247652848	1756.3958438226373	46.857413992056834	617.4776185177009	35.84353384612308	99.36518733009518	24.33677796262144	102.82826327400454	430.8034737060822	13.824902347049743	847.5022226057197	980.1827469254018	192.93470959613967	2021-12-04 09:01:00
64	8061.153888640062	10733.162643607564	9661.85277405574	143.10263606071942	20.345585863914454	351.8746295003788	226.79328598747176	31.158467580583007	1758.8097427001376	46.83940808131894	617.2253833225373	35.232197687524604	98.20774883085733	24.272408440471523	102.7027604707296	430.75660356933656	13.833583647976308	844.0902036121829	998.2526571334747	193.1386499776704	2021-12-04 09:11:00
65	8164.472531431196	10601.062122524896	9774.361029805092	140.62322217051448	19.49087821469185	344.3455436323773	224.28113433733034	30.599546060319845	1768.5542330886306	47.778145188886796	633.3291375411258	41.97401794486382	115.245090396195	24.903077894676223	108.5525972463038	447.73710328209245	13.907894361626244	845.0800669752674	961.2704060619836	198.0453570108632	2021-12-04 09:21:00
66	8142.127589677765	10520.228152490145	9747.255858280767	138.88011444424927	18.535175210710108	341.07816779804534	221.4740454974947	29.927916610940994	1767.2063153026809	47.900247913215836	635.3668046704615	43.33566007780243	118.29646348730921	25.03767572516718	109.3268646276662	449.6653816667881	13.907396707092676	848.6208839285276	939.0021474710068	198.38385089382697	2021-12-04 09:31:00
67	8228.253938987702	10487.680170430654	9850.002349234228	139.25222946878702	19.20406302708343	337.57863104116717	223.06285354524422	30.292487615451083	1774.6091094184821	48.45034487939924	644.8404207575985	46.97265552021403	127.7397242249474	25.37322802727112	112.74619691599648	459.7973593662323	13.957519757611468	846.9928231874608	928.6285663635462	201.4531344531054	2021-12-04 09:41:00
68	8362.749466645208	10520.373076528575	10003.509842391284	140.50759366327588	20.377521185639893	336.7507840362276	226.40821982504713	31.118933875823796	1785.8248301636422	49.063647778922586	655.467077643826	50.478512824308666	137.32189798382876	25.68779604090042	116.54326362732274	471.4110909678037	14.024913516479327	841.3129981537913	936.8369238175577	205.21456643345684	2021-12-04 09:51:00
69	8226.328681822604	10636.26962878506	9840.203590282295	141.0009677785807	19.809432803355662	345.39068112343637	225.45253408638686	30.923432859095644	1773.7092934947495	48.00170257600827	637.2259374160433	43.05424039036322	118.39721886448376	24.996301575252488	109.93122647677276	452.08483804132686	13.936605771748072	841.6179698309093	971.3832558586895	199.53870476540902	2021-12-04 10:01:00
70	8161.674248181687	10478.609933729385	9523.644987350774	150.4728200317525	30.506844327136633	343.4675512778768	252.8577068387857	37.9014233373014	1659.7686447718843	44.52571929062015	614.8504040930462	34.86354249180738	98.41934251571263	23.196695514514577	108.10546229893717	414.19400445990397	13.76918886778116	794.2179980242066	1129.3164814171737	187.38363089183798	2021-12-08 08:01:00
71	8160.238551109969	10447.955965868772	9522.262426261741	149.34219135204117	29.83760950827916	342.6559078893496	251.11224970787006	37.50484662530144	1660.3967471747483	44.62240347220035	616.5050124609186	35.618418645115014	100.19984540777295	23.2660397524745	108.68991526981856	415.2698402426224	13.770808705126438	794.47440727916	1122.152169731843	187.60827152169276	2021-12-08 08:11:00
72	8082.177161530142	10572.935714077004	9406.763760001702	149.67930053785534	29.46158068515814	350.516389855106	250.73506942101432	37.46178370338853	1651.6791069076955	43.85207920905551	602.9827126241688	30.256583387935933	86.9809264127365	22.790587446519314	103.90513336463638	405.4984050161452	13.736814848159108	797.5173418846923	1149.8572478540186	185.0801518336423	2021-12-08 08:21:00
73	7723.558214964689	10063.159946470303	9031.741600913709	141.07843552028893	23.677706604041408	330.7429224636555	233.4984926617864	32.86752547057225	1628.3446172169063	43.592362334784426	596.5598700212192	32.03317826528587	87.83601583691234	23.05344830789229	101.58781660718049	395.6140467870887	13.609527614863527	826.4775172453329	997.8490810244706	180.17258786186704	2021-12-08 08:31:00
74	7958.115759439301	10438.036037843412	9210.576058325318	134.52714260896522	19.43917143121579	357.08036713879704	226.14182373350863	32.06405964901491	1647.2195066170386	43.80614968354723	601.8164354379007	30.629291156151567	87.21887866331178	22.843982489606955	103.48383138479693	403.6428075833165	13.712413539128388	803.0949125612917	1120.3408614215577	184.14606090106602	2021-12-08 08:41:00
75	7976.471900329267	10497.577184193775	9268.52943371634	144.32678360045753	25.747240563253037	351.7050301371463	241.34247290316992	35.29780386639499	1644.8368426601478	43.596348351109064	598.1328099926002	29.170442647614294	83.62082686769986	22.71466464182474	102.18038504642766	400.97880658971064	13.703107595913476	803.9351401687109	1127.8202122764808	183.4558507913855	2021-12-08 08:51:00
76	8029.059918439056	10295.296154707663	9356.04732804705	141.49031592691705	24.58014322506434	341.6698343711745	237.60708997214263	34.371988740410224	1653.0394793250448	44.492798579747515	613.6916337207009	35.751533009986105	99.50997094553406	23.308263037201947	107.68152759241775	411.7225390282436	13.73163657932267	803.0543056394351	1080.212850572098	186.0117041541269	2021-12-08 09:01:00
77	8010.909377209937	10297.61197496502	9332.87745244303	141.28643766396462	24.37190646740858	342.1472298951138	237.0881497286711	34.243425922236035	1651.4356675017048	44.39502231417163	611.9298220415336	35.15835837843923	97.96162869404338	23.258232296848234	107.05703316831227	410.3215839211046	13.724497628593367	804.1216538622969	1079.7952947157055	185.5919363836005	2021-12-08 09:11:00
78	8091.207995691069	10120.218364763445	9455.85139501171	139.89176342275738	24.191596146590612	332.0734847254906	235.8740233529795	33.90273129515644	1661.356049189305	45.34311303905743	628.4987114746929	41.89971481070742	114.44176054095396	23.860189328579203	112.91806142926615	422.08655809969224	13.76174175642266	801.4845644316503	1039.2965844820892	188.54260976647004	2021-12-08 09:21:00
79	8065.252088972558	10046.3570016937	9408.440771341257	133.61208326490873	20.17846228828902	333.49904735072494	225.97229185152986	31.73945546729707	1662.0344579878642	45.50771595675556	631.2799263634755	43.253578979135256	117.57484617817965	23.986357383092347	113.89958513523885	423.7918368807625	13.762279423283015	802.45652025744	1024.0068592208559	188.84732873635346	2021-12-08 09:31:00
80	8171.626804436693	10017.501133799504	9563.641041495917	138.23903675302194	23.668247723044423	326.70724278800304	234.26479834417927	33.56240130184466	1670.4597242486097	46.078809971633895	641.4842485437181	46.88381444684677	126.86386464888773	24.298129308129457	117.51461555523821	431.6700994859244	13.798625310482905	797.5129621062875	1018.9909804297923	191.1117576429007	2021-12-08 09:41:00
81	8225.280542122207	10139.464969470762	10311.2777005636	142.19618107130822	16.31004518043633	314.2046635750143	222.91312108867658	27.52560419701433	1635.2593568974216	48.109115974527406	705.2203741188723	61.614999198480916	174.06623458695293	19.306447601191454	134.94891401809167	353.08720411273134	12.90375275987489	551.4050506475687	862.5514146443442	156.17520580681233	2022-04-24 18:40:00
82	8396.780401289674	10334.408297384924	10507.207038472798	145.6006759978344	18.617226533210886	321.64353296476276	229.62838129040057	29.32567022812735	1646.9469597497655	48.41037416139949	711.5314969018739	62.14861896482839	176.9250624721567	19.20911257726028	137.119960897667	358.7601052428064	12.952135692714341	542.3123893545388	915.8339456558572	158.0714809573699	2022-04-24 18:43:00
83	8384.945604702922	10406.196436165299	10503.750397523907	146.60336347271675	18.6692270080801	324.44475854855773	230.63919002254943	29.356938917082694	1645.4912813575543	48.20696538077277	709.0524681225571	60.30196172170602	172.9845610112024	19.00763601347799	136.03723866092142	351.40717391733176	12.938651458078866	542.7752804703205	920.0033160790181	158.51402330061723	2022-04-24 18:46:00
84	8416.660846519862	10557.68591746306	10553.442888394142	148.8917065968011	19.360705819038206	330.3470989625166	233.82655388908591	29.890714374215975	1646.7812252572078	48.01547312351134	707.4553873762263	57.94907516316093	168.44394500109615	18.70751192543196	135.17633443883562	343.02887389344846	12.933887168718268	540.8645861955924	940.5233638284597	159.6428337261949	2022-04-24 18:49:00
85	8425.386819784431	10693.10152311044	10575.469145577226	150.60553239340612	19.444102539646565	336.22094172549834	235.5104270551929	30.05390628970028	1646.5451246093003	47.763767799321165	704.8211939916904	55.3024657494374	163.07893006563762	18.393214027818285	133.92972221657072	333.07337908017325	12.921866884967635	540.0568442578633	955.4462945756072	160.60946963665486	2022-04-24 18:52:00
86	8413.803197705227	10754.309929664636	10568.728467129557	151.22202984247002	19.186524392818608	339.12088710072663	235.65639437820056	29.937548290778373	1645.2929086184179	47.58559608909655	702.6560692842734	53.67964605487151	159.62019045652755	18.21578590489538	132.98269481870952	326.62022127383443	12.910123776350583	540.4421453326393	959.2409375976944	161.00322399455914	2022-04-24 18:55:00
87	8435.11155924071	10914.14910396471	10606.440346896188	153.34441299602227	19.47876578821337	345.9081949030064	238.04279099468778	30.257877750873575	1645.8319618766677	47.334232489898376	700.2400231859885	50.85767969785047	154.0204379443403	17.86974554455805	131.7839059709118	316.2541388089678	12.900429444985464	538.9520838530227	978.9769369958706	162.17597636794864	2022-04-24 18:58:00
88	8454.105819779332	11103.141341310762	10644.95962671587	155.8515820627539	19.780954434343705	353.89823892562845	240.7978034485103	30.5947126340226	1645.9849118216762	47.010910944188936	696.98267919387	47.35267925133206	146.98644343305045	17.447080918762506	130.20976476179658	303.2163512013908	12.886349028249255	537.512120030291	1000.9916958422172	163.53977888035615	2022-04-24 19:01:00
89	8369.720599517503	11125.907317779041	10559.617617965343	155.59879896531334	18.571144281430506	355.5108285654372	238.66109620018204	29.757371884062707	1639.4637966589094	46.610362194200135	691.0889651894747	44.56032205884182	140.36841276434927	17.20206786691959	127.86010487605705	290.7374468369744	12.848902386964681	541.647073855035	986.4048048217276	163.43285511963578	2022-04-24 19:04:00
90	8244.03733277375	11179.752539170711	10435.800384139002	155.60738003038972	16.935803277810905	358.47888440546416	236.10476844029023	28.600029117131065	1629.5569901712538	45.97044919538943	681.814804731149	39.981199221838835	129.6358121509836	16.789410722160774	124.13674894742039	270.52142288547736	12.79060196881455	547.8020917895624	966.2901521022306	163.39890481192947	2022-04-24 19:07:00
91	8222.122622737965	11466.848009189156	10441.718659007396	159.10232861281634	16.678752239097694	370.9725150309625	238.87719404859263	28.603795839303082	1625.9537957712746	45.26741529472047	673.6420857649543	33.268865919277175	115.57036635960776	16.033767601302078	120.47959681576916	244.32615181788378	12.748253562180969	548.1424349616008	989.6083644523891	165.31073611040725	2022-04-24 19:10:00
92	8342.96671840217	11874.806094572987	10604.443413454454	164.68730342793307	18.064791782520377	388.3600233195116	246.10354457331496	29.95069565241601	1632.4582044296506	44.90479930453021	671.7425971904806	27.875294704592648	105.70341549866623	15.296809892358329	119.0911818945093	226.23754956953712	12.751339001223666	540.9417682702572	1053.8024313996348	168.53564417735566	2022-04-24 19:13:00
93	8561.237031424382	12508.518948513236	10885.775228263783	173.23595519373222	20.261957762706054	415.8452668508862	257.25017123287455	32.17219806262141	1645.0104431541304	44.47108814026565	670.7923351190022	20.322011952789865	92.41120835982542	14.217217831019376	117.71469381114588	201.99020804841143	12.769255495244488	528.1198434371023	1160.3532541661646	173.67048545404643	2022-04-24 19:16:00
94	8705.200262829121	13094.748630434126	11080.62863039702	180.23919668832718	20.806974256281407	442.87304090261136	264.34015730562066	33.34187400473476	1652.486597386175	43.83156903638046	666.3359771105886	11.732469364812403	76.25750335390342	13.083370317393403	115.028188662091	172.2754340966037	12.762788137299111	518.9443852739006	1248.6460145124581	178.28847478983823	2022-04-24 19:22:00
95	8705.395594416066	13227.056285828396	11090.302625770428	181.5340954406029	20.368869520648346	449.38786097813875	264.78818404294253	33.234611662453545	1651.7721960680321	43.553008331544504	663.2952540961921	8.908130471562572	70.46160516673433	12.754350819590535	113.62159409815743	161.5057594201237	12.748134727910614	518.4501132203014	1262.3346748679946	179.23694363253438	2022-04-24 19:25:00
96	8705.383732944467	13429.36777505922	11106.71807667316	183.7105852195742	19.93767873106517	458.918135928844	266.0482865754776	33.178351384990606	1650.5682958711861	43.12447517449863	658.5884132410572	4.587436151698341	61.57805040269318	12.252546931710839	111.4514683841181	144.99527523220218	12.725279547574468	517.7822366787436	1282.7388702001256	180.66797593470915	2022-04-24 19:28:00
97	8678.205789341733	13625.159265214235	11096.70716140174	185.8783006823674	19.418066533511336	467.83070265357037	267.1862172334339	32.9802060948408	1647.2490537338365	42.59488376898635	652.2644175952022	-0.3292049071943097	51.17159681198143	11.708442429335562	108.66053843044588	125.59366052011296	12.69157541417816	518.572214731288	1296.530566651669	181.94619067220046	2022-04-24 19:31:00
98	8446.214648558725	13735.332368207422	10873.317704239756	186.4469348555814	16.91174701665898	472.8623189181603	263.8199103413989	31.085032262387287	1628.7046970360036	41.38802752519541	634.8122881472985	-8.997525253506808	30.886645112376186	10.924388898474007	101.64671347535656	87.39046427052563	12.582038667080724	530.0572811308081	1259.4656089766422	181.91952693882868	2022-04-24 19:37:00
99	8368.562818186916	13823.012490675703	10809.91771952213	187.92316069411171	16.870572687420307	475.3232998615431	265.1848817043664	30.849745114690222	1621.867316816019	40.87166338287994	627.6490234163659	-12.959695426976907	21.864901747356043	10.543380449027097	98.7110971527863	70.44445417484121	12.538442312207302	534.0037073103623	1250.4499283121547	182.2017904650856	2022-04-24 19:40:00
100	8240.109474327668	13721.898450330436	10679.221719424568	187.12212616331803	16.598062695635974	469.0990506837826	264.1593383544196	30.196458689052037	1612.284475235258	40.54269553850873	621.6379679067127	-14.276778097522651	17.749905197439602	10.517651544855163	96.52967135319395	62.5093118579955	12.495087469952894	541.1280858538722	1212.101640445912	180.9823488802206	2022-04-24 19:43:00
101	8063.263788722106	13426.237979145868	10467.986306652743	182.43888344557118	14.231346885387033	457.3077552518271	256.19074900068694	28.280240537872785	1600.8638641250923	40.43349433813001	617.3608442366237	-12.81102994274255	18.95758267116105	10.851197693355473	95.3149886887874	64.38515110050048	12.45613514995399	550.7604772738507	1147.9742759757235	178.37175629150352	2022-04-24 19:46:00
102	7950.496932384273	13193.359052874137	10331.082661134416	179.1175776443938	12.990837916077165	447.38911072432995	251.25137287155587	27.150081143335974	1593.7820661851192	40.4568656436077	615.6382337245453	-10.924661900154547	21.674600802366513	11.175309741152404	95.00780776340977	69.19774550658894	12.436076395454077	557.1010793509884	1102.2763980434074	176.3802822125603	2022-04-24 19:49:00
103	7336.418359463933	12373.376472679516	9619.964801964163	165.6495877229408	5.031636997049336	414.932867515776	226.5478023512827	20.757760717727415	1552.6429714002152	39.636253208294264	595.8709094660862	-10.22974296688676	16.7930002951274	11.826668213962726	88.5401357892622	58.8368264213932	12.276554241951038	590.0741273910442	899.1085198292884	168.72453419084638	2022-04-24 19:58:00
104	7584.445436462346	12428.380839818163	9873.427775940207	166.96197914263138	7.418235601441172	417.5590178437135	231.40380575506344	22.770264741922023	1571.4144663333188	40.56016687717154	610.498332331334	-4.650236265133685	30.893279407645196	12.236969679276726	94.18196499292984	85.57943580813662	12.374047126662076	577.2466480528514	956.020790375406	169.96965233002965	2022-04-24 20:08:00
105	7850.959306860363	12280.789839532623	10151.693476794553	168.4635724076433	13.260014221462857	405.5828325042992	242.14542866643234	26.28388667830423	1591.7866402814905	41.975655420355345	630.5858545366405	5.834850142374876	55.1153619610119	13.213775383383506	102.32624668762392	131.14115725998295	12.498412230742714	564.9915420368825	990.8974884117247	169.63202632298552	2022-04-24 20:18:00
106	8644.433226156272	12987.31675996077	11026.873811228796	180.53630096055534	22.419168705988135	434.2413011214553	267.35921208556846	33.78547676741845	1647.7230219341827	43.793603323828535	664.6293583319015	12.425208070251983	76.9250692428509	13.232256872854002	114.55867044384564	173.36164943748872	12.746881896471912	522.992694265809	1221.4043632912344	177.16856441906384	2022-04-24 20:28:00
107	8881.484598548162	12676.794368329545	11214.371690766458	175.30689583219737	22.315380960227987	425.2820190708111	262.1550834795364	34.36934854982464	1668.9668431321388	45.46240386169437	687.5434699705529	25.42736424375761	106.34836838501292	14.499042928113003	123.995270204594	228.59537264926576	12.885233964604547	510.9912524974023	1245.2179470062163	176.02786955182182	2022-04-24 20:38:00
108	8934.136315482816	12669.623770874337	11235.559562706312	172.21144002072842	18.976071660741617	431.8848915278156	253.73806433977518	33.029578374800664	1674.471303888149	45.71907704478028	691.6873059532581	26.910541956953068	110.1751403441126	14.60100824117509	125.57986925379737	235.86628046205556	12.913181595123687	507.1722638452479	1262.8348907371637	176.45128806157913	2022-04-24 20:48:00
109	8950.639075539819	12942.679367295445	11254.251701021545	173.1519841058462	16.05489769035119	449.2209377129435	249.72262867701983	31.945875774442488	1675.0260565959466	45.2232874318111	686.7810862416425	21.461929017785906	99.28901126706023	13.939588834103272	123.18510497005903	215.69853078020105	12.892544822134031	504.68175077877424	1298.5903600647296	178.62830215765644	2022-04-24 20:58:00
110	8939.015951772455	13372.453807951839	11301.795643657555	180.22232373609356	18.06140477874041	464.0417337066998	259.4864032289198	33.117711247892494	1670.4745950769016	44.248162463214875	675.5689076053441	12.048696756873255	79.64050959148119	12.872966163871936	118.1391153513209	179.12080091769917	12.835136766728004	504.76020962627126	1333.7169803358986	181.39952438901304	2022-04-24 21:08:00
111	8895.842419999559	14139.971357663546	11351.704303908044	191.5092664346883	19.856597572472957	493.29297846978477	272.7652410456329	34.3149072199895	1661.185925956108	42.42098390653315	654.349133370665	-5.414147271331046	43.0608083794225	10.905901420774697	108.63873579283901	110.99793729779503	12.725300192930842	505.57772546867557	1394.7948740935399	186.388701777738	2022-04-24 21:18:00
112	8788.155391019895	14798.844146743557	11358.131546003668	204.51111403151882	24.99545028898575	510.7028358259719	293.22921996589923	36.731101289751464	1646.2125123706637	40.53331605449826	630.9377779773702	-22.21321427271971	6.949720938237306	9.096966130938249	98.50370084325766	43.563068396223116	12.595798899954197	511.16512249869197	1424.3521136332383	190.10351912221518	2022-04-24 21:28:00
113	8575.021912223201	15205.80193113541	11198.500166152447	210.4419639979938	24.638274768069508	525.0948577229823	298.27620826533916	36.089379762388944	1626.416978290597	38.76323815539213	607.3911345933516	-36.636699351483855	-25.114320870593474	7.639644259214357	88.65739015634693	-16.521110046264084	12.457210538521856	521.4803531934593	1416.1698449350033	192.04630361145303	2022-04-24 21:38:00
114	8532.763582247186	15576.17351868926	11197.511266645002	215.46271096535907	24.842717401709983	540.0021779275457	303.22436237409	36.28874155228152	1620.446304978975	37.79401306568981	595.846152207299	-45.658846746921256	-44.192045300347104	6.639540542109472	83.55579617146054	-52.085654769880875	12.39583733332789	522.8343952491233	1442.059262991627	194.41345290588552	2022-04-24 21:48:00
115	8515.957439291407	15665.222493252475	11190.991889694682	216.69035991043643	24.873569281463723	543.4983857573884	304.41025516603645	36.30458884834762	1618.4813488180432	37.53284405348876	592.636612014598	-48.007729943069705	-49.22153556513683	6.384834839797669	82.159911838834	-61.474032001712885	12.378238173603824	523.5133338245191	1446.8142260985385	194.9559812867413	2022-04-24 21:58:00
116	8544.60268380175	15587.75391336176	11210.182959386624	215.60598447557683	24.918305752179013	540.58371444933	303.4657183432391	36.37353941830261	1621.296051807962	37.81925064773466	596.3390340430241	-45.584265029503456	-43.91214110965359	6.636757510077409	83.72997107715983	-51.53960334640419	12.399504935211256	522.1867734526933	1445.715956180316	194.5376781007842	2022-04-24 22:08:00
117	8426.957836128937	15116.87632827512	11037.727013225396	208.55423870279287	22.71933546757183	521.9798722662948	293.55436186239433	34.623665424795625	1615.7668217838598	38.33374402580531	600.0585785617045	-38.78606505189907	-31.068075886463703	7.528788215096505	85.92016098437006	-27.899705124351385	12.406154632224853	529.140355962251	1377.711888603269	190.9524327865451	2022-04-24 22:18:00
118	8455.437231584381	14645.881641550437	11009.011952932302	201.62535891784992	21.62756398748675	504.0479968200276	285.41736740869607	33.90058596811654	1621.6234810252658	39.463392920914	613.2092133852603	-28.016021995125016	-8.488356725721133	8.740190034538571	91.80053341789258	14.154720520039518	12.474400535492952	528.5344130266486	1340.661500378002	187.8983937337816	2022-04-24 22:28:00
119	8503.664910446309	14232.474918385004	11001.361922970384	195.02284048089422	20.182862484161024	489.5981257515781	276.96706425900936	33.12706705284691	1628.8139597782153	40.55619302715644	626.3531515812513	-17.949465741103097	12.878524356252683	9.848767815166553	97.57987502055127	54.002713780766726	12.544965606761654	526.6032817312762	1314.3316112271586	185.35219362940322	2022-04-24 22:38:00
120	-843.6577198263949	-1046.1136744892829	1326.2972423565207	21.24027171402281	-32.54791821162364	-50.53905348052129	-24.558524123607015	-5.264510417438061	1863.1861015327925	47.96125786662758	639.3871476363526	71.66890803348437	113.3811269312497	25.04974950574447	6.290479051282944	329.0554369973735	11.064274215244367	1089.8713476594005	-650.7984039771735	195.73622418255172	2022-05-05 17:06:00
121	-11785.425101216508	-14132.798729245376	-9535.147370437906	-130.45526134633099	-93.9495993242743	-425.1270420476732	-317.9726731559256	-46.34222890424521	2055.736466119385	47.54151055082851	597.4955380599158	81.61651931701275	56.3770476454531	24.072635230834077	-128.25132975209584	215.7510244946808	8.040051968321253	1409.386485125161	-2211.764397887861	206.21645018080193	2022-05-05 17:16:00
122	-12047.206564435557	-14189.461248254891	-9826.173225822564	-132.37576257554554	-95.14702556819303	-424.6702652821447	-323.1497256310928	-47.06862800627811	2051.560716693103	46.678002835986796	581.4367443127854	75.66889672940044	39.99993209509785	23.511388855005745	-137.08257867849522	202.11466364322325	7.950687193967766	1420.0932216893723	-2211.0753886710495	203.6736102632114	2022-05-05 17:26:00
123	-22507.918721208876	-26816.36743261647	-20199.74596922324	-278.2922964426216	-153.93839553840166	-785.7868146826556	-604.3846119004138	-86.41542668916807	2239.1159218827393	46.66496382161002	548.3283065080286	87.95845284359271	-7.535871802451993	22.82381822391542	-262.8047070720822	99.04969036226771	5.075205304281873	1723.3197573946907	-3716.5038392559272	214.93230337466662	2022-05-05 17:36:00
124	-19767.447772810996	-23191.333020945898	-17519.3078859513	-237.90937443628695	-138.21249930706978	-679.9855809287924	-528.4683373240563	-75.80501625986201	2179.2971828337454	45.611823663201065	538.3294850965884	77.0937795489343	-13.716035507966353	22.337402130142603	-236.9426419860435	112.42142589803996	5.804564891180194	1647.9774333173964	-3276.545306687631	208.535813850845	2022-05-05 17:46:00
125	-19929.895292176294	-23318.13891959189	-17763.23200805108	-242.13032359628943	-138.38422353359425	-657.9466453462187	-530.1270190621532	-75.53221066993189	2170.019284497967	45.4532741609531	536.871857361697	75.44014853833448	-14.577840244268941	22.265157885027936	-232.86690010299975	114.58377726604431	5.918539757337209	1636.1949599758825	-3208.1255058825727	207.55643508706888	2022-05-05 17:56:00
126	-31771.740247815815	-37650.01786577415	-30546.826731906902	-441.5030899354739	-195.59830232311862	-715.6023491755859	-817.717261462801	-108.67222670776212	2245.755294297354	46.57886245137591	545.4910787935036	87.83095797215242	-10.947227522789035	22.742316999665466	-268.40828596205	93.82178215924489	4.958207421944463	1735.7846690122853	-3773.0500273217767	215.10360236505352	2022-05-05 18:06:00
127	-32667.237847276618	-38812.2278238317	-32387.32969743371	-485.7903853188566	-192.07949604032706	-424.8542655066747	-813.7841831332522	-101.58698443046936	2137.621546155111	47.78242986140904	587.8358544388623	88.60195355149435	40.601078435745876	23.937052259102867	-179.82015924039518	175.30195501900698	6.828430875165653	1536.7885721119833	-2859.649928039548	211.78631411174672	2022-05-05 18:16:00
128	-42863.902061667846	-51738.32385741981	-42443.87476405199	-632.7882533168017	-249.86254167743783	-792.8314814097726	-1091.7689826380738	-140.3403271464546	2338.976909463179	49.845594399219635	592.6802463828488	115.43996900172893	31.494429541594286	24.585323303997626	-286.82550347420425	102.96262285628336	4.110215696216919	1820.3457290977954	-4396.905507241227	229.38537400422513	2022-05-05 18:26:00
129	-59807.301191302	-72224.91128400914	-60159.310398081085	-899.1562604781179	-336.89038233656225	-1069.529593768011	-1520.2819240932313	-194.06299542281744	2522.9067551761323	50.830058008070694	579.6025917203051	134.04258624815043	5.006622574792004	24.576672486486522	-396.69030785609544	20.28212389244834	1.4673976229927987	2097.556078962481	-5835.334908715783	243.0727465398692	2022-05-05 18:36:00
130	-48430.89085704484	-58336.22848546759	-48654.09983571664	-731.5456112013376	-274.9642527220642	-752.8908376445895	-1220.511692667471	-153.77103954954782	2345.5819133806995	50.088036708231	596.2373318197062	117.4683023840548	34.723274388504365	24.723237725591716	-287.9825023266142	103.81288159920211	4.052083884029486	1826.1150865329428	-4440.689861638716	230.4264273455322	2022-05-05 18:46:00
131	-35840.88541826609	-42606.35263726705	-36196.23474761158	-551.1601315132021	-203.97799739007195	-311.34621331629	-879.3161712852803	-106.29284331208697	2106.5496325444115	48.29427326416862	603.2312860972128	89.91390874878616	58.76402097025755	24.391156261073494	-152.12954186835634	201.77661151351015	7.3953110570360945	1476.2526471069477	-2590.8783239956815	211.27360378535397	2022-05-05 18:56:00
132	-35571.186685119406	-41770.13636334011	-36308.21248834679	-554.3023777569875	-199.07275380547867	-176.2158262546845	-858.9660956758236	-101.29362127432094	2042.3508082486883	46.903093755838235	587.4268151965025	76.53976022836511	46.8646371539387	23.694964883932492	-127.88694091202251	211.3152136079715	8.131743639014678	1400.6670027548098	-2128.621160928523	203.71635393716372	2022-05-05 19:06:00
133	-32080.108646413148	-37018.240066983286	-32325.41344306475	-482.9835299555392	-184.1438342050442	-233.6896043230638	-778.6594273630047	-94.0414281634697	2038.6766224789876	44.54822601229734	542.2817501942113	60.82897552326929	0.2585289129284547	22.136473172027305	-157.13388259082274	169.89875257485278	7.769874241152533	1442.3250868296404	-2188.634720790473	197.24624051488507	2022-05-05 19:16:00
134	-36988.20377664802	-42193.475180507805	-38171.275572441504	-575.2807816885629	-202.96794602325548	-76.17369420523431	-878.8570169920209	-102.03706128932265	1983.9058750099905	42.91018678014606	520.0257123101954	46.45536646596409	-18.99994413811976	21.2413861879919	-142.5260572570749	169.71571532462485	8.318042755321585	1386.9580335140354	-1811.4096643738271	189.6016178858768	2022-05-05 19:26:00
135	7913.655039468906	10404.827260808739	9520.226985307794	136.46999177684674	9.501292596082813	364.2217358092782	208.0089867582285	26.397865850433604	1754.6804866526413	45.550998725324455	598.9129559587832	39.3245667859116	94.4898374796411	23.405154100774162	110.62946051731797	405.63284712351367	13.809676153315724	832.5130622217612	905.4071072101439	166.28608649744245	2022-05-06 09:11:00
136	7964.016361544301	10178.388633834988	9606.660492388495	134.89440906376768	9.486274699966536	352.11425902312334	206.97095827185296	26.177632214565918	1758.9294401316133	46.384072330894526	615.9559413349957	46.165559970276945	110.89992381144293	24.00962869144236	116.24310995672349	416.02613842110367	13.81095511196273	830.0539936291916	863.5005932998589	169.5571594170122	2022-05-06 09:21:00
137	8003.008295119937	10169.77040322986	9656.958532885285	135.27486694192442	10.049142839027866	350.96222643423937	208.13600471509847	26.48219324299264	1761.8627455588646	46.59048769681848	620.2085658554428	47.53141597145026	114.42256625908988	24.121493264360396	117.6624291711264	419.0079369657325	13.821546345327507	827.2037027738294	865.1691730825763	170.60971116896576	2022-05-06 09:31:00
138	8079.80851632102	10109.365286148455	9754.410967532056	135.05131185914908	10.364505232211478	347.398008100786	208.79103782160027	26.727654342274782	1767.6684489060415	47.10828272789719	630.8517253948844	51.22944120273874	123.70775348505396	24.43340411383517	121.19936458687573	426.152131926927	13.839632246737375	821.9038444695027	859.4049064312273	173.05020778811493	2022-05-06 09:41:00
139	8139.4738597345095	10032.892244908151	9838.046761694932	135.0595344239073	11.04659450596991	342.46258961637795	209.89447049166012	27.027273347679923	1772.2962047077	47.5908254111342	640.7578831340506	54.81270405556788	132.5869474862871	24.73985777666224	124.48368196700423	432.6407108092759	13.85221057401484	817.8975274481973	849.0169513781595	175.22380438150674	2022-05-06 09:51:00
140	8062.063613421734	10255.458511181514	9724.07338493112	136.8720989096518	11.326528490049956	353.9762367234269	211.21477608045734	27.255184657549062	1766.102780997487	46.64372751011371	621.360604902889	47.273942239947644	114.32459657123445	24.08012263214412	118.08110391910782	420.53019136829175	13.84331022022216	822.3173365098935	887.9245856551007	171.3295808141595	2022-05-06 10:01:00
141	7811.595467407321	10204.98329594217	9422.760070721892	134.46172317647003	8.561136742419883	354.5574872782466	204.60815627470126	25.432590733746842	1747.6088949266286	45.60197875617755	599.8397703108666	41.02656452406117	97.61252962438311	23.58994345656758	110.86229022390927	404.68367147480893	13.769697687604697	841.0995772730876	855.8553269347221	165.54253888351525	2022-05-06 10:11:00
142	7572.215307933644	10140.122702336535	9135.497088964008	131.9100859828646	5.758540848996361	354.42795761345866	197.9185416443267	23.606639204981946	1729.9589582146073	44.64959137516567	580.1532357262821	35.445051742118125	82.54856072388668	23.15677922259559	104.25149729607449	390.03593869244526	13.698343173937825	859.1554550876833	821.7786512662104	160.15634130801692	2022-05-06 10:21:00
143	7001.683898985919	9574.624460317833	8499.202756661634	122.57421162184957	-1.537963152576964	332.80024788690844	178.52107206155614	18.370086756819664	1688.851568421909	43.46457046751212	555.3547212258715	31.85163166994434	69.33733163450131	23.003778913324748	95.73684442055549	367.6706232263399	13.50495269862565	904.4380688765118	656.6726945916727	150.9899991927231	2022-05-06 10:31:00
144	6817.555796376689	9412.259929573294	8294.84942528075	120.03564954795081	-3.4979909770259	326.3854580713379	173.06838897998716	16.85408438603441	1675.574604325619	43.03067553489271	546.302863046561	30.225286383837272	63.98730464227765	22.911985815593077	92.64600027319071	359.8652410949072	13.443837901262572	918.9036386463279	607.5916897556257	147.86215830764408	2022-05-06 10:41:00
145	6904.706782962769	9414.26268809749	8403.37875961913	120.92455817973239	-2.35834107773762	325.11168738979643	175.5879130685706	17.526714345213456	1682.0660991466539	43.43518242932403	554.6483940372626	32.77183075237295	70.67579649501101	23.116222293123485	95.43862467636092	365.86927906006565	13.468653637162253	912.4323672794219	615.6244511310722	150.02047767038016	2022-05-06 11:01:00
146	7043.178384538416	9464.632025571329	8547.702947083868	120.60152117206565	-2.9182771248784647	328.74896485888877	175.71330072613245	17.822079915638618	1692.024604047183	43.941799722181315	565.1295634939377	35.64115994662254	78.52437262387855	23.33515668283066	98.96380207765469	373.78424157322115	13.509722970299105	902.1487155283307	637.402594854859	152.9589699283608	2022-05-06 11:11:00
147	7103.215607908553	9425.612988473093	8605.708920123529	118.88282231011314	-4.521906540594763	328.83915367215013	173.03365077095813	17.36418941488556	1696.3566826114989	44.31614318748295	572.8262439292816	38.29107556248681	85.19821014617992	23.557937212232805	101.52288916613244	378.978333082263	13.523534815919021	898.1565003117082	634.0992298839958	154.74069579246498	2022-05-06 11:21:00
148	7211.628482059206	9463.863675978522	8678.039936612167	114.80609147142476	-9.377697181884969	337.4361858248838	165.3913923630845	16.010511607911848	1703.7121789775774	44.69509791815732	580.6647799845035	40.45373993223228	91.09605774900774	23.723588448834974	104.15834393014322	384.8785733743445	13.55374389156166	890.5757260233361	649.7898599590338	156.92667352402026	2022-05-06 11:31:00
149	7071.179151967588	9584.354752583095	8478.278151933693	113.39055601326515	-12.143177906676051	347.3745069850466	160.41952315704435	14.793449989336459	1692.8499225712978	43.711318450983256	560.4460807386583	33.398265962679886	73.40614895130102	23.127585174617856	97.44091910643752	371.3414058629136	13.520300908221909	900.4446590625739	661.8197930543768	152.31153115697006	2022-05-06 11:41:00
150	6945.924758719704	9770.376436649074	8311.674589347203	114.69417345641486	-12.241391280939602	357.3527365943944	160.58520497391882	14.683554418216392	1683.2057545726616	42.637152595163066	538.4048573455295	25.306645002142858	53.450612621007394	22.432149032719025	90.13977962057615	357.0396345857078	13.495892978644834	908.5794421436165	689.1575394970353	147.5576172475428	2022-05-06 11:51:00
151	6955.824587250635	9853.865776134531	8318.28505967206	115.8360927378952	-11.545287183017692	360.94665845543585	162.3444099114369	15.097481138674354	1683.793255138921	42.46535998504117	534.9135163140571	23.639713167969916	49.64366240262052	22.277990207544587	89.00425869495729	355.21284994249794	13.503626263153468	907.3422639655342	707.1799708593246	147.07147848607605	2022-05-06 12:01:00
152	7047.289171042315	10079.939007506186	8418.55183546594	119.73236211053798	-8.635978857249434	369.4178750171044	169.28183111182796	16.779046689369057	1690.2218455504362	42.30506060490109	531.7488979218349	21.05496731577537	44.3922580073189	22.015601520811366	88.03349281083354	354.7797026367035	13.542970112491258	899.1802513630149	761.6833474533842	147.3747851373198	2022-05-06 12:11:00
153	7098.039666512621	10251.935393342319	8466.57422074514	122.06358683838346	-7.182639982040122	376.83745735291484	173.11835012326077	17.729598797365853	1693.656986381248	42.092112120106805	527.4640234328743	18.51486448669354	38.891127553206275	21.769942790547503	86.6668090703021	353.10054811058933	13.567345339519491	894.4209085862285	801.371493235933	147.12061375416684	2022-05-06 12:21:00
154	7140.165531599667	10321.372094192002	8519.089087043803	123.79398647043723	-5.650975542896937	378.61864102073275	176.44880596564025	18.51677027783566	1696.723265276681	42.11100849752464	527.8976481185337	18.150169987357742	38.405197120932485	21.72378344005206	86.83898375212414	353.9784297111539	13.583600605736379	890.825930683224	819.454645600516	147.57709497839676	2022-05-06 12:31:00
155	7236.874035125981	10206.066040366644	8640.904644217608	122.68593036195715	-5.909817762994905	372.88018726547807	175.89856649265977	18.527421888953185	1704.065474577314	42.86381924650938	543.3541010156632	23.718947276651562	52.22215974525841	22.199409981564656	91.96466884917447	364.12768992487656	13.603893161929063	884.4297433545839	804.0334862447885	150.98387103189177	2022-05-06 12:41:00
156	8443.470795281424	10222.930679072211	10492.558493759587	157.95303585085676	35.92462459051828	324.7891651925362	245.30965321598765	37.001460957205445	1689.1817835298268	48.40396515662926	650.0586066690772	65.462305167545	167.5515463897995	25.644493423469093	137.84518121099444	463.57165653228805	12.24457859430811	754.3400438013748	1067.836253656315	192.84871321917024	2022-06-01 16:25:00
157	8520.716336402584	10341.849195387786	10574.348037541604	159.4520327237019	36.81941275855704	330.1108193436924	248.12283227530295	37.79564940660826	1694.5404061306106	48.45859467900874	651.2653662314042	65.00211764524826	167.19640686554715	25.57856209071778	138.32841375148374	465.56842602114017	12.263664823437848	747.5517394983557	1103.5348550152705	193.84509358328526	2022-06-01 16:35:00
158	8554.677685946896	10370.359265802053	10598.750431030001	157.93895768871627	35.56458184845704	333.3079029515401	245.9829638936013	37.48512824520915	1697.5135279392582	48.56498456546409	653.0279752011213	65.45109894397604	168.59036489310358	25.605661639314523	139.13970125112755	467.7275864395901	12.264296348980858	744.1940190724312	1116.3435284561006	194.58925559727783	2022-06-01 16:45:00
159	8543.481682335982	10397.135005524939	10589.348052226947	159.09722025693554	36.3336041151253	333.78987972664623	247.7196820654023	37.817896992153436	1696.3869171899917	48.4294826512584	650.9924785644156	64.39977083416662	166.07156750065138	25.5157191714172	138.15268316021516	465.59408359494546	12.276516108678974	744.9551072233191	1120.2454265484748	194.06787248062994	2022-06-01 16:55:00
160	8458.90740669136	10546.981374074136	10461.401068993584	158.66616322852164	34.935719296499656	344.03581212156956	246.57720374411872	37.59340600930757	1690.55296520217	47.628876111987154	639.0306051236284	58.03977626398478	150.95949106234082	24.967158524200876	132.33524123884092	453.1790193961606	12.352743422800668	748.3648824841575	1149.550853732812	191.11916392252402	2022-06-01 17:05:00
161	8375.114771161454	10806.176495144853	10331.572621172505	160.4102351378262	34.76258330931037	358.7249975681293	248.83883387448682	38.12084678663066	1684.2788961593849	46.52681247449448	622.7029506130652	48.96838386184925	129.6662681820543	24.17544346908739	124.35787563712788	436.4963312776916	12.4662735323785	750.7371465896513	1203.2401407965078	187.34173972376823	2022-06-01 17:15:00
162	7417.8004786528545	8607.8775356903	9123.45089529979	119.4557709048936	21.890005888547414	267.6230187666473	211.44706852396496	25.77194964131429	1619.767318938363	48.23106058198431	632.7462709433464	68.07914289418812	153.24853532133164	26.8627477691607	136.09634681456347	431.55382078727445	13.642810379387845	847.0418399439955	614.7593123393947	183.4011108553883	2022-06-04 06:54:00
163	8233.25416766534	9780.903977480926	10009.051114084188	136.51469888450106	34.10594120021628	316.8055917288303	246.6470980417504	33.8580535202154	1676.3788645485783	49.03179163501588	647.6322147595886	64.73281784537204	152.1825641742994	26.369545183639232	142.96249798281053	455.2519236481589	13.956205750323926	778.6954685134149	970.9988579193882	195.11082192754134	2022-06-04 07:04:00
164	8440.900234100633	10173.442240168675	10228.76595530566	141.93671579092964	37.53603703416282	334.025302212469	256.8823952738023	36.24170723383425	1690.5068143492986	48.96670709863905	647.4739943787171	61.61772795797208	146.8741342869078	26.03584710545672	142.89098806699602	458.08333782798866	14.034363174912919	759.8407146555736	1085.4100579187514	197.503993173639	2022-06-04 07:14:00
165	8271.682207654156	10155.628696727154	10031.639501836355	141.0447819397516	35.86014107717212	334.99587999046753	252.81415709628575	35.3753925579968	1678.0259029045833	48.15248717491721	634.8689459273119	56.8672444731956	134.97137369106105	25.637602731739737	137.0804382510139	445.4382956104009	13.965141730672116	770.5800775152912	1068.2732564342728	193.6487885242768	2022-06-04 07:24:00
166	8065.8719859538305	10412.1069862634	9779.767867866776	143.6470684524291	35.5681188393548	349.1030359949473	253.2001522521794	35.55804710194102	1661.62575294493	46.35276853117719	607.6354610721219	44.34385090724345	105.43949761418725	24.53407560813648	124.52767128317541	420.3299575660549	13.87403642933469	779.7377194486915	1116.0283202179558	187.1253536402475	2022-06-04 07:34:00
167	8178.299825951504	10665.43753619161	9867.746436917047	144.28318861492437	33.060932943815004	366.05633522548624	250.48642940169893	35.4455841428064	1671.2234685717385	46.26912003325801	606.9514383458663	41.8882518130672	101.08266950576171	24.27602933892285	124.21338226094798	421.79458664248324	13.927124138751198	766.6612046665507	1197.5497249744144	188.67237752304607	2022-06-04 07:44:00
168	8171.216185532849	10737.388288299415	9785.489472229954	138.32048040474274	22.24055533879698	383.3827016945454	229.78969959682394	31.889627991556605	1675.5415592868644	46.19400747226143	606.0957425946795	40.46090037833801	98.40912955321346	24.13013579798234	123.81944741071953	422.0174184402426	13.951001182469035	760.5235665379848	1237.8356125479413	189.2935427413056	2022-06-04 07:54:00
169	8165.434098651785	10934.439353174112	9827.94261600836	146.53132680516313	32.56834556022321	381.2544710669098	251.32732524300732	35.87414729571893	1670.0379683937279	45.45183297198804	594.9358287127441	35.068674867185536	85.86784605400021	23.649921969920225	118.6756146246133	411.9831038525035	13.92040005946503	762.6584407348398	1267.1705101519328	186.82833474226703	2022-06-04 08:04:00
170	8199.668440387799	10957.004114701642	9884.130641031174	148.62938020774456	35.736998152363256	378.5755752849692	257.8159225169941	37.06315472751885	1671.2318459155845	45.520133309660146	596.0014458053945	35.440596085693784	86.82397985376087	23.680396267137986	119.16684603047565	413.0811469295917	13.92701959405398	761.5660899501836	1269.7326694155065	187.17796588291904	2022-06-04 08:14:00
171	8125.8246832205605	11104.895757939394	9782.96104802698	149.49014396507866	34.659600472187954	387.87592030455005	256.4372290695929	36.92322181010109	1665.711711302816	44.73195658119532	584.1680333358082	29.6554450424552	73.41185153576839	23.16393951689093	113.71261543864199	402.50732599345423	13.896317665978449	763.4102578631191	1303.3704170872538	184.61792569756375	2022-06-04 08:24:00
172	4980.47889284313	7908.11897402416	6234.433530367251	101.86533784375243	-9.44536108380435	241.7487408893168	143.07219861694233	0.9212592038827836	1394.5812353102797	37.40266237102235	482.4323004839962	12.810735652295875	20.25688250437713	22.382925231936824	58.360993022545046	239.98639500484524	12.542710176803526	1122.495159916291	-14.723495074527364	111.67320124842732	2022-06-05 13:27:00
173	5523.4887084170305	8704.433840356858	6822.811808699114	114.60015685236945	-1.3939268068570385	276.037482272378	166.19472774119976	7.959121754572124	1432.395731324516	37.90752208240149	493.9095744810129	10.383620752549376	19.94842146143003	22.03277323523421	62.034374345712905	252.5267970288886	12.738316254954057	1069.2630597068332	243.86265850715728	118.23327311620596	2022-06-05 13:37:00
174	6855.39710179012	10408.88680871763	8304.774447529802	143.56173241428596	17.692742428857027	347.6403747458962	219.96663655813057	24.413776330926716	1531.2370647283099	39.90700462248236	534.3861953612461	10.30797442698207	32.824118871691326	21.70369751990625	75.44982138105976	292.54720631938324	13.228867764764203	940.4106938383633	819.7398417363361	136.7034690542198	2022-06-05 13:47:00
175	6432.221189417535	9712.83752060353	7855.821479831571	132.69277105905422	10.97239439770236	317.5193618740787	200.55934582046703	18.627703393211487	1503.7188429018443	39.747562917140606	529.2386096196294	13.991608675278911	37.233600917280114	22.13780465863749	73.94319517556087	285.63643015063656	13.080180290083447	982.2954992801388	600.9662726136808	132.33432584540557	2022-06-05 13:57:00
176	6375.338620526959	9347.14997022262	7834.59730929584	128.3600302308733	8.97574095286474	300.388064648601	193.98533454087314	16.88133700813	1506.83728155293	40.56340837120883	542.115917492754	20.929895609703152	52.789009443771874	22.776449550370756	78.58921872475548	294.9173593746649	13.072700832094451	989.621730803633	508.3808612345821	134.38211919489893	2022-06-05 14:07:00
177	7395.254396162254	10391.739741729496	8982.029937940493	144.89086123963003	19.75677141947506	347.16678179448223	225.73431399800634	27.913787467808955	1590.2380620527138	42.931564362354024	586.7642280582323	27.145294046668994	77.35878732520928	23.08595552025707	93.72930176554317	335.94010355511136	13.465851976070043	891.2040131553113	894.097651957167	151.29242292776664	2022-06-05 14:17:00
178	7838.732730085176	10807.088213631636	9200.792352669952	118.36855057164024	-7.760607918844578	417.1098459550212	174.24968872777004	25.212532416082393	1641.0853434707346	44.48570118446038	615.6854147420314	31.95196921759407	94.55878690741667	23.369782493341283	103.57875528830093	362.1258580066604	13.702181221523535	832.8709746912921	1113.025636564505	161.81693103179785	2022-06-05 14:27:00
179	8171.69586690456	11166.06083700954	9632.975443806397	130.96691029878446	2.5798747918266898	422.40591177627965	198.50532555118144	30.427959214088744	1664.9968320102416	45.118317215116704	627.7721082906771	33.30661812593587	100.67033975331333	23.418558610915824	107.65950649177046	373.39362584238813	13.816313376497181	803.9526596280489	1230.432099677124	166.575008691646	2022-06-05 14:37:00
180	8495.92802523479	11483.323823299113	10129.504280114434	151.17226433686812	20.486614173972725	413.21513401221745	237.74409587170612	37.22132593828724	1685.7071766030833	45.733070222823464	639.2705415896299	35.09608902116659	107.30861566057297	23.518423814064736	111.56883469197217	383.8647674041931	13.913128116302735	779.917085724311	1322.2883211138405	170.82616426333567	2022-06-05 14:47:00
181	8562.027502663486	11417.658592325177	10181.773592307549	146.0269987496703	16.02097423629994	417.2687682930941	228.51100556804315	36.39868549834806	1696.418851670098	46.3553512676682	649.9073823070352	38.827564374053935	116.86644876609648	23.832460534211613	115.29794942000694	392.522173918106	13.953921375079856	772.0908544536506	1325.0224960100277	173.61720646446705	2022-06-05 14:57:00
182	8802.360795684383	11157.38044936923	10656.909898249625	159.954550146746	31.32560863783532	380.17821920783916	258.49934749044354	40.59434085987671	1722.4742841833463	48.284609944340446	682.1853244068457	51.73609134312315	148.47913808413796	24.95466335561516	126.7001713759619	418.0076519791311	14.040473999153619	759.3433551862702	1270.5254688457567	181.2150928319005	2022-06-05 15:27:00
183	6415.728508199415	10434.3434636714	8388.40162290117	146.53531864890257	19.362318759600967	414.6841919869292	213.2234636294637	32.573474285681314	1734.4935016275808	41.61238385339265	564.2283605801443	5.21437150130825	13.969260229191832	20.59262842935557	51.00739501166311	339.42628280736096	13.958126837651216	861.7289034372121	1114.42928199762	151.325294020822	2022-06-05 21:17:00
184	6298.500721490347	10771.70707024126	8138.537685830037	151.19985003420078	21.468901195343896	433.40235917862304	219.01757002707078	33.89649599681443	1720.5895320688444	39.77535210719058	528.0713616676186	-8.887937852122008	-24.964862675907398	19.347058811911843	34.96129248502007	310.5929922936705	13.88471091596132	872.6869660102863	1196.4640620454184	141.67916747814135	2022-06-05 21:27:00
185	6171.82776254181	11040.982192127518	7888.40667838195	154.8179617314613	23.064545872197943	448.6615829812922	223.23853313712783	34.79655577089921	1705.8361224292526	38.09733880581046	494.9411225579445	-21.452078106376547	-59.917248893049646	18.245127978622627	20.44403716768204	283.9617018273209	13.807581131313851	884.1082759914062	1262.168024031037	132.70441125965624	2022-06-05 21:37:00
186	6090.911355030193	11191.430087914552	7729.7617554997705	156.37451546505778	23.655979242140052	457.70935952721794	224.8192090479244	35.105567727890595	1696.5964304523434	37.09913762069573	475.2096446100394	-28.85448060440612	-80.5714034820694	17.59770500563083	11.839707087622287	268.05319957354493	13.759426529185882	891.2210944809208	1299.170460009706	127.32866396851321	2022-06-05 21:47:00
187	6097.489173056611	11288.4953188404	7719.613277803963	157.84666021644762	24.36793114251209	462.70447928970214	226.9812317091928	35.67684562732373	1697.0462329911911	36.828373379282105	470.0058730305625	-31.319467869626664	-87.0543674171189	17.37051505915266	9.30439163721104	264.16114787343224	13.760862597697985	891.1176239955981	1322.4970963355363	126.10608112276037	2022-06-05 21:57:00
188	6117.424475603588	11249.511737441066	7764.379860249524	158.1145467378558	24.638731703314015	459.7083210273545	227.5782641543604	35.81960018493402	1699.1344247133015	37.07387935780455	474.849544269239	-29.47036312612127	-81.91961826616716	17.532963117161707	11.433167238505064	268.0474365312448	13.771802268450024	889.4949738299924	1312.5678713042662	127.4135491709134	2022-06-05 22:07:00
189	6159.440683655179	11143.315026250628	7860.533223709927	157.90716567609473	24.776352449146557	452.5458263408374	227.69759547546798	35.847401000270025	1703.7215357423465	37.6727800041959	486.64000456246106	-24.88117386439282	-69.2426389220135	17.938092319809975	16.660751475767313	277.4552925061223	13.796002826786832	885.8852025669419	1286.0669479893081	130.56265497154988	2022-06-05 22:17:00
190	6283.408242352691	10977.440548365026	8100.357021370146	157.806342582551	25.166549878520975	440.75908387945765	228.6530109719064	36.17848799285852	1717.3178143498967	38.98101565840032	512.5746018343954	-15.409524452990269	-42.61629307731346	18.76066013477199	27.836245065041567	298.51770249179003	13.866405921941807	875.5407503441527	1244.255998930365	137.72657071827038	2022-06-05 22:27:00
191	6368.067863973284	10820.541072172022	8272.732403575064	157.02193367341994	25.080651536596577	430.4985916807695	228.27419570456533	36.14040132134226	1726.7452761694976	40.01563573317763	533.0184746229328	-7.713958601672715	-21.164101484768935	19.434309494840797	36.76467291806438	314.98524136298056	13.915585005274313	868.27111911669	1205.2321798646221	143.28654749262864	2022-06-05 22:37:00
192	6474.832741404121	10584.786760646864	8499.391228738434	155.64415755043413	24.81364794525726	415.4100077817941	227.25273797962183	35.94153957741437	1738.6916020799058	41.44078441206126	561.1269062763839	3.0471301597423235	8.695111179315518	20.38037368910847	49.13405407590375	337.51980836318273	13.978228394496819	858.9724200701554	1146.8045290322866	150.86233917082365	2022-06-05 22:47:00
193	6508.444053415142	10468.723183730228	8584.821929686083	155.27455026001755	24.86641739659356	407.8025328375139	227.0760124225356	35.87886301567623	1742.3753036361884	42.01761088446424	572.4459223794705	7.580715074666898	21.123569504212696	20.783382758580792	54.218984931244336	346.4757906931543	13.99793541695	856.0006857146686	1117.9790173120182	153.83684900675243	2022-06-05 22:57:00
194	6611.579305930164	10348.275889359871	8778.425509920373	155.161877225821	25.132453794009777	399.1969426263352	227.80726139149806	36.15370464715295	1753.719695170142	43.05225806363114	592.986573528771	14.980125691181541	42.00543364151201	21.423609291533356	63.017080037969436	363.2181340850929	14.056516139794319	847.4128031380801	1087.570977647068	159.54973104860767	2022-06-05 23:07:00
195	6730.867840359446	10152.162213306307	9015.728096836123	154.38092852393842	25.15918075744868	386.0884830220684	227.73496003446056	36.22247519863122	1766.9461448240231	44.430094833087395	620.2460582519949	25.124715836737153	70.37396907636344	22.309012395571113	74.8616041485954	385.24462325304023	14.125303340156309	837.2697598693475	1038.6209893677374	167.00765682548226	2022-06-05 23:17:00
196	6792.487108710675	10077.83400751722	9135.232762461248	154.70843836374362	25.57336144995129	380.4016773062318	228.77117117890143	36.51873438382038	1773.6082129843558	45.051704507622915	632.5790440085731	29.593981667203565	82.96540692757048	22.696335957611552	80.15790723181229	395.2813364758108	14.159745083403083	832.2158212847856	1019.6616115739176	170.42768155115178	2022-06-05 23:27:00
197	6907.44368457393	9890.425564514673	9364.989892075198	154.16004016763844	25.72465963303476	367.67468313516355	229.00822621442768	36.65475715870807	1786.298430314266	46.37264980257913	658.7134696336988	39.31816758244392	110.15964649490411	23.545007773347844	91.51269187732615	416.39975865810675	14.225740553100296	822.4847851123047	972.7772674246233	177.57845486684295	2022-06-05 23:37:00
198	6928.8013031488135	9854.688453582548	9407.678370372254	154.02005992270185	25.730781637281623	365.286166406993	228.99575808433306	36.66669241128144	1788.6656812830174	46.62126390988684	663.6311471935517	41.15162175354581	115.2841577046679	23.70510491888379	93.65120903777924	420.3714110102633	14.238057705825263	820.6678690315914	963.8580488322975	178.92260959965074	2022-06-05 23:47:00
199	6960.894442365778	9837.289047946531	9461.496903360243	153.99648979531656	25.774646611833692	363.9380738773926	229.21766787071664	36.76651988606927	1792.2207839751331	46.88130387191764	668.829015238009	42.9024947095707	120.32278191623004	23.853733466939573	95.81450195626181	424.6800603407857	14.256233157513707	818.0254067134103	959.3800200649196	180.41454010558235	2022-06-05 23:57:00
200	7051.605847025861	9654.392457896472	9654.02505929132	153.54675033409185	25.96381540338149	351.57369046056823	229.4191391432997	36.84993815605572	1802.190072599975	48.03158387799581	691.5325911672411	51.53752164302412	144.32562948299937	24.61162398920387	105.77591921914657	442.9151990817117	14.308398531885059	810.2952423824463	913.6916461163753	186.55525362588838	2022-06-06 00:07:00
201	7168.174388993412	9400.807389997479	9903.781177942576	152.49604925575983	25.950483058237534	334.9095635954694	228.98491517820133	36.78791372969537	1815.1095819576387	49.57144455232135	721.9040884712114	63.16298892252817	176.58478972737396	25.633635532098396	119.14013649796235	467.26526329310116	14.37614110075841	800.2400963502012	850.6132701281721	194.74175544802605	2022-06-06 00:17:00
202	7336.140206852553	9107.3471942867	10244.790514895747	151.5577190079924	26.12999970577493	315.1371574824062	229.14667486643089	36.930203438174416	1833.6629396904073	51.56326731552697	761.2823621327905	77.91584054244856	217.76368113378675	26.92348097952079	136.30139433518445	499.02593935624077	14.472800085448132	785.9670708701545	777.3012968922379	205.47786108145687	2022-06-06 00:27:00
203	7492.108236855328	8922.518411513436	10540.177660925267	151.61099716738372	26.679990649351282	301.7247952137542	230.59356754571468	37.41994914184716	1850.7512216987175	53.13400842915394	792.4592486651391	89.16993144449646	249.50525747044804	27.89777550349416	149.66728604806752	524.4239921655142	14.561076173691191	773.0216739372461	730.5346525017385	214.14013722334673	2022-06-06 00:37:00
204	7666.100003229497	8649.761270810684	10884.210054759356	150.7577373610239	26.86922979747171	283.21222636356515	230.90477311471463	37.623637329927526	1869.9803748166064	55.10001325588003	831.3731120550616	103.58988169818949	289.8774719138634	29.15491557080345	166.5436819824542	555.9041534168718	14.660976170489159	758.3035468383166	662.292267756888	224.81010961528636	2022-06-06 00:47:00
205	7902.607647950867	8279.63325902578	11352.951755492748	149.76555850798542	27.23108267017961	257.9257418689068	231.58041752357127	37.95743575299909	1896.0717806335774	57.76883888601681	884.1975701796823	123.16661648580673	344.68576992047036	30.861674535700672	189.45397867668527	598.6363514683835	14.796530657037673	738.3320777364106	569.6005596701924	239.29350674652895	2022-06-06 00:57:00
206	7598.240284326459	6104.953094493524	11234.259332478821	95.14455550159275	-27.153201632936337	63.08055013345185	124.88262059449363	-9.347808848722188	1561.4377960138563	53.23556960435757	1007.5439595855067	31.002519267843663	135.54209498505895	36.169983036869205	62.0538679718771	-279.4943548444952	15.81630876510279	1286.0263014155958	-1042.5295010042923	127.28294825215319	2022-06-16 04:22:00
207	11849.062365481219	11567.167566553542	15929.077662142097	179.90049737449093	27.0497880710475	282.8407476638556	296.8667477297315	36.085835135137685	1868.7461253151023	59.424472338413466	1139.843783665336	22.642945425812815	167.22690547622537	35.00956010511344	94.22019787448032	-177.11869585608054	17.392373850469788	822.9829427867375	494.04454239126227	185.23925304614954	2022-06-16 04:32:00
208	12250.547916309431	12134.13094468645	16353.06640523019	188.77308532258428	32.90113099648068	306.761096779903	314.65339752751214	40.927538706574	1898.6995455746296	59.898083706337744	1147.6356248655247	21.70478058003342	169.44237565224074	34.74693621292845	97.54244899409885	-160.17948151332462	17.516362801711992	773.8999186053902	662.8166429070636	191.17825390649784	2022-06-16 04:42:00
209	12254.165086069315	12244.997457935571	16314.945499282807	190.40851584834226	34.30919847134851	313.75731560823607	317.68216034618297	42.037387502466835	1900.9248518731586	59.67424619931556	1138.0163239229335	21.388583268370922	167.86274974159534	34.428646938245855	98.16292796057881	-145.01168090354236	17.46636392907949	762.3600516836515	713.3262474902482	192.19894948373215	2022-06-16 04:52:00
210	6624.711655250643	5014.363279096067	10094.086285291043	77.89886900110491	-37.64042874904141	23.21543695357883	89.58194511708211	-18.195643014953184	1494.048940795481	51.473589683172754	962.5933852560016	32.450411713413196	125.8679484944486	35.9574838504123	55.58419743043554	-280.20491280610696	15.378156814103743	1375.2292055566095	-1320.1351804733933	115.47952774999327	2022-06-16 05:02:00
211	10013.440424149156	9322.00661066128	13821.674310252823	139.98948601841198	1.7823049915743283	199.9160276156551	218.92328699107364	16.082378447555897	1738.8118412827798	56.540710838568955	1073.3930701382017	25.92339464832546	152.0321461339911	35.19221638147497	81.0049991297976	-206.06652261952138	16.664956185495456	1010.6275299898582	-116.49913624099378	161.331845860471	2022-06-16 05:12:00
212	11706.561109767932	11624.972109567037	15166.654675531532	108.11049896837673	-19.94448726842318	359.1992896209732	199.313842163339	14.741540999596161	1872.648164922065	59.18833830196794	1129.1327046959782	22.237299588338942	165.50996828278437	34.63180494779355	95.08263404631202	-158.91869177885565	17.34044440392825	807.512872939754	559.6907348003244	186.67922233150327	2022-06-16 05:22:00
213	12037.437919113992	12038.224556310819	15954.551036405934	173.968296288138	23.693767159790564	319.5592106727558	292.9910506487847	36.4005577291925	1888.3545870520634	59.2932442661971	1127.5710675256448	21.608859821703007	165.70579090972905	34.3286424491589	97.0316150319825	-142.33392589060873	17.372670932606393	777.4045543235578	669.2153824905597	190.11429776053694	2022-06-16 05:32:00
214	11890.730884309869	12116.221795341482	15716.230124728758	179.14622233135987	28.023729964929224	325.1220637604008	299.95786025582163	38.80338714241677	1882.1137006976867	58.476492006774414	1097.67584500867	21.12097548772814	160.4088027278653	33.555076133012975	97.37529268747309	-107.30323425454526	17.182692431118415	765.7488225735935	739.3162744169724	190.48332877122377	2022-06-16 05:42:00
