# Supplementary material for: Exploring online sensor parameters as proxies for polar organic chemicals—An innovative approach for combined sewer overflow monitoring
Source: PLoS One. 2025 Oct 13;20(10):e0333173. doi: 10.1371/journal.pone.0333173 (PMC12517529; doi:10.1371/journal.pone.0333173)
Supplement: S3 Tables — The tables in this zip file show the statistical measures (R2, RMSE, p-value, confidence intervals, etc.) of all models calculated for this manuscript and the predicted chemical concentrations. A ReadMe file explains further details about the content and structure of each table. (ZIP) [file pone.0333173.s003.zip › S3_Tables/S3_Table25_catchment_M_Flow_prediction.csv]

	Acesulfame_pred	Caffeine_pred	Cyclamate_pred	Candesartan_pred	Citalopram_pred	Diclofenac_pred	Hydrochlorothiazide_pred	1,3-Diphenylguanidine_pred	6PPD-Quinone_pred	HMMM_pred	Diuron_pred	Mecoprop_pred	4-&5-Methylbenzotriazole_pred	Benzotriazole_pred	DEET_pred	Time
0	31982.637443826738	79983.34877370822	56515.57364893326	528.7366757222394	97.3815396719259	1759.6472059967489	631.6111819070924	605.1277504678765	39.992217038489144	338.07991882504666	3316.1631147478092	162.19756786018132	1194.438574281836	2177.6841336610178	642.8646039422329	2023-06-21 09:37:00
1	29868.49298440083	82695.58197657196	53998.14369607679	499.05891542864583	92.76351291860885	1586.9120363763652	586.3747686945394	617.9647244706593	40.166025359495706	345.0489716808688	3296.733411877992	161.16647476283714	1192.696533124856	2175.2164639530874	646.4552727874106	2023-06-21 09:40:00
2	37228.490313628645	68393.8428100608	59358.55601294129	545.3320053253126	93.87359742407762	1925.8750773950198	654.5040003940438	865.1874389773575	42.28987214027822	488.16531396928167	2685.4889348010793	132.5172191776478	1167.433953147331	1973.4841084848576	562.4841859163243	2023-06-21 09:50:00
3	45632.076813906795	52924.79970868342	64535.23223276113	572.790426137607	91.29142096350336	2141.3200686228547	663.410289575665	1194.8745202521177	44.286659683966235	685.0989805975023	1708.4728830872084	88.30777221123878	1139.4036861595537	1599.1534858767363	345.93718295337567	2023-06-21 10:00:00
4	74936.0205647609	-13392.274172900128	77985.0476804057	616.5411968057815	61.26172505184786	2797.647534048724	689.6126965862892	2827.3548042939465	58.05429575899828	1632.003791179046	-2377.484402011426	-102.71596821260206	974.3266267773706	234.7018226336404	-240.67625349552145	2023-06-21 10:22:00
5	73513.4769729072	-14037.377626098809	74075.555195814	556.4369522306101	48.50597676188892	2479.5877281365874	587.1597679276589	3015.486525808986	59.57561476303556	1741.602962800202	-2861.014755626232	-125.1993590232061	955.7449814277916	69.22755802982738	-316.4522450833938	2023-06-21 10:30:00
6	63104.70921574338	2647.3129879195767	63712.416077688365	442.4981880959383	34.760107377481916	1766.4308358223286	409.154212040376	2897.9323991628034	58.57139236066689	1673.5100871202335	-2569.2711713243334	-111.53596558595956	967.7189442077429	165.8650214748959	-275.81516169546194	2023-06-21 10:40:00
7	39222.243501861056	39332.40545510773	39756.79013405155	183.9038251415218	2.255861457874005	176.52856077428885	22.88969344337147	2663.864815045934	57.130674249905184	1533.8610925133235	-1880.088354436961	-80.31434770475612	987.7757594404593	428.72147304185637	-124.95970994461459	2023-06-21 10:50:00
8	18073.937696194014	74514.26195496181	20609.109983079412	-9.37633472217442	-17.479122343478537	-1060.8361119712902	-259.8895827867261	2283.28330470114	54.33430791556697	1310.1012783169308	-847.4471170772088	-32.81089687325188	1023.4609916339655	798.9097887488251	63.523703887260126	2023-06-21 11:00:00
9	5333.328587918193	98859.89507046621	10747.063737594086	-101.06710897423193	-21.90646864581771	-1711.3583546614786	-401.5284323768601	1898.9257716692655	50.899397184036445	1088.5655083258534	77.09315312232059	10.7746760795753	1063.6373467964481	1095.7844497199676	177.43275081365573	2023-06-21 11:10:00
10	1087.1460411883309	108956.01579662142	9884.416171895922	-84.59431285461119	-12.923343775083026	-1675.0913118329029	-355.55009443203767	1585.376655302569	48.60461514334972	904.1509555389844	929.6084131076959	49.97634948701133	1092.9759467466658	1401.9123896663878	333.8517089248944	2023-06-21 11:20:00
11	3994.8286151545326	105090.40440013894	14433.366688311115	-18.264123668633374	-2.023333747945685	-1278.2615421054315	-231.11484869699734	1500.1451434430355	48.399519711542496	850.9755064626033	1242.4703927839446	63.64117863521673	1098.1151310092018	1537.8993941076214	428.77197311448253	2023-06-21 11:30:00
12	8872.04403218528	100388.57192118213	22186.603251981534	88.10377461881262	17.019562355650123	-675.0494617931779	-51.25143936335235	1322.2302062926237	47.09477117965034	746.3536577068126	1725.6961563023751	85.86615683378523	1114.7803825086748	1711.2710457697403	517.1976659839729	2023-06-21 11:40:00
13	12834.511425836303	95687.95063144682	28397.456105445657	176.30963971409483	32.000179614603155	-157.99956302795135	107.6356188848431	1196.7126885623666	46.51044791852951	670.0978925772911	2131.7423737269796	103.96137762017045	1124.2606620370466	1875.954436963213	621.6540224934652	2023-06-21 11:50:00
14	17499.98428098194	89273.05606804849	34735.73723733812	261.62011520665	45.42301872657657	352.78846179287734	258.92103739798836	1124.7424910302134	46.329536918280866	625.2523199838847	2394.4285291792175	115.44454901769251	1128.6525664875342	1989.8091024793093	700.8384487779349	2023-06-21 12:00:00
15	18300.030807506773	88066.45195704812	36390.13599103619	289.72908416966516	50.09548617184282	525.160008284194	318.07524718515197	1077.6532573503346	46.335496579772695	595.0058051344995	2590.3902180006353	123.85126504629517	1130.6840421297413	2079.9733631684576	768.2080429729976	2023-06-21 12:10:00
16	18964.345638480227	88584.97136902998	38957.61338046103	333.8734782149936	59.199596178936304	768.5515970488564	402.20908618932435	938.963162026741	45.482061901727576	512.2591473714651	2998.7889051881866	142.35234202273432	1142.5666350795473	2235.7494521470962	857.6209253695051	2023-06-21 12:20:00
17	21521.61588950135	85966.99767755979	42570.15620331428	379.9207983933625	67.2608203252596	1027.8380035558355	474.77018159959755	877.0061740163983	44.895980022299966	476.78406134620445	3141.5460806413284	149.1454386499572	1149.2622770883936	2279.522375540312	871.9292253914555	2023-06-21 12:30:00
18	25434.109743224937	78983.50819021315	45909.99711321891	413.08688113912694	69.99597365455492	1249.4456355210455	525.4747777000392	967.6038136311818	45.675286514252576	529.2234474864645	2917.7418265287706	138.65375823356663	1139.9977502345318	2205.7210140909374	841.2819648198492	2023-06-21 12:40:00
19	28620.984092011073	71175.78232900784	47878.97784082583	432.03697201482373	68.77700489803925	1418.8581526927567	567.9507702951574	1121.7422559382712	47.47413173764454	614.9999872326889	2628.6133799711433	124.20247949095778	1121.0320092405914	2139.7732559449587	848.3347234012836	2023-06-21 12:50:00
20	31424.633676645157	65691.72861732641	50827.597336519364	470.61931730221636	73.0057248663108	1677.4265612438696	644.2844280491895	1158.3637863884132	48.270257410142136	632.6965863389828	2631.365748671048	123.41878363359041	1114.0284145389717	2170.581720536651	896.1600013393854	2023-06-21 13:00:00
21	51277.90130471857	129371.07497262373	80636.35350533598	579.7587192390797	70.29851551359775	2065.3046830836583	775.7910045965245	1349.0668353068813	51.034629264075505	736.8616088119902	2381.9090632660373	3020.3166479122083	1698.181866412855	2274.2411846556406	1335.6227765846427	2023-10-14 08:44:00
22	55421.21757287014	150401.38710450102	88590.53492608631	628.3337853393527	84.34107362887448	2104.475664879933	780.0650963734483	1016.4123624379099	45.33227240849365	636.3299999633987	3139.279741061153	4179.584376874613	1989.3895351275496	2450.419445996733	1392.0443128999439	2023-10-14 08:54:00
23	70815.86113781092	204764.6487361656	115479.31906173704	778.5588818183874	121.09583547862621	2396.181522376425	825.6399542105612	391.3983450305295	35.27254852671203	410.3914473725772	4286.274010689722	6603.629818039932	2696.6555469862105	2683.745208909129	1435.9865882256258	2023-10-14 09:04:00
24	70683.85438270704	199852.0977770479	115441.0704461583	767.4130367815292	119.05837798459083	2353.1238515204795	782.1101866422437	566.5594801219158	39.121259029965245	415.4090843322788	3530.5375326888407	6311.259462666887	2750.3969069299947	2464.6419334161246	1326.0114566346479	2023-10-14 09:14:00
25	54745.08201512322	151661.03270432493	88946.42559360957	619.520505239962	86.98933952136258	1958.3780251778053	693.9958509664027	1040.8314521248212	46.81277101611599	583.5699749388054	2635.704785360789	4493.656118880761	2227.9084988934337	2278.928195985961	1287.163999658604	2023-10-14 09:24:00
26	57787.23033427267	156543.2443884511	93410.33017347252	642.9193810800784	90.12736740134926	2070.9842249473013	723.9004903318323	1052.4351519224674	47.09883971819369	582.1406357633382	2572.5172540907242	4485.981099637516	2239.082038575585	2259.7686866988183	1276.927560121415	2023-10-14 09:34:00
27	58885.89934621396	162279.0826088807	95055.77881036664	658.9301746825731	93.14442516639474	2127.724763593732	758.7825657810381	921.4105911095139	44.33993634696665	571.5901128431005	3087.1933056492253	4749.796511792454	2228.2566271047326	2405.742101538082	1347.8056405032357	2023-10-14 09:44:00
28	53085.52527090488	156760.83045378514	86808.57910410815	620.1183740483475	89.34914528819081	1905.5354740439225	708.3738477723573	788.9400763756494	41.62872403962635	556.4979341375524	3574.585853377079	5045.895182597509	2236.435478861469	2541.6593281838045	1412.0533303001664	2023-10-14 09:54:00
29	58582.53290625411	176819.143137909	96248.7769785925	676.002351328973	102.4999513619008	2028.6741649194546	740.3025585948994	530.3685383483789	37.165521925494886	480.0977723352621	4176.270512010353	5935.423503262595	2455.2588623116935	2683.197228378395	1458.8290144304226	2023-10-14 10:04:00
30	56775.84564841498	174569.44739868655	93446.27348840435	664.296512394937	100.68057414981342	1979.8492558973148	737.5418874084512	488.7451652532327	36.14554402631737	484.8753362158941	4400.325037269022	5965.274732381695	2416.6892567095474	2751.0021906122524	1494.9623342901048	2023-10-14 10:14:00
31	54217.35189839249	163635.06944796746	88473.98748183902	638.6791708175729	92.85142733116618	1971.6085213747401	752.8244005707184	618.0669797189912	37.99908129945618	544.5324554201547	4259.152264819968	5378.038876062754	2214.5658695861366	2736.7569783204954	1507.4922941201162	2023-10-14 10:24:00
32	58961.3174041615	174556.12563552824	95649.97398241481	680.3246588996799	99.62813023387048	2142.193909648754	806.3148479705173	538.6296704327888	36.51767821357603	527.3041807414156	4490.5038761182095	5609.878563565515	2254.812274857066	2796.699573162586	1532.3201568319334	2023-10-14 10:34:00
33	60435.74891416938	176386.08752213838	97639.0578803661	691.6777270993757	100.60896396986084	2211.3022092232322	829.536135601664	548.8440408365823	36.629077957500954	533.9983413358	4494.118774613893	5550.3396824820375	2230.281621495129	2800.8004913720793	1536.6301517125232	2023-10-14 10:44:00
34	60422.911673597875	174303.73339417554	97223.31170470105	689.9629630087261	98.97967229540802	2239.796108238267	843.6712322391616	588.4472591193953	37.18927511191336	552.6881570973073	4454.019048285018	5367.714527052587	2166.5663732881058	2797.546865276973	1541.1717600285065	2023-10-14 10:54:00
35	61832.97323766438	177069.4105620375	99357.35635792639	701.3958612496076	100.77475961982907	2288.051177088936	856.2960404539324	581.6006461395518	37.10758778612313	548.5985088954826	4454.556196179152	5404.985312870245	2181.2917228842725	2795.845786301237	1538.9484716070133	2023-10-14 11:04:00
36	64566.93477312592	183542.95629351516	103616.01031649543	724.9990556667631	104.9699081599448	2375.135306376499	879.6401772329195	539.4815141663694	36.4203781183858	533.8990629768141	4535.7718692317885	5564.8459729413225	2226.679106956133	2812.9571221482474	1542.7913776270984	2023-10-14 11:14:00
37	53527.136048210436	173709.01658861595	84501.59695624845	620.1676262210456	71.07193169824927	1778.0227854453615	742.170884962085	1129.9197153698333	45.54644808812009	692.6138644305911	274.3889021562909	5529.650912794124	1745.9704844523212	2377.8433032403555	1112.8607088583612	2023-10-20 13:00:00
38	53426.25397995458	174298.88337269006	84343.30486501369	618.2981961501144	69.72737906089083	1762.4721809879638	740.9354227863146	1140.5403120767132	45.791154949576026	698.5733476375317	273.3417886398654	5585.786179810384	1748.135010405997	2385.3888305724995	1111.2400704714858	2023-10-20 13:10:00
39	53283.3506813554	168090.16325031593	84102.32539994206	615.2867896823565	72.3725516648401	1791.341053497039	728.4379687786864	1180.974127679474	46.726420263623965	686.904023117615	300.38574364246756	5180.606822535774	1754.2130137671015	2287.0844835148473	1096.272568825151	2023-10-20 13:20:00
40	52301.14437311675	156095.41261232202	82627.49494955601	604.3713889897645	76.34044665922761	1816.7012329103882	699.9837168386357	1245.869399658448	48.227714540225094	666.1295121926432	345.63805919801575	4493.457400782601	1763.8393057366106	2121.7454825753575	1071.7263259818315	2023-10-20 13:30:00
41	50640.264124721	149060.31964483717	80220.4447858191	590.7788169567273	77.35042158954889	1788.651759299014	677.5044253691399	1255.6183120666701	48.4541518707108	654.4636648112337	360.1535674467823	4236.307647504669	1764.747568077576	2065.3139617733923	1065.8508533852043	2023-10-20 13:40:00
42	51525.529679717176	154826.00333444076	81447.20389817137	593.5166980677694	72.3600047254422	1761.707725186171	686.5808052710572	1300.757386856516	49.493929190214374	682.2691184444775	353.4662568937804	4519.505489163625	1774.1030142539994	2106.540976752045	1059.5971042920432	2023-10-20 13:50:00
43	50200.110873556114	157388.61554410052	79464.19292017008	576.9263105770059	63.67318970887004	1643.7055753980976	673.1205927638257	1356.0779782139853	50.76811834061638	717.471124802426	344.2547052129448	4886.842109168763	1785.6394617475798	2161.2257883924194	1052.2207767355255	2023-10-20 14:00:00
44	46230.31404035931	150003.60527974367	73708.91233468504	543.0776076207031	58.73510902373573	1497.5840254879276	631.3835728157792	1368.45619470185	51.05348808793687	722.8498338660838	344.44956662555364	4924.040289250275	1788.0635651955354	2164.2262942496764	1049.9306899618853	2023-10-20 14:10:00
45	45333.556472833676	150710.86038065003	72406.1559547282	534.9254009895618	55.655998808969116	1443.6875025831932	624.7644737107939	1370.54121677685	51.1005771184449	733.0046145447268	336.129295900899	5096.905996814065	1789.0540370810431	2198.9272345568515	1051.9131561655802	2023-10-20 14:20:00
46	46814.71915811728	161416.9107061047	74472.01831036643	540.3783749073444	47.18068148479392	1395.7981101008254	642.6270058781151	1432.0342239786532	52.51612851369006	779.7440749315701	319.0171408013682	5642.304685980911	1802.3566529631867	2287.8491762860667	1045.6623497239163	2023-10-20 14:30:00
47	48984.26076410938	176790.96505733626	77503.75385390554	548.839741265916	35.29986259442353	1330.7789556651642	668.9573285034044	1517.094909956595	54.474068905907785	845.6452335508911	294.219087593611	6419.219960753879	1820.8361815572007	2415.4669844764394	1037.3355425422449	2023-10-20 14:40:00
48	50646.69632614861	188955.33423553593	79813.60812359216	554.2730831557673	25.217125132462343	1271.8418667483093	688.3308591311156	1594.2574754181423	56.25068721446061	900.9126391212103	275.80103680152683	7042.6732961516245	1837.3156675993987	2514.543104241169	1028.6258947353376	2023-10-20 14:50:00
49	53346.748645170825	203705.55554863997	83601.85154661018	566.5114214915528	14.58336993243097	1234.056137107893	716.9208199590112	1691.7565187355121	58.496278140021786	963.7741541712003	258.8254856415008	7704.855368628661	1857.6995531195535	2613.954173688566	1015.835603381481	2023-10-20 15:00:00
50	56971.872825678816	225478.01268498786	88679.78345510323	582.0699556294542	-1.6307639784583898	1163.325908507908	757.0457610895692	1827.7359574522416	61.62754384945302	1057.1385560684248	230.00840492918041	8730.933755836202	1886.48677969142	2773.6491753762803	999.4550534575267	2023-10-20 15:10:00
51	60869.10946184199	248016.51847290504	94154.54018861434	600.0910877170123	-17.586101867043	1101.4989379780136	800.5953701131502	1960.3187528230555	64.6803537900754	1150.4331239295316	199.86791549405825	9772.133306926567	1914.6973256742408	2937.719638840059	984.0629591074469	2023-10-20 15:20:00
52	64319.36787048509	265659.6856434061	98951.17259404634	612.5463792585365	-32.52820816859162	1043.4242133882663	831.24138848842	2128.243315150572	68.55016859474523	1238.0362770515876	189.29386246475224	10540.389300902476	1948.5042085973782	3032.534410118138	956.742691112702	2023-10-20 15:30:00
53	67235.03187409628	280550.45824012836	102975.9451482998	620.9088182016956	-46.62004377427115	981.6688642654044	854.3061388832975	2297.2244332665323	72.44504702965207	1319.4358346136041	184.7539051311835	11191.803894995304	1982.0986306694638	3102.9712678718442	927.5209182337405	2023-10-20 15:40:00
54	69456.9841116526	292917.8500317987	106094.80641221494	631.0569096972622	-55.474380573312374	949.304487947672	878.2673442685673	2375.821974642695	74.25514253005556	1371.597053610456	169.72697207558122	11752.385247410071	1998.6243754694474	3188.605297807795	917.5907631625951	2023-10-20 15:50:00
55	70327.99978846993	298516.22416012455	107367.02456265205	638.6879096721407	-56.96087776926197	952.617354557754	893.4929142072597	2358.779785613311	73.86038634231221	1381.7771648764956	153.5762652957594	12017.941373359121	1996.3937848772912	3249.4930007853127	925.2466105961746	2023-10-20 16:00:00
56	70945.01155377802	309030.72430969356	108163.48696053302	635.3380428565747	-68.45565441720873	853.7532527454769	902.4749538120886	2436.6969091125393	75.65423789965564	1438.9066521164077	133.78446687221071	12671.298151040042	2013.1176086464477	3354.4244419964343	916.7902061599514	2023-10-20 16:10:00
57	72463.95127189081	322549.1494088704	110142.12920708786	630.0316125695655	-86.32200892093715	720.9250284461423	910.3611128478105	2628.385336911808	80.07242599322197	1531.957509176129	127.99048338394232	13423.091923212924	2051.271254038521	3436.962650787691	883.8242463673942	2023-10-20 16:20:00
58	74637.57891757032	332372.70611064695	113140.56177110865	636.2756959313352	-95.95058706607074	684.5658762340054	925.7050769630573	2758.018744311219	83.06097185187642	1588.7334773669018	129.6280981859495	13820.697415389775	2076.686267766603	3470.036301977967	859.955131076046	2023-10-20 16:30:00
59	76333.88301848585	339662.9859014454	115603.37315238209	650.478933922058	-96.83458864998715	714.322896336419	949.2332444519011	2743.7437828781585	82.73003837473487	1599.86559824074	113.74713539414347	14090.05830481695	2074.9818374569186	3530.6688549239716	867.0348897977831	2023-10-20 16:40:00
60	33339.60293465156	97146.35035397572	52176.94588803046	551.3108027933754	120.77491730065367	1985.9202018994138	575.4063988184627	514.3104107046747	34.25633614446173	220.1095784777226	3690.036974637992	3549.8629386599787	1855.8055452500075	2079.7567880554725	1231.87058568051	2023-10-24 10:00:00
61	33589.038332708966	96709.15673620644	52378.587892868	545.8274035723416	115.14545855157644	1987.6131911808134	594.1004743627725	617.0500681674093	36.23959669760998	276.0476207807378	3566.159929429448	3405.5599750079327	1813.5882365399675	2106.0368377132554	1263.9227579197254	2023-10-24 10:30:00
62	34647.52815461824	99631.5251593063	54484.48241171366	550.7332899269004	113.98597216660585	1992.9650638966486	596.7021382266615	689.8134389057323	38.26641691845822	281.7845769220985	3241.9845623772057	3355.1789897282906	1860.193183463417	2060.2099069928036	1259.8408914413417	2023-10-24 10:40:00
63	34939.52172155991	100114.23804367002	55425.47572422121	544.7470195603626	108.19795760913485	1964.3721940179466	599.7440065527699	824.509205774646	41.504631735110394	320.37751136264797	2837.1054559166496	3219.1323086241464	1883.3001064794817	2028.5815541125448	1274.3973884401398	2023-10-24 10:50:00
64	36710.83113685124	104860.82686142664	59457.009810406686	545.4502909631642	100.75715640694546	1936.3741409787062	602.888711491696	1067.5631473234243	47.84235665421555	363.0925249396969	1918.6136025333137	3014.821279504644	1985.7942131169957	1920.2991332997372	1279.3801799059552	2023-10-24 11:00:00
65	38716.54042932372	110895.87537999824	63876.53316563394	554.0289981653273	98.28577241885705	1926.0293544371725	597.8991994299889	1228.1353822462916	52.52765956839113	364.1780224756676	1122.4550857266404	2921.3450624336274	2114.7774682914087	1797.1547167940498	1261.2226592659822	2023-10-24 11:10:00
66	38871.706856884106	111767.27065674774	65559.21703652258	541.9933426887092	89.10733115166067	1841.2284303722972	583.0461135510159	1459.8237878247282	58.587723004795606	403.8774348634588	239.8074514217201	2728.145193170205	2214.7779792851297	1691.9991553593964	1265.1675707059685	2023-10-24 11:20:00
67	39039.26343662567	112571.88806789258	67709.12090131338	523.6907131603111	75.2908806315238	1724.686361242117	566.8181844247338	1794.992550648827	67.17581840641897	471.033481540464	-969.1904362707592	2433.780475810161	2337.481283683016	1558.3749714354499	1278.5623893317716	2023-10-24 11:30:00
68	35289.29064538203	103790.74744131078	63100.47006863824	485.76874132910484	65.31269357406154	1539.4159821896046	516.6006162343001	1911.8128789754437	70.22237469998673	491.54088661854894	-1410.8102463933556	2335.6164527668298	2386.7953860960133	1506.2869705545618	1280.9391592230681	2023-10-24 11:40:00
69	30341.122939829103	91220.07177516335	55652.52228820071	443.4785837977281	57.26764783383328	1370.641198830766	473.2966121732113	1916.1660782480703	69.95407677868673	513.0957549545155	-1282.1730674633736	2300.1596026731077	2341.6856376292562	1543.8894384464857	1297.46275588366	2023-10-24 11:50:00
70	24338.438594192223	75887.87437395583	46195.38419207209	396.5792029489139	50.65269450616893	1193.110958127877	424.67371062671975	1846.6723146873555	67.71659475396895	524.0463880797288	-857.9043755228649	2323.1477311661274	2260.07477464797	1618.906314382495	1314.3489590161848	2023-10-24 12:00:00
71	16764.523413278235	56808.99035211746	34541.110867647105	336.4283132025266	41.73176913693521	954.849310596609	357.6960955108701	1780.944030861041	65.59049099624046	534.9404660513865	-452.878236084287	2344.0692400847074	2181.6738055681353	1690.8794247206324	1330.7445321388423	2023-10-24 12:10:00
72	13115.405347508364	47303.07629722665	28439.744523233938	310.5355009668501	39.51310733588491	867.6209595074283	333.0732183312024	1691.283351867487	62.94351315703888	536.0107781385314	3.3819941824967827	2393.7006287855675	2105.8662971472777	1762.8296226936009	1342.2085898736777	2023-10-24 12:20:00
73	13721.158107238807	48809.80828421755	29184.20457921049	317.463920871729	41.74895913014029	899.0830237473419	339.9166393371539	1661.025898821541	62.216659172372715	527.3107203167037	94.11787391690132	2424.308521639079	2100.7450170147067	1769.8760564279155	1338.9144041784307	2023-10-24 12:30:00
74	15287.653144688447	52297.72853953275	30988.2129537813	333.14623921396174	45.71354251526395	981.5712260519249	364.2670832427607	1610.9464659903297	60.81118828080666	523.9345718699988	321.22582606706646	2458.1079219895673	2067.3767914233367	1802.5050008196868	1342.1761661060254	2023-10-24 12:40:00
75	15757.326618201841	52342.88321229693	30796.203949637915	337.7013083257352	46.304037826839476	1038.6691959304471	390.6778745609878	1576.6345935733461	59.34828325267975	548.8439857254634	666.8091884092705	2439.629245912649	1983.0433345481488	1876.6375175297044	1365.9304028865454	2023-10-24 12:50:00
76	16626.88001671272	53464.68032647786	31244.043876044627	345.76293742713597	47.638886260943536	1107.8859026103883	419.47010747812965	1541.8164704350393	57.937211405997914	570.1232829497849	989.5927449518326	2426.9922253971527	1906.492651644815	1944.2603790383419	1386.8749852931637	2023-10-24 13:00:00
77	16102.34496089675	51782.00721149548	29813.718407879554	345.9236042186865	49.97296201436495	1127.4158541385636	424.0469284203093	1457.7091974246468	55.602637567000656	563.0437848666115	1361.1799693123135	2485.9130950672807	1853.6338852739837	1996.3794268777692	1391.2389628608184	2023-10-24 13:10:00
78	16918.08640834724	53932.33512466168	30498.84752276953	360.2338063915404	56.64581794714968	1193.44282826581	433.568504234338	1337.0572551802898	52.69785810078341	528.702912989208	1725.4378561510962	2607.426019102788	1832.4207869236488	2025.144204008191	1378.3805947494611	2023-10-24 13:20:00
79	18821.184647499336	59082.82489011972	32904.05472350199	384.9807136490399	66.03059693464911	1295.0289064568178	448.6509889620828	1201.6603518239945	49.641054005199834	479.1133060944676	2057.0830201222852	2760.692768211289	1833.5715217787665	2036.4038176452204	1355.214261343428	2023-10-24 13:30:00
80	20213.33244268605	62542.41828344733	34516.743717078905	402.0746187988923	72.01448620170015	1373.9496830431722	465.058597945924	1112.645680640957	47.482813609790895	454.6022176567567	2331.582551661111	2849.0809237746344	1816.0581053174192	2059.194940504126	1346.3797232773472	2023-10-24 13:40:00
81	21033.44240842032	63815.14039238781	35100.73262708224	409.65625563149956	73.36336933012149	1431.990321353367	488.0849971090794	1084.828458742033	46.39743205517746	469.3178335613866	2573.517013662825	2842.4797523077596	1760.0593593450158	2108.874729131321	1361.3066419388674	2023-10-24 13:50:00
82	21901.035244586194	65159.970711166505	35904.75768841826	415.38772602134554	73.13371969100035	1480.7202168767626	511.2653166559753	1093.3068259745005	46.194172265828186	493.9133119995122	2702.7257008279907	2800.0135689513754	1711.4602203450122	2149.043707879263	1379.7453215044598	2023-10-24 14:00:00
83	23271.135580611182	68311.68931865809	37695.44933996099	427.42310742885843	75.43512880648666	1540.1720697608757	529.7363490292105	1079.5594425858599	45.77138800181676	494.9993626627247	2779.116658730924	2806.2132994541644	1697.7550609947302	2161.8291186206416	1382.2318645012401	2023-10-24 14:10:00
84	24188.52174736261	70194.24028960709	38773.50560760303	434.8878738114372	76.43456475948301	1584.232045602088	546.1578957862368	1075.2503063109825	45.48299087269831	503.82729710822787	2862.2940377570535	2795.175163790127	1674.2935294170402	2181.979807184166	1389.720650402844	2023-10-24 14:20:00
85	24499.62275020391	70035.53463695874	38904.04438747154	433.0417189061377	73.2150495689433	1601.2756493081442	564.6988980302814	1129.0323285964705	46.31752406311355	544.1992027808847	2874.838526420684	2702.6744546689224	1627.1524170645798	2216.828933256542	1415.2655531197006	2023-10-24 14:30:00
