# Supplementary material for: Exploring online sensor parameters as proxies for polar organic chemicals—An innovative approach for combined sewer overflow monitoring
Source: PLoS One. 2025 Oct 13;20(10):e0333173. doi: 10.1371/journal.pone.0333173 (PMC12517529; doi:10.1371/journal.pone.0333173)
Supplement: S3 Tables — The tables in this zip file show the statistical measures (R2, RMSE, p-value, confidence intervals, etc.) of all models calculated for this manuscript and the predicted chemical concentrations. A ReadMe file explains further details about the content and structure of each table. (ZIP) [file pone.0333173.s003.zip › S3_Tables/S3_Table26_catchment_L_Flow_prediction.csv]

	Acesulfame_pred	Caffeine_pred	Cyclamate_pred	Candesartan_pred	Citalopram_pred	Diclofenac_pred	Hydrochlorothiazide_pred	Triclosan_pred	1,3-Diphenylguanidine_pred	6PPD-Quinone_pred	HMMM_pred	2,4-D_pred	Diuron_pred	MCPA_pred	Mecoprop_pred	OIT_pred	4-&5-Methylbenzotriazole_pred	Benzotriazole_pred	DEET_pred	Time
0	15502.828457544452	26259.425600059687	19310.011212568366	224.67868920284116	53.85450658463561	840.2096519473344	394.5643281126439	45.48522204252019	857.7512177796261	32.00294767301264	416.8425342544606	106.35317429373993	36.882856421918945	108.75174104174135	504.11333134514905	10.021533279660874	862.6561095358832	4198.703844479356	1327.647221270543	2022-08-19 04:08:00
1	15577.631610387394	26129.788736903924	19393.596025312872	225.01007853241373	54.13945023493008	851.9977760262208	397.0821156510378	45.124409994133934	855.9835802406524	31.659071418270003	404.21719092056446	108.7808745907505	37.01012493262189	111.12417484322299	512.0771389671576	9.985043118835693	874.8299951411276	4258.679303869736	1351.131915059394	2022-08-19 04:18:00
2	10272.533284563171	17274.18200226201	12673.508567429719	145.74206287751286	37.695392467562144	504.5597086320008	256.46569108987535	35.17373894556674	618.1642505362006	29.347223282733808	392.053473015927	55.301891545068855	35.378848475783116	66.55919838736548	357.88062742980196	9.228274044624845	568.9885738218545	2445.994334984115	752.4250700189177	2022-08-19 04:28:00
3	7050.9771158112635	11670.012248356681	8639.888370441793	96.79259022977106	27.791676306172363	313.16624466944495	172.253626030983	28.79958194333777	505.7234087756178	28.82072966058024	408.04039732303954	25.117645473856157	34.36584785194642	40.800230608145796	269.1783288009167	8.924000325783526	399.3329318264782	1461.584326161489	420.91282449121513	2022-08-19 04:38:00
4	7045.157484276278	11726.347064283924	8696.285155060072	96.78877230573389	27.79693319180369	325.33386269921937	172.7082324136116	29.040713169376637	545.7109194695399	30.207539652111308	448.38151525766534	25.478391249229958	34.214269661437314	40.03341840670703	267.2733419010972	9.145542952449125	406.62000738009476	1541.9783681875788	436.2366330271882	2022-08-19 04:48:00
5	7322.876369587379	11538.27051794015	9034.99283251362	98.89421648414933	28.803128983146486	364.81646030789875	181.63006450341663	28.30959281456601	554.9690926451913	29.693839070246725	425.69160148926494	32.78100286365077	34.535360697291615	46.764451754886466	290.11041324339794	9.11796717043291	445.2232139058938	1748.2716149350058	511.1647829875992	2022-08-19 04:58:00
6	7438.674055441603	11628.807004007735	9148.401581703125	100.3641073067678	29.16597685185222	368.4068953420002	184.56208405938537	28.26680597943948	539.7006568518332	28.98191293759251	403.2896020100852	34.22063035932615	34.6710643333084	48.56676652949085	295.9240654809928	9.016142690878008	450.50694729176416	1758.5828055608035	520.910283373473	2022-08-19 05:08:00
7	6102.186656095724	8853.864550408834	7506.673404754096	78.56458363620453	25.182500936936755	313.2936465555548	151.20355869286522	24.83938282006687	516.8640554009671	29.18853259384005	418.56717126435433	25.378712521554974	34.33153972680452	40.7402501007968	269.1653298954584	8.983968653641123	402.1841961530946	1488.1566098448402	426.76967814099044	2022-08-19 05:18:00
8	5033.803409210774	6705.467143043088	6167.529507814463	61.413268200837024	21.965389620729184	260.3213349044422	124.0236553509427	22.177346706841718	480.94854685426844	28.824316573557326	416.15158305434215	17.432721995535303	34.0916186243743	34.134844576375485	246.29907092043413	8.868256515395155	356.66287107337826	1217.7951124772517	337.64237262292863	2022-08-19 05:28:00
9	4961.085584677792	6608.441705793819	6080.1801216227905	60.394650273843354	21.73715809416869	255.76978040390838	122.09037671086264	22.096320979023915	480.541268562205	28.907064292716314	419.4576217797148	16.59130801521934	34.0518289066433	33.3409490795018	243.6171616382935	8.875152408464539	352.3047250498955	1195.1969624923606	329.2029678514423	2022-08-19 05:38:00
10	4414.565474743122	5702.28532627516	5362.335534003476	52.298867325048434	20.02611983304689	213.72912269344351	107.27425592657642	21.0315359929051	439.6532171257454	28.12998430132413	402.80115889286117	10.679495316140162	33.933335341835416	28.820509164724115	227.6916983295216	8.709177358277445	316.5087499624626	968.8885124261647	258.7270344228946	2022-08-19 05:48:00
11	4289.121314859356	5465.101613197228	5191.174717615042	50.36058608144873	19.63635625846861	203.66583176167217	103.87206277975463	20.71941187811184	426.41285072532946	27.799985372906832	394.4006679251761	9.442820880532224	33.92840149100816	28.005239205584303	224.71993822579407	8.64802755841845	308.38277558173945	913.2236789195913	242.60630994152712	2022-08-19 05:58:00
12	4632.886490233628	5887.918272819501	5621.775035114006	55.02697003198432	20.734491027056393	230.6850724836204	113.3231504180228	21.07040391286804	439.9184781973263	27.76402732447579	388.6743274152941	13.926186745490782	34.092401516800244	31.920172073610843	238.1403792465876	8.675202912508324	333.1473670468097	1053.7661851341793	290.9073762228031	2022-08-19 06:08:00
13	3908.055138926946	4458.456848992741	4676.18292326745	43.553753605416944	18.522697800611738	184.96555874777573	94.35375238358529	19.24293229486754	391.62905558614466	26.745777963990804	365.14646230500693	7.813404058861693	33.99534258685936	27.413236578040426	222.13478664903346	8.469688205220786	295.3163633928323	809.0885719594125	216.26820813022982	2022-08-19 06:18:00
14	3400.5037011797685	3643.4939704470344	4042.8043968314196	36.05355186635222	16.947676895949996	152.76697839721498	80.93268104663332	18.370773760939798	374.72508965173665	26.744894573547867	370.55295159756406	2.598760541733384	33.80965629000086	22.89298770015023	206.6170760192506	8.4313393455694	266.3497406859117	643.4992621141018	159.73732210522667	2022-08-19 06:28:00
15	3372.0498056596443	3425.8273829115824	3985.856613463562	35.12933713937167	16.88678657111076	152.3452657990822	80.37119966508408	17.955409591458697	361.4347331790027	26.195664191166912	353.7568240112041	3.2425236303283214	33.89771381369992	23.87866120240767	209.7126674515357	8.349363814856991	267.8329031675114	636.6327431365626	162.195125551807	2022-08-19 06:38:00
16	3831.175174465261	3981.1911103276834	4521.528993743377	41.410314297609716	18.33161704947132	179.4944956986601	92.53420993354007	18.32759403357003	354.3368640134918	25.30586516617717	321.9003712147369	8.74457092170212	34.19924624860702	29.34143564383305	227.9987663926704	8.249229903441227	295.0025408332308	767.0680455530205	214.5109199128558	2022-08-19 06:48:00
17	3641.1597603408845	3594.6101213334696	4247.7721469776225	38.41635685492133	17.738825407999073	161.85932508826988	87.27488014545531	17.774391215662916	325.23164838378307	24.483510589648972	299.714564660997	6.864455752858817	34.22976498986479	28.351598450118047	224.1695176263072	8.105650126391113	281.4269998707198	666.5001764893227	187.3635625345105	2022-08-19 06:58:00
18	4552.12308816726	4876.393593679402	5367.097145733856	51.337816101543524	20.59763121048013	222.30188587731016	111.62654271696442	18.96440075843793	345.834509706126	24.01514000688755	275.11274223774853	17.27986917253378	34.65638646748158	37.74604850997298	256.1734210779564	8.108037933384333	337.4920769243947	973.8666831284725	296.405690552755	2022-08-19 07:08:00
19	3586.1922271145268	3080.6086888423997	4114.793057259529	36.3795128985264	17.629211515443032	159.13319971774843	86.15509233259877	16.750058151792224	285.61510442568533	22.8839151756805	251.08965785119562	8.458452860864043	34.476217667046754	30.978756649476168	232.34915568151519	7.86484369481766	284.1863270486426	637.5838137384985	191.476758837151	2022-08-19 07:18:00
20	4390.424106536859	4593.770225859997	5174.674484364903	48.856727182993495	20.106961919722252	215.10902158213355	107.52650953182763	18.66206835338701	346.61834511810184	24.200946503066092	281.98971019952114	15.915198718927172	34.58573433586237	36.41827912720413	251.71286525121013	8.127366939087382	330.6202807284333	939.7804043333367	283.14267940569334	2022-08-19 07:28:00
21	5123.382620306231	6201.639892528945	6178.97043246443	60.878872878090164	22.33464354394252	266.5964152367802	126.87054641705811	20.911880403500675	424.91518593476667	26.3402858460139	338.8752412043923	21.603401670159315	34.53474079172651	39.6844000047945	264.0469371889824	8.506727683612086	370.3641624024175	1226.711325589216	362.406303704297	2022-08-19 07:38:00
22	5963.063817251248	7987.247769964479	7344.491996005159	74.44262335481153	24.90908423641818	331.2211909458713	149.36429236692624	23.41328336645426	524.6476160912412	29.078419676152663	411.8371651237012	28.73559305462618	34.464196914169335	43.73628076773679	279.3924431107034	8.991184991799509	420.4095322252891	1589.2510074427971	462.25001783424796	2022-08-19 07:48:00
23	8030.132933776131	12766.447970809257	10275.057707908283	108.92935451273357	31.1938011035311	490.417478875645	204.47859009367113	30.41546048559706	806.3527328281534	37.331262938284226	637.8276085939997	44.39572553894283	34.04362528743492	50.888678299228786	308.2738324799527	10.408591900653127	538.8306587636262	2496.670556771946	699.9179431865155	2022-08-19 08:07:00
24	8486.99691120083	14156.139370111741	10990.059573946204	117.47705226556138	32.54538711825029	528.9803577045775	216.60586098123338	32.725066221836585	908.9907075646574	40.765811392487706	736.5752500954814	46.40305975016281	33.7079169488548	49.95533778268435	306.87117284972965	10.96542239365161	563.0646378860653	2731.135697900956	749.9428114329721	2022-08-19 08:17:00
25	9417.650714097792	16476.56236544341	12349.25788098365	133.46084227689965	35.35947922893535	603.7128731860472	241.46287777129874	36.274675066583505	1059.9135883895037	45.41789361194398	866.4985843606282	52.79839909552888	33.38418720920002	51.87846959835474	315.9128658490604	11.74658537948955	616.3090594244264	3165.4301419947074	857.5514152357525	2022-08-19 08:27:00
26	9942.452957411824	18179.085683630277	13190.43845453329	143.5774890058488	36.89916309958227	648.7147558893272	255.35695851271595	39.16724711325809	1189.6655779924345	49.84265050697641	994.5132926635497	54.61911471024504	32.92442299053778	50.01250475611596	311.8280062388794	12.458346693419047	643.2789766855907	3443.19652439126	913.7029321014154	2022-08-19 08:37:00
27	14512.17687892919	26252.09507321525	19061.57213014441	213.10708905633678	51.00939624169384	950.7944058212478	376.32049507744875	48.74100602428946	1443.7747768340323	53.82976653992313	1065.7128799259517	98.64319225651514	34.02020039451148	85.07624814020272	434.28703565326487	13.410267147495718	902.9881806718356	5039.00533064983	1423.7118269378225	2022-08-19 08:47:00
28	15739.931959397769	28403.604693275363	20632.39851517682	231.74526555561738	54.80052014056204	1031.0585347773135	408.78529851845605	51.26713605808345	1507.9779818477455	54.75177661764431	1080.426422282363	110.50461541189912	34.33348687347305	94.64199708235537	467.6082010902318	13.642713277874913	972.3817272841189	5461.396450660246	1559.870762326314	2022-08-19 08:51:00
29	15475.33397732627	28273.387712252577	20361.19502283832	228.65405789096408	53.94602765705139	1017.1453545307268	401.734933953334	51.484924211442355	1534.543909551864	56.16453257490272	1126.0826766469172	106.49454290283364	34.02310569390436	90.06562127113443	452.63923684986366	13.836324878969679	955.4911813122894	5404.323225370115	1528.0310528946593	2022-08-19 09:01:00
30	12876.154342634234	24148.998687563042	17100.688926395564	190.4349175032617	45.85844645450353	846.4256160509235	332.66744844605165	47.07685162617159	1436.7424651354322	55.82691686434862	1144.6051327703008	79.19957934582018	33.090651637754775	66.66454036513647	372.1302257509715	13.583035093429976	802.6028187246279	4521.026694076532	1229.3913790914655	2022-08-19 09:11:00
31	15027.155104670619	27738.61559777722	19811.520745433416	222.5993727629422	52.5176098630869	984.0625162925722	389.51361443642827	51.08178087462018	1524.295570357297	56.46901842737023	1141.063873931128	100.69528926803218	33.78038351197483	84.80081738455112	434.72575421988256	13.841893020896071	924.4408916885852	5235.355386255166	1467.6765525376486	2022-08-19 09:21:00
32	17402.64416193797	31906.805448093597	22833.077756776616	258.71329351060683	59.84070573578861	1134.9851942823252	452.0954060827808	55.94404863453775	1637.1481900939862	57.88000818338918	1158.8817912449767	123.35775684727807	34.42052002958802	103.3500935562318	499.1423024861309	14.230664382654885	1055.6886696292022	6024.947574538555	1724.936682797119	2022-08-19 09:31:00
33	16067.744900598049	30189.32360992155	21143.016179932165	240.38841300712016	55.58330825266446	1028.6615578987778	415.37423888731115	54.402847892376656	1573.8163752931187	57.59696400788232	1168.4043812708824	106.2398563706112	33.844191205323256	88.72973387530669	448.8046387539223	14.060559089559954	959.5338196272892	5467.447550817614	1537.0594109998626	2022-08-19 09:38:00
34	13168.797155736476	25484.55754617497	17455.39707709133	197.53023303191847	46.55650263201474	830.1397946334062	337.99027407153625	49.18707129890949	1432.9113710649399	56.07928514477169	1155.5212922315004	75.83356377926566	32.940802066417106	63.54985064944509	361.5703857534911	13.59820594316613	784.8687037298305	4426.714155267325	1194.9827923729058	2022-08-19 09:48:00
35	9803.828109299788	19525.81105136645	13209.244449623402	146.13331951511822	36.216555523151186	626.3922402485416	249.90199616407943	42.26538734024563	1295.2195335041438	54.77216948833987	1149.683207523245	44.59902187532447	31.982937440625847	37.48798681576159	271.4188784534597	13.16302003064152	606.4055077636137	3370.1545589849757	845.6613962164802	2022-08-19 09:58:00
36	12948.100719278442	25120.53326628609	17239.61435618125	194.1198156702607	45.910229024547256	830.5441111751772	332.91240736695977	48.909171893667775	1463.7622926624435	57.33887174071279	1193.9214823197299	74.47187622432057	32.742940398938686	61.38877895171839	354.8124169264513	13.78704630885609	782.104321460298	4446.102806331963	1190.5893970231807	2022-08-19 10:08:00
37	13731.054393447459	26696.72636665833	18211.173476657234	206.71408508219946	48.26146156053641	866.9858093030269	352.705652556849	50.84365370345432	1483.790644939796	57.39839842678538	1189.7595319898173	80.14462383325548	32.93799514482973	66.26053896925328	371.5675626780801	13.838008328169886	813.8387702885445	4629.150506347651	1252.5684956027796	2022-08-19 10:18:00
38	14219.263231079629	26963.655620435435	18745.31113551131	212.43534338395125	49.852357445170405	899.6064963565476	366.0582899186203	50.55959793316103	1456.1357803086985	55.52231501323621	1126.6762592416426	87.82506969500639	33.4340827508712	74.37969540578081	398.45528723006123	13.598157415287487	849.3501960025176	4779.711193443259	1320.3796397409674	2022-08-19 10:28:00
39	6648.162663033549	13735.385102766251	9098.659515131261	97.54598939091431	26.48907649171432	412.60945445563505	166.24824567210862	35.13603549435536	1085.5079787602676	50.707781717345284	1061.2298001551953	14.959312826170844	31.40881852204629	14.955203788474023	191.93598223065942	12.304301750944019	426.2958085772427	2227.154192634899	490.93449768903747	2022-08-19 10:38:00
40	4619.605795820869	10192.99595758566	6595.142200948238	66.60807321158478	20.278225535524967	301.16798475412486	113.70408664663762	31.16978390855083	1038.0756566715272	51.14085301720422	1093.1120313959418	-3.4394862974123726	30.70194464498543	-1.3331188168604626	136.24807057491716	12.23784525796936	325.7547999207784	1664.5902870070875	295.0667298289527	2022-08-19 10:48:00
41	5207.796432328072	11839.45476846175	7399.192245232745	77.39089888303027	21.980965184787266	328.7191339181511	128.2634769275171	33.641409913452975	1096.8739387575943	53.01278355012889	1146.0127423391104	-1.4626233867873566	30.550426922152802	-1.0764508729680529	138.1109516564702	12.54780296776651	343.8663329973979	1820.4065212552525	331.9008560624568	2022-08-19 10:58:00
42	4404.784522209615	10688.805888337265	6406.2935433307575	65.9470649561271	19.462033546685262	274.7515502853545	106.77602143189301	32.54090995699211	1074.9026714799634	53.28236354006586	1163.4275465875926	-10.581678039915118	30.19356321524896	-9.192248173190535	110.39218514577192	12.523536153874913	294.24416795102434	1544.3121820969002	235.27442138134234	2022-08-19 11:08:00
43	6593.714610911826	14488.419609248202	9192.65943433371	99.08962404978939	26.220993641069697	415.85989889292193	164.5777364302263	36.94799132212251	1180.5668527980984	54.604657049487486	1180.1557959961792	10.627037500641677	30.792420942830873	8.16571535783038	170.6726401846372	12.887655242158514	417.07958129099177	2283.3438825495814	476.04677324311433	2022-08-19 11:18:00
44	2987.471046103852	7678.652859748077	4677.695780797541	42.59042679573827	15.261069201811651	221.75055731413931	71.73062829747892	28.80432615622565	1059.1590426257967	53.728026044734406	1185.5941804801387	-19.299512192698614	29.830116750864732	-17.09727169708441	83.4893203831482	12.530002744259738	247.52130069913756	1289.708582905785	144.4461478871067	2022-08-19 11:28:00
45	4063.129212925567	9511.598762132462	6116.562531034324	58.62993918766912	18.632930216906146	308.7706988324078	101.0805001113423	31.045181292961153	1155.8715709271082	55.83646425276578	1235.3671433157433	-7.654769097359747	29.995010949047774	-8.64295744983906	113.61737280402554	12.948131481563474	320.2313678353155	1764.2011658395065	288.0207849532733	2022-08-19 11:38:00
46	3569.386844604287	8901.402653841016	5535.395859190445	51.84436564032518	17.079102426380658	278.8566634522441	87.97193909379553	30.610324993043015	1160.3429120748929	56.67790700507689	1266.2135304471303	-13.550073624351057	29.685200764815562	-14.409030762479404	94.26473857881115	13.037751130257083	290.6932686094053	1618.877511040965	231.04434205481698	2022-08-19 11:48:00
47	3727.1973182647744	9080.017917512052	5753.383241895124	53.896989074097405	17.599232403953025	296.6240241490674	92.60103990401979	30.783038400536242	1179.654335187984	57.083972847518595	1275.578731422267	-11.095632573572743	29.724502981673545	-12.597208958300598	100.69738736120348	13.119830598636662	305.8727787949788	1716.9833443316245	260.99096387686836	2022-08-19 11:59:00
48	5438.892076021337	12219.181252509252	7922.3086452259595	80.36704267055313	22.839012524183985	398.3414966638113	137.23481971305296	34.52525578123372	1254.5851943194402	57.99884511580578	1286.565806352578	4.141700819002892	30.158915113253396	-0.09909256063588145	144.0811290372742	13.375886483831488	393.98966718931524	2246.1921281398004	433.68400168191124	2022-08-19 12:09:00
49	4479.378685853368	10231.056926001887	6701.888305153447	64.8123857717672	19.95272738218624	348.78345229692354	112.76163599446875	31.98860938242518	1211.4543277875991	57.26322678569554	1272.2220215213438	-2.821557771770074	29.99804386366084	-5.563379924096353	124.93734327521406	13.208751606077522	352.51169340513	1988.5653709378475	352.15225617726924	2022-08-19 12:19:00
50	948.9635203299549	4669.173318282097	2240.9337088253524	13.091871434083828	8.938411352491116	107.7934945528782	18.446005703576247	26.012135814850712	1057.6586628628093	56.14185688189562	1278.693711313088	-40.63749110534013	28.783669252719427	-37.47570350456181	14.799619770084291	12.754660467065188	138.2016739689177	732.3051302671042	-66.9787851229471	2022-08-19 12:29:00
51	1083.518309493982	5008.707360865425	2477.3421507612547	15.336417213683092	9.368620049850051	127.84337394634235	22.519230809765872	26.612906829446118	1104.9550376105099	57.66322340264452	1321.8453595368592	-39.182382176902934	28.655127732943143	-37.398482365075495	15.862627835727608	13.005460765766836	152.0797073199817	854.1302362723677	-38.68532544464233	2022-08-19 12:49:00
52	1480.3578544203774	6112.841456041939	3035.2449060104045	22.559435978254214	10.528392983769379	150.31566204853812	32.54933675359621	28.29878366193153	1154.5423162443258	59.24987403870807	1366.7645979353756	-37.58409266410746	28.523946955052203	-37.24794871458897	17.211545295255974	13.267614887219588	167.00171350394112	983.7462223697457	-8.302581209266009	2022-08-19 12:59:00
53	966.6233556699372	5224.329420072401	2399.9180627918395	14.754297297207813	8.952666774575889	121.46311117537914	19.203673406989765	27.30788543602874	1141.625370824895	59.33650715394313	1374.2458360524797	-42.323822606275655	28.344804572642772	-41.42458961008259	2.9192829099943083	13.246559812325897	141.0062804698598	837.584298668587	-58.96542146524871	2022-08-19 13:09:00
54	3049.9335060643243	8881.290018595168	5200.395277800286	46.13178089100063	15.46639696562383	289.2308286002394	75.93376598261466	31.876589291925374	1336.854577632339	63.76967055006682	1481.5098612434667	-20.347383266677525	28.60216611405724	-25.822702066839156	58.803005259603424	14.107335710494686	279.95747057181757	1755.6373010811285	215.73126693074983	2022-08-19 13:38:00
55	1941.9932179870557	6872.457408729701	3782.3929146525916	29.099659785478707	12.060788048317718	219.20563055483944	46.80910994092392	29.46947004236374	1279.150300275117	62.89078482580078	1466.3593444246335	-30.573971654293075	28.342013531778562	-34.00466955477572	30.254744437710997	13.893675467186887	219.80844312558088	1387.2898768752466	97.64787860875549	2022-08-19 13:41:00
56	2912.3018804219137	8520.56302964669	4996.0845039373635	43.71874257742019	15.052350844277072	278.0580100185738	72.26356432544344	31.31198491537178	1312.5626564363592	63.00197442895589	1459.872139340946	-21.21316559231525	28.662343493024807	-25.975692778459063	57.875175529310354	13.979815783369093	272.22398914904966	1689.9879049139392	200.02851346040143	2022-08-19 13:44:00
57	1985.041901521603	7086.457388938077	3815.112076535799	30.237767310490597	12.147497307756353	211.5707117120195	47.306755190237936	29.773873447376396	1266.0052991001708	62.5245901276312	1456.5393599756399	-31.468168422900476	28.353573374644476	-34.49484510242797	28.37999444927118	13.8293218378454	213.4467664752367	1340.6980459519568	84.9415134868982	2022-08-19 13:47:00
58	4057.645722122521	10379.139020534318	6442.756161808262	60.671235262414086	18.612547232058375	354.0819823116112	102.71162728528054	33.35167610381459	1361.6693419935223	63.383584812786296	1458.7096769190375	-9.342338813439255	29.040039048334606	-15.981114887308365	92.3850110323101	14.127032090110129	339.6109714802526	2085.8129647525143	331.8418524128567	2022-08-19 13:50:00
59	1911.9476660042892	6580.679791441107	3726.5768163475077	27.918415151898046	12.013693465494185	222.09393712894348	46.43285603977972	28.923020887622876	1268.3687275319207	62.368506473964004	1449.7899147409416	-29.38822631518326	28.446185540979464	-32.570094921227906	34.90547298209026	13.819925430334445	224.40457298470983	1398.9691150787667	106.2022624052629	2022-08-19 13:53:00
60	5183.721742608737	12243.031789043616	7864.957808117266	77.45502128867145	22.104162809165643	427.42724811889406	132.5492012735615	35.42560200414975	1409.5743502944497	63.77599737177371	1458.3484334710838	2.063828182667123	29.399898582651417	-6.397791822934948	125.48874399195597	14.27254873665767	404.4582866580863	2467.423819931741	458.70745997204585	2022-08-19 13:56:00
61	4236.423061882142	10428.136745907981	6654.901919040898	62.57856077855354	19.21666703803558	371.7488473507133	107.93330161548784	33.18912718033072	1362.5112170526454	63.02105184711482	1444.5286440045975	-5.947119568833614	29.203991100547775	-12.755348337122939	103.26838016360648	14.094686415733998	357.0875888202172	2175.5760550834448	365.66032670580785	2022-08-19 13:59:00
62	7242.794310498553	15406.987746897805	10454.0227130335	107.39172038314138	28.539186632150987	567.9731078962488	187.61242815293792	38.73540529987915	1491.7669294014777	64.11601231274125	1444.941601933714	24.515866819929045	30.159520983915534	12.802753499156552	191.57928760153368	14.490731509216923	530.4571379759253	3197.094901264261	704.872471128414	2022-08-19 14:02:00
63	5137.7555230479775	11811.886564492432	7767.318316587738	75.72060129682993	22.021068723935926	428.3913116623296	131.78287195470625	34.59372052473856	1385.1279762931072	62.72543744364879	1425.9071757439424	3.5964940706433026	29.579068142633623	-4.251204778387603	132.30661903921646	14.11795474399847	408.968661331309	2463.8543170473113	466.6744617867362	2022-08-19 14:05:00
64	6578.949730348762	14428.885641964305	9555.70673754284	97.9997762946677	26.41592951840051	506.11154017095936	168.96794152292858	37.619776627306166	1424.268544210916	62.679761340636844	1411.5575945104983	16.08351584490663	30.029380378748122	6.610218209415734	169.56808493156723	14.202241604145426	478.1502641745119	2857.9998034195464	601.6503890710994	2022-08-19 14:08:00
65	3168.7386262064283	8526.236949897311	5212.248770914819	46.42444419950141	15.880420255443454	285.0573406440649	78.84149688673676	30.78065341689898	1257.9302882514335	60.576336963499784	1384.3854010841678	-17.114641909929844	29.095971270869846	-20.53415085757058	75.28287565049573	13.626975253566469	285.7469749127172	1699.5163074357017	224.4908972614371	2022-08-19 14:11:00
66	4744.708201741338	10992.325030214415	7188.839201821167	69.48858062509288	20.792126642628716	389.78158012796894	120.80653239326375	33.38747659191455	1317.2734491998199	60.75433627860889	1372.1160397634112	-0.3205769748986427	29.673217196189697	-6.112774103905338	124.88237119936639	13.778127019084488	379.70297643935714	2241.5137291700403	407.9934592300483	2022-08-19 14:14:00
67	4552.0409789888035	10793.997656817779	6922.4777453198185	67.04573692417674	20.15232981066461	367.2982745671378	115.10005351312316	33.21329428730102	1293.3955608347228	60.26460827564645	1361.0104668273716	-3.4622760981170018	29.619348502199635	-8.455300510357404	116.58402474016816	13.67780623179675	360.3875534817141	2117.430976436895	369.90882585955865	2022-08-19 14:17:00
68	2745.4281347155666	7852.279040221198	4618.195127080875	40.31805072954916	14.525389218490318	242.4902414082975	66.82453701368922	29.93217437854976	1201.7144915413865	59.18248001385251	1348.9968202655573	-22.427986152378594	29.07193029352043	-24.055604430570213	62.46327790074292	13.368030977430196	250.9252497753796	1461.5454981004277	155.42588767483676	2022-08-19 14:20:00
69	947.9105255144277	4744.33050479078	2342.884024747251	13.11529008494739	8.979952451894775	129.1739295780277	19.483661560377755	26.361843488540387	1123.0393189684933	58.37520800645868	1343.3433487961192	-39.75259270602328	28.550393371922496	-38.447084718357985	12.636373102397101	13.113664981000264	151.6251264454413	871.4226836982607	-39.00638488740469	2022-08-19 14:23:00
70	3889.9635025058415	9697.996092179934	6078.208398801427	57.19336093335323	18.094536626864496	322.27534754781925	97.45804089909643	31.977491256624162	1260.0616030455885	59.86226922460091	1356.3012820680988	-10.281044289573458	29.42410904741932	-14.053761696276979	97.15444016692027	13.564336142279155	320.9818252275227	1880.9593758457263	292.6861808745134	2022-08-19 14:26:00
71	4626.182034110952	10762.025329232614	6993.841555645311	67.70361544334821	20.405049875243066	372.66754396775343	117.1995695840485	33.01421836114502	1283.536192491803	59.733031900756885	1343.7874769534446	-1.911218538868411	29.73763856247046	-6.6967732637198765	122.34195103592515	13.605265323652299	366.977283119164	2140.245281483001	382.3464521864896	2022-08-19 14:36:00
72	5669.570635343131	11946.13198412552	8086.144771317118	81.97815644074149	23.63070583200806	407.83168654009694	143.5106929629933	33.462716622990186	1188.0743197351803	55.01480028033143	1193.476436439314	9.399523428503358	30.700056389179537	6.782220541022525	166.138447746353	12.943399394969868	411.82425077517826	2264.7641325448308	466.1167617299732	2022-08-19 15:21:00
73	6092.806311861143	12455.213915513661	8597.78505321965	87.7235924792223	24.974135104872296	437.1681423154159	154.9496645780486	33.83616791810411	1192.961553400727	54.571571743809585	1174.8972216776983	14.742352420801978	30.942967172077395	11.759323007239345	182.99153294484108	12.91258720950585	439.81088272244426	2412.344961282007	520.3820303651869	2022-08-19 15:31:00
74	6445.907635227908	13242.50317733797	9028.592440973378	93.66089905214778	26.01204363984653	449.01149881349926	163.58389051380652	34.837658874879814	1196.6859528062914	54.48428901951604	1170.3495940584671	16.647770304354708	31.021203685645883	13.47920766239389	188.8498273634898	12.912771803481837	450.06145911217766	2468.4958025766223	540.3172774256543	2022-08-19 15:41:00
75	7754.351089010452	15308.526478072927	10639.480882241254	112.92872355129722	30.067230401027913	528.1583801338669	198.00559231493037	36.97641592355104	1226.5182315235056	54.002060783361316	1142.2456630364904	30.034343437621544	31.555326833081374	25.460349933300165	229.72613820076026	12.934742938478196	522.5762050521466	2869.49660046602	681.4509495869397	2022-08-19 15:51:00
76	8420.721452683396	16119.694678225518	11431.561094946715	122.03211093950452	32.171937779999865	570.8122070474994	215.8248253086822	37.55551071112722	1225.5173993690128	53.02344453493072	1105.01909383757	38.18807742683799	31.961866321435245	33.291195820988605	256.0948420084667	12.840019568930385	564.135511326495	3079.6976993359426	761.7784694103818	2022-08-19 16:01:00
77	7690.173811291526	14418.316255382482	10396.767192594743	109.80280278768907	29.954243600867905	515.2286017787058	196.39017666034965	35.05951168744565	1126.6504997373731	50.1197521789791	1025.4262663649142	32.75500737832135	32.11257762660102	30.84128102093979	246.16178182670637	12.341879903598963	522.8966901304765	2762.868434839697	678.9896560487246	2022-08-19 16:11:00
78	8915.46581798124	15979.865573490928	11815.472829028477	126.8390770215359	33.7848310239557	582.1517880060937	228.50690573747693	36.18038584048794	1100.126310114727	47.557926746269516	935.6677551181447	46.714958220867345	32.913702881340626	44.93839496534014	293.21116446603173	12.039800897451565	590.673330117441	3078.68996579816	809.2231737082036	2022-08-19 16:21:00
79	12405.048901513286	21802.929154439924	16237.327622159824	178.9706448357616	44.60277944726267	811.1213181193906	321.02535024570216	42.7250734165359	1257.5472877920924	49.10981573118846	944.5479451323054	81.9278239084577	33.984287813745595	74.2587991590313	394.6770657084219	12.542773253277728	792.165524306531	4273.714717513632	1203.681720414224	2022-08-19 16:31:00
80	15517.586593826363	27233.232311109863	20202.74546086577	226.17810101684597	54.20923184360628	1011.5335776743818	403.1849215596425	49.050090536978246	1409.7258172288311	51.07637771432073	971.0260205636359	111.93506530324697	34.82023615932681	98.74328234021891	479.75955701547184	13.07305582495873	966.3243613099027	5324.094810022534	1545.1272013195821	2022-08-19 16:38:00
81	15916.911073813559	28153.44480482628	20724.049988410705	232.91975519088828	55.39675153180472	1031.8422537661424	413.2894446736638	50.30720183597751	1435.5048891270771	51.71766326165604	987.3348500471011	114.35346553011496	34.830364790053835	100.34075013510335	485.57973206892746	13.191999176191308	982.1998239844811	5432.749828795469	1576.619036280083	2022-08-19 16:48:00
82	14438.693400428563	25575.54251221506	18855.090738643154	210.47480875180383	50.84288287531343	939.9922035356929	374.44287880359786	47.334010419273	1372.3736638382748	51.08797021567423	983.4922582458448	100.29530329497868	34.40415191830559	88.64294019064982	445.09287643714345	12.989597233712681	901.7187719367632	4955.152267686516	1419.054552609386	2022-08-19 16:58:00
83	18496.64288833882	34610.08687786755	23768.269090373433	275.17650628633714	62.261761528477734	1112.4091000999351	460.4113511922401	59.973059994512134	1605.2165506162307	56.95482324781892	1186.0528363068233	114.6026069115315	37.245286287474244	91.58091814341543	464.9670695518954	13.965475585627182	1002.2519111931366	5671.568065780088	1609.6738338826472	2022-08-20 15:30:00
84	18143.684168519107	33890.823279798555	23392.426413662986	270.30930300253215	61.2185359942967	1093.58038740567	453.1821813167707	59.112080852716524	1582.4760960533674	56.284609034654665	1168.1222083322218	112.99433111222736	37.189186084236205	90.7154916162304	461.9968613906566	13.825089598608066	990.9087695949656	5586.671949080054	1588.0516852746034	2022-08-20 15:44:00
85	14173.231804862446	26957.786369307916	18362.655267776707	211.82873135825434	49.034262791229025	848.3592585479321	350.9879605761748	50.65248752520882	1338.6008122712826	53.112204484138545	1117.618167122013	73.7320560805864	35.72726296089056	60.89737793296831	358.98583500275186	12.754785122715983	752.3817597926088	4161.734885356349	1180.449022326145	2022-08-20 15:54:00
86	14389.130927886115	26938.98279686779	18723.84585999373	214.93116192702084	49.75661962858622	863.0284768186589	359.766953888682	50.48749454261647	1332.995936359048	51.71893333379802	1069.8310121768263	80.06908017046433	35.976564209335805	66.96554472060492	380.01809216913887	12.587062398988149	785.3349511261886	4298.171553156562	1228.8657518915882	2022-08-20 16:04:00
87	17992.24201483972	36766.28674880226	24401.842546920452	290.4142547651155	61.44656618558536	1154.4857375882834	457.4998668408925	65.29652658520169	1699.0890242636951	66.61226283617553	1475.9449146073762	100.48235230315532	36.31617796748184	74.08696230886761	402.4716494983562	15.380957949137567	953.8438626447722	5684.351964787797	1538.540696549938	2022-08-20 20:02:00
88	19805.205492849855	40444.646759693554	26901.693646049163	318.999835765523	67.08025860110749	1282.813447177688	506.94748193007536	70.32881052029234	1859.9094985877869	70.56911213379182	1571.3955692700652	118.59443548000972	36.915125133207056	86.3390354971101	444.57008834133785	16.320399107051273	1072.8161602062037	6466.172073047409	1748.2199178649728	2022-08-20 20:14:00
89	15531.691206486445	33680.468730892346	21596.58033738286	260.5513841329016	54.06593314419014	1027.4172320580687	394.97140928118665	62.58106777456978	1633.6818170852644	69.09147533908101	1578.0445830451804	71.445325722709	35.38503568246885	48.1410036746808	313.8082142659638	15.516813734794667	791.4799529327169	4866.586233037383	1260.5610952750783	2022-08-20 20:23:00
90	13761.219247412284	31091.475379565214	19617.730743978333	237.37120817575652	48.75323324036931	937.7468218468363	353.0698730602523	60.0525083347168	1584.6336122962152	69.93189801559195	1619.4955874361908	55.07033865121721	34.85809400619332	33.90763117854641	265.1461063696195	15.489638926302618	698.1239830966525	4377.882970350749	1100.1214808156146	2022-08-20 20:33:00
91	13944.018721234148	31641.611968818655	20068.212798284225	241.125872854679	49.39228573967585	965.2671419512866	362.2013002660881	61.15308341247859	1640.979320885885	71.60537478496191	1662.835027964988	59.89420997672835	35.01965664555646	36.72807150370244	274.87145275976354	15.855160386237152	731.8029046958011	4616.703753959905	1160.051963790027	2022-08-20 20:43:00
92	12625.815358810027	29101.63546332481	19112.379133894898	221.15777797334817	45.57864860555047	933.453266174424	347.85506688197876	58.96662290340421	1682.4115007832047	72.35601155789398	1678.1622796022953	65.98499407236051	35.21916063872627	41.262615954689466	290.42021430011414	16.063141026246107	769.9462444216186	4850.97897817467	1226.739241234261	2022-08-20 20:53:00
93	14339.758668048886	32272.87157406456	21199.636293210882	246.70597789227426	50.8035669769616	1034.3239077352214	389.1521679466124	62.801380611068176	1777.210983879013	74.15519761959051	1716.0473533059853	79.48815674407936	35.66190263152533	51.219142100304936	324.56750248080937	16.54936149427364	854.943596339446	5377.0307434791775	1375.474179148882	2022-08-20 21:03:00
94	19497.24480207211	36964.10233050623	25404.318792582533	291.2533109545138	65.69970900279431	1202.3857720340459	493.978477366852	63.566810687378265	1724.8529479434305	59.60523167301156	1264.0676710078387	130.64563978654104	37.433766337683366	103.65615368781434	490.9190179563175	14.957165279182805	1102.3477034667615	6395.694726572701	1769.9979688707776	2022-08-31 12:04:00
95	19272.93351681434	36603.063642674424	25319.108921539744	289.57920147500414	65.1014036914233	1201.7487667217433	492.0390979181477	63.256569501379346	1730.8863970134203	59.721937678699135	1266.7211680605587	131.41831050958874	37.46088596839316	104.21800073072163	492.79858979748633	14.987984898449247	1107.187026412866	6426.444776689606	1778.5448632460773	2022-08-31 12:11:00
96	15281.100853408658	29738.781179627927	20148.904999526632	229.83490974168075	52.80744017341439	945.3117758494961	386.2662539547849	55.17250484771421	1483.6845512593827	56.8464669657732	1225.563769371005	89.29075482312771	35.9453298980184	70.93914054232542	380.4762317965117	14.003916259552563	853.9656973619437	4935.834940986089	1336.923906401053	2022-08-31 12:21:00
97	16534.98691405326	32184.352287223683	22050.201759597272	251.17215225376665	56.795705864380686	1046.111635375955	424.0634111443938	58.435012956026526	1605.051087740666	59.13261198129311	1276.761878713408	105.1711141965425	36.503898830995375	82.57185285627753	419.4236847083232	14.614885742099583	953.0834365979277	5561.831062404937	1511.7985059632385	2022-08-31 12:36:00
98	10632.66907521626	22210.28770556046	14474.477043663344	163.59385303189129	38.64999357962939	672.6455125340269	268.4671173046093	46.87541446022254	1257.201820019524	55.63181092843857	1238.178313956837	42.89581015590363	34.25557672628615	32.80829084256143	251.26582795225625	13.309890812936354	581.0427670855064	3398.3092337732996	864.2102831746112	2022-08-31 12:46:00
99	9935.531813408574	21293.182056740836	13672.909073894964	154.30445640849595	36.550352162201314	636.3972136832779	251.09294991244587	46.091107921480614	1241.5576994262387	56.32689121398323	1266.6591503265781	35.412561093147616	33.97359163222228	25.98204315478955	227.90989282977785	13.375832042588192	539.7370832983704	3197.819482686285	794.1908985293077	2022-08-31 12:56:00
100	10277.9051491489	21979.339225152253	14282.70744275121	160.88240242398223	37.68024517307566	670.049762682545	263.1569379016611	47.06100064489437	1283.9857491457783	57.10347214697117	1283.7554496194125	41.08837291263191	34.173659289048004	30.170434310384678	241.94448547636068	13.58611109501823	575.0393742708516	3419.397304798753	856.4098505524349	2022-08-31 13:06:00
101	9824.022838994484	21344.759242604297	14083.232098087776	157.38854229636254	36.45804166768582	667.5851497774042	258.3814924129919	46.61910657901896	1300.081538603572	57.69314624842056	1300.699228458534	41.620942803107766	34.18695805815101	30.171364312619318	241.802588968019	13.70901998279106	579.9267888657915	3467.74247440271	865.8596387320442	2022-08-31 13:16:00
102	10603.320012637781	23062.057847139084	15039.703848593694	169.06481913851096	38.83671367181871	716.5728983505397	276.7488865351435	48.95217928612602	1368.3914652283574	59.69143416942879	1354.7352297896505	46.65083302862371	34.35038144968385	32.88921641794292	250.5420514395663	14.15692116643792	615.2040220896123	3733.952981909027	930.1534135466691	2022-08-31 13:26:00
103	9565.87688815004	21463.512021566	14572.150231819285	160.81305349853915	36.03694828070073	709.2153581622023	266.08545069594777	47.631146011756755	1394.4257707991164	60.44663597915172	1375.1030960027247	48.60290429840225	34.41402036860461	33.95941640438613	253.99114934360398	14.32669179308069	628.8329810002499	3836.184236310394	954.9634342207186	2022-08-31 13:36:00
104	9568.020242731527	21339.78795684069	14651.7592094869	161.31600633403087	36.07730611413345	713.6264721806808	268.08626470277494	47.40725982651444	1393.0442159599556	60.01491214346038	1360.1410449420046	50.65043805370715	34.49373421012352	36.0104268992047	261.06348714987143	14.260427052080574	639.3987797595469	3878.1633999394644	972.4338401348937	2022-08-31 13:46:00
105	10217.387115217267	22367.169955887046	15406.810846636103	170.2380124981039	38.03795451757677	749.0641799146445	283.87271837653867	48.4990606651388	1419.7307199350998	60.05573398179453	1355.028798909505	56.67905291541726	34.7145421285481	41.05396601693795	278.1835307789669	14.327248621757052	674.5061235243656	4071.712692021213	1033.0410801260987	2022-08-31 13:56:00
106	11411.424724774079	24142.44904787678	16896.93213176734	187.3310043754431	41.68819391399333	820.2392885656938	315.2959790930915	50.31771407695845	1470.3991574689844	59.77288212062348	1332.5502075635886	70.10457373033555	35.210232648986484	52.56930856901559	317.3642972560224	14.401438327012455	751.549965559452	4482.812870075168	1165.3993284640255	2022-08-31 14:06:00
107	12413.34403975915	25515.239714873904	18064.371732890704	200.86966911638072	44.71306988608471	873.7110717933583	340.39454673337974	51.5649140025546	1497.8517550726829	59.00280301683824	1298.5088571062124	80.76655964574472	35.609666547725936	62.12811435059916	350.01965516479413	14.35146001199322	811.0727172593342	4780.210035456934	1266.7008349179403	2022-08-31 14:16:00
108	18893.98185773785	41062.59731010634	26586.006068543866	310.9401611063886	65.0029014600323	1278.5868699418854	502.7603038690428	73.21713406566343	2033.951552390407	75.29411283990405	1794.6483206760295	110.73430476391201	36.54574479715362	72.62316910383356	420.05837282076754	17.531246177294186	1021.3116034776796	6743.379751320899	1811.9956407584127	2022-09-07 21:13:00
109	18719.149597454205	41464.039511959505	26424.732352260067	310.54777202284555	64.56607807507383	1271.761276689651	497.7424235763873	74.09073244994221	2053.069626975113	77.14799561684836	1859.3106862563354	104.78484292746731	36.33702177534346	66.06914368137603	399.50494759587093	17.83182681350712	991.1238875152546	6662.150613657561	1771.0273772366024	2022-09-07 21:23:00
110	15918.47033435123	36674.224554221706	22866.498832108424	269.68782158095735	56.01429646311806	1096.245039382621	425.54375977925366	68.23307836884248	1879.0460752138474	74.92874357679929	1821.8539676625342	76.58781006008113	35.38996687934913	44.22201087391409	324.89119650206885	17.08141764985878	820.2724811699266	5631.148092154172	1468.6395439650387	2022-09-07 21:33:00
111	14745.61950863101	34367.70994832454	21490.38621389932	252.36474064516185	52.41630018817502	1031.9390470718656	398.1483393494364	65.48471276586608	1816.2775694558195	73.67162239182139	1791.1709004763807	68.9834403363227	35.13708236384989	38.88159884586548	306.1331502715459	16.748882237544635	772.5336960731114	5314.4396744810865	1380.613094938819	2022-09-07 21:43:00
112	16215.365250393308	36909.02616636899	23573.299572388143	274.97992822977426	56.94586877125745	1140.902836925923	440.00414665513364	68.96781790772812	1943.7557534610596	75.71780618643962	1834.422465415444	87.2758691302104	35.74914696268081	52.54680636892664	353.2814813564528	17.35555478086907	884.9019352666395	6018.887880139579	1582.7466325032947	2022-09-07 21:53:00
113	14218.202896116612	27632.8054018193	19358.79513965859	226.84684060297934	50.374598627053274	869.6618543234615	371.71083871839255	50.69605325253997	1252.5216742087157	48.51665458772939	996.6401064489901	80.24554583058742	35.056991462341216	66.74580160384858	407.2999584695159	12.09863555453852	781.3536115346972	4213.376077508966	1278.2246586806198	2022-09-08 00:55:00
114	15272.060433968009	29096.914869401113	20648.29818009546	241.3358404352579	53.61054662401838	929.7127389737093	398.7553942698742	52.265221674100495	1288.3398204896296	47.94193703789472	968.5115078540057	91.91910863120263	35.39619058120677	76.65932666940645	441.7735967200598	12.133937666270333	846.5171449150529	4557.263128264729	1388.2809939550148	2022-09-08 01:03:00
115	11508.934784147235	22540.968238138543	15857.920740222256	187.346042808939	42.28723463482302	687.7072499545824	302.1092962411847	43.81966778993318	1011.3420026079486	43.2277596761339	871.28385134769	53.29304695477748	34.16251763483889	46.95299803379572	351.8016838912487	10.917566224977195	615.3257695597534	3129.428949255719	986.5921859356845	2022-09-08 01:13:00
116	8149.374591949523	17064.830920700802	11554.16937445911	139.51977663676684	32.09944106022616	473.14784747063396	214.48344767047	36.8623519767704	791.3686148873846	40.51419375126076	829.4743772845823	16.8093778135607	33.026532052105445	18.080458176310117	260.4857674014222	10.057708674728053	401.0517120728998	1857.0138694244636	617.0484720157897	2022-09-08 01:23:00
117	7628.560167392323	16238.327783642655	10918.644473243876	132.2384397906552	30.520849504752064	442.61389608722584	201.38855029233713	35.91181990138415	765.1399707587141	40.359578161057385	830.2951055075537	11.506499037760591	32.86545197709836	13.77163252884219	246.339657988113	9.97258399051441	370.4716485950587	1682.5792409944906	564.6958083616976	2022-09-08 01:33:00
118	6298.181012282073	13042.083306168266	9723.708703040526	113.72833463913008	26.77295314850786	388.1080369568008	177.80509868269314	32.78893673293071	685.2331716771944	37.522987270379616	751.4985255074371	8.691586146118226	32.73360037522158	12.773430803810783	248.8630113524457	9.469592257667143	347.754205387449	1469.2575125435292	521.280312600501	2022-09-08 01:43:00
119	7322.105450903424	14208.187923988215	11042.643517210037	127.70988244035996	29.97844704840044	449.21309487251494	205.81099976782275	34.05059488095364	710.3763963707122	36.200296786698516	700.1609512023533	22.070232734561415	33.111171630695885	24.44570928262587	290.79051649676717	9.399688249440894	420.8725054281665	1834.270471314881	643.6451206744939	2022-09-08 01:53:00
120	8171.637444839787	15039.0885376802	12458.912949611235	140.2127857479161	32.71778389237938	524.1257654264148	234.87475667325026	35.761699613302454	779.9217797798062	36.221433599053086	684.6219274877249	38.32364264144502	33.59726676811836	37.86421095752962	335.797623027418	9.585346920654272	513.5350006665651	2349.0714309629698	801.538547746797	2022-09-08 02:03:00
121	8826.453107688043	15511.665772897508	13610.18516867949	149.8416152313752	34.87217542895704	584.9732584432077	258.6893412554043	36.95438012165027	830.2768415796297	35.82442814649767	659.2008487445819	52.41732430551866	34.011782164766046	49.69404776267018	376.33698134398776	9.677306415359235	592.906862773008	2777.262866622755	936.0953161206112	2022-09-08 02:13:00
122	10106.894297938556	17326.61565743706	15263.628316432212	167.7784917547891	38.81097342262156	665.1593942369728	292.9474909943707	39.167105919320875	893.1690740137044	35.74421060337468	641.734625337278	67.67601688677914	34.46644445697283	62.338155784311766	418.9540701496139	9.834972411809217	679.662799999098	3256.1721939558734	1083.7579767805823	2022-09-08 02:23:00
123	10725.905786842795	18072.73840729487	15959.889153287631	175.9454410927034	40.72413523265734	694.4801538875062	308.05255532893966	39.71820963279832	892.9333751582578	34.585812932294175	601.9789974979985	74.15333767923033	34.64053119165643	68.23174815484126	441.1401284389782	9.715033642998536	713.8437835553722	3410.1907204855497	1140.0628709690407	2022-09-08 02:37:00
124	9196.562306104406	15597.785263049997	13873.250373081435	153.77197938014757	36.06198310190725	586.8708569593267	265.9405714039746	36.224815884352005	770.4087957432696	32.750238498350654	567.5519818134694	55.6599466285698	34.05696466941972	53.81170664120438	396.5282501358264	9.202709838317459	604.1461979462733	2745.0450279155743	950.1331367257113	2022-09-08 02:47:00
125	5417.485739006415	9680.886201414472	8910.31373738142	99.8677346099073	24.534054636619672	338.21173849235487	164.7213294185828	28.482051844648236	521.0186738353798	30.10761189140777	535.060538984324	11.850825675651777	32.703248682618295	18.853759259422333	284.63444795499777	8.272549005807429	348.2983592153216	1244.1346032469667	509.88291689003654	2022-09-08 02:57:00
126	5820.0859408472825	10631.067227182175	9248.047198684208	105.36885269139233	25.66769677477638	352.64748601764313	171.48953316712124	29.330286878300253	539.249880227673	30.764718704463718	553.3794295220691	12.437109776992543	32.73182610953303	19.030632378250317	283.86738362972096	8.388331502930823	353.1860023748211	1291.4709844719566	519.3015413557455	2022-09-08 03:07:00
127	6391.116438191988	11754.905166252884	9952.321025217523	113.64497655383667	27.35675532370948	388.82245577236887	185.46614989386143	30.773875964741976	588.1314001834069	31.92100912087605	581.6852405209834	17.42403806826664	32.90031747982946	22.60966592270708	293.48880433880254	8.636395461819772	384.32391704913437	1499.818560855877	574.2693418635035	2022-09-08 03:17:00
128	5705.369505478258	10596.449230469836	8973.470931938651	103.49888226680116	25.26880236745491	336.67285465164133	165.95790996947744	29.001110175982795	520.891196434812	30.656119768069402	553.9409716511623	8.727491956060277	32.61913550979047	16.016607291983178	273.97309720241765	8.32870992377394	331.7927515966139	1169.4264092989047	482.6758602022787	2022-09-08 03:27:00
129	5276.671976855929	9500.186333252654	8573.18409349458	97.40195442552357	24.07168225032784	317.2596535519307	158.252812758708	27.836151866049818	486.578588463841	29.372472729754037	517.8508738608007	7.888657175281139	32.57246870524502	15.924283681466505	276.32161391648924	8.105965168669838	323.9910550078074	1086.6447971162715	467.2515880507349	2022-09-08 03:37:00
130	4585.975520737822	7825.274049785054	8130.909284050433	88.36524278162693	22.158162521832864	302.93707239238523	149.0922673083403	26.68728735963805	477.18898044539196	28.77982096485829	499.67922219204775	9.02039662950358	32.59631956634888	17.136659969419497	281.6194143876162	8.020148434549233	329.0445358756658	1096.4511473956063	474.87562315798505	2022-09-08 03:46:00
131	4550.222527026341	7637.281130275638	8039.23485729704	87.54405193742676	22.06782180000461	295.7613334449711	147.6781063478296	26.25783171177286	455.0797937688651	27.94248235447273	476.07328073878807	8.537566469176909	32.56780142530783	17.129603079539777	283.3298815390417	7.875570483565882	324.3220749302551	1044.486272005986	465.43885384305645	2022-09-08 03:56:00
132	4536.180378836369	7430.795050309973	7948.212132183669	86.8752858021362	22.049498750736568	287.297071760879	146.49147836997543	25.70296603428082	424.65924019790987	26.743731870593166	441.99054758343027	8.13623637858376	32.53563803938556	17.35901182583268	286.58274902015705	7.671838622354899	319.2131660392647	979.2579009097651	454.743069054158	2022-09-08 04:06:00
133	3880.7945144698715	6183.339880953193	7187.754211016858	77.58791182457938	20.11040621680798	249.98346741901105	131.16978371903065	24.254469468129408	381.18629530426574	25.85571335888477	421.63949050579777	2.9096878176197265	32.36449931102917	13.456462459994498	275.3195646349825	7.465676564985932	287.3414515501154	775.0924165819075	398.9710491271426	2022-09-08 04:16:00
134	3526.6114302626884	5664.339362983326	6745.914023473191	72.65711754438826	19.026790329531465	228.86993026367816	121.99879633400684	23.656277855493727	365.2431278722204	25.886638053556993	426.43110688517754	-1.0181075680405343	32.24763593315718	10.196888055831437	264.31191948582455	7.426799011826953	265.03348210258685	652.2649972115846	361.0189576235107	2022-09-08 04:26:00
135	2996.37519892606	5001.568256729377	6070.123174648528	65.36830750651126	17.379647443179323	197.22957383991923	107.757160434257	22.92019971974624	348.5100755197966	26.353660270431703	446.39486488728244	-7.591242179560339	32.059053083209136	4.547680672562478	244.3782167038653	7.43075629012162	228.67890377884612	464.915049451757	299.8620922879911	2022-09-08 04:36:00
136	2294.4201980689977	4110.380540176827	5209.896203286029	55.816510327592255	15.207439231344146	157.93911000519154	89.52441596552279	22.018207055076534	331.6338004985371	27.0951080210923	475.8233263523107	-15.745723754379185	31.827828386434778	-2.536442487218835	219.05862442669513	7.462601999515455	183.95978741285853	239.59631120714812	224.91163520643522	2022-09-08 04:46:00
137	2788.484835584786	4793.253382469882	5819.863340295917	62.622891615571575	16.72608785865723	186.48832907228007	102.30442696679398	22.76292270103918	349.1416365103271	26.839215572050477	462.93427527954964	-10.180858023088263	31.989831074046204	2.1809408286270866	235.4265908869736	7.482435556632646	215.0662434851124	404.3219680152431	277.4787852840532	2022-09-08 04:56:00
138	3256.877223014122	5375.2840044488075	6445.923669832026	69.15408741275627	18.186569016628994	216.71220594961255	115.3907215075186	23.48873283257201	369.08745425795973	26.566462423065417	448.89557028236413	-3.9469480156064947	32.171544722754575	7.4589717174238785	253.71177811252915	7.506964558825425	249.94525335830133	589.4614229391428	336.44477314823666	2022-09-08 05:06:00
139	2636.493809549338	4403.263748167758	5705.866265335062	60.552512262690584	16.306501003013672	181.80721586444406	100.05342487526906	22.42590725414198	342.10373482986574	26.526911639417335	453.8473394809953	-10.076499769147006	31.987695216618626	2.4133104405132997	236.85353495362165	7.431699630113153	214.9256530017924	393.9335065140126	276.72022627578895	2022-09-08 05:16:00
140	2943.887533281577	4833.459340156887	6165.189976199679	65.05927317027266	17.263407974376847	205.951705868845	109.35792416685138	23.122450494892384	368.4370831628046	26.81553320273403	457.60751774431037	-5.5047008833995505	32.129181390317754	6.055414480935724	248.4836815035801	7.53090339785952	241.65546522995157	551.1273256404432	322.7363843381811	2022-09-08 05:26:00
141	3763.19980959687	6109.279032008793	7297.331196414521	76.92403603335288	19.773281913656398	264.2485686145084	132.27970007898563	24.946441225921664	432.4474859726731	27.656902722605025	471.55203691685847	4.8199241327266975	32.451893235387125	14.191770486444142	274.05793521520354	7.786444492964973	302.46645037473377	914.4311452549222	427.7313371655839	2022-09-08 05:36:00
142	4601.1282819256885	7417.547678187488	8292.016559162766	88.5199574054391	22.31272630456209	310.96171184311754	152.92243736068724	26.360220203784152	467.58108733578524	27.664322660158888	463.5899109823449	13.049351529231075	32.69795773011577	20.987362905522787	296.8578897564163	7.879901718701513	349.37560340702987	1174.9413470209997	507.657328047949	2022-09-08 05:46:00
143	4877.631402987017	7934.807156400324	8580.560872636415	92.31974184932616	23.12730249821731	324.0559799431061	158.85527691745114	26.86497535018029	479.0845106620634	27.82789052522378	466.52081491204535	14.835082027950051	32.754077081265095	22.38616889916713	301.21544453470597	7.927098961121198	359.93585731667235	1238.5687216425306	525.9194532841668	2022-09-08 05:56:00
144	4671.582804313253	7477.884442903876	8371.421040100764	89.41976576429806	22.53535730307037	314.07372951869456	154.7018237233376	26.380412029108037	465.469069951391	27.426339784002096	455.9050962432907	13.894242994234787	32.719203479797415	21.79677284378809	300.068250289198	7.8498169446502235	353.6295752026241	1191.223291194404	514.5087949380802	2022-09-08 06:06:00
145	4101.621323214949	6444.733598575405	7582.195779174221	80.98125715057802	20.817818484299913	271.9809130473234	139.06836868297165	24.852392245212958	408.1059583371018	26.198697503620394	427.1308237065141	7.312939905060347	32.50186307107007	16.933874697979434	286.28419283590915	7.572026644536637	313.23885669547235	929.3400348786108	443.65948322289455	2022-09-08 06:16:00
146	3183.5676143587916	5136.469629937095	6326.576034923797	67.87901404116917	17.983639987547726	208.85939816593293	113.32236230310326	23.05700252487176	349.2497684309076	25.85275922094536	429.0073538222691	-4.592258372472145	32.140251015171536	7.259817344571843	254.52124926259285	7.38111416390853	244.58803589636284	537.7782933116126	326.1321260454822	2022-09-08 06:26:00
147	3752.2852232074365	6035.291001125419	6953.8824549757555	75.60378127523612	19.697217194584404	236.87821825957684	126.48967806990976	23.901482178674403	365.05806629815174	25.650791126744906	418.36901764191407	0.2683886736694774	32.28211515227157	11.370147562146855	268.7394341930394	7.402018130549122	271.80876826325664	682.6025174680913	372.16924401607025	2022-09-08 06:36:00
148	3923.9771278790868	6106.983412182245	7125.948450204276	77.6325163020893	20.251106603801134	242.03337948861986	130.63525936895354	23.758859486439516	349.4068035439857	24.62897222698669	386.9126319050738	2.34628575355714	32.327021386506296	13.565067957468074	278.2248205368023	7.255476333742566	281.24315266790586	703.5131151371924	386.543235220372	2022-09-08 06:46:00
149	3509.6539694629537	5335.881616494589	6594.011684299756	71.61252643941245	19.01338995527078	214.55396959023864	120.03244770744482	22.730185971889476	313.8226061825833	23.871475669270993	369.2021957505681	-1.7591484550606822	32.19158368493788	10.52769045334432	269.59602276245823	7.083571136911901	256.0668793570087	540.5138638228242	342.39438680547687	2022-09-08 06:56:00
150	2944.3239459611104	4262.3782284579975	5921.070082750997	63.54798525596982	17.337458775422355	181.04567703386147	106.51969443875515	21.437546465026912	273.3551006933128	23.026212345185314	349.61759084161395	-6.5192650634307086	32.03510383157333	6.990493878309422	259.4709154577197	6.889742185370503	226.95357192037955	352.9691928988134	291.39260303615833	2022-09-08 07:06:00
151	2310.8789097558583	2947.783089600639	5210.0639031444225	54.51728788014145	15.488717451216132	145.83122021155265	92.37597012820186	19.91447809187111	226.4735624910861	21.8217155477156	319.18730661025256	-10.763489852338182	31.887997352884486	4.0476333160522415	252.08520037900803	6.641989438149951	199.93413065624725	165.9904128586761	243.3608465046775	2022-09-08 07:16:00
152	20714.986539048656	42343.23044638234	28241.948726543138	333.50907652646464	68.93944123115902	1343.5042599149624	532.2598320175109	72.99027738876106	1855.114209489094	69.95776498111107	1542.5070170343588	130.28098187854775	37.43065694587715	92.34289352763088	464.82694703437176	16.966477168093625	1082.0241683783952	6861.062067522853	1863.5798948957195	2022-09-15 20:25:00
153	18685.48635397023	39277.30931424211	26017.33857051971	306.6935887139646	62.89077006198325	1243.3333127764395	485.8549820870874	69.96265448703096	1787.3035737929783	70.52746445060791	1577.9791597367494	113.74265351853988	36.88886429726059	77.92709979054524	415.9865799832603	16.91615647634631	983.9359203355078	6361.5332519089825	1699.2023595948874	2022-09-15 20:35:00
154	18185.335289505445	38598.612994161915	25557.06243652079	300.60376075031667	61.47011926142274	1225.404199247264	476.268600030581	69.48140909594787	1786.5437713383856	71.14008256735625	1598.7664188913186	111.18469296188664	36.808278821994186	75.24212916418995	406.9554254993517	17.018929554679247	969.3946582909979	6311.885125657103	1677.2149653580896	2022-09-15 20:40:00
155	13780.509291535831	31309.756957353715	20074.83495165356	238.29615030255707	47.84137853135127	957.8003549109023	362.17123226607174	60.83739167206256	1520.6811139545396	68.69347355196675	1580.4289018281834	64.66065451874161	35.25935612032556	38.20397158696747	280.965649645658	16.023865122299235	688.5992053907501	4693.480361425216	1188.2724570000978	2022-09-15 20:49:00
156	12493.097944201858	29163.738793741995	18560.186973794967	220.23382254844105	43.956520072234824	886.3846104053595	331.2101293523159	58.42344176964159	1458.737706308122	68.1969115036886	1578.627627610691	53.533448043445205	34.889441236439225	29.268607238744153	250.58303322973802	15.804548961300114	621.5474431699464	4311.068962993102	1071.9120288541912	2022-09-15 20:59:00
157	13171.84155351615	30672.922250577652	19701.916749269047	232.09062276147228	46.25353394359311	950.3464167366552	354.2919772968561	60.857403246819636	1553.7476355311262	70.51379272466883	1633.6988101288725	64.51371634581115	35.26566182731075	36.50014216038247	275.41967480762503	16.406042410967714	689.9077892457044	4784.609283004946	1198.70594824537	2022-09-15 21:09:00
158	13342.97493573517	31504.674407535666	20430.69416552829	237.9427063096245	47.163014106518	1000.2993078796649	368.9956656982013	62.9070741146381	1657.7605945755006	73.6450944234692	1713.9962242999745	74.20626687837918	35.60441403887744	41.94076659752946	294.2848641544682	17.1659333249778	751.5555474067356	5259.796108720704	1317.7466043526306	2022-09-15 21:19:00
159	13482.48677572865	31831.854068580204	20699.538818242065	240.5298326513697	47.66634738878334	1016.0800509597121	374.5343639047632	63.489103631946655	1683.4669381053143	74.26955935143201	1728.815774102155	77.18654036651631	35.70650128261206	43.90736211293611	301.0383944255926	17.328266916850474	770.1047028637888	5388.093964130834	1352.1323839718266	2022-09-15 21:29:00
160	12215.637476585536	29240.11203543703	19383.031099350188	221.25923444410068	44.17851606739386	959.603064920058	351.4449363841342	60.59993555942547	1653.1266743179328	72.98842474875343	1693.0247612230805	75.79850934218416	35.65288915272312	43.85107612712588	300.68183533301055	17.0439246381979	760.2763127634307	5276.204864746598	1329.628943659776	2022-09-15 21:39:00
161	13873.975271692994	24330.570956040774	17824.987131392274	205.91913780295488	47.9553871925288	778.6193026107039	345.47756084840535	44.19263812999728	1057.4484015424823	40.583909464579506	749.9438077821783	80.52983957463027	36.31543183180678	76.15283730668202	410.4336733597488	10.65892947713213	732.9023861095152	3728.7354924294887	1158.265198832502	2022-09-16 01:46:00
162	13139.848484690072	22702.559970289196	16854.08273142949	194.0954137967119	45.698872300847164	728.8285040097356	326.8807368397861	41.97143667486852	987.6348092098488	38.65745994802239	699.4525149910601	75.09298047886821	36.20290810125881	72.9555901944102	400.02657819791034	10.272168699031255	693.4363235324206	3459.4497162393714	1086.8192600229652	2022-09-16 01:56:00
163	8675.35362749742	14910.349593252431	11345.270685607806	129.6232819796092	32.08668661723766	460.5259974288441	214.64201903041086	32.468034898744136	717.5036359794326	34.885766229584505	633.7603643799271	33.34083436458937	34.997201953126066	41.0824366016796	293.1112578376253	9.182595647971475	432.34986264005727	1941.477906350644	641.3197146894784	2022-09-16 02:06:00
164	5803.966018481517	10156.503912925793	7421.520186662168	87.57962918385235	23.079035623167243	258.5630261563757	132.8972457511568	25.59494139944499	487.0150008646042	31.633565373996163	576.5109126493612	-2.0927146905059146	33.97555216366524	14.066902520591213	202.50169532724135	8.24916179524488	210.57971222167714	650.6699101795933	262.76007624251713	2022-09-16 02:16:00
165	2300.3983489462007	3513.6085352154623	3270.054744234414	36.06130454525152	12.537064460604796	60.58269391273615	50.69780042779831	17.923348999160687	284.07722605552	27.81894916262911	492.6094042576292	-27.940038499127724	33.274996419399486	-4.682007414282339	139.93792069021572	7.322193275274284	43.312907406124964	-362.8882879074249	-26.88293970356426	2022-09-16 02:35:00
166	2670.5270307864157	3759.2455577522423	3814.907741343697	40.560606976510115	13.745945233279052	89.06879909940764	63.5170783119716	18.426618029359517	305.9263398276039	27.307184354674604	469.1579228544674	-19.96787550977686	33.543391829617576	2.221990273470624	163.36942159685145	7.320055454710392	88.4715601313568	-134.51766028435713	46.650267272449355	2022-09-16 02:48:00
167	905.5590590795655	481.562933748819	2295.2806438741354	16.78600153320002	8.785776325293384	34.244120690605996	34.719504845202835	16.321262226013225	307.2363602124369	27.98596598049167	492.7357910035339	-23.481001994175955	33.41107035242727	-1.1214351661795945	151.9337058935066	7.398328632324965	70.29807506898726	-212.53784662485646	18.488474865718672	2022-09-16 03:09:00
168	1507.179622788448	1575.5442281417436	3084.234260397672	25.761811935331735	10.646224292081008	74.12410327831961	50.72606380274789	17.797151962708362	353.61812480977187	28.820468177221983	510.59687324853667	-17.363526244951743	33.578993600327735	3.361385791098712	166.9084796819236	7.606063060143477	109.62601883648563	23.938814632413255	86.4008522491149	2022-09-16 03:19:00
169	1223.6140941406848	648.6246966102717	2621.7191681920376	20.034625403351214	9.739403919771455	47.54231262174727	42.711245146534736	16.28103610444832	299.25503609344014	26.821021989399043	453.69547649713013	-18.78809503108343	33.59583016117072	3.5162622320012247	167.84214974048575	7.2497156807474035	93.59088595355138	-121.2012526450826	53.69076960462007	2022-09-16 03:39:00
170	2250.109552448437	2054.2652374984455	3951.5674544175126	33.96768452661752	12.933155737294292	113.54645949544991	71.41594422670983	18.128372778122475	357.0067450579022	26.80234751502516	438.68631542505636	-5.220619825900769	34.02618850690679	14.699873997052464	205.6319271550019	7.391484904250859	173.691302389847	309.97972952183795	186.81078965046174	2022-09-16 03:49:00
171	16135.018279217966	30636.77651761735	21172.571157004255	241.73533093952096	54.803352386699395	982.0834133367434	414.68030779573826	55.48930449551773	1496.7576389170908	54.80278296937668	1128.8167830867155	99.74470894875151	37.089741335809855	83.24014295928771	439.16172690795634	13.330541407492646	899.8018631695186	5155.231644445042	1517.7749464510873	2022-09-28 09:33:00
172	17472.463830976143	33050.292081217696	22984.087096627125	262.43580273213894	59.00032845213171	1075.325103206369	451.68575197596533	58.5817799815932	1589.7416285811278	56.20711185730322	1150.9856835783326	114.65942237514676	37.57758549423204	94.2602123882767	478.30768086726084	13.788047663692328	999.9791904225601	5705.192352410189	1685.4364457145775	2022-09-28 09:43:00
173	16686.41791617022	31601.332277649468	22146.397542482606	251.94814646772699	56.67939640547253	1034.1394012779606	433.96981270385464	57.17196490826066	1561.1960948592946	55.89887687793963	1148.850434656249	109.31154595114411	37.40439275733621	90.19666227190658	463.84428024011004	13.658473173395763	964.4305183927861	5517.96745191856	1626.9633427842737	2022-09-28 09:57:00
174	15231.438537350248	29283.95723412966	20302.43389674744	230.9020332084079	52.15426840156332	941.2294475034075	394.9616998712875	54.5985148876684	1495.1515952254085	55.86545321093341	1169.7442956318368	92.6839704420772	36.87409870852139	77.03117116504461	416.85221868252836	13.418848458099664	855.6612396215148	4983.070691819137	1452.9460783914026	2022-09-28 10:07:00
175	12661.324362790934	24852.176137917268	16840.61596524579	191.6096621730969	44.07538020262886	763.80082460372	323.5491679492434	49.05192896336146	1331.8671967560836	53.98454386181105	1153.054612700245	62.830460765470946	35.905863114142136	54.43918937224797	336.4634282902937	12.667240707349436	656.9128559567921	3929.7419319825317	1125.181955457554	2022-09-28 10:17:00
176	11939.674475440954	22921.906572001833	16419.43112025885	183.64152937492406	42.23715902480946	745.2849011624354	315.1714038428262	47.424556618175075	1310.736575890624	52.44339592857999	1101.5720709801612	67.08974043692862	36.027970692572254	58.70152914622952	351.8895640082542	12.455105850434705	681.8288225803832	3987.6415164080477	1156.7111356519258	2022-09-28 10:27:00
177	13057.689986426973	24817.005831273105	17237.46288917098	195.44089173573258	45.32555596340647	780.8521392898384	334.39973664297753	48.38512544293657	1294.7575716708361	51.230604575180806	1060.840406783887	70.60712479321418	36.129340045957186	62.18703558740219	364.4977095283359	12.29049594754228	702.5187458860319	4038.514806528065	1183.2528656000318	2022-09-28 10:37:00
178	11970.303938904466	23022.211263622972	16140.831206130159	181.75198497121087	42.127521395684965	728.2268159956673	310.32525784202124	46.92397280467548	1276.1840550129727	51.75388123937266	1086.9615715992772	62.59694768865634	35.878655090774764	55.53495441385368	340.68026608874425	12.270256752559966	651.1455722634886	3808.370562722694	1103.96260150094	2022-09-28 10:47:00
179	5166.185531644005	12103.80130041552	9127.981511434977	95.46171419176228	21.983015814626285	390.71225198454977	156.10286755535986	38.015477129596796	1161.0420322923792	55.766433189197144	1278.10626731184	8.128929535271283	34.178060287792476	10.040884369568062	177.73165095726267	12.21282355369025	302.6793475462746	2266.6198990297685	568.6256033795819	2022-09-28 12:34:00
180	2958.2895065473786	8501.947401575915	6408.484116737298	63.98332243273336	15.176102387938748	254.23044182609675	98.53723527359227	34.12226664648788	1065.1510219494562	55.617983087976185	1304.6446893046118	-15.387483852290757	33.42716785085675	-8.520995499540845	111.49193285766933	11.856064225673151	148.65438999566754	1504.9487877675697	321.6608342374893	2022-09-28 12:54:00
181	2644.4436989725473	8045.658767332849	6198.69123135544	60.94696316315523	14.312071416994257	245.65873337652386	93.25050522116254	34.02392930048597	1076.8657619906412	56.29408446457957	1326.4096313197983	-16.632789824299152	33.39346480226293	-9.896691347719297	106.48859834806808	11.95788832454927	141.79829770942638	1499.5334377316603	314.3410038912516	2022-09-28 13:01:00
182	1710.7392424026548	6434.338709810558	5125.425737002375	48.074550905922365	11.492509801431758	192.32671517516542	70.51069012167204	32.380743992506325	1040.2332698839568	56.117875968123414	1332.0062065219413	-24.868641529724414	33.12938873411594	-16.3260494738102	83.56194191677332	11.811021056216799	87.61996448694163	1226.4413231104547	226.80393181831278	2022-09-28 13:08:00
183	1876.4187414735206	6582.993881786782	5232.719979260271	49.49909412670925	11.958010895511734	196.38136585648908	73.5258854545707	32.26598512756857	1027.8002661456999	55.40956338190675	1309.2580699040896	-23.604831441271926	33.1633961858958	-14.917184114630857	88.68808972383545	11.70377193187166	94.53579490197103	1230.8055391566406	234.0459263302107	2022-09-28 14:16:00
184	1700.8329881719728	6238.067874410741	4981.875927253852	46.636004589544626	11.402385083602866	183.27457229878718	68.5282239388282	31.78498073156139	1012.2130833264582	55.085016516279055	1302.1541072979921	-25.547128379009166	33.09861051926918	-16.270944196780817	83.90001437718502	11.619189013627715	81.22069557686336	1151.9533253443315	211.01923832973398	2022-09-28 14:26:00
185	626.7460426413054	4280.0493560970735	3535.9173299048343	30.04652726112667	8.039846242442408	108.87132421321041	39.02403674792248	29.285204284336643	937.3843784378964	53.90857110386345	1282.55347671356	-37.259835419650074	32.71484831608261	-24.88287082593996	53.31917833524767	11.246912148733028	2.4102785810125624	716.3044561912067	78.73291469164155	2022-09-28 14:36:00
186	-328.78507026991065	2420.381139928938	2145.182385896085	14.299032890288203	4.997936247498046	36.04568853712942	11.328140619049748	26.645692798617745	850.4909708901291	52.13570489848239	1244.3337415268893	-48.315177666082434	32.34675476430051	-32.63105966688903	25.903242954038888	10.778610039409209	-73.23633782163847	271.2856249709579	-51.70596267219639	2022-09-28 14:46:00
187	816.4391675764236	4139.208595800231	3661.607317886632	31.186421432902506	8.613513937513716	112.80244827374224	43.48449488939565	28.62107526806679	903.8637385069069	51.95264352718483	1219.464575910089	-33.56302555965374	32.81535220233184	-20.82835489017981	68.06021825102425	10.953664254505107	22.860472595748206	734.9915273119238	100.89310115583976	2022-09-28 14:56:00
188	3146.524469948221	7961.462829664176	6613.337603601203	65.06409977818956	15.845597832984758	261.8307089973531	105.5893365374215	32.93202595654332	1016.4838076929409	52.41428068676511	1199.21516082281	-7.742114258951233	33.6424746756639	-0.6189877705649565	140.138079497857	11.398092827340868	192.54688708144863	1586.5494588980005	374.5734373240391	2022-09-28 15:06:00
189	4092.0782298344457	9347.329786222519	7789.695072893464	78.37591216506468	18.787647535781282	320.5422857196852	130.92849316791728	34.35184795496064	1049.104955818571	51.9296924259762	1169.8501021630832	3.6070837939841454	33.9999325043908	8.658523298006969	173.32218151440452	11.472095309271285	265.8230546191396	1925.7400448007534	489.07770411605657	2022-09-28 15:16:00
190	14368.620732885196	27410.016802352377	19316.16021947933	220.64095475155233	49.641898859870665	899.1886274213621	375.8481334982173	52.17058355186828	1424.1797292549904	53.94158764689533	1111.5018690229144	88.32136310446397	36.11077708622828	74.56189745441839	407.9822887424218	12.88733333753556	833.224771583077	4693.04753353136	1385.3314505148057	2022-09-29 09:00:00
191	12746.643551447823	24842.90152640379	17536.981644116946	198.95682050521646	44.7887957868399	818.9972227301371	339.1074168226613	49.63035094552706	1369.8107398058714	54.059984456666456	1130.5263618531626	75.11811760438405	35.632382179390525	63.532136627355214	369.5751369395481	12.762913705429677	756.4362539836286	4269.4511449502415	1252.6894058389635	2022-09-29 09:10:00
192	10708.228051176517	21329.025557994555	14957.569981365148	169.4967399735063	38.653325687368294	689.8684869529131	284.82506240088446	45.09709385890899	1236.2063899748182	52.230173319798894	1101.2245331897338	54.235463693199364	34.88614292608978	47.432736712014645	313.6059325085632	12.20664000070243	629.1454918078022	3500.8475678109744	1025.116105808941	2022-09-29 09:20:00
193	11037.805644694788	21862.72408471105	15497.133028400462	174.64389184573577	39.63763960101906	721.0779120053337	297.3661440502841	46.144256671678136	1275.9077456680093	52.811261080072	1111.2710840896343	60.237248298222966	35.1003313251029	52.02297097661361	329.5610775479455	12.376352173803975	665.8893107748711	3724.4469785104698	1091.0084314380579	2022-09-29 09:30:00
194	11931.136928172433	23523.790882275458	16677.452369272403	188.10938682972284	42.343731348376906	781.6605646007231	321.8287274669674	48.420738977936615	1346.9454834265284	54.14407770851548	1139.7572923623675	69.37839124423968	35.42424564695172	58.71550588438291	352.80148896664457	12.714640176137893	723.1491331449761	4086.9001865924815	1195.3147531973657	2022-09-29 09:40:00
195	12612.174071825502	24675.602760915524	17427.95021746499	197.44571802288206	44.39252719172106	815.5032989550105	336.8851085338995	49.58588074455937	1373.1188849719738	54.33226743722082	1139.391412971292	74.39770082183063	35.604908031238146	62.752980441804056	366.84999750519296	12.80350057868017	753.0159903762951	4259.336389940365	1247.7954859358845	2022-09-29 09:50:00
196	14502.651979892922	27925.731772515184	19966.62264018292	225.3223387585818	50.07841394114358	947.5595708760006	391.521876780567	54.20460353915528	1519.8918904160023	56.46981781221044	1176.1494770839554	96.64413379159707	36.39891077464306	79.77820391539049	426.0285913328312	13.429651397888259	889.1646857714333	5087.339558064836	1491.890403314249	2022-09-29 10:00:00
197	15502.63512938327	29690.680501939394	21448.08702571807	240.7520151583745	53.090078250198545	1028.9656636301113	424.1425867731382	57.10466543012205	1621.2130956206329	58.18322924189766	1210.052393836355	110.70489141235913	36.89888735113045	90.29717138806075	462.57398141451006	13.889991956561476	976.2660037670928	5628.394984993172	1649.3642786582964	2022-09-29 10:10:00
198	17055.57869137467	32202.046710264494	23330.77701947056	262.38114045998555	57.741034638625436	1120.6929210674314	464.16602462680976	60.12086047843213	1703.678963630964	58.8059882222575	1209.9689682119697	126.35690448601291	37.462072398836284	102.86350997350308	506.29723179328676	14.17349165395432	1069.5055910242904	6167.8693094815535	1813.3347193627528	2022-09-29 10:19:00
199	27107.856179401446	41653.58652920128	32570.0722386301	369.67236356828175	84.81008861959764	1507.8117681069018	625.9292304550738	67.26588203273971	2135.3903085201773	53.04622294641436	1035.9562994345579	218.70776935117843	31.81637157715318	177.8368153346296	859.3363087154939	13.583919936340028	1472.4657250224834	5048.963359235266	2435.301335022827	2023-05-09 17:30:00
200	27217.073113266415	41702.94698261753	32665.914436287494	370.62998201235166	85.10000119693626	1512.1850864721614	628.1536403134637	67.2966242473246	2138.0289894418274	52.83021454663532	1028.7822731488932	220.24238065754255	31.78022468594056	179.15073361499879	864.8627060269787	13.602694001444512	1478.7810523116168	5072.921213196894	2444.0071077346206	2023-05-09 17:40:00
201	24725.839124403337	38344.32203295916	29772.483696544405	337.7725295682578	78.0234453248839	1370.8067228352274	569.9797630404489	63.06246456978232	1967.6496461233219	51.711315483921	1015.4911603534592	192.0725472579774	31.989930787405555	157.47413892135825	776.0644730822697	13.027137087657167	1330.304452179671	4541.3562350519005	2195.174644353179	2023-05-09 17:50:00
202	20411.056249789657	32353.48236815063	24666.72772409601	279.6041541882355	65.73300770954631	1120.2201161673884	467.74171167667157	55.39087701451416	1659.1701139780998	49.263568451277735	978.082414122101	143.05585430186926	32.31012357837385	119.9965222564403	622.7975631630452	12.002895095209471	1068.7424691820784	3607.369149732408	1753.4259136726319	2023-05-09 18:00:00
203	23572.227747504996	37149.49101435135	28554.770223331423	324.41688317861394	74.82093534815495	1312.5608574464954	544.4244140571091	61.684887662872484	1907.5149344896126	52.17720267050808	1038.0250248649063	178.07824490364413	32.18531328573791	146.214774368029	729.4094945559737	12.787620916396548	1263.0854171661467	4295.73004160675	2089.4505077202316	2023-05-09 18:10:00
204	23354.71538712958	37025.94762661237	28406.483980170236	322.90297588338046	74.23556151116009	1306.5726921592868	541.0717119957197	61.66494038930867	1907.1997998155762	52.58963341509846	1051.1100564825056	176.0750434290323	32.24414330056956	144.43698496248678	721.8711023294471	12.769040391834022	1255.6770165154485	4266.812112817645	2080.3710164735076	2023-05-09 18:20:00
205	22940.84969101926	36473.271436935	27910.355574417703	317.2952485955865	73.06197196859817	1282.1038311752084	531.0318670198754	60.94240345573397	1877.062232548747	52.400951457601195	1049.0511246393207	171.04875126461621	32.28253921282065	140.56400434691346	705.999729908645	12.66684271248732	1229.2547853671615	4172.163832507014	2036.1642336705877	2023-05-09 18:30:00
206	21073.533134143916	34353.50488957667	26226.230702338908	298.29991905517375	67.82077182776689	1206.181021161702	496.98677189099635	58.97383965525985	1812.841101399833	52.99789555407557	1076.2599711451676	155.6355977363137	32.505213333058265	128.12281390210265	654.4060064478193	12.406850001088209	1155.7572287006453	3903.1474579994256	1921.188765027613	2023-05-09 18:40:00
207	17487.87140052926	29691.401995198976	22679.397901180255	257.6212168237509	57.64046484827223	1041.4419766836697	426.7606715979742	54.05600938415151	1644.9736657745048	52.416425924176764	1079.640642698755	125.42898183985477	32.78527633877977	104.58190511709975	557.6492823361611	11.817764909785815	1000.5040721110554	3344.311678350513	1665.1923912183793	2023-05-09 18:50:00
208	17720.31235315629	30362.70431260806	22723.8957640281	258.9843224729118	58.39350794887362	1039.922766446069	425.600531213268	54.47340598137539	1637.0999332263395	53.15123996923447	1103.9021500857216	120.42492656935423	32.9058624856264	100.28285595064446	539.5530713033027	11.75792985691205	980.1060596738691	3266.739816440278	1637.337928728286	2023-05-09 19:00:00
209	16526.9220211077	29236.029631523284	21571.468555646352	246.45105271230844	55.099324730780395	986.2906089695168	401.19578632707396	53.337982555418094	1589.1705285776115	54.00195229361353	1137.0241445455822	107.01447767119447	33.12917939704136	89.29905246426287	493.83900141606057	11.54676949607968	918.2797393913472	3038.65987696328	1543.103735121697	2023-05-09 19:10:00
210	13245.309785800599	25284.531508498272	18023.57396200847	206.66554295749802	45.86960445352214	816.0499907499703	328.7518421382253	48.691119371725904	1401.9778648616038	53.92186924717396	1158.7687628327903	70.6552415509627	33.52161455622827	60.66549105783045	375.8326635999239	10.865851407736134	735.3723236751487	2377.1881515760006	1245.8185966779952	2023-05-09 19:20:00
211	11722.294688328817	23691.002549707235	16630.710443581575	191.20437513058533	41.62629143924104	752.7280714941392	300.0079925241493	47.199972981793024	1348.6799442173074	54.7132229473973	1190.7096464635051	56.47063941702879	33.74814075236442	49.099721818032634	327.74943658208133	10.637574258028332	669.282451346956	2133.9834208947314	1144.245098091179	2023-05-09 19:30:00
212	12161.115067215575	24838.036289275144	17715.0940198489	203.81365404678434	42.966434184188444	813.1497701782279	321.2602960292362	49.464914494133026	1454.8659828551877	56.81311874624555	1243.3526289206657	67.42500213349612	33.815197958316915	56.72938076861263	358.13922649953554	10.937010869199234	737.6791321343937	2370.7483935558485	1270.1604206133566	2023-05-09 19:40:00
213	12555.003010570737	26260.39820026268	18615.155179732377	215.04576894125222	44.26168375354783	862.2306180639497	337.10513262210395	51.80202097055985	1545.3874551910453	59.56391204117176	1318.613457661052	72.24137805438548	34.007812386498195	59.20610866227625	366.95507870950416	11.15167837414449	779.4522030122977	2507.842322867272	1357.5241512114499	2023-05-09 19:50:00
214	13470.930981266489	28531.001285634782	20277.924853965083	235.0080966412107	47.06380416462811	950.611461131734	368.1614230012682	55.43257433724068	1692.2689272923762	63.05092872350144	1409.8497475713248	84.65280969377014	34.182676039187044	67.31846991838327	398.6315000425292	11.541264355883518	864.039232034233	2796.1003515267794	1519.5866622692101	2023-05-09 20:00:00
215	13066.486445422637	28893.683029050837	20607.318447804017	239.38837531484157	46.07565264292849	976.8640731325104	373.4847932098855	57.003105245849284	1771.9673671875407	65.83942139131386	1487.706577857758	87.16773147058294	34.403948356883554	67.96221676230965	399.8714450630415	11.714774038862767	894.508517875714	2892.096815598789	1588.8818619540866	2023-05-09 20:10:00
216	11775.430493517295	27650.38187012775	19486.81794059275	227.08023063266435	42.49951330426005	926.8418629770445	350.07748966668953	55.951218804023725	1735.2930595044722	66.82759379203398	1523.7163940835371	75.31903373223497	34.62237199640535	58.143943771520554	358.8927772582317	11.538949060877647	841.3967470901057	2694.848900884554	1509.7638941121377	2023-05-09 20:20:00
217	11508.600307440767	27771.41007686995	19271.36352359724	225.34057291934644	41.844547138360745	917.0117526230479	344.11961992880583	56.1655771609383	1733.6983320960385	67.9517864311043	1559.478641633139	69.71437309829855	34.784316075411624	53.184232329120164	337.87541868992196	11.485613185825514	820.4788114913879	2613.4041274951687	1483.8402666178927	2023-05-09 20:30:00
218	11072.293196954848	27783.353525656035	18982.85420230376	222.83449655108743	40.728284167126745	905.2140777214489	336.57543292636626	56.418831356994104	1736.9169038706682	69.40914404120366	1605.1538227051124	63.48606887076272	34.98285344132901	47.57269359007324	314.00184170556054	11.435793925921708	798.5654755400519	2526.6533535802137	1458.6756363221853	2023-05-09 20:40:00
219	11067.224854307904	27932.950902184035	18922.095513650118	222.47049258944304	40.752056806813556	901.2530151717436	334.58044699154647	56.49008687431822	1731.5212085977373	69.72605062116503	1615.8765715902064	60.93546002590335	35.039172563082104	45.409117056461895	304.92141277761266	11.402677548410061	787.7994353185513	2486.073799688371	1443.468748244045	2023-05-09 20:50:00
220	11738.143503233408	29008.92443595064	19759.677159539635	232.20648433030001	42.69324291527055	942.778737234719	350.9109242963664	57.908174701622855	1786.361434594552	70.49570838405629	1633.1065820446593	68.07488381561973	35.02941360216424	50.66938960668813	326.2175359983197	11.570627462861424	828.5417967678234	2629.57047669853	1515.0451747975726	2023-05-09 21:00:00
221	11734.743536007152	29605.4114075763	20152.232161063544	237.2362916760966	42.7971889923386	966.7967776150404	357.56506987373143	59.18439329739027	1840.995599434587	72.32792755778999	1683.9694979123196	70.17227499449129	35.16991407764428	51.44323054559956	328.47873344777076	11.692922331320279	850.7940311405424	2700.7230283616036	1564.197280691621	2023-05-09 21:10:00
222	11970.653787547923	30830.41081353384	20884.43565060149	246.5711369822743	43.646352346538734	1007.877270389311	370.0180500312356	61.29485436724474	1922.7891787869949	75.06074021084419	1759.7935840455011	73.3604557688428	35.37881715851432	52.644639494941714	332.04597439316126	11.876443942954579	884.2842040065334	2807.9358574359003	1637.996287576264	2023-05-09 21:20:00
223	10982.708304327894	29530.470291888596	19829.3804085607	234.54061900615028	40.842176353024435	957.5980311553725	348.9431970631274	59.79839532749651	1866.8591242988573	74.78588559583875	1758.3543117522731	63.67806238251896	35.4606909820887	45.14136139802514	301.25175250883376	11.683600633427481	833.9531042212924	2627.2100375165855	1554.3902906099374	2023-05-09 21:30:00
224	10294.485345829602	28172.990221398148	18876.524448361288	223.16571319793886	38.79894996185131	909.4321834002943	331.04141854713066	57.920870146858334	1796.4560688109646	73.29593834563772	1720.3617111713684	56.87494549665121	35.40245830826018	40.49228566609901	282.8406481714035	11.489197203613465	790.2861714165422	2476.814236111071	1472.9376421670195	2023-05-09 21:40:00
225	10306.795846901154	28449.87019329868	18926.329697546335	224.13158437608635	38.89052656179292	912.0207232952727	331.1178322453963	58.27828145457538	1804.4032838622552	73.95935488353555	1740.3132375494206	55.3117963173238	35.478856106597945	38.94094927451576	276.1085764524405	11.490214388391276	786.6922083640954	2460.4158225514584	1471.8342102218348	2023-05-09 21:50:00
226	10037.280914074172	28206.667573754734	18650.88463484837	221.16470053616516	38.149924704650566	898.9353045013104	325.21337861801226	58.009558668303995	1791.8419212612266	74.16318848293585	1748.3891004772522	51.88718617389944	35.534687092346715	36.14247102805183	264.46799048508115	11.435681412185147	770.8178268997285	2401.9291881391273	1447.5348839655726	2023-05-09 22:00:00
227	9812.36229684503	27923.49547786543	18376.345618015937	218.09589271353812	37.51626048866594	885.304253755391	319.5765636333323	57.62745218199342	1775.0449595846135	74.09682432709249	1748.4686034228262	48.903198530431126	35.5615568540786	33.82124750485602	254.93198644248696	11.37708279218283	755.4238742125767	2346.562996167649	1422.089798951246	2023-05-09 22:10:00
228	9707.880538397148	28242.68432470371	18560.39504670164	220.6215806173982	37.30631723141037	898.0268387413506	322.3346298490641	58.43417650300107	1810.1283326746402	75.45533664102624	1786.8849338027976	49.39357521604754	35.677433428000256	33.555381496307945	253.1470190195621	11.447925634891025	766.5816827607571	2379.9912780233108	1449.8693109589776	2023-05-09 22:20:00
229	9719.541171943769	28302.340037453847	18661.85722073234	221.74954837585602	37.34453595596653	904.1774107474072	324.4522645698635	58.642326338657185	1822.1431693758873	75.6535445011589	1791.5955248446735	50.81847731551747	35.67946667928836	34.58381569743918	257.2864126837228	11.48347124273169	774.9986710032714	2409.4358319043045	1464.9356476426278	2023-05-09 22:30:00
230	9290.004645714733	27237.840114158076	17975.720982866493	213.3469710779581	36.0254214157722	868.6387496138537	312.03667177972017	57.090427361752205	1764.7153230531258	74.11268610982174	1750.3099465300293	46.80136431339855	35.58607164162873	32.15617173669742	248.05937224098625	11.338651444122156	744.9816599119248	2308.694958484926	1405.2633288602656	2023-05-09 22:40:00
231	8085.982863673482	25120.864491756445	16406.22717589637	194.88089232104807	32.50356364962525	790.1790484345826	281.9397184495907	54.23920031403951	1656.2073701005243	72.22021912739842	1704.528557237225	34.414940163652744	35.55326847118236	23.297584126833783	212.4979204515762	11.021961297527293	670.729158617544	2049.6788149900935	1271.3265227641923	2023-05-09 22:50:00
232	8307.94005050962	24639.73364259475	16361.336590261344	193.39085196875558	32.97501442566017	784.7263575683357	283.2502710120506	53.29255821991127	1626.0898559041943	70.15124689905713	1642.998109002786	38.24331663132611	35.326511077222584	27.31038775955838	230.09057119748127	10.999294315317439	676.6874981776714	2081.8218563234345	1266.2511136619169	2023-05-09 23:00:00
233	8345.661737629951	24044.698940031776	16128.592747903323	189.96566827156835	32.951952465686645	770.285689130329	280.3282625123252	52.2191278314415	1587.9946731588984	68.34721354572645	1590.8816621365613	39.25899473216151	35.15431431102232	28.977900130960734	237.87999403246818	10.936268337502387	670.2323132950379	2067.6894339454866	1242.9259865948516	2023-05-09 23:10:00
234	8055.766665670766	23302.95757731711	15626.39299821325	183.85488171345511	32.05856683982492	743.8630423673508	271.14256610579184	51.08390481522291	1544.2047653909708	67.21242825471333	1560.670432824716	36.006869844539835	35.08875970867287	26.958449202429307	230.12988646165763	10.824143585591303	646.6527115966736	1988.1665452214106	1196.5897151463605	2023-05-09 23:20:00
235	7913.23504734509	22800.761707920152	15365.225289817314	180.47203938047696	31.589168461736534	730.1577871433054	266.84120834698183	50.35522192880765	1519.471971015077	66.31143816164581	1535.3820047137078	35.39416663134375	35.01506758784059	26.908079266030683	230.37911019933267	10.77180436469923	637.8105354201441	1960.7777660237202	1175.826422133718	2023-05-09 23:30:00
236	7515.926795858009	21761.552001327982	14817.588152468077	173.49829880233503	30.35201534462582	702.8503278469148	257.57025753922034	49.00086649014371	1476.4142216819055	64.84269506998479	1494.5135635156003	33.85770253538993	34.90084778910767	26.40197528303338	229.03739098558685	10.676468497854895	620.6993195405157	1906.3698530943234	1137.6038460493291	2023-05-09 23:40:00
237	7880.079162766771	21297.011020852136	14775.861088387894	171.92960677726327	31.196815800642284	695.4811356551444	259.17256711094166	47.84779730937012	1434.3542631875357	62.256879210900706	1418.185476715632	37.77523741419671	34.62697521067791	30.733354487043755	248.20551221546452	10.631985470522315	623.7958358044768	1930.8003079772393	1124.2035250186018	2023-05-09 23:50:00
238	8149.321600827534	20776.43177959921	14687.880888511412	169.88557827507512	31.784709053305434	686.6662199601999	259.74396596221936	46.713358698940695	1394.3903323710329	59.86437837414343	1347.6996257533501	41.19415855730543	34.37583834037054	34.57867930564191	265.27175978751984	10.58699557532256	625.6287720736486	1949.6695734843129	1110.1307484108097	2023-05-10 00:00:00
239	7829.456420268998	18845.529176899923	13702.880539059817	156.8518592236556	30.572209444414582	631.8206789956963	244.1022400404205	43.57445525691544	1281.573280872407	55.52129047280758	1224.9700344569455	39.49742459575029	34.00680540584625	35.32689034842073	270.5587277634452	10.358111520348796	589.3106225825676	1840.4590080933795	1020.2712099604479	2023-05-10 00:10:00
240	22589.53945474559	48302.74847203636	34775.47564370686	395.9730895122341	85.15379233272782	1389.2931012366487	633.7544558044106	80.8562021530488	1657.9625478549376	50.72508826665424	1144.933613262751	53.18924055138108	58.51239194479934	63.300447967499345	377.0538261399529	14.994068117420415	1108.358165863654	11558.092598552412	1974.3919174018147	2023-06-22 18:20:00
241	22497.872293274886	48020.02707312942	34521.38512133868	393.29683989605775	84.65823674560949	1380.6537940475553	629.3718184936358	80.39475006160475	1650.90758923195	50.74287260536761	1145.0157746220862	52.74483663291777	58.19719234582152	62.83264403003509	375.06731895349867	14.955370205267318	1100.744795172829	11444.99981192809	1959.2965864714893	2023-06-22 18:30:00
242	22520.08218424889	48565.17880303929	34827.68209369504	396.48329631105855	85.00915170414123	1399.5943066590157	634.167237946064	81.55420383522025	1685.5940833407005	52.195384108800596	1189.8647775359373	52.70377012130777	58.339093899034125	62.56978984361655	367.9667822100846	15.286837006798851	1106.278101932616	11581.15640203661	1986.3499506296885	2023-06-22 18:40:00
243	21891.686437914366	46987.599216261304	33407.15241044093	381.20354896866013	82.01660127287647	1353.884211064473	609.2229615784518	79.22075494943014	1656.9941996715058	52.848388145375424	1207.2684235717775	50.06249968851833	56.53025281721526	59.70659543268566	353.5509173578978	15.183226542772108	1063.3814885547426	10964.304705894658	1907.3637796750118	2023-06-22 18:50:00
244	21616.98834908271	46386.133514737914	32785.13749669094	374.6036684141401	80.67293959943873	1336.7562976336471	598.2356349935735	78.38173669487992	1652.3525877304112	53.59737277437654	1228.9882960510563	48.70435827057645	55.64885586739311	58.17179099329362	344.1683136568014	15.225370845038416	1043.1003119527127	10688.87354959835	1874.8512126586857	2023-06-22 19:00:00
245	21473.659823220583	46426.85019352035	32649.40303444439	373.10494496275066	80.15500932895105	1340.389193137597	595.3930921912518	78.72508851374849	1674.2020525163873	55.043381164830265	1272.8447683694508	47.91084262262777	55.25275633529488	57.122410168178014	333.87885310399645	15.482860367648232	1035.5855298090407	10629.84553322646	1875.6277543093734	2023-06-22 19:10:00
246	21184.83593280776	46153.80997212329	32217.872588195132	368.39876516518717	78.9803904480515	1335.2968557169859	587.2898051556517	78.64320833749386	1692.739905718831	56.7700964477051	1324.743342502356	46.51502279018665	54.45971274022275	55.40016752069648	319.67371380714087	15.747158687554187	1018.8553470157613	10443.471235651814	1860.9768995342065	2023-06-22 19:20:00
247	20026.818926890133	43479.01619325259	29976.11462255109	343.6397263527893	74.0116516149011	1260.728787496761	547.4312071331244	74.92450553842018	1646.3508477357302	57.60790591189735	1346.467080489539	42.550864046667314	51.72813923580308	51.12446716017101	298.71580893417354	15.558804583060347	953.8623292934857	9503.293055474689	1739.6409881382287	2023-06-22 19:30:00
248	18665.872876635523	40689.628839440185	27835.058920712163	319.0521602563984	68.87004172727158	1187.3751050485537	508.5698122476553	71.418269376692	1604.4777570242293	58.368450511848465	1366.2022510019601	38.96640592149034	49.258556820887016	47.25785632533684	279.751100369828	15.389180614677112	895.107388684587	8653.469806042927	1629.9855407661018	2023-06-22 19:40:00
249	18554.02623146846	41102.572536945576	27927.641228503646	319.93577039444267	68.65519558057726	1203.698367507023	509.38396395530197	72.52476079719234	1647.7930672911682	60.650133236609236	1435.9559764255332	38.23885748312175	49.00806604538917	46.151016288551645	265.7598800120012	15.846002789962103	892.3263931482917	8695.939208548964	1649.4403064163748	2023-06-22 19:50:00
250	18280.60396077692	41056.775043354304	27595.278501974506	316.334800678527	67.5904228996832	1206.2078069008724	502.82661039964125	72.9056180993699	1681.3136343297704	63.07329950192806	1509.2558386679862	36.72549530688225	48.213197176453846	44.20032882269809	247.73143830311392	16.259807952751107	876.5561284736623	8549.55214696225	1644.3604430939363	2023-06-22 20:00:00
251	19222.033228554203	44213.737138276185	29756.877970642097	340.3024946002045	71.82653431151618	1300.6179305229543	540.1638290639432	78.04266591683435	1793.2838734023856	66.08770386945375	1604.8275182097073	39.01330272497664	50.20198696820636	46.13843551401954	243.15048935498783	17.176272063885424	929.1016144213381	9445.608730646609	1782.9726920607204	2023-06-22 20:10:00
252	19400.189716639332	45648.55712241222	30893.084763839845	351.79927320272225	73.53554023354809	1349.764431783467	558.754116289591	80.9371108994938	1861.105313832633	67.97198052358624	1664.4330187917344	40.31459757314538	51.353205763783635	47.21513427050208	239.73584230499262	17.736740163955634	959.7187314994198	9972.429295686738	1865.1421062266668	2023-06-22 20:20:00
253	20096.48106806149	48311.92078509685	32969.805926300876	373.87945363309234	77.35000562005835	1432.9512047844632	594.1101791528354	85.5435291223676	1954.87755369404	69.90880772187901	1727.202906675188	43.08005256641118	53.55600196493528	49.81626387440261	242.33618746315403	18.450370746151197	1015.8970962169215	10883.083091687864	1999.2247993331102	2023-06-22 20:30:00
254	20600.53052880475	50064.83543170417	34118.413400890175	386.7012032504308	79.5793411864367	1485.4820285073497	613.9082538864693	88.42039629067071	2020.7173213175681	71.88563729465778	1789.4044481764881	44.129952428225245	54.53863963138596	50.615843170439334	237.40451224069477	19.007997452946267	1042.5620136408888	11354.26386308389	2074.4724253811332	2023-06-22 20:40:00
255	20423.863004792223	49927.411243049406	34043.662988047065	385.44523522512355	79.16900583103276	1484.3981136699592	612.0908098980794	88.48322424083686	2027.4852721390878	72.3029485741429	1802.0900833392238	43.9283838335373	54.44391616956242	50.341711530302916	234.5524291150989	19.084950382062434	1040.8680316948496	11344.321648484742	2075.6500059670043	2023-06-22 20:50:00
256	21900.104268072435	53392.57412134594	36483.245257187875	413.54229754632235	84.77583641169139	1578.8848784321065	655.8739528007652	93.22256620793294	2107.4368280946355	73.27587450391383	1835.6719389746281	47.26694971836716	56.942277920031934	53.68856796974613	244.20063470765308	19.63119310915192	1102.819799579574	12305.739101798501	2210.749641031631	2023-06-22 21:00:00
257	22695.473336829375	55543.0357352773	37820.12897108114	429.1537332135379	87.72617327558217	1639.1160812587702	679.6277422560697	96.36528358614318	2174.8081696339495	75.18237742808427	1895.902480287244	48.509403677046734	58.05410546580268	54.700319520537256	240.42822902466617	20.191126300831503	1132.514297154782	12819.593701035	2291.310008776665	2023-06-22 21:10:00
258	23602.66363923526	57902.782618061494	39118.98690149789	444.9641158449821	90.74533912128915	1703.517535646645	703.0148738418541	99.69629095118847	2251.9913237227447	77.81939504617213	1978.2124803468	49.27819388904274	58.913859205302415	55.105754244145025	231.14618638896093	20.874131079487857	1157.1529340668883	13284.811051109366	2369.73325659479	2023-06-22 21:20:00
259	23365.63988249009	57155.41746650898	38439.12913737566	437.8353383322194	89.43163840063389	1680.519688204857	691.3129960657755	98.4632353479924	2233.1697001504463	77.87610792625014	1978.7039892262487	48.079192265021334	58.06447997315094	53.84229775985383	225.74496713560222	20.771740278103753	1136.6495932934063	12980.568974040263	2329.177249158171	2023-06-22 21:30:00
260	23214.348790191085	56580.566375120834	38147.93431701584	434.38904695588667	88.87157699477424	1663.4755927974013	686.3017819016445	97.51429323854072	2207.049364573294	76.80457678069175	1945.5852655699587	48.077926920639044	57.93726429310076	54.003176604939405	230.84804303275837	20.52417426724698	1132.0215094226205	12871.965801292516	2308.1229342183815	2023-06-22 21:40:00
261	18928.45215794781	31231.443159895716	23242.65194941398	269.0875458953601	62.39641242259644	1005.085710048145	460.64558163328877	49.99348437419869	924.3203558695795	30.32888842972625	503.3398366760807	114.59377018805105	37.49778573883015	112.63800730633903	357.48339767394475	6.722725453691055	939.4639506094837	4835.412079087426	1545.260862065593	2023-06-23 05:36:00
262	17272.936137494617	28418.279064647082	21118.56827621831	244.73144672203037	57.27723109784374	901.6583950925399	417.0721840666582	46.5000109403677	825.5998203056474	29.25351965030285	485.4459706724988	96.9957309191265	36.8784649189828	98.86344411124821	316.94778376684013	6.276118682227043	833.2500440591111	4200.952844556865	1356.5901669331379	2023-06-23 05:40:00
263	15084.594897668423	24634.59753311739	18409.384307109547	212.97124598470998	50.608680516026794	771.4286903820753	361.96503302121795	42.00058990307691	709.5221669248308	27.979266656035804	464.10242045471887	76.36341567927869	36.152635600070425	82.7234664944927	269.39465296671307	5.749157523558722	708.689130695803	3456.613183657244	1135.3135486803553	2023-06-23 05:50:00
264	12417.911090971995	19995.94295169748	15137.109197484835	174.37867530071196	42.51243997743151	614.593679116487	295.58128266015683	36.53872240550761	571.7876578007076	26.437696886090094	437.861699275662	52.06201462209086	35.29856367383962	63.74234508646603	213.29945447938474	5.118358920041487	561.8761136968428	2578.4363952915796	874.4598799083029	2023-06-23 06:00:00
265	8890.41497326113	13751.759662076962	10841.794491739245	123.29202548582461	31.84535594597091	408.7825110169077	208.9429685669155	29.215670622185613	389.0834334291717	24.127935484483032	394.85862434629644	21.441263336600798	34.229914368523495	40.08754786174427	141.844948165456	4.232162075616934	375.9728383323562	1458.6381745582885	543.7257865705233	2023-06-23 06:20:00
266	8580.380063017183	13042.625398330965	10693.281801437113	119.79353908981136	31.1371137491157	405.71071560960144	207.15096118693646	28.83283569732231	405.96840344677685	24.23360604858766	395.4979545017127	24.928340621789573	34.35483158636704	42.89366853011555	149.65130225104917	4.2939400736215205	396.7523160180883	1580.4796395782957	580.512299587823	2023-06-23 06:30:00
267	8845.722321236695	13209.632428845967	11201.26129703696	124.06878840273484	32.143689906937134	432.2329986751072	219.03960783958172	29.31670562793893	435.50251616685637	24.012733111943362	384.06430320680784	33.50130272516566	34.67177508548279	50.13558952634028	167.83260547163258	4.32626387858344	446.6439459765045	1862.6749075885039	668.2719636617816	2023-06-23 06:40:00
268	9368.269710375695	13703.3438317458	12055.819282211742	131.9900457110039	33.97306106316046	475.2938442714267	238.5017404638328	30.204022865269565	476.60005973341913	23.61430818889849	365.33635900623676	45.986098733968305	35.134910375105974	60.73678700240768	194.14861690747992	4.354242259884273	519.1102817286485	2270.864362768049	795.6482771102158	2023-06-23 06:50:00
269	8859.828128765526	12463.558445267941	11692.2347723954	125.39122546412133	32.709103243505254	461.3798672953326	233.133934323392	29.1818046699591	476.9911705139184	23.02799234002657	347.1356814606647	49.656568670490515	35.28067011021128	64.1883793013298	200.89896016986157	4.245766794297275	539.2489617181063	2373.933241989409	830.4805236678441	2023-06-23 07:00:00
