# Supplementary material for: Exploring online sensor parameters as proxies for polar organic chemicals—An innovative approach for combined sewer overflow monitoring
Source: PLoS One. 2025 Oct 13;20(10):e0333173. doi: 10.1371/journal.pone.0333173 (PMC12517529; doi:10.1371/journal.pone.0333173)
Supplement: S3 Tables — The tables in this zip file show the statistical measures (R2, RMSE, p-value, confidence intervals, etc.) of all models calculated for this manuscript and the predicted chemical concentrations. A ReadMe file explains further details about the content and structure of each table. (ZIP) [file pone.0333173.s003.zip › S3_Tables/S3_Table27_catchment_M_Temperature_prediction.csv]

	Acesulfame_pred	Caffeine_pred	Cyclamate_pred	Candesartan_pred	Citalopram_pred	Diclofenac_pred	Hydrochlorothiazide_pred	1,3-Diphenylguanidine_pred	6PPD-Quinone_pred	HMMM_pred	Diuron_pred	Mecoprop_pred	4-&5-Methylbenzotriazole_pred	Benzotriazole_pred	DEET_pred	Time
0	26300.8662720301	46135.53537311964	42630.80884544517	468.35138739576996	84.19153203599268	1820.0132552533614	652.0883951681963	885.403217771599	41.68013738577906	625.8739420961945	4245.423219792909	132.97224053251438	1254.0110102059853	2411.294795100488	1036.1242579635805	2023-06-21 09:37:00
1	26326.457101646956	46336.08578182128	42663.17454589725	467.709404858731	84.00924500599734	1815.0069410388587	650.8796271162246	889.3234018151243	41.74334870321326	626.891113877281	4226.336639865076	132.73536378954475	1252.5987425416947	2407.5681427130667	1033.9575514662097	2023-06-21 09:40:00
2	26403.22959049754	46937.73700792616	42760.27164725351	465.7834572476131	83.4623839160111	1799.9879983953488	647.2533229603087	901.0839539457038	41.932982655515886	629.9426292205412	4169.076900081578	132.02473356063575	1248.3619395488226	2396.3881855508	1027.4574319740964	2023-06-21 09:50:00
3	25942.59465739404	43327.82965129678	42177.68903911596	477.3391429143189	86.74355045592841	1890.101654256412	669.0111478958047	830.5206411622321	40.795178941700144	611.6335371609805	4512.635338782566	136.28851493408968	1273.782757506055	2463.4679285244	1066.4581489267762	2023-06-21 10:00:00
4	25251.642257738786	37912.96861635265	41303.81512690964	494.6726714143779	91.66530026580438	2025.272138048007	701.647885299049	724.6756719870255	39.0884733709765	584.1698990716391	5027.972996834054	142.68418699427065	1311.9139844419042	2564.087542984801	1124.9592243557959	2023-06-21 10:22:00
5	24816.59815425214	34503.6116684248	40753.598219224164	505.5863745440445	94.76417977572629	2110.3794796945676	722.1969421825738	658.032543247079	38.01388097459494	566.8779787931649	5352.444855607217	146.71109162475494	1335.9225347348465	2627.44063357098	1161.793234811104	2023-06-21 10:30:00
6	24739.825665401557	33901.96044231992	40656.50111786791	507.51232215516234	95.31104086571253	2125.3984223380776	725.8232463384898	646.2719911165004	37.824247022292326	563.8264634499046	5409.7045953907145	147.421721853664	1340.159337727719	2638.620590733247	1168.2933543032182	2023-06-21 10:40:00
7	24509.508198849806	32097.00676400517	40365.20981379913	513.2901649885152	96.95162413567118	2170.4552502686092	736.702158806238	610.9903347247646	37.255345165384426	554.6719174201244	5581.483814741208	149.553612540391	1352.8697467063353	2672.1604622200475	1187.793712779558	2023-06-21 10:50:00
8	24432.73570999923	31495.355537900352	40268.112712442875	515.2161125996327	97.49848522565736	2185.474192912119	740.3284629621539	599.2297825941869	37.06571121308184	551.6204020768641	5638.743554524706	150.26424276929993	1357.1065496992069	2683.3404193823135	1194.2938322716705	2023-06-21 11:00:00
9	24381.554050765502	31094.25472049706	40203.38131153872	516.5000776737111	97.86305928564815	2195.4868213411264	742.7459990660977	591.3894145071345	36.93928857821342	549.5860585146911	5676.916714380372	150.73799625523924	1359.9310850277884	2690.793724157158	1198.627245266413	2023-06-21 11:10:00
10	24432.73570999923	31495.355537900352	40268.112712442875	515.2161125996327	97.49848522565736	2185.474192912119	740.3284629621539	599.2297825941869	37.06571121308184	551.6204020768641	5638.743554524706	150.26424276929993	1357.1065496992069	2683.3404193823135	1194.2938322716705	2023-06-21 11:20:00
11	24432.73570999923	31495.355537900352	40268.112712442875	515.2161125996327	97.49848522565736	2185.474192912119	740.3284629621539	599.2297825941869	37.06571121308184	551.6204020768641	5638.743554524706	150.26424276929993	1357.1065496992069	2683.3404193823135	1194.2938322716705	2023-06-21 11:30:00
12	24458.326539616086	31695.90594660194	40300.47841289497	514.5741300625937	97.31619819566197	2180.4678786976165	739.1196949101823	603.1499666377122	37.128922530516036	552.6375738579509	5619.656974596874	150.0273660263303	1355.6942820349168	2679.613766994892	1192.1271257742997	2023-06-21 11:40:00
13	25021.324791187035	36108.01493803796	41012.52382284087	500.4505142477308	93.30588353576297	2070.328965978537	712.5267977667972	689.3940155952896	38.519571514068645	575.0153530418588	5199.752216184548	144.81607768099758	1324.6243934205208	2597.6274144716017	1144.4595828321349	2023-06-21 11:50:00
14	24995.73396157017	35907.464529336256	40980.15812238878	501.09249678477	93.48817056575842	2075.3352801930414	713.7355658187694	685.4738315517625	38.45636019663442	573.9981812607721	5218.838796112381	145.05295442396732	1326.0366610848118	2601.354066859024	1146.6262893295066	2023-06-21 12:00:00
15	24918.961472719588	35305.81330323132	40883.06102103251	503.01844439588785	94.03503165574466	2090.354222836553	717.3618699746858	673.7132794211839	38.26672624433178	570.9466659175118	5276.098535895886	145.76358465287632	1330.273464077684	2612.5340240212918	1153.1264088216199	2023-06-21 12:10:00
16	24816.59815425214	34503.6116684248	40753.598219224164	505.5863745440445	94.76417977572629	2110.3794796945676	722.1969421825738	658.032543247079	38.01388097459494	566.8779787931649	5352.444855607217	146.71109162475494	1335.9225347348465	2627.44063357098	1161.793234811104	2023-06-21 12:20:00
17	24688.644006167837	33500.85962491663	40591.76971696374	508.79628722924076	95.67561492570331	2135.411050767085	728.240782442434	638.431623029448	37.69782438742391	561.7921198877311	5447.87775524638	147.8954753396033	1342.9838730563001	2646.0738955080915	1172.6267672979598	2023-06-21 12:30:00
18	24867.77981348586	34904.71248582809	40818.32962012834	504.30240946996605	94.39960571573545	2100.3668512655604	719.7794060786296	665.8729113341315	38.14030360946336	568.9123223553383	5314.271695751551	146.23733813881563	1333.0979994062654	2619.9873287961354	1157.4598218163624	2023-06-21 12:40:00
19	25021.324791187035	36108.01493803796	41012.52382284087	500.4505142477308	93.30588353576297	2070.328965978537	712.5267977667972	689.3940155952896	38.519571514068645	575.0153530418588	5199.752216184548	144.81607768099758	1324.6243934205208	2597.6274144716017	1144.4595828321349	2023-06-21 12:50:00
20	25123.688109654482	36910.21657284448	41141.9866246492	497.88258409957393	92.5767354157814	2050.303709120524	707.6917255589092	705.0747517693935	38.772416783805454	579.0840401662053	5123.405896473218	143.86857070911896	1318.9753227633578	2582.7208049219125	1135.7927568426508	2023-06-21 13:00:00
21	35377.8644444312	101785.95784950259	58317.667060833905	465.4518387081687	65.37177721189181	1522.256333890863	596.0065739300203	1391.244845416909	56.762660670886845	701.6946707570241	2788.0110837160137	3255.269161401069	1945.129688595427	2198.2740964340614	1407.2192012747	2023-10-14 08:44:00
22	35420.83735307299	101666.53735814604	58267.74790543308	461.89368262745256	64.73299463867653	1501.154951342256	591.7989654375642	1401.4118276151748	56.71968215858612	709.3210516580789	2724.3981846183524	3129.3467818206627	1909.663264223458	2186.9194110920184	1382.1156627016917	2023-10-14 08:54:00
23	35499.62101891627	101447.59979065908	58176.229453864915	455.37039647947336	63.56189325444856	1462.4690833364784	584.0850165347281	1420.0512949786616	56.64088821936812	723.302749976679	2607.774536272649	2898.4890859232546	1844.641486208182	2166.1024879649403	1336.0925086511788	2023-10-14 09:04:00
24	35585.56683619983	101208.75880794601	58076.39114306327	448.25408431804135	62.28432810801806	1420.2663182392662	575.6697995498159	1440.385259375193	56.55493119476668	738.5555117787885	2480.54873807733	2646.644326762442	1773.708637464244	2143.3931172808548	1285.885431505164	2023-10-14 09:14:00
25	35700.161259244596	100890.30416432858	57943.27339532775	438.7656681027986	60.580907912777405	1363.9959647763162	564.4495102365997	1467.4972119039016	56.44032182863142	758.8925275149345	2310.9143404835777	2310.851314548032	1679.131505805659	2113.113956368741	1218.9426619771448	2023-10-14 09:24:00
26	35685.836956364	100930.11099478077	57959.91311379469	439.9517201297042	60.79383543718251	1371.0297589591864	565.852046400752	1464.1082178378124	56.454647999398325	756.3504005479158	2332.118640182798	2352.825441074834	1690.9536472629843	2116.898851482756	1227.3105081681479	2023-10-14 09:34:00
27	35664.350502043104	100989.82124045903	57984.8726914951	441.73079817006214	61.11322672379012	1381.5804502334886	567.9558506469798	1459.0247267386799	56.476137255548686	752.5372100973887	2363.9250897316233	2415.7866308650337	1708.6868594489679	2122.5761941537767	1239.8622774546511	2023-10-14 09:44:00
28	35728.80986500579	100810.69050342424	57909.99395839387	436.3935640489881	60.155052863967256	1349.9283764105794	561.6444379082957	1474.2752000360783	56.411669487097605	763.9767814489705	2268.505741085137	2226.9030614944277	1655.4872228910135	2105.5441661407126	1202.2069695951395	2023-10-14 09:54:00
29	35735.97201644608	100790.78708819815	57901.6740991604	435.8005380355355	60.04858910176472	1346.4114793191457	560.9431698262199	1475.9696970691225	56.40450640171415	765.2478449324794	2257.903591235532	2205.9159982310302	1649.5761521623535	2103.651718583706	1198.0230464996393	2023-10-14 10:04:00
30	35614.21544196102	101129.14514704165	58043.11170612939	445.8819802642306	61.85847305920791	1406.1987298735294	572.8647272215119	1447.1632475073702	56.52627885323287	743.639765712825	2438.140138678893	2562.6960737088375	1750.0643545495986	2135.8233270528267	1269.1497391231596	2023-10-14 10:14:00
31	35528.26962467745	101367.98612975472	58142.950016931034	452.99829242566284	63.136038205638414	1448.4014949707416	581.279944206424	1426.8292831108388	56.61223587783431	728.3870039107155	2565.365936874212	2814.5408328696503	1820.9972032935366	2158.532697736912	1319.3568162691745	2023-10-14 10:24:00
32	35435.16165595358	101626.73052769387	58251.10818696614	460.7076306005472	64.52006711427146	1494.1211571593876	590.3964292734122	1404.8008216812632	56.70535598781921	711.8631786250971	2703.1938849191356	3087.3726552938606	1897.8411227661345	2183.134515978004	1373.7478165106895	2023-10-14 10:34:00
33	35277.59432426704	102064.60566266783	58434.14509010248	473.75420289650583	66.86226988272733	1571.4928931709428	605.8243270790842	1367.5218869542896	56.86294386625519	683.8997819878969	2936.4411816105458	3549.0880470886696	2027.8846787966868	2224.76836223216	1465.7941246117161	2023-10-14 10:44:00
34	35227.45926418496	102203.92956925045	58492.384104736775	477.9053849906745	67.60751621814515	1596.1111728109836	610.7332036536163	1355.66040772298	56.91308546393937	675.0023376033332	3010.6562305578154	3695.9974899324807	2069.2621738973176	2238.01549513121	1495.0815862802237	2023-10-14 10:54:00
35	35177.32420410287	102343.25347583307	58550.62311937107	482.0565670848432	68.35276255356294	1620.7294524510235	615.6420802281484	1343.7989284916698	56.96322706162355	666.1048932187696	3084.8712795050815	3842.9069327762845	2110.6396689979465	2251.2626280302597	1524.3690479487332	2023-10-14 11:04:00
36	35127.18914402079	102482.5773824157	58608.86213400536	486.20774917901167	69.09800888898073	1645.3477320910642	620.5509568026805	1331.9374492603597	57.01336865930772	657.2074488342055	3159.086328452351	3989.8163756200884	2152.0171640985773	2264.50976092931	1553.6565096172408	2023-10-14 11:14:00
37	34122.3070537372	99590.01769919803	57688.309044906295	498.4543295136134	73.75458249238366	1607.5440635703608	527.8410583820295	1208.4673067273961	52.73598788340386	522.7142236231462	364.93345511911934	4404.768867336694	2184.637058657052	1880.104661663894	1314.212255619549	2023-10-20 13:00:00
38	34022.01250822056	99649.88865498142	57710.670191844285	503.1815051256908	74.70452215991821	1635.9402574257201	532.34743285462	1197.6264229489361	52.76674856677793	512.9085491930086	361.34996211058865	4586.209934231076	2233.4273382055726	1891.323591462972	1347.8912162557617	2023-10-20 13:10:00
39	33896.644326324764	99724.72734971067	57738.62162551678	509.09047464078776	75.89194674433645	1671.435499744921	537.9804009453588	1184.0753182258609	52.80519942099551	500.65145615533584	356.87059584992505	4813.01126784907	2294.415187641225	1905.3472537118203	1389.9899170510298	2023-10-20 13:20:00
40	33861.54123539395	99745.68218423486	57746.44802694507	510.74498610501496	76.22442562797355	1681.3741675942965	539.5576320107654	1180.2810089034	52.81596566017643	497.21947010478743	355.6163732969394	4876.5156412621	2311.4917854832074	1909.2738791414974	1401.7775532737023	2023-10-20 13:30:00
41	33929.24005361767	99705.26928908106	57731.35425276193	507.55414256686277	75.58321635238772	1662.2067367419295	536.5158292417667	1187.5986054538603	52.795202198898934	503.8383003451304	358.03523107769763	4754.04292110839	2278.558346787955	1901.7011015271198	1379.0442548442597	2023-10-20 13:40:00
42	33921.71796270392	99709.75961076481	57733.03133878228	507.90868073776846	75.65446182745282	1664.3364512810813	536.853807327211	1186.7855391704757	52.79750925015199	503.1028747628702	357.7664691020577	4767.651001125472	2282.217617754095	1902.5425212620505	1381.5701768919762	2023-10-20 13:50:00
43	33984.40205365182	99672.3402634002	57719.055621946034	504.95419598022	75.0607495352437	1646.588830121481	534.0373232818419	1193.5610915320135	52.7782838230432	509.2314212817064	360.0061522323896	4654.250334316479	2251.7236930362687	1895.5306901376264	1360.5208264943421	2023-10-20 14:00:00
44	34122.3070537372	99590.01769919803	57688.309044906295	498.4543295136134	73.75458249238366	1607.5440635703608	527.8410583820295	1208.4673067273961	52.73598788340386	522.7142236231462	364.93345511911934	4404.768867336694	2184.637058657052	1880.104661663894	1314.212255619549	2023-10-20 14:10:00
45	34169.946962857604	99561.5789952009	57677.68750011075	496.2089210978768	73.30336115030474	1594.0558714890649	525.7005305075487	1213.6167265221648	52.721376558801175	527.371918977462	366.6356142981715	4318.5843605618575	2161.4616758715038	1874.7756700093316	1298.214749317348	2023-10-20 14:20:00
46	34250.18259927092	99513.6822305742	57659.79858256035	492.4271806082147	72.54340941627709	1571.3389164047767	522.095430929476	1222.2894335449328	52.69676801210192	535.2164585215723	369.5024087049961	4173.431507046342	2122.4294522326854	1865.800526170069	1271.2715808083767	2023-10-20 14:30:00
47	34385.580235718386	99432.8564402666	57629.61103419406	486.0454935319101	71.26099086510541	1533.00405470004	516.0118253914783	1236.924626645854	52.65524108954693	548.4541190022587	374.3401242665127	3928.486066738915	2056.5625748421808	1850.6549709413127	1225.8049839494897	2023-10-20 14:40:00
48	34616.25769040665	99295.15324196478	57578.18039623667	475.1729896241318	69.07612962977589	1467.6928088327113	505.64716410451945	1261.8586593363125	52.584491517786574	571.0071701915767	382.5821581861336	3511.1716128818152	1944.3449318805797	1824.8514324034325	1148.3433744861986	2023-10-20 14:50:00
49	34821.86150871577	99172.41778260883	57532.340045013785	465.482279619373	67.12875331133003	1409.4806114292232	496.4090964357082	1284.0824710821553	52.52143211686973	591.1088027733595	389.9283188536217	3139.2174257483202	1844.3248588061124	1801.852626315322	1079.301505181962	2023-10-20 15:00:00
50	34987.34750881822	99073.63070556622	57495.444152566095	457.68243985944514	65.56135285989797	1362.6268915678784	488.9735785559334	1301.9699293166145	52.47067698930252	607.2881655830874	395.84108231769756	2839.8396653725795	1763.8208975510497	1783.3413921468425	1023.7312201322093	2023-10-20 15:10:00
51	35080.119963421115	99018.25007146658	57474.760091648444	453.3098024182734	64.68265866742848	1336.36041225167	484.8051821687867	1311.9977468116904	52.442223357181504	616.3584144309657	399.1558133505886	2672.006678495265	1718.6898889686654	1772.9638820826947	992.5781815437113	2023-10-20 15:20:00
52	35160.35559983442	98970.35330683985	57456.87117409805	449.52806192861135	63.92270693340083	1313.6434571673817	481.20008259071403	1320.6704538344584	52.41761481048225	624.2029539750761	402.0226077574132	2526.8538249797493	1679.657665329849	1763.988738243432	965.635013034741	2023-10-20 15:30:00
53	35160.35559983442	98970.35330683985	57456.87117409805	449.52806192861135	63.92270693340083	1313.6434571673817	481.20008259071403	1320.6704538344584	52.41761481048225	624.2029539750761	402.0226077574132	2526.8538249797493	1679.657665329849	1763.988738243432	965.635013034741	2023-10-20 15:40:00
54	35130.26723617943	98988.31459357488	57463.57951817945	450.9462146122346	64.2076888336612	1322.1623153239898	482.5519949324913	1317.4181887009204	52.42684301549447	621.2612516460345	400.9475598548539	2581.2861450480705	1694.294749194405	1767.3544171831556	975.7387012256049	2023-10-20 15:50:00
55	35127.759872541516	98989.81136746946	57464.1385468529	451.0643940025368	64.23143732534959	1322.872220170375	482.66465429430616	1317.1471666064585	52.42761203257882	621.0161097852806	400.8579725296406	2585.822171720436	1695.5145061831208	1767.6348904281328	976.5806752415119	2023-10-20 16:00:00
56	35192.95132712733	98950.89524621025	57449.603801343204	447.9917298546861	63.613976541452075	1304.4146941643894	479.7355108871219	1324.1937410624582	52.407617588385676	627.3897981648711	403.1872429851858	2467.885478239077	1663.8008244765788	1760.3425860587315	954.6893508279718	2023-10-20 16:10:00
57	35205.48814531691	98943.41137673733	57446.808657975955	447.4008329031767	63.495234083010274	1300.86516993247	479.17221407804834	1325.5488515347652	52.403772502963925	628.615507468638	403.63517961125206	2445.2053448772785	1657.7020395330146	1758.9402198338469	950.4794807484459	2023-10-20 16:20:00
58	35248.11332716148	98917.96622052939	57437.30517052731	445.3917832680438	63.09150972430811	1288.7967875439426	477.2570049271973	1330.1562271406106	52.390699212529945	632.7829191014466	405.1581641398775	2368.092891447166	1636.9661707248943	1754.172174669239	936.165922478056	2023-10-20 16:30:00
59	35223.03969078232	98932.93395947524	57442.89545726181	446.5735771710631	63.32899464119174	1295.8958360077822	478.38359854534485	1327.4460061959958	52.39838938337346	630.3315004939118	404.2622908877448	2413.4531581707633	1649.1637406120244	1756.9769071190083	944.5856626371087	2023-10-20 16:40:00
60	24036.46331676544	68890.98033874831	40003.25565481302	419.2695800041106	81.03514420460232	1474.4085704226345	517.5274872019897	1286.5313582982135	54.78526899615255	527.624096293076	2473.89269259082	2324.581173357132	1740.5833603564606	2035.144612032749	1346.6362836329354	2023-10-24 10:00:00
61	23084.59651329482	62989.5481032813	37968.12068514881	405.9596598787457	83.1115548667201	1439.0065885978538	512.9091221711044	1287.3636979003852	54.1423978023208	549.2521728066304	2317.4609131780744	1784.2300455628865	1587.2728080019879	2033.8538373086433	1304.0018908281163	2023-10-24 10:30:00
62	22832.0604225781	61423.86199999368	37428.18691768678	402.42845658017904	83.6624393280984	1429.6142260729102	511.68384165270595	1287.5845226927981	53.97184013865113	554.9902339224718	2275.9586043542804	1640.871583086846	1546.5985798263064	2033.5113868716358	1292.6907253901009	2023-10-24 10:40:00
63	23414.836016539717	65036.983776810346	38674.187919521995	410.57738726917796	82.3911674941487	1451.2889088227766	514.5114120797788	1287.074927017999	54.365434747119565	541.7485544243773	2371.733163178411	1971.698804185362	1640.4621833086348	2034.301657110884	1318.7934148624408	2023-10-24 10:50:00
64	23317.706750879443	64434.796814007685	38466.52108588285	409.21923215434526	82.60304613314025	1447.676461697799	514.0401503419333	1287.1598596304657	54.299835645708185	543.9555010073927	2355.7707367077237	1916.560934002293	1624.818249394917	2034.1699454043426	1314.4429666170508	2023-10-24 11:00:00
65	21744.2126471831	54679.36801660247	35102.31838092761	387.2171192940473	86.03548008480453	1389.1548182731594	506.4057101888368	1288.5357679524227	53.2371302028434	579.7080356522492	2097.1794278825655	1023.3274370362487	1371.3865199926186	2032.036215758372	1243.9657050417336	2023-10-24 11:10:00
66	19082.87076809167	38179.44523580582	29412.247139213083	350.0036691476171	91.84095479317494	1290.1737670487673	493.493138571871	1290.8629215340045	51.43971482417088	640.1783720268822	1659.8089425856851	-487.4502059803781	942.742730756625	2028.427314999138	1124.7634231180473	2023-10-24 11:20:00
67	15353.106966737309	15055.465864178492	21437.840727467206	297.85051273802173	99.9770945304532	1151.4557974496192	475.3966878386051	1294.1243338527177	48.92070932997288	724.9251208146898	1046.8517661112237	-2604.744421010997	342.01566846968853	2023.3695854679484	957.7062104950719	2023-10-24 11:30:00
68	10516.069536855852	-14933.444883400807	11096.032412234286	230.21438801932754	110.52865075223593	971.5559306257237	451.92785329390074	1298.353977953549	45.65387407968487	834.8310606488785	251.92292787090992	-5350.610356128818	-437.05224043368435	2016.810342482187	741.0538878746502	2023-10-24 11:40:00
69	5853.8647851628775	-43838.41909793485	1128.0243975519552	165.02294250733303	120.69882542383374	798.1584686267897	429.30728987731834	1302.4307433519405	42.505117211937375	940.7644966336379	-514.2735427221633	-7997.228124917077	-1187.9610682923521	2010.4881805682003	532.2323720959312	2023-10-24 11:50:00
70	356.3483487916237	-77922.20119257306	-10625.91838642757	88.1513630077734	132.6911563907595	593.6939613530458	402.6338755152649	1307.2379292175438	38.79220807205181	1065.6776732323333	-1417.746880963161	-11118.031577279908	-2073.4077278090335	2003.0332979779573	285.99700140685854	2023-10-24 12:00:00
71	-2712.936446072941	-96951.30921714148	-17188.19032942684	45.2336613790435	139.38652138289473	479.540632203747	387.7420045993481	1309.9217997714848	36.719276467451365	1135.4171852556337	-1922.1595574369385	-12860.388275065518	-2567.7560394826614	1998.8712080512494	148.52283685253315	2023-10-24 12:10:00
72	-3703.654955807666	-103093.61623772979	-19306.392032546748	31.380479207744884	141.5476835006092	442.69367152897394	382.9351348733244	1310.7881124186429	36.050165633055045	1157.9280404023943	-2084.976307437959	-13422.794550933017	-2727.324165402624	1997.527748644527	104.1482647495568	2023-10-24 12:20:00
73	-3664.8032495435327	-102852.7414526086	-19223.325299091055	31.9237412536786	141.46293204501256	444.1386503789654	383.12363956846264	1310.7541393736565	36.07640527361961	1157.0452617691876	-2078.5913368496804	-13400.739402859763	-2721.066591837134	1997.5804333271437	105.88844404771407	2023-10-24 12:30:00
74	-3334.563746298634	-100805.30577907921	-18517.258064717753	36.54146864411132	140.74254467244106	456.42097060389005	384.72592947713724	1310.4653684912703	36.29944221841839	1149.541643386934	-2024.3190868493402	-13213.270644237273	-2667.87721653048	1998.0282531293844	120.67996808203952	2023-10-24 12:40:00
75	-2829.491564865224	-97673.93357250467	-17437.390529793804	43.60387524124371	139.64077574968462	475.20569565377446	387.1764905139336	1310.0237189064446	36.6405575457577	1138.065521155252	-1941.3144692017595	-12926.553719285206	-2586.528760179124	1998.7131540033997	143.30229895806679	2023-10-24 12:50:00
76	-2266.1418240356725	-94181.24918824842	-16232.922894686402	51.481174907276454	138.4118796435332	496.15788897864513	389.90980859343733	1309.531109754139	37.02103233394385	1125.2652309737605	-1848.7323956717628	-12606.754072223295	-2495.793943479537	1999.4770819013397	168.5348987813286	2023-10-24 13:00:00
77	-2324.419383431843	-94542.56136593013	-16357.522994869913	50.66628183837656	138.5390068269282	493.99042070365886	389.62705155073	1309.5820693216187	36.98167287309701	1126.5893989235697	-1858.309851554175	-12639.836794333154	-2505.1803038277685	1999.398054877415	165.92462983409496	2023-10-24 13:10:00
78	-1819.347201998462	-91411.18915935582	-15277.65545994608	57.72868843550896	137.43723790417187	512.7751457535423	392.07761258752623	1309.140419736793	37.32278820043629	1115.1132766918886	-1775.3052339066016	-12353.119869381117	-2423.83184747642	2000.08295575143	188.5469607101213	2023-10-24 13:20:00
79	-459.5374827546766	-82980.5716801167	-12370.319788997062	76.742860043174	134.47093695828914	563.3494055032315	398.6752769173628	1307.9513631622622	38.241175620195975	1084.2160245296668	-1551.8312633169517	-11581.189686817874	-2204.8167726843058	2001.9269196430096	249.4532361455813	2023-10-24 13:30:00
80	1502.4736835827935	-70816.39503150014	-8175.449749484891	104.17759336280506	130.19098845065838	636.3208374277838	408.19476402184137	1306.2357243904391	39.56627746870639	1039.6357035527467	-1229.3902486090337	-10467.404709119466	-1888.8093076271143	2004.5874961151458	337.33229070245943	2023-10-24 13:40:00
81	2823.431696562533	-62626.65233738185	-5351.180811991449	122.64850292453775	127.30943896037218	685.4501183274842	414.60392365654	1305.0806408608948	40.458425247901545	1009.6212300237303	-1012.3012486076514	-9717.529674629419	-1676.051806400479	2006.3787753241088	396.4983868397658	2023-10-24 13:50:00
82	4319.222387730639	-53352.973110219	-2153.1115739475936	143.56409169296876	124.04650791990133	741.0818040521408	421.86135441936005	1303.7726786289109	41.468651409637175	975.6342526452872	-766.4798809590466	-8868.406473809868	-1435.1352241291643	2008.4071356048462	463.4952898187703	2023-10-24 14:00:00
83	6242.381847804005	-41429.671246723505	1958.691732108884	170.4555629666661	119.8513108678672	812.6082571267016	431.19233682870026	1302.0910129020745	42.76751361758302	931.9367103015738	-450.4238368394035	-7776.676644184714	-1125.3853326374592	2011.015027394366	549.6341650774921	2023-10-24 14:10:00
84	7602.191567047761	-32999.05376748461	4866.027403057844	189.4697345743307	116.88500992198459	863.1825168763899	437.7900011585367	1300.9019563275435	43.685901037342674	901.039458139353	-226.94986624976082	-7004.746461621486	-906.3702578453522	2012.8589912859452	610.5404405129502	2023-10-24 14:20:00
85	8184.967161009379	-29385.931990667712	6112.028404893179	197.6186652633305	115.61373808803484	884.8571996262572	440.61757158560965	1300.3923606527446	44.079495645811136	887.7977786412575	-131.17530742562303	-6673.9192405229405	-812.5066543630164	2013.6492615251937	636.6431299852911	2023-10-24 14:30:00
