# Supplementary material for: Exploring online sensor parameters as proxies for polar organic chemicals—An innovative approach for combined sewer overflow monitoring
Source: PLoS One. 2025 Oct 13;20(10):e0333173. doi: 10.1371/journal.pone.0333173 (PMC12517529; doi:10.1371/journal.pone.0333173)
Supplement: S3 Tables — The tables in this zip file show the statistical measures (R2, RMSE, p-value, confidence intervals, etc.) of all models calculated for this manuscript and the predicted chemical concentrations. A ReadMe file explains further details about the content and structure of each table. (ZIP) [file pone.0333173.s003.zip › S3_Tables/S3_Table28_catchment_L_Temperature_prediction.csv]

	Acesulfame_pred	Caffeine_pred	Cyclamate_pred	Candesartan_pred	Citalopram_pred	Diclofenac_pred	Hydrochlorothiazide_pred	Triclosan_pred	1,3-Diphenylguanidine_pred	6PPD-Quinone_pred	HMMM_pred	2,4-D_pred	Diuron_pred	MCPA_pred	Mecoprop_pred	OIT_pred	4-&5-Methylbenzotriazole_pred	Benzotriazole_pred	DEET_pred	Time
0	13439.78898300998	23877.60498855434	17167.599854260203	193.65523468195127	43.87387608044311	785.8783010807929	332.37714246058306	48.34625135723196	1773.5996092328405	60.63622810025904	1230.0023515986056	89.05971355604686	30.763365696307353	83.81908404180831	465.44743057990195	12.163959488805546	876.5776621155102	2600.3425914826294	1434.3952868903493	2022-08-19 04:08:00
1	13505.44737586021	23809.759864724278	17193.94166253354	193.9541143337129	43.793813541504356	784.2732560239173	332.9678801668341	48.329241309080096	1804.43757803045	61.0362571716471	1235.8411496417664	91.80507007332267	30.592822387853765	86.00118547109389	475.713197829647	12.000275237917826	881.1792348550391	2451.514487442764	1460.4913552081148	2022-08-19 04:18:00
2	13520.014705916241	23794.70737457608	17199.78600015334	194.02042540751842	43.77605042883565	783.9171519512569	333.0989444644804	48.32546736678665	1811.2794584090498	61.125009808773164	1237.1365773020084	92.41416988177906	30.554984716914156	86.4853184258655	477.990817084607	11.963959354994916	882.2001649443037	2418.4946704925205	1466.2811716176752	2022-08-19 04:28:00
3	13463.790293095062	23852.804322803648	17177.229055968084	193.76448961325025	43.84460936007651	785.2915796817713	332.5930855906414	48.34003336403212	1784.8723745165398	60.78245802409122	1232.1367139592217	90.0632738048568	30.701023889701343	84.61674738335324	469.20006375178673	12.104124998635157	878.2597589413101	2545.938739676756	1443.9346587894593	2022-08-19 04:38:00
4	13421.12129738825	23896.894395249317	17160.110475154077	193.5702586242743	43.89663908517269	786.3346399466985	332.2091866927599	48.35108757416516	1764.8319029010754	60.52249371505624	1228.3422919847933	88.27916669586142	30.811853768112023	83.19867922060672	462.52871589065853	12.210497425604732	875.2693645843325	2642.656698442752	1426.9757754132647	2022-08-19 04:48:00
5	13400.03977777026	23918.678027880575	17151.65267830921	193.47429469691465	43.92234547108977	786.8499859273938	332.01951332424136	48.35654914043643	1754.9304841187322	60.39405285090854	1226.46757757055	87.39769085149612	30.866611613176584	82.498052657985	459.2325954059115	12.263052972526456	873.7918970166559	2690.442251192744	1418.5968804645522	2022-08-19 04:58:00
6	13389.499017961263	23929.56984419621	17147.423779886776	193.42631273323482	43.935198664048315	787.1076589177416	331.92467663998207	48.35927992357206	1749.9797747275597	60.32983241883467	1225.5302203634283	86.95695292931339	30.893990535708873	82.14773937667405	457.5845351635378	12.289330745987321	873.0531632328175	2714.3350275677476	1414.4074329901946	2022-08-19 05:08:00
7	13370.97890297686	23948.706765462768	17139.993605358562	193.34200842304938	43.95778172407647	787.5603903617823	331.7580485857385	48.36407790954137	1741.2813783272713	60.216997119680904	1223.8832837505156	86.1825764000385	30.942095302598087	81.53223894141081	454.68889331768764	12.335500793958058	871.7552079746135	2756.314635658615	1407.0465737777513	2022-08-19 05:18:00
8	13400.03977777026	23918.678027880575	17151.65267830921	193.47429469691465	43.92234547108977	786.8499859273938	332.01951332424136	48.35654914043643	1754.9304841187322	60.39405285090854	1226.46757757055	87.39769085149612	30.866611613176584	82.498052657985	459.2325954059115	12.263052972526456	873.7918970166559	2690.442251192744	1418.5968804645522	2022-08-19 05:28:00
9	13400.03977777026	23918.678027880575	17151.65267830921	193.47429469691465	43.92234547108977	786.8499859273938	332.01951332424136	48.35654914043643	1754.9304841187322	60.39405285090854	1226.46757757055	87.39769085149612	30.866611613176584	82.498052657985	459.2325954059115	12.263052972526456	873.7918970166559	2690.442251192744	1418.5968804645522	2022-08-19 05:38:00
10	13381.951833938025	23937.3683846782	17144.395888616313	193.39195764724008	43.94440155020663	787.2921527788304	331.85677357405245	48.36123516429718	1746.4350668034813	60.28385058946979	1224.8590726031293	86.64138457703064	30.913593844241984	81.89691506725546	456.40452402999836	12.308145631785298	872.5242298435893	2731.4422554522425	1411.4077885985566	2022-08-19 05:48:00
11	13313.436895179557	24008.165190729793	17116.9080488705	193.08007488332123	44.02794730443715	788.9670272160902	331.24033512636714	48.378985254678796	1714.2554557608646	59.86641778098973	1218.7662507568386	83.77658808284338	31.091556840701813	79.61987873873471	445.69213245457036	12.478951159280907	867.7224602486402	2886.7453018897286	1384.1763800152403	2022-08-19 05:58:00
12	13294.632179680308	24027.59619103688	17109.363694084877	192.99447506011643	44.05087740067518	789.4267158308704	331.0711464816486	48.38385697179276	1705.4233902070137	59.75184853016996	1217.0940054993334	82.99031162966946	31.14040083849941	78.99491984487605	442.7519929821758	12.52583070713509	866.4045591782725	2929.3700149427277	1376.7024057209883	2022-08-19 06:08:00
13	13252.469140444327	24071.163456299393	17092.448100395148	192.8025472053971	44.10229017250935	790.457407792261	330.6917997446115	48.3947801043353	1685.6205526423264	59.49496680187453	1213.344576670847	81.22735994093887	31.249916528628535	77.5936667196325	436.1597520126818	12.63094180097854	863.4496240429193	3024.9411204427197	1359.9446158235633	2022-08-19 06:18:00
14	13241.928380635332	24082.055272615024	17088.219201972715	192.7545652417173	44.11514336546789	790.7150807826087	330.5969630603522	48.39751088747093	1680.6698432511548	59.43074636980068	1212.4072194637256	80.78662201875619	31.277295451160818	77.2433534383216	434.5116917703083	12.657219574439402	862.710890259081	3048.833896817716	1355.755168349207	2022-08-19 06:28:00
15	13223.471510209783	24101.126842983693	17080.814400835035	192.67054882331394	44.1376493063383	791.1662661887074	330.43090402621425	48.40229248874142	1672.0011511072134	59.31829639323936	1210.7659069940555	80.01488991701439	31.32523594451484	76.62995488274623	431.6259382859123	12.703231955769372	861.4173674035801	3090.6701482503377	1348.4194458216093	2022-08-19 06:38:00
16	13189.224581590357	24136.514354193176	17067.07470986055	192.51465542331817	44.1794093302606	792.003445734347	330.1227796390558	48.4111648031491	1655.916296295295	59.10964420943139	1207.7204334281173	78.58293240784286	31.41419006382223	75.49178703176716	426.2713905584403	12.788608441743719	859.0172213398894	3168.2977786927077	1334.8079309774253	2022-08-19 06:48:00
17	13189.224581590357	24136.514354193176	17067.07470986055	192.51465542331817	44.1794093302606	792.003445734347	330.1227796390558	48.4111648031491	1655.916296295295	59.10964420943139	1207.7204334281173	78.58293240784286	31.41419006382223	75.49178703176716	426.2713905584403	12.788608441743719	859.0172213398894	3168.2977786927077	1334.8079309774253	2022-08-19 06:58:00
18	13189.224581590357	24136.514354193176	17067.07470986055	192.51465542331817	44.1794093302606	792.003445734347	330.1227796390558	48.4111648031491	1655.916296295295	59.10964420943139	1207.7204334281173	78.58293240784286	31.41419006382223	75.49178703176716	426.2713905584403	12.788608441743719	859.0172213398894	3168.2977786927077	1334.8079309774253	2022-08-19 07:08:00
19	13199.459659364893	24125.938400550694	17071.180970228732	192.5612459100513	44.16692887989785	791.7532452607194	330.2148660594716	48.408513212724394	1660.7234351141242	59.17200224897512	1208.6306072762325	79.0108889302823	31.387605130043376	75.83194122792008	427.8716570537854	12.763092723713218	859.7345318439965	3145.097892832582	1338.875884475026	2022-08-19 07:18:00
20	13241.928380635332	24082.055272615024	17088.219201972715	192.7545652417173	44.11514336546789	790.7150807826087	330.5969630603522	48.39751088747093	1680.6698432511548	59.43074636980068	1212.4072194637256	80.78662201875619	31.277295451160818	77.2433534383216	434.5116917703083	12.657219574439402	862.710890259081	3048.833896817716	1355.755168349207	2022-08-19 07:28:00
21	13269.73490501146	24053.322661174396	17099.375036011093	192.88114166190468	44.08123664244326	790.0353394340716	330.8471422334282	48.39030708155913	1693.729814625066	59.60015986961151	1214.8799677761122	81.94928865747403	31.20506985352066	78.16747987441971	438.8592746896895	12.587898808049648	864.6596699808465	2985.804752740474	1366.806930786559	2022-08-19 07:38:00
22	13294.632179680308	24027.59619103688	17109.363694084877	192.99447506011643	44.05087740067518	789.4267158308704	331.0711464816486	48.38385697179276	1705.4233902070137	59.75184853016996	1217.0940054993334	82.99031162966946	31.14040083849941	78.99491984487605	442.7519929821758	12.52583070713509	866.4045591782725	2929.3700149427277	1376.7024057209883	2022-08-19 07:48:00
23	13305.172939489305	24016.704374721245	17113.59259250731	193.04245702379626	44.038024207716646	789.1690428405227	331.16598316590785	48.38112618865713	1710.3740995981861	59.816068962243826	1218.0313627064552	83.4310495518522	31.113021915967124	79.345233126187	444.40005322454954	12.499552933674224	867.143292962111	2905.477238567728	1380.891853195345	2022-08-19 08:07:00
24	13297.6679185053	24024.459347937976	17110.58161683054	193.0082938656562	44.04717568110313	789.3525060096503	331.09845944671525	48.3830705062497	1706.8491945116712	59.77034401460723	1217.3639643749848	83.11724415125809	31.132515708810107	79.09581006989362	443.22663433197954	12.518262708378359	866.617314508018	2922.488895346727	1377.908966593603	2022-08-19 08:17:00
25	13315.418558023646	24006.117529262454	17117.703081773918	193.08909549249302	44.02553090416094	788.9185846939048	331.2581644230079	48.37847186744929	1715.1861891264052	59.87849122221961	1218.9424739117776	83.85944681221372	31.086409603265746	79.68573763562114	446.00196778013674	12.474010937870265	867.8613422000018	2882.253459931231	1384.963996140419	2022-08-19 08:27:00
26	13347.335978725283	23973.137109458727	17130.508186197043	193.23438487851553	43.98661143588248	788.1383508791321	331.54532990294496	48.3702030561146	1730.1769371628725	60.072950690539244	1221.7807915349417	85.19400124058279	31.003506225838	80.7464862514305	450.9922941940438	12.394441839830773	870.0982280974642	2809.906133067736	1397.64964309277	2022-08-19 08:37:00
27	13347.335978725283	23973.137109458727	17130.508186197043	193.23438487851553	43.98661143588248	788.1383508791321	331.54532990294496	48.3702030561146	1730.1769371628725	60.072950690539244	1221.7807915349417	85.19400124058279	31.003506225838	80.7464862514305	450.9922941940438	12.394441839830773	870.0982280974642	2809.906133067736	1397.64964309277	2022-08-19 08:47:00
28	13347.335978725283	23973.137109458727	17130.508186197043	193.23438487851553	43.98661143588248	788.1383508791321	331.54532990294496	48.3702030561146	1730.1769371628725	60.072950690539244	1221.7807915349417	85.19400124058279	31.003506225838	80.7464862514305	450.9922941940438	12.394441839830773	870.0982280974642	2809.906133067736	1397.64964309277	2022-08-19 08:51:00
29	13347.335978725283	23973.137109458727	17130.508186197043	193.23438487851553	43.98661143588248	788.1383508791321	331.54532990294496	48.3702030561146	1730.1769371628725	60.072950690539244	1221.7807915349417	85.19400124058279	31.003506225838	80.7464862514305	450.9922941940438	12.394441839830773	870.0982280974642	2809.906133067736	1397.64964309277	2022-08-19 09:01:00
30	13357.876738534278	23962.245293143096	17134.737084619475	193.28236684219536	43.973758242923935	787.8806778887845	331.64016658720425	48.367472272978965	1735.127646554045	60.1371711226131	1222.7181487420635	85.63473916276541	30.976127303305717	81.09679953274139	452.6403544364173	12.36816406636991	870.8369618813025	2786.0133566927398	1401.8390905671263	2022-08-19 09:11:00
31	13400.03977777026	23918.678027880575	17151.65267830921	193.47429469691465	43.92234547108977	786.8499859273938	332.01951332424136	48.35654914043643	1754.9304841187322	60.39405285090854	1226.46757757055	87.39769085149612	30.866611613176584	82.498052657985	459.2325954059115	12.263052972526456	873.7918970166559	2690.442251192744	1418.5968804645522	2022-08-19 09:21:00
32	13450.667047132863	23866.36463411661	17171.964077432152	193.70475206846885	43.8606115853099	785.612382554754	332.4750139187386	48.343433189035984	1778.70874132453	60.70250358615926	1230.969704236355	89.5145550917394	30.73511064825404	84.18060734812116	467.1482287500314	12.136840826593932	877.3400353804312	2575.6852462636307	1438.718796683885	2022-08-19 09:31:00
33	13474.541868100237	23841.694670161705	17181.542532358966	193.81343121620364	43.8314991032588	785.0287532316166	332.6898190085859	48.33724796523377	1789.9220980955342	60.84796286480655	1233.0928183104857	90.51282648548312	30.673097388718418	84.97406693029035	470.88108519900766	12.077321669705078	879.0132674008252	2521.5681077742593	1448.207895213302	2022-08-19 09:38:00
34	13473.825096433224	23842.435313671172	17181.25496726624	193.81016844267342	43.832373120379984	785.0462749949603	332.68337011405623	48.337433658486994	1789.5854498569342	60.84359587542552	1233.0290780204014	90.48285630677464	30.674959155450615	84.95024562716117	470.76901710252605	12.079108558300419	878.963033503524	2523.1928165677637	1447.9230127850456	2022-08-19 09:48:00
35	13452.743576815235	23864.21894630243	17172.797170421374	193.71420451531378	43.85807950629707	785.5616209756556	332.4936967455377	48.34289522475826	1779.684031074591	60.71515501127781	1231.154363606158	89.60138046240934	30.72971700051518	84.24961906453939	467.47289661777904	12.131664105222143	877.4855659358475	2570.978369317756	1439.544117836333	2022-08-19 09:58:00
36	13482.015266804814	23833.972372393924	17184.54082134047	193.84745042845265	43.822386189451194	784.8460630814601	332.7570582177257	48.33531183999061	1793.4321510538748	60.893495151146915	1233.757404570335	90.8253096723106	30.65368573264303	85.22243904673974	472.0495599108506	12.058690728321327	879.5370296535665	2504.6281293243883	1451.1782134726204	2022-08-19 10:08:00
37	13499.418061249466	23815.989983656822	17191.52273263591	193.92666865048804	43.801165567876645	784.4206449743962	332.9136335834378	48.33080331703368	1801.6057722587002	60.99952308450085	1235.304981319293	91.55296798183417	30.608483131542233	85.80080627418403	474.7705073710092	12.015306124337439	880.7566791306836	2465.181155529266	1458.0949912527826	2022-08-19 10:18:00
38	13505.44737586021	23809.759864724278	17193.94166253354	193.9541143337129	43.793813541504356	784.2732560239173	332.9678801668341	48.329241309080096	1804.43757803045	61.0362571716471	1235.8411496417664	91.80507007332267	30.592822387853765	86.00118547109389	475.713197829647	12.000275237917826	881.1792348550391	2451.514487442764	1460.4913552081148	2022-08-19 10:28:00
39	13547.610415096193	23766.19259946176	17210.857256223273	194.1460421884322	43.74240076967019	783.2425640625266	333.34722690387116	48.31831817653756	1824.240415595138	61.293138899942534	1239.5905784702531	93.56802176205338	30.483306697724636	87.40243859633745	482.30543879914126	11.895164144074371	884.1341699903925	2355.9433819427722	1477.2491451055407	2022-08-19 10:38:00
40	13557.023313605625	23756.466207491903	17214.633662514505	194.1888900819983	43.73092286835821	783.0124620821462	333.43191606291475	48.31587958719744	1828.661399081454	61.350487745784484	1240.4276384562127	93.96160072656244	30.45885731990331	87.71526835654805	483.7771565955809	11.871698092373823	884.79385925936	2334.6071326398996	1480.9903217001406	2022-08-19 10:48:00
41	13558.151174905186	23755.30078314613	17215.0861546457	194.194024152112	43.72954757671165	782.984891072179	333.44206358813045	48.31558739340193	1829.1911249863088	61.35735933201638	1240.5279356773744	94.00875968423594	30.45592777519236	87.75275187764828	483.95349904151453	11.868886370613513	884.8729037742306	2332.0506055677797	1481.4385925798956	2022-08-19 10:58:00
42	13511.655883387708	23803.344584914375	17196.432483704353	193.9823757103203	43.78624301085178	784.1214866326026	333.0237389738628	48.32763287781321	1807.3535458618499	61.07408300613859	1236.393253036761	92.06466470948823	30.576696202482257	86.20751999378592	476.68390531240493	11.98479762934938	881.6143490537198	2437.4416421578935	1462.9589397705108	2022-08-19 11:08:00
43	13442.20281700624	23875.11076261806	17168.56827199894	193.66622255163395	43.870932699255604	785.8192939660032	332.3988600612784	48.3456260078939	1774.7333216834195	60.650934579203955	1230.2170063990366	89.16064254022672	30.75709592304746	83.8993057832285	465.82483637540554	12.157941878683005	876.7468321520091	2594.871145692756	1435.3546703619772	2022-08-19 11:18:00
44	13368.417498343273	23951.35347682747	17138.96598304191	193.3303488058752	43.9609050499654	787.6230048984369	331.7350032714635	48.364741489843325	1740.0783559452166	60.20139155468696	1223.655505949185	86.07547708494809	30.948748380773434	81.44711281405228	454.2884146787908	12.341886292909049	871.5756956651409	2762.1205803177436	1406.0285380414825	2022-08-19 11:28:00
45	13347.335978725283	23973.137109458727	17130.508186197043	193.23438487851553	43.98661143588248	788.1383508791321	331.54532990294496	48.3702030561146	1730.1769371628725	60.072950690539244	1221.7807915349417	85.19400124058279	31.003506225838	80.7464862514305	450.9922941940438	12.394441839830773	870.0982280974642	2809.906133067736	1397.64964309277	2022-08-19 11:38:00
46	13347.335978725283	23973.137109458727	17130.508186197043	193.23438487851553	43.98661143588248	788.1383508791321	331.54532990294496	48.3702030561146	1730.1769371628725	60.072950690539244	1221.7807915349417	85.19400124058279	31.003506225838	80.7464862514305	450.9922941940438	12.394441839830773	870.0982280974642	2809.906133067736	1397.64964309277	2022-08-19 11:48:00
47	13347.335978725283	23973.137109458727	17130.508186197043	193.23438487851553	43.98661143588248	788.1383508791321	331.54532990294496	48.3702030561146	1730.1769371628725	60.072950690539244	1221.7807915349417	85.19400124058279	31.003506225838	80.7464862514305	450.9922941940438	12.394441839830773	870.0982280974642	2809.906133067736	1397.64964309277	2022-08-19 11:59:00
48	13325.168760846967	23996.042599170498	17121.614812814667	193.13347880889688	44.013641700674285	788.6802371778333	331.3458883559477	48.37594589304883	1719.765595313239	59.93789512188793	1219.809529328365	84.26712939023264	31.061084099923384	80.0097774208337	447.5264235043321	12.449703997418968	868.5446709500523	2860.152641784356	1388.839235054199	2022-08-19 12:09:00
49	13279.832952908479	24042.88830114402	17103.426320699782	192.92710838310995	44.06892328358897	789.7884887093185	330.9379957769486	48.38769099131519	1698.4725942218083	59.66168304353826	1215.777955980535	82.371515586925	31.178840845734733	78.50307999791556	440.43811640188346	12.562724701074142	865.3673769457636	2962.9154729732254	1370.8204214669922	2022-08-19 12:19:00
50	13232.852786439787	24091.433126462784	17084.578120430997	192.71325277098896	44.126209964605195	790.936937227298	330.515308675205	48.39986209175071	1676.4072824653558	59.37545257778508	1211.6001549083935	80.40714666775688	31.300868703461113	76.9417337031129	433.0927119016244	12.679844737389207	862.0748404711961	3069.4055772765932	1352.1480540737857	2022-08-19 12:29:00
51	13202.779998704726	24122.507478411273	17072.5130732318	192.57636022861044	44.162880124115915	791.6720782687598	330.24473961501326	48.40765301603667	1662.2829085723433	59.19223168507838	1208.925874796476	79.14972137576984	31.378980769445707	75.94228991153301	428.39079603013306	12.754815225073045	859.9672329859055	3137.571668274457	1340.195560429448	2022-08-19 12:49:00
52	13180.693593318278	24145.329464197956	17063.652121403993	192.4758220207133	44.18981184776171	792.211989074535	330.04602514926205	48.413374916966866	1651.9095221613743	59.05766847307296	1206.9617989951535	78.22622851615648	31.43634873845835	75.20826681609293	424.93756046894646	12.809875919731372	858.4193394641696	3187.63499903887	1331.4172714881802	2022-08-19 12:59:00
53	13158.60718793183	24168.151449984638	17054.791169576187	192.37528381281618	44.216743571407505	792.7518998803101	329.8473106835107	48.41909681789706	1641.5361357504053	58.92310526106753	1204.9977231938312	77.302735656543	31.493716707470995	74.4742437206528	421.4843249077594	12.864936614389705	856.8714459424336	3237.698329803283	1322.6389825469118	2022-08-19 13:09:00
54	13136.520782545382	24190.973435771324	17045.930217748384	192.27474560491905	44.2436752950533	793.2918106860852	329.64859621775946	48.42481871882726	1631.1627493394371	58.78854204906211	1203.033647392509	76.37924279692965	31.551084676483633	73.74022062521271	418.0310893465728	12.919997309048032	855.3235524206978	3287.761660567696	1313.860693605644	2022-08-19 13:38:00
55	13136.520782545382	24190.973435771324	17045.930217748384	192.27474560491905	44.2436752950533	793.2918106860852	329.64859621775946	48.42481871882726	1631.1627493394371	58.78854204906211	1203.033647392509	76.37924279692965	31.551084676483633	73.74022062521271	418.0310893465728	12.919997309048032	855.3235524206978	3287.761660567696	1313.860693605644	2022-08-19 13:41:00
56	13189.224581590357	24136.514354193176	17067.07470986055	192.51465542331817	44.1794093302606	792.003445734347	330.1227796390558	48.4111648031491	1655.916296295295	59.10964420943139	1207.7204334281173	78.58293240784286	31.41419006382223	75.49178703176716	426.2713905584403	12.788608441743719	859.0172213398894	3168.2977786927077	1334.8079309774253	2022-08-19 13:44:00
57	13136.520782545382	24190.973435771324	17045.930217748384	192.27474560491905	44.2436752950533	793.2918106860852	329.64859621775946	48.42481871882726	1631.1627493394371	58.78854204906211	1203.033647392509	76.37924279692965	31.551084676483633	73.74022062521271	418.0310893465728	12.919997309048032	855.3235524206978	3287.761660567696	1313.860693605644	2022-08-19 13:47:00
58	13136.520782545382	24190.973435771324	17045.930217748384	192.27474560491905	44.2436752950533	793.2918106860852	329.64859621775946	48.42481871882726	1631.1627493394371	58.78854204906211	1203.033647392509	76.37924279692965	31.551084676483633	73.74022062521271	418.0310893465728	12.919997309048032	855.3235524206978	3287.761660567696	1313.860693605644	2022-08-19 13:50:00
59	13136.520782545382	24190.973435771324	17045.930217748384	192.27474560491905	44.2436752950533	793.2918106860852	329.64859621775946	48.42481871882726	1631.1627493394371	58.78854204906211	1203.033647392509	76.37924279692965	31.551084676483633	73.74022062521271	418.0310893465728	12.919997309048032	855.3235524206978	3287.761660567696	1313.860693605644	2022-08-19 13:53:00
60	13142.054681445103	24185.255232205618	17048.15038942016	192.29993613585094	44.236927368750074	793.1565323661528	329.69838547699555	48.42338505768105	1633.7618717698015	58.82225777590087	1203.5257599262477	76.61063020607548	31.53671074215419	73.92413509790089	418.8963209738188	12.906201477981082	855.7113876572128	3275.2179529708264	1316.0601535296805	2022-08-19 13:56:00
61	13189.224581590357	24136.514354193176	17067.07470986055	192.51465542331817	44.1794093302606	792.003445734347	330.1227796390558	48.4111648031491	1655.916296295295	59.10964420943139	1207.7204334281173	78.58293240784286	31.41419006382223	75.49178703176716	426.2713905584403	12.788608441743719	859.0172213398894	3168.2977786927077	1334.8079309774253	2022-08-19 13:59:00
62	13189.224581590357	24136.514354193176	17067.07470986055	192.51465542331817	44.1794093302606	792.003445734347	330.1227796390558	48.4111648031491	1655.916296295295	59.10964420943139	1207.7204334281173	78.58293240784286	31.41419006382223	75.49178703176716	426.2713905584403	12.788608441743719	859.0172213398894	3168.2977786927077	1334.8079309774253	2022-08-19 14:02:00
63	13189.224581590357	24136.514354193176	17067.07470986055	192.51465542331817	44.1794093302606	792.003445734347	330.1227796390558	48.4111648031491	1655.916296295295	59.10964420943139	1207.7204334281173	78.58293240784286	31.41419006382223	75.49178703176716	426.2713905584403	12.788608441743719	859.0172213398894	3168.2977786927077	1334.8079309774253	2022-08-19 14:05:00
64	13189.224581590357	24136.514354193176	17067.07470986055	192.51465542331817	44.1794093302606	792.003445734347	330.1227796390558	48.4111648031491	1655.916296295295	59.10964420943139	1207.7204334281173	78.58293240784286	31.41419006382223	75.49178703176716	426.2713905584403	12.788608441743719	859.0172213398894	3168.2977786927077	1334.8079309774253	2022-08-19 14:08:00
65	13189.224581590357	24136.514354193176	17067.07470986055	192.51465542331817	44.1794093302606	792.003445734347	330.1227796390558	48.4111648031491	1655.916296295295	59.10964420943139	1207.7204334281173	78.58293240784286	31.41419006382223	75.49178703176716	426.2713905584403	12.788608441743719	859.0172213398894	3168.2977786927077	1334.8079309774253	2022-08-19 14:11:00
66	13189.224581590357	24136.514354193176	17067.07470986055	192.51465542331817	44.1794093302606	792.003445734347	330.1227796390558	48.4111648031491	1655.916296295295	59.10964420943139	1207.7204334281173	78.58293240784286	31.41419006382223	75.49178703176716	426.2713905584403	12.788608441743719	859.0172213398894	3168.2977786927077	1334.8079309774253	2022-08-19 14:14:00
67	13189.224581590357	24136.514354193176	17067.07470986055	192.51465542331817	44.1794093302606	792.003445734347	330.1227796390558	48.4111648031491	1655.916296295295	59.10964420943139	1207.7204334281173	78.58293240784286	31.41419006382223	75.49178703176716	426.2713905584403	12.788608441743719	859.0172213398894	3168.2977786927077	1334.8079309774253	2022-08-19 14:17:00
68	13189.224581590357	24136.514354193176	17067.07470986055	192.51465542331817	44.1794093302606	792.003445734347	330.1227796390558	48.4111648031491	1655.916296295295	59.10964420943139	1207.7204334281173	78.58293240784286	31.41419006382223	75.49178703176716	426.2713905584403	12.788608441743719	859.0172213398894	3168.2977786927077	1334.8079309774253	2022-08-19 14:20:00
69	13189.224581590357	24136.514354193176	17067.07470986055	192.51465542331817	44.1794093302606	792.003445734347	330.1227796390558	48.4111648031491	1655.916296295295	59.10964420943139	1207.7204334281173	78.58293240784286	31.41419006382223	75.49178703176716	426.2713905584403	12.788608441743719	859.0172213398894	3168.2977786927077	1334.8079309774253	2022-08-19 14:23:00
70	13189.224581590357	24136.514354193176	17067.07470986055	192.51465542331817	44.1794093302606	792.003445734347	330.1227796390558	48.4111648031491	1655.916296295295	59.10964420943139	1207.7204334281173	78.58293240784286	31.41419006382223	75.49178703176716	426.2713905584403	12.788608441743719	859.0172213398894	3168.2977786927077	1334.8079309774253	2022-08-19 14:26:00
71	13189.224581590357	24136.514354193176	17067.07470986055	192.51465542331817	44.1794093302606	792.003445734347	330.1227796390558	48.4111648031491	1655.916296295295	59.10964420943139	1207.7204334281173	78.58293240784286	31.41419006382223	75.49178703176716	426.2713905584403	12.788608441743719	859.0172213398894	3168.2977786927077	1334.8079309774253	2022-08-19 14:36:00
72	13289.867756246642	24032.51929201154	17107.452231997937	192.97278721253315	44.056687043892445	789.5431840225076	331.0282803003634	48.385091285770066	1703.1856695622037	59.72282089487258	1216.6703200417146	82.79109808884294	31.152776111484	78.83657824172354	442.007069752623	12.5377082607394	866.0706515079777	2940.1695498642257	1374.8087754625794	2022-08-19 15:21:00
73	13294.632179680308	24027.59619103688	17109.363694084877	192.99447506011643	44.05087740067518	789.4267158308704	331.0711464816486	48.38385697179276	1705.4233902070137	59.75184853016996	1217.0940054993334	82.99031162966946	31.14040083849941	78.99491984487605	442.7519929821758	12.52583070713509	866.4045591782725	2929.3700149427277	1376.7024057209883	2022-08-19 15:31:00
74	13294.632179680308	24027.59619103688	17109.363694084877	192.99447506011643	44.05087740067518	789.4267158308704	331.0711464816486	48.38385697179276	1705.4233902070137	59.75184853016996	1217.0940054993334	82.99031162966946	31.14040083849941	78.99491984487605	442.7519929821758	12.52583070713509	866.4045591782725	2929.3700149427277	1376.7024057209883	2022-08-19 15:41:00
75	13336.79521891629	23984.028925774357	17126.27928777461	193.1864029148357	43.99946462884102	788.3960238694798	331.45049321868566	48.37293383925023	1725.226227771701	60.00873025846539	1220.8434343278202	84.75326331840012	31.030885148370277	80.39617297011961	449.3442339516703	12.420719613291634	869.3594943136259	2833.7989094427357	1393.4601956184138	2022-08-19 15:51:00
76	13347.335978725283	23973.137109458727	17130.508186197043	193.23438487851553	43.98661143588248	788.1383508791321	331.54532990294496	48.3702030561146	1730.1769371628725	60.072950690539244	1221.7807915349417	85.19400124058279	31.003506225838	80.7464862514305	450.9922941940438	12.394441839830773	870.0982280974642	2809.906133067736	1397.64964309277	2022-08-19 16:01:00
77	13347.335978725283	23973.137109458727	17130.508186197043	193.23438487851553	43.98661143588248	788.1383508791321	331.54532990294496	48.3702030561146	1730.1769371628725	60.072950690539244	1221.7807915349417	85.19400124058279	31.003506225838	80.7464862514305	450.9922941940438	12.394441839830773	870.0982280974642	2809.906133067736	1397.64964309277	2022-08-19 16:11:00
78	13347.335978725283	23973.137109458727	17130.508186197043	193.23438487851553	43.98661143588248	788.1383508791321	331.54532990294496	48.3702030561146	1730.1769371628725	60.072950690539244	1221.7807915349417	85.19400124058279	31.003506225838	80.7464862514305	450.9922941940438	12.394441839830773	870.0982280974642	2809.906133067736	1397.64964309277	2022-08-19 16:21:00
79	13389.499017961263	23929.56984419621	17147.423779886776	193.42631273323482	43.935198664048315	787.1076589177416	331.92467663998207	48.35927992357206	1749.9797747275597	60.32983241883467	1225.5302203634283	86.95695292931339	30.893990535708873	82.14773937667405	457.5845351635378	12.289330745987321	873.0531632328175	2714.3350275677476	1414.4074329901946	2022-08-19 16:31:00
80	13406.95451620496	23911.532996377526	17154.426835674323	193.5057708650886	43.91391377650897	786.6809524457258	332.08172618911544	48.354757746699455	1758.1781494793404	60.436181454348976	1227.0824838984217	87.68681492844786	30.848651039995413	82.72785817052488	460.31372292490846	12.245814753136134	874.2765063788537	2674.768589890751	1421.3451580077294	2022-08-19 16:38:00
81	13400.03977777026	23918.678027880575	17151.65267830921	193.47429469691465	43.92234547108977	786.8499859273938	332.01951332424136	48.35654914043643	1754.9304841187322	60.39405285090854	1226.46757757055	87.39769085149612	30.866611613176584	82.498052657985	459.2325954059115	12.263052972526456	873.7918970166559	2690.442251192744	1418.5968804645522	2022-08-19 16:48:00
82	13400.03977777026	23918.678027880575	17151.65267830921	193.47429469691465	43.92234547108977	786.8499859273938	332.01951332424136	48.35654914043643	1754.9304841187322	60.39405285090854	1226.46757757055	87.39769085149612	30.866611613176584	82.498052657985	459.2325954059115	12.263052972526456	873.7918970166559	2690.442251192744	1418.5968804645522	2022-08-19 16:58:00
83	10619.922243629557	17414.89694993428	14318.68618502174	159.91978142904838	33.93204369360602	593.6541238891397	265.9145795173657	41.6742830562973	1549.2557792695459	52.80436539241518	1081.852013642505	86.59225047929527	34.42629005691978	70.25302846847629	458.0094438077099	9.43908723961058	749.4497117135572	658.2117505349561	1273.1786797570144	2022-08-20 15:30:00
84	10615.527697874702	17318.40844219605	14298.268736407455	159.6708030055322	33.79869146760962	590.9791589346667	265.4024612135681	41.5937096146435	1558.3261230553087	52.86099007254286	1082.2646501258328	87.68076494747282	34.411197530579756	70.87688979441396	461.77995061230877	9.348896154906285	749.8764551073906	582.3074996821888	1280.7876622807366	2022-08-20 15:44:00
85	10615.527697874702	17318.40844219605	14298.268736407455	159.6708030055322	33.79869146760962	590.9791589346667	265.4024612135681	41.5937096146435	1558.3261230553087	52.86099007254286	1082.2646501258328	87.68076494747282	34.411197530579756	70.87688979441396	461.77995061230877	9.348896154906285	749.8764551073906	582.3074996821888	1280.7876622807366	2022-08-20 15:54:00
86	10615.527697874702	17318.40844219605	14298.268736407455	159.6708030055322	33.79869146760962	590.9791589346667	265.4024612135681	41.5937096146435	1558.3261230553087	52.86099007254286	1082.2646501258328	87.68076494747282	34.411197530579756	70.87688979441396	461.77995061230877	9.348896154906285	749.8764551073906	582.3074996821888	1280.7876622807366	2022-08-20 16:04:00
87	10519.32905021608	17999.813636498766	14795.098248880004	167.74391360944523	34.42855217660473	613.5834094171364	271.91170257727106	42.562320250758205	1445.7357575477145	53.450608614245795	1096.4799997652067	82.91522148749459	33.898189679957504	67.49290815465966	441.0730400526468	9.631026211421648	760.2700005186518	983.7987972443698	1247.5065314952267	2022-08-20 20:02:00
88	10514.412321416716	17930.12081594507	14785.278819443105	167.65176202794254	34.327735143685665	611.6999005480812	271.58242741285306	42.50969268148608	1451.6688133393209	53.50536836174632	1097.0195397184393	83.74788471824394	33.87844905043927	67.95917838123779	443.8839945448826	9.5610714578864	760.7424289947259	926.9368280002309	1253.3256311112027	2022-08-20 20:14:00
89	10501.305616193305	17744.338094859573	14759.102804384449	167.40611015981779	34.05898346225472	606.6789615173224	270.70466646781676	42.36940142987922	1467.4847788944444	53.65134343946276	1098.4578112627617	85.96754578989294	33.82582572656314	69.20213211401284	451.37725956509667	9.374590492395406	762.0017990002156	775.3577802801519	1268.8378194877755	2022-08-20 20:23:00
90	10495.074559611683	17656.015161884505	14746.65846935656	167.28932484546337	33.93121626944329	604.2919577158141	270.2873702808323	42.30270558895136	1475.0038444862248	53.720741427229584	1099.1415797018656	87.0227944960867	33.80080808078596	69.7930445443485	454.9396314599526	9.285935607161974	762.6005158880712	703.2956100525735	1276.2124664209005	2022-08-20 20:33:00
91	10483.645622374668	17494.01418430733	14723.833203347964	167.07511847283976	33.69686705298798	599.9137409118736	269.5219700846026	42.180372791945025	1488.7952340529532	53.84803047302347	1100.3957404485714	88.95832036951623	33.75492098288211	70.87688979441396	461.4736958305614	9.123325766308298	763.6986759905212	571.1199493270069	1289.7389648308872	2022-08-20 20:43:00
92	10483.645622374668	17494.01418430733	14723.833203347964	167.07511847283976	33.69686705298798	599.9137409118736	269.5219700846026	42.180372791945025	1488.7952340529532	53.84803047302347	1100.3957404485714	88.95832036951623	33.75492098288211	70.87688979441396	461.4736958305614	9.123325766308298	763.6986759905212	571.1199493270069	1289.7389648308872	2022-08-20 20:53:00
93	10483.645622374668	17494.01418430733	14723.833203347964	167.07511847283976	33.69686705298798	599.9137409118736	269.5219700846026	42.180372791945025	1488.7952340529532	53.84803047302347	1100.3957404485714	88.95832036951623	33.75492098288211	70.87688979441396	461.4736958305614	9.123325766308298	763.6986759905212	571.1199493270069	1289.7389648308872	2022-08-20 21:03:00
94	10654.811360108419	17476.388541450826	14031.02911255797	154.02877854236743	34.92295335947212	590.3377977335913	263.51172253114197	40.47858400138023	1399.6563344775095	48.73475456808711	993.8049607935227	81.54869762870942	33.97425539537748	70.76499505879445	426.9520008475274	10.114527984210547	763.7438770811982	1224.6433671736158	1182.4640778986623	2022-08-31 12:04:00
95	10652.21989313343	17414.70278569847	14015.270975835936	153.81321708995878	34.84598222353247	588.5686902001876	263.16060706324674	40.415214892907166	1404.059383752257	48.73048384204855	993.215752298441	82.21072854818635	33.958725210865055	71.19167974753486	429.08996793269534	10.062275718513476	764.1284353632475	1180.7430086035274	1186.5851097938998	2022-08-31 12:11:00
96	10651.728462505856	17403.00506006495	14012.282695030723	153.77233927794717	34.831385867875625	588.2332070033044	263.0940235812252	40.40319794611746	1404.894352242773	48.72967396656197	993.1040182484589	82.33627221645298	33.95578015758252	71.27259373424113	429.4953994957973	10.052366904713601	764.2013607447825	1172.4180015820057	1187.366598159399	2022-08-31 12:21:00
97	10652.069777668416	17411.129525456723	14014.358156940454	153.8007302985083	34.841523529682306	588.4662114101429	263.1402680574846	40.41154412137976	1404.3144384358548	48.73023645243046	993.181621318543	82.24907790022917	33.9578255965183	71.21639623865093	429.2138135870191	10.059248910439557	764.1507116051955	1178.200000027824	1186.8238281049044	2022-08-31 12:36:00
98	10657.145260548696	17531.943334893644	14045.221044227752	154.2229152894452	34.99227431543727	591.9310732377601	263.82794054704516	40.53565483870627	1395.6909053440936	48.73860082562306	994.3356077125688	80.95246612379032	33.98824203106337	70.38071866533744	425.0265268324099	10.161586884475533	763.3975401405966	1264.1804583980193	1178.752636368622	2022-08-31 12:46:00
99	10660.319807593056	17607.50838569027	14064.52476171224	154.48697806864578	35.08656395696333	594.0982299661794	264.25805699521675	40.61328199658576	1390.2971699825284	48.7438324650203	995.0573881190439	80.14147824743117	34.007266507091096	69.85802992163042	422.4075171530794	10.225595909954443	762.9264562450862	1317.9583976463764	1173.7043722969565	2022-08-31 12:56:00
100	10659.629276453988	17591.07138857821	14060.325794793016	154.4295388279735	35.066053965252586	593.6268275319737	264.16449756871054	40.59639644755971	1391.47042152708	48.742694472777096	994.900385611513	80.31788526682834	34.00312828109602	69.9717257807643	422.9772071629686	10.21167259281443	763.0289269580469	1306.260558198126	1174.8024765275773	2022-08-31 13:06:00
101	10658.39674947808	17561.733041330146	14052.831071230099	154.3270156981694	35.02944574206178	592.7854227295015	263.9975036266628	40.56625748133472	1393.5645547187278	48.74066327380754	994.6201523028767	80.63275363096977	33.99574197382791	70.17466118150668	423.9940451668899	10.186820905470704	763.2118266287777	1285.381119366015	1176.7624795021416	2022-08-31 13:16:00
102	10655.82424445657	17500.49864476623	14037.188237947497	154.11303152468082	34.953037809555845	591.0292598853666	263.6489572963376	40.503352049265125	1397.9353865597573	48.73642379698389	994.0352550894663	81.28994042176754	33.980325424811916	70.5982237871587	426.1163685904587	10.134950973425077	763.5935710697388	1241.8019829318073	1180.8533575054626	2022-08-31 13:26:00
103	10656.086551479646	17506.742446872864	14038.783268859605	154.13485054974169	34.96082879038876	591.2083280869185	263.6844970327221	40.509766239513006	1397.4897120599967	48.736856077790236	994.0948944859197	81.22292997504002	33.981897382512564	70.55503497110334	425.899964605009	10.14023992227002	763.5546462680192	1246.2455558114598	1180.4362286672863	2022-08-31 13:36:00
104	10659.629276453988	17591.07138857821	14060.325794793016	154.4295388279735	35.066053965252586	593.6268275319737	264.16449756871054	40.59639644755971	1391.47042152708	48.742694472777096	994.900385611513	80.31788526682834	34.00312828109602	69.9717257807643	422.9772071629686	10.21167259281443	763.0289269580469	1306.260558198126	1174.8024765275773	2022-08-31 13:46:00
105	10659.629276453988	17591.07138857821	14060.325794793016	154.4295388279735	35.066053965252586	593.6268275319737	264.16449756871054	40.59639644755971	1391.47042152708	48.742694472777096	994.900385611513	80.31788526682834	34.00312828109602	69.9717257807643	422.9772071629686	10.21167259281443	763.0289269580469	1306.260558198126	1174.8024765275773	2022-08-31 13:56:00
106	10664.369764822868	17703.911185686164	14089.151654650392	154.82385855798927	35.20685482367876	596.8629998491754	264.80678196120164	40.71231554842506	1383.4160630976644	48.75050677650618	995.9782060293455	79.10685309705366	34.03153715520412	69.19120500867825	419.0662917632717	10.307256005674923	762.3254666860056	1386.5660921677954	1167.2640035484847	2022-08-31 14:06:00
107	10667.53009040212	17779.13771709147	14108.36889455531	155.0867383779998	35.300722062629546	599.020448060643	265.2349715561958	40.78959494900196	1378.0464908113872	48.75571497899223	996.6967529745671	78.29949831720381	34.05047640460951	68.67085782728753	416.4590148301404	10.370978280915246	761.8564931713115	1440.1031148142429	1162.2383548957564	2022-08-31 14:16:00
108	10354.971002073824	18113.995549460284	14569.619452441442	163.64690325257914	34.416875774238996	602.8513282440958	271.3600903903477	42.53771421429708	1431.8485949860687	50.638626008135134	1080.5701052794648	74.82866310618351	33.70363172567143	61.867260212170066	429.0422730802577	10.010600137428462	705.0828939845043	1156.4641570987806	1254.838527072914	2022-09-07 21:13:00
109	10312.66647110455	17707.54830699636	14492.88773274628	162.7681179815188	33.81400104260818	590.7475284361147	269.35282114724174	42.22226393927717	1466.1543810384815	50.73722185720926	1082.5550002825719	79.0394126994251	33.56768939693253	64.13134748681324	444.85677387563055	9.621705227582709	703.8534507103572	830.5064974507623	1290.274033735614	2022-09-07 21:23:00
110	10305.6180238825	17639.829273800235	14480.103298924729	162.62170171213427	33.71355481072599	588.7308887954395	269.0183857807144	42.16970610294815	1471.8701404822395	50.75364911978823	1082.8857078297344	79.7409745792811	33.54503975852726	64.50857184779309	447.4916612421921	9.556910625582212	703.6486105707365	776.19800358469	1296.1780183154228	2022-09-07 21:33:00
111	10315.508698594385	17734.855441698717	14498.042948938566	162.8271591196154	33.85450514691824	591.5607215328703	269.48767941635714	42.2434574479344	1463.8495487676937	50.7305977007371	1082.421645225489	78.75651372920811	33.57682267450165	63.97923491296038	443.7942775455979	9.647833109823573	703.9360507863043	852.4059441423378	1287.8933012503376	2022-09-07 21:43:00
112	10325.226277844038	17828.21856850692	14515.668639379182	163.0290208426814	33.99298872888941	594.3410297211683	269.9487600027236	42.31591807984773	1455.9693244265213	50.70794970169037	1081.9657041228934	77.78928180545779	33.60804936163505	63.45916183768023	440.16160129906666	9.73716437102955	704.2184605465769	927.2801790549383	1279.753573983382	2022-09-07 21:53:00
113	11450.221369635896	22476.388293777032	16828.556414596133	192.47969027207253	39.59872514536692	741.3533907146946	312.1596560064229	48.13616575008738	1510.6655071348175	55.918266181525695	1214.7843233812137	73.42279758142655	33.764712537743094	60.77839062571647	413.612893576537	11.320214124713438	764.4986492827467	2385.5699318896004	1317.0883427012798	2022-09-08 00:55:00
114	11450.539969984486	22487.1830713351	16828.687056044288	192.47611305908563	39.6172936907639	741.6601355787592	312.1896506767534	48.14219385184401	1509.058243021501	55.904492994074765	1214.5034520064696	73.25487814560876	33.770896778053526	60.67308075922958	412.9801359746185	11.334913765551285	764.4176160740185	2397.683111223523	1315.5247941958607	2022-09-08 01:03:00
115	11451.851184444336	22531.60947729363	16829.22471696222	192.46139087370477	39.693713397555285	742.9225582441011	312.3130951288068	48.167002783233194	1502.4434732778298	55.847808804544556	1213.3475128822604	72.5637979465182	33.796348304877334	60.23967313643996	410.37599281882274	11.395410816814632	764.084120158265	2447.5354606251203	1309.0899380569597	2022-09-08 01:13:00
116	11454.995020237042	22638.128532315175	16830.51384066387	192.426092198496	39.876941249928485	745.9494082997984	312.609071949274	48.22648596380235	1486.5835582773082	55.711899851903716	1210.5759732873598	70.90682821955136	33.85737220558761	59.2005125421353	404.1321641293015	11.54046168449402	763.2845130544907	2567.064039052526	1293.6613932461303	2022-09-08 01:23:00
117	11459.637482459357	22795.423862447053	16832.417473194135	192.3739670949729	40.14751148285599	750.4191191761697	313.0461371455184	48.31432401797046	1463.163424054694	55.511204834761536	1206.483276112518	68.46000215477761	33.947485421539604	57.6659973447546	394.91198192991476	11.754656450988428	762.1037434415935	2743.570366489712	1270.8782578814473	2022-09-08 01:33:00
118	11457.731904323986	22730.859300035652	16831.636094616617	192.3953627365142	40.03645129641645	748.5844497896314	312.8667362496551	48.27826938414454	1472.7766192870733	55.59358354205735	1208.1631937677626	69.46434382236856	33.910496908590446	58.2958653907383	398.6965636371891	11.666736540346907	762.5884105534617	2671.1203211878565	1280.2299860220548	2022-09-08 01:43:00
119	11459.909229815508	22804.631172717167	16832.52890266462	192.3709159427194	40.16334935981224	750.6807545014013	313.0717208349179	48.31946563417465	1461.792522310983	55.49945711605339	1206.2437093517071	68.31677675363892	33.95276021474555	57.576174223339336	394.37227691651367	11.76719437993836	762.0346268812075	2753.902195921586	1269.5446429797664	2022-09-08 01:53:00
120	11459.792097334408	22800.66250449729	16832.480872720444	192.3722310945528	40.15652268871041	750.5679806543187	313.06069338259056	48.317249420293535	1462.383428234996	55.50452078791035	1206.3469708865396	68.37851184033667	33.95048659698437	57.61489108601833	394.6049083878073	11.761790100218562	762.0644185020635	2749.4488211664684	1270.1194769891115	2022-09-08 02:03:00
121	11454.385262006863	22617.46877946769	16830.263810497338	192.43293850318307	39.841403550649794	745.3623398729853	312.55166618315826	48.21494898754122	1489.6596456874588	55.73825988082767	1211.1135233344014	71.22820344230354	33.845536401127944	59.4020614672815	405.3431771027216	11.512328548352667	763.4395997207753	2543.881042470155	1296.6538148604943	2022-09-08 02:13:00
122	11455.723918933712	22662.824987694876	16830.81272414505	192.41790819651553	39.91942264895646	746.6511838396439	312.67769420975696	48.24027714618255	1482.9064351273043	55.68038934531954	1209.933391507746	70.52265959432953	33.871520604112945	58.959583036664185	402.68453171650856	11.574091745150366	763.0991240538498	2594.776753957238	1290.084283325118	2022-09-08 02:23:00
123	11460.455401841662	22823.136505673858	16832.752859432887	192.364783577599	40.19518115192136	751.2066028397979	313.1231402697702	48.32979952290031	1459.03721240244	55.47584593756607	1205.7622155664317	68.02891486366553	33.963361769563434	57.395643023647494	393.28754959893865	11.792393764231818	761.895712809102	2774.667646208316	1266.8642741133333	2022-09-08 02:37:00
124	11465.003488750634	22977.23422312572	16834.617793550984	192.313718110696	40.46025103841825	755.5854502165198	313.5513204901394	48.41585194188421	1436.0931795243166	55.279230793177206	1201.7527176853694	65.63182964017398	34.05164309920498	55.89232255562533	384.2548018992801	12.002234225351991	760.7389467307229	2947.585825985665	1244.5442907218942	2022-09-08 02:47:00
125	11467.743050151432	23070.055703262657	16835.741145331027	192.28295858810083	40.61991712310284	758.2230693942863	313.8092368465737	48.46768601854369	1422.2727341129605	55.16079874225983	1199.3375779021185	64.18793415529518	34.104819770613794	54.98679044736704	378.8138841163951	12.12863260759848	760.04216327836	3051.743899543977	1231.099744434748	2022-09-08 02:57:00
126	11466.200917371702	23017.80535138494	16835.10879680886	192.30027350138187	40.53003912185356	756.7383211446959	313.664052559932	48.43850797978888	1430.0524326782581	55.227465599165185	1200.697089766426	65.0007206681612	34.07488596877507	55.496525599438144	381.87664360131237	12.057481404887533	760.4343912466582	2993.112039910862	1238.6678447635006	2022-09-08 03:07:00
127	11472.087661207523	23217.259277063982	16837.522644574674	192.23417772781127	40.87312810665711	762.4060124880762	314.21826080689993	48.54988855741411	1400.3551892399807	54.9729799192682	1195.5074600587081	61.89809159669568	34.18915150140162	53.55072670079872	370.18525051544077	12.329085062805401	758.9371495013537	3216.9259311752867	1209.778329836686	2022-09-08 03:17:00
128	11474.588272346879	23301.984674032363	16838.5480152686	192.20610111495625	41.01886778229396	764.8135730177939	314.4536811605863	48.59720155775611	1387.740191913613	54.86487775893902	1193.3029738065154	60.58013568868034	34.2376899925776	52.72417699240566	365.21890093399486	12.444458714423494	758.301140955537	3311.999120233151	1197.5064449286044	2022-09-08 03:27:00
129	11477.811758226733	23411.20242344343	16839.86979933229	192.16990813650077	41.20673777101641	767.9171092895075	314.7571566486361	48.65819176376442	1371.4784608847615	54.72552550943545	1190.4612163679287	58.88118610275893	34.30025995336549	51.65868893147925	358.816882843994	12.59318449231235	757.4812755495806	3434.5559934940393	1181.6870129914198	2022-09-08 03:37:00
130	11479.819743617007	23479.236735784205	16840.693169803857	192.14736267649943	41.323766418476396	769.8503752394951	314.9461986885342	48.69618400172641	1361.348645044531	54.63871970617326	1188.6910186279454	57.822870330798025	34.33923625784299	50.99497128555336	354.82891476467455	12.685829287508891	756.9705620491925	3510.8995607246543	1171.8327156883563	2022-09-08 03:46:00
131	11483.669720938626	23609.681190645584	16842.271845454674	192.10413551452353	41.548149345206355	773.5570904876045	315.30865529303213	48.76902778597886	1341.926411473528	54.4722840460519	1185.2969594944839	55.79372622402491	34.41396682562785	49.722403319098134	347.1826506339261	12.863460241499062	755.9913540311151	3657.275626961491	1152.9387429926162	2022-09-08 03:56:00
132	11484.505042860981	23637.983464579353	16842.614367570844	192.09475660316298	41.59683326254972	774.3613291227995	315.38729678162974	48.78483255697104	1337.7124080839915	54.43617283189482	1184.5605572346508	55.35346686288909	34.4301809682905	49.446296778392906	345.52365591292903	12.902000476300831	755.7788972149535	3689.034550929431	1148.8393553145413	2022-09-08 04:06:00
133	11484.505042860981	23637.983464579353	16842.614367570844	192.09475660316298	41.59683326254972	774.3613291227995	315.38729678162974	48.78483255697104	1337.7124080839915	54.43617283189482	1184.5605572346508	55.35346686288909	34.4301809682905	49.446296778392906	345.52365591292903	12.902000476300831	755.7788972149535	3689.034550929431	1148.8393553145413	2022-09-08 04:16:00
134	11482.497057470706	23569.949152238572	16841.79099709928	192.11730206316432	41.47980461508972	772.4280631728118	315.19825474173166	48.74684031900905	1347.842223924223	54.52297863515701	1186.3307549746341	56.41178263485011	34.391204663813	50.11001442431885	349.5116239922485	12.809355681104282	756.2896107153417	3612.6909836988125	1158.6936526176053	2022-09-08 04:26:00
135	11481.158400543856	23524.592944011387	16841.24208345157	192.1323323698319	41.40178551678306	771.1392192061534	315.0722267151329	48.72151216036773	1354.595434484377	54.58084917066513	1187.5108868012899	57.11732648282407	34.36522046082799	50.552492854936105	352.1702693784615	12.747592484306587	756.6300863822671	3561.7952722117334	1165.2631841529808	2022-09-08 04:36:00
136	11481.158400543856	23524.592944011387	16841.24208345157	192.1323323698319	41.40178551678306	771.1392192061534	315.0722267151329	48.72151216036773	1354.595434484377	54.58084917066513	1187.5108868012899	57.11732648282407	34.36522046082799	50.552492854936105	352.1702693784615	12.747592484306587	756.6300863822671	3561.7952722117334	1165.2631841529808	2022-09-08 04:46:00
137	11483.835714397555	23615.305360465758	16842.33991074699	192.10227175649675	41.55782371339639	773.7169071394703	315.32428276833036	48.77216847765038	1341.0890133640685	54.46510809964888	1185.1506231479784	55.70623878687604	34.417188866798	49.667535993701534	346.85297860603544	12.871118877901981	755.9491350484163	3663.5866951858916	1152.1241210822293	2022-09-08 04:56:00
138	11482.497057470706	23569.949152238572	16841.79099709928	192.11730206316432	41.47980461508972	772.4280631728118	315.19825474173166	48.74684031900905	1347.842223924223	54.52297863515701	1186.3307549746341	56.41178263485011	34.391204663813	50.11001442431885	349.5116239922485	12.809355681104282	756.2896107153417	3612.6909836988125	1158.6936526176053	2022-09-08 05:06:00
139	11481.158400543856	23524.592944011387	16841.24208345157	192.1323323698319	41.40178551678306	771.1392192061534	315.0722267151329	48.72151216036773	1354.595434484377	54.58084917066513	1187.5108868012899	57.11732648282407	34.36522046082799	50.552492854936105	352.1702693784615	12.747592484306587	756.6300863822671	3561.7952722117334	1165.2631841529808	2022-09-08 05:16:00
140	11481.158400543856	23524.592944011387	16841.24208345157	192.1323323698319	41.40178551678306	771.1392192061534	315.0722267151329	48.72151216036773	1354.595434484377	54.58084917066513	1187.5108868012899	57.11732648282407	34.36522046082799	50.552492854936105	352.1702693784615	12.747592484306587	756.6300863822671	3561.7952722117334	1165.2631841529808	2022-09-08 05:26:00
141	11481.158400543856	23524.592944011387	16841.24208345157	192.1323323698319	41.40178551678306	771.1392192061534	315.0722267151329	48.72151216036773	1354.595434484377	54.58084917066513	1187.5108868012899	57.11732648282407	34.36522046082799	50.552492854936105	352.1702693784615	12.747592484306587	756.6300863822671	3561.7952722117334	1165.2631841529808	2022-09-08 05:36:00
142	11481.158400543856	23524.592944011387	16841.24208345157	192.1323323698319	41.40178551678306	771.1392192061534	315.0722267151329	48.72151216036773	1354.595434484377	54.58084917066513	1187.5108868012899	57.11732648282407	34.36522046082799	50.552492854936105	352.1702693784615	12.747592484306587	756.6300863822671	3561.7952722117334	1165.2631841529808	2022-09-08 05:46:00
143	11481.158400543856	23524.592944011387	16841.24208345157	192.1323323698319	41.40178551678306	771.1392192061534	315.0722267151329	48.72151216036773	1354.595434484377	54.58084917066513	1187.5108868012899	57.11732648282407	34.36522046082799	50.552492854936105	352.1702693784615	12.747592484306587	756.6300863822671	3561.7952722117334	1165.2631841529808	2022-09-08 05:56:00
144	11480.948900734804	23517.494697423834	16841.1561784657	192.13468461282534	41.38957552789807	770.9375151253713	315.0525033289702	48.71754830354036	1355.652311937041	54.589905909472165	1187.6955774321614	57.227744095031994	34.36115393306084	50.62174072932771	352.5863473814039	12.737926544007745	756.683370824141	3553.8300933640057	1166.2913158382673	2022-09-08 06:06:00
145	11480.481709467334	23501.665380752547	16840.964607602647	192.13993018985232	41.36234686258904	770.4877085810076	315.0085195476873	48.70870877617454	1358.0091824225344	54.61010272636449	1188.1074434396642	57.47397889797486	34.35208544621908	50.77616570161311	353.5142146211921	12.716371188325354	756.8021968318978	3536.0674900550184	1168.5840823441129	2022-09-08 06:16:00
146	11481.158400543856	23524.592944011387	16841.24208345157	192.1323323698319	41.40178551678306	771.1392192061534	315.0722267151329	48.72151216036773	1354.595434484377	54.58084917066513	1187.5108868012899	57.11732648282407	34.36522046082799	50.552492854936105	352.1702693784615	12.747592484306587	756.6300863822671	3561.7952722117334	1165.2631841529808	2022-09-08 06:26:00
147	11479.889353777204	23481.59525861202	16840.72171331354	192.14658110055274	41.32782341158835	769.9173951257612	314.9527521459173	48.69750106597576	1360.9974780954028	54.63571043832684	1188.6296517729593	57.78618205070336	34.34058743639821	50.97196240716127	354.6906652045915	12.689040973742372	756.9528573145124	3513.5461377219835	1171.491100048517	2022-09-08 06:36:00
148	11477.811758226733	23411.20242344343	16839.86979933229	192.16990813650077	41.20673777101641	767.9171092895075	314.7571566486361	48.65819176376442	1371.4784608847615	54.72552550943545	1190.4612163679287	58.88118610275893	34.30025995336549	51.65868893147925	358.816882843994	12.59318449231235	757.4812755495806	3434.5559934940393	1181.6870129914198	2022-09-08 06:46:00
149	11480.489072080432	23501.914839897796	16840.967626627713	192.13984752316566	41.36277596762973	770.4947972228242	315.0092127018336	48.708848081047066	1357.972039764454	54.6097844384192	1188.1009527146175	57.47009840681102	34.35222835933549	50.77373207024473	353.4995920715679	12.716710885907741	756.8003242157298	3536.347416468194	1168.5479499206688	2022-09-08 06:56:00
150	11480.489072080432	23501.914839897796	16840.967626627713	192.13984752316566	41.36277596762973	770.4947972228242	315.0092127018336	48.708848081047066	1357.972039764454	54.6097844384192	1188.1009527146175	57.47009840681102	34.35222835933549	50.77373207024473	353.4995920715679	12.716710885907741	756.8003242157298	3536.347416468194	1168.5479499206688	2022-09-08 07:06:00
151	11477.811758226733	23411.20242344343	16839.86979933229	192.16990813650077	41.20673777101641	767.9171092895075	314.7571566486361	48.65819176376442	1371.4784608847615	54.72552550943545	1190.4612163679287	58.88118610275893	34.30025995336549	51.65868893147925	358.816882843994	12.59318449231235	757.4812755495806	3434.5559934940393	1181.6870129914198	2022-09-08 07:16:00
152	10636.429859295238	18980.71275326607	14986.978385695256	169.1064156490587	35.68131003950063	639.4424367540748	278.20169010000336	43.20500431670016	1306.1590244179836	50.11099447333264	1016.2659017799613	72.31174778083522	34.31959874112736	64.13001092118662	407.3811006177385	10.55778798532149	724.6318334893056	1806.2561975045573	1199.5562503851927	2022-09-15 20:25:00
153	10637.873776013072	19004.59652060413	14990.241016318461	169.14108733028013	35.71696168776685	640.1018563197363	278.3081019744544	43.223467105244964	1304.2821637077452	50.10407680238444	1016.398037542559	72.02668594739828	34.326131116966906	63.95047963556533	406.38865211991026	10.582415900898098	724.6154445727556	1825.9711651651196	1197.326940184915	2022-09-15 20:35:00
154	10635.066266421312	18958.15761934285	14983.89725240473	169.0736727236138	35.647641661733985	638.8197001311389	278.10119782651515	43.187568597186996	1307.9314769827513	50.1175273202016	1016.1411166160775	72.58095186989556	34.31342975573186	64.29955503595215	408.31834006005863	10.534530099485565	724.6473107045375	1787.6379565218012	1201.6615459783022	2022-09-15 20:40:00
155	10636.429859295238	18980.71275326607	14986.978385695256	169.1064156490587	35.68131003950063	639.4424367540748	278.20169010000336	43.20500431670016	1306.1590244179836	50.11099447333264	1016.2659017799613	72.31174778083522	34.31959874112736	64.13001092118662	407.3811006177385	10.55778798532149	724.6318334893056	1806.2561975045573	1199.5562503851927	2022-09-15 20:49:00
156	10640.25480424314	19043.981011115226	14995.621115822954	169.19826116222805	35.77575149186146	641.1892435505289	278.4835758601386	43.25391236582545	1301.1872079670218	50.09266951717847	1016.615930290154	71.5566170962341	34.33690304798709	63.6544313566269	404.75209797448485	10.623027496782704	724.5884191408287	1858.4812774000857	1193.6507929010143	2022-09-15 20:59:00
157	10659.978132867001	19370.22378271439	15040.18735372644	169.67186255088598	36.26273884096015	650.1966527964444	279.93711978227594	43.50610672114001	1275.5500364376387	49.99817688076952	1018.420852302963	67.66278572108831	34.42613270630933	61.20210533197465	391.19564584454645	10.959435037632467	724.3645530529081	2127.779901881375	1163.1993013838471	2022-09-15 21:09:00
158	10665.774836935549	19466.106827484786	15053.28541123497	169.81105442609416	36.405864862013	652.8439384964706	280.36431765176087	43.58022686958938	1268.0152486062063	49.97040540971788	1018.9513205101601	66.51838516857526	34.45235738335527	60.4813645018844	387.2113923386952	11.058305517251938	724.2987586077916	2206.9270104630486	1154.2495805665747	2022-09-15 21:19:00
159	10665.116946404509	19455.224687134727	15051.798861653006	169.79525699782903	36.38962093220693	652.5434877274804	280.3158333010176	43.57181468513983	1268.8704010357721	49.973557302176395	1018.891115606407	66.6482676463267	34.449381042575396	60.5631641869887	387.663580793335	11.047084321280604	724.3062258757295	2197.944296721016	1155.265319253854	2022-09-15 21:29:00
160	10665.116946404509	19455.224687134727	15051.798861653006	169.79525699782903	36.38962093220693	652.5434877274804	280.3158333010176	43.57181468513983	1268.8704010357721	49.973557302176395	1018.891115606407	66.6482676463267	34.449381042575396	60.5631641869887	387.663580793335	11.047084321280604	724.3062258757295	2197.944296721016	1155.265319253854	2022-09-15 21:39:00
161	10838.81306750347	20655.538539332756	15385.113963354492	173.3969543301415	37.76751701370158	682.619540407536	287.34488307512777	44.73159141652284	1332.5231970604518	52.169259547842266	1101.5231628756783	59.55845542096347	34.82881726516596	56.318519140689745	365.57923158572464	11.873353394846067	738.3809121852394	2634.441621939568	1137.4205441502986	2022-09-16 01:46:00
162	10852.48382445855	20837.251143929956	15415.367793786843	173.73515175502123	38.047277407536434	687.8949210914689	288.2377531888151	44.87417519367882	1314.3631767542288	52.04695196289741	1100.042494932579	57.46852907008832	34.89029370662504	55.03571007045471	358.1382689159667	12.064221565579203	737.912042716079	2791.7846594398397	1119.8601110870559	2022-09-16 01:56:00
163	10855.67587651709	20879.68011077306	15422.431908965515	173.8141191296756	38.11260003334076	689.1266955884527	288.44623380870826	44.907467778784444	1310.1229045884602	52.01839376530958	1099.6967665159805	56.9805419211375	34.90464814231254	54.73618069202942	356.4008420649467	12.108788310442016	737.8025640852221	2828.523456596431	1115.759839485961	2022-09-16 02:06:00
164	10871.844065755624	21094.588750273273	15458.21263838877	174.21409990494703	38.44346825108695	695.3658053527029	289.50221724919817	45.076099369484055	1288.645334191196	51.87374250823624	1097.945603827468	54.508818896101104	34.977355362731124	53.219022580549705	347.60053254610864	12.334525094013415	737.2480395383762	3014.6105923731193	1094.9913914907238	2022-09-16 02:16:00
165	10910.585112751007	21609.53730633971	15543.94783728239	175.17250494235904	39.236270771138756	710.3155094302696	292.03248848061514	45.48016220446311	1237.1823316352866	51.52713961625228	1093.749594304612	48.586254751175716	35.151571151622754	49.58371791970481	326.51386664844074	12.875419266632559	735.9193278804097	3460.499143403893	1045.2275368045666	2022-09-16 02:35:00
166	10953.928015756339	22185.654036509233	15639.867093419996	176.24475414051113	40.123246353731666	727.0410143932519	294.86331802875725	45.93222165104041	1179.6062953343103	51.13936549310018	1089.0551617101528	41.9601787107693	35.34648116633731	45.51659352503847	302.9224207379208	13.480563563914341	734.4327851826822	3959.352574515826	989.5524816856205	2022-09-16 02:48:00
167	10967.637616580421	22367.8829563794	15670.206886599692	176.5839125141161	40.403801654251325	732.3313844590378	295.75872512922916	46.07521056344821	1161.3946754383824	51.01671038535003	1087.5702866209676	39.8643140767644	35.40813228596868	44.2301395017374	295.4603154364753	13.671974064398853	733.9625834753512	4117.142683992952	971.9421526902242	2022-09-16 03:09:00
168	10967.637616580421	22367.8829563794	15670.206886599692	176.5839125141161	40.403801654251325	732.3313844590378	295.75872512922916	46.07521056344821	1161.3946754383824	51.01671038535003	1087.5702866209676	39.8643140767644	35.40813228596868	44.2301395017374	295.4603154364753	13.671974064398853	733.9625834753512	4117.142683992952	971.9421526902242	2022-09-16 03:19:00
169	10987.036701746496	22625.73687799568	15713.13769394896	177.06382161276707	40.80078740448664	739.8172581021249	297.025726176397	46.277539874505266	1135.6252332856448	50.84315340788357	1085.4691883697706	36.898665619647545	35.49536862024705	42.409807058766404	284.9014364349299	13.94281992258443	733.2972480594776	4340.415688903082	947.0235371617387	2022-09-16 03:39:00
170	10990.486951287223	22671.597822829674	15720.77320856585	177.14917647012433	40.871393821784096	741.1486679020144	297.2510702966824	46.31352541746122	1131.0419756118363	50.81228520576644	1085.0954948056587	36.37120635342296	35.51088415202094	42.08604946290228	283.0234732673995	13.990991565206368	733.1789139631326	4380.126199788159	942.5916043645639	2022-09-16 03:49:00
171	12192.1913549311	25159.520763155913	15999.875051551437	173.8121402952882	47.294624425723526	760.9482834809438	322.94913293589093	49.9905927075039	868.4763539249352	47.8194457356944	1029.1835432626615	-10.78151191117422	40.898610284640235	25.537330671336235	175.9824031157907	18.153141727072658	694.2701486800752	8331.292211509855	635.3922470847078	2022-09-28 09:33:00
172	12235.59880873738	25304.374365252956	16030.88842947211	174.00535266000838	47.585274819933026	763.8364265607961	324.1385059002735	50.1584604327067	855.6958925616091	47.71235380301802	1027.7346985497772	-12.73179329360994	41.07770826878054	24.692230568927357	170.72072945413038	18.338326925654222	693.2963853629175	8494.995247172024	621.542484107696	2022-09-28 09:43:00
173	12184.649309832259	25134.35244979156	15994.48647713772	173.77856964691807	47.24412391972964	760.4464686208196	322.7424793833295	49.961425690249925	870.6969590868125	47.83805295899692	1029.435280031525	-10.442650520976144	40.86749200989586	25.684166814129725	176.89661891450373	18.120965798819114	694.4393400564312	8302.848809063566	637.7986434019626	2022-09-28 09:57:00
174	12142.457264732553	24993.554748553237	15964.341473798824	173.59076722841007	46.961611736558005	757.6391935472031	321.58640886194956	49.798258261352814	883.1195675319655	47.94214631755836	1030.8435570924487	-8.54697701724865	40.69340876931149	26.505604113671154	182.01096571363746	17.940965785797836	695.3858380007084	8143.729458399946	651.2606130156178	2022-09-28 10:07:00
175	12159.63576457639	25050.880561583137	15976.61501811093	173.66723102174808	47.07663663006641	758.7821761710546	322.057103212604	49.86469191360182	878.0616999474291	47.89976468520169	1030.2701767973247	-9.318800874347517	40.76428679653501	26.171155748142866	179.92865836203555	18.014252828136485	695.0004711679433	8208.51493476324	645.7795693174658	2022-09-28 10:17:00
176	12194.133838488931	25166.00296184976	16001.262900213387	173.82078654860942	47.307631030864414	761.0775278837673	323.00235737604703	49.99810478820673	867.9044282789259	47.81465337170713	1029.1187074617599	-10.868787003038278	40.90662491943052	25.49951244175341	175.74694321943116	18.161428764709186	694.2265727716323	8338.617922355748	634.7724701914858	2022-09-28 10:27:00
177	12213.895081834242	25231.947564204438	16015.381740511773	173.9087464776483	47.43994962282828	762.39235502087	323.5438194180822	50.0745265701053	862.0861232432717	47.76589976935621	1028.4591209062194	-11.756652602392137	40.98815927671039	25.114780620131768	173.35156628496043	18.24573432636344	693.7832670214963	8413.143729340947	628.4673655962015	2022-09-28 10:37:00
178	12218.702457343286	25247.99010063668	16018.816472116489	173.93014474704103	47.47213915398698	762.7122168669636	323.6755424738876	50.09311792067151	860.6706871472838	47.7540393378123	1028.2986613542676	-11.972646265496849	41.00799437845392	25.021185783790003	172.76883592693162	18.266243587106345	693.6754227341212	8431.273840540525	626.933504346498	2022-09-28 10:47:00
179	13038.636704153589	27984.16600404816	16604.635921004596	177.57978140733152	52.96230711280867	817.2670735380635	346.1419057413515	53.26401334895827	619.25735734008	45.731153048505	1000.9310713614184	-48.81199886866921	44.39102097537613	9.05787867436365	73.37976671341858	21.764253099413132	675.2817639955022	11523.501406921987	365.32186903299	2022-09-28 12:34:00
180	13136.30347521772	28310.086608766494	16674.416021326113	178.01450922795192	53.61627049978003	823.7653954677312	348.8179949112123	53.64171573066455	590.5013192725964	45.490196199983146	997.6711707574287	-53.200131979149376	44.79399143969181	7.156403443943759	61.54100097468336	22.18091979622165	673.0907965318976	11891.833237161845	334.15990233471484	2022-09-28 12:54:00
181	13136.30347521772	28310.086608766494	16674.416021326113	178.01450922795192	53.61627049978003	823.7653954677312	348.8179949112123	53.64171573066455	590.5013192725964	45.490196199983146	997.6711707574287	-53.200131979149376	44.79399143969181	7.156403443943759	61.54100097468336	22.18091979622165	673.0907965318976	11891.833237161845	334.15990233471484	2022-09-28 13:01:00
182	13112.74407966436	28231.46731622833	16657.58351045967	177.90964321700005	53.45851999832283	822.1978558111414	348.1724627347936	53.55060552281074	597.4379146775418	45.54832034644325	998.4575312253467	-52.14161675883241	44.69678600879966	7.615081524526147	64.3967743545494	22.080410529691505	673.6193065722848	11802.983414556209	341.67686119048767	2022-09-28 13:08:00
183	13006.081113798877	27875.525802475382	16581.375887564092	177.4348721337914	52.74431931715156	815.1009662281743	345.2498760180645	53.13811255505619	628.842703362574	45.81147199801228	1002.0177048960816	-47.3492878318425	44.256697487270905	9.69170375117028	77.32602195966365	21.625364200476966	676.0120864833704	11400.724130175367	375.7091912657479	2022-09-28 14:16:00
184	13044.572673461596	28003.974734134925	16608.87700043525	177.606203198207	53.002053554216815	817.6620271042332	346.30455249423073	53.28696926037975	617.5096292486455	45.71650822671151	1000.7329418469315	-49.07869984771719	44.41551262470731	8.942311235359284	72.66023284018672	21.78957717531916	675.1486018618809	11545.887797048785	363.42791394588403	2022-09-28 14:26:00
185	13082.04415795987	28129.019606145197	16635.649298925273	177.7729937720517	53.252957507018166	820.1552166179158	347.331278705734	53.43188107416107	606.4768959767539	45.624061115828624	999.482226648534	-50.76228025110481	44.570118959516435	8.212778571954829	68.11809305175848	21.949438297994696	674.3080006783446	11687.204442584149	351.47210605597866	2022-09-28 14:36:00
186	13082.04415795987	28129.019606145197	16635.649298925273	177.7729937720517	53.252957507018166	820.1552166179158	347.331278705734	53.43188107416107	606.4768959767539	45.624061115828624	999.482226648534	-50.76228025110481	44.570118959516435	8.212778571954829	68.11809305175848	21.949438297994696	674.3080006783446	11687.204442584149	351.47210605597866	2022-09-28 14:46:00
187	13032.603068074513	27964.03135335667	16600.325061473624	177.55292488863543	52.92190670801355	816.865621649964	345.97658289930223	53.24067973515509	621.0338414695821	45.74603882714702	1001.1324607765092	-48.54090975651064	44.366126355580626	9.175347588598498	74.11113935238939	21.738512356810297	675.417117096587	11500.746684964946	367.24698608679455	2022-09-28 14:56:00
188	13049.488567605156	28020.379404572417	16612.389265484766	177.62808449851156	53.03496971136104	817.9891093080265	346.4392489824471	53.30598028025897	616.0622419992483	45.704380065335904	1000.5688601831973	-49.29956921427805	44.435795471411204	8.846603648761459	72.06434829800355	21.810549399058523	675.0383231662128	11564.427165837526	361.8594282887375	2022-09-28 15:06:00
189	13027.784840702017	27947.9526035239	16596.88257652443	177.5314783161515	52.8896445142563	816.5450377681004	345.84456250025585	53.22204641765758	622.4524726809113	45.75792603167409	1001.2932825396394	-48.324428523060305	44.346246479341055	9.26915369996587	74.6951851288336	21.71795679976774	675.5252048247916	11482.575648006448	368.7843097772429	2022-09-28 15:16:00
190	10869.23567467867	24627.545011079103	15183.302000208125	172.3795503068007	42.82588960725438	792.8769731172362	305.6476874707445	48.357604472917664	939.8574802337666	51.38514588592381	1081.0629658849616	8.01213915323757	36.52672378197047	25.701022355395054	189.77282931445757	16.92401357472802	733.2499615775358	6816.628208768732	744.3220929522099	2022-09-29 09:00:00
191	10869.23567467867	24627.545011079103	15183.302000208125	172.3795503068007	42.82588960725438	792.8769731172362	305.6476874707445	48.357604472917664	939.8574802337666	51.38514588592381	1081.0629658849616	8.01213915323757	36.52672378197047	25.701022355395054	189.77282931445757	16.92401357472802	733.2499615775358	6816.628208768732	744.3220929522099	2022-09-29 09:10:00
192	10873.367250050274	24729.029413753517	15187.918466202364	172.46609364784283	42.95454018861152	795.7627756506724	306.1757682048026	48.44962246110073	931.0721827725283	51.37301851822339	1080.8914790040233	6.859138802283724	36.57491678790984	25.0291086405999	185.88326142458607	17.043256384671736	733.3100114237877	6912.662908440852	735.6352968710453	2022-09-29 09:20:00
193	10875.609595338348	24784.108421561064	15190.42397798387	172.51306363762777	43.024363197746716	797.3289980068321	306.46237542825463	48.49956372651695	926.3041055635449	51.366436586787096	1080.7984072904871	6.233366627853798	36.60107275750174	24.664438407855556	183.77226175834642	17.10797347899169	733.3426025004792	6964.784178642407	730.9206796829035	2022-09-29 09:30:00
194	10875.609595338348	24784.108421561064	15190.42397798387	172.51306363762777	43.024363197746716	797.3289980068321	306.46237542825463	48.49956372651695	926.3041055635449	51.366436586787096	1080.7984072904871	6.233366627853798	36.60107275750174	24.664438407855556	183.77226175834642	17.10797347899169	733.3426025004792	6964.784178642407	730.9206796829035	2022-09-29 09:40:00
195	10875.609595338348	24784.108421561064	15190.42397798387	172.51306363762777	43.024363197746716	797.3289980068321	306.46237542825463	48.49956372651695	926.3041055635449	51.366436586787096	1080.7984072904871	6.233366627853798	36.60107275750174	24.664438407855556	183.77226175834642	17.10797347899169	733.3426025004792	6964.784178642407	730.9206796829035	2022-09-29 09:50:00
196	10876.672765304384	24810.223198429456	15191.611923876864	172.53533366120973	43.057468592640845	798.0715957584167	306.59826537956735	48.52324253001731	924.0434026685521	51.363315875691086	1080.7542789169288	5.936667370619773	36.61347416662035	24.491536205405964	182.77136708998694	17.13865799102287	733.3580550064261	6989.496594417338	728.6853239495831	2022-09-29 10:00:00
197	10878.584941502288	24857.192221574034	15193.748517209588	172.57538766045784	43.117010669788534	799.4072032252952	306.84267176682033	48.5658303060971	919.977390267486	51.35770308595008	1080.6749113385865	5.403035613004761	36.635778859279725	24.18056102114417	180.97119682315406	17.19384596230196	733.3858472833091	7033.943385379429	724.6648999687923	2022-09-29 10:10:00
198	10875.609595338348	24784.108421561064	15190.42397798387	172.51306363762777	43.024363197746716	797.3289980068321	306.46237542825463	48.49956372651695	926.3041055635449	51.366436586787096	1080.7984072904871	6.233366627853798	36.60107275750174	24.664438407855556	183.77226175834642	17.10797347899169	733.3426025004792	6964.784178642407	730.9206796829035	2022-09-29 10:19:00
199	5670.022567508635	14090.050129691685	10706.984852389694	120.72630197687135	30.880746289586103	602.302293193134	161.95243399286977	26.97695704283946	112.58683269227186	26.364485578944297	539.2143053774212	-15.189041980782974	26.79221588012601	-23.26643193180763	106.00286775912241	10.89202630663251	655.0866463099486	918.0007748638282	66.29322577382891	2023-05-09 17:30:00
200	5674.343335561271	14094.94222359133	10710.726068960266	120.76817609926817	30.88584168036645	602.3475867613334	162.05531005545407	26.99144852697546	113.65249376728116	26.38606312058144	539.6742735613882	-15.120986644360016	26.798565299250384	-23.194978553611747	106.23672694118295	10.89184948501181	655.1500582938374	919.0738449380488	67.24169599307561	2023-05-09 17:40:00
201	5674.343335561271	14094.94222359133	10710.726068960266	120.76817609926817	30.88584168036645	602.3475867613334	162.05531005545407	26.99144852697546	113.65249376728116	26.38606312058144	539.6742735613882	-15.120986644360016	26.798565299250384	-23.194978553611747	106.23672694118295	10.89184948501181	655.1500582938374	919.0738449380488	67.24169599307561	2023-05-09 17:50:00
202	6088.790482941155	14564.190824007688	11069.582762149104	124.78473296253784	31.374590474094052	606.6921361345521	171.92315997296038	28.381468585516913	215.87047613326467	28.45577629889796	583.7943233785425	-8.593133331960985	27.40760022349506	-16.34118580121401	128.66844966105964	10.874888792977252	661.2325222243869	1022.002496923501	158.21875654184942	2023-05-09 18:00:00
203	6653.817552240807	15203.930204873035	11558.821853147592	130.26061418762546	32.040914998920655	612.6151784700983	185.3762681784965	30.27652074092601	355.2270318994324	31.27747257266462	643.9443873930766	0.30646665139227025	28.23791410192955	-6.997223713510607	159.25022740493364	10.851765820182855	669.5249107485358	1162.3279279126455	282.25025783302	2023-05-09 18:10:00
204	6598.5717960170605	15141.379421375485	11510.986297959182	129.72520762799576	31.975764841937735	612.0360505472926	184.06088493978558	30.091231229861016	341.6013868173641	31.001580048309663	638.0631899178679	-0.5636954308927216	28.15672981783137	-7.910833484987677	156.2600813926001	10.854026678445365	668.7141190187068	1148.6075506535044	270.12302631313787	2023-05-09 18:20:00
205	6553.769821396463	15090.653378212894	11472.193683358457	129.29101552464067	31.922930816680562	611.5664022652682	182.99416469726754	29.94096926333863	330.5515642267601	30.777842865238014	633.2937871974871	-1.2693601224656277	28.090892792793152	-8.651732417189294	153.83519928556757	10.855860138993673	668.0566011750686	1137.4809042689467	260.28835382587204	2023-05-09 18:30:00
206	6576.690687215769	15116.605020717943	11492.040137037631	129.51314990655314	31.949960911087533	611.8066761671599	183.539902954399	30.0178438743702	336.2046967744027	30.892307685045694	635.7338323231281	-0.9083393003716083	28.124575272853964	-8.272685619487333	155.0757784759628	10.854922133390824	668.3929898810454	1143.1733401706906	265.3198108178103	2023-05-09 18:40:00
207	6657.930368889831	15208.586850403171	11562.383011166634	130.30047297792828	32.045765156989646	612.6582921339458	185.47419298673168	30.29031477395384	356.2414044735051	31.298011622992988	644.3822180708626	0.37124659729215637	28.243957934037233	-6.929209267955343	159.47283133224232	10.851597508693635	669.5852708187615	1163.3493529030784	283.1530797529431	2023-05-09 18:50:00
208	6533.483006689459	15067.684081721534	11454.62797133193	129.0944086825851	31.899007003284073	611.3537404851663	182.51114232855645	29.872929033010294	325.5480860243106	30.67653226867438	631.1341504834625	-1.5888926646011896	28.0610810816103	-8.987219401445543	152.73718665535898	10.856690349597805	667.7588700421578	1132.4426394284928	255.83510862534695	2023-05-09 19:00:00
209	6552.360372994268	15089.057561486276	11470.973286509232	129.27735605155937	31.921268683859168	611.5516273579946	182.96060619556891	29.936242094716732	330.20394216485874	30.770804201923227	633.1437441000435	-1.291559991566146	28.088821591902317	-8.675040738418943	153.75891367002907	10.855917818773687	668.0359159824633	1137.1308653677306	259.97895979713394	2023-05-09 19:10:00
210	6922.467659983793	15508.103337338944	11791.43749521185	132.86419932723837	32.357728413910394	615.4313726810819	191.77273865799958	31.177550078087265	421.4860763867655	32.619087955632025	672.5435856549964	4.537907274866882	28.63269857336808	-2.5545048456883137	173.7907659600993	10.840771675884152	673.4676440997373	1229.0476378214862	341.2227885238035	2023-05-09 19:20:00
211	7036.933354811239	15637.704584284507	11890.549724573366	133.97352768207125	32.49271539747099	616.631288920973	194.49812910742395	31.561458165839632	449.7175467910174	33.19071972713115	684.7290529457459	6.34082779165476	28.80090724899433	-0.6615634789392857	179.98615840890727	10.836087321290899	675.1475530205123	1257.475387274344	366.34964128394313	2023-05-09 19:30:00
212	6945.157468687978	15533.79337054454	11811.083883833771	133.08409445126858	32.38448602752696	615.6692244670272	192.31297552140978	31.25364974344309	427.0822217111436	32.73239889620773	674.9590335515475	4.89528877415745	28.666041512299238	-2.1792790842537215	175.01883931188138	10.839843125982947	673.8006417905328	1234.6826902967987	346.2035251831603	2023-05-09 19:40:00
213	6984.506495391883	15578.3454342402	11845.1549630834	133.46544006860415	32.43088950613086	616.0817108127144	193.2498628721102	31.38562299201844	436.78714583275087	32.928904529405756	679.1479416654245	5.515065447570805	28.72386536667782	-1.5285566079570003	177.1485836276505	10.83823281999338	674.3781316758941	1244.455087817635	354.8411978215372	2023-05-09 19:50:00
214	7060.686026244954	15664.59802026756	11911.116412458638	134.20372339235954	32.52072642272337	616.8802824402721	195.06367238195128	31.64112258130379	455.5758333424046	33.30933851217377	687.2576480961075	6.7149501758408405	28.83581207712186	-0.26876095067564165	181.27175861830858	10.83511527516214	675.4961493811415	1263.3744035112313	371.56369147316855	2023-05-09 20:00:00
215	6945.157468687978	15533.79337054454	11811.083883833771	133.08409445126858	32.38448602752696	615.6692244670272	192.31297552140978	31.25364974344309	427.0822217111436	32.73239889620773	674.9590335515475	4.89528877415745	28.666041512299238	-2.1792790842537215	175.01883931188138	10.839843125982947	673.8006417905328	1234.6826902967987	346.2035251831603	2023-05-09 20:10:00
216	7037.580314733559	15638.437090322957	11891.109906733664	133.97979760414137	32.49347834368409	616.6380708456231	194.513533009843	31.563628013731652	449.8771110161524	33.193950588980556	684.7979251871955	6.351017895504185	28.80185796415734	-0.6508645773912463	180.02117475702323	10.836060845326301	675.1570478630197	1257.6360608683453	366.49165821516726	2023-05-09 20:20:00
217	7037.580314733559	15638.437090322957	11891.109906733664	133.97979760414137	32.49347834368409	616.6380708456231	194.513533009843	31.563628013731652	449.8771110161524	33.193950588980556	684.7979251871955	6.351017895504185	28.80185796415734	-0.6508645773912463	180.02117475702323	10.836060845326301	675.1570478630197	1257.6360608683453	366.49165821516726	2023-05-09 20:30:00
218	6945.157468687978	15533.79337054454	11811.083883833771	133.08409445126858	32.38448602752696	615.6692244670272	192.31297552140978	31.25364974344309	427.0822217111436	32.73239889620773	674.9590335515475	4.89528877415745	28.666041512299238	-2.1792790842537215	175.01883931188138	10.839843125982947	673.8006417905328	1234.6826902967987	346.2035251831603	2023-05-09 20:40:00
219	6968.263180199372	15559.954300489142	11831.090389558742	133.30802023948675	32.41173410656624	615.9114360616762	192.86311489351806	31.331144311015223	432.7809440373958	32.84778681940092	677.4187564604592	5.259221054494105	28.69999562526376	-1.797175457538117	176.26942317316673	10.838897555818786	674.1397433086545	1240.4210329396856	351.2755584411616	2023-05-09 20:50:00
220	7060.686026244954	15664.59802026756	11911.116412458638	134.20372339235954	32.52072642272337	616.8802824402721	195.06367238195128	31.64112258130379	455.5758333424046	33.30933851217377	687.2576480961075	6.7149501758408405	28.83581207712186	-0.26876095067564165	181.27175861830858	10.83511527516214	675.4961493811415	1263.3744035112313	371.56369147316855	2023-05-09 21:00:00
221	7060.686026244954	15664.59802026756	11911.116412458638	134.20372339235954	32.52072642272337	616.8802824402721	195.06367238195128	31.64112258130379	455.5758333424046	33.30933851217377	687.2576480961075	6.7149501758408405	28.83581207712186	-0.26876095067564165	181.27175861830858	10.83511527516214	675.4961493811415	1263.3744035112313	371.56369147316855	2023-05-09 21:10:00
222	7060.686026244954	15664.59802026756	11911.116412458638	134.20372339235954	32.52072642272337	616.8802824402721	195.06367238195128	31.64112258130379	455.5758333424046	33.30933851217377	687.2576480961075	6.7149501758408405	28.83581207712186	-0.26876095067564165	181.27175861830858	10.83511527516214	675.4961493811415	1263.3744035112313	371.56369147316855	2023-05-09 21:20:00
223	7060.686026244954	15664.59802026756	11911.116412458638	134.20372339235954	32.52072642272337	616.8802824402721	195.06367238195128	31.64112258130379	455.5758333424046	33.30933851217377	687.2576480961075	6.7149501758408405	28.83581207712186	-0.26876095067564165	181.27175861830858	10.83511527516214	675.4961493811415	1263.3744035112313	371.56369147316855	2023-05-09 21:30:00
224	7004.931944367954	15601.47169631123	11862.840714144275	133.66339046538903	32.45497680800158	616.2958258623842	193.7361860770539	31.454128189752204	441.8248163691569	33.03090745350855	681.3223367169026	5.836781583388415	28.753880802538458	-1.1907770019404325	178.25409976102662	10.837396935968261	674.6778974179138	1249.5277827139462	359.32487522160955	2023-05-09 21:40:00
225	6945.157468687978	15533.79337054454	11811.083883833771	133.08409445126858	32.38448602752696	615.6692244670272	192.31297552140978	31.25364974344309	427.0822217111436	32.73239889620773	674.9590335515475	4.89528877415745	28.666041512299238	-2.1792790842537215	175.01883931188138	10.839843125982947	673.8006417905328	1234.6826902967987	346.2035251831603	2023-05-09 21:50:00
226	6927.643339362339	15513.963385646526	11795.91895249424	132.91435870379917	32.363831983615185	615.4856280782833	191.89596987735166	31.194908861223404	422.76259018784367	32.64493485042726	673.0945635865919	4.619428105662223	28.640304294672124	-2.468913633304169	174.07089674502697	10.84055986816738	673.5436028397964	1230.3330265734912	342.35892397359476	2023-05-09 22:00:00
227	6923.484311290291	15509.2544182565	11792.317781463747	132.8740520619199	32.35892732938811	615.4420299912465	191.7969447903722	31.18095983906042	421.7368201691188	32.62416502425249	672.6518134629878	4.553920295201635	28.63419255433851	-2.5376922861129287	173.8457916499957	10.84073007079693	673.4825645665346	1229.3001248977716	341.44595798715454	2023-05-09 22:10:00
228	6841.48214113635	15416.409277883104	11721.314692645818	132.07933943953358	32.2622238968777	614.5824210418373	189.8445001587599	30.905931618746905	401.51205463325095	32.21465328483981	663.9222568592593	3.262324632286777	28.513689407427414	-3.8937780573265854	169.40746952629377	10.844085899309537	672.2790932787206	1208.9347468581682	323.4453119545078	2023-05-09 22:20:00
229	6829.628911131005	15402.988720821522	11711.051355208909	131.96446551017766	32.24824563233055	614.4581664937823	189.5622786608684	30.8661769055824	398.58861007988435	32.155459280241715	662.6604190069877	3.0756273724740595	28.496270947476617	-4.089797217831688	168.7659200054544	10.844570976803752	672.1051341999241	1205.9909770823679	320.843358893153	2023-05-09 22:30:00
230	6714.100353574033	15272.184071098502	11611.018826584042	130.84483656908668	32.11200523713414	613.2471085205375	186.81158180032696	30.4787040677217	370.0949984486233	31.578519664275674	650.3618044624275	1.2559659707906121	28.32650038265399	-6.000315351409711	162.5130006990272	10.849298827624558	670.4096266093154	1177.2992638679352	295.48319260314474	2023-05-09 22:40:00
231	6667.88893055124	15219.862211209289	11571.005815134095	130.3969849926503	32.05750907905558	612.7626853312395	185.7113030561103	30.323714932577417	358.6975537961189	31.347743817889253	645.4423586446032	0.5281014101172445	28.258592156724937	-6.764522604840977	160.01183297645616	10.85118996795288	669.7314235730719	1165.8225785821614	285.33912608714127	2023-05-09 22:50:00
232	6598.5717960170605	15141.379421375485	11510.986297959182	129.72520762799576	31.975764841937735	612.0360505472926	184.06088493978558	30.091231229861016	341.6013868173641	31.001580048309663	638.0631899178679	-0.5636954308927216	28.15672981783137	-7.910833484987677	156.2600813926001	10.854026678445365	668.7141190187068	1148.6075506535044	270.12302631313787	2023-05-09 23:00:00
233	6436.8318154372955	14958.252911763258	11370.940757884371	128.15772711046844	31.785028288662758	610.3405693847496	180.20990933502753	29.54876925685604	301.7103305335995	30.193864585957215	620.8451295554839	-3.1112213932495365	27.919051027079696	-10.58555887199691	147.5059943636021	10.860645669594492	666.3404083918547	1108.439152153299	234.6187935071266	2023-05-09 23:10:00
234	6483.0432384600845	15010.574771652464	11410.953769334315	128.6055786869048	31.839524446741322	610.8249925740477	181.31018807924409	29.703758392000317	313.107775186103	30.424640432343622	625.7645753733077	-2.383356832576169	27.986959253008745	-9.8213516185657	150.0071620861729	10.85875452926617	667.0186114280981	1119.9158374390718	244.76286002312963	2023-05-09 23:20:00
235	6483.0432384600845	15010.574771652464	11410.953769334315	128.6055786869048	31.839524446741322	610.8249925740477	181.31018807924409	29.703758392000317	313.107775186103	30.424640432343622	625.7645753733077	-2.383356832576169	27.986959253008745	-9.8213516185657	150.0071620861729	10.85875452926617	667.0186114280981	1119.9158374390718	244.76286002312963	2023-05-09 23:30:00
236	6483.0432384600845	15010.574771652464	11410.953769334315	128.6055786869048	31.839524446741322	610.8249925740477	181.31018807924409	29.703758392000317	313.107775186103	30.424640432343622	625.7645753733077	-2.383356832576169	27.986959253008745	-9.8213516185657	150.0071620861729	10.85875452926617	667.0186114280981	1119.9158374390718	244.76286002312963	2023-05-09 23:40:00
237	6483.0432384600845	15010.574771652464	11410.953769334315	128.6055786869048	31.839524446741322	610.8249925740477	181.31018807924409	29.703758392000317	313.107775186103	30.424640432343622	625.7645753733077	-2.383356832576169	27.986959253008745	-9.8213516185657	150.0071620861729	10.85875452926617	667.0186114280981	1119.9158374390718	244.76286002312963	2023-05-09 23:50:00
238	6413.726103925901	14932.091981818652	11350.934252159397	127.93380132225022	31.757780209623476	610.0983577901007	179.6597699629192	29.471274689283902	296.0116082073464	30.078476662764004	618.3854066465717	-3.4751536735862487	27.88509691411517	-10.967662498712514	146.25541050231664	10.861591239758653	666.0013068737328	1102.700809510413	229.54676024912487	2023-05-10 00:00:00
239	6367.514680903112	14879.770121929443	11310.921240709451	127.48594974581385	31.703284051544912	609.6139346008027	178.55949121870265	29.316285554139625	284.6141635548429	29.847700816377596	613.4659608287477	-4.2030182342595594	27.81718868818612	-11.731869752143723	143.75424277974582	10.863482380086976	665.3231038374895	1091.22412422464	219.40269373312185	2023-05-10 00:10:00
240	8512.083040448255	17041.906668811636	12778.865670955347	140.96013510784593	32.147352532823504	546.9665217974473	233.09448622891625	40.695447812693146	1110.7279392849548	48.161991240500136	1035.797044154228	20.772793221433034	35.22466756980886	30.858449609787623	267.4785279045362	10.973096870909075	545.3389904014739	2346.384893469094	870.888598914727	2023-06-22 18:20:00
241	8478.551589071552	16936.63383025168	12738.383489033506	140.4555213589803	31.98141435164429	543.5750359338244	232.1476944129514	40.60127754330858	1113.7905035729295	48.13985530179	1035.4312083331788	20.89301246323796	35.21911448544881	30.929712756532385	268.5720920730998	10.89450000317919	542.9449269591416	2286.4631065724425	874.217874372838	2023-06-22 18:30:00
242	8394.722960629802	16673.451733851813	12637.178034228913	139.19398698681633	31.566568898696275	535.0963212747679	229.78071487303947	40.36585186984721	1121.4469142928658	48.08451545501466	1034.5166187805564	21.19356056775024	35.2052317745487	31.107870623394287	271.3060024945085	10.69800783385449	536.9597683533113	2136.6586393308244	882.5410630181148	2023-06-22 18:40:00
243	8414.808300004444	16736.510164149215	12661.426861200092	139.4962506223868	31.665965869222617	537.1278213070777	230.34784317080238	40.42225986120855	1119.612438284369	48.09777488230203	1034.735754437365	21.1215492419091	35.208558072080365	31.065183998494174	270.650957557539	10.745087357624683	538.3938123552682	2172.5517896819147	880.5468270187064	2023-06-22 18:50:00
244	8344.425783564748	16515.542476011877	12576.454761346155	138.4370663635179	31.317661626927446	530.0090924793337	228.3605271490922	40.224596465770375	1126.0407607248278	48.05131154694945	1033.967865048983	21.373889430457616	35.19690214800863	31.214765343511427	272.94634874735385	10.580112532259662	533.3686731898131	2046.775958985847	887.534976205281	2023-06-22 19:00:00
245	8099.109685292806	15745.366389107287	12280.287118405991	134.74531217681718	30.103657893420348	505.1969819010701	221.4337982234938	39.53564677495299	1148.4464810556492	47.88936501934609	1031.2914101821889	22.25341340350237	35.15627578283054	31.7361265250961	280.94686420456463	10.005097847947852	515.853705045711	1608.388166049972	911.891955456819	2023-06-22 19:10:00
246	8046.280883648818	15579.509031956084	12216.507440788137	133.95029321547946	29.842222288972508	499.85369592293273	219.94212771744128	39.38728151553763	1153.271551091353	47.85448984790827	1030.715035846126	22.44281881896601	35.14752689842129	31.84840161279247	282.6697745521364	9.881268482839424	512.0818580923167	1513.9813907943026	917.1372289410722	2023-06-22 19:20:00
247	8061.839477087604	15628.355629047895	12235.291173199865	134.18443399495305	29.91921760503965	501.42734536365356	220.38143912004892	39.430976520532056	1151.850521261733	47.864760923469774	1030.884783667093	22.387037090768537	35.150103529564355	31.815335512702905	282.1623607779231	9.917737429466086	513.1927035295587	1541.7850999143448	915.5924451285091	2023-06-22 19:30:00
248	8025.876995486091	15515.450509692353	12191.874033088698	133.64323574929472	29.741248905724945	497.78997677491816	219.36600489742665	39.32997890661713	1155.1351214605857	47.84102012920315	1030.4924247490178	22.51597222760431	35.144147846588204	31.891765237586657	283.33520834870745	9.833442288825786	510.62507048765747	1477.5189834676894	919.1630930573328	2023-06-22 19:40:00
249	8012.6153064666105	15473.815102041895	12175.86333013861	133.4436610116184	29.675620355068574	496.4486441158556	218.99154873421264	39.29273456507554	1156.3463656364795	47.83226536544329	1030.3477366817929	22.563518937738145	35.141951601723804	31.919949812124205	283.7677129773743	9.802357227638623	509.67821839621524	1453.819916750068	920.4798215010155	2023-06-22 19:50:00
250	7807.92256153754	14831.17705905268	11928.739850596754	130.36324638166832	28.662650728060086	475.7453186613709	213.21185809365556	38.717872155617535	1175.04178933242	47.69713652758726	1028.1144919121996	23.297397299336247	35.10805279824791	32.3549756914276	290.44337544437036	9.32256264858156	495.0636581124986	1088.0273686394794	940.8033835350525	2023-06-22 20:00:00
251	7382.542569372712	13495.685829081136	11415.182890736316	123.96171636355928	26.5575589616206	432.7209289954533	201.20085711632606	37.52322811820509	1213.8934798896653	47.416320009110464	1023.4734986863723	24.822498600873402	35.03760637005638	33.25901997103165	304.3163304867674	8.325482784560279	464.69256928307254	327.85958006859437	983.0385719966455	2023-06-22 20:10:00
252	7392.233158820582	13526.109679424975	11426.88224131173	124.10754973698147	26.605515095981403	433.70106841004053	201.47447995113998	37.550443326057234	1213.0083988104404	47.422717295397696	1023.5792252386555	24.787755239991775	35.03921121143643	33.23842492162241	304.0002904420524	8.348197279334222	465.38445361790673	345.17697648172907	982.0764113892512	2023-06-22 20:20:00
253	7439.076596393828	13673.175834893213	11483.435849456531	124.81249514414668	26.83733073508874	438.43897416152095	202.79714811804263	37.681999192387444	1208.7299965001403	47.45364120177575	1024.090297880661	24.619808959190323	35.046968870287415	33.13887030561999	302.4725812985693	8.457997103552856	468.7289602468445	428.8877127763408	977.4254135742708	2023-06-22 20:30:00
254	7388.779419328781	13515.266577053299	11422.71257657378	124.05557452084832	26.58842346331994	433.35174536608747	201.3769603940956	37.54074378831063	1213.3238429321018	47.42043729371055	1023.5415441490875	24.80013782189768	35.03863924374735	33.245765025737114	304.11292755141454	8.340101801958042	465.13786508334647	339.0050324313743	982.4193267614367	2023-06-22 20:40:00
255	7388.779419328781	13515.266577053299	11422.71257657378	124.05557452084832	26.58842346331994	433.35174536608747	201.3769603940956	37.54074378831063	1213.3238429321018	47.42043729371055	1023.5415441490875	24.80013782189768	35.03863924374735	33.245765025737114	304.11292755141454	8.340101801958042	465.13786508334647	339.0050324313743	982.4193267614367	2023-06-22 20:50:00
256	7455.842322082182	13725.812254173194	11503.676940417452	125.06480201857948	26.920299825678356	440.1347170933327	203.2705440260251	37.729084327079725	1207.1987143561528	47.46470917113083	1024.2732157911855	24.559699338287857	35.04974541246744	33.103238732247604	301.92579921428745	8.497295537417806	469.92599196801075	458.8486062246702	975.7607758452152	2023-06-22 21:00:00
257	7573.202401900635	14094.267189133025	11645.364577143886	126.83095013960912	27.5010834598056	452.0049176160121	206.58431538190194	38.05868026992567	1196.479739348242	47.5421849566163	1025.5536411648568	24.13893199197065	35.069181207727596	32.853817718640926	298.0983246243151	8.77238457447239	478.3052140161733	668.57486036294	964.1083117418277	2023-06-22 21:10:00
258	7679.480337039087	14427.929450948788	11773.672852745152	128.43032341663863	28.027024525053108	462.75423206076425	209.58517204260238	38.35715293874001	1186.7729418375066	47.61234481435808	1026.7131577996715	23.757897105069972	35.08678170860676	32.62794917503341	294.63227299205295	9.021497346742251	485.89319809664516	858.496963931866	953.5561731773457	2023-06-22 21:20:00
259	7772.261862998417	14719.219395244167	11885.687050122877	129.82658965974974	28.486175472375976	472.13847344540795	212.2049449973769	38.61772207412706	1178.2988264526812	47.67359495676903	1027.725425516514	23.425250462995777	35.102147093031	32.430764047990664	291.60638093763777	9.238974879750828	492.5175716415781	1024.3005482748886	944.3440679847533	2023-06-22 21:30:00
260	7843.968871767491	14944.345360504623	11972.258196162726	130.90570616169884	28.841034272827727	479.3911659647654	214.22965929581767	38.81910519520593	1171.7495327228476	47.72093266170066	1028.5077654198271	23.168161614395963	35.11402236393496	32.27836780867699	289.2677939631646	9.407054281391183	497.6372763130057	1152.4432895533755	937.2244124175834	2023-06-22 21:40:00
261	10906.643674315943	21417.769861127254	15503.708672556659	174.58103520875727	38.79347705996686	701.0324786878444	290.91067629784425	45.479936392061575	1227.0602268927407	50.956631313804166	1096.7655472520516	48.4216827602915	34.68789567132745	49.55830198179956	285.6453859300726	12.08116109051219	731.2770175319663	3230.7203727209235	1071.2162441250575	2023-06-23 05:36:00
262	10903.216050751635	21354.051363637318	15494.650429335114	174.47724923226394	38.694946021450946	699.1852236106296	290.6180160114327	45.43305022767758	1233.7089275109208	51.001918441477805	1097.41837069545	49.21946218168313	34.66552979284997	50.03902320607463	288.23679073151663	12.008513946598345	731.4041877263276	3172.9819358422683	1077.8713013054612	2023-06-23 05:40:00
263	10896.221720610944	21224.028857037014	15476.166385682853	174.2654659456955	38.49388584096264	695.4157572087022	290.0208201339309	45.337375394493634	1247.2761137137552	51.09433031697415	1098.7505072620957	50.8473925970207	34.61989049348609	51.019971926123844	293.52475201706045	11.860271848602817	731.6636883122965	3055.1622039609283	1091.4514585635816	2023-06-23 05:50:00
264	10896.221720610944	21224.028857037014	15476.166385682853	174.2654659456955	38.49388584096264	695.4157572087022	290.0208201339309	45.337375394493634	1247.2761137137552	51.09433031697415	1098.7505072620957	50.8473925970207	34.61989049348609	51.019971926123844	293.52475201706045	11.860271848602817	731.6636883122965	3055.1622039609283	1091.4514585635816	2023-06-23 06:00:00
265	10907.362269878342	21431.128337832764	15505.60771813737	174.60279376559652	38.814133927825246	701.4197526332479	290.9720320386835	45.489765998210615	1225.6663378992987	50.947136943033996	1096.6286839061634	48.25442963542804	34.69258464044018	49.457519579054775	285.1021022363524	12.096391443045974	731.25035651286	3242.8251396950327	1069.8210224889494	2023-06-23 06:20:00
266	10913.220755420401	21540.03583286629	15521.090044581408	174.78018449458037	38.98254293008577	704.5770763472793	291.4722462613104	45.569903711997696	1214.3023955893243	50.869732298755025	1095.512879724954	46.890867062616564	34.73081234346459	48.635872076247324	280.6728796924955	12.220559758004224	731.0329975377366	3341.5115302301965	1058.4462155588717	2023-06-23 06:30:00
267	10919.402222623841	21654.947460440577	15537.42592054452	174.96735487599304	39.16023641703964	707.9084651249439	292.0000375803575	45.654459463817346	1202.3119526349853	50.788060292129884	1094.3355606205387	45.45213050465139	34.77114756163859	47.76892667629218	275.99947157447184	12.351573543241106	730.8036554378966	3445.638557964481	1046.4443090117043	2023-06-23 06:40:00
268	10919.402222623841	21654.947460440577	15537.42592054452	174.96735487599304	39.16023641703964	707.9084651249439	292.0000375803575	45.654459463817346	1202.3119526349853	50.788060292129884	1094.3355606205387	45.45213050465139	34.77114756163859	47.76892667629218	275.99947157447184	12.351573543241106	730.8036554378966	3445.638557964481	1046.4443090117043	2023-06-23 06:50:00
269	10919.402222623841	21654.947460440577	15537.42592054452	174.96735487599304	39.16023641703964	707.9084651249439	292.0000375803575	45.654459463817346	1202.3119526349853	50.788060292129884	1094.3355606205387	45.45213050465139	34.77114756163859	47.76892667629218	275.99947157447184	12.351573543241106	730.8036554378966	3445.638557964481	1046.4443090117043	2023-06-23 07:00:00
