# Supplementary material for: Exploring online sensor parameters as proxies for polar organic chemicals—An innovative approach for combined sewer overflow monitoring
Source: PLoS One. 2025 Oct 13;20(10):e0333173. doi: 10.1371/journal.pone.0333173 (PMC12517529; doi:10.1371/journal.pone.0333173)
Supplement: S3 Tables — The tables in this zip file show the statistical measures (R2, RMSE, p-value, confidence intervals, etc.) of all models calculated for this manuscript and the predicted chemical concentrations. A ReadMe file explains further details about the content and structure of each table. (ZIP) [file pone.0333173.s003.zip › S3_Tables/S3_Table29_catchment_S_EC_prediction.csv]

	Acesulfame_pred	Caffeine_pred	Cyclamate_pred	Candesartan_pred	Citalopram_pred	Diclofenac_pred	Hydrochlorothiazide_pred	Triclosan_pred	1,3-Diphenylguanidine_pred	6PPD-Quinone_pred	HMMM_pred	2,4-D_pred	Carbendazim_pred	Diuron_pred	MCPA_pred	Mecoprop_pred	OIT_pred	4-&5-Methylbenzotriazole_pred	Benzotriazole_pred	DEET_pred	Time
0	7006.625079878953	9498.987825457389	9097.521010187174	141.8344524366445	19.827865478366256	300.53589768920097	208.6301044068819	31.37573718634914	1460.8709690686394	42.3227916447131	602.9578427763304	20.577068064824196	117.18861433949897	17.71375267072664	113.14074697364805	302.2077197100023	12.589821089670009	744.0468502110575	1027.3006957036848	150.73687735390996	2021-09-10 19:12:00
1	6238.167685854838	8230.213241319741	7703.195315366847	123.98636098169882	18.497620194169727	276.21147942106126	192.3765110161856	31.3358178829375	1429.69495306455	40.60069746029774	566.5379023551416	28.18902595116721	108.09368799172404	20.958576569445366	94.081636442995	375.20287838583135	13.518153474763366	850.0000715463324	943.2050910491074	165.85931031844342	2021-09-10 19:21:00
2	5864.917984536855	7613.953005876729	7025.9532806375355	115.3173119798156	17.85150284418112	264.3967946722124	184.48193035940687	31.316428560652252	1414.5523586249603	39.764254028335266	548.8482659615839	31.886252407203415	103.67616456203925	22.534629530148887	84.82437980355996	410.65757162619207	13.969056528276093	901.4629223492598	902.3587675397376	173.20447171724987	2021-09-10 19:30:00
3	5908.829448278085	7686.453771150653	7105.628331808487	116.3371939236536	17.92751618990228	265.78674916951326	185.41069893186184	31.318709643582768	1416.3338295392953	39.86265854226927	550.9293870565194	31.451287221982717	104.19587005469918	22.349212657224907	85.91346222701648	406.48645649553544	13.91600943134549	895.4085059650714	907.1641882739291	172.34034031326414	2021-09-10 19:39:00
4	5908.829448278085	7686.453771150653	7105.628331808487	116.3371939236536	17.92751618990228	265.78674916951326	185.41069893186184	31.318709643582768	1416.3338295392953	39.86265854226927	550.9293870565194	31.451287221982717	104.19587005469918	22.349212657224907	85.91346222701648	406.48645649553544	13.91600943134549	895.4085059650714	907.1641882739291	172.34034031326414	2021-09-10 19:48:00
5	5930.782920631166	7722.700423172956	7145.461757617737	116.84708241631233	17.96551895140412	266.4816548963721	185.87503542717792	31.31985006767214	1417.22447332872	39.91185573571287	551.9698405173815	31.23382701103261	104.45569605895378	22.25651376161261	86.45794739869001	404.4011135599864	13.889488612482788	892.3816093103027	909.5666513722828	171.90831907619892	2021-09-10 19:57:00
6	6018.605848113625	7867.701953720804	7304.81185995964	118.88684630398834	18.117545642846444	269.26156389097383	187.73257257208786	31.324412233533167	1420.7874151573897	40.10866476358088	556.1320827072526	30.363896640591207	105.49510704427365	21.88568001576465	88.63611224560303	396.0588832986731	13.783394418621581	880.2727765419257	919.1774928406658	170.18005626822742	2021-09-10 20:06:00
7	6830.9792249140355	9208.984764361692	8778.820805503368	137.75492466129253	19.523812095481613	294.9760796999975	204.915030117062	31.366612854627085	1453.7450854113	41.929173588977065	594.6333583965883	22.316928805707004	115.10979236885925	18.455420162422563	108.78441727982201	318.8921802326289	12.802009477392422	768.2645157478114	1008.0790127669188	154.19340296985294	2021-09-10 20:19:00
8	7379.874781196937	10115.248060900401	9774.763044916486	150.50350143852773	20.473982828354863	312.3505824380498	216.52468506366063	31.39512650863439	1476.013563508229	43.15923507667557	620.647479169888	16.87984160878799	121.60613776918377	16.13769971002312	122.39800361308309	266.7530264696416	12.138918036157282	692.58399940813	1068.1470192130546	143.3917159551035	2021-09-10 20:28:00
9	7445.7442363263135	10224.002939425944	9894.279721449138	152.033376833545	20.588006758295343	314.4355857057926	217.91788571325452	31.398548250406044	1478.6858615474744	43.30684691109999	623.7692678988969	16.227371449296697	122.38572275024904	15.85956485978746	124.03168328832257	260.49613914387743	12.059344661158779	683.5020632945218	1075.3553975830841	142.09547438419725	2021-09-10 20:35:00
10	7709.217537808757	10659.014992298806	10372.338228027298	158.15277345509347	21.044094655339784	322.77545573318093	223.4905927298072	31.412234982740895	1489.3748703689694	43.89728412175085	636.2562086417215	13.617535574651995	125.50400919035937	14.747044540544197	130.56628990917105	235.469019100379	11.741056620369958	647.17494191474	1104.1884165257172	136.91059703042748	2021-09-10 20:44:00
11	8072.7897980821235	11214.186354367139	10626.356596965084	161.25297850908834	21.12010800106095	359.2113365601356	232.2464402841137	31.70262143999483	1629.198767413761	46.17971623851253	634.830482357527	14.448049327776616	107.12363826601342	16.405050969948718	132.45815171241253	258.3220183377668	11.643786415679532	658.8662509527576	1127.5022284956633	138.48950144101025	2021-09-16 18:48:00
12	5450.706960220354	6809.105908629613	5896.808547045676	101.14349804706265	16.52124973726711	274.97300792214827	177.6371426408595	31.435368161454704	1528.8182813821898	40.852313084436524	503.96257359913324	40.39051357863693	90.90521262836623	26.144573056094355	64.48255823207545	526.5450105648259	14.890145763772308	1023.1150512990881	835.180283348784	192.812388791523	2021-09-16 18:57:00
13	5277.348028214926	6517.86414065641	5584.114612680507	97.16936146150933	16.217196354382466	269.40359322794563	174.02665048542434	31.417698718569962	1522.1816284125186	40.500091976919535	495.3102455458214	42.10569886232751	89.83293188011773	26.788501280907557	59.98835380877202	544.278566042311	15.104778719438245	1047.1973503403312	815.8534262866564	196.40394493862615	2021-09-16 19:06:00
14	5277.348028214926	6517.86414065641	5584.114612680507	97.16936146150933	16.217196354382466	269.40359322794563	174.02665048542434	31.417698718569962	1522.1816284125186	40.500091976919535	495.3102455458214	42.10569886232751	89.83293188011773	26.788501280907557	59.98835380877202	544.278566042311	15.104778719438245	1047.1973503403312	815.8534262866564	196.40394493862615	2021-09-16 19:15:00
15	5277.348028214926	6517.86414065641	5584.114612680507	97.16936146150933	16.217196354382466	269.40359322794563	174.02665048542434	31.417698718569962	1522.1816284125186	40.500091976919535	495.3102455458214	42.10569886232751	89.83293188011773	26.788501280907557	59.98835380877202	544.278566042311	15.104778719438245	1047.1973503403312	815.8534262866564	196.40394493862615	2021-09-16 19:43:00
16	5277.348028214926	6517.86414065641	5584.114612680507	97.16936146150933	16.217196354382466	269.40359322794563	174.02665048542434	31.417698718569962	1522.1816284125186	40.500091976919535	495.3102455458214	42.10569886232751	89.83293188011773	26.788501280907557	59.98835380877202	544.278566042311	15.104778719438245	1047.1973503403312	815.8534262866564	196.40394493862615	2021-09-16 19:52:00
17	5277.348028214926	6517.86414065641	5584.114612680507	97.16936146150933	16.217196354382466	269.40359322794563	174.02665048542434	31.417698718569962	1522.1816284125186	40.500091976919535	495.3102455458214	42.10569886232751	89.83293188011773	26.788501280907557	59.98835380877202	544.278566042311	15.104778719438245	1047.1973503403312	815.8534262866564	196.40394493862615	2021-09-16 20:01:00
18	8995.270427040017	11469.8304983539	11175.79619716445	165.06853826451325	22.05923305685709	358.0682175741294	238.1787830834432	30.053243857491882	1529.2066711430045	46.53066764816611	606.1562889903581	11.469880363912154	124.10761398395705	15.086800109943711	142.5408095375756	213.79263095130392	10.443951878965052	501.24877650900714	1161.3420760454485	127.35079067409428	2021-11-02 08:48:00
19	8962.771253789197	11425.628304018697	11127.329806075355	164.48260985584125	22.011498834814223	357.0436565106919	237.59253014190583	30.05333341523113	1529.0887945140785	46.476719843919625	605.2484941628904	11.708840951878322	123.79731774013274	15.177843676563462	141.8689797955207	216.35019379609594	10.480469116090395	505.6139958495993	1158.5740299315064	127.90562212999448	2021-11-02 08:58:00
20	8988.77272278469	11460.992957041388	11166.10609602897	164.95139099172076	22.049689341535505	357.86337252375347	238.06157092535148	30.05326176316902	1529.1831035443008	46.51988162371827	605.9747895328835	11.517656817094512	124.04557507581781	15.105002855154478	142.4064876291346	214.30397586619188	10.451252932602044	502.1215342270541	1160.7886482743884	127.46172059480853	2021-11-02 09:08:00
21	9027.774926277933	11514.039936575424	11224.270530959397	165.65456269554002	22.10697510161743	359.0929465433459	238.76513210051996	30.053154285075852	1529.3245670896345	46.58462429341623	607.064232587873	11.230880614918789	124.41796107934542	14.995741623040999	143.21274937955548	211.23464897133573	10.407428657369517	496.88284179323614	1164.1105757887112	126.79586829202957	2021-11-02 09:17:00
22	9073.2748340265	11575.924457421974	11292.125067025303	166.4748816721518	22.173804577020938	360.52736561331426	239.5859054337801	30.053028901305552	1529.4895982336718	46.660152987562036	608.3351751003372	10.896327959560708	124.85238599101228	14.868277645716756	144.15333303841737	207.65397716159163	10.356303328499997	490.77139164137145	1167.9859310740944	126.01908606853638	2021-11-02 09:27:00
23	9092.773272779574	11602.44432524583	11321.20331313759	166.82641951288406	22.20244354570316	361.14206867022097	239.93763798359464	30.05297516959736	1529.5603203474868	46.69251990190919	608.8798222428084	10.752959438986451	125.03855356699407	14.813654489801497	144.55640886366533	206.11952328175164	10.334394183118832	488.15240311205196	1169.6466680165956	125.68620538022918	2021-11-02 09:37:00
24	9125.277772017489	11646.653763467355	11369.677646932534	167.41244394391083	22.250185590463502	362.1667976394375	240.5239870006714	30.05288559718133	1529.6782162941167	46.74647654715932	609.7877658403231	10.51395968999308	125.34890066238243	14.722596002898785	145.2283487056452	203.56154130178345	10.297870961523294	483.78646839628095	1172.4151677598584	125.13128299816447	2021-11-02 09:47:00
25	9190.281444506227	11735.065396024082	11466.618371816578	168.58439678360958	22.345661857266713	364.2160876720915	241.69658895928552	30.052706467026052	1529.913988869673	46.85438099665593	611.6035042653057	10.035999353033553	125.96954400159512	14.540493949376323	146.57211828968	198.4459964770233	10.224830502802417	475.055314339918	1177.9517136170634	124.02152916019956	2021-11-02 09:57:00
26	4490.529238538309	5342.922471888516	4457.82381946496	83.85244652927472	15.442747324188483	216.05283807565272	156.91770754033328	30.06565754056061	1512.867679951227	39.052911400560404	480.32598806418855	44.592433812639946	81.09715770542799	27.706435118342974	49.41785261377648	568.2988394692459	15.50564070714645	1106.315964177018	777.6605822144471	204.2565043296512	2021-11-02 10:06:00
27	8345.233702152651	10585.71417278663	10206.388948324031	153.34900986752547	21.10447038882501	337.5753172475891	226.452763497302	30.055035159044653	1526.8489453874436	45.451623153200046	587.9989047405331	16.249483733507507	117.90118059183018	16.907820645168336	129.10311369722763	264.94807919890593	11.174356466173837	588.5603170726374	1105.976617473399	138.44832905374338	2021-11-02 10:16:00
28	8092.857676039686	11288.47489399566	10430.059995050116	162.00141706098984	21.11402192686407	362.59490348654776	233.66080264447908	32.42809508733281	1599.303684344569	45.64135054895687	627.0850670134812	16.308390094722697	107.10217499488711	16.88960297967461	129.2375457055936	280.6142606668318	12.16936622994702	651.4993080559273	1137.2415244860413	139.49939028325423	2021-12-01 16:15:00
29	7779.430407020073	10779.842196238724	9891.314632895675	155.17945319957332	20.608001624165805	352.61875428497683	227.33135779121713	32.39050706735865	1588.8957944791302	45.04032669789391	613.7561493775581	18.84074495349251	105.31763366316943	17.854736403202182	122.11562196017164	308.3799650131894	12.530290089848464	690.425145369938	1106.8817658915827	145.35789516910754	2021-12-01 16:24:00
30	7235.363772367502	9896.925783099321	8956.12677563331	143.3374621328353	19.729619969576294	335.30153124989044	216.34431198851837	32.32525943400958	1570.82912902709	43.99703194879123	590.6189814329136	23.236564723950217	102.21991533195015	19.53007529560884	109.7529417870515	356.5774092551445	13.156804274260754	757.9950456364718	1054.1814002245546	155.52745395482506	2021-12-01 16:34:00
31	7052.034548878244	9599.417407989848	8641.00496376559	139.3471732811432	19.433639631127612	329.46630289768683	212.64210632627274	32.30327352788241	1564.7413678276225	43.64548233328218	582.8226587715528	24.71778443820701	101.1761051438589	20.094599121669955	105.58720102658114	372.81806704274595	13.367915104474882	780.7634650875573	1036.42343364477	158.9541983950617	2021-12-01 16:44:00
32	6868.710170753811	9301.916895983637	8325.891480521717	135.3569898922075	19.137667115396408	323.63122876972346	208.9399985127866	32.28128820283955	1558.653767526802	43.29394200917855	575.0265421658708	26.19896500404128	100.13232254351975	20.659108027448106	101.42157036603574	389.0582955921143	13.579020355060344	803.5312827726142	1018.6659364054702	162.38085226693906	2021-12-01 16:54:00
33	6626.248114949751	8908.447208636187	7909.127143227586	130.07963356123508	18.746218332861993	315.91384779012026	204.04364659031143	32.25221074373702	1550.602399242064	42.829000081911595	564.7155160009881	28.157952066664436	98.75183142891764	21.405718986748724	95.91217012145555	410.5373767764777	13.858224973516705	833.6436548344684	995.1801385501892	166.91289296335097	2021-12-01 17:04:00
34	6655.814531107153	8956.427864755175	7959.948405940791	130.72316730087525	18.79395255490486	316.8549241038201	204.6407197204262	32.2557565202247	1551.5842027846993	42.88569623779055	565.9728677527489	27.91906839248125	98.92017189217307	21.31467542012897	96.58399986351046	407.9181650780967	13.824178079395587	829.971678529084	998.0440541879375	166.36024483526333	2021-12-01 17:14:00
35	6726.7797443227055	9071.590875164662	8081.929430801099	132.26777483131934	18.90852407506871	319.1136923257879	206.073812651213	32.264267081096314	1553.9407243654002	43.02177816158655	568.9907592237895	27.345700596334595	99.32422210928864	21.096152955902017	98.19652336435223	401.63154191610255	13.742458837950506	821.1582132769274	1004.9180149271151	165.0337806458219	2021-12-01 17:24:00
36	6667.642066643078	8975.621699823423	7980.278576750843	130.98060188928258	18.8130478082655	317.23138547414806	204.87956854222398	32.25717494703663	1551.9769563814828	42.908376558423214	566.4758496645891	27.823507093123478	98.98751359502567	21.27825500942448	96.85275378031741	406.87039455109766	13.810558205821408	828.5027676537245	999.1897143111337	166.13916747035643	2021-12-01 17:34:00
37	6827.3162190604835	9234.742404796401	8254.74004699846	134.45602156416	19.070837639992902	322.3136910856957	208.104076560874	32.27632399953993	1557.2792103873833	43.21456553266693	573.2662085022697	26.53340997758224	99.89664037741173	20.786572004772353	100.48098670717386	392.7252778174943	13.62668712275564	808.672169953358	1014.6563606445256	163.1545777599336	2021-12-01 17:44:00
38	6815.488683524558	9215.548569728153	8234.409876188409	134.19858697575268	19.05174238663226	321.9372297153677	207.8652277390762	32.274905572727995	1556.8864567905998	43.191885212034265	572.7632265904297	26.628971276940014	99.82929867455913	20.822992415476843	100.2122327903669	393.7730483444933	13.640306996329821	810.1410808287173	1013.5107005213295	163.3756551248405	2021-12-01 17:54:00
39	6975.1579905771405	9474.661411597868	8508.863017812178	137.67390118787364	19.309524395642182	327.0193811026752	211.08963790896678	32.294054044146975	1562.1885498978534	43.498064894872556	579.5533793724316	25.338913309821294	100.7383978691931	20.331324331107673	103.84035561729837	379.62836084912306	13.45644149289272	790.3110848943793	1028.9768775142365	160.39115598277695	2021-12-01 18:04:00
40	6992.901716563441	9503.456095751872	8539.36243833918	138.06010580186287	19.338171187041883	327.58415027028724	211.4479600660432	32.29618197490704	1562.777760742352	43.53209002152427	580.307955268031	25.195551786573372	100.83942421734803	20.276686254909457	104.24354154247129	378.0564904395079	13.436008892717117	788.1074176983259	1030.6956023692735	160.05949465123695	2021-12-01 18:14:00
41	6874.626361204186	9311.517745069392	8336.060730238667	135.48575991778938	19.147218653435466	323.81953656700756	209.0594718480652	32.28199770678768	1558.850224774517	43.3052868151976	575.2781361496301	26.151164780151134	100.16600718882209	20.640890361954384	101.55600237440169	388.5341957094982	13.57220762845892	802.7965264519203	1019.2390011373108	162.270268300306	2021-12-01 18:24:00
42	6507.972759590496	8716.508857953708	7705.825435127072	127.50528767716162	18.55526579925558	312.14923408684064	201.6551583723334	32.23802647561765	1546.6748632742292	42.60219687558492	559.6856968825872	29.1135650602422	98.07841440039171	21.76992309379365	93.22463095338594	421.01508204646797	13.994423709258507	848.3327635880627	983.7235373182266	169.12366661241998	2021-12-01 18:34:00
43	6490.229033604195	8687.714173799704	7675.326014600072	127.11908306317238	18.526619007855878	311.5844649192286	201.296836215257	32.23589854485759	1546.0856524297305	42.56817174893321	558.9311209869876	29.25692658349012	97.97738805223678	21.824561169991867	92.82144502821303	422.58695245608305	14.014856309434112	850.536430784116	982.0048124631899	169.45532794395996	2021-12-01 18:44:00
44	6519.800295126422	8735.702693021956	7726.155605937123	127.76272226556895	18.57436105261622	312.5256954571686	201.8940071941312	32.23944490242959	1547.0676168710127	42.62487719621759	560.1886787944272	29.018003760884422	98.1457561032443	21.733502683089156	93.4933848701929	419.9673115194689	13.980803835684327	846.8638527127032	984.8691974414228	168.9025892475131	2021-12-01 18:54:00
45	6590.765508341974	8850.865703431444	7848.136630797431	129.30732979601305	18.688932572780068	314.78446367913637	203.32710012491802	32.2479554633012	1549.4241384517136	42.76095912001359	563.2065702654678	28.444635964737763	98.54980632035986	21.514980218862203	95.10590837103466	413.68068835747476	13.899084594239246	838.0503874605466	991.7431581806004	167.57612505807168	2021-12-01 19:04:00
46	9199.237903523299	13669.723066958193	12165.450003240898	183.72955559293968	24.82102178886688	401.8231089598405	258.7997559949463	33.76243628160023	1767.030970624215	48.887408726370126	667.3288428634539	15.392122463986738	110.68486480372438	23.805076814228045	129.7750535392075	258.576758593095	11.927962870680512	567.6368243796886	1160.89859905813	154.72124970281655	2021-12-04 06:12:00
47	21771.36310532125	38613.78943984715	33713.6041576434	485.8382515649567	49.72372449129337	914.0971209252773	546.1600602376298	43.77655390456252	2250.5966566112766	69.68865458697621	1154.5534646908707	-57.30293169676163	173.0947292694566	20.361576609449852	327.9133006805324	-589.7041882171134	4.184557331750831	-998.7202127596092	2095.0901779857327	25.94140206040521	2021-12-04 06:21:00
48	17538.019262330934	30214.508641743916	26457.8105465282	384.1108214384996	41.33837185862478	741.6018586153148	449.39877643243693	40.40455414305159	2087.7681939133427	62.684363373114365	990.4929482818068	-32.82471858580399	152.07979255532942	21.52108784213698	261.1952784581109	-304.06712481979457	6.7919524726548595	-471.28926431901436	1780.524891262292	69.30474488173408	2021-12-04 06:31:00
49	11151.77769307428	17543.712653006944	15512.030450262871	230.64916864057017	28.68858730490969	481.3828791228346	303.42883969919336	35.31769943736973	1842.1321351127954	52.11798904299452	742.9982659162017	4.102067403755086	120.37755730191864	23.270276925010045	160.5473219636419	126.8327396003441	10.725357330351702	324.370519712258	1305.9851456555775	134.72083031642978	2021-12-04 06:41:00
50	13044.629260474077	21299.276201204433	18756.3075085203	276.134471206119	32.437923163897	558.5105445670418	346.693633325052	36.825418930653115	1914.937492359036	55.24981204023018	816.3545103298278	-6.842855988409916	129.77394875356248	22.7518256166327	190.37889662928944	-0.8839267541602567	9.559514875228906	88.540751453761	1446.6364648272888	115.33181433490068	2021-12-04 06:51:00
51	13769.368907291533	22737.215576059956	19998.484259130164	293.5499953203657	33.873478065845916	588.0413741242035	363.2589635348097	37.402698265114104	1942.8133859609534	56.44893210437198	844.4413289604179	-11.033475078832438	133.37166213970912	22.553319709145406	201.80088304362275	-49.78439695511622	9.113134258955242	-1.754328150125275	1500.4893865970314	107.90810038045969	2021-12-04 07:01:00
52	12209.043052224872	19641.408696364597	17324.143881795397	256.0552995708995	30.782804829305327	524.4630710991837	327.5946899746356	36.15984660781815	1882.7980718945016	53.86729047951285	783.9719045425261	-2.011295397845373	125.62597685786339	22.98069235419943	177.20995470574843	55.49571061803351	10.074167948544215	192.64616851089545	1384.5469145973232	123.8909610871971	2021-12-04 07:11:00
53	10665.769976918398	16579.435847380257	14679.031333577463	218.97038283439684	27.72590951796048	461.57961447146704	292.3201907685517	34.93057805915149	1823.4386643681423	51.31386358038265	724.1633496304976	6.912281005783235	117.964944063685	23.403394249507198	152.88778028468107	159.62521334685272	11.024698514187975	384.9220648238113	1269.8715762757774	139.69914532960195	2021-12-04 07:21:00
54	10785.139435239715	16816.274062357377	14883.626137395306	221.83883592514252	27.962354994330717	466.44353925258963	295.04861124718263	35.02565981955649	1828.03001014879	51.51136666048513	728.7894361715406	6.222058064274016	118.55751147735629	23.370699001283377	154.7690577023298	151.5709794365393	10.9511766465715	370.0498623870777	1278.7415120229155	138.47641007927388	2021-12-04 07:31:00
55	10452.613722906579	16156.517393855245	14313.689456472643	213.84822910906001	27.303692371884004	452.89417683340224	287.44809118149794	34.76079198356905	1815.239966969001	50.9611852881086	715.9026161758064	8.144801775451953	116.9068053075582	23.461777664606696	149.52841137455655	174.00753821789402	11.155985412105327	411.4791339845541	1254.0326648509122	141.88256535406555	2021-12-04 07:41:00
56	9250.396242803861	13771.225159091244	12253.133490591401	184.95889263183065	24.922355564454126	403.9076481517502	259.9690790572167	33.80318560748808	1768.9986902444925	48.9720529035569	669.3114513810439	15.09631263191136	110.93882226672636	23.791064564989266	130.58131528962838	255.12494406010353	11.896453498844881	561.2630233353743	1164.7000000926178	154.19722030981882	2021-12-04 07:51:00
57	8636.496171437098	12553.200053494631	11200.931642385349	170.20684816513878	23.706350257407188	378.89317784883394	245.93720230997195	33.314193696833826	1745.3860548011612	47.9563227773156	645.520149169965	18.646030616815924	107.89133271070256	23.95921155585462	120.90617428457782	296.54671845600103	12.274565960872454	637.7486358671465	1119.0831876787652	160.48557302579167	2021-12-04 08:01:00
58	8184.60100078265	11656.60517001538	10426.400157644843	159.34778825831063	22.811242158590236	360.479890648524	235.6082617656564	32.95424410044139	1728.0046658407246	47.2086383248366	628.0072426331877	21.25899726950308	105.64805912723317	24.082985467401755	113.78425053915589	327.03751114766914	12.552896594022751	694.0501099013561	1085.5044047596239	165.1144635509114	2021-12-04 08:11:00
59	8210.176677432402	11707.349285719203	10470.23591446448	159.9623728410472	22.861902127513478	361.5220179162533	236.19284345771865	32.97461598110171	1728.9883912988475	47.25095463409247	628.9984115233825	21.111112550777428	105.77502051901935	24.075980299511112	114.18732636440384	325.3118395642632	12.537144059502712	690.863644569766	1087.404845724701	164.8524846341062	2021-12-04 08:21:00
60	8235.759340063214	11758.107262148433	10514.083644995348	160.57712529720163	22.912575934177482	362.5644298404337	236.7775848279268	32.99499342632925	1729.972385461002	47.293282502023374	629.9898511507777	20.9631874374277	105.90201659023515	24.068973218162977	114.59051228957676	323.58569661467766	12.521387222187121	687.6763088570418	1089.3058057941116	164.59043415791365	2021-12-04 08:31:00
61	7894.7037448594565	11081.42664792809	9929.52706265865	152.38154503792833	22.23701743026251	348.6675018943691	228.98209774612417	32.72333125374355	1716.8542546591511	46.72898798744487	616.7724610335116	22.935252984596904	104.20896683688858	24.16238821308817	109.21543395343755	346.5977935012874	12.731449701091329	730.1683158191375	1063.9631322308603	168.08396344456526	2021-12-04 08:41:00
62	7971.437760789773	11233.672855764966	10061.046306828792	154.2254666595559	22.389011174773	351.79416835400804	230.73600250045683	32.78445246029172	1719.805699737552	46.85594847388752	619.7462384412963	22.491558433795866	104.58988569167676	24.14137079595875	110.42477152910641	341.42030738489	12.684187794735656	720.608049443233	1069.664974230425	167.29795513476228	2021-12-04 08:51:00
63	7707.12316749739	10709.252310106902	9608.020942373467	147.87397589532804	21.86546025310928	341.02419152403354	224.69457985113272	32.57391705882142	1709.6392827181332	46.4186260044267	609.5028964690152	24.019889035539965	103.27778947254797	24.21376646029703	106.259140868561	359.2544467889228	12.846984064488641	753.5389196482902	1050.024661771072	170.00540455222364	2021-12-04 09:01:00
64	7323.439115883692	9947.993549471721	8950.4007741003	138.65403204035454	21.10546385507532	325.3902899129365	215.92473672317772	32.268299896946125	1694.8815199180667	45.783800454863396	594.6334679556912	26.238442578793283	101.3731258397479	24.318857372859128	100.2122327903669	385.14282010326895	13.083302201858098	801.3419922900807	1021.514413564581	173.93558922001307	2021-12-04 09:11:00
65	7383.12035205382	10066.405726597579	9052.692189153608	140.08817464901847	21.223679674390063	327.82210997527227	217.28886712342023	32.31583799486501	1697.177058456375	45.88254621557712	596.9463758576126	25.893351305350706	101.66939220686874	24.302510705475967	101.15281644922878	381.115938831202	13.046543419447637	793.906326262281	1025.9491218859832	173.32425737454267	2021-12-04 09:21:00
66	7442.808574205006	10184.831764448842	9154.995577918144	141.5224851311002	21.341909331445564	330.2542146940591	218.65315720180863	32.36338165735112	1699.4728656987145	45.98130353496587	599.2595544967343	25.54821963728406	101.96569325341919	24.286162124635307	102.0935102080156	377.0885861929555	13.009780334241626	786.4697898533473	1030.384349311719	172.712853969685	2021-12-04 09:31:00
67	6556.064026675238	8425.462167475955	7635.148463842733	120.2139764569897	19.585457221266648	294.1222020342912	198.3848907891218	31.657060008628306	1665.3657256139024	44.51413779706177	564.8943401918426	30.67559005992399	97.56376389471812	24.52904111144082	88.11830653405372	436.9200380981408	13.555942779392565	896.949007954796	964.4933980472654	181.79603011497915	2021-12-04 09:41:00
68	6811.855723078055	8932.97262814121	8073.565900595256	126.36066165144464	20.092126099202872	304.54489799383964	204.23150610047378	31.86080663806758	1675.2043237152905	44.937358682995644	574.8073827797922	29.196540899547088	98.83355120972806	24.45897986524692	92.14961528615811	419.6609654331835	13.398395920214409	865.0800027332243	983.5004032197039	179.17588314999045	2021-12-04 09:51:00
69	6811.855723078055	8932.97262814121	8073.565900595256	126.36066165144464	20.092126099202872	304.54489799383964	204.23150610047378	31.86080663806758	1675.2043237152905	44.937358682995644	574.8073827797922	29.196540899547088	98.83355120972806	24.45897986524692	92.14961528615811	419.6609654331835	13.398395920214409	865.0800027332243	983.5004032197039	179.17588314999045	2021-12-04 10:01:00
70	9679.602042904027	11794.863655558456	11263.49188179708	150.3857658945527	24.75648033211438	338.05719143558497	262.83548240713696	33.59876564264052	1590.9447352763034	46.8852898974301	671.9725261725507	15.490725741345194	107.16951669773971	16.85318256897012	189.4458927483297	219.06673295842478	11.574382544271234	656.1183032257068	1541.205422108158	141.95017069925356	2021-12-08 08:01:00
71	23353.95236512746	26142.864222837674	26720.015176943933	269.0971320229388	51.45582128161174	520.6237807272396	543.3320627507601	44.08613455590601	1637.266778764272	64.19672317416371	1114.0365027866237	-45.00220314226179	148.48352725292125	-5.490672256962732	572.491395396712	-569.5069920959136	3.0705679569237105	-231.79642223983092	4203.748202551522	13.775306136502593	2021-12-08 08:11:00
72	22217.20589074571	24950.117315310003	25435.11695889823	259.2286758450849	49.23630949659243	505.44705043827577	520.0144285474332	43.21432131748688	1633.4160349716744	62.75762659698737	1077.2877977274486	-39.97343599698033	145.049100407439	-3.6332313110336116	540.6488862900319	-503.9529891178879	3.7774886532037524	-157.9842183734263	3982.411462798649	24.430461369674532	2021-12-08 08:21:00
73	20456.372443935674	23102.53854934442	23444.79474627645	243.94232299688713	45.79826005045132	481.93811954798497	483.8951432617406	41.86387251982063	1627.4511882640656	60.52844934120559	1020.363628219603	-32.18381748028604	139.7291334698362	-0.7560337856616606	491.3244711024762	-402.4090797085605	4.872516994443286	-43.64826019821908	3639.55829091904	40.93542016070694	2021-12-08 08:31:00
74	19899.143780023052	22517.85869271321	22814.94267860699	239.1048444783313	44.71026407740264	474.4985458769243	472.46493041697255	41.43651308922301	1625.5635687578904	59.82300984258974	1002.3495571121642	-29.718735546324538	138.0455908985214	0.15447648195065256	475.71539801096634	-370.2747645232538	5.2190467475217375	-7.465807322530736	3531.0598890793963	46.158535471085344	2021-12-08 08:41:00
75	17023.853005387766	19500.920213485206	19564.916330646287	214.14353459302185	39.09622268516417	436.1104676445122	413.4852194417438	39.23134543036154	1615.823483037931	56.18295358957625	909.3972453894412	-16.99895316170724	129.35853881828893	4.85269454254723	395.1728366403909	-204.46222474331296	7.007134594918176	179.23505660405363	2971.2099135205	73.10972488287459	2021-12-08 08:51:00
76	14906.393213673653	17279.14633927565	17171.488794716053	195.7611954929484	34.96185581627191	407.84020960474254	370.0505979353997	37.60738659711282	1608.65055984637	53.502295054680324	840.9440703728349	-7.631682207277599	122.96110463504468	8.312618639191061	335.85861467426895	-82.35235361538946	8.323941978127918	316.7277846197014	2558.9177644635183	92.95747747254914	2021-12-08 09:01:00
77	13624.771852251546	15934.387459518386	15722.834199683151	184.6350345354893	32.459473992606306	390.7292511164335	343.7612020443204	36.62446340824941	1604.3090504481193	51.87978998778602	799.5118544215561	-1.9620139564781738	119.08897051489662	10.4067847945579	299.95787445460405	-8.44369197730498	9.120957570964169	399.9471297778007	2309.37232919917	104.9705998915378	2021-12-08 09:11:00
78	12554.89281753931	14811.802134786461	14513.518229757783	175.3470757798621	30.370521724352848	376.4452696679971	321.8151933823657	35.80393330150199	1600.6848209962627	50.52534615044359	764.9248378952738	2.770943356727905	115.85656877797214	12.15496450837354	269.98845411890505	53.254193178484	9.786294696874796	469.4174392991225	2101.0553976670544	114.99898128746433	2021-12-08 09:21:00
79	11886.218420844161	14110.186306829006	13757.695748554426	169.54210155759512	29.064926556694424	367.51778126272427	308.09893796864395	35.29110198478486	1598.4196775888524	49.67881875210456	743.3079525663472	5.729041677481717	113.83631769239435	13.247576829508318	251.25756640909322	91.8153714008522	10.20213040056894	512.8363827499488	1970.8573154594822	121.26671965991844	2021-12-08 09:31:00
80	11395.857196601053	13595.66803299354	13203.4259290053	165.285120461266	28.10749010041159	360.97095643219086	298.04035066524807	34.91502568585896	1596.7585724234182	49.058031993322615	727.4555699918011	7.8983137793678395	112.35480022963729	14.048825865007155	237.52158208856451	120.09356876392218	10.507076583277977	544.6769412805546	1875.378721840596	125.86306113305145	2021-12-08 09:41:00
81	6137.816819225718	7781.401560342456	7039.106311749337	122.44824937821281	22.21512276876268	278.55637681834656	214.79094214219654	34.59912980235449	1494.9531084059063	41.761404606479395	612.9122566655301	51.88096622483533	151.1022545606356	24.725026098163227	89.88603473809012	358.858403407431	13.875942805658877	523.0905704773495	1037.2372191950353	182.2744717797553	2022-04-24 18:40:00
82	6149.445921860687	7801.469411117309	7060.514734679904	122.69365234495716	22.220342967396117	278.9990479912541	214.9480208592616	34.58967237095903	1495.6814660354682	41.7885661339288	613.2528108302321	51.651165042150666	150.77754581709624	24.68062458600832	90.13055398784796	358.01457000298996	13.863150247296955	523.1865628529156	1037.9564753495179	182.02222366963917	2022-04-24 18:43:00
83	6149.445921860687	7801.469411117309	7060.514734679904	122.69365234495716	22.220342967396117	278.9990479912541	214.9480208592616	34.58967237095903	1495.6814660354682	41.7885661339288	613.2528108302321	51.651165042150666	150.77754581709624	24.68062458600832	90.13055398784796	358.01457000298996	13.863150247296955	523.1865628529156	1037.9564753495179	182.02222366963917	2022-04-24 18:46:00
84	6188.2095973105825	7868.3622470334885	7131.8761444484635	123.51166223410499	22.23774362950758	280.4746185676125	215.4716165828117	34.5581475996408	1498.109324800675	41.87910455876017	614.3879913792389	50.88516109986846	149.6951833386317	24.532619545491976	90.94561815370747	355.20179198818636	13.820508386090552	523.5065374381356	1040.3539958644594	181.18139663591876	2022-04-24 18:49:00
85	6157.198656950666	7814.847978300546	7074.787016633616	122.85725432278672	22.22382309981841	279.2941621065258	215.05274000397162	34.58336741669538	1496.1670377885098	41.80667381889508	613.4798469400334	51.49796425369423	150.56107332140334	24.651023577905054	90.29356682101987	357.4520144000292	13.854621875055676	523.2505577699595	1038.4359794525062	181.85405826289508	2022-04-24 18:52:00
86	6172.704127130624	7841.605112667017	7103.33158054104	123.18445827844585	22.230783364662994	279.88439033706914	215.26217829339166	34.57075750816809	1497.1381812945924	41.84288918882763	613.9339191596362	51.191562676781345	150.12812833001752	24.591821561698517	90.61959248736366	356.3269031941078	13.837565130573113	523.3785476040476	1039.394987658483	181.51772744940695	2022-04-24 18:55:00
87	6130.064084135739	7768.02299315922	7024.834029795625	122.28464740038324	22.211642636340386	278.26126270307486	214.68622299748654	34.60543475661814	1494.467536652865	41.74329692151312	612.6852205557287	52.03416701329177	151.31872705632853	24.754627106266494	89.72302190491821	359.42095901039175	13.884471177900158	523.0265755603054	1036.757715092047	182.44263718649938	2022-04-24 18:58:00
88	6153.322289405676	7808.158694708927	7067.65087565676	122.77545333387194	22.222083033607262	279.1466050488899	215.0003804316166	34.5865198938272	1495.924251911989	41.79761997641194	613.3663288851328	51.57456464792245	150.66930956924978	24.665824081956686	90.21206040443391	357.7332922015096	13.858886061176316	523.2185603114375	1038.196227401012	181.93814096626713	2022-04-24 19:01:00
89	6145.569554315697	7794.780127525692	7053.378593703048	122.61185135604237	22.218602901184973	278.85149093361827	214.89566128690657	34.59282484809085	1495.4386801589476	41.77951229144567	613.1392927753315	51.72776543637889	150.8857820649427	24.695425090059956	90.04904757126201	358.2958478044703	13.867414433417597	523.1545653943936	1037.7167232980237	182.10630637301122	2022-04-24 19:04:00
90	6161.075024495655	7821.537261892163	7081.923157610472	122.93905531170151	22.225563166029556	279.4417191641616	215.1050995763266	34.58021493956356	1496.4098236650302	41.81572766137821	613.5933649949342	51.421363859466005	150.45283707355688	24.63622307385342	90.37507323760582	357.17073659854884	13.850357688935034	523.2825552284816	1038.6757315040004	181.76997555952306	2022-04-24 19:07:00
91	6157.198656950666	7814.847978300546	7074.787016633616	122.85725432278672	22.22382309981841	279.2941621065258	215.05274000397162	34.58336741669538	1496.1670377885098	41.80667381889508	613.4798469400334	51.49796425369423	150.56107332140334	24.651023577905054	90.29356682101987	357.4520144000292	13.854621875055676	523.2505577699595	1038.4359794525062	181.85405826289508	2022-04-24 19:10:00
92	6130.064084135739	7768.02299315922	7024.834029795625	122.28464740038324	22.211642636340386	278.26126270307486	214.68622299748654	34.60543475661814	1494.467536652865	41.74329692151312	612.6852205557287	52.03416701329177	151.31872705632853	24.754627106266494	89.72302190491821	359.42095901039175	13.884471177900158	523.0265755603054	1036.757715092047	182.44263718649938	2022-04-24 19:13:00
93	6153.322289405676	7808.158694708927	7067.65087565676	122.77545333387194	22.222083033607262	279.1466050488899	215.0003804316166	34.5865198938272	1495.924251911989	41.79761997641194	613.3663288851328	51.57456464792245	150.66930956924978	24.665824081956686	90.21206040443391	357.7332922015096	13.858886061176316	523.2185603114375	1038.196227401012	181.93814096626713	2022-04-24 19:16:00
94	6184.333229765593	7861.672963441872	7124.740003471607	123.42986124519021	22.236003563296432	280.32706150997666	215.41925701045668	34.561300076772625	1497.8665389241544	41.870050716277035	614.2744733243381	50.961761494096685	149.80341958647816	24.54742004954361	90.8641117371215	355.48306978966673	13.824772572211192	523.4745399796136	1040.1142438129652	181.2654793392908	2022-04-24 19:22:00
95	6219.2205376705	7921.876515766433	7188.965272263311	124.16607014542325	22.25166415919675	281.6550750286992	215.8904931616518	34.53292778258622	1500.0516118128403	41.95153529862527	615.2961358184443	50.272357946042696	148.82929335586005	24.4142155130789	91.59766948639506	352.95156957634345	13.786394897125428	523.7625171063116	1042.2720122764129	180.50873500894244	2022-04-24 19:25:00
96	6288.995153480313	8042.283620415556	7317.415809846716	125.63848794588934	22.28298535099738	284.3111020661443	216.832965464042	34.47618319421341	1504.421757590212	42.11450446332172	617.3394608066566	48.893550849934726	146.88104089462388	24.14780644014948	93.06478498494216	347.88856914969693	13.7096395469539	524.3384713597078	1046.5875492033078	178.99524634824573	2022-04-24 19:28:00
97	6312.25335875025	8082.419321965263	7360.232655707852	126.12929387937804	22.293425748264255	285.19644441195936	217.14712289817203	34.457268331422476	1505.878472849336	42.168827518220546	618.0205691360607	48.4339484845654	146.23162340754516	24.059003415839673	93.55382348445787	346.20090234081476	13.684054430230058	524.5304561108399	1048.026061512273	178.49075012801347	2022-04-24 19:31:00
98	6192.0859648555725	7875.051530625107	7139.012285425319	123.59346322301977	22.239483695718725	280.6221756252483	215.5239761551667	34.55499512250898	1498.3521106771957	41.88815840124331	614.5015094341395	50.80856070564024	149.58694709078523	24.51781904144034	91.02712457029341	354.920514186706	13.816244199969912	523.5385348966577	1040.5937479159536	181.09731393254674	2022-04-24 19:37:00
99	6141.693186770707	7788.090843934074	7046.242452726193	122.53005036712759	22.216862834973824	278.7039338759824	214.84330171455156	34.59597732522267	1495.195894282427	41.77045844896253	613.0257747204307	51.80436583060711	150.99401831278917	24.71022559411159	89.96754115467607	358.5771256059507	13.871678619538237	523.1225679358715	1037.4769712465295	182.19038907638327	2022-04-24 19:40:00
100	6149.445921860687	7801.469411117309	7060.514734679904	122.69365234495716	22.220342967396117	278.9990479912541	214.9480208592616	34.58967237095903	1495.6814660354682	41.7885661339288	613.2528108302321	51.651165042150666	150.77754581709624	24.68062458600832	90.13055398784796	358.01457000298996	13.863150247296955	523.1865628529156	1037.9564753495179	182.02222366963917	2022-04-24 19:43:00
101	6048.6603656909565	7627.548037735243	6874.9750692816515	120.5668266331728	22.175101245906315	275.16256449272225	213.5866719780313	34.671636776386414	1489.3690332459312	41.55316622936725	610.3013414028144	53.64277529208441	153.59168826110408	25.06543769135082	88.01138715661327	365.3277928414793	13.974019086433607	522.3546289313433	1031.7229220106694	184.20837395731223	2022-04-24 19:46:00
102	6006.020322696071	7553.965918227445	6796.477518536236	119.66701575511019	22.155960517583708	273.53943685872804	213.01071668212617	34.70631402483646	1486.698388604204	41.453573962052744	609.052642798907	54.48537962859484	154.78228698741506	25.228243235918796	87.11481657416782	368.42184865776335	14.020925133760652	522.0026568876012	1029.0856494442335	185.13328369440467	2022-04-24 19:49:00
103	6055.637827271938	7639.588748200155	6887.820123039992	120.71406841321941	22.17823336508638	275.4281671964668	213.68091920827032	34.66596231754913	1489.8060478236685	41.56946314583689	610.5056739016356	53.50489458247361	153.39686301498045	25.038796784057876	88.15809870646798	364.8214927988147	13.966343551416454	522.4122243566829	1032.154475703359	184.05702509124256	2022-04-24 19:58:00
104	5999.042861115089	7541.925207762533	6783.632464777896	119.51977397506357	22.152828398403646	273.2738341549835	212.91646945188717	34.71198848367374	1486.261374026467	41.4372770455831	608.8483103000857	54.62326033820564	154.9771122335387	25.25488414321174	86.9681050243131	368.928148700428	14.028600668777804	521.9450614622616	1028.654095751544	185.28463256047434	2022-04-24 20:08:00
105	6017.649425331039	7574.033769002299	6817.885941466804	119.91241872185454	22.161180716217146	273.98210803163556	213.16779539919122	34.69685659344099	1487.426746233766	41.48073548950215	609.393196963609	54.255578445910174	154.4575782438757	25.183841723763894	87.35933582392566	367.57801525332223	14.008132575398731	522.0986492631673	1029.804905598716	184.88103558428855	2022-04-24 20:18:00
106	6109.131699392795	7731.900861764483	6986.298868520603	121.84292206024341	22.202246278800196	277.46445459184133	214.40348130676946	34.62245813312998	1493.1564929196536	41.69440617210418	612.0722230592651	52.447809142124164	151.90320279469938	24.83454982814532	89.28288725535408	360.9398591383857	13.907497782951616	522.8537892842867	1035.4630540139785	182.8966837847084	2022-04-24 20:28:00
107	6251.006751539415	7976.7286412177	7247.481628273528	124.83683825452447	22.265932702128147	282.8650429013131	216.31984165496286	34.50707747010527	1502.0424560003096	42.02577680698698	616.2269838686299	49.64423471337129	147.94175612351913	24.2928513798555	92.26602210239986	350.6450916042045	13.751428570936177	524.0248962661922	1044.2379790986652	179.81925684129172	2022-04-24 20:38:00
108	6450.252043351881	8320.557817826862	7614.279274483922	129.04140908474432	22.35537210538106	290.4494756637952	219.01112367401043	34.345040145529595	1514.5216500534714	42.491144310620214	622.0618118905247	45.70697445004073	142.37841298421134	23.532105471601483	96.45545191491769	336.1874126081139	13.532249404335259	525.6695656342233	1056.5612345454654	175.49740588796885	2022-04-24 20:48:00
109	6603.756198133469	8585.453448054934	7896.870457167414	132.28072824576972	22.42427872734245	296.29273514617444	221.08456273926885	34.220202051109425	1524.1359707636896	42.849676472952424	626.5571268645916	42.6735988386032	138.09225756949175	22.946005511156756	99.68310601172129	325.04881166949156	13.363387633957899	526.9366649916949	1066.0554157846345	172.16773083443604	2022-04-24 20:58:00
110	6706.092301321196	8762.050534873648	8085.26457895641	134.44027435312	22.470216475316708	300.18824146776063	222.46685544944114	34.136976654829304	1530.545517903835	43.088697914507236	629.5540035139696	40.65134843097817	135.23482062634534	22.555272204193606	101.83487540959038	317.62307771041003	13.25081312037299	527.7813978966759	1072.3848699440805	169.9479474654142	2022-04-24 21:08:00
111	6651.8231556913415	8668.400564590997	7985.358605280428	133.29506050831304	22.44585554836066	298.1224426608589	221.733821436471	34.181111334674824	1527.1465156325457	42.96194411974332	627.9647507453601	41.72375395017326	136.75012809619568	22.76247926091649	100.69378557738708	321.5609669311351	13.310511726061957	527.3334334773677	1069.0283412231622	171.12510531262274	2022-04-24 21:18:00
112	6478.937163184804	8370.058516404835	7667.086717712655	129.6467364027137	22.36824859534354	291.54139789030046	219.3985845094375	34.32171181475411	1516.3182655397243	42.55814274499542	622.9018454967897	45.14013153275191	141.57746475014758	23.42258174161939	97.05859939765371	334.1059568771592	13.50069442704252	525.9063468272863	1058.3353997265222	174.87519388301575	2022-04-24 21:28:00
113	6245.579836976429	7967.363644189435	7237.4910309059305	124.72231687004377	22.263496609432543	282.6584630206229	216.24653825366585	34.51149093808983	1501.7025557731806	42.01310142751059	616.0680585917689	49.75147526529079	148.09328687050416	24.313572085527785	92.15191311917953	351.038880526277	13.757398431505074	523.9800998242613	1043.9023262265732	179.93697262601256	2022-04-24 21:38:00
114	6344.8148461281635	8138.609304134854	7420.176239913441	126.81642218626222	22.308042304437883	286.4359236961004	217.58694330595412	34.43078752351517	1507.9178742121096	42.244879795078894	618.9741207972263	47.790505173048345	145.3224389256349	23.934679181805944	94.23847738377984	343.8381688083797	13.648235266816679	524.7992347624247	1050.0399787448239	177.78445541968836	2022-04-24 21:48:00
115	6239.377648904446	7956.660790442846	7226.073205342961	124.59143528778012	22.26071250349471	282.42237172840555	216.16276293789784	34.51653490150074	1501.3140983707476	41.998615279537574	615.8864297039279	49.87403589605594	148.2664648670585	24.3372528920104	92.021502852642	351.48892500864554	13.764221129298098	523.9289038906261	1043.5187229441826	180.07150495140783	2022-04-24 21:58:00
116	6147.120101333693	7797.455840962339	7056.2330500937915	122.64457175160828	22.219298927669428	278.9105137566726	214.91660511584857	34.59156385723812	1495.535794509556	41.78313382843892	613.1846999972917	51.6971252786876	150.8424875658041	24.689504888439302	90.08165013789639	358.18333668387817	13.86570875896934	523.1673643778023	1037.8126241186214	182.0726732916624	2022-04-24 22:08:00
117	6121.536075536762	7753.30656925766	7009.134519646542	122.10468522477072	22.207814490675865	277.93663717627607	214.5710319383055	34.61237020630815	1493.9334077245196	41.72337846805022	612.4354808349472	52.20268788059386	151.55684680159072	24.78718821518009	89.54370778842913	360.03977017364855	13.893852387365566	522.9561811515571	1036.2302605787597	182.62761913391788	2022-04-24 22:18:00
118	6095.95204973983	7709.157297552982	6962.035989199293	121.56479869793316	22.1963300536823	276.9627605958795	214.22545876076242	34.63317655537818	1492.3310209394833	41.663623107661515	611.6862616726028	52.70825048250012	152.2712060373773	24.884871541920877	89.00576543896186	361.89620366341893	13.921996015761794	522.7449979253118	1034.6478970388982	183.18256497617332	2022-04-24 22:28:00
119	6106.805878865801	7727.8872916095115	6982.017183934489	121.79384146689455	22.20120223907351	277.3759203572599	214.37206556335647	34.624349619409074	1493.010821393741	41.6889738666143	612.0041122263247	52.4937693786611	151.96814454340725	24.8434301305763	89.23398340540251	361.1086258192739	13.910056294624	522.8345908091735	1035.319202783082	182.9471334067316	2022-04-24 22:38:00
120	6006.6044140659105	7606.611625581586	6640.892878039	105.65473698226106	17.004913781973247	295.06131026553203	183.6267644712847	30.939243219093992	1644.3477554128312	42.164615995061745	550.3844738072833	37.43868483032058	104.31960743160873	24.747850851508677	81.15695764222137	547.6602449639158	15.493112084903045	979.4467493910383	862.2398908726136	216.43591182753363	2022-05-05 17:06:00
121	5747.000521477451	7157.739179228124	6148.4376805428565	98.98785050950877	16.49919027570541	287.030770377319	177.7050565475902	30.87159155069019	1641.9716568678334	41.62432662060517	538.7151881358019	40.114691859838366	104.96580723026072	25.671551352127523	75.46832415502288	581.6026722883205	15.981815154102039	1019.2836604720683	831.0730844914466	224.8676304632827	2022-05-05 17:16:00
122	5666.2174370768125	7018.059837915718	5995.196335098437	96.91326045907529	16.341820121187016	284.53184104654576	175.8623498523016	30.850539823060004	1641.2322666861573	41.4562003197924	535.0839602682413	40.94740703820794	105.1668905512914	25.958986855341244	73.6981451544747	592.1648173469722	16.133888918837677	1031.6800406574039	821.3746522942859	227.49139789374237	2022-05-05 17:26:00
123	5628.570951142534	6952.966552643917	5923.782892561232	95.94646121227134	16.268482573450292	283.3672914555058	175.00361275158457	30.840729309212925	1640.8876965044053	41.37785019902528	533.3917375726791	41.33546848055494	105.26059928342221	26.092937381110744	72.87320736781147	597.0869820344991	16.20475824609312	1037.4569945301816	816.8549945713372	228.714124463277	2022-05-05 17:36:00
124	5668.570342447704	7022.128168245205	5999.659675257013	96.97368541200053	16.346403717920563	284.60462539598575	175.91602092109642	30.851152980175446	1641.2538023225168	41.46109720234035	535.1897241867139	40.92315319806126	105.16103375553324	25.950614947480652	73.74970376614115	591.8571820540017	16.129459585884213	1031.3189810403553	821.6571309019702	227.41497748314646	2022-05-05 17:46:00
125	5662.295928125325	7011.279287366572	5987.757434834145	96.81255220419987	16.334180793297776	284.4105337974791	175.7728980709769	30.849517894534266	1641.1963739588916	41.44803884887916	534.9076870707869	40.98783010511909	105.17665187755503	25.972940035108902	73.61221413503061	592.6775428352562	16.141271140426785	1032.2818066858183	820.9038546148121	227.61876524473556	2022-05-05 17:56:00
126	5652.100004851458	6993.649855938793	5968.416294146986	96.55071074152382	16.314318540785745	284.0951349499058	175.5403234395327	30.84686088036735	1641.1030528680003	41.42681902450473	534.4493767574054	41.09293007908806	105.20203132584047	26.009218302504806	73.388793484476	594.0106291047948	16.160464916558468	1033.8463983596957	819.6797806481801	227.94992035731784	2022-05-05 18:06:00
127	5702.2953194304955	7080.440902967861	6063.634217529926	97.83977640392908	16.412101937768046	285.6478677379591	176.68530624048876	30.859941565496786	1641.5624797770029	41.53128585219422	536.7056736848217	40.575514822625415	105.07708634966606	25.830617601478806	74.48871053336029	587.4477428547588	16.065972480217876	1026.143793195992	825.705990945445	226.31961826460503	2022-05-05 18:16:00
128	5681.119171092464	7043.825930002473	6023.464156102747	97.29595182760185	16.37084956716614	284.9928085929991	176.2022666213354	30.854423151457805	1641.3686590497675	41.48721390926272	535.753798418568	40.7937993839456	105.12979751148963	25.90596477222415	74.02468302836223	590.2164604914927	16.105836476799062	1029.3933297494295	823.1636834762865	227.00740195996826	2022-05-05 18:26:00
129	5694.452301527521	7066.879801869569	6048.756417001341	97.63835989417827	16.396823281989562	285.4052532398257	176.50640267783936	30.85789770844531	1641.4906943224712	41.514962910367736	536.353127289913	40.6563609564477	105.0966090021933	25.858523961014118	74.31684849447213	588.473193831327	16.080736923396096	1027.3473252528206	824.7643955864974	226.57435296659142	2022-05-05 18:36:00
130	5771.313876976672	7199.77859263283	6194.558862181469	99.61224168973634	16.54655410861871	287.7828753215323	178.2596575918033	30.87792750754976	1642.1941917768816	41.674927740267265	539.8080819600192	39.86406884498926	104.90528700742625	25.585041637568054	76.0010964755762	578.4237742609594	15.936045380249565	1015.5527110958993	833.9920301041843	224.07795288712492	2022-05-05 18:46:00
131	5939.938761890627	7491.342266246105	6514.431573546033	103.94269664937906	16.87504520785613	292.99908703139874	182.10608418876498	30.92187043415646	1643.737579049312	42.02587098953664	547.3878294505585	38.12587696781004	104.48554997809036	24.985054907558833	79.69613031167191	556.3765782647448	15.618609851917892	989.6767718740823	854.2363303215586	218.60115679441785	2022-05-05 18:56:00
132	6039.545089258404	7663.568250194412	6703.379640259054	106.50068632321452	17.069084136242882	296.080291157692	184.3781594344121	30.947827418710187	1644.6492543218642	42.23317235073297	551.8651686659002	37.09913106826696	104.23761229099428	24.630644141460362	81.8787782055517	543.3533508623298	15.431101423554532	974.3919147523577	866.1945913801937	215.36602607919087	2022-05-05 19:06:00
133	5989.349774679366	7576.777203165344	6608.161716876114	105.21162066080925	16.97130073926058	294.5275583696387	183.23317663345608	30.93474673358075	1644.1898274128614	42.12870552304348	549.6088717384839	37.61654632472962	104.36255726716868	24.809244842486365	80.77886115666739	549.9162371123657	15.525593859895123	982.0945199160615	860.1683810829288	216.99632817190366	2022-05-05 19:16:00
134	6047.12667323128	7676.677314589428	6717.761514103353	106.69538894930697	17.08385350349542	296.3148185058875	184.55109954497317	30.949803147193276	1644.7186469279113	42.24895119449857	552.2059635143121	37.02097980557208	104.21874039355127	24.60366799390956	82.04491150981026	542.3620815849805	15.416829128482256	973.2285004307566	867.1048002271765	215.11978253393738	2022-05-05 19:26:00
135	8000.317084450941	10637.178370803567	10034.344192028802	152.74192555337115	21.257734715991887	356.76126461381256	229.09108743649134	32.835685453560835	1742.0019700962166	46.37860880968678	613.1400263646973	30.18199685175102	105.1302173259266	18.649823361838685	132.30272918042385	337.1378606868434	12.420239806711985	722.4926552581103	1102.6323235788363	147.1300268029516	2022-05-06 09:11:00
136	8009.809033571653	10652.636068524142	10050.945844802147	152.94649071186205	21.273430183455826	357.0608362601523	229.28123391796854	32.83748886040273	1742.3740910324	46.398014342613834	613.59058687012	30.14326190577009	105.19082109861738	18.619982795919398	132.5626291152995	336.27620747400664	12.408504494123399	721.2891232012817	1103.6197731894126	146.9486961551474	2022-05-06 09:21:00
137	7825.665220629836	10352.756732745007	9728.873780999227	148.97792663713878	20.968938114655437	351.2491463211608	225.59239217731076	32.80250276767003	1735.154944870443	46.021547003828964	604.8497130649214	30.89471985780015	104.01510790841598	19.198889774753606	127.52057037871182	352.99227980303976	12.636169558341944	744.6376451037585	1084.4632507442323	150.46651072254883	2022-05-06 09:31:00
138	7875.972550969611	10434.682530664048	9816.862540697963	150.0621219771405	21.052124092214306	352.8368760467616	226.60016852913992	32.81206082393205	1737.1271858322145	46.12439632834236	607.2376837436611	30.68942464410122	104.33630790367718	19.040734775381374	128.89804003355277	348.425517775005	12.573972401622445	738.2589252025664	1089.6967336802866	149.5054582891866	2022-05-06 09:41:00
139	7983.231576033659	10609.354514906534	10004.461217036776	152.37370826808754	21.2294828745568	356.222035650401	228.74882376983237	32.83243932124543	1741.3321524110866	46.34367885041808	612.3290174549367	30.251719754516696	105.02113053508316	18.703536380493407	131.83490929764764	338.6888364699496	12.441363369371437	724.659012960402	1100.854914279799	147.45642196899917	2022-05-06 09:51:00
140	8056.319584263143	10728.378787354954	10132.293943391545	153.9488599884674	21.35033797402912	358.5287373272172	230.21295167720683	32.846325553928	1744.1974836196982	46.493101453956406	615.7983333466907	29.953460670463528	105.48777958480227	18.473764022914878	133.8361387961902	332.0541067311065	12.351001462439335	715.3918161228211	1108.4582762812365	146.06017598090682	2022-05-06 10:01:00
141	7632.0294585673055	10037.419699245296	9390.20006442296	144.80479740392462	20.64875057839111	345.1378847358295	221.71340395517575	32.76571326809543	1727.5636777723025	45.625674132117034	595.6582787543002	31.684912755811148	102.77879094552378	19.80763731950711	122.2186117072485	370.5700053449097	12.875569935149077	769.189699063064	1064.3192786884756	154.16565593775448	2022-05-06 10:11:00
142	7394.7307305495	9650.977256230948	8975.158745089298	139.69066844165238	20.25636389179267	337.6485935773353	216.9597419182456	32.72062809704814	1718.2606543677186	45.140535808940655	584.3942661187351	32.65328640533443	101.26369662825394	20.55365146748934	115.72111333535719	392.11133566582873	13.168952749863696	799.2780004837816	1039.6330384240678	158.69892213285945	2022-05-06 10:21:00
143	6715.1071735065025	8544.206099437852	7786.480406517691	125.04380309370465	19.132568421374742	316.19926369940794	203.3452538444777	32.591504167168694	1691.6167953369904	43.751099651363496	552.1341339304767	35.42670853756909	96.92446650359311	22.69023598731045	97.11227799826044	453.80570570494075	14.00920113120637	885.4508957527166	968.9316463068039	171.68219651564004	2022-05-06 10:31:00
144	6725.548317539286	8561.209566930482	7804.742224568372	125.26882476804462	19.149833435585073	316.52879251038166	203.55441497410263	32.59348791469478	1692.0261283667921	43.77244573758326	552.6297504864416	35.38410009699007	96.99113065355299	22.65741136479923	97.39816792662364	452.85788717082033	13.996292287358926	884.1270104902051	970.0178408784379	171.48273280305543	2022-05-06 10:41:00
145	6865.0799696137565	8788.43772342292	8048.786520336565	128.27593259786073	19.380556807304956	320.9324957115763	206.34956825181754	32.61999799527058	1697.4963061286874	44.05770707161097	559.2529899161539	34.81469639107038	97.88200611210765	22.218755045785677	101.21869696929576	440.1915849421199	13.82378319230673	866.4350892548232	984.5333501539097	168.81717228033372	2022-05-06 11:01:00
146	7052.071367291787	9092.954368518227	8375.83907997149	132.30586622013124	19.689757516344525	326.8340571444697	210.0954539369185	32.65552511005585	1704.8270885714994	44.43999607027396	568.1290318729791	34.05161795524604	99.07590043411629	21.63089589717568	106.33872568634611	423.21701664923575	13.592597534311608	842.7255077352977	1003.9861074822629	165.244958518591	2022-05-06 11:11:00
147	7081.496409565995	9140.873231452006	8427.304203568865	132.940018211453	19.738413465482733	327.762729248123	210.68490802949782	32.66111567126571	1705.9806634736678	44.50015322234783	569.5257694397892	33.93153962270515	99.26377212945775	21.538390142825886	107.14441548446064	420.5458916894418	13.556218065286995	838.9945583591287	1007.0472012750495	164.68283351039798	2022-05-06 11:21:00
148	7162.177977092049	9272.263662076884	8568.41825214231	134.67882205862557	19.871824938926203	330.309088242011	212.30115312205407	32.676444629421795	1709.1436914312264	44.6651002522278	573.3555337358814	33.60229258186724	99.7789041973295	21.284745332511925	109.35356493090369	413.22183938032936	13.456467908284024	828.7645358760848	1015.4405229649482	163.14152300406232	2022-05-06 11:31:00
149	7022.646325017579	9045.035505584448	8324.373956374116	131.6717142288095	19.64110156720632	325.90538504081644	209.50599984433916	32.649934548845984	1703.6735136693312	44.37983891820009	566.732294306169	34.17169628778692	98.88802873877482	21.723401651525478	105.53303588823158	425.88814160902973	13.628977003336221	846.4564571114668	1000.9250136894764	165.80708352678403	2022-05-06 11:41:00
150	6956.202681172594	8936.83162154043	8208.162386960692	130.23975811937325	19.531233294958756	323.808383516438	208.17497447399873	32.637310700952746	1701.0686671160477	44.244000187710704	563.5783707682108	34.44284090965344	98.46380232993927	21.932285612960502	103.71373634410202	431.919714098887	13.711124191456316	854.8811815092677	994.0128664154422	167.0763980614134	2022-05-06 11:51:00
151	6902.098571184534	8848.72274453316	8113.5329661526175	129.0737367159752	19.44176913041431	322.10082513230134	207.09113952957864	32.62703128195396	1698.9475777798025	44.13338865002649	561.010175887302	34.66363010174475	98.11836082560174	22.10237683870045	102.2323067153108	436.8311374120566	13.778015473211248	861.7413142331911	988.3844036351574	168.10998275389733	2022-05-06 12:01:00
152	7226.723231112893	9377.37600657679	8681.309491001066	136.0698651363636	19.97855411768098	332.3461754371215	213.59414919609907	32.688707795946655	1711.6741137972733	44.797057876131774	576.4193451727551	33.338894949196906	100.19100985162689	21.08182948426076	111.12088448805812	407.3625975330393	13.376667782681647	820.5805178896496	1022.155180316867	161.90847459899376	2022-05-06 12:11:00
153	7498.192975965263	9819.466161385204	9156.116760318775	141.92042866920306	20.427444487149593	340.91392452243883	219.03233856634716	32.74028523162476	1722.316772572117	45.35205611784556	589.3053756278416	32.231075494142274	101.9242777505836	20.228389298969088	118.5540226255018	382.719315645908	13.041037842648121	786.1595010643487	1050.3962391793495	156.7224180717937	2022-05-06 12:21:00
154	7618.740729798308	10015.778922436493	9366.957750540274	144.51840618203738	20.6267769239416	344.7184844309539	221.44719888110768	32.76318849851679	1727.0427084616458	45.59850638601916	595.0274940467086	31.739141680184453	102.69394566375668	19.84941411179411	121.8547517984226	371.77631984288115	12.891999372773094	770.8746439426242	1062.9368492336687	154.41951884468037	2022-05-06 12:31:00
155	7565.269416418297	9928.700558610593	9273.435106583756	143.36602245587204	20.53835912389475	343.0308974899065	220.37604036878608	32.7530293066408	1724.9464271878128	45.48918855053008	592.489336532828	31.957348542543695	102.35254441093187	20.017515966472775	120.39064883195641	376.6302996085282	12.958108300355455	777.6545411960925	1057.3742164274222	155.44101482731068	2022-05-06 12:41:00
156	5859.947748078638	7727.514416900625	6868.812117818735	114.1984276204665	17.49137443571564	285.44593072094796	181.88493589460617	29.631631167846706	1540.0105461044898	41.42164775660423	522.6242812808049	32.89150213886931	90.63336491666955	23.149780702467503	84.52805524148665	438.15112234979955	13.079429031812715	911.0109085987776	918.684149583152	175.053590697623	2022-06-01 16:25:00
157	6106.427610426781	8133.326634964334	7304.501944609319	119.69545010428193	17.89818478919983	293.6024622543159	187.1332810974712	29.736618888742488	1549.4179580944965	41.9313283422244	534.0608042723998	30.86975296211784	91.23442119063468	22.376910045157913	90.28204467689044	415.867334293909	12.72925893388504	879.5473552642678	943.7503350711272	170.34777717932167	2022-06-01 16:35:00
158	6471.864935298159	8734.994170626356	7950.466784329723	127.8454757173519	18.50133218587137	305.69554375552553	194.9146114368541	29.892276359105345	1563.3656268364373	42.68699376646434	551.0168846923706	27.872256113189014	92.1255625389073	21.231032313857206	98.81305604057789	382.8288222728203	12.210087823444006	832.8986893165775	980.9141004278163	163.37081814060463	2022-06-01 16:45:00
159	6626.033806728272	8988.822662233772	8222.983201086769	131.2837677728658	18.755784993842173	310.79731251384834	198.19736017378125	29.95794435441468	1569.2497995869435	43.00579011731557	558.1702311195457	26.607687130047168	92.5015127952098	20.74761514596472	102.41207645963354	368.8907000139235	11.991062511226694	813.2187833698956	996.5925639376694	160.42741354614586	2022-06-01 16:55:00
160	6884.885245178832	9415.003833327704	8680.541629222054	137.0567025821237	19.183014399817846	319.3632452438718	203.70913583084416	30.068201729255037	1579.1293982791512	43.54105312615219	570.1807880836916	24.484460195389254	93.13273791690291	19.93595175296005	108.45487617557883	345.48842066565226	11.62331630799763	780.175978323615	1022.9168977319907	155.48540089372128	2022-06-01 17:05:00
161	6841.426118870343	9343.451357298454	8603.721157831693	136.08747210556936	19.111285933373402	317.925092322287	202.78375192763627	30.049690380783062	1577.4706911457781	43.45118666510977	568.1643097698583	24.840933344958046	93.0267601697559	20.07222367065814	107.44033749777918	349.417479820938	11.685058011235842	785.7236061316303	1018.4972485532872	156.31512605717984	2022-06-01 17:15:00
162	5518.601216073708	7078.045720674067	6147.935004022071	95.88831769298396	16.90507831744785	275.3337516610078	177.9784729816296	27.59672058919685	1521.1610150368049	41.31522436695096	503.5829028944717	34.63667217658865	77.5325574211245	24.216778439021798	82.8987514424766	460.64759474122775	14.222920378139962	943.0346919793408	900.0328888766709	183.68041653475314	2022-06-04 06:54:00
163	5834.096906540296	7595.323614736116	6705.417091777312	103.38534720818947	17.430908600436666	285.62711513566137	184.58553910610334	27.84830293517329	1533.9831137906076	41.95166333472606	518.8564854718011	32.12030151168797	80.02249194874886	23.38011383161425	89.85094514532219	432.80316696109674	13.859497122146175	903.9582979936058	930.4652908999841	177.7336995840752	2022-06-04 07:04:00
164	5858.7450073579985	7635.735950209713	6748.97037988319	103.97105263906491	17.471989091295168	286.4312841571186	185.10171614707784	27.8679578059527	1534.9848402557484	42.00138512908349	520.0497341106549	31.923710053492606	80.21701808371952	23.314749409160534	90.39408527835701	430.62782104077405	13.83110468027166	900.9054547134702	932.8428223080555	177.26911232230347	2022-06-04 07:14:00
165	5953.3937144979745	7790.919318428329	6916.215006209762	106.22016149362656	17.629738176191815	289.5192931995147	187.08383598441995	27.94343250974563	1538.8314698818892	42.19231681941602	524.6318088838536	31.168798854022402	80.96399844200683	23.063750026938273	92.47974338921068	422.2744927067347	13.722077703473524	889.1825365177498	941.9725429150494	175.4850972371001	2022-06-04 07:24:00
166	5779.871084741351	7506.416476694201	6609.599857944379	102.09679526026352	17.340531520547962	283.85794328845526	183.44994961595938	27.80506221945859	1531.7793155672978	41.842275387139715	516.2313384663225	32.552802719717775	79.59453445181342	23.523915561012423	88.6560368526456	437.5889279858068	13.921960494270106	910.674553209904	925.2347218022271	178.75579155997295	2022-06-04 07:34:00
167	5915.928601255067	7729.49256850846	6850.0140082888265	105.32988923869591	17.56729583008689	288.2969562868996	186.2992468821387	27.91355710616093	1537.308845654875	42.11673969199273	522.8180709527959	31.46761787047936	80.66831871685143	23.163103949067917	91.65417038699778	425.58101850562525	13.765234215122785	893.8228583035558	938.358695174781	176.1912698749931	2022-06-04 07:44:00
168	6227.480595590823	8240.304488894733	7400.527569947128	112.73320588496136	18.08655323453835	298.46165271812004	192.8237246800565	28.161994672812664	1549.9706681742555	42.745223172670634	537.9007337479086	28.98270183888994	83.1271290628805	22.336897649252965	98.5194616685578	398.08464607274584	13.40635374982892	855.2349192426426	968.4106921728028	170.31888688619864	2022-06-04 07:54:00
169	6264.94570883373	8301.731238814602	7466.728567868062	113.62347813989201	18.148995580643273	299.68398963073514	193.60831378233775	28.191870076397365	1551.4932924012694	42.82080030009393	539.7144716789664	28.683882822432988	83.4228087880359	22.237543727123317	99.3450346707707	394.77812027385534	13.363197238179659	850.5945974568366	972.0245399130712	169.61271424830565	2022-06-04 08:04:00
170	6008.605460329627	7881.442949889187	7013.7743715669285	107.53214165878754	17.721758475714857	291.3206318075791	188.24007255620285	27.987459420291508	1541.0753371638048	42.303693638776664	527.3046858348863	30.728433987664786	81.39973698434109	22.91733372064195	93.69637728720866	417.4017178452118	13.65847863367461	882.3441675702462	947.2982132691292	174.44442177073148	2022-06-04 08:14:00
171	5908.0412089934025	7716.560621156908	6836.076956094947	105.14246350081578	17.55415007301217	288.03962220003325	186.13407022902686	27.90726754751152	1536.9882931860302	42.10082871779835	522.4362313883626	31.530527137101874	80.60607035366083	23.184020564253107	91.48036554442663	426.27712920012857	13.774319796522631	894.7997681531992	937.5978851241981	176.33993779876005	2022-06-04 08:24:00
172	5530.613675890122	6964.8522793635275	5754.176626043854	102.39947093028141	17.686881471822904	279.3110106319891	185.3195031064197	33.12118263387098	1507.0626016462395	40.63462756648225	528.588268068048	40.67955922268515	106.71953384484132	25.661610547045854	66.92310701850637	479.5466547448816	14.768055262130645	1086.3022724526425	924.3701317783904	174.35850223883523	2022-06-05 13:27:00
173	5494.537412495333	6904.561221715394	5686.467055128615	101.57353503099174	17.633150060140196	278.1763706941913	184.62879451204185	33.1337311927741	1505.3334161858181	40.5555715718536	526.9692393688932	41.05706175089878	106.78666391039678	25.785032326190382	66.03644081592033	482.8457689047783	14.813483169129869	1092.1920904795488	921.340577373137	174.95090056659174	2022-06-05 13:37:00
174	5599.158576340221	7079.405288894979	5882.824810782807	103.96874913893177	17.78897115402005	281.46682651380496	186.6318494357376	33.097340371955056	1510.3480540210403	40.784833956276685	531.6644225964421	39.96230441907925	106.59198672028593	25.42710916667125	68.60777280341985	473.27833784107787	14.68174223883212	1075.1116182015203	930.1262851483718	173.23294541609783	2022-06-05 13:47:00
175	5577.512818303348	7043.2306543061	5842.199068233664	103.47318759935797	17.756732307010424	280.7860425511263	186.2174242791109	33.104869507296925	1509.3105427447874	40.737400359499496	530.6930053769493	40.188805936007434	106.63226475961922	25.501162234157967	68.07577308186822	475.2578063370159	14.708998983031654	1078.6455090176642	928.3085525052197	173.58838441275174	2022-06-05 13:57:00
176	5445.834456912368	6823.168293890415	5595.059134393044	100.4585215669507	17.560612654368537	276.6446067781642	183.69633790963178	33.150671747293316	1502.999015814249	40.44884597910492	524.7835506250343	41.56669016398718	106.87728949889667	25.951651728035497	64.83944144242918	487.29957302063895	14.874810843578821	1100.1433448158728	917.250678926045	175.75063830906305	2022-06-05 14:07:00
177	5472.89165445846	6868.386587126514	5645.841312579472	101.07797349141794	17.60091121313057	277.49558673151256	184.21436935541516	33.141260328115976	1504.2959049095653	40.50813797507641	525.9978221494003	41.28356326782696	106.82694194973007	25.8590853936771	65.5044410943687	484.8252374007164	14.840739913329402	1095.725981295693	919.522844729985	175.30633956324564	2022-06-05 14:17:00
178	5679.428262393626	7213.552892162075	6033.478606069212	105.80645651485128	17.908523545014074	283.99140037540514	188.1686760582283	33.06941982839562	1514.195491670478	40.960733544325436	535.2667614520616	39.12236129380393	106.44262232442502	25.15249570807467	70.58060510417378	465.9378088353077	14.580665145758848	1062.0067730916533	936.8670437000605	171.91485913683957	2022-06-05 14:27:00
179	5758.796041862162	7346.193218987967	6182.439662082737	107.62351549328854	18.026732650716035	286.48760823856037	189.68823496585955	33.04181299880875	1517.9996996834052	41.13465673250847	538.8286245902021	38.29185573173393	106.29493618020298	24.88096779395671	72.53127074986308	458.6797576835349	14.480723750360557	1049.0491734324592	943.532063391618	170.61158281577522	2022-06-05 14:37:00
180	5712.798806033807	7269.322120486598	6096.109959165808	106.57044722169421	17.95822510082058	285.04094231786814	188.8075815080278	33.057812411410225	1515.794988221368	41.033860339356934	536.7643629987798	38.77317145520632	106.3805270137862	25.03833056236598	71.40077134156587	462.8861282374032	14.538644331784566	1056.5586914167648	939.6693815249199	171.3668906836648	2022-06-05 14:47:00
181	5692.054954581802	7234.6547623389215	6057.176955889546	106.09553407960266	17.927329539103024	284.38852435363435	188.41042406626053	33.06502783277952	1514.8007065816255	40.98840314244546	535.8334214967658	38.99023540892915	106.4191268014806	25.109298085374085	70.89093827507891	464.7831188793438	14.56476537830912	1059.945336782236	937.9273877418992	171.70751972212477	2022-06-05 14:57:00
182	5683.035888733105	7219.581997926888	6040.249563160736	105.88905010478024	17.913896686182348	284.1048643691849	188.23774691766607	33.0681649725053	1514.3684102165203	40.9686391437883	535.4286643219771	39.08461104098256	106.43590931786947	25.14015353016022	70.66927172443239	465.60789741931796	14.576122355058926	1061.4177912889627	937.1699991405859	171.8556193040639	2022-06-05 15:27:00
183	5361.240767063513	7576.901229051067	7010.131357760954	119.09918228733244	15.842699053015687	296.54449316110987	180.528606575362	29.8036707342017	1638.7872769890812	43.02203837758956	579.1954384258704	30.32870216433605	99.7231644001503	22.209802876009896	74.7026368676591	408.1307239144031	13.78322407076616	903.5043568492919	815.9742067218347	165.07823670724224	2022-06-05 21:17:00
184	5491.644235874954	7836.137922173208	7296.539221933428	122.9341046398055	16.05472155618325	302.3279052379767	183.50669826649624	29.821775069243955	1647.7155958020371	43.38983220607336	587.6461921502721	28.85949639489394	101.32025418879046	21.651784293319185	76.85052189181715	392.2265154842577	13.59517111766131	883.0711062424616	829.0104073199906	161.57278828735957	2022-06-05 21:27:00
185	5605.311430614337	8062.103595857212	7546.188857549007	126.27684444436757	16.23953261509401	307.3690612194168	186.10257498122826	29.837555853264746	1655.4980341256298	43.71042254854853	595.0123571613815	27.57885179372248	102.71236988690995	21.16538306883477	78.72274252784797	378.3634888847191	13.43125330292286	865.2603049113743	840.3735126542119	158.51723699088433	2022-06-05 21:37:00
186	5688.99280097462	8228.45869304789	7729.980000333482	128.73775718392247	16.37558983637801	311.0803416965506	188.01364986323952	29.849173608372077	1661.2274365724465	43.946439978591606	600.4353007278424	26.63604595236926	103.73724033951325	20.8072962778033	80.10106446848415	368.1575797316847	13.31057761109087	852.1480585326597	848.7389889738841	156.26775137384732	2022-06-05 21:47:00
187	5776.858239852916	8403.131545098102	7922.960700257181	131.32171556045512	16.518449918726205	314.9771861975411	190.02027848935137	29.861372251234773	1667.2433091416042	44.194258280136836	606.1293914726265	25.64609981894837	104.81335431474673	20.431305147220254	81.54830250615215	357.4413751209984	13.183868134667282	838.3801998350093	857.52273910954	153.90579147595847	2022-06-05 21:57:00
188	5869.60509200223	8587.508444484436	8126.662550176641	134.04922718012847	16.669246672315968	319.0905220596977	192.13838648358055	29.87424859647873	1673.5933968534928	44.45584426510125	612.1398205921207	24.601156678115217	105.94925239971539	20.034425620493707	83.07594265702392	346.12982580971845	13.05011924288683	823.8474600986005	866.7944753638434	151.41261158374246	2022-06-05 22:07:00
189	5956.0758413745225	8759.408711581471	8316.580064387264	136.59217034433522	16.80983913430943	322.9255118860693	194.11316386165888	29.88625361008964	1679.5137793818699	44.69972894281242	617.7435289441304	23.626923975383555	107.00828520073881	19.664402603094523	84.50020866234797	335.5837196849162	12.925421027993774	810.2981388405956	875.4388008941713	149.08814311280423	2022-06-05 22:17:00
190	6039.7572117348045	8925.763808772148	8500.37120717174	139.0530830838901	16.94589635559343	326.6367923632031	196.02423874367014	29.897871365196966	1685.2431818286866	44.9357463728555	623.1664725105913	22.68411813403033	108.03315565334212	19.306315812063048	85.87853060298417	325.37781053188166	12.804745336161787	797.1858924618809	883.8042772138435	146.83865749576722	2022-06-05 22:27:00
191	6091.360723456979	9028.349452039733	8613.7090785555	140.57064593994895	17.029798308718558	328.92541532410223	197.20273492091044	29.905035647513156	1688.776313337557	45.08129045471539	626.5106210432423	22.102721198529178	108.66515909911416	19.08549562426031	86.7284957997098	319.0841665541771	12.730328659532061	789.1000071950069	888.9629876109747	145.45147469859444	2022-06-05 22:37:00
192	6154.1217512271905	9153.115774932741	8751.552435643855	142.41633049461512	17.13184122468156	331.7088756819526	198.6360410824189	29.913748963843652	1693.0733651726696	45.2583035272477	630.577828718088	21.395616817514263	109.43381193856663	18.816930530986706	87.76223725518695	311.42973468940124	12.63982189065807	779.2658224109709	895.2370948507288	143.76436048581667	2022-06-05 22:47:00
193	6189.686333630311	9223.816691238779	8829.663671327258	143.46221840892596	17.189665543727255	333.2861698847345	199.4482479072737	29.918686509764267	1695.5083612125666	45.35861093501601	632.8825797338338	20.99492433493914	109.86938188092304	18.66474364479833	88.34802407995733	307.09222329936154	12.588534721629474	773.6931177000172	898.7924222865895	142.80832909857594	2022-06-05 22:57:00
194	6224.5535712804285	9293.131315068229	8906.243314154122	144.48759871707384	17.246356052595587	334.8325367502068	200.24452910811175	29.923527241058988	1697.8956122320735	45.456951530867286	635.1421395531926	20.60208856770863	110.29641123617442	18.515540815201884	88.92232488855574	302.83976115226386	12.538253183366145	768.2296817088861	902.2780374197863	141.87104342481052	2022-06-05 23:07:00
195	6288.709288556645	9420.670222914414	9047.149856955553	146.37429848406595	17.35066658891332	337.6778517826761	201.70968651765372	29.932434186641274	1702.2881541079664	45.63789822723365	639.2997296208126	19.879270756004495	111.08214524983696	18.241007608744425	89.97903837637682	295.01523080160405	12.445735152961621	758.176959485205	908.6915692648683	140.14643778508218	2022-06-05 23:17:00
196	6313.81369966473	9470.576752071618	9102.287199790895	147.11257230593242	17.391483755298516	338.79123592581624	202.28300898225712	29.935919513173474	1704.0069748420115	45.70870345624657	640.926612690751	19.596429003598526	111.38960638561795	18.13358157143498	90.39253495856767	291.9534580556937	12.409532445412024	754.2432855715906	911.20121216077	139.47159209997108	2022-06-05 23:27:00
197	6356.3517295978745	9555.140593143547	9195.714364039672	148.36353628187283	17.460646176117883	340.67780350169255	203.2544720472795	29.941825205353034	1706.91942108581	45.828678983185135	643.6832756703686	19.117169367577308	111.91058219902463	17.95155411932732	91.09318194505772	286.7654542362345	12.348188968730764	747.5778936624107	915.45366262327	138.32810357797726	2022-06-05 23:37:00
198	6407.2578965670455	9656.339943934541	9307.520642566893	149.8605915317687	17.543414319065647	342.9354991252823	204.41704260050304	29.948892673043325	1710.40480757429	45.972256253128	646.9822330066323	18.543629147420763	112.53404505769164	17.733717988116506	91.93166112561141	280.5568595014719	12.274777922866305	739.6012771153593	920.5426607177372	136.95966649427976	2022-06-05 23:47:00
199	6475.597682361276	9792.196606640264	9457.616742507547	151.87033693573855	17.65452771644758	345.96637818160826	205.9777537541456	29.95838050638098	1715.0838195725237	46.16500382099652	651.4109702525755	17.77367104364896	113.37102259398435	17.44128044210747	93.05729071046429	272.22203369316037	12.17622610787018	728.8929425727424	927.3744663788029	135.12258657369955	2022-06-05 23:57:00
200	6558.581707968557	9957.165411354352	9639.876292435485	154.31074206913047	17.78945112755421	349.6467313214326	207.8729030121401	29.969901446862416	1720.7654769989504	46.399054439122565	656.7887226226492	16.83872191764035	114.38735245948263	17.08617770766793	94.42412663492851	262.1011737830678	12.05655604680346	715.8899649138505	935.6702303958111	132.89184667013785	2022-06-06 00:07:00
201	6650.631215364869	10140.156018264097	9842.04654949841	157.01774608264088	17.939114070966603	353.7291398462798	209.97508538235252	29.982680977480477	1727.0678196904487	46.65867361216995	662.7539605457563	15.801635492151803	115.51470995734627	16.692282237533313	95.94028076962832	250.87467371472985	11.923812785788272	701.4664938972643	944.8722543474505	130.41741249139716	2022-06-06 00:17:00
202	6711.997553629075	10262.149756203928	9976.82672087369	158.82241542498113	18.038889366574868	356.4507455295112	211.37654029582745	29.991200664559187	1731.269381484781	46.8317530608682	666.7307858278277	15.110244541826109	116.26628162258868	16.429685257443566	96.95105019276151	243.3903403358379	11.835317278444814	691.8508465528737	951.0069369818768	128.76778970557	2022-06-06 00:27:00
203	6736.404619984158	10310.669992884541	10030.432470852495	159.54018164068464	18.078572722782702	357.5332023353419	211.93393713641407	29.994589176465492	1732.9404571984358	46.9005914779641	668.3124777013788	14.835259504764753	116.56520217126464	16.325243276726056	97.3530607587804	240.41361683286954	11.800120201660484	688.0264413590819	953.4468675751145	128.1116897339342	2022-06-06 00:37:00
204	6772.666547140281	10382.75720166717	10110.075299392436	160.60657716115844	18.137530852005767	359.14142387543325	212.76206958528564	29.999623537012003	1735.423198258723	47.00286569764943	670.6624199135119	14.426710306845017	117.0093127007261	16.17007233394575	97.95033359972274	235.99105619988785	11.747827401866623	682.3444679283054	957.0719073136393	127.13691263321819	2022-06-06 00:47:00
205	6784.753856192321	10406.786271261379	10136.622908905747	160.9620423346497	18.157183561746788	359.6774977221303	213.03811373490947	30.001301657194173	1736.250778612152	47.03695710421121	671.4457339842229	14.290527240871779	117.15734954387989	16.118348686352316	98.14942454670353	234.51686932222736	11.730396468602002	680.4504767847134	958.2802538931473	126.81198693297952	2022-06-06 00:57:00
206	5780.374495311524	7614.340106051199	6614.730058602174	112.74055618016105	17.24979506130778	291.8825878625714	190.597723350923	31.348152550738593	1555.1143835263483	40.614343493844636	544.291465026353	22.619508791406403	53.01701059009787	23.39173077786695	55.34760867633089	392.40737982027906	14.72677686081056	954.661891596947	877.1791871425047	178.93676666094132	2022-06-16 04:22:00
207	6248.798318426025	8371.219912104156	7442.146213466316	122.87601740748921	18.047712243931883	306.2055389902839	199.58450209303373	31.412396736936092	1571.958904172998	41.66538612467246	564.705197438015	20.31013226282757	63.775625145526654	21.722460765646183	69.10222451640333	356.906522222187	14.089924983001712	892.4347181525225	926.5672656180325	169.97298935371185	2022-06-16 04:32:00
208	6276.352660962172	8415.742253636683	7490.817751987736	123.47222100909676	18.094648548792122	307.04806552720817	200.11313613668733	31.416175806712417	1572.9497583286834	41.72721216177998	565.9060052269364	20.174286584675873	64.40848482525776	21.624268411986137	69.91131956581935	354.81823648112277	14.052463107836486	888.7742961852034	929.4724467048284	169.44570833563955	2022-06-16 04:42:00
209	6122.966820844287	8167.901219105617	7219.879520885164	120.15335429348146	17.83336978507011	302.35800113832977	197.17040662701575	31.39513898495755	1567.4340035287019	41.383047221881455	559.2215085352744	20.930494193053647	60.88556594142128	22.170872514027053	65.40735712407015	366.4430271063803	14.261000879589579	909.150645136613	913.3002719883319	172.3809060029088	2022-06-16 04:52:00
210	5673.831037505089	7442.187052125429	6426.533442986016	110.43523558727856	17.068308015848178	288.6248185864643	188.5536717154625	31.333540147603475	1551.2830807910318	40.375282817028896	539.6483415758572	23.144778746926292	50.56995316180426	23.77140787868579	52.21910781858894	400.4820846857275	14.87162944478277	968.8155232039142	865.9458202735611	180.97558659748762	2022-06-16 05:02:00
211	5364.303923015703	6942.052748910043	5879.789826928731	103.7378817958872	16.541056857918132	279.16043715501513	182.61534929175403	31.291088597116108	1540.1524857755005	39.680770333521096	526.1592674136413	24.670778531497014	43.46082942615818	24.87443531813363	43.13027343014892	423.94049451034914	15.292451175805478	1009.9342633034652	833.3109527318888	186.89871003383334	2022-06-16 05:12:00
212	5670.157125166936	7436.250739921092	6420.043904516493	110.3557417737309	17.062049841866813	288.5124817148744	188.4831871763087	31.3330362716333	1551.150966903607	40.367039345414554	539.4882338706677	23.162891504013185	50.48557187117345	23.784500192507128	52.111228478666796	400.7605227845361	14.876624361471466	969.3035794662234	865.5584627953217	181.04589073323058	2022-06-16 05:22:00
213	5809.765794016748	7661.830603685895	6666.646366358355	113.37650668854242	17.2998604531587	292.78128283529065	191.16159966415347	31.352183558500005	1556.1712946257458	40.68029126675932	545.572326667869	22.47460673471126	53.69206091514438	23.286992267296235	56.21064339570799	390.17987502981055	14.686817527300986	950.7574414984733	880.2780469684202	178.3743335749975	2022-06-16 05:32:00
214	5869.16071015022	7757.800984322675	6771.560571615639	114.66165667422979	17.401034265857444	294.59739559266075	192.30109971380674	31.360329553351193	1558.3071358057787	40.81356072452442	548.1607345684326	22.181783828473158	55.056225113675865	23.07533319385125	57.954692724449195	385.6784590990721	14.606066374167053	942.867198591141	886.5403261999577	177.23775004715273	2022-06-16 05:42:00
