# Supplementary material for: Exploring online sensor parameters as proxies for polar organic chemicals—An innovative approach for combined sewer overflow monitoring
Source: PLoS One. 2025 Oct 13;20(10):e0333173. doi: 10.1371/journal.pone.0333173 (PMC12517529; doi:10.1371/journal.pone.0333173)
Supplement: S3 Tables — The tables in this zip file show the statistical measures (R2, RMSE, p-value, confidence intervals, etc.) of all models calculated for this manuscript and the predicted chemical concentrations. A ReadMe file explains further details about the content and structure of each table. (ZIP) [file pone.0333173.s003.zip › S3_Tables/S3_Table2_catchment_M_Level_results_prediction.csv]

	Substance	Sensor	Training	R2_train	RMSE_train	RRMSE_train	p-val Model	Coef	SE	p-val Coef	CI[2.5%]	CI[97.5%]	Testing	R2_test	RMSE_test	RRMSE_test
0	ACE	Intercept	M.1 excl.	0.13	20915	0.72	3.62e-02	-1.69e+05	1.26e+05	1.84e-01	-4.21e+05	8.25e+04	M.1	0.09	33503	0.89
1	ACE	Level	M.1 excl.	0.13	20915	0.72	3.62e-02	1.09e+02	5.22e+01	4.11e-02	4.55e+00	2.13e+02	M.1	0.09	33503	0.89
2	ACE	Level_dry	M.1 excl.	0.13	20915	0.72	3.62e-02	8.61e+02	5.42e+02	1.18e-01	-2.24e+02	1.95e+03	M.1	0.09	33503	0.89
3	ACE	Level_shifted	M.1 excl.	0.13	20915	0.72	3.62e-02	-1.15e+02	4.82e+01	2.06e-02	-2.11e+02	-1.82e+01	M.1	0.09	33503	0.89
4	ACE	Intercept	M.2 excl.	0.5	19313	0.54	6.54e-10	-7.11e+05	1.25e+05	3.59e-07	-9.62e+05	-4.60e+05	M.2	-59.13	47662	3.88
5	ACE	Level	M.2 excl.	0.5	19313	0.54	6.54e-10	-2.40e+01	2.88e+01	4.07e-01	-8.15e+01	3.34e+01	M.2	-59.13	47662	3.88
6	ACE	Level_dry	M.2 excl.	0.5	19313	0.54	6.54e-10	3.45e+03	5.53e+02	3.60e-08	2.35e+03	4.56e+03	M.2	-59.13	47662	3.88
7	ACE	Level_shifted	M.2 excl.	0.5	19313	0.54	6.54e-10	-1.32e+02	2.60e+01	3.37e-06	-1.84e+02	-8.02e+01	M.2	-59.13	47662	3.88
8	ACE	Intercept	M.3 excl.	0.23	25990	0.74	1.70e-03	4.95e+05	4.15e+05	2.37e-01	-3.35e+05	1.33e+06	M.3	-16.18	38468	1.82
9	ACE	Level	M.3 excl.	0.23	25990	0.74	1.70e-03	3.60e+01	3.64e+01	3.27e-01	-3.68e+01	1.09e+02	M.3	-16.18	38468	1.82
10	ACE	Level_dry	M.3 excl.	0.23	25990	0.74	1.70e-03	-1.80e+03	1.76e+03	3.11e-01	-5.33e+03	1.73e+03	M.3	-16.18	38468	1.82
11	ACE	Level_shifted	M.3 excl.	0.23	25990	0.74	1.70e-03	-1.47e+02	3.64e+01	1.59e-04	-2.20e+02	-7.42e+01	M.3	-16.18	38468	1.82
12	ACE	Intercept	M.4 excl.	0.2	21631	0.88	6.37e-03	-2.39e+05	1.27e+05	6.56e-02	-4.94e+05	1.59e+04	M.4	-0.4	37690	0.74
13	ACE	Level	M.4 excl.	0.2	21631	0.88	6.37e-03	4.04e+01	3.37e+01	2.35e-01	-2.70e+01	1.08e+02	M.4	-0.4	37690	0.74
14	ACE	Level_dry	M.4 excl.	0.2	21631	0.88	6.37e-03	1.22e+03	5.55e+02	3.19e-02	1.09e+02	2.33e+03	M.4	-0.4	37690	0.74
15	ACE	Level_shifted	M.4 excl.	0.2	21631	0.88	6.37e-03	-1.02e+02	3.25e+01	2.58e-03	-1.67e+02	-3.74e+01	M.4	-0.4	37690	0.74
16	CAF	Intercept	M.1 excl.	0.05	63559	0.94	3.91e-01	-2.89e+05	3.80e+05	4.50e-01	-1.05e+06	4.72e+05	M.1	-0.66	133435	0.95
17	CAF	Level	M.1 excl.	0.05	63559	0.94	3.91e-01	-2.16e+02	1.58e+02	1.77e-01	-5.33e+02	1.00e+02	M.1	-0.66	133435	0.95
18	CAF	Level_dry	M.1 excl.	0.05	63559	0.94	3.91e-01	1.59e+03	1.63e+03	3.33e-01	-1.68e+03	4.86e+03	M.1	-0.66	133435	0.95
19	CAF	Level_shifted	M.1 excl.	0.05	63559	0.94	3.91e-01	1.78e+02	1.47e+02	2.30e-01	-1.16e+02	4.72e+02	M.1	-0.66	133435	0.95
20	CAF	Intercept	M.2 excl.	0.38	66382	0.66	7.41e-07	-2.11e+06	4.25e+05	5.20e-06	-2.96e+06	-1.26e+06	M.2	-271.6	155007	8.84
21	CAF	Level	M.2 excl.	0.38	66382	0.66	7.41e-07	-2.51e+02	9.82e+01	1.28e-02	-4.48e+02	-5.54e+01	M.2	-271.6	155007	8.84
22	CAF	Level_dry	M.2 excl.	0.38	66382	0.66	7.41e-07	1.02e+04	1.87e+03	8.11e-07	6.47e+03	1.39e+04	M.2	-271.6	155007	8.84
23	CAF	Level_shifted	M.2 excl.	0.38	66382	0.66	7.41e-07	-1.84e+02	8.92e+01	4.34e-02	-3.62e+02	-5.57e+00	M.2	-271.6	155007	8.84
24	CAF	Intercept	M.3 excl.	0.14	85173	0.86	2.96e-02	2.84e+06	1.36e+06	4.12e-02	1.17e+05	5.56e+06	M.3	-43.85	171960	3.54
25	CAF	Level	M.3 excl.	0.14	85173	0.86	2.96e-02	-5.88e+01	1.19e+02	6.22e-01	-2.96e+02	1.79e+02	M.3	-43.85	171960	3.54
26	CAF	Level_dry	M.3 excl.	0.14	85173	0.86	2.96e-02	-1.12e+04	5.77e+03	5.68e-02	-2.28e+04	3.35e+02	M.3	-43.85	171960	3.54
27	CAF	Level_shifted	M.3 excl.	0.14	85173	0.86	2.96e-02	-2.65e+02	1.19e+02	3.05e-02	-5.03e+02	-2.58e+01	M.3	-43.85	171960	3.54
28	CAF	Intercept	M.4 excl.	0.12	76679	1.06	6.32e-02	-8.38e+05	4.51e+05	6.82e-02	-1.74e+06	6.49e+04	M.4	-0.41	107373	0.85
29	CAF	Level	M.4 excl.	0.12	76679	1.06	6.32e-02	9.96e+01	1.19e+02	4.08e-01	-1.39e+02	3.39e+02	M.4	-0.41	107373	0.85
30	CAF	Level_dry	M.4 excl.	0.12	76679	1.06	6.32e-02	4.11e+03	1.97e+03	4.14e-02	1.65e+02	8.05e+03	M.4	-0.41	107373	0.85
31	CAF	Level_shifted	M.4 excl.	0.12	76679	1.06	6.32e-02	-2.30e+02	1.15e+02	5.02e-02	-4.61e+02	2.13e-01	M.4	-0.41	107373	0.85
32	CYC	Intercept	M.1 excl.	0.08	35334	0.77	1.66e-01	-2.92e+05	2.13e+05	1.75e-01	-7.17e+05	1.33e+05	M.1	0.16	48654	0.74
33	CYC	Level	M.1 excl.	0.08	35334	0.77	1.66e-01	5.31e+01	8.82e+01	5.50e-01	-1.23e+02	2.30e+02	M.1	0.16	48654	0.74
34	CYC	Level_dry	M.1 excl.	0.08	35334	0.77	1.66e-01	1.55e+03	9.16e+02	9.52e-02	-2.80e+02	3.39e+03	M.1	0.16	48654	0.74
35	CYC	Level_shifted	M.1 excl.	0.08	35334	0.77	1.66e-01	-1.25e+02	8.15e+01	1.31e-01	-2.88e+02	3.83e+01	M.1	0.16	48654	0.74
36	CYC	Intercept	M.2 excl.	0.49	31317	0.54	1.52e-09	-1.20e+06	2.03e+05	1.49e-07	-1.60e+06	-7.92e+05	M.2	-55.62	76864	3.75
37	CYC	Level	M.2 excl.	0.49	31317	0.54	1.52e-09	-4.59e+01	4.66e+01	3.29e-01	-1.39e+02	4.72e+01	M.2	-55.62	76864	3.75
38	CYC	Level_dry	M.2 excl.	0.49	31317	0.54	1.52e-09	5.77e+03	8.96e+02	1.66e-08	3.98e+03	7.56e+03	M.2	-55.62	76864	3.75
39	CYC	Level_shifted	M.2 excl.	0.49	31317	0.54	1.52e-09	-1.90e+02	4.21e+01	2.73e-05	-2.74e+02	-1.06e+02	M.2	-55.62	76864	3.75
40	CYC	Intercept	M.3 excl.	0.19	42179	0.73	6.46e-03	6.17e+05	6.73e+05	3.63e-01	-7.30e+05	1.96e+06	M.3	-10.45	57234	1.72
41	CYC	Level	M.3 excl.	0.19	42179	0.73	6.46e-03	4.33e+01	5.90e+01	4.66e-01	-7.48e+01	1.61e+02	M.3	-10.45	57234	1.72
42	CYC	Level_dry	M.3 excl.	0.19	42179	0.73	6.46e-03	-2.14e+03	2.86e+03	4.57e-01	-7.87e+03	3.58e+03	M.3	-10.45	57234	1.72
43	CYC	Level_shifted	M.3 excl.	0.19	42179	0.73	6.46e-03	-2.10e+02	5.91e+01	7.49e-04	-3.29e+02	-9.20e+01	M.3	-10.45	57234	1.72
44	CYC	Intercept	M.4 excl.	0.19	34559	0.84	7.41e-03	-4.32e+05	2.03e+05	3.81e-02	-8.39e+05	-2.46e+04	M.4	-0.35	61060	0.76
45	CYC	Level	M.4 excl.	0.19	34559	0.84	7.41e-03	9.13e+01	5.38e+01	9.51e-02	-1.64e+01	1.99e+02	M.4	-0.35	61060	0.76
46	CYC	Level_dry	M.4 excl.	0.19	34559	0.84	7.41e-03	2.12e+03	8.87e+02	2.05e-02	3.39e+02	3.89e+03	M.4	-0.35	61060	0.76
47	CYC	Level_shifted	M.4 excl.	0.19	34559	0.84	7.41e-03	-1.47e+02	5.19e+01	6.41e-03	-2.51e+02	-4.30e+01	M.4	-0.35	61060	0.76
48	CAN	Intercept	M.1 excl.	0.37	150	0.38	4.73e-06	-2.01e+03	9.10e+02	3.12e-02	-3.83e+03	-1.87e+02	M.1	-0.42	258	0.48
49	CAN	Level	M.1 excl.	0.37	150	0.38	4.73e-06	2.33e-01	3.76e-01	5.38e-01	-5.19e-01	9.86e-01	M.1	-0.42	258	0.48
50	CAN	Level_dry	M.1 excl.	0.37	150	0.38	4.73e-06	1.22e+01	3.93e+00	2.90e-03	4.34e+00	2.01e+01	M.1	-0.42	258	0.48
51	CAN	Level_shifted	M.1 excl.	0.37	150	0.38	4.73e-06	-1.60e+00	3.51e-01	2.54e-05	-2.30e+00	-9.01e-01	M.1	-0.42	258	0.48
52	CAN	Intercept	M.2 excl.	0.65	123	0.28	1.19e-14	-6.26e+03	8.10e+02	9.89e-11	-7.88e+03	-4.64e+03	M.2	-2.75	346	0.91
53	CAN	Level	M.2 excl.	0.65	123	0.28	1.19e-14	-5.13e-01	1.85e-01	7.26e-03	-8.83e-01	-1.44e-01	M.2	-2.75	346	0.91
54	CAN	Level_dry	M.2 excl.	0.65	123	0.28	1.19e-14	3.12e+01	3.58e+00	1.67e-12	2.41e+01	3.84e+01	M.2	-2.75	346	0.91
55	CAN	Level_shifted	M.2 excl.	0.65	123	0.28	1.19e-14	-1.01e+00	1.68e-01	8.70e-08	-1.35e+00	-6.78e-01	M.2	-2.75	346	0.91
56	CAN	Intercept	M.3 excl.	0.34	179	0.39	2.33e-05	2.85e+03	2.85e+03	3.22e-01	-2.86e+03	8.57e+03	M.3	-3.78	292	0.81
57	CAN	Level	M.3 excl.	0.34	179	0.39	2.33e-05	-8.22e-02	2.51e-01	7.45e-01	-5.86e-01	4.21e-01	M.3	-3.78	292	0.81
58	CAN	Level_dry	M.3 excl.	0.34	179	0.39	2.33e-05	-8.31e+00	1.21e+01	4.96e-01	-3.26e+01	1.60e+01	M.3	-3.78	292	0.81
59	CAN	Level_shifted	M.3 excl.	0.34	179	0.39	2.33e-05	-1.20e+00	2.53e-01	1.39e-05	-1.71e+00	-6.97e-01	M.3	-3.78	292	0.81
60	CAN	Intercept	M.4 excl.	0.29	164	0.38	2.12e-04	-2.96e+03	9.67e+02	3.40e-03	-4.90e+03	-1.02e+03	M.4	0.28	270	0.53
61	CAN	Level	M.4 excl.	0.29	164	0.38	2.12e-04	5.25e-02	2.56e-01	8.38e-01	-4.60e-01	5.65e-01	M.4	0.28	270	0.53
62	CAN	Level_dry	M.4 excl.	0.29	164	0.38	2.12e-04	1.56e+01	4.22e+00	4.87e-04	7.18e+00	2.41e+01	M.4	0.28	270	0.53
63	CAN	Level_shifted	M.4 excl.	0.29	164	0.38	2.12e-04	-8.05e-01	2.47e-01	1.90e-03	-1.30e+00	-3.10e-01	M.4	0.28	270	0.53
64	CIT	Intercept	M.1 excl.	0.8	12	0.21	8.24e-14	-7.73e+02	2.06e+02	5.68e-04	-1.19e+03	-3.57e+02	M.1	0.14	32	0.45
65	CIT	Level	M.1 excl.	0.8	12	0.21	8.24e-14	-8.49e-02	3.68e-02	2.65e-02	-1.59e-01	-1.04e-02	M.1	0.14	32	0.45
66	CIT	Level_dry	M.1 excl.	0.8	12	0.21	8.24e-14	4.01e+00	8.86e-01	5.44e-05	2.22e+00	5.80e+00	M.1	0.14	32	0.45
67	CIT	Level_shifted	M.1 excl.	0.8	12	0.21	8.24e-14	-2.29e-01	3.22e-02	1.48e-08	-2.95e-01	-1.64e-01	M.1	0.14	32	0.45
68	CIT	Intercept	M.2 excl.	0.72	15	0.26	1.83e-15	-1.42e+03	2.21e+02	3.17e-08	-1.86e+03	-9.74e+02	M.2	-1.26	20	0.19
69	CIT	Level	M.2 excl.	0.72	15	0.26	1.83e-15	-1.28e-01	2.42e-02	2.15e-06	-1.76e-01	-7.93e-02	M.2	-1.26	20	0.19
70	CIT	Level_dry	M.2 excl.	0.72	15	0.26	1.83e-15	6.71e+00	9.53e-01	2.96e-09	4.80e+00	8.62e+00	M.2	-1.26	20	0.19
71	CIT	Level_shifted	M.2 excl.	0.72	15	0.26	1.83e-15	-1.24e-01	2.16e-02	3.85e-07	-1.68e-01	-8.11e-02	M.2	-1.26	20	0.19
72	CIT	Intercept	M.3 excl.	0.83	14	0.21	4.10e-18	-2.33e+03	3.14e+02	1.85e-09	-2.96e+03	-1.70e+03	M.3	-3.06	29	0.47
73	CIT	Level	M.3 excl.	0.83	14	0.21	4.10e-18	-1.50e-01	2.15e-02	8.46e-09	-1.94e-01	-1.07e-01	M.3	-3.06	29	0.47
74	CIT	Level_dry	M.3 excl.	0.83	14	0.21	4.10e-18	1.07e+01	1.34e+00	3.09e-10	7.97e+00	1.34e+01	M.3	-3.06	29	0.47
75	CIT	Level_shifted	M.3 excl.	0.83	14	0.21	4.10e-18	-1.22e-01	2.04e-02	3.03e-07	-1.63e-01	-8.07e-02	M.3	-3.06	29	0.47
76	CIT	Intercept	M.4 excl.	0.74	15	0.21	3.83e-10	-1.36e+03	2.42e+02	2.75e-06	-1.85e+03	-8.67e+02	M.4	0.5	20	0.37
77	CIT	Level	M.4 excl.	0.74	15	0.21	3.83e-10	-1.42e-01	2.70e-02	7.90e-06	-1.97e-01	-8.73e-02	M.4	0.5	20	0.37
78	CIT	Level_dry	M.4 excl.	0.74	15	0.21	3.83e-10	6.51e+00	1.05e+00	4.90e-07	4.37e+00	8.65e+00	M.4	0.5	20	0.37
79	CIT	Level_shifted	M.4 excl.	0.74	15	0.21	3.83e-10	-1.15e-01	2.41e-02	3.45e-05	-1.64e-01	-6.57e-02	M.4	0.5	20	0.37
80	DCF	Intercept	M.1 excl.	0.57	501	0.4	1.16e-10	-2.08e+03	3.05e+03	4.98e-01	-8.18e+03	4.02e+03	M.1	-1.18	1290	0.75
81	DCF	Level	M.1 excl.	0.57	501	0.4	1.16e-10	2.33e+00	1.26e+00	7.08e-02	-2.03e-01	4.85e+00	M.1	-1.18	1290	0.75
82	DCF	Level_dry	M.1 excl.	0.57	501	0.4	1.16e-10	2.39e+01	1.32e+01	7.56e-02	-2.54e+00	5.03e+01	M.1	-1.18	1290	0.75
83	DCF	Level_shifted	M.1 excl.	0.57	501	0.4	1.16e-10	-9.45e+00	1.17e+00	4.27e-11	-1.18e+01	-7.11e+00	M.1	-1.18	1290	0.75
84	DCF	Intercept	M.2 excl.	0.59	531	0.38	4.15e-12	-1.60e+04	3.54e+03	2.80e-05	-2.31e+04	-8.92e+03	M.2	-0.93	1081	0.83
85	DCF	Level	M.2 excl.	0.59	531	0.38	4.15e-12	-8.79e-01	8.04e-01	2.78e-01	-2.49e+00	7.28e-01	M.2	-0.93	1081	0.83
86	DCF	Level_dry	M.2 excl.	0.59	531	0.38	4.15e-12	8.44e+01	1.57e+01	1.13e-06	5.31e+01	1.16e+02	M.2	-0.93	1081	0.83
87	DCF	Level_shifted	M.2 excl.	0.59	531	0.38	4.15e-12	-5.39e+00	7.22e-01	3.09e-10	-6.83e+00	-3.94e+00	M.2	-0.93	1081	0.83
88	DCF	Intercept	M.3 excl.	0.39	715	0.52	4.13e-06	-7.08e+03	1.15e+04	5.40e-01	-3.01e+04	1.59e+04	M.3	0.61	299	0.21
89	DCF	Level	M.3 excl.	0.39	715	0.52	4.13e-06	-1.57e-01	1.01e+00	8.77e-01	-2.18e+00	1.87e+00	M.3	0.61	299	0.21
90	DCF	Level_dry	M.3 excl.	0.39	715	0.52	4.13e-06	4.39e+01	4.89e+01	3.73e-01	-5.40e+01	1.42e+02	M.3	0.61	299	0.21
91	DCF	Level_shifted	M.3 excl.	0.39	715	0.52	4.13e-06	-5.07e+00	1.01e+00	5.56e-06	-7.10e+00	-3.05e+00	M.3	0.61	299	0.21
92	DCF	Intercept	M.4 excl.	0.32	607	0.41	6.25e-05	-6.11e+03	3.57e+03	9.25e-02	-1.33e+04	1.04e+03	M.4	0.28	1548	0.93
93	DCF	Level	M.4 excl.	0.32	607	0.41	6.25e-05	-6.79e-01	9.45e-01	4.75e-01	-2.57e+00	1.21e+00	M.4	0.28	1548	0.93
94	DCF	Level_dry	M.4 excl.	0.32	607	0.41	6.25e-05	3.87e+01	1.56e+01	1.60e-02	7.50e+00	7.00e+01	M.4	0.28	1548	0.93
95	DCF	Level_shifted	M.4 excl.	0.32	607	0.41	6.25e-05	-3.63e+00	9.12e-01	2.01e-04	-5.45e+00	-1.80e+00	M.4	0.28	1548	0.93
96	HCT	Intercept	M.1 excl.	0.4	205	0.39	5.78e-07	2.44e+03	1.23e+03	5.20e-02	-2.16e+01	4.90e+03	M.1	-0.47	324	0.6
97	HCT	Level	M.1 excl.	0.4	205	0.39	5.78e-07	1.22e-01	5.10e-01	8.12e-01	-8.97e-01	1.14e+00	M.1	-0.47	324	0.6
98	HCT	Level_dry	M.1 excl.	0.4	205	0.39	5.78e-07	-5.12e+00	5.29e+00	3.37e-01	-1.57e+01	5.46e+00	M.1	-0.47	324	0.6
99	HCT	Level_shifted	M.1 excl.	0.4	205	0.39	5.78e-07	-2.53e+00	4.74e-01	1.48e-06	-3.48e+00	-1.58e+00	M.1	-0.47	324	0.6
100	HCT	Intercept	M.2 excl.	0.67	148	0.26	6.77e-16	-2.74e+03	9.51e+02	5.27e-03	-4.64e+03	-8.46e+02	M.2	-4.46	485	1.46
101	HCT	Level	M.2 excl.	0.67	148	0.26	6.77e-16	-8.59e-01	2.19e-01	2.09e-04	-1.30e+00	-4.22e-01	M.2	-4.46	485	1.46
102	HCT	Level_dry	M.2 excl.	0.67	148	0.26	6.77e-16	1.78e+01	4.18e+00	6.40e-05	9.50e+00	2.62e+01	M.2	-4.46	485	1.46
103	HCT	Level_shifted	M.2 excl.	0.67	148	0.26	6.77e-16	-1.56e+00	2.00e-01	5.93e-11	-1.96e+00	-1.16e+00	M.2	-4.46	485	1.46
104	HCT	Intercept	M.3 excl.	0.36	231	0.47	6.74e-06	7.01e+03	3.67e+03	6.08e-02	-3.28e+02	1.43e+04	M.3	-2.63	280	0.44
105	HCT	Level	M.3 excl.	0.36	231	0.47	6.74e-06	-2.24e-01	3.22e-01	4.90e-01	-8.69e-01	4.21e-01	M.3	-2.63	280	0.44
106	HCT	Level_dry	M.3 excl.	0.36	231	0.47	6.74e-06	-2.52e+01	1.56e+01	1.11e-01	-5.64e+01	5.94e+00	M.3	-2.63	280	0.44
107	HCT	Level_shifted	M.3 excl.	0.36	231	0.47	6.74e-06	-1.56e+00	3.24e-01	1.11e-05	-2.21e+00	-9.09e-01	M.3	-2.63	280	0.44
108	HCT	Intercept	M.4 excl.	0.27	208	0.4	5.41e-04	2.14e+03	1.22e+03	8.52e-02	-3.07e+02	4.60e+03	M.4	0.38	248	0.46
109	HCT	Level	M.4 excl.	0.27	208	0.4	5.41e-04	3.59e-02	3.24e-01	9.12e-01	-6.13e-01	6.85e-01	M.4	0.38	248	0.46
110	HCT	Level_dry	M.4 excl.	0.27	208	0.4	5.41e-04	-5.43e+00	5.34e+00	3.14e-01	-1.61e+01	5.27e+00	M.4	0.38	248	0.46
111	HCT	Level_shifted	M.4 excl.	0.27	208	0.4	5.41e-04	-1.18e+00	3.12e-01	3.81e-04	-1.81e+00	-5.55e-01	M.4	0.38	248	0.46
112	DPG	Intercept	M.1 excl.	0.51	485	0.37	3.06e-10	1.65e+04	2.88e+03	3.05e-07	1.08e+04	2.23e+04	M.1	0.88	260	0.18
113	DPG	Level	M.1 excl.	0.51	485	0.37	3.06e-10	5.39e+00	9.78e-01	7.42e-07	3.43e+00	7.34e+00	M.1	0.88	260	0.18
114	DPG	Level_dry	M.1 excl.	0.51	485	0.37	3.06e-10	-7.29e+01	1.24e+01	1.73e-07	-9.77e+01	-4.82e+01	M.1	0.88	260	0.18
115	DPG	Intercept	M.2 excl.	0.62	450	0.31	7.74e-15	1.96e+04	2.86e+03	2.81e-09	1.39e+04	2.53e+04	M.2	-2.56	415	0.49
116	DPG	Level	M.2 excl.	0.62	450	0.31	7.74e-15	5.58e+00	5.88e-01	5.05e-14	4.41e+00	6.75e+00	M.2	-2.56	415	0.49
117	DPG	Level_dry	M.2 excl.	0.62	450	0.31	7.74e-15	-8.66e+01	1.26e+01	2.40e-09	-1.12e+02	-6.15e+01	M.2	-2.56	415	0.49
118	DPG	Intercept	M.3 excl.	0.67	391	0.3	4.54e-15	2.24e+04	5.94e+03	3.66e-04	1.06e+04	3.43e+04	M.3	0.37	604	0.42
119	DPG	Level	M.3 excl.	0.67	391	0.3	4.54e-15	4.91e+00	4.82e-01	1.11e-14	3.94e+00	5.87e+00	M.3	0.37	604	0.42
120	DPG	Level_dry	M.3 excl.	0.67	391	0.3	4.54e-15	-9.74e+01	2.53e+01	2.94e-04	-1.48e+02	-4.67e+01	M.3	0.37	604	0.42
121	DPG	Intercept	M.4 excl.	0.66	412	0.32	5.61e-14	1.70e+04	2.40e+03	2.12e-09	1.22e+04	2.18e+04	M.4	0.47	505	0.35
122	DPG	Level	M.4 excl.	0.66	412	0.32	5.61e-14	4.91e+00	5.66e-01	5.17e-12	3.78e+00	6.04e+00	M.4	0.47	505	0.35
123	DPG	Level_dry	M.4 excl.	0.66	412	0.32	5.61e-14	-7.47e+01	1.04e+01	1.75e-09	-9.56e+01	-5.38e+01	M.4	0.47	505	0.35
124	6PPDQ	Intercept	M.1 excl.	0.41	9	0.19	2.82e-05	3.58e+02	6.23e+01	1.08e-06	2.32e+02	4.84e+02	M.1	0.13	20	0.33
125	6PPDQ	Level	M.1 excl.	0.41	9	0.19	2.82e-05	4.42e-02	2.29e-02	6.08e-02	-2.09e-03	9.04e-02	M.1	0.13	20	0.33
126	6PPDQ	Level_dry	M.1 excl.	0.41	9	0.19	2.82e-05	-1.39e+00	2.73e-01	8.53e-06	-1.94e+00	-8.40e-01	M.1	0.13	20	0.33
127	6PPDQ	Intercept	M.2 excl.	0.48	11	0.21	9.12e-08	3.42e+02	8.34e+01	1.52e-04	1.75e+02	5.10e+02	M.2	-0.41	7	0.19
128	6PPDQ	Level	M.2 excl.	0.48	11	0.21	9.12e-08	1.20e-01	1.79e-02	1.86e-08	8.44e-02	1.56e-01	M.2	-0.41	7	0.19
129	6PPDQ	Level_dry	M.2 excl.	0.48	11	0.21	9.12e-08	-1.43e+00	3.73e-01	3.67e-04	-2.18e+00	-6.78e-01	M.2	-0.41	7	0.19
130	6PPDQ	Intercept	M.3 excl.	0.54	12	0.23	2.30e-08	5.08e+02	2.14e+02	2.19e-02	7.72e+01	9.39e+02	M.3	-2.11	11	0.19
131	6PPDQ	Level	M.3 excl.	0.54	12	0.23	2.30e-08	1.19e-01	1.66e-02	6.28e-09	8.52e-02	1.52e-01	M.3	-2.11	11	0.19
132	6PPDQ	Level_dry	M.3 excl.	0.54	12	0.23	2.30e-08	-2.13e+00	9.17e-01	2.47e-02	-3.98e+00	-2.85e-01	M.3	-2.11	11	0.19
133	6PPDQ	Intercept	M.4 excl.	0.76	8	0.16	4.99e-12	3.04e+02	5.47e+01	2.43e-06	1.94e+02	4.15e+02	M.4	-0.3	15	0.3
134	6PPDQ	Level	M.4 excl.	0.76	8	0.16	4.99e-12	1.38e-01	1.33e-02	1.66e-12	1.11e-01	1.65e-01	M.4	-0.3	15	0.3
135	6PPDQ	Level_dry	M.4 excl.	0.76	8	0.16	4.99e-12	-1.28e+00	2.41e-01	5.33e-06	-1.77e+00	-7.93e-01	M.4	-0.3	15	0.3
136	HMMM	Intercept	M.1 excl.	0.3	393	0.53	2.28e-05	8.33e+03	2.37e+03	8.44e-04	3.59e+03	1.31e+04	M.1	-32.8	571	1.41
137	HMMM	Level	M.1 excl.	0.3	393	0.53	2.28e-05	3.15e+00	8.25e-01	3.19e-04	1.50e+00	4.80e+00	M.1	-32.8	571	1.41
138	HMMM	Level_dry	M.1 excl.	0.3	393	0.53	2.28e-05	-3.71e+01	1.03e+01	6.21e-04	-5.76e+01	-1.66e+01	M.1	-32.8	571	1.41
139	HMMM	Intercept	M.2 excl.	0.12	405	0.54	1.87e-02	8.45e+03	2.68e+03	2.47e-03	3.09e+03	1.38e+04	M.2	-4.33	310	1.15
140	HMMM	Level	M.2 excl.	0.12	405	0.54	1.87e-02	6.91e-01	5.56e-01	2.19e-01	-4.20e-01	1.80e+00	M.2	-4.33	310	1.15
141	HMMM	Level_dry	M.2 excl.	0.12	405	0.54	1.87e-02	-3.43e+01	1.18e+01	5.13e-03	-5.80e+01	-1.07e+01	M.2	-4.33	310	1.15
142	HMMM	Intercept	M.3 excl.	0.15	400	0.66	1.08e-02	1.62e+04	6.19e+03	1.15e-02	3.78e+03	2.86e+04	M.3	-0.02	416	0.53
143	HMMM	Level	M.3 excl.	0.15	400	0.66	1.08e-02	9.37e-01	5.07e-01	7.01e-02	-7.93e-02	1.95e+00	M.3	-0.02	416	0.53
144	HMMM	Level_dry	M.3 excl.	0.15	400	0.66	1.08e-02	-6.79e+01	2.64e+01	1.29e-02	-1.21e+02	-1.49e+01	M.3	-0.02	416	0.53
145	HMMM	Intercept	M.4 excl.	0.61	216	0.42	2.04e-12	1.23e+04	1.26e+03	8.52e-14	9.80e+03	1.48e+04	M.4	-0.35	2434	1.53
146	HMMM	Level	M.4 excl.	0.61	216	0.42	2.04e-12	6.37e-01	2.97e-01	3.64e-02	4.16e-02	1.23e+00	M.4	-0.35	2434	1.53
147	HMMM	Level_dry	M.4 excl.	0.61	216	0.42	2.04e-12	-5.18e+01	5.48e+00	2.93e-13	-6.28e+01	-4.08e+01	M.4	-0.35	2434	1.53
148	DCMU	Intercept	M.1 excl.	0.04	4806	2.18	2.90e-01	7.10e+02	2.85e+04	9.80e-01	-5.62e+04	5.77e+04	M.1	-30267.16	2430	37.09
149	DCMU	Level	M.1 excl.	0.04	4806	2.18	2.90e-01	-1.53e+01	9.68e+00	1.20e-01	-3.46e+01	4.07e+00	M.1	-30267.16	2430	37.09
150	DCMU	Level_dry	M.1 excl.	0.04	4806	2.18	2.90e-01	2.69e+01	1.23e+02	8.27e-01	-2.18e+02	2.72e+02	M.1	-30267.16	2430	37.09
151	DCMU	Intercept	M.2 excl.	0.08	4817	2.12	9.73e-02	-2.29e+04	3.15e+04	4.71e-01	-8.59e+04	4.02e+04	M.2	-3108.63	3694	19.58
152	DCMU	Level	M.2 excl.	0.08	4817	2.12	9.73e-02	-1.96e+01	9.30e+00	3.96e-02	-3.82e+01	-9.61e-01	M.2	-3108.63	3694	19.58
153	DCMU	Level_dry	M.2 excl.	0.08	4817	2.12	9.73e-02	1.36e+02	1.38e+02	3.28e-01	-1.40e+02	4.12e+02	M.2	-3108.63	3694	19.58
154	DCMU	Intercept	M.3 excl.	0.03	453	1.13	5.11e-01	-3.36e+03	7.57e+03	6.59e-01	-1.85e+04	1.18e+04	M.3	-0.47	8803	1.66
155	DCMU	Level	M.3 excl.	0.03	453	1.13	5.11e-01	9.78e-01	8.50e-01	2.55e-01	-7.28e-01	2.68e+00	M.3	-0.47	8803	1.66
156	DCMU	Level_dry	M.3 excl.	0.03	453	1.13	5.11e-01	1.47e+01	3.20e+01	6.48e-01	-4.96e+01	7.90e+01	M.3	-0.47	8803	1.66
157	DCMU	Intercept	M.4 excl.	0.03	5394	2.23	5.19e-01	5.03e+03	3.29e+04	8.79e-01	-6.11e+04	7.12e+04	M.4	-8.54	1604	2.29
158	DCMU	Level	M.4 excl.	0.03	5394	2.23	5.19e-01	-1.77e+01	1.54e+01	2.57e-01	-4.86e+01	1.33e+01	M.4	-8.54	1604	2.29
159	DCMU	Level_dry	M.4 excl.	0.03	5394	2.23	5.19e-01	1.10e+01	1.40e+02	9.38e-01	-2.71e+02	2.93e+02	M.4	-8.54	1604	2.29
160	MPP	Intercept	M.1 excl.	0.16	92	0.86	1.05e-02	-3.01e+02	5.72e+02	6.01e-01	-1.45e+03	8.48e+02	M.1	-1.24	9787	1.33
161	MPP	Level	M.1 excl.	0.16	92	0.86	1.05e-02	-7.16e-01	2.42e-01	4.74e-03	-1.20e+00	-2.29e-01	M.1	-1.24	9787	1.33
162	MPP	Level_dry	M.1 excl.	0.16	92	0.86	1.05e-02	2.70e+00	2.45e+00	2.76e-01	-2.22e+00	7.63e+00	M.1	-1.24	9787	1.33
163	MPP	Intercept	M.2 excl.	0.09	5005	1.86	7.92e-02	-6.68e+04	3.39e+04	5.40e-02	-1.35e+05	1.18e+03	M.2	-795.99	4851	32.22
164	MPP	Level	M.2 excl.	0.09	5005	1.86	7.92e-02	-1.12e+01	7.17e+00	1.22e-01	-2.56e+01	3.12e+00	M.2	-795.99	4851	32.22
165	MPP	Level_dry	M.2 excl.	0.09	5005	1.86	7.92e-02	3.17e+02	1.50e+02	3.89e-02	1.67e+01	6.18e+02	M.2	-795.99	4851	32.22
166	MPP	Intercept	M.3 excl.	0.11	5176	1.7	6.38e-02	1.85e+05	8.15e+04	2.75e-02	2.14e+04	3.49e+05	M.3	-85150.82	9668	107.8
167	MPP	Level	M.3 excl.	0.11	5176	1.7	6.38e-02	-5.99e+00	6.86e+00	3.87e-01	-1.98e+01	7.79e+00	M.3	-85150.82	9668	107.8
168	MPP	Level_dry	M.3 excl.	0.11	5176	1.7	6.38e-02	-7.69e+02	3.48e+02	3.20e-02	-1.47e+03	-6.91e+01	M.3	-85150.82	9668	107.8
169	MPP	Intercept	M.4 excl.	0.01	5165	1.94	7.11e-01	-2.11e+04	3.01e+04	4.85e-01	-8.14e+04	3.91e+04	M.4	-14378.87	2542	28.58
170	MPP	Level	M.4 excl.	0.01	5165	1.94	7.11e-01	-2.22e+00	7.09e+00	7.55e-01	-1.64e+01	1.20e+01	M.4	-14378.87	2542	28.58
171	MPP	Level_dry	M.4 excl.	0.01	5165	1.94	7.11e-01	1.06e+02	1.31e+02	4.23e-01	-1.56e+02	3.68e+02	M.4	-14378.87	2542	28.58
172	MeBT	Intercept	M.1 excl.	0.01	698	0.63	7.21e-01	-1.81e+03	4.15e+03	6.64e-01	-1.01e+04	6.48e+03	M.1	-2.23	2760	0.81
173	MeBT	Level	M.1 excl.	0.01	698	0.63	7.21e-01	-4.87e-01	1.41e+00	7.30e-01	-3.30e+00	2.33e+00	M.1	-2.23	2760	0.81
174	MeBT	Level_dry	M.1 excl.	0.01	698	0.63	7.21e-01	1.32e+01	1.78e+01	4.62e-01	-2.24e+01	4.89e+01	M.1	-2.23	2760	0.81
175	MeBT	Intercept	M.2 excl.	0.14	1206	0.69	7.53e-03	-2.30e+04	7.68e+03	3.85e-03	-3.83e+04	-7.67e+03	M.2	-0.23	2615	1.68
176	MeBT	Level	M.2 excl.	0.14	1206	0.69	7.53e-03	-4.45e-01	1.58e+00	7.79e-01	-3.60e+00	2.71e+00	M.2	-0.23	2615	1.68
177	MeBT	Level_dry	M.2 excl.	0.14	1206	0.69	7.53e-03	1.08e+02	3.37e+01	2.18e-03	4.02e+01	1.75e+02	M.2	-0.23	2615	1.68
178	MeBT	Intercept	M.3 excl.	0.01	1387	0.79	8.32e-01	7.18e+03	2.17e+04	7.42e-01	-3.62e+04	5.05e+04	M.3	-1.92	974	0.84
179	MeBT	Level	M.3 excl.	0.01	1387	0.79	8.32e-01	9.25e-01	1.72e+00	5.93e-01	-2.52e+00	4.37e+00	M.3	-1.92	974	0.84
180	MeBT	Level_dry	M.3 excl.	0.01	1387	0.79	8.32e-01	-2.44e+01	9.23e+01	7.92e-01	-2.09e+02	1.60e+02	M.3	-1.92	974	0.84
181	MeBT	Intercept	M.4 excl.	0.1	1289	0.71	5.13e-02	-1.20e+04	7.52e+03	1.17e-01	-2.71e+04	3.10e+03	M.4	-1.32	1180	1.05
182	MeBT	Level	M.4 excl.	0.1	1289	0.71	5.13e-02	2.78e+00	1.79e+00	1.26e-01	-8.08e-01	6.37e+00	M.4	-1.32	1180	1.05
183	MeBT	Level_dry	M.4 excl.	0.1	1289	0.71	5.13e-02	5.57e+01	3.27e+01	9.44e-02	-9.88e+00	1.21e+02	M.4	-1.32	1180	1.05
184	BT	Intercept	M.1 excl.	0.14	917	0.46	9.35e-03	1.23e+04	5.47e+03	2.82e-02	1.36e+03	2.33e+04	M.1	0.22	768	0.39
185	BT	Level	M.1 excl.	0.14	917	0.46	9.35e-03	-5.05e+00	1.89e+00	9.69e-03	-8.83e+00	-1.27e+00	M.1	0.22	768	0.39
186	BT	Level_dry	M.1 excl.	0.14	917	0.46	9.35e-03	-3.77e+01	2.36e+01	1.16e-01	-8.49e+01	9.54e+00	M.1	0.22	768	0.39
187	BT	Intercept	M.2 excl.	0.38	724	0.34	1.76e-07	-3.36e+03	4.64e+03	4.72e-01	-1.26e+04	5.92e+03	M.2	-0.33	1851	1.09
188	BT	Level	M.2 excl.	0.38	724	0.34	1.76e-07	-6.01e+00	9.55e-01	2.80e-08	-7.92e+00	-4.11e+00	M.2	-0.33	1851	1.09
189	BT	Level_dry	M.2 excl.	0.38	724	0.34	1.76e-07	3.26e+01	2.04e+01	1.16e-01	-8.22e+00	7.34e+01	M.2	-0.33	1851	1.09
190	BT	Intercept	M.3 excl.	0.21	820	0.46	1.04e-03	2.57e+04	1.25e+04	4.46e-02	6.43e+02	5.07e+04	M.3	-0.92	1160	0.46
191	BT	Level	M.3 excl.	0.21	820	0.46	1.04e-03	-3.61e+00	1.03e+00	8.55e-04	-5.67e+00	-1.56e+00	M.3	-0.92	1160	0.46
192	BT	Level_dry	M.3 excl.	0.21	820	0.46	1.04e-03	-9.67e+01	5.33e+01	7.51e-02	-2.03e+02	1.01e+01	M.3	-0.92	1160	0.46
193	BT	Intercept	M.4 excl.	0.15	912	0.45	1.13e-02	1.15e+04	5.33e+03	3.58e-02	7.89e+02	2.21e+04	M.4	0.13	1218	0.58
194	BT	Level	M.4 excl.	0.15	912	0.45	1.13e-02	-3.01e+00	1.26e+00	2.07e-02	-5.55e+00	-4.77e-01	M.4	0.13	1218	0.58
195	BT	Level_dry	M.4 excl.	0.15	912	0.45	1.13e-02	-3.65e+01	2.32e+01	1.21e-01	-8.30e+01	9.99e+00	M.4	0.13	1218	0.58
196	DEET	Intercept	M.1 excl.	0.54	370	0.46	3.19e-11	1.87e+04	2.20e+03	5.09e-12	1.43e+04	2.31e+04	M.1	-1.98	1919	0.92
197	DEET	Level	M.1 excl.	0.54	370	0.46	3.19e-11	-2.45e+00	7.46e-01	1.68e-03	-3.94e+00	-9.59e-01	M.1	-1.98	1919	0.92
198	DEET	Level_dry	M.1 excl.	0.54	370	0.46	3.19e-11	-7.40e+01	9.45e+00	7.77e-11	-9.28e+01	-5.51e+01	M.1	-1.98	1919	0.92
199	DEET	Intercept	M.2 excl.	0.1	896	0.71	3.39e-02	9.75e+02	5.70e+03	8.65e-01	-1.04e+04	1.23e+04	M.2	-13.81	1072	2.29
200	DEET	Level	M.2 excl.	0.1	896	0.71	3.39e-02	-3.06e+00	1.17e+00	1.09e-02	-5.39e+00	-7.28e-01	M.2	-13.81	1072	2.29
201	DEET	Level_dry	M.2 excl.	0.1	896	0.71	3.39e-02	5.75e+00	2.50e+01	8.19e-01	-4.42e+01	5.57e+01	M.2	-13.81	1072	2.29
202	DEET	Intercept	M.3 excl.	0.03	1005	0.97	4.21e-01	-5.01e+03	1.52e+04	7.44e-01	-3.55e+04	2.55e+04	M.3	-1.46	712	0.53
203	DEET	Level	M.3 excl.	0.03	1005	0.97	4.21e-01	-1.54e+00	1.24e+00	2.19e-01	-4.01e+00	9.40e-01	M.3	-1.46	712	0.53
204	DEET	Level_dry	M.3 excl.	0.03	1005	0.97	4.21e-01	2.80e+01	6.50e+01	6.68e-01	-1.02e+02	1.58e+02	M.3	-1.46	712	0.53
205	DEET	Intercept	M.4 excl.	0.03	951	0.69	4.11e-01	8.36e+03	5.54e+03	1.36e-01	-2.72e+03	1.95e+04	M.4	-5.14	861	1.61
206	DEET	Level	M.4 excl.	0.03	951	0.69	4.11e-01	-4.55e-01	1.31e+00	7.29e-01	-3.07e+00	2.16e+00	M.4	-5.14	861	1.61
207	DEET	Level_dry	M.4 excl.	0.03	951	0.69	4.11e-01	-2.95e+01	2.41e+01	2.26e-01	-7.78e+01	1.87e+01	M.4	-5.14	861	1.61
