# Supplementary material for: Exploring online sensor parameters as proxies for polar organic chemicals—An innovative approach for combined sewer overflow monitoring
Source: PLoS One. 2025 Oct 13;20(10):e0333173. doi: 10.1371/journal.pone.0333173 (PMC12517529; doi:10.1371/journal.pone.0333173)
Supplement: S3 Tables — The tables in this zip file show the statistical measures (R2, RMSE, p-value, confidence intervals, etc.) of all models calculated for this manuscript and the predicted chemical concentrations. A ReadMe file explains further details about the content and structure of each table. (ZIP) [file pone.0333173.s003.zip › S3_Tables/S3_Table30_catchment_L_EC_prediction.csv]

	Acesulfame_pred	Caffeine_pred	Cyclamate_pred	Candesartan_pred	Citalopram_pred	Diclofenac_pred	Hydrochlorothiazide_pred	Triclosan_pred	1,3-Diphenylguanidine_pred	6PPD-Quinone_pred	HMMM_pred	2,4-D_pred	Diuron_pred	MCPA_pred	Mecoprop_pred	OIT_pred	4-&5-Methylbenzotriazole_pred	Benzotriazole_pred	DEET_pred	Time
0	16744.80523253038	32437.197964691757	22051.175474677395	253.83056295193276	57.9949168889785	1068.142942886539	433.39433738240655	57.73233461289029	1634.089428294897	60.335462514035996	1243.0830638597085	115.83785240588406	33.38330475964838	92.7404680128763	413.8874122981699	14.798103396021546	966.7755116200211	5679.848924520875	1608.643721429516	2022-08-19 04:08:00
1	15952.804539000916	30915.604056836743	21038.234515674943	241.4063442138769	55.496678507944914	1016.5587491310828	412.3394819916931	55.90502055114455	1592.7001230257424	59.57414255493194	1227.5287257351038	107.34698014959406	33.24785119868341	86.75640680005571	401.1092694027709	14.65637290203459	930.2313244488779	5409.401447720178	1518.7602432099175	2022-08-19 04:18:00
2	14162.927167320895	27476.88673397803	18749.044473066835	213.3283031695582	49.85079917500186	899.9813497757953	364.75668372431835	51.77539274047176	1499.1626027482291	57.85360193098864	1192.3767895459791	88.15808266311245	32.94173370956324	73.23276238524531	372.23137951274407	14.336069894553894	847.6435007026911	4798.205241822514	1315.628598165254	2022-08-19 04:28:00
3	12281.868549173325	23862.991749951663	16343.236831516639	183.8198899548909	43.91730331417347	777.4651789988752	314.7498876316844	47.43539039957583	1400.8600254755645	56.04541226405981	1155.4341176292644	67.9916502801965	32.62002175868544	59.02018655310047	341.88237096554707	13.999449776230025	760.8484274368619	4155.873030312537	1102.1488718021533	2022-08-19 04:38:00
4	10640.60611275747	20709.793848933983	14244.120050559002	158.0731908886148	38.7402058122377	670.5672934094885	271.1179267770183	43.6486488555595	1315.0889995628388	54.46772949032035	1123.2008745326466	50.39602214437855	32.339321447048285	46.61942104108118	315.4022351364836	13.705741781052872	685.1179360833003	3595.424929290868	915.8834080702809	2022-08-19 04:48:00
5	10274.845290249135	20007.093152068974	13776.324856256764	152.3354529020435	37.586472321176366	646.7447421281959	261.3943983907202	42.80476083921611	1295.974639610916	54.11613760825649	1116.0175885172328	46.47477757269269	32.27676644390877	43.855868977272195	309.501048314636	13.64028797213742	668.2411428344838	3470.5271957811847	874.3735265864616	2022-08-19 04:58:00
6	11061.280088242935	21517.993846132627	14782.147231137187	164.67235870695018	40.067153982922186	697.9664207544608	282.3012878432969	44.61923319607243	1337.0730757541926	54.872107284972905	1131.4626163573453	54.90597903781892	32.41126808604788	49.79787636379987	322.18939102541833	13.781022435274664	704.5285106241646	3739.074065150532	963.6253361039503	2022-08-19 05:08:00
7	11559.621094856882	22475.407956869025	15419.507805785473	172.48989942742972	41.639090270020354	730.4241183947302	295.5493795624601	45.76901189749261	1363.1159671549124	55.351143424555644	1141.2496841990237	60.24858777768438	32.49649789010261	53.56315474398295	330.22962715800594	13.87020179789188	727.5227670301769	3909.2444563208373	1020.1816287686752	2022-08-19 05:18:00
8	12103.400801997674	23520.1190238674	16114.98287611984	181.02024300165775	43.35435560539825	765.8413067919173	310.0054314217481	47.0236273460249	1391.5334476974147	55.873858048146616	1151.9291362490892	66.07833523449455	32.58949894214016	57.67175096164411	339.00297149751424	13.967512528984416	752.6136382377075	4094.9309726751044	1081.8947205151426	2022-08-19 05:28:00
9	12924.107981559062	25096.86391153716	17164.63841849114	193.89478415050868	45.943143964197596	819.2951970635597	331.8234312353336	48.91717337703279	1434.4229303316738	56.662772453758606	1168.047249625102	74.8769636680397	32.72986208940674	63.872707653248284	352.2442649728781	14.114380120046128	790.4823888936397	4375.180961997035	1175.0360731698165	2022-08-19 05:38:00
10	13425.922493699609	26060.951330632186	17806.441484223033	201.7668142076806	47.52603686395303	851.9791293315998	345.1638639804062	50.07496619453161	1460.6473442762108	57.14514754128301	1177.9025346790631	80.2568111274528	32.81568595694708	67.66423054289211	360.34054265988544	14.2041810751167	813.6369184372151	4546.537464256631	1231.9865709923106	2022-08-19 05:48:00
11	10767.061049542825	20952.739420829024	14405.851455574728	160.05690606457856	39.13908750404595	678.8034932181026	274.4796541457057	43.9404072922034	1321.6974306212467	54.589285781985836	1125.6843607976896	51.75171882898218	32.360948664838766	47.57486727814785	317.4424596782968	13.728371206511842	690.9527704671001	3638.6059755475126	930.2346701956394	2022-08-19 05:58:00
12	7762.340657485345	15180.062350322998	10562.920028455068	112.92146325169884	29.661181904922827	483.1015447840168	194.60099512285876	37.007878231461426	1164.6732126232673	51.7009630510977	1066.6737597593474	19.538745755517766	31.847060128965783	24.872323075371384	268.9642868129069	13.190669018952907	552.3101337858544	2612.5727218363318	589.231534564628	2022-08-19 06:08:00
13	6365.666873647051	12496.768840466855	8776.623509306726	91.01165845243125	25.255599837792424	392.1340852005985	157.47127442063567	33.78545473394412	1091.684188657775	50.35839398937765	1039.2440662488782	4.565300935120007	31.608191098833707	14.319578001898549	246.43034544902906	12.940730771500263	487.86535666557154	2135.645234475872	430.7242268625748	2022-08-19 06:18:00
14	5903.738977652867	11609.311697871697	8185.834019119327	83.76533497326093	23.798522832089226	362.0480281015491	145.1912030386876	32.71968882394066	1067.5442164887602	49.91436037960881	1030.1721263602124	-0.3869305320328067	31.529188922531777	10.829423475366184	238.97759861356792	12.858067625595863	466.5512598109883	1977.9089661163607	378.3004268358468	2022-08-19 06:28:00
15	5720.7135492693615	11257.682742131983	7951.750950173471	80.89419107725061	23.22119865342576	350.12730727763596	140.3255836536021	32.297410230405845	1057.9794580368145	49.73842503915983	1026.5776353177978	-2.349107515908514	31.497886619106758	9.446551748235706	236.0246654956008	12.825314769962155	458.10617186274567	1915.4105798130604	357.5290282245278	2022-08-19 06:38:00
16	5551.430220285305	10932.455145504919	7735.243541777043	78.2386212965836	22.68722170972834	339.1016300109061	135.82528959964839	31.906837583186075	1049.132850404344	49.57569945299297	1023.2530294691052	-4.163958352866331	31.468934586728214	8.167510187758907	233.29344747364757	12.795021097195598	450.2951665064512	1857.604760244726	338.31720866680485	2022-08-19 06:48:00
17	5975.108122021402	11746.426294067383	8277.112638103466	84.88491209993126	24.023645281020983	366.69640758069	147.0885082131844	32.88435262050656	1071.2739093125176	49.98296480699865	1031.5737662984616	0.37820299982490724	31.541394978444	11.368662054444599	240.12906872276625	12.870839311491366	469.84434704103273	2002.279658179621	386.4000497096772	2022-08-19 06:58:00
18	6466.950980125357	12691.356144037443	8906.162309949235	92.6005155126027	25.57508420726335	398.7308710564821	160.16385061747582	34.01913871113154	1096.977212813174	50.45575452508416	1041.2332150610987	5.651146461172914	31.625513423174745	15.084842853310533	248.06446369688695	12.958855814270397	492.53876841236	2170.2311019641957	442.2188730832295	2022-08-19 07:08:00
19	6674.511925677847	13090.122802755704	9171.625440167532	95.856551283897	26.229801715491845	412.2496269350047	165.68173176211508	34.49802596157963	1107.8241772257206	50.655274919284096	1045.3095664519024	7.876363545550873	31.66101196430234	16.653095777486556	251.41325296366705	12.995999361726723	502.11596462652903	2241.1077242520896	465.77478645707606	2022-08-19 07:18:00
20	6279.59575459438	12331.408770125028	8666.541583131762	89.66144952095394	24.98410238220604	386.5281440464614	155.18312621599836	33.58687035461202	1087.186182721122	50.27565711632619	1037.5536898395567	3.642550636032041	31.593470607213973	13.669256797289648	245.04167361148217	12.925328130667989	483.8938966524829	2106.2542034283188	420.9560895138168	2022-08-19 07:28:00
21	6744.631160503008	13224.836069303437	9261.305468920786	96.95652091565401	26.450981526469384	416.81659792979804	167.5458088537298	34.659805950968114	1111.4885508040882	50.72267785646032	1046.6866590433856	8.628097061030559	31.673004251843	17.182890507236124	252.5445570264439	13.008547373200638	505.35137901780786	2265.0516049691014	473.7325581707544	2022-08-19 07:38:00
22	7885.840007063174	15417.329639956613	10720.871341654129	114.85881374355861	30.05074067383385	491.1452427622414	197.88415000826745	37.29281749975213	1171.1271871235165	51.819678249882394	1069.099200364635	20.862756213548067	31.868181861325166	25.805438000213	270.95682589688386	13.212769534729894	558.008592617215	2654.7445125338973	603.2473696372526	2022-08-19 07:48:00
23	8580.796618753162	16752.48219122356	11609.69634201275	125.76068924396603	32.242869158898614	536.4088098297091	216.35914767114343	38.89623022302275	1207.4450484398642	52.487713446711716	1082.7476607870422	28.313239352934744	31.9870382569554	31.056270402991174	282.16925912178823	13.337133748901707	590.075009605116	2892.0539791202764	682.1173983894173	2022-08-19 08:07:00
24	8810.862841663855	17194.486050619296	11903.942928377084	129.36976825239802	32.96857593283283	551.3933681971062	222.47531788822425	39.427041935300366	1219.46812014923	52.70886730282393	1087.2660000403278	30.77973076535568	32.02638580981187	32.7945647910488	285.8811486387741	13.378304671716856	600.6906355515263	2970.6155637143293	708.2274163540537	2022-08-19 08:17:00
25	8368.9058760532	16345.397114332602	11338.69555392284	122.43673137703334	31.574494004276282	522.6080477650787	210.72616151011232	38.40735320958995	1196.3718123872113	52.284030984202786	1078.586275217111	26.041603427291648	31.950799203292053	29.45530314992473	278.75061288757047	13.299215373476684	580.2980295793126	2819.698844599806	658.0701000574772	2022-08-19 08:27:00
26	8210.077591536874	16040.255777854563	11135.559778728344	119.94517124994914	31.07349581120127	512.2633232348189	206.50380843672826	38.04090257378777	1188.071576785236	52.13135543219831	1075.4669991087676	24.338838915174904	31.923635266573996	28.255255997645747	276.18807660198166	13.270792656921625	572.9694368080484	2765.4631486680246	640.0448145133951	2022-08-19 08:37:00
27	8127.210660484876	15881.051602300813	11029.575896018174	118.6452268358183	30.81210544959692	506.86607565381405	204.30084161583227	37.84971093771707	1183.7410190798576	52.05169862245685	1073.8395507044145	23.450440039287912	31.90946277785153	27.629144439935004	274.851101148631	13.255963413501592	569.1458231882583	2737.1662638340513	630.6403177077873	2022-08-19 08:47:00
28	8251.642263037042	16120.109938909412	11188.719527897727	120.597201702337	31.204604860075996	514.9704926673251	207.60877987797608	38.13680111191358	1190.2437123542923	52.17130996035114	1076.283300104251	24.78444498467192	31.93074395070904	28.569303119800878	276.8586812064582	13.278230758267055	574.8872976728416	2779.656394485999	644.7619533694751	2022-08-19 08:51:00
29	8965.3129899896	17491.216099822235	12101.479221768386	131.79264798293556	33.45576400180306	561.4529381468358	226.5812808812375	39.78339127966347	1227.5395579524377	52.857334320047066	1090.299292624641	32.435558203529695	32.05280096670909	33.96153238269534	288.3730480545775	13.405943909911226	607.8172140698782	3023.356240897381	725.7558309835722	2022-08-19 09:01:00
30	10059.370552781178	19593.122494585314	13500.740265239641	148.9552724391996	36.90679203341464	632.710549105687	255.66613391468536	42.307614787523256	1284.7141069375054	53.90900998872624	1111.7858158038134	44.16471839566748	32.23991443010818	42.22782239933477	306.02457789206085	13.601728231934482	658.2987915196245	3396.948220991645	849.9194837676791	2022-08-19 09:11:00
31	10865.651980761935	21142.152588694105	14531.94578002915	161.60351493129073	39.450076686764724	685.2248685276031	277.1006339208667	44.167877541218516	1326.8497116512206	54.68405747137574	1127.6206175367686	52.808691391568715	32.37781038329632	48.31978350393419	319.03312622392076	13.746014298870824	695.5019147712452	3672.272194278731	941.423670270111	2022-08-19 09:21:00
32	11690.267717237943	22726.40660664415	15586.60022886828	174.53937012500822	42.05119395761974	738.9333289768163	299.022540336171	46.070441444394405	1369.94345225725	55.47672902318054	1143.8154922291867	61.64922263875988	32.5188419996143	54.55027179067707	332.3374803748344	13.893581335913847	733.551012536244	3953.856853335331	1035.0086016907835	2022-08-19 09:31:00
33	12833.078657798445	24921.97812469136	17048.215123334016	192.46679521158595	45.656006651975225	813.3663205958258	329.4034721825793	48.707149364809126	1429.6658126923157	56.5752694482576	1166.2594975529203	73.90105750287785	32.714293610545106	63.18492410710303	350.7755974373724	14.098090196149222	786.2821493323003	4344.096834006916	1164.7052334288564	2022-08-19 09:38:00
34	13558.033098529255	26314.762587508758	17975.40628923372	203.83925058990874	47.942758447940754	860.5836912876171	348.6759438346196	50.379773460337326	1467.5513358980104	57.27214041021334	1180.4970942977031	81.67314103533562	32.83828044709287	68.66240889377247	362.4720157763897	14.227822596439086	819.7327144505654	4591.649772903193	1246.979690024651	2022-08-19 09:48:00
35	13285.67711847169	25791.511530522086	17627.07259472629	199.56676661546524	47.083655459467785	842.8447375713802	341.4355262166081	49.75139028311828	1453.3182362396665	57.010335028863054	1175.1482138753959	78.7532700632537	32.791700200825034	66.60458890742976	358.0778231197105	14.179083816398581	807.1657710201886	4498.647344748868	1216.070243856886	2022-08-19 09:58:00
36	12996.975636264122	25236.857449907435	17257.83357935429	195.03786860533452	46.17299322216838	824.0411767697906	333.7605733931749	49.08529455568431	1438.2309340739369	56.73281734179127	1169.47831925533	75.65816241290304	32.74232443115669	64.42326841632865	353.4199120548579	14.127419968093477	793.8446198033085	4400.063356061044	1183.3057606942152	2022-08-19 10:08:00
37	13087.41798592979	25410.615540509727	17373.50615534221	196.45664960465714	46.45827901932939	829.9318227338256	336.1649280976144	49.29396429381913	1442.9573769295487	56.8197561115566	1171.254543567981	76.62777575269405	32.75779252155653	65.10661700560678	354.879109347569	14.143604851516155	798.0177754348409	4430.947047783588	1193.569985249469	2022-08-19 10:18:00
38	13472.127713338685	26149.72092551804	17865.53633082418	202.49164154725977	47.671783773077586	854.9885446286419	346.3922015636241	50.18157146427737	1463.0619910767682	57.18956285078136	1178.8099727851904	80.75216753399945	32.82358830045058	68.01333991227901	361.08601788974954	14.212449614093654	815.7689016647163	4562.315335625308	1237.2303616695044	2022-08-19 10:28:00
39	14292.220296494777	27725.285048885784	18914.405826065384	215.356541441706	50.258633486695054	908.4024053140588	368.1938627066214	52.07369949065108	1505.9193554080462	57.977886468387766	1194.916015918871	89.5442070092152	32.96384633509247	74.20965294316355	374.31739546383454	14.359207221600002	853.6092938529686	4842.355456384723	1330.3019643062044	2022-08-19 10:38:00
40	14626.132595168792	28366.798274279634	19341.467881446013	220.59466745844625	51.311905948779774	930.1506144417185	377.0707175114218	52.84410618819796	1523.3693376818685	58.298863583240994	1201.473819264212	93.1240102796018	33.020954378399644	76.732569464959	379.704738053111	14.418961657961018	869.0165449339123	4956.377753823215	1368.1973841844015	2022-08-19 10:48:00
41	14453.113348709814	28034.393222738025	19120.1823663374	217.8804918504422	50.76614465628003	918.8816112632117	372.47110636995933	52.44491398471868	1514.327494072847	58.13254680256829	1198.075842616623	91.26910745998941	32.99136340298786	75.4253007084221	376.9132447211359	14.387999433470277	861.0331583302592	4897.296216363617	1348.561578562359	2022-08-19 10:58:00
42	11669.564795630116	22686.632096784964	15560.121922171187	174.21460067887782	41.985889932278916	737.5849166228286	298.47216579208384	46.02267540064941	1368.861534590523	55.45682809688013	1143.4089013694993	61.427270986267416	32.51530123951514	54.39384825317566	332.0034593407389	13.889876496599408	732.5957464002332	3946.78734827431	1032.6590449055157	2022-08-19 11:08:00
43	9895.62549702243	19278.5350436911	13291.316113004345	146.38658227687702	36.39028467888445	622.0455878856212	251.31307147659493	41.92982011464755	1276.1569249116776	53.751608132677106	1108.5699777568118	42.40924221691478	32.21190959239259	40.99062596129832	303.38271439624	13.572425646936498	650.7433310069194	3341.0335765597147	831.3361980797977	2022-08-19 11:18:00
44	8246.753114104971	16110.716892551736	11182.466478817823	120.52050498190326	31.189182828741338	514.6520550600458	207.4788048355432	38.1255208053854	1189.9882094496747	52.16661020857639	1076.1872806483943	24.732029450994588	31.92990777387441	28.53236253789592	276.7797996547105	13.277355832905274	574.6617044692739	2777.9868782807944	644.207088057944	2022-08-19 11:28:00
45	7308.361081294564	14307.875541566373	9982.29615901762	105.79982610758398	28.229176591403515	453.53317368211196	182.53222497514838	35.96045078588442	1140.9486131141603	51.26456985699656	1057.7579192967992	14.671726547210483	31.76941733054048	21.44222308241612	261.63977820634625	13.109428244646546	531.3627852043028	2457.550596347147	537.7097825231713	2022-08-19 11:38:00
46	7100.530818216159	13908.591469277551	9716.488581180514	102.53956551694378	27.573609564499804	439.9968767489513	177.00718418834128	35.4809421626191	1130.087574389071	51.06479057816496	1053.6762786986815	12.44362216648588	31.733872728824537	19.87193529567753	258.2866437693428	13.072236502149106	521.7731622458695	2386.582009183543	514.1233045347062	2022-08-19 11:48:00
47	7504.914536172322	14685.49457896526	10233.681096815926	108.88318592920135	28.849172746598924	466.33499517362475	187.75747869374544	36.4139414140078	1151.2203351115095	51.453509171635844	1061.6180912912246	16.778934647574857	31.803033292749443	22.927307521342954	264.81097256707307	13.144601974268578	540.4320780759768	2524.6684490995967	560.0164652380072	2022-08-19 11:59:00
48	7730.181382659584	15118.27786319351	10521.789449973297	112.41697649031491	29.559740662090213	481.0069629519553	193.74606041578278	36.93367994402966	1162.9925953537718	51.67004957085053	1066.042174157758	19.19397295843399	31.84156002230074	24.629339615016477	268.4454289223857	13.184914036735648	550.8262530669076	2601.591172447015	585.581806095985	2022-08-19 12:09:00
49	7360.691548253906	14408.41297842858	10049.2249809491	106.6207410051077	28.39424460475668	456.94153552951707	183.92339852254435	36.08118830406308	1143.6833603051068	51.314873132348296	1058.785652964148	15.23275043733318	31.778367257168718	21.837612531110494	262.48407820513734	13.118792911866297	533.7773972052005	2475.4200791198027	543.6487222559131	2022-08-19 12:19:00
50	7016.759256500181	13747.649314807346	9609.347707750763	101.22543004295872	27.30936569144795	434.54070921518723	174.7801683129839	35.287663351187966	1125.7097414287423	50.984264181583825	1052.031063982581	11.545524936203833	31.71954552376685	19.238988686795125	256.93507300062646	13.05724537282174	517.9078075107302	2357.9762166901337	504.6161419723044	2022-08-19 12:29:00
51	6945.362489821297	13610.481650553153	9518.033760805723	100.10541960148376	27.084156112395668	429.8905306535196	172.8821288162136	35.12293582407672	1121.9786050857501	50.91563320192407	1050.6288815615303	10.780095271387523	31.707334743691717	18.699541403864174	255.78315723294372	13.044468743845096	514.6134457428127	2333.59609233193	496.5133842662058	2022-08-19 12:49:00
52	6599.770557587339	12946.529481082642	9076.033865956444	94.68407364148507	25.994042131011476	407.3816094640258	163.69477807671245	34.32558172760142	1103.9182547620085	50.583428902275614	1043.841698404976	7.0750771149938885	31.64822916683516	16.088377936406886	250.20737538115884	12.98262420800871	498.6672775644573	2215.5855061810034	457.29245281046246	2022-08-19 12:59:00
53	6254.178625353374	12282.577311612124	8634.033971107161	89.26272768148638	24.903928149627284	384.87268827453204	154.5074273372113	33.52822763112611	1085.8579044382668	50.25122460262715	1037.0545152484215	3.3700589586002536	31.5891235899786	13.477214468949569	244.6315935293739	12.920779672172323	482.72110938610183	2097.574920030076	418.0715213547189	2022-08-19 13:09:00
54	5908.586693119412	11618.625142141605	8192.034076257878	83.84138172148769	23.81381416824309	362.36376708503803	145.3200765977101	32.730873534650804	1067.7975541145252	49.91902030297869	1030.267332091867	-0.33495919779338124	31.53001801312204	10.86605100149228	239.05581167758896	12.858935136335937	466.7749412077462	1979.5643338791488	378.8505898989754	2022-08-19 13:38:00
55	6041.7262290096205	11874.413184197972	8362.314847812217	85.92995908019125	24.23378134922075	371.0353448651863	148.85950995661636	33.03805476327106	1074.7553168278332	50.047002243963306	1032.882099194861	1.0924016627984088	31.552788478336137	11.872003570880906	241.20388557263902	12.882760787430788	472.9182137568756	2025.0279955123988	393.9604814333188	2022-08-19 13:41:00
56	6226.17420637619	12228.77514495137	8598.217306744606	88.82341868864424	24.81559272909177	383.04871843924	153.76294693879402	33.46361547989177	1084.394416520388	50.22430502631285	1036.5045281015505	3.069829494043546	31.584334076150892	13.265623546418766	244.17977010255544	12.91576821174321	481.42894040559156	2088.0121450053502	414.8933239064679	2022-08-19 13:44:00
57	6387.005108392941	12537.763915671949	8803.914359104594	91.34639413906993	25.322907855905548	393.5238764527073	158.03853837701638	33.83468658023232	1092.79930726691	50.378905617886076	1039.663134212999	4.794063645660913	31.611840514679745	14.480801728009055	246.77461662826687	12.94454930168092	488.8499371726674	2142.93168232062	433.14588479001895	2022-08-19 13:47:00
58	6452.159232932574	12662.93819870109	8887.244186885466	92.36847543468033	25.528426027716968	397.76746236327267	159.7706210399458	33.98501100409292	1096.2042082627638	50.44153578454531	1040.9427155209216	5.492567261827048	31.622983633937782	14.973081940259164	247.82581357846385	12.95620879431992	491.85625338122736	2165.180108021331	440.5401704034282	2022-08-19 13:50:00
59	6352.477220454608	12471.42884252455	8759.754407975357	90.80475063318207	25.21399520523707	391.2750232939552	157.12063553497637	33.755023398536196	1090.9949082230023	50.345715280493806	1038.9850307111851	4.423897447374657	31.605935311045382	14.219921912296257	246.2175435227041	12.938370450255908	487.2567648310883	2131.1413136397978	429.2273444543489	2022-08-19 13:53:00
60	6317.949332516278	12405.093769377152	8715.59445684612	90.2631071272942	25.10508255456859	389.0261701352031	156.20273269293637	33.675360216840076	1089.1905091790945	50.31252494310152	1038.3069272093715	4.0537312490884005	31.600030107411023	13.959042096583431	245.6604704171413	12.932191598830894	485.663592489509	2119.3509449589756	425.30880411867884	2022-08-19 13:56:00
61	6359.486381706089	12484.894862373472	8768.718878054591	90.91470426487726	25.23610447332276	391.73154048518177	157.30696981191045	33.771195024420514	1091.3612012289154	50.35245291898443	1039.1226857220536	4.499041185626766	31.607134067383157	14.27288051488594	246.3306293631333	12.939624757095185	487.58017881642877	2133.534758482004	430.0228081424898	2022-08-19 13:59:00
62	6387.005108392941	12537.763915671949	8803.914359104594	91.34639413906993	25.322907855905548	393.5238764527073	158.03853837701638	33.83468658023232	1092.79930726691	50.378905617886076	1039.663134212999	4.794063645660913	31.611840514679745	14.480801728009055	246.77461662826687	12.94454930168092	488.8499371726674	2142.93168232062	433.14588479001895	2022-08-19 14:02:00
63	6387.005108392941	12537.763915671949	8803.914359104594	91.34639413906993	25.322907855905548	393.5238764527073	158.03853837701638	33.83468658023232	1092.79930726691	50.378905617886076	1039.663134212999	4.794063645660913	31.611840514679745	14.480801728009055	246.77461662826687	12.94454930168092	488.8499371726674	2142.93168232062	433.14588479001895	2022-08-19 14:05:00
64	6387.005108392941	12537.763915671949	8803.914359104594	91.34639413906993	25.322907855905548	393.5238764527073	158.03853837701638	33.83468658023232	1092.79930726691	50.378905617886076	1039.663134212999	4.794063645660913	31.611840514679745	14.480801728009055	246.77461662826687	12.94454930168092	488.8499371726674	2142.93168232062	433.14588479001895	2022-08-19 14:08:00
65	6199.9330115430585	12178.360489359347	8564.655743886386	88.41176962416947	24.73281911458372	381.3395900385883	153.06534077884362	33.40307146180272	1083.0230732470181	50.19908036989472	1035.989169440172	2.788503183345995	31.579846121388776	13.067354886477034	243.7563945423277	12.911072284660198	480.2181294259914	2079.051464807925	411.9152332513588	2022-08-19 14:11:00
66	6317.949332516278	12405.093769377152	8715.59445684612	90.2631071272942	25.10508255456859	389.0261701352031	156.20273269293637	33.675360216840076	1089.1905091790945	50.31252494310152	1038.3069272093715	4.0537312490884005	31.600030107411023	13.959042096583431	245.6604704171413	12.932191598830894	485.663592489509	2119.3509449589756	425.30880411867884	2022-08-19 14:14:00
67	6442.008033878707	12643.435687195753	8874.261161253471	92.20923224394929	25.496405708420433	397.10629953459943	159.50075760438608	33.96159002867425	1095.673714943855	50.43177782535198	1040.7433530913884	5.383738399530898	31.62124750406928	14.896383274439586	247.6620340854284	12.954392212000968	491.3878607128031	2161.713739629169	439.38811954474136	2022-08-19 14:17:00
68	6473.18671668702	12703.336258247855	8914.137597123172	92.69833632976602	25.594753831974067	399.1370139369526	160.32962387074815	34.03352588174585	1097.3030872805034	50.4617487000172	1041.3556805535263	5.717998476583375	31.626579902951107	15.131957748028242	248.16507109975157	12.959971714837753	492.82649533724907	2172.3604425479516	442.9265614678511	2022-08-19 14:20:00
69	6525.11666014627	12803.104208261542	8980.554163621546	93.51296816262138	25.758558458579465	402.51928908771583	161.71014974517635	34.15333930701683	1100.0169034425408	50.511666967455184	1042.3755482202541	6.274728438805909	31.635461329217186	15.524320990860332	249.00290905051799	12.969264707380974	495.2226265389842	2190.093157043908	448.82004613269896	2022-08-19 14:23:00
70	6594.172436022933	12935.774354556339	9068.87406588002	94.5962551743971	25.976383759916423	407.0169954052201	163.54595542925637	34.31266567040908	1103.625701530356	50.57804764223974	1043.731755223882	7.015060835378421	31.64727173648591	16.046080622285956	250.11705526164354	12.981622410231001	498.40897122214255	2213.6738944055523	456.6571268040391	2022-08-19 14:26:00
71	6741.544367321325	13218.905713764067	9257.357569289838	96.90809798622772	26.441244735499637	416.615550457406	167.46374833965154	34.65268406252449	1111.3272375295633	50.719710640297464	1046.6260365903236	8.595004202903823	31.672476326638087	17.159567851711444	252.49475469080664	13.007994983883243	505.20894941047095	2263.997546009038	473.38224066474595	2022-08-19 14:36:00
72	8022.363275971338	15679.618519181418	10895.479788419132	117.00047216583917	30.481381294577012	500.0372081519472	201.51353784569358	37.60780572017861	1178.2617809431274	51.95091284393146	1071.7804216108066	22.32639336157186	31.89153103649543	26.836956791541468	273.15949295627905	13.237200713264397	564.307996055819	2701.3636302978666	618.7412781244916	2022-08-19 15:21:00
73	8802.230869679273	17177.902282332445	11892.902940594777	129.23435737592607	32.941347770165706	550.8311549074181	222.24584217771428	39.40712613987634	1219.017020388253	52.70056971847587	1087.0964741648743	30.687189215784116	32.024909508903285	32.72934483712058	285.7418803623834	13.376759958860603	600.2923424661316	2967.667971544124	707.2477812701359	2022-08-19 15:31:00
74	9216.061417775358	17972.954668033275	12422.177618859143	135.7261714513945	34.2467094534877	577.7845595563258	233.24727490070052	40.36192123777709	1240.6434646891043	53.098369188257266	1095.2238158755133	35.123779168724155	32.09568573654255	35.85609378036497	292.4186243617956	13.450815964729959	619.3871502488947	3108.9802563312487	754.2130546092753	2022-08-19 15:41:00
75	9881.22736775215	19250.87331818864	13272.901413383457	146.16071693492185	36.344868103555704	621.1078161184216	250.93030599146425	41.89660056788027	1275.4044905103683	53.73776776198453	1108.2872085965555	42.25488291222945	32.20944712247706	40.8818390781461	303.1504149112203	13.569849065892269	650.078978140481	3336.1169928198133	829.7021667598237	2022-08-19 15:51:00
76	10590.002040195051	20612.573165729158	14179.399226183992	157.2793581663855	38.58058343141797	667.2713742200215	269.7726483717245	43.53189449646566	1312.4444723240877	54.41908573183824	1122.2070460403884	49.85350656417023	32.33066678060176	46.23707558317247	314.5857887929708	13.69668605640437	682.7829826994817	3578.1449649522547	910.1403953543231	2022-08-19 16:01:00
77	11157.012110340756	21701.914469941108	14904.585111638109	166.1741194913749	40.36912519816561	704.201591022417	284.84626526313696	44.840107333643104	1342.0759525433311	54.96413081442673	1133.3427261264742	55.9323018391874	32.42764085364451	50.52119174084521	323.7339319179017	13.798153918735656	708.945740258427	3771.76404135498	974.4898810386289	2022-08-19 16:11:00
78	11045.542276920647	21487.75831979205	14762.01912541248	164.42547759696654	40.017511596747504	696.9413934847018	281.88290772789503	44.58292271785534	1336.2506306699795	54.856979129189504	1131.1535367812185	54.737257284640094	32.40857649423134	49.67896734379798	321.9354771039029	13.778206114795143	703.8023426708727	3733.7000151058146	961.839265418952	2022-08-19 16:21:00
79	11598.616891494437	22550.3267884817	15469.382054590835	173.1016316029795	41.76209621768535	732.963973152225	296.5860590322602	45.858983494900215	1365.1538554351016	55.38862859160648	1142.0155342939722	60.66665348202889	32.50316722708726	53.85779240784902	330.8587855234286	13.877180192691291	729.3220958727564	3922.560498708958	1024.607228223781	2022-08-19 16:31:00
80	12242.934902734063	23788.192321470666	16293.442070623314	183.20913273765174	43.7944934092797	774.9293721770664	313.71486038700016	47.34556219589528	1398.8253851136544	56.00798683961628	1154.6694881206192	67.57425087500894	32.61336305106734	58.72601847290272	341.25421533171453	13.99248250336318	759.0519663044973	4142.578210588043	1097.7303257196522	2022-08-19 16:38:00
81	12740.136489046045	24743.417374793196	16929.34536688434	191.00879922243698	45.36283557890581	807.3128576630968	326.9326613123761	48.492712012319494	1424.808731345925	56.485927698065076	1164.434178546738	72.90464413033095	32.69839798340213	62.48268781916727	349.2760680518186	14.081457963883372	781.9936480232376	4312.35951959188	1154.1573065533003	2022-08-19 16:48:00
82	12871.342463211704	24995.490652753306	17097.15318117544	193.06704454481084	45.776703651446034	815.8584996663549	330.4206921121281	48.79543210276477	1431.6654477127743	56.61205098015573	1167.0109718536303	74.31127568381868	32.720837757212706	63.474031118875956	351.3929458529571	14.104937599298422	788.0477029212383	4357.162920579003	1169.0477598288458	2022-08-19 16:58:00
83	20020.082433566124	38344.409331836454	26535.34551718607	309.09191871305245	68.20669881416285	1275.1580567408405	520.9561304280486	65.13568041792387	1739.630551928174	60.450072735001626	1261.3806006887858	149.73923715909	36.249114917876284	115.69859400360639	464.96071121364656	14.915440516035542	1098.6090423221435	6673.769521464845	1969.0980654613754	2022-08-20 15:30:00
84	16853.401767779782	32406.199483773926	22608.538544245304	261.139211134369	58.276270371929364	1075.8087386985062	440.0797530060436	58.09437592683939	1557.9825016405339	57.17434875899985	1194.5308778108824	117.21340065222353	35.83063919413759	92.76207206971884	414.2012367966731	14.245486461450522	950.967608208656	5585.056804845717	1635.487347196431	2022-08-20 15:44:00
85	13307.832486358995	25757.49168971135	18211.894977449	207.44903365961724	47.15768098698191	852.6075722659033	349.526637727257	50.21058986200102	1354.600533231696	53.50668929803508	1119.682685358698	80.79589634961513	35.36209347459632	67.08122951743326	357.368467020313	13.495373404089207	785.6610968469538	4366.081236502952	1261.960604379377	2022-08-20 15:54:00
86	11444.520379600737	22263.379251437298	15901.315621394362	179.2330971591139	41.31450022624819	735.3080915208039	301.9380270948834	46.0674035763226	1247.7166863926764	51.57921482647615	1080.3475230489546	61.657312026767215	35.115857442383984	53.58511054715294	327.5009959375139	13.10116456757235	698.7871424836078	3725.4698835567106	1065.6601384045325	2022-08-20 16:04:00
87	19736.984197721427	38127.314355177165	26560.846024147373	310.5802972612096	67.56874780901553	1269.1236806064242	518.5963984189754	65.17341717315367	1676.4539571656119	60.85031887247216	1267.879908857004	147.87714950328407	35.675931254925665	114.04886904710779	459.5829294065909	14.763831638537631	1095.0704511412966	6618.683251762426	1951.4912968223884	2022-08-20 20:02:00
88	12753.820620871466	24913.410453530385	17769.559790984615	202.9202995205192	45.58373948200051	825.4235588873432	338.5333267897995	49.373549741365125	1292.6883935190208	53.395936564792734	1116.2572644646636	75.93896041492465	34.98963893646635	63.349524165248226	348.22265293322897	13.335806615152213	767.1993828033246	4208.17860367289	1210.445818155249	2022-08-20 20:14:00
89	14484.785889018716	28188.83261122009	19948.716983062055	229.6067310793815	51.03331622686569	935.4065904626809	383.1668112608322	53.289972644076755	1387.8150298168425	55.24370609332854	1153.8410226595665	93.77077910211207	35.15975498114666	75.91672299175846	375.8262982875624	13.689781098253231	848.4710622474101	4805.687136679742	1394.1339090289557	2022-08-20 20:23:00
90	15765.581852999261	30612.421089336523	21561.144330884796	249.35286606117606	55.06563046717187	1016.7865150285929	416.19253847838365	56.18785785260152	1458.2022375091753	56.61092922487526	1181.6504343751328	106.96510588917013	35.28562922452076	85.21559098855187	396.25110877427	13.951698016894326	908.6065490381538	5247.802603466802	1530.0505387566877	2022-08-20 20:33:00
91	12865.6473866204	25125.01485316625	17910.341414586677	204.6443418138704	45.93580231843811	832.5288699728148	341.4168151557119	49.626565162630094	1298.833926459232	53.515309318266155	1118.6853144093773	77.090961929862	35.00062906285922	64.16141174332577	350.0059506340313	13.358674677458978	772.4498342285829	4246.7798673626385	1222.312748986848	2022-08-20 20:43:00
92	10597.15037856601	20832.447288949792	15054.471535926961	169.67073993927895	38.7939209829902	688.3918484758706	282.9229055176784	44.493941302079456	1174.1667862231584	51.09373580423251	1069.4303440263875	53.72167308020735	34.77768539929721	47.691611070734865	313.83030456533567	12.894777411223393	665.9401514226427	3463.721798922121	981.582393369581	2022-08-20 20:53:00
93	9018.197172607724	17844.670230726915	13066.686282210925	145.3278906396201	33.822921950969985	588.0674436466697	242.2090999344739	40.92145570001772	1087.394099261483	49.40823599979308	1035.147163083467	37.45583123906053	34.62250881714636	36.228054151263734	288.6507904928137	12.571888699817869	591.8056894705518	2918.6860138954135	814.0256518690212	2022-08-20 21:03:00
94	14306.174514702929	27375.684286734668	19253.767142659293	218.9526798225109	50.339135564068606	905.5317054995443	372.49210833551837	51.659810429239094	1368.5961100346713	52.77674738022483	1101.7737687009067	92.54065837245491	35.230551851354235	76.5402505673208	369.9918306786207	13.765461614249066	836.5377632648265	4738.008690988252	1349.8251797096004	2022-08-31 12:04:00
95	13649.326216140573	26132.856326365978	18432.85354467546	208.94150879865163	48.27794927028797	864.0411177257237	355.5819539444154	50.175657689876786	1331.0652922517875	52.095974203409554	1087.3959892819917	85.77791649818198	35.152975476204254	71.71575777841893	359.5942634373653	13.632013181185453	806.1720295524112	4513.515093034093	1279.4628633071998	2022-08-31 12:11:00
96	12562.758115883764	24076.95206536764	17074.88621707706	192.3808826928231	44.86830463786605	795.4067782068265	327.6089282518689	47.72055043599576	1268.9812623948371	50.96982921824788	1063.6120554523468	74.5908895896265	35.024647497345185	63.735010966996484	342.3944550351048	13.41126082373314	755.9405869727193	4142.154486966072	1163.0684863553847	2022-08-31 12:21:00
97	12822.588693652506	24568.579595980915	17399.616379169594	196.34101832378127	45.683651540300325	811.8192792619892	334.2981062480905	48.30763921221638	1283.8273906256682	51.23912380003872	1069.2994976541834	77.2660386801229	35.055334513541375	65.64344363177638	346.5074380626893	13.464049243130958	767.9524109389797	4230.957794197711	1190.9018252922401	2022-08-31 12:36:00
98	12381.415367307909	23733.831989037277	16848.248303075445	189.61699752496457	44.299252105250595	783.9520522930953	322.9403710175175	47.31080538884954	1258.619750204056	50.78188128672304	1059.6426365713812	72.72383108909622	35.00323020339003	62.403064481424835	339.52389355818786	13.374418366048676	747.5572119590606	4080.176270413189	1143.6428505114577	2022-08-31 12:46:00
99	11800.886099335134	22635.407881632145	16122.716439554582	180.76902182227713	42.47755450337974	747.2822449710478	307.99500300566484	45.99909596488123	1225.4496282419468	50.18020696579221	1046.9354075515218	66.74685040976237	34.93466740681072	58.13912823737705	330.33441691270525	13.256475271230446	720.7196648388083	3881.7665244031214	1081.455913096293	2022-08-31 12:56:00
100	11220.796261144722	21537.815222860332	15397.73376506944	171.92774356664694	40.657235829712654	710.640194742983	293.0609478425782	44.68837943518801	1192.304614298122	49.57898808032431	1034.2377972282395	60.77439398693721	34.86615650862213	53.87841956630295	321.151896212332	13.138621453062587	693.9024323144615	3683.5069640190304	1019.3160478855493	2022-08-31 13:06:00
101	10094.700743206071	19407.120816247418	13990.365997918669	154.76467129568323	37.12355438128211	639.5090598508003	264.0703131569896	42.1439597398181	1127.9620776996728	48.41187594069871	1009.588646127464	49.1804029082318	34.733160185809815	45.607347360132096	303.32638932821555	12.90983851691465	641.8436590675619	3298.6369186593865	898.6874502231271	2022-08-31 13:16:00
102	9044.350162109065	17419.74401518999	12677.66247632935	138.75604445538113	33.82756012178543	573.1624421101868	237.02968516113418	39.770686191515026	1067.9474345110134	47.323267652562436	986.5974790640871	38.36626230225238	34.60910963883189	37.892615030898	286.69988543416446	12.696444283388223	593.2865323762387	2939.654514990538	786.1727339905519	2022-08-31 13:26:00
103	8892.250756792175	17131.955504361813	12487.572206866565	136.43786358684963	33.3502730370544	563.5549060315235	233.11397976563723	39.42701665693525	1059.2568204402648	47.16562821652229	983.2681689262961	36.80028577519144	34.591146099072745	36.77545832096412	284.292230885011	12.665543042791466	586.2550609546362	2887.6709096116238	769.8796774279522	2022-08-31 13:36:00
104	9057.639369237171	17444.888631117432	12694.271015716242	138.9585882171936	33.86926157956132	574.0018703556431	237.37180760365783	39.800713236125326	1068.7067495801025	47.337040902449445	986.8883670654085	38.503084575702474	34.610679146616064	37.990223084538556	286.91024667739197	12.699144182089011	593.900885075004	2944.196419001976	787.5962885597446	2022-08-31 13:46:00
105	9062.586498077395	17454.249133473353	12700.453821312001	139.03398850825766	33.8847856422427	574.3143615104849	237.49916838492794	39.81189130393225	1068.989417269822	47.34216822427405	986.9966549720338	38.55401894736548	34.61126342204719	38.02655930930713	286.98855715620414	12.700149264378691	594.1295881063311	2945.8872184686343	788.1262304740362	2022-08-31 13:56:00
106	8833.402603840354	17020.608439804204	12414.025165517569	135.5409457978741	33.16560786163401	559.8376939131109	231.5989703574915	39.29404889618894	1055.89437083032	47.10463659315597	981.9800392863111	36.19440026241483	34.584195900069005	36.3432238306295	283.36069520366806	12.653587171371388	583.5345433771168	2867.558147474573	763.5757981810152	2022-08-31 14:06:00
107	9891.02503907786	19021.744374697122	13735.816879859396	151.66040458464005	36.48442115882566	626.643646789638	258.8268077538957	41.683753243302775	1116.3245112247848	48.20078160363042	1005.1303802640111	47.08341001642614	34.709105281706435	44.11136728681568	300.1023087700133	12.868458789466885	632.4278438652045	3229.0258810184805	876.8694834738526	2022-08-31 14:16:00
108	17870.309468252977	34686.513132299886	24192.641954766725	280.70849250746255	61.78846994901418	1146.1441895367566	472.37528699769996	61.006235826900216	1591.014241466842	57.14462271337736	1219.4579995006777	127.6113548457287	35.39015330598035	100.03553400988076	432.69167176994296	14.352500217424822	983.3846001343779	5974.44748786468	1787.6731837228194	2022-09-07 21:13:00
109	15930.235418975506	31008.906481223916	21751.742468132506	250.91079953471032	55.669886683999515	1023.2411505762287	422.1629532562546	56.62009367048953	1482.4171767613454	55.253652314962004	1178.298389478508	107.67119435969445	35.20001347248675	85.92489036452096	401.3816903338487	13.952363878260496	894.0133786283227	5303.790641196918	1578.5436489588624	2022-09-07 21:23:00
110	13727.971266877907	26834.291962671596	18980.969135903288	217.08611584619737	48.72441128259181	883.7284567244516	365.1647048475771	51.641189055655516	1359.1438291728825	53.10712789613439	1131.5762895154164	85.03623326538948	34.98417730925129	69.90727254484395	365.84034089657786	13.498151361979819	792.5641388813865	4542.4982913893	1341.1514330653326	2022-09-07 21:33:00
111	12950.57782379002	25360.66403704288	18002.8934501568	205.14609162661125	46.27267676607625	834.4808433876966	345.04447334029123	49.88364884521103	1315.6286622790803	52.34941043202582	1115.0835113334674	77.04615163848652	34.907987712321834	64.25309565827729	353.29433819081106	13.337815540507753	756.752824552721	4273.764097786905	1257.352606344225	2022-09-07 21:43:00
112	13034.976748708374	25520.65073844687	18109.079754015875	206.44237887548408	46.53885312660382	839.827486914695	347.2288574811944	50.074458924175794	1320.352953866737	52.43167320376802	1116.8740753777745	77.91360724325969	34.9162593540857	64.86695014183056	354.6564144339339	13.355222647653385	760.6407354376483	4302.939642333244	1266.4503559426626	2022-09-07 21:53:00
113	7666.536220514574	17080.229948794346	12348.862862562335	137.45592315502572	30.56412849571781	552.5583427487709	221.46065017152	41.33106574858113	1120.4613910236992	51.67975983602767	1137.602969190853	16.604390611757452	34.09431929864253	16.197427732954736	278.46763384550087	12.695383837663842	524.4891219219226	2645.2564604394347	736.2015517592015	2022-09-08 00:55:00
114	7470.282217818467	16734.70064707297	12118.073107974004	134.65404198319843	29.964396735405202	540.9195887623368	216.61430975769338	40.94274669324464	1110.6332491622047	51.53974327662904	1135.4238579980722	14.49900697729933	34.07133899890698	14.608564936828799	275.54670730128544	12.662246810296763	515.4396840626509	2581.695202069749	715.8577813899558	2022-09-08 01:03:00
115	7803.13299461805	17320.725364556383	12509.497221810103	139.40608938977763	30.98155398850102	560.6591520433085	224.83380158571606	41.60134370242245	1127.3019774844515	51.777214206752205	1139.1196748644059	18.06978040644381	34.110314054258644	17.30330852754878	280.50065807864667	12.718447882114088	530.7877145724909	2689.4963879414527	750.3612293574408	2022-09-08 01:13:00
116	7463.555697312257	16722.857780677405	12110.162889606301	134.55800872579042	29.943841190404598	540.5206755362065	216.44820354979015	40.92943722667179	1110.2963938784344	51.53494427000973	1135.3491699105825	14.426845869775065	34.07055135913767	14.55410735617886	275.44659381556346	12.661111053109458	515.1295185195598	2579.516667609556	715.1605075169011	2022-09-08 01:23:00
117	6338.601136778083	14742.23696056837	10787.244715291501	118.4972458418728	26.506097401272527	473.8057591721906	188.66832300958305	38.703539735452054	1053.9601517800502	50.732350361697456	1122.8582090101534	2.3585013330008735	33.938825164335	5.4465303182079765	258.70344671150866	12.47116511800991	463.25691337416697	2215.174914096434	598.5472566229523	2022-09-08 01:33:00
118	4997.603164668644	12381.245151243405	9210.264940943554	99.35207214913513	22.408147482594103	394.2784869674224	155.55341794873226	36.05016676683028	986.8047402989611	49.77562122682191	1107.968404723996	-12.02752466154925	33.7818014352875	-5.410123601173581	238.744839403311	12.244740760338098	401.42236400803506	1780.86265851173	459.53885712313536	2022-09-08 01:43:00
119	4392.909923802459	11316.608351984534	8499.160949465582	90.71898144505553	20.560268016128553	358.41743052518063	140.6209872674816	34.853687179990395	956.522499568706	49.34420548031713	1101.2541783068623	-18.51458345116518	33.71099507346931	-10.305690470038058	229.74494888342844	12.142639727003772	373.53944782816257	1585.0191965232707	396.8561078950063	2022-09-08 01:53:00
120	4738.628512655267	11925.288434720896	8905.717285549661	95.65474016360415	21.616747960573512	378.9201135223043	149.15823973597213	35.53774515583441	973.8356309633425	49.59085689463899	1105.0928732438929	-14.805766055854605	33.75147688116162	-7.506769703015749	234.89041643637586	12.201013498660611	389.48082402247644	1696.9879117973378	432.69343853478904	2022-09-08 02:03:00
121	5536.772437252572	13330.518947987417	9844.314399256498	107.04968958637008	24.055792537018455	426.2536744002409	168.8677850430082	37.116996995615224	1013.8056270351104	50.16028918489441	1113.9550841320608	-6.2433972190194424	33.84493528897691	-1.0450355710996178	246.76951058698296	12.335778225539597	426.28391465590687	1955.4847144642345	515.4293649390977	2022-09-08 02:13:00
122	5473.957862299876	13219.926165556695	9770.446044273944	106.1528978141848	23.863837748366315	422.5284847246503	167.31662782334132	36.99270859348381	1010.659955888925	50.11547440127656	1113.2576209391132	-6.917262599057722	33.83758003639432	-1.5535792941611248	245.83461623159474	12.325172132106273	423.387481539222	1935.1408061968823	508.9179803501261	2022-09-08 02:23:00
123	4913.113443079414	12232.49060813956	9110.907160501189	98.14582841967413	22.14995570682943	389.26786262116616	153.4670097906021	35.882990717310534	982.5736063694129	49.715342404688585	1107.0302710020808	-12.933917777970578	33.77190813833548	-6.094148250067178	237.4873452013431	12.230474869308734	397.5264715688228	1753.4987680955346	450.78061794859786	2022-09-08 02:37:00
124	5216.435445111152	12766.526286999288	9467.606180385865	102.47629910979137	23.076876104482274	407.25623540246715	160.9573114234583	36.48316045486296	997.7635725597919	49.93174615967418	1110.3982143844512	-9.679924635025372	33.8074255312412	-3.6384681739725124	242.00180745438047	12.28169007686772	411.51290532827284	1851.7363982864636	482.22310101901303	2022-09-08 02:47:00
125	6239.018288080946	14566.909111449146	10670.137798253952	117.0755203994955	26.20178260348184	467.90004381692734	186.20920178130297	38.506499587467566	1048.9731739323538	50.66130341407785	1121.7524883765673	1.2901914028114163	33.92716454248708	4.640312451293283	257.221315483039	12.45435078792117	458.6650640933682	2182.922776110594	588.2244577053323	2022-09-08 02:57:00
126	5989.710751467466	14127.972540186856	10376.958426615143	113.51620398690957	25.43992477771345	453.1149742349264	180.05274548709758	38.01320586720689	1036.4881809981152	50.483436043072835	1118.984295952384	-1.3843426210670486	33.897971956149966	2.6219308423722794	253.51077204767847	12.412255795971518	447.169282965657	2102.1789414345867	562.3811362621489	2022-09-08 03:07:00
127	3932.139656602898	10505.365643595218	7957.306743040797	84.1406517372871	19.15220214409024	331.0916602961613	129.24262281762765	33.94198157180908	933.4477317199799	49.01547094955512	1096.1380042020726	-23.457658071197272	33.65704132626411	-14.036063991377262	222.88712134483552	12.06483974970715	352.2929415498728	1435.7884160031363	349.0924731150376	2022-09-08 03:17:00
128	2847.450293470538	8595.636654229966	6681.739424755182	68.65474743933544	15.83750459801756	266.7646530720193	102.457060104106	31.795755033554418	879.1279176521558	48.24160407012509	1084.094128920955	-35.09404358301714	33.530029971885035	-22.81765596279402	206.7432572224438	11.881692498608512	302.2769986726287	1084.4874493285179	236.6531290895423	2022-09-08 03:27:00
129	2167.594869117709	7398.66758954358	5882.246602257717	58.94858049807587	13.759937339241432	226.44613767013095	85.66855758524389	30.450555381454226	845.0816538101262	47.75656419272814	1076.5453373328721	-42.38743105316425	33.450422518208484	-28.32173218880233	196.62469796790467	11.76690050714365	270.9282907153382	864.301029241914	166.17903711019744	2022-09-08 03:37:00
130	1855.9929610708168	6850.054118106724	5515.810621847395	54.49989916027937	12.807714412511608	207.96672884463578	77.97379009389476	29.83400256259947	829.477040836503	47.53425317502965	1073.0854578084363	-45.73024979140777	33.413935592353646	-30.844445978564863	191.98700257347386	11.714287256902978	256.5600634946828	763.3817658701282	133.8782555880964	2022-09-08 03:46:00
131	1690.7416431138354	6559.1088547348045	5321.479242141748	52.14063743800881	12.302723622765619	198.16657491547755	73.89303693905009	29.507027138910765	821.201472576145	47.41635534538764	1071.2505856955886	-47.50304125359261	33.39458554208116	-32.18231255710896	189.5275013431496	11.686384960030766	248.94018561973303	709.8614219673382	116.74823622773852	2022-09-08 03:56:00
132	2018.831112702259	7136.750705457023	5707.304178851842	56.82470856463979	13.305330817692386	217.62377104712618	81.9949519775904	30.15620316154559	837.6317609069797	47.650429341716915	1074.893535269059	-43.983346417206974	33.433003073686336	-29.526116276430116	194.41058768754547	11.741782096309494	264.06866823172436	816.1205517603457	150.75812513792744	2022-09-08 04:06:00
133	2730.455076975375	8389.65219070332	6544.1560025982435	66.98442892461321	15.479979420579788	259.8263051979874	99.5679539552603	31.564261808834623	873.2689513684912	48.15813434489805	1082.7950696290986	-36.349150794767695	33.516330454393675	-23.764843506793852	205.00197078388834	11.86193813111762	296.88225040273255	1046.5959256831047	224.52535698818383	2022-09-08 04:16:00
134	3292.0364511814823	9378.385247983344	7204.561526836638	75.00201968567129	17.196113519678505	293.1306320802745	113.4357705199073	32.675437865019106	901.3922066226377	48.55879211879555	1089.0306023641158	-30.32458967281778	33.58208864596107	-19.218308199409478	213.36021020892375	11.956759827033425	322.77724199009776	1228.4766431775133	282.73911244562146	2022-09-08 04:26:00
135	4011.037190359906	10644.274452445403	8050.088251714533	85.26705686177095	19.393304777179885	335.770642497386	131.19093623363432	34.09809260830264	937.3988162514206	49.07176004975146	1097.014044927514	-22.611257110762722	33.66627980776881	-13.397313421348315	224.061384786386	12.078161412956737	355.9309734838731	1461.3411510249316	357.2710238064992	2022-09-08 04:36:00
136	4783.062563260175	12003.520044100806	8957.970607742289	96.28911667601952	21.752533784154217	381.5552545971698	150.255504159822	35.625664832980505	976.0608296692362	49.62255817359572	1105.586247828276	-14.329084196269235	33.75667987211894	-7.147033805059891	235.55174612186443	12.208516083732494	391.5297156336578	1711.3788752024693	437.29949043520014	2022-09-08 04:46:00
137	4812.974265618597	12056.183273829716	8993.146014876835	96.71616037706005	21.84394082636951	383.32915444268883	150.99415045490144	35.68484978637641	977.5587683102768	49.64389854674708	1105.9183731582511	-14.008195920060558	33.76018237334875	-6.904870127411584	235.9969339101445	12.213566604415028	392.9089694987457	1721.0664505678742	440.40014976328143	2022-09-08 04:56:00
138	4708.500058830477	11872.243587385248	8870.286984160517	95.22460194299086	21.52467854848709	377.1333593300785	148.41424093150806	35.47813132596461	972.3268376944682	49.56936188110248	1104.7583412086283	-15.12897960942712	33.74794899948812	-7.750688189922386	234.44200264962996	12.195926380002115	388.0915755641631	1687.2301366104439	429.5703106608519	2022-09-08 05:06:00
139	5563.021039829424	13376.732840162578	9875.18209348834	107.42443590663103	24.136005528411744	427.8103357864177	169.51597392948742	37.16893393660251	1015.120122465763	50.179016135536656	1114.2465361426405	-5.961806130259447	33.84800886070828	-0.832528169916884	247.16017900119112	12.340210240428402	427.49425989548786	1963.985912846486	518.1503058422188	2022-09-08 05:16:00
140	4958.327798963235	12312.0960409037	9164.078102010364	98.79134520255141	22.288126061946187	391.94927934417547	154.58354324823665	35.972454349762614	984.8378817355077	49.747600389031874	1107.5323097255068	-12.448864919875433	33.7772024988901	-5.72809503878139	238.1602884813085	12.238109207094073	399.61134371561525	1768.142450858024	455.4675566140893	2022-09-08 05:26:00
141	4671.695659841635	11807.444917762285	8827.005939729748	94.69915251953657	21.412208144370005	374.9506912592876	147.50538483799733	35.405308100699216	970.4837218883183	49.5431039437032	1104.3496826504415	-15.523811705805628	33.743639400148844	-8.048654801985322	233.89422811013753	12.18971204368404	386.3944936345115	1675.3102069217075	425.7551515745606	2022-09-08 05:36:00
142	4681.911878956324	11825.431827626217	8839.019955596475	94.84500754206587	21.443427844295705	375.55655946739466	147.75766644699303	35.425522478501584	970.9953366802099	49.55039266052349	1104.4631186930949	-15.414213632723744	33.74483566506163	-7.965944792276446	234.0462801711588	12.191437028284307	386.8655721285294	1678.6189585078619	426.8141690358907	2022-09-08 05:46:00
143	4771.249608343262	11982.721884533952	8944.078870866688	96.12046535930423	21.71643462617788	380.85469270165686	149.9637923983595	35.60229106515386	975.4692524523035	49.61413027260478	1105.455082389989	-14.455811812598029	33.755296637937604	-7.242670909638406	235.37592920547843	12.206521494042653	390.98501030288037	1707.5529849313489	436.0749546860666	2022-09-08 05:56:00
144	5204.875366904993	12746.173347973618	9454.011820140626	102.31125806591095	23.041549711355586	406.5706702447785	160.67184425627784	36.46028704292251	997.1846590753316	49.92349867246592	1110.2698567690018	-9.803939427763055	33.806071907577504	-3.732058001082976	241.82975420287124	12.279738184816498	410.9798603562581	1847.992407807079	481.0247785733775	2022-09-08 06:06:00
145	5221.680830597195	12775.761433082189	9473.774621347144	102.55118648345214	23.092905455363514	407.5673105927683	161.0868421505665	36.49353926553094	998.0262545533657	49.93548845699492	1110.4564566524614	-9.62365292282064	33.808039737978596	-3.596001789921104	242.0798766172528	12.282575747885963	411.75477448432457	1853.4352339664847	482.7668398287203	2022-09-08 06:16:00
146	5219.224313978384	12771.436433539227	9470.885819795025	102.5161152616275	23.085398596824085	407.4216279967593	161.02618037754058	36.48867866549359	997.9032354379177	49.933735865963165	1110.4291806591782	-9.650006066277427	33.80775209295006	-3.615889628182117	242.04331530130702	12.282160970825077	411.64150242777134	1852.6396359896144	482.51219630902233	2022-09-08 06:26:00
147	4692.69887693244	11844.423663854537	8851.705193000307	94.99901146613675	21.47639178488204	376.1962774551628	148.02404299736827	35.44686623101851	971.5355353253967	49.55808859702469	1104.582892393011	-15.298492329250422	33.74609876514281	-7.878613784854025	234.2068273614733	12.193258387554602	387.3629697180405	1682.112569623936	427.932353667974	2022-09-08 06:36:00
148	4839.909247838941	12103.605621759525	9024.820874248235	97.10070600930143	21.926251322354695	384.9265212601033	151.65928895443193	35.738144836197655	978.907636729069	49.66311519194231	1106.2174464022482	-13.719241452981805	33.76333631648515	-6.686805830244197	236.397817986161	12.218114512894374	394.1509642835399	1729.7899483848387	443.1922410616121	2022-09-08 06:46:00
149	5097.8218176671235	12557.692412009048	9328.119547794591	100.7828748489259	22.71440523200677	400.2219084063588	158.02823987120735	36.2484649524715	991.8235583883028	49.84712178623798	1109.0811850264317	-10.952393917759196	33.79353650643692	-4.5987582937678155	240.2364335606137	12.261662444489657	406.0435307622947	1813.3207159739368	469.9275637752655	2022-09-08 06:56:00
150	4909.500918639989	12226.13031469404	9106.658922924551	98.09425309346156	22.13891620897735	389.05362350938844	153.37780130085827	35.875842776079146	982.3926959055192	49.71276506493601	1106.990159247253	-12.9726724007011	33.771485130940576	-6.123395071039198	237.43357856024647	12.229864903042728	397.35989501506833	1752.3287710707282	450.4061421843369	2022-09-08 07:06:00
151	4884.2132475640265	12181.60826057539	9076.921259888099	97.7332258099731	22.061639724012714	387.55394972694467	152.75334187265094	35.82580718745942	981.1263226582626	49.69472368666795	1106.7093769634575	-13.243954759814727	33.76852407917625	-6.328122817843365	237.05721207257	12.225595139180681	396.19385913878614	1744.1387918970759	447.78481183450936	2022-09-08 07:16:00
152	13080.770548972534	25457.684241707262	18178.591867154697	207.60476403958268	46.39929203023387	843.8088876656806	347.142142412863	49.96238061082868	1278.403025825306	52.164713080809264	1078.5144351455365	80.18815065924247	35.13220379430939	67.45316771378698	357.14812784259266	13.351771946060506	763.5960673623357	4315.729049079466	1263.170691894389	2022-09-15 20:25:00
153	11775.616915421586	22985.24641934853	16542.133014547566	187.63502250990427	42.30111243273817	761.1672048775507	313.56031261822716	47.012536766823004	1201.7722421824485	50.77932166204456	1049.9645180366638	66.77732598717398	35.00486756423484	57.92620976309696	336.64481312729487	13.086803617942675	702.5934805265305	3872.019763784965	1122.3135863589448	2022-09-15 20:35:00
154	11691.562043338974	22826.015782013397	16436.74133038996	186.3489255887065	42.03718031548859	755.8448919353197	311.39756615288695	46.822560092355204	1196.8370448607614	50.69009929350868	1048.125838230037	65.91363827765417	34.99666682046396	57.312651932588565	335.3243528754431	13.069739053010732	698.6647747394258	3843.4438733621446	1113.2420673566214	2022-09-15 20:40:00
155	10885.556517854056	21299.146841061825	15426.136261742642	174.0164908456528	39.50632470194359	704.8090205633199	290.65890391836626	45.00086617336614	1149.513240635248	49.83454243814775	1030.4946641288852	57.63170233606857	34.9180295609137	51.42922139083167	322.66240678230434	12.906106258333203	660.9922580374961	3569.42851879939	1026.2549093340879	2022-09-15 20:49:00
156	9436.616035234318	18554.32419376241	13609.391153174274	151.84671237207954	34.95665470814972	613.0628255826153	253.37741351059788	41.72604238778794	1064.4401566850306	48.29652449196868	998.7994447990842	42.74342690767466	34.776664886352584	40.85269254693303	299.9002721529421	12.611946760667436	593.2691062653611	3076.8364365720245	869.8797844228036	2022-09-15 20:59:00
157	7679.270895297534	15225.270449264375	11405.954762692505	124.95813211544402	29.438594754814716	501.7886001806693	208.1606176769725	37.754177612962984	961.2594032913219	46.43114189325314	960.3579488808052	24.68620593830599	34.60521096759012	28.02496650561129	272.29325368302307	12.25517588581788	511.13119028086	2479.396919864984	680.2204650330971	2022-09-15 21:09:00
158	6321.5253000703015	12653.204236915488	9703.553802544393	104.18369767129491	25.175276510960877	415.8168203814836	173.22558756922575	34.685468012155276	881.5407354845106	44.98992528231999	930.6575954494544	10.734983906823317	34.47274364646244	18.114113973812792	250.9637453963141	11.979530497314531	447.6704670030681	2017.8080983015388	533.687436521446	2022-09-15 21:19:00
159	5942.6431556486095	11935.46303005395	9228.494757084172	98.386542225521	23.985587393749533	391.82619032194464	163.47688415292458	33.82913728403615	859.2950512302152	44.58775035201934	922.3696410361176	6.841862147362406	34.43577832477693	15.348466953122951	245.01169527180156	11.902610994674848	429.9616009190522	1889.0006374857503	492.7970456660014	2022-09-15 21:29:00
160	6077.494339433935	12190.920440285096	9397.57708411233	100.44985739083023	24.409019820308842	400.3649006067027	166.94662854551626	34.13392127583622	867.21270293266	44.73089187039996	925.3194777604193	8.227496402270475	34.448934968502925	16.332812032888185	247.1301403267018	11.929988072586431	436.2645148728634	1934.845602277912	507.35069432294154	2022-09-15 21:39:00
161	8847.468999173328	17848.04323445058	12993.086284598428	143.97232437712793	33.2471992226624	584.0431774046407	239.50655415617877	40.86186278250269	1108.1412909566243	49.60946306403575	1051.2963298998825	34.902553831044486	35.09360806799581	35.268687523850005	289.69492676471134	12.811193031603406	571.1484121591565	2862.846647412891	819.656521572103	2022-09-16 01:46:00
162	8348.324759959822	16913.30769759847	12373.835831455743	136.4031429268766	31.681964874062132	552.7942264429745	226.71278689231775	39.750707612988286	1079.9159482918383	49.11721003798333	1041.3027852403625	29.75940332333201	35.072290130928025	31.59993142621984	281.9972730294878	12.724738373105632	547.6891781139161	2694.0978595660645	766.152042925929	2022-09-16 01:56:00
163	7955.500561982142	16177.675171489918	11886.488600951021	130.44623228071234	30.45013271146955	528.2014471723927	216.64415147651454	38.8762336553583	1057.7027347077046	48.72980919275707	1033.4379120084973	25.71176776120663	35.05551301346718	28.71263741698094	275.9392552917421	12.656698958407922	529.2268698770976	2561.29334728704	724.044266733792	2022-09-16 02:06:00
164	6501.9012326941265	13455.554304041205	10083.118006575654	108.40339132419624	25.891883971808788	437.1987858366539	179.38636093661313	35.64034654648164	975.505373818386	47.29627833675187	1004.3348819160788	10.73397268494162	34.993431281196045	18.028548562746252	253.52227954091904	12.404927178362533	460.9092891162678	2069.8660091316096	568.2294377446201	2022-09-16 02:16:00
165	3328.199852842554	7512.239265930755	6145.747076061945	60.27637767607516	15.939677732243538	238.50904648952292	98.03994114662652	28.575305186345624	796.040598059055	44.166393254875864	940.7930757930592	-21.967644564675112	34.85788575953639	-5.298448675034479	204.57840247726247	11.855223811253031	311.7487907862592	996.9131054145992	228.03270828789573	2022-09-16 02:35:00
166	2568.0454406092267	6088.716190258267	5202.681069779652	48.74915523338157	13.555958352565995	190.91954012037775	78.55611689166949	26.88310994812523	753.0557911077784	43.4167335767865	925.5737534609918	-29.80022730143665	34.82542034643792	-10.885653566782338	192.85552762270257	11.723560686744655	276.0223637013705	739.9229900064547	146.54991769971184	2022-09-16 02:48:00
167	2428.7701098390426	5827.898593158767	5029.892715401502	46.63713997341506	13.119213791559638	182.20020082024882	74.98629472908448	26.5730662941807	745.1801238619057	43.27938108898837	922.7852724395252	-31.235311455249928	34.81947204031076	-11.909340066335432	190.70766496918006	11.699437396895865	269.47657528074444	692.8373153696666	131.62065802744974	2022-09-16 03:09:00
168	2041.4313269375361	5102.538473307297	4549.350823924533	40.763411900101744	11.904582989654052	157.95083624476558	65.05825819896774	25.710803530910937	723.2770966087362	42.897389926892295	915.0302246573658	-35.22642564916623	34.80292919928585	-14.756315769906934	184.73424166833874	11.632348087698473	251.2720755609788	561.8872913772329	90.10087674890906	2022-09-16 03:19:00
169	1859.000259872364	4760.904155979788	4323.022416077101	37.99696937648366	11.332509128054177	146.52972983755433	60.38229395783526	25.304690012363878	712.9610817655508	42.717477513297574	911.3777072630505	-37.10618376613294	34.79513775604886	-16.097200903124374	181.92084410809096	11.600749975643017	242.69801467198965	500.2116893882003	70.54564929087564	2022-09-16 03:39:00
170	1788.8454389696853	4629.526892600854	4235.986643205955	36.93311943631613	11.112515132791813	142.13768363951226	58.5841274549403	25.14851693494802	708.9940043077706	42.6482912537588	909.9731125974358	-37.82905458061458	34.792141515805035	-16.612845293552283	180.83893736302593	11.588598756402924	239.400814717221	476.4940140974031	63.025584303592495	2022-09-16 03:49:00
171	11693.534981904726	22461.224426402998	16054.512969786068	179.85631512911723	41.62125898706027	727.0513032534759	308.373907841629	46.7427933681658	1280.234676292073	51.9861274836495	1087.4350999230446	64.11580768122667	35.68872897594388	57.582566018533015	339.78983479207596	13.111830491115326	678.3872228817672	3866.4383726738242	1128.7238822020315	2022-09-28 09:33:00
172	11581.893883827132	22241.72005924481	15913.940937854983	178.1365005550813	41.26926474946241	719.7295234134479	305.4498697358479	46.488841575327264	1273.8990792635702	51.863811272407894	1085.004283529778	62.95153752856578	35.67958918964703	56.769704058154446	338.02677767243114	13.086499940305712	672.6979437866962	3827.828898442148	1116.2301262356734	2022-09-28 09:43:00
173	13390.693955022103	25798.112120771944	18191.477667100007	206.00079764212873	46.97224701128779	838.3564101421291	352.8248994067082	50.60334805077568	1376.5479115802573	53.845568666520386	1124.3881747751552	81.81494868526642	35.82767127043195	69.93962801198788	366.5916869974705	13.496903482520882	764.8751850483291	4453.37648747173	1318.652953228416	2022-09-28 09:57:00
174	13689.61067373286	26385.830499607688	18567.856359632562	210.60556540341005	47.91470426331803	857.9603234195008	360.65395063440025	51.28329869559331	1393.5113408858101	54.173067778756455	1130.8966351233198	84.93225780994362	35.85214285819502	72.11604900878126	371.3122357754624	13.56472550560671	780.1081115262311	4556.752551906878	1352.1047250413465	2022-09-28 10:07:00
175	13203.33976419835	25429.743627454027	17955.57207544599	203.11463409273907	46.381536272184036	826.0691238207005	347.9178284204872	50.17717047392637	1365.9156204697251	53.64029968245978	1120.3088200729555	79.86109032926544	35.81233303661453	68.57549690381586	363.6329545439655	13.45439418324154	755.3275336942854	4388.582724893559	1297.6861445913357	2022-09-28 10:17:00
176	13614.918993464311	26238.974634772556	18473.808903592675	209.45495113593128	47.67920818253998	853.0618044311982	358.6976699899887	51.113396334895135	1389.272611639038	54.09123408579718	1129.270336529309	84.1533215984033	35.84602803124005	71.57221679383065	370.13269077865334	13.547778508177656	776.301790893016	4530.921504431469	1343.7459786472193	2022-09-28 10:27:00
177	13722.338729484076	26450.17912470806	18609.065639882603	211.10973625294505	48.01789284915765	860.1067338626874	361.51114465875645	51.35774572788929	1395.3686477050421	54.20892528866746	1131.6092391357283	85.27356848425529	35.85482222484967	72.35434289889349	371.8290833584574	13.572151262728248	781.7759475347798	4568.0710810770315	1355.7673219599549	2022-09-28 10:37:00
178	14041.80512440528	27078.30147438923	19011.319299521092	216.03106873140504	49.02514136296453	881.0583605501527	369.8784209427717	52.08444105012193	1413.4982646402177	54.55893903556393	1138.5651376645344	88.60518376563152	35.88097616483129	74.6803866634418	376.8741564699886	13.644635857450623	798.0560944833485	4678.55395660396	1391.5188081628537	2022-09-28 10:47:00
179	3515.663835967571	6382.213546892814	5757.409271863162	53.877421840239265	15.837174373462254	190.72038998126573	94.18390732526768	28.140458969145165	816.143073613066	43.02628893120328	909.3742998604258	-21.168657013878516	35.01922647261785	-1.960742725969908	210.6433627880008	11.256331179986608	261.6393392267245	1038.23880534632	213.53827241301792	2022-09-28 12:34:00
180	3074.0422229194955	5513.914377816935	5201.34480671697	47.07430632626031	14.444781556942722	161.75743387446846	82.61721327509338	27.135895216898156	791.0811866598835	42.54243949366996	899.7586558448862	-25.77419092294548	34.9830719807969	-5.176202053307293	203.66919160480197	11.156130457308635	239.13410903542365	885.5102978097893	164.11639500495858	2022-09-28 12:54:00
181	3027.5358128373973	5422.47529051259	5142.7866173437615	46.35788196979536	14.298151071913956	158.70739494046848	81.39914468221178	27.03010634145531	788.4419625874218	42.491486144252555	898.7460489647481	-26.25919175237445	34.97926461364535	-5.514816527013281	202.93475367095635	11.145578492092934	236.76412207521867	869.4267222037479	158.91186236919702	2022-09-28 13:01:00
182	2806.217871446852	4987.328597205091	4864.115829795162	42.94851187532947	13.600355713502594	144.19265736252464	75.60251507839712	26.526670877533242	775.8822393674509	42.24900579842267	893.9271848607582	-28.567247458081255	34.961145849831674	-7.126238653841725	199.4396593106113	11.095363065551933	225.48566316538086	792.8870831078784	134.1441701991655	2022-09-28 13:08:00
183	3465.5360543739353	6283.6542603466805	5694.291260340942	53.105210792217264	15.679126033125605	187.43284993537213	92.8709898955575	28.026432501957657	813.2983378519638	42.97136793501048	908.2828430819266	-21.69142399605215	35.01512263255187	-2.3257245070279	209.8517354773375	11.244957551990328	259.08480559337795	1020.9028302882334	207.92847206932652	2022-09-28 14:16:00
184	3184.833334389845	5731.747534502192	5340.846584534185	48.78102698255404	14.794095864004802	169.02346887758245	85.51898903061277	27.387913531595437	797.3685472170877	42.66382444265067	902.1709650627978	-24.618785015208886	34.99214218074894	-4.369528869210598	205.41882557683078	11.181268152357125	244.78007244192668	923.8258163515366	176.51502896491888	2022-09-28 14:26:00
185	2599.128277296906	4580.157124587229	4603.360556488835	39.75832736189233	12.947421041034609	130.61106024787796	70.1785459932463	26.05560086283282	764.129970356103	42.02211431329614	889.418121540862	-30.726920173122664	34.9441919263445	-8.634063786103695	196.16926167338409	11.048375947213923	214.93228704232365	721.2681140484447	110.96877245555629	2022-09-28 14:36:00
186	2344.6965719468153	4079.9034417630755	4282.994827159528	35.83884464009245	12.145220993851424	113.92461625033286	63.514620122099586	25.476840989979245	749.6910514979916	41.74335386795787	883.8782552104367	-33.38030898361103	34.92336221887937	-10.48658815530672	192.15122855381492	10.990647249172387	201.96633626525954	633.2765541248054	82.49531875897128	2022-09-28 14:46:00
187	2511.9725077036383	4408.794854077692	4493.619038022873	38.415705645169	12.672626819206776	124.89510646617498	67.89581323785677	25.857346238634754	759.1839079797892	41.92662471575487	887.5204362158051	-31.63584048040147	34.937056694585436	-9.268647384346721	194.79288144472733	11.028600938833955	210.4907909759096	691.1265398593923	101.21516974912674	2022-09-28 14:56:00
188	2654.2488373650303	4688.53301718862	4672.765186713543	40.60745142253435	13.121211158215843	134.22604265513928	71.62223134592142	26.18098448313576	767.2580447175203	42.082505497055024	890.6182885342616	-30.152085063200445	34.948704513091315	-8.23272944520535	197.03973587634627	11.060882400227216	217.7412548463327	740.3307700078713	117.13731466876061	2022-09-28 15:06:00
189	2735.6832685347454	4848.646215523258	4775.302725807993	41.861936768572946	13.377966519882705	139.56677278669122	73.7551141638362	26.366224687240184	771.879422946692	42.17172668223516	892.3914003512567	-29.302830807891013	34.955371352731134	-7.639803072187092	198.32576365760474	11.079359278652065	221.89118900902622	768.4937012756463	126.2506423573368	2022-09-28 15:16:00
190	14001.727954219741	27404.25579706585	19116.40999168701	219.50740453835633	49.01400564458325	902.6575571850855	372.3336041012429	52.56321223380439	1429.8253094081836	55.57093811530574	1160.766195337375	88.95864261683786	35.246341833921996	74.18290535356799	374.5724004556076	13.709492176342613	817.1271054776256	4694.773610483023	1404.0789282495657	2022-09-29 09:00:00
191	13655.025554630161	26745.65996141003	18683.146600645145	214.20375887242963	47.93075102880779	880.6643694435119	363.37238998349875	51.77550848656959	1409.4638376258565	55.191565978451706	1152.9379757385414	85.37679720477482	35.2091715023945	71.6330528821485	368.96126408822664	13.637216094105273	801.0107744072749	4574.716895595927	1366.230632458758	2022-09-29 09:10:00
192	13306.118471738138	26082.87610962382	18247.12808427123	208.8663872817456	46.840607988358855	858.531326847058	354.35419143427004	50.98279572497304	1388.9728870833458	54.80978141117746	1145.0599764293347	81.77217480939336	35.17176480443469	69.06698587868631	363.3144464602847	13.564480407689066	784.7919594601193	4453.896739108856	1328.1416590555236	2022-09-29 09:20:00
193	13627.123196178718	26692.65664472445	18648.27787618564	213.77692530379753	47.84357148052855	878.894373595252	362.65119795030427	51.71211465850578	1407.8251610982584	55.1610343831656	1152.3079662850682	85.08853287570369	35.20618006098749	71.42784259880442	368.50968389025877	13.631399367262771	799.7137437349189	4565.054817983403	1363.184628978016	2022-09-29 09:30:00
194	13503.228501398278	26457.306297744337	18493.450463233734	211.88165846462525	47.45646859300925	871.0350703838616	359.44889277648844	51.430627378762146	1400.5489543724375	55.02546510196255	1149.5105386381301	83.80855429867742	35.192897179516414	70.51664846211649	366.5045347236218	13.605571385802818	793.9545452946851	4522.152345820282	1349.6594758192468	2022-09-29 09:40:00
195	13358.903268747648	26183.146103536612	18313.091631610012	209.6738574931364	47.00553149356391	861.879748870976	355.71851965560273	51.10272215885592	1392.0728833802195	54.86754011506474	1146.2518083375053	82.31750412704159	35.177423918437874	69.45519618604904	364.16873156040367	13.575484307096906	787.245640960719	4472.1751511776665	1333.9039918597919	2022-09-29 09:50:00
196	12872.426783388999	25259.035431730026	17705.156838086434	202.23203157499475	45.485559613199655	831.01994320762	343.14456587360695	49.99745334354848	1363.502624734414	54.33522299237329	1135.2676191263427	77.29162726774913	35.12526825911011	65.87736323782708	356.29544916575367	13.474069911050222	764.6319639130212	4303.717220770729	1280.7970449943455	2022-09-29 10:00:00
197	12256.5616175284	24089.138038341862	16935.52896559061	192.81089511450753	43.56131915682106	791.9523214308409	327.2263039132917	48.59821497798177	1327.3335032883747	53.661324904955734	1121.361953150751	70.9290124678557	35.05924070228219	61.347930164707904	346.3281012799176	13.345682217663771	736.0037025584544	4090.4543511910897	1213.5651856465583	2022-09-29 10:10:00
198	12068.000938552314	23730.94819573018	16699.890448848157	189.92640677811423	42.97217057839646	779.9909089390068	322.35257756904895	48.1698073477305	1316.2595304841109	53.45499616943361	1117.1044273751081	68.98095787208274	35.039024912143766	59.96114451260719	343.2763782906529	13.3063734988417	727.2385300853879	4025.159228626181	1192.9806717786105	2022-09-29 10:19:00
199	24293.969137937333	43914.7678932389	31862.990541185012	372.4198085048341	79.6400384217641	1530.723891730252	611.4184473104366	71.37451950772359	2120.870718901764	62.93594000430997	1356.6766939950803	204.25614203308936	31.177510703277047	160.98754845347386	614.5881605059319	13.584430778915113	1285.5269839006	5157.083344044986	2561.597614466881	2023-05-09 17:30:00
200	25400.07880401556	45844.160675094274	33210.46463169803	388.6561869837187	82.99280395577759	1599.125913885351	638.2222160626493	73.68641807464286	2193.3895771040643	64.08723335199468	1384.152864826186	215.9409376919208	31.024586469871416	169.4318030272115	635.7607341856547	13.826927591556892	1334.7044644646642	5401.864681159084	2680.9867718664937	2023-05-09 17:40:00
201	25323.22136003895	45710.09784010786	33116.83610859803	387.5280108294063	82.75983881940843	1594.3730356248147	636.3597703952687	73.52577702788608	2188.3506426724607	64.00723634384624	1382.2436976566855	215.12902585779773	31.035212329189065	168.8450584730966	634.2895691236952	13.810077829039038	1331.2873932887433	5384.856179668928	2672.6910795335716	2023-05-09 17:50:00
202	24090.031275072186	43559.038029712705	31614.5513540837	369.4262424695661	79.02187563134305	1518.112337341233	606.4765292676815	70.948265522827	2107.500126986015	62.723671445361234	1351.610802491862	202.10176952577098	31.205705955789043	159.43064746610335	610.6844884198658	13.539720671736394	1276.4599351305749	5111.95202995267	2539.5853580369426	2023-05-09 18:00:00
203	19489.67760949517	35534.617460443005	26010.353541094722	301.89850490276524	65.077591726018	1233.6256331704058	494.9985993552607	61.33298832840722	1805.8913395524417	57.935397068414204	1237.3363258506308	153.5042441726008	31.841723865475586	124.31066011521818	522.6269205997112	12.531166877172186	1071.928856599403	4093.8968081316143	2043.0411502453335	2023-05-09 18:10:00
204	16229.760268682714	29848.326869466582	22039.08894711169	254.04678334338885	55.19634862761817	1032.0317541831164	416.00275180583196	54.51937982318459	1592.1643551135614	54.542314751552865	1156.3587804061344	119.06691019004012	32.29242091261107	99.42382225513273	460.227285007632	11.816482258760423	926.9933890009106	3372.4792579218365	1691.1784042195181	2023-05-09 18:20:00
205	15936.412759930668	29336.63930057644	21681.73001636353	249.7407897118322	54.30717330712783	1013.8910910932224	408.89421724568706	53.90624922149864	1572.931880212033	54.236984235290805	1149.0719204224151	115.96802605412256	32.332977418238954	97.18435078278165	454.6121801646945	11.752170520014847	913.9511999191363	3307.5616483632766	1659.5156198056034	2023-05-09 18:30:00
206	16463.61940743331	30256.248568475043	22323.978538044736	257.47955823357063	55.90520678541463	1046.493645694025	421.66973625402613	55.008172774118115	1607.4966483232358	54.785726846208405	1162.1679274046492	121.53736708328796	32.26008892002923	101.20914803481486	464.70369453348763	11.867752126019823	937.3907334987778	3424.232130566631	1716.4202463097563	2023-05-09 18:40:00
207	16333.096341745464	30028.576513409615	22164.974006557117	255.56363437925157	55.50957401096871	1038.4220756637346	418.5068400450716	54.73536430153372	1598.9392837299888	54.64987201928277	1158.9256864585466	120.15853874637077	32.27813427337366	100.21270977176212	462.20529016190534	11.839137036236043	931.5876963109877	3395.3474625060207	1702.3320963626206	2023-05-09 18:50:00
208	16306.107690911287	29981.500070893657	22132.096156510022	255.167472983129	55.42776782022526	1036.7530926063487	417.8528383867565	54.678954864838495	1597.1698514549282	54.62178090397903	1158.2552784478742	119.87343422213036	32.28186556590825	100.00667320483333	461.68868749959523	11.833220207185995	930.387784681471	3389.374891936668	1699.419046796867	2023-05-09 19:00:00
209	16262.259987849966	29905.016296832262	22078.680436879687	254.52384068864095	55.29485959956855	1034.0415427047146	416.79030025946724	54.58730803724174	1594.2951045303537	54.576142057855634	1157.166085380666	119.41023290846931	32.28792769209961	99.67193138087276	460.84937766240347	11.823607301196542	928.4383219552999	3379.6714242662447	1694.6862969774388	2023-05-09 19:10:00
210	15702.65279207552	28928.890585871173	21396.96123642802	246.3094705328172	53.598615749507296	999.435332328456	403.2296359531924	53.4176635493351	1557.6060888532377	53.99367536258126	1143.2652368654092	113.49861678904773	32.36529570003457	95.39978209284669	450.1376689163381	11.7009223943845	903.5582645453667	3255.830722172017	1634.2844818345038	2023-05-09 19:20:00
211	15150.129231690617	27965.120896567816	20723.871392944093	238.19907974605442	51.92384334058607	965.2671752480989	389.8406256254781	52.26282468785766	1521.381491096085	53.4185816634496	1129.5403484579406	107.66183125341627	32.44168436609694	91.18171064390955	439.5615514202229	11.579790461076406	878.9931445710022	3133.5576239017655	1574.6472466300866	2023-05-09 19:30:00
212	14661.358389811669	27112.55540218408	20128.445762169853	231.02450328084123	50.44231390192498	935.0414978308603	377.99650110480786	51.241236464243	1489.336654618604	52.90984492960237	1117.3991010205643	102.49852097189614	32.50925895530597	87.45033974677287	430.2057551736596	11.472635289303863	857.262461516757	3025.392960047312	1521.891230872333	2023-05-09 19:40:00
213	14454.672076415378	26752.031402254666	19876.658384565053	227.99059325037754	49.81582019234158	922.259978763031	372.9879813183712	50.809237896291854	1475.7858685499086	52.69471564815027	1112.2649369955243	100.31511419806719	32.53783419246453	85.87245655783579	426.24947368261275	11.427322628405612	848.0732170217309	2979.653415671294	1499.5823174262491	2023-05-09 19:50:00
214	14321.34389111327	26519.46636261278	19714.23662771821	226.03349356591033	49.41168472720421	914.0149396275636	369.7571101339066	50.53056639564149	1467.044594460356	52.555941114752116	1108.9530158467373	98.9066529499691	32.5562673651905	84.85460347050383	423.69737517605023	11.398092561114268	842.1454646094555	2950.1479764963888	1485.1913938234607	2023-05-09 20:00:00
215	12839.539454879477	23934.747260096097	17909.08733170702	204.28236129013422	44.92013836944772	822.3798848177095	333.8493293207839	47.433421819796855	1369.894403036952	51.0136061706463	1072.1444487788765	83.25306761865966	32.761132953492925	73.54222254500624	395.3334483727189	11.073230692743497	776.2646472751303	2622.2256353699904	1325.25121022466	2023-05-09 20:10:00
216	11279.354593060312	21213.308777936574	16008.454200847775	181.38069729569744	40.191010515476954	725.8977702886997	296.04219723488984	44.17245298751314	1267.6054273291522	49.389689024221354	1033.3888831183408	66.77148187771226	32.976834959615616	61.631470329989526	365.4692043886887	10.731185172551521	706.8990472162366	2276.957757931281	1156.8509496061565	2023-05-09 20:20:00
217	10581.184405430873	19995.486927328515	15157.936148750088	171.13238670167024	38.07476380527584	682.7227993913012	279.12380945399434	42.71319564102495	1221.83193271963	48.66299915139936	1016.0460789346416	59.39610470877159	33.0733598739204	56.30150443154474	352.10519520234755	10.578122551028713	675.8584986291423	2122.4531574362254	1081.4931862858666	2023-05-09 20:30:00
218	10465.88407219517	19794.36796280556	15017.476105386142	169.43991451146334	37.725273157839815	675.5926058939043	276.329797644966	42.4722044596369	1214.2726022363843	48.542988893184415	1013.1819762601754	58.17808729641936	33.08930062158062	55.42127944469408	349.89817642690826	10.552844801304921	670.7322619903894	2096.937269993343	1069.0481186266065	2023-05-09 20:40:00
219	10796.838601230333	20371.653650676613	15420.648292276046	174.29793461336513	38.72844035934249	696.0588939317421	284.3496431772884	43.163938132035454	1235.9706718749987	48.887462645968135	1021.4030084561413	61.67424700167879	33.043544789951135	57.94785016476834	356.2331352158313	10.625401276382965	685.4464539175981	2170.1772882533987	1104.770057934114	2023-05-09 20:50:00
220	11239.579980347988	21143.929716328385	15960.000361473898	180.7968531384196	40.07044837347576	723.4381010322096	295.078360145273	44.08931939511319	1264.9977207085572	49.34828965088002	1032.4008671131105	66.35130814973056	32.98233396423023	61.32782326350514	364.70785952021834	10.722465226326843	705.1306735155176	2268.155662459646	1152.5578332513765	2023-05-09 21:00:00
221	10281.851224774657	19473.358520137597	14793.285411364186	166.73853050325695	37.16744511702219	664.2119812663699	271.87022728196575	42.087554285006334	1202.2070246757326	48.35143845339671	1008.6105326598415	56.23398872955133	33.11474392343063	54.01633718516348	346.3755157532022	10.512498549672301	662.5501874143126	2056.2109226464045	1049.1843318239044	2023-05-09 21:10:00
222	9659.738030322822	18388.203274068648	14035.420765029156	157.60664639483835	35.281737270341445	625.7403886070716	256.7948882688737	40.787264949488446	1161.4199852728586	47.703912440159044	993.1570121534629	49.662067538765484	33.20075364404937	49.26700504501662	334.4673498175763	10.376110204661405	634.8911220729204	1918.537684409398	982.0358633034843	2023-05-09 21:20:00
223	9276.58419210206	17719.866062601744	13568.658846643955	151.9824023223256	34.12034701907799	602.0460858317318	247.51012456853948	39.98642861593313	1136.2996199820332	47.305107078799665	983.6393299232067	45.61448126155645	33.253726245938005	46.341934728695975	327.1332191077703	10.292109867832753	617.8561561830054	1833.745993570451	940.6797344290367	2023-05-09 21:30:00
224	8950.120687903875	17150.414092461702	13170.957672071605	147.19030514040853	33.13079271125809	581.8575235834961	239.59910765862458	39.30408171069069	1114.8959913046758	46.96530780557043	975.5298564355785	42.16576414642	33.29886117482027	43.849649358604154	320.8842251713158	10.220537977956216	603.3416345899475	1761.499836134797	905.4425388025502	2023-05-09 21:40:00
225	9015.700984340327	17264.806140969013	13250.848258878965	148.15294613917584	33.32957531333235	585.9130209969568	241.18828019213709	39.4411522001722	1119.1955724076977	47.03356700385967	977.1588951134803	42.858545691149175	33.28979442776379	44.35030199288951	322.1395289633546	10.234915406655784	606.2573253684432	1776.0127123371813	912.5210198733516	2023-05-09 21:50:00
226	9234.11779794171	17645.791712763625	13516.92585162234	151.35904600480458	33.991625729443605	599.4199563227995	246.48105896706966	39.89766888549009	1133.515434551852	47.2609059669241	982.5844490770173	45.16587191173454	33.25959740046421	46.01773808335781	326.3203495643189	10.282799791676574	615.9681062567707	1824.3482086457052	936.0960776976208	2023-05-09 22:00:00
227	9391.133659986475	17919.675288828978	13708.20417816932	153.663852699412	34.46756169375319	609.1298456797632	250.28594105584034	40.22585040091969	1143.8097221657627	47.42433579942349	986.4847808262474	46.824566632026915	33.23788930851628	47.216427464603186	329.3258652107149	10.317223002365129	622.9490094535881	1859.095715007992	953.0437566148139	2023-05-09 22:10:00
228	8814.77366651574	16914.32758664735	13006.076548488947	145.20357133575882	32.72053788539581	573.4876392586963	236.31931509027027	39.021190606508	1106.022358107933	46.8244319682716	972.1677866560719	40.73597618194165	33.31757345997993	42.81638408713181	318.2934831585174	10.190865313216245	597.3241250085348	1731.5476298700569	890.8337099172836	2023-05-09 22:20:00
229	8483.217028472465	16335.991636935381	12602.170866256782	140.33671298748678	31.715545611396216	552.9841166907066	228.28487896977026	38.32819845586295	1084.2848129461215	46.47933151081575	963.931797850944	37.23345587706001	33.36341253566859	40.285216750734975	311.94699911334857	10.118176835390365	582.5831633993026	1658.1743652849618	855.0467813150017	2023-05-09 22:30:00
230	8413.414885343836	16214.235399520061	12517.13718269664	139.31210028475905	31.503966030402502	548.6675395128881	226.59340066503557	38.182303813029634	1079.7084387628013	46.406678006825445	962.1978869488004	36.496075304391894	33.373062970481136	39.75233372435255	310.6108829363393	10.102873834482441	579.4797699092079	1642.727197203486	847.5126106008438	2023-05-09 22:40:00
231	8259.572491953591	15945.887321157366	12329.72480807121	137.053876347491	31.037649271723645	539.1538980324884	222.86541955866005	37.860755218240314	1069.6222103770342	46.246551276598	958.3763853278593	34.87090468563753	33.39433231727014	38.57787121501903	307.666112169921	10.069146355923657	572.6399586835254	1608.681977354342	830.9074634961062	2023-05-09 22:50:00
232	8300.253809995776	16016.847953537741	12379.283205136957	137.65102986400868	31.16095975819075	541.6696381108535	223.8512283575326	37.9457839308232	1072.2893624913845	46.2888943934456	959.3869242268862	35.300656728344336	33.388707956895836	38.8884402449068	308.444812718385	10.078065082756842	574.4486443759968	1617.6847261154453	835.2984460830162	2023-05-09 23:00:00
233	10646.715116419598	20109.79248368423	15237.766330058674	172.09429984485408	38.27339610726214	686.7752304316908	280.71178040965685	42.85016249112146	1226.1282628972124	48.731206738715606	1017.6738858917889	60.088362439414226	33.064299982257026	56.801778520956475	353.35954985563677	10.592489108913753	678.771984845589	2136.955060411842	1088.5663152970983	2023-05-09 23:10:00
234	9623.257308066643	18324.56976253132	13990.979576645286	157.07115264417396	35.171159348470376	623.4844141331765	255.91087027928756	40.71101597337809	1159.0282329850468	47.66594151002407	992.2508175983545	49.27669003224628	33.20579725469323	48.988504173708634	333.76905488033293	10.368112391116064	633.2691942797414	1910.4645247159142	978.0982766201164	2023-05-09 23:20:00
235	8912.903267567175	17085.49555467195	13125.619030563083	146.6439975353617	33.01798175950844	579.5559915668267	238.69723765526794	39.226292949431674	1112.4559395531874	46.92657008383661	974.6053620292599	41.77260425918652	33.30400663701888	43.56552439203085	320.1718287440774	10.21237865516646	601.686953303469	1753.2636456436176	901.4254358055755	2023-05-09 23:30:00
236	8540.452802420028	16435.828291929887	12671.896070556142	141.17686628950017	31.889034855807544	556.5235873215948	229.67184311653853	38.44782791741087	1088.0373097394265	46.538905319648876	965.3535555218715	37.83808699408439	33.35549945333803	40.722165690573576	313.0425764129461	10.13072486130228	585.1278578786984	1670.8406041827002	861.2245872182284	2023-05-09 23:40:00
237	7868.343309388745	15263.464245000643	11853.125422742783	131.3110957942486	29.85178157756056	514.9602144998202	213.3849703227669	37.04304047055571	1043.9724086574502	45.839340699635926	948.6581085747248	30.738011542907685	33.448421368893534	35.59115216213698	300.17740743517174	9.983375629300504	555.2459641170618	1522.1032181560595	788.6797134917474	2023-05-09 23:50:00
238	7517.554601262842	14651.581696487934	11425.7910363432	126.16193345897582	28.78849434086584	493.2673772334566	204.8844936504754	36.309851044155394	1020.9739688429381	45.47422255765261	939.9443880769522	27.032326203035836	33.49691935776629	32.913163492613734	293.4627931463882	9.9064708284114	539.6499473702605	1444.473909188866	750.8169503563895	2023-05-10 00:00:00
239	7344.720981393208	14350.107124060843	11215.243355687247	123.62494083325495	28.26461264849059	482.5793148667434	200.69630822757915	35.94860856490939	1009.6426360137486	45.29432882476654	935.6511374070313	25.20653478914005	33.520814320115726	31.59371829668271	290.1545022388534	9.868579827888526	531.965788879818	1406.2259434876369	732.1619644364846	2023-05-10 00:10:00
240	31209.699722165526	76055.86843490452	50888.76113587634	614.8867967426806	117.58799325490857	2143.3945309781166	928.4342892540055	119.28236609397433	2716.5757136868915	96.12548070653094	2284.8705666973037	70.37600299262606	53.40883604838629	64.60032359563543	504.60177160865294	18.046959994985937	1348.0927702134927	18313.486719387747	3025.036793225102	2023-06-22 18:20:00
241	30438.291940902192	74058.66110902275	49586.15153967858	598.6883716213094	114.70275178529768	2089.6208704939945	904.7646589405724	116.59874305411037	2659.4578411822645	94.4828901846833	2241.727488510923	68.69549860519867	52.78762169696658	63.427334119438974	495.8677576504265	17.85348955449681	1320.713439444828	17787.811690419137	2948.9915055440933	2023-06-22 18:30:00
242	29904.152793147514	72675.75229626898	48684.19696199638	587.472237691305	112.70494925195983	2052.386844755235	888.3753036989383	114.74054540790533	2619.9082119430864	93.34552558614018	2211.8543039596257	67.53188164008532	52.357479673124296	62.61513126854901	489.82014070198915	17.719526508351045	1301.7554087403441	17423.823124592942	2896.3361316429227	2023-06-22 18:40:00
243	29779.52574862114	72353.08761440199	48473.75005169952	584.8552536552456	112.23881561183289	2043.6992834649857	884.5512872155111	114.30698482399032	2610.680366680457	93.0801520611679	2204.884197542844	67.26038282946186	52.25711756826192	62.42562551655945	488.40909148404734	17.688269824419383	1297.33206072949	17338.89615492408	2884.05041235925	2023-06-22 18:50:00
244	29820.471535660923	72459.09798638178	48542.891660609064	585.7150547636984	112.39196221683544	2046.5535518610425	885.8076546850443	114.44942966335316	2613.712143518266	93.16733962050388	2207.174202044441	67.34958283034119	52.29009119279242	62.48788697989805	488.87268685373664	17.698539100471777	1298.785336511994	17366.79861884923	2888.086843194399	2023-06-22 19:00:00
245	29653.6513489929	72027.19347749454	48261.1968407339	582.2120770026372	111.76801657844096	2034.9247709520748	880.6889972859922	113.86908486086293	2601.360162653233	92.81212249134168	2197.8443293995238	66.98616666781824	52.15575096887741	62.23422305773972	486.9839194932541	17.6567003016146	1292.8644407411557	17253.11917642042	2871.641728957421	2023-06-22 19:10:00
246	29260.029465105858	71008.08979560126	47596.52161230285	573.9465982673369	110.29578073856219	2007.4859894705116	868.6112289497369	112.49972771636541	2572.2149490256616	91.97396711960587	2175.82995499874	66.12866520241133	51.838767436635834	61.63568835454554	482.5272636082142	17.557979234610237	1278.893744543253	16984.88595368039	2832.8385302799206	2023-06-22 19:20:00
247	29166.58629812634	70766.16148974538	47438.732218725185	571.9844296449999	109.9462819300597	2000.9722087467956	865.7440486186033	112.17465161275985	2565.2960728779203	91.77499471598217	2170.6038917454266	65.925100167292	51.76351769482649	61.493600273310555	481.469283711559	17.534543522506556	1275.5771959694052	16921.209204881678	2823.62691395017	2023-06-22 19:30:00
248	29405.156519567383	71383.82986900254	47841.58511619945	576.9940522623306	110.83858910278313	2017.602575202761	873.0642611993676	113.00460505429257	2582.960690506425	92.28299216435167	2183.9465802255927	66.44482308632273	51.95563819060091	61.856366070961585	484.1704175278018	17.594377357413165	1284.0446928796523	17083.782633764757	2847.1451381141715	2023-06-22 19:40:00
249	29672.253209859984	72075.3544809238	48292.60819418554	582.6026886320403	111.8375917910448	2036.2214783161119	881.2597708516214	113.93379821172579	2602.737512925245	92.85173220372876	2198.8846890605146	67.02669064172767	52.17073103935949	62.26250872916375	487.19453301882163	17.66136568133112	1293.5246706661874	17265.795395130786	2873.4754981977603	2023-06-22 19:50:00
250	29779.417282960116	72352.80679222455	48473.56689511963	584.8529760364152	112.23840992546202	2043.6917224891024	884.5479590897642	114.3066074866675	2610.6723354835362	93.07992110074582	2204.878131305754	67.26014653806881	52.25703022091217	62.42546058553074	488.4078634168429	17.688242621039112	1297.328210992318	17338.82224111236	2884.0397198272367	2023-06-22 20:00:00
251	18484.524639678653	43109.85270215009	29400.858656337452	347.6768972101327	69.9929290776691	1256.3419744612345	537.9790758221413	75.01320798185627	1774.3568955538844	69.02923863192679	1573.1805411961216	42.65433220278895	43.16125807785656	45.25064004685218	360.52511138972255	14.855463502070055	896.4421826319259	9641.929415205715	1770.590541264646	2023-06-22 20:10:00
252	16193.93596342765	37179.42187696678	25532.93968650285	299.5779149891505	61.42560372904855	1096.668529653905	467.69538348213706	67.04456066490587	1604.7532758491657	64.1517933423556	1445.073139698962	37.66430693505412	41.31664801110788	41.767610089419065	334.5906653588983	14.280979797163795	815.1430480557541	8081.010147874173	1544.7845809473922	2023-06-22 20:20:00
253	14704.111299598435	33322.20289998666	23017.20164121399	268.29379542597064	55.85331886631421	992.8151234535919	421.98207868902074	61.86166273423949	1494.4411720958367	60.97944801286856	1361.750643456679	34.41873832027779	40.11689285598867	39.502208191103186	317.72260967519173	13.907329127617068	762.265175613902	7065.770682653863	1397.9178421006393	2023-06-22 20:30:00
254	13674.354583604783	30656.11927079339	21278.340545198527	246.6704238935567	52.00179331425218	921.0323525611318	390.3853520648383	58.2792787920274	1418.1941932040972	58.78674440968478	1304.1586984567118	32.1754232782956	39.28763021956769	37.93637774417016	306.0635238459864	13.649064315828873	725.7163483616404	6364.044041234629	1296.404547042942	2023-06-22 20:40:00
255	13330.599787377449	29766.123584973542	20697.8715543732	239.45208041550478	50.71607178337982	897.0697297420509	379.8376895408158	57.08340248169432	1392.7413223611152	58.054773092001206	1284.9332765582044	31.42655678084703	39.010804631373524	37.41367008142612	302.171471858204	13.562850002904216	713.5155688286553	6129.792693433903	1262.5172399587134	2023-06-22 20:50:00
256	13719.617303953653	30773.306365434906	21354.7717859878	247.6208742314571	52.171086236815256	924.1875477973554	391.77417893910643	58.43674165683831	1421.5456116793757	58.88312419381962	1306.6901391945037	32.27402767661863	39.32408026861823	38.00520346245148	306.57599629041385	13.660416286416064	727.3228436835981	6394.88827486632	1300.8665406522343	2023-06-22 21:00:00
257	15242.63788334188	34716.47096981747	23926.56490255286	279.6020590376623	57.86753141335366	1030.3549906668427	438.50605661712535	63.735123675152394	1534.3156632504833	62.12615496048489	1391.8692072982803	35.591913272240326	40.55056808012833	40.32108250210453	323.8199019420501	14.042392550494807	781.3789281870012	7432.749062164225	1451.0057289217618	2023-06-22 21:10:00
258	17318.31812210608	40090.494773749946	27431.58658281682	323.1882811891523	65.63105007105555	1175.0474959072128	502.19556700809693	70.95613368754225	1688.0066709350895	66.54598681776378	1507.9572699365274	40.11376258833999	42.22211247545048	43.477326365800046	347.3211170172877	14.562976837900628	855.0503860170405	8847.219198639898	1655.6260409337895	2023-06-22 21:20:00
259	19303.180062887754	45229.386168520345	30783.251258736516	364.8674530939995	73.05488753042994	1313.4091960402498	563.0984377110149	77.86119915953867	1834.9731574374507	70.77243551363335	1618.9660722590468	44.43776512103232	43.82052093482722	46.495473479155386	369.7940714222184	15.060783735005334	925.4984589127995	10199.801300560535	1851.293495890796	2023-06-22 21:30:00
260	19731.049979245814	46337.15945293712	31505.75817726873	373.85208997497926	74.65521884191018	1343.2353556570577	576.2270617519196	79.34970056371517	1866.6542214929382	71.68351663864158	1642.8958610211002	45.369875593797246	44.16508439275226	47.14608515466522	374.6384895270713	15.168094269330343	940.6847096228232	10491.372809351862	1893.472861551603	2023-06-22 21:40:00
261	24298.573067978905	47353.04411688504	32449.681111561495	381.25848591049396	81.48775517592601	1567.0891653211852	637.9172956079708	76.19455138033172	1915.7925031636894	63.99258776379935	1388.7210713484315	191.5106378830787	36.449264791969334	146.91287654350035	452.4892082748822	15.416623631522555	1279.4885508004845	8154.522968961313	2489.2641346318846	2023-06-23 05:36:00
262	22772.35577484988	44434.23201768927	30521.478685436243	357.7373050012766	76.71710605884928	1469.4398710050455	598.5023530818867	72.70868680212917	1832.8871937151239	62.49966969868166	1354.9777319055795	175.7523325397545	36.26531435026452	135.75294639841397	431.7713338073163	15.100264404003209	1209.1432220486806	7629.90328542687	2324.0752455926377	2023-06-23 05:40:00
263	19558.232044766533	38287.38564534482	26460.79794088282	308.2030833276999	66.67039999403909	1263.7962084018427	515.496805534176	65.36766130654745	1658.293494870164	59.35567218157371	1283.9162464121378	142.56626959976666	35.877925554118306	112.25079079653645	388.1407103942043	14.434030503379464	1061.0001028089923	6525.085130300431	1976.1971743655504	2023-06-23 05:50:00
264	16099.30792870467	31672.371121781907	22090.8396771418	254.89613925661857	55.8584970267393	1042.4899104407928	426.1692269184488	57.46751425071707	1470.4020488144727	55.972215368453035	1207.442436895766	106.85262474350782	35.461031693828886	86.95861799376001	341.18700599573896	13.717053591683015	901.5738172025269	5336.119651199006	1601.8233322032102	2023-06-23 06:00:00
265	11179.320451800175	22263.14804448418	15874.993590098984	179.0721291131483	40.47960306557724	727.7029483700165	299.109322339808	46.230313526972076	1203.1445055457943	51.15957288465269	1098.6657848193083	56.053393667151454	34.868040201966494	50.98293038745257	274.39986933610567	12.697222769030443	674.8052318407138	3644.930405246163	1069.3124839408215	2023-06-23 06:20:00
266	8638.55182870804	17404.058692184888	12665.02064239041	139.91526809390862	32.537669998104064	565.1413890281759	233.49333849392912	40.42722416052454	1065.1279794043542	48.67423911614207	1042.4915962023158	29.819771528499302	34.56180889886723	32.40444849225469	239.90980974804205	12.170564079913582	557.6979202682884	2771.570342441425	794.3144557806945	2023-06-23 06:30:00
267	6822.2961063208295	13930.563010014579	10370.387560890635	111.92418214828538	26.860418929465034	448.9350726751817	186.5880811410944	36.27891479715261	966.4675570777738	46.89761072185483	1002.3357588707356	11.066798158462944	34.34290098589432	19.123713777279136	215.25476342742917	11.79408475426396	473.98434523289393	2147.2532765910582	597.7334929367917	2023-06-23 06:40:00
268	5813.400448705475	12001.101939476954	9095.762339777571	96.37566399944237	23.706813476366314	384.38466465118574	160.533098971289	33.97460750629921	911.6635609020836	45.91072729453841	980.0299517025186	0.6498765943900651	34.22130178590627	11.746517153078315	201.55935211250818	11.584957618614453	427.4830396647229	1800.4569698002288	488.5364909186046	2023-06-23 06:50:00
269	5979.961283059905	12319.640971077846	9306.19306045249	98.94260354001645	24.22744923441323	395.0414354849589	164.8345740906786	34.355030736468244	920.711274865444	46.07365408069676	983.7124671587441	2.369629409282396	34.24137686904689	12.964434997851157	203.82035811270453	11.619482883875547	435.16004391738454	1857.710345582066	506.56406753454667	2023-06-23 07:00:00
