# Supplementary material for: Exploring online sensor parameters as proxies for polar organic chemicals—An innovative approach for combined sewer overflow monitoring
Source: PLoS One. 2025 Oct 13;20(10):e0333173. doi: 10.1371/journal.pone.0333173 (PMC12517529; doi:10.1371/journal.pone.0333173)
Supplement: S3 Tables — The tables in this zip file show the statistical measures (R2, RMSE, p-value, confidence intervals, etc.) of all models calculated for this manuscript and the predicted chemical concentrations. A ReadMe file explains further details about the content and structure of each table. (ZIP) [file pone.0333173.s003.zip › S3_Tables/S3_Table31_catchment_M_pH_prediction.csv]

	Acesulfame_pred	Caffeine_pred	Cyclamate_pred	Candesartan_pred	Citalopram_pred	Diclofenac_pred	Hydrochlorothiazide_pred	1,3-Diphenylguanidine_pred	6PPD-Quinone_pred	HMMM_pred	Diuron_pred	Mecoprop_pred	4-&5-Methylbenzotriazole_pred	Benzotriazole_pred	DEET_pred	Time
0	37111.27517669179	152417.824114403	61732.69382821943	263.49175880522716	14.963028952059744	132.64223990053142	352.7293276534697	2399.3072909673174	69.4199233225637	1055.3694775068789	-3150.536116422867	78.42874343031974	661.4389653337803	2002.311658340797	730.1339486303423	2023-06-21 09:37:00
1	37549.71685015803	156983.99974772008	62583.2697367511	256.0807550968225	12.383941158750076	69.83264800196775	343.5150474328384	2458.6001059922273	70.58247133503693	1072.93352820146	-3440.5783933968196	76.7714498675374	637.4692217933443	2002.2774241696732	726.1065004910561	2023-06-21 09:40:00
2	38203.75542843997	163795.52155355178	63852.10317938187	245.02550505462796	8.53662687344297	-23.86258827207712	329.76978757250436	2547.0492448130026	72.31668433365843	1099.1344288921664	-3873.24446953414	74.29920785407046	601.7127279750675	2002.2263558749248	720.0986170836732	2023-06-21 09:50:00
3	38662.642568544485	168574.62765681627	64742.34324945125	237.2689104997171	5.837270737440122	-89.60112487057631	320.1258258908074	2609.107009761352	73.53344442961486	1117.5175285828682	-4176.812034035378	72.5646311717802	576.6252243731615	2002.190525291676	715.8833604819336	2023-06-21 10:00:00
4	39952.76233112975	182010.65297212382	67245.17282881192	215.46194523289387	-1.751725320544324	-274.419085142541	293.01269835287303	2783.5768128669697	76.95425558104733	1169.199953597319	-5030.264833243724	67.6880254402871	506.09397308689586	2002.0897908419292	704.0325471315448	2023-06-21 10:22:00
5	40908.182232450636	191960.92763125454	69098.68539336947	199.3124301199823	-7.371884064810388	-411.28913588226715	272.9336154738662	2912.7833616703247	79.48759484731022	1207.4742431938002	-5662.303666264706	64.07657299851735	453.8608679921199	2002.0151902499315	695.2562278702139	2023-06-21 10:30:00
6	41853.21713484413	201803.04713104712	70932.05108222528	183.33845321481976	-12.930954127073733	-546.6714686791747	253.07278349571834	3040.58549146495	81.99339781720073	1245.332507903363	-6287.472511970234	60.504375474592734	402.1955140396767	2001.9414005339338	686.5753033834626	2023-06-21 10:40:00
7	42991.45628811614	213657.30324103055	73140.23260444839	164.09873423632644	-19.62652821076574	-709.7315540373493	229.15157538284393	3194.5156665678587	85.01149063418643	1290.9305689466337	-7040.451746690189	56.201872916587604	339.9676232100537	2001.8525251456867	676.1196386113018	2023-06-21 10:50:00
8	43798.889954721584	222066.36687958962	74706.65219025651	150.45063858383855	-24.376173236490672	-825.40162409185	212.18256784107416	3303.709244496782	87.15243767714236	1323.2765039045298	-7574.593260466063	53.14980305411359	295.8249718935458	2001.7894795366888	668.7026948877312	2023-06-21 11:00:00
9	44440.81270092155	228751.70766619337	75951.98094456864	139.6001831173512	-28.15221739279457	-917.3611894326059	198.6919340317413	3390.519894474037	88.85452499666275	1348.9920422271653	-7999.2443514020415	50.72335844479949	260.7308544079915	2001.7393572639403	662.8061053840245	2023-06-21 11:10:00
10	44721.4240261057	231674.15020081587	76496.36631509202	134.8569944621322	-29.802884487747747	-957.5605680126391	192.7946128147869	3428.4684664391534	89.59857867155927	1360.233381359103	-8184.877133654809	49.662657852187294	245.38974541616153	2001.717446718691	660.228459079236	2023-06-21 11:20:00
11	44396.676455480105	228292.04823900526	75866.35672283632	140.34622050028474	-27.89259049428233	-911.0383881756061	199.61950036039116	3384.5511136869245	88.73749573707994	1347.2239364577626	-7970.046905311392	50.89019184564211	263.14379676291355	2001.7428034869401	663.2115331759883	2023-06-21 11:30:00
12	44175.562519984174	225989.24463809212	75437.39616102073	144.0837215069414	-26.591910639970706	-879.3623936429976	204.26642579117606	3354.648692292667	88.15120209348373	1338.3660732404614	-7823.773425386695	51.72599447143216	275.2321648351208	2001.7600683884395	665.2426469180807	2023-06-21 11:40:00
13	44420.25905721108	228537.6505800027	75912.1069197423	139.94760248685452	-28.03131270966378	-914.4167476707662	199.12388893969137	3387.740315185918	88.80002607675897	1348.1686596384725	-7985.647501506886	50.80105046970175	261.8545285438631	2001.7409621226902	662.9949075420468	2023-06-21 11:50:00
14	43723.382358353585	221279.98874190007	74560.16761484201	151.72694763601385	-23.93200761109472	-814.5846748825716	213.76943376606823	3293.4979479541216	86.95222585560117	1320.2516562892279	-7524.642727693354	53.43521901928068	299.95299582426924	2001.7953752809385	669.3962943945712	2023-06-21 12:00:00
15	43454.670511107106	218481.47399401967	74038.86720606021	156.26899876152038	-22.351337964269874	-776.0899731120262	219.41667582578884	3257.1586061031812	86.23972418696474	1309.487012340218	-7346.881805906203	54.4509400185284	314.6435566321743	2001.8163566974379	671.8646341868205	2023-06-21 12:10:00
16	43435.84770055118	218285.4427677188	74002.35099385085	156.58716176306552	-22.240614728139576	-773.3934843406569	219.8122555835953	3254.613096649853	86.18981464978975	1308.7329672326787	-7334.429953896964	54.52208955712308	315.6726055776562	2001.8178264101878	672.0375372157462	2023-06-21 12:20:00
17	43162.808770418254	215441.863370114	73472.65605352662	161.20235380846725	-20.63449146381356	-734.2789000939338	225.55043551867402	3217.6885802119396	85.46583952433144	1297.7949795807854	-7153.806537395038	55.55416677213975	330.5997293615346	2001.8391456916872	674.5456248307369	2023-06-21 12:30:00
18	43859.25276098709	222695.018743244	74823.75590527273	149.43032275129735	-24.731251200632528	-834.0489846345081	210.91398447983283	3311.8724299850364	87.31249239980707	1325.6946485597418	-7614.525061737091	52.92163384413766	292.5249183787255	2001.7847663199389	668.1482127604868	2023-06-21 12:40:00
19	43043.813991041796	214202.58550269506	73241.80643611122	163.21372910559148	-19.934516982530454	-717.2321319990842	228.05122709101397	3201.596279070218	85.15031946173082	1293.028027751514	-7075.0879327388975	56.00396270578403	337.10521120078374	2001.8484369791868	675.6386899561292	2023-06-21 12:50:00
20	42144.429813099996	204835.8980574943	71497.00305502751	178.41606930585704	-14.643982584904847	-588.3895593258385	246.95266448413668	3079.967741168144	82.76556146131077	1256.9985391073633	-6480.118406274181	59.40360215334681	386.27482575671274	2001.9186622194345	683.9002749129572	2023-06-21 13:00:00
21	38882.87272366378	76522.65344791114	59506.40601092422	430.80558470535266	65.57889168211236	1474.9244418145927	663.2350229165709	1261.8259345516408	50.27057133466808	983.4905729641359	4525.6568719715	-2327.674666463572	869.6063153134455	2366.424981772224	869.6437644609905	2023-10-14 08:44:00
22	39137.90965603497	74563.21458061947	59621.347344469534	429.7055684668496	65.83451401725344	1480.663903865241	670.4169889561244	1247.094188889264	49.87737727972777	1001.4272391585973	4732.077630036678	-2670.218614782789	799.1670510083641	2384.5328711001985	837.965021966027	2023-10-14 08:54:00
23	39161.561125740904	74381.5012554964	59632.00670836256	429.60355578774823	65.85821977570787	1481.1961668263625	671.0830260301836	1245.728004654653	49.84091347351543	1003.0906394872454	4751.220560672882	-2701.985260269372	792.6346946538142	2386.2121502222344	835.0272167961048	2023-10-14 09:04:00
24	38721.77676936152	77760.34742144076	59433.802472118674	431.50041805377026	65.41742595384446	1471.299068392656	658.6984812394444	1271.1313500612841	50.51893525168069	972.1607458260332	4395.26968177464	-2111.304261864163	914.0997947404212	2354.9870002823736	889.6538751766202	2023-10-14 09:14:00
25	38586.61194449589	78798.81353248586	59372.88570577418	432.0834061757031	65.28195087641215	1468.2572603859253	654.8921729808653	1278.9389009281604	50.7273207787496	962.6546467590997	4285.870523962076	-1929.7623480994516	951.4312931039713	2345.3901561431903	906.4430187782327	2023-10-14 09:24:00
26	38711.898243861855	77836.2437500062	59429.350368324	431.5430257590977	65.40752475352615	1471.0767577582922	658.4202970799984	1271.7019651632909	50.534165114516355	971.4659922751116	4387.274240866347	-2098.0362653557095	916.8281684788672	2354.285614624978	890.8809102676714	2023-10-14 09:34:00
27	38417.82213860254	80095.61906960967	59296.81466305163	432.8114243715392	65.11277363635789	1464.458741181455	650.1389686410935	1288.6887378153278	50.98754641585536	950.7837134899901	4149.25611536549	-1703.05821545019	998.0497559233918	2333.4059031317147	927.4088010551604	2023-10-14 09:44:00
28	38262.52031944913	81288.79692734592	59226.822454356436	433.48126666202427	64.9571153428921	1460.9637614969822	645.7655926728739	1297.659465620909	51.226977432550854	939.8613860307942	4023.5585587783207	-1494.4700011105597	1040.9429392153143	2322.3793113063	946.6992084962276	2023-10-14 09:54:00
29	38059.06068848484	82851.96938683908	59135.126239662175	434.35882151598094	64.7531886978745	1456.3850174699844	640.0360689273525	1309.4119420487723	51.54065403057031	925.5521350108547	3858.883227763188	-1221.2003037922113	1097.1369444821648	2307.933464401077	971.9714120061763	2023-10-14 10:04:00
30	37954.006369228795	83659.09765023727	59087.77982815338	434.81193807455975	64.64789324064321	1454.0208293776134	637.077687385548	1315.4802141912623	51.70261776418816	918.1636982097107	3773.854788873039	-1080.1002640003862	1126.1521498160255	2300.474497698381	985.0204582629467	2023-10-14 10:14:00
31	37982.88205915087	83437.24684366141	59100.79367001475	434.68739247437173	64.67683521080443	1454.6706604626772	637.890841082391	1313.8122623546296	51.65809970359159	920.1945162816337	3797.226077681895	-1118.8836384097085	1118.176903503645	2302.524701927693	981.4337403044865	2023-10-14 10:24:00
32	38019.45160066406	83156.28447349102	59117.27501579313	434.5296620267652	64.71348869275204	1455.4936373302749	638.9206574418799	1311.699889140471	51.60171992290182	922.7664404845636	3826.8245848904917	-1168.0007408688834	1108.0766737988197	2305.1211776786313	976.8913507847246	2023-10-14 10:34:00
33	38040.82341063931	82992.08568572917	59126.90697111816	434.43748189504703	64.73490955882531	1455.9745978373123	639.5224981714514	1310.4653853140144	51.568770700420785	924.2695130706925	3844.122413778641	-1196.7055410073663	1102.173942153142	2306.638598572037	974.23670755889	2023-10-14 10:44:00
34	38200.77953507622	81763.14898088027	59198.99680563969	433.74756482032114	64.89523284090262	1459.574320032207	644.0269416763335	1301.2258100084491	51.32216407527386	935.5191763375351	3973.587053101459	-1411.5450229327107	1057.9952750806042	2317.9956509475714	954.3681778153077	2023-10-14 10:54:00
35	38407.65865563654	80173.70471534529	59292.23413318595	432.8552611452896	65.10258682449192	1464.2300177403306	649.8527599385861	1289.2758129683534	51.00321560165746	950.0689189712539	4141.030036738681	-1689.4074882732239	1000.8568327504472	2332.684285195739	928.6712313892258	2023-10-14 11:04:00
36	38609.40854180281	78623.66815887322	59383.15979145421	431.98508070187046	65.30479980022365	1468.7702849267653	655.534136425742	1277.6220968466068	50.692174941436505	964.2579241843023	4304.321541442761	-1960.380801580497	945.1350460152498	2347.0087384294893	903.6113993373419	2023-10-14 11:14:00
37	35644.65427260133	56565.77252432692	54578.062347241714	443.1780131249459	76.23995628454624	1372.2518810478537	507.43699154827414	976.5426907014944	38.767254632735586	775.7878222521467	676.0071643701522	-3037.2871440244926	586.9619053054848	1721.8442618298204	267.01190402130123	2023-10-20 13:00:00
38	35667.789200992156	55119.4445969807	54480.069899107824	442.6581417305903	76.5534050881002	1372.429684586642	507.99633397466886	965.6574896350612	38.36936561647707	781.3215877897255	686.5237193613093	-3218.7856495866436	546.6360800007133	1719.7252151567386	240.81909268743584	2023-10-20 13:10:00
39	35559.743478610704	61874.14653816214	54937.71838055949	445.0860671341064	75.08952321055675	1371.5992989694564	505.3840692856463	1016.4940166656206	40.22760375160564	755.4775616100537	637.4088588444074	-2371.1436420844548	734.9674572186486	1729.6216766752427	363.14586949695877	2023-10-20 13:20:00
40	35470.73328928344	67438.8027353891	55314.73819292684	447.08623979320043	73.88354855278293	1370.915210979935	503.23203430066167	1058.3741466327801	41.758456843956594	734.186744976796	596.9470715840334	-1672.8394991111127	890.1185467106552	1737.7745761516526	463.9210721021027	2023-10-20 13:30:00
41	35386.41074933215	72710.4008305315	55671.90256288325	448.9810749826396	72.74108557153376	1370.267149929143	501.1933344914662	1098.0486935471454	43.20868880071282	714.0171919208783	558.6161715089966	-1011.3109770502779	1037.0987300026463	1745.4981097944221	559.3890304560446	2023-10-20 13:40:00
42	35343.78071441891	75375.50568831107	55852.470292102545	449.9390263243246	72.16350291325672	1369.9395167098742	500.16265106928955	1118.1065253096067	43.94186689265041	703.8202890351859	539.2376327529446	-676.8691539286228	1111.4059122686413	1749.402813199171	607.6537340581344	2023-10-20 13:50:00
43	35289.46525812008	78771.14884762664	56082.5338758024	451.15956401193364	71.42759768356468	1369.5220751609882	498.84944453570125	1143.662457570992	44.87601819449526	690.8282885782678	514.5471961375006	-250.7526784146903	1206.081614957413	1754.3778442441176	669.1483916302095	2023-10-20 14:00:00
44	35220.47715289214	83084.08302059083	56374.74629198975	452.70981486436443	70.49289675526053	1368.991866939177	497.1814914943651	1176.1220089433755	46.062518920106754	674.3266598390746	483.1869433582842	290.47389419063984	1326.3327880983816	1760.6968184114833	747.2550705872491	2023-10-20 14:10:00
45	35163.53293635502	86644.06856656552	56615.94449633573	453.9894241526035	69.72137517363505	1368.55422204818	495.80472837200097	1202.9147975833866	47.04188129014784	660.7058723564323	457.30153863498526	737.2135610397963	1425.5906068130425	1765.9126310807849	811.7259474845068	2023-10-20 14:20:00
46	35137.52107805306	88270.25372126943	56726.12273559633	454.57394383715905	69.36894763527279	1368.3543078587597	495.17582925928855	1215.1536211900639	47.48924955236939	654.4839587802117	445.47720386145556	941.282202573726	1470.931125530762	1768.2951905105908	841.1759498980318	2023-10-20 14:30:00
47	35158.72886170043	86944.40523589123	56636.29308045358	454.0973778469949	69.65628608292222	1368.517300322737	495.6885783356367	1205.1751598231112	47.12450478074422	659.5567604026619	455.11772745419694	774.9025633866986	1433.964450552663	1766.3526609024498	817.1650056452145	2023-10-20 14:40:00
48	35168.07352222116	86360.20444415428	56596.71196976515	453.88739138787895	69.78289432697461	1368.589118730008	495.91450793443204	1200.7784092930333	46.9637894450816	661.7919590372285	459.36557445764356	701.5916850971262	1417.676042768322	1765.4967355478082	806.5852050137364	2023-10-20 14:50:00
49	35227.2390105214	82661.35149686504	56346.105140747335	452.5578672855877	70.58451131087484	1369.0438352096187	497.34497563355905	1172.9404914286597	45.94622424935022	675.9440642280874	486.26071330471314	237.42566193323	1314.5463894164022	1760.0774652122393	739.5994574745691	2023-10-20 15:00:00
50	35207.56007461168	83891.62090189022	56429.45906663318	453.00007811408017	70.31788680217038	1368.8925927080113	496.86919012107944	1182.1996155777397	46.28467493818991	671.2369557592924	477.3151653364703	391.81116070500866	1348.8481740717507	1761.8799598197356	761.8794769683354	2023-10-20 15:10:00
51	35158.30299028653	86971.02946869517	56638.09694090792	454.10694772168904	69.65051606786538	1368.514027287127	495.6782818719538	1205.37553632268	47.13182918456627	659.4548939730857	454.9241370497766	778.2436165284307	1434.7067747107067	1766.3916686481205	817.6471670510437	2023-10-20 15:20:00
52	35134.818786059855	88439.19309776509	56737.56881416261	454.6346677902542	69.33233502174686	1368.333539388198	495.1104948638337	1216.4250749499088	47.535725265829825	653.837583306216	444.24881007226304	962.4822663938539	1475.641412634297	1768.5427072852772	844.2354201134276	2023-10-20 15:30:00
53	35125.351572614265	89031.05553922977	56777.66902138467	454.84740817014546	69.20406634170688	1368.2607791001758	494.8816022539066	1220.879487782021	47.6985483435995	651.5730705911956	439.94525359991803	1036.7545988249185	1492.1434388813796	1769.4098578904716	854.9539722285972	2023-10-20 15:40:00
54	35164.73089119555	86569.17594047717	56610.8703277196	453.96250457702496	69.73760593541358	1368.563428932522	495.83369180581377	1202.351148581005	47.0212781110514	660.9924174928642	457.8460986934606	727.8153468066012	1423.5024863397048	1765.8029042566322	810.369651731422	2023-10-20 15:50:00
55	35202.02681005417	84237.54438709561	56452.89627512606	453.1244176370845	70.24291811733151	1368.8500667920994	496.73541016848134	1184.803068514565	46.37983949432322	669.9134250268248	474.7998828157415	435.22081519383937	1358.4930476647023	1762.3867798821889	768.1441064570045	2023-10-20 16:00:00
56	35177.73988416964	85755.89182188222	56555.768230675974	453.67017588672786	69.91386121549435	1368.6634095742509	496.1482154374482	1196.2302952201171	46.797541286388025	664.1041071329851	463.7596588169463	625.7569896861241	1400.8268865192804	1764.6113439104658	795.6411817375702	2023-10-20 16:10:00
57	35180.95077080103	85555.15659901651	56542.16790149516	453.59802316241525	69.95736463836876	1368.6880868499295	496.22584632909985	1194.7195429068306	46.74231844318328	664.8721360408622	465.2192469020647	600.5668911787507	1395.2300827953513	1764.3172423459857	792.0058928648523	2023-10-20 16:20:00
58	35194.765549256095	84691.49713346176	56483.65274474298	453.2875874430205	70.14453728506784	1368.7942603575968	496.55985175892556	1188.2195599100696	46.504723214166006	668.1765657599644	471.4990967835538	492.1869730778708	1371.149941582371	1763.051875977435	776.3651318657285	2023-10-20 16:30:00
59	35206.11395009832	83982.02836867701	56435.58440572988	453.03257437922855	70.29829365751705	1368.8814785151485	496.8342265897249	1182.8800307417387	46.30954629505311	670.8910496099434	476.65779360347733	403.156319574744	1351.3688719321472	1762.012417776257	763.5167444758954	2023-10-20 16:40:00
60	18972.275425816188	31028.065872620093	28809.42856872891	381.3212097935225	82.69944564977766	1453.24930028566	526.1197969117998	1000.9015555884516	46.734915952617996	516.2100388962016	4380.077725998926	-1450.937559867365	779.6418470059689	2088.547041585278	876.1591317864841	2023-10-24 10:00:00
61	18715.73704826206	29144.135680369684	28244.311328524433	379.2254961164683	83.0485317121416	1451.2955474958037	526.3801325577871	987.9622898530397	46.44032894098822	516.2989905621929	4485.845625860515	-1637.444363791874	732.042159010547	2090.903698454471	853.6112001889069	2023-10-24 10:30:00
62	18596.3841128419	28267.648502445198	27981.39393535303	378.2504779474857	83.21094190064687	1450.3865757747776	526.5012521494806	981.9423743829775	46.30327410767288	516.3403747891759	4535.053504393392	-1724.2155312735413	709.8966907905378	2092.0001188723363	843.120910784719	2023-10-24 10:40:00
63	18396.224629943026	26797.745649337652	27540.471311397094	376.6153348164555	83.48331006012518	1448.8621950881202	526.7043743831899	971.8467436107567	46.07342785823951	516.4097777363589	4617.577017426556	-1869.7341308163013	672.757885181225	2093.8388582640996	825.5282902495783	2023-10-24 10:50:00
64	18369.651953870416	26602.604995454312	27481.935518389568	376.3982572734685	83.51946898084924	1448.659822092291	526.7313403867054	970.5064727308882	46.04291404073638	516.4189914993407	4628.532634160001	-1889.0528188554017	667.8274295421143	2094.082964741253	823.1927376193562	2023-10-24 11:00:00
65	19823.689579400947	37280.5605104221	30684.97179673327	388.27658350219326	81.5408789778063	1459.7335261303424	525.2557801678354	1043.8451264068144	47.712608076327285	515.9148210495309	4029.049206228665	-831.9481746722158	937.6183979295092	2080.7256347739294	950.9924891939445	2023-10-24 11:10:00
66	20337.43865522911	41053.35818857525	31816.68730323034	392.47350317967835	80.84179198881915	1463.6461519906723	524.7344266034827	1069.7575683456816	48.30255413593329	515.736684598244	3817.2362162025966	-458.4457807402796	1032.9425203883293	2076.0061448475662	996.1474446845623	2023-10-24 11:20:00
67	20491.432115360847	42184.233544213115	32155.912802467123	393.7315067721695	80.63224450847835	1464.8189400749366	524.5781537397364	1077.5246803121536	48.479387222909395	515.6832891766269	3753.7464373015173	-346.49049222448957	1061.5154018631874	2074.591503696833	1009.6823942645406	2023-10-24 11:30:00
68	20857.142571719334	44869.886181936134	32961.52046936529	396.71906914992906	80.13460191639265	1467.604128907899	524.2070300552097	1095.9703601443753	48.899338231750875	515.5564833759756	3602.9681120651803	-80.61413864536735	1129.3715401349546	2071.2319515419854	1041.8257890778568	2023-10-24 11:40:00
69	20971.5651551935	45710.16653974261	33213.57700455701	397.6538102808156	79.97890073245543	1468.475551904398	524.0909137942889	1101.7415988487764	49.03073146519216	515.5168086905578	3555.792962420179	2.572597561593284	1150.602200923131	2070.1808231692785	1051.8827349819821	2023-10-24 11:50:00
70	20731.514642913346	43947.31759658863	32684.780166037963	395.69278929609663	80.30555083798455	1466.6473679011106	524.3345175224322	1089.6339469725608	48.755077725868546	515.6000433831327	3654.763100091739	-171.9473095675785	1106.0617715471562	2072.3860163809613	1030.7839715826758	2023-10-24 12:00:00
71	21035.435623584926	46179.209436727455	33354.27448293066	398.17558100160954	79.89198862782345	1468.961978563048	524.0260979183691	1104.9630933130402	49.104074918106335	515.4946623566439	3529.459883645206	49.00727543870744	1162.4531153809949	2069.5940853115426	1057.4965030510157	2023-10-24 12:10:00
72	22069.977135164125	53776.52882177406	35633.22100732452	406.6269589824317	78.48423035760905	1476.840871318747	522.9762431742741	1157.1432297131505	50.29205503713848	515.135947251834	3102.930005181792	801.1326794093475	1354.408228058408	2060.0904025371606	1148.4254761752018	2023-10-24 12:20:00
73	23031.84397844835	60840.15027391096	37752.07566409529	414.48464296014504	77.17536455732673	1484.1662861219972	522.0001388253359	1205.6578059960302	51.39658170348136	514.8024312337332	2706.3630785074347	1500.422635369454	1532.8788415782547	2051.2543362725837	1232.9668535516685	2023-10-24 12:30:00
74	23802.515615099182	66499.6994549731	39449.754711418704	420.78041478518537	76.12666872639889	1490.0355906468221	521.2180597450655	1244.5288910806212	52.28155593834373	514.5352099054238	2388.6237941609797	2060.7111395590036	1675.8739357284903	2044.1746602267551	1300.703507665843	2023-10-24 12:40:00
75	24402.73794161671	70907.52714052307	40771.958382871875	425.683751864608	75.30991276768191	1494.6067821237007	520.6089529572245	1274.8028651237391	52.9708005775594	514.3270898712288	2141.158851367378	2497.080733965209	1787.2428300924257	2038.66079488498	1353.4588579206047	2023-10-24 12:50:00
76	24747.318318206613	73438.00769202551	41531.0195155713	428.4986983648116	74.84102305231656	1497.2310478515456	520.2592721188666	1292.182787388836	53.366487586940536	514.207610677286	1999.0922213648591	2747.595239224087	1851.178365084903	2035.4953514950978	1383.7450663050677	2023-10-24 13:00:00
77	25018.039461423614	75426.09126942104	42127.379353730474	430.71027391119515	74.47263771057817	1499.2928141801399	519.9845437746175	1305.8374025215762	53.67736088911721	514.1137413040647	1887.4769260660105	2944.4131019453926	1901.4096095238565	2033.0084064700256	1407.5395639450435	2023-10-24 13:10:00
78	25294.363277306504	77455.31896058691	42736.08107595745	432.9676188190516	74.09662850001246	1501.3972495138785	519.7041298272175	1319.7746048880217	53.99466782751438	514.0179292699738	1773.5517115763942	3145.3041820243234	1952.680407862612	2030.4699932118192	1431.8264973805453	2023-10-24 13:20:00
79	25372.096358637034	78026.16415050137	42907.31590176764	433.60263601709084	73.99085276565333	1501.9892514824012	519.6252461446445	1323.6953009076888	54.08392993461999	513.9909762380223	1741.5032327464942	3201.817163420652	1967.1034756840163	2029.7559082400978	1438.6586923036612	2023-10-24 13:30:00
80	25315.109173806588	77607.66973614902	42781.781309534505	433.1370962261067	74.06839840286884	1501.5552467443574	519.6830768509789	1320.8209850448366	54.01849066334819	514.0107358742964	1764.9984108013596	3160.386724011478	1956.5297274459226	2030.2794136971258	1433.6499167834208	2023-10-24 13:40:00
81	25520.583191919955	79116.60072003305	43234.411092091876	434.8156548657339	73.78879845924575	1503.12010203018	519.4745614165665	1331.1846699930293	54.254439676282146	513.9394901745171	1680.283774421514	3309.7690611620637	1994.6546241830547	2028.391853009932	1451.7096478446038	2023-10-24 13:50:00
82	25677.714148744577	80270.51677938225	43580.54804640659	436.09928930064996	73.57498161236165	1504.3167847573254	519.3151046150558	1339.110030810376	54.434875599541726	513.8850068628129	1615.5004407736124	3424.005351398111	2023.8096558418001	2026.9483896486438	1465.520361470075	2023-10-24 14:00:00
83	25385.062543949593	78121.38338522776	42935.878547753266	433.7085593965003	73.97320895493854	1502.0879997514505	519.6120880344954	1324.3492885056976	54.098819207016106	513.986480365724	1736.1574197621012	3211.243752162627	1969.509300423586	2029.6367960434145	1439.7983294304595	2023-10-24 14:10:00
84	25085.5276555936	75921.70150844054	42276.04616295936	431.2615985625405	74.38080276493196	1499.8067928249689	519.9160566235204	1309.241367599605	53.754858632848084	514.0903405662749	1859.6522994707047	2993.4779144591594	1913.931778785598	2032.3884348388938	1413.4713048420472	2023-10-24 14:20:00
85	25022.45756901159	75458.53634199442	42137.11181088112	430.74636632195677	74.46662574544573	1499.3264617384825	519.9800602704186	1306.0602427401564	53.68243427082254	514.1122093772075	1885.6553897898557	2947.6251247759938	1902.2293720277048	2032.9678200918966	1407.9278847438036	2023-10-24 14:30:00
