# Supplementary material for: Exploring online sensor parameters as proxies for polar organic chemicals—An innovative approach for combined sewer overflow monitoring
Source: PLoS One. 2025 Oct 13;20(10):e0333173. doi: 10.1371/journal.pone.0333173 (PMC12517529; doi:10.1371/journal.pone.0333173)
Supplement: S3 Tables — The tables in this zip file show the statistical measures (R2, RMSE, p-value, confidence intervals, etc.) of all models calculated for this manuscript and the predicted chemical concentrations. A ReadMe file explains further details about the content and structure of each table. (ZIP) [file pone.0333173.s003.zip › S3_Tables/S3_Table32_catchment_L_pH_prediction.csv]

	Acesulfame_pred	Caffeine_pred	Cyclamate_pred	Candesartan_pred	Citalopram_pred	Diclofenac_pred	Hydrochlorothiazide_pred	Triclosan_pred	1,3-Diphenylguanidine_pred	6PPD-Quinone_pred	HMMM_pred	2,4-D_pred	Diuron_pred	MCPA_pred	Mecoprop_pred	OIT_pred	4-&5-Methylbenzotriazole_pred	Benzotriazole_pred	DEET_pred	Time
0	12227.217653166663	23065.473189727956	15660.495687049959	176.28275870211678	42.21038954138368	756.0860977517186	309.71063365701207	46.43714127044956	1456.7352561717698	56.56894386418228	1129.1722226353531	70.32942087263314	32.4351181326218	66.86201435712633	371.8701840121944	14.042593842674721	832.0248366133284	3898.2260306645403	1156.9713570149443	2022-08-19 04:08:00
1	11989.88545045042	22255.721726367192	15043.87323112035	169.14719056178183	40.88954538587308	731.5248313503471	301.5691267664952	45.34099864848565	1474.3364066983995	56.75337141366878	1111.6431296988476	74.92780923087525	32.33341711910511	69.82230220101246	383.8113436935887	13.95554316728692	835.8226902951211	3695.0933387870464	1165.631275164309	2022-08-19 04:18:00
2	12022.607909143931	22367.36716895181	15128.89078294317	170.13101547493966	41.07165833904418	734.9112450610901	302.69164667689415	45.49213061144263	1471.9096272117804	56.72794324673253	1114.059974159838	74.29380098678871	32.34743926686171	69.41414900652887	382.16494215197326	13.967545382313025	835.2990567182017	3723.1004993964743	1164.4372786872673	2022-08-19 04:28:00
3	12290.367317336633	23280.93292248703	15824.567399889434	178.18140004352313	42.56184148885109	762.6213917703317	311.87693650209326	46.72880433878663	1452.0519189253246	56.51987113961954	1133.8363867035896	69.10587565954097	32.46217887185492	66.07433708009307	368.6928645627072	14.06575640069927	831.0142987182302	3952.2758440787875	1154.6671146213162	2022-08-19 04:38:00
4	12309.25785532721	23345.3853676524	15873.64767553794	178.7493580344601	42.66697453196002	764.5763541847937	312.5249625325082	46.816052186345075	1450.6509493186059	56.50519156562912	1135.231620861734	68.73986536265488	32.47027379887085	65.83871195489735	367.7424038665554	14.07268522903229	830.7120072531974	3968.4442602866256	1153.9778254691341	2022-08-19 04:48:00
5	12224.665693997667	23056.76618474556	15653.86533806147	176.20603216297354	42.19618691605558	755.8219981129942	309.6230905721677	46.425354790643496	1456.924515854852	56.570926956112245	1128.9837377650683	70.37886590874336	32.43402457333668	66.89384540921117	371.99858357866106	14.04165781390711	832.0656737496918	3896.041808171234	1157.0644744143997	2022-08-19 04:58:00
6	12552.796301939641	24176.311854964355	16506.394826344884	186.0715214859663	44.022358799954816	789.7798984057845	320.87937006131506	47.94085896925748	1432.5895282017582	56.31594123044312	1153.2191000804123	64.02122901718644	32.574634296802856	62.80101249913639	355.4889825176001	14.162012282073869	826.8148395888878	4176.888877872698	1145.0914502122173	2022-08-19 05:08:00
7	12358.545398094007	23513.549061513128	16001.703646534559	180.2312244472646	42.94127849095895	769.6770714676131	314.2157354847666	47.04369165431541	1446.995661711625	56.46689090255577	1138.8719440369423	67.78490324511972	32.49139437583327	65.22393944599344	365.26254478402916	14.090763323100225	829.9232947497063	4010.629480512376	1152.1793923814248	2022-08-19 05:18:00
8	12190.342598192241	22939.659543769638	15564.689105808007	175.17408291165452	42.005165807353194	752.2699361081386	308.4456619813334	46.266830124376156	1459.4700025983157	56.59759895585665	1126.4486720244895	71.04388701571543	32.419316524489986	67.3219636422806	373.7255197595996	14.029068503914337	832.6149211517859	3866.664661855939	1158.31687588755	2022-08-19 05:28:00
9	12014.423519383017	22339.442928120727	15107.626586778875	169.88494574585252	41.02610909095057	734.0642509534646	302.41088719768936	45.45433018508237	1472.5166020533807	56.73430322203454	1113.4554842208172	74.45237619135492	32.34393211223131	69.516234392505	382.57673247756475	13.964543443898554	835.4300255223967	3716.0954781457476	1164.7359155541603	2022-08-19 05:38:00
10	11839.501063681251	21742.62668128166	14653.153434810461	164.62577279060451	40.0525989619544	715.9617053026759	296.41030083771375	44.64643324973662	1485.4892894428613	56.87023302627526	1100.5359058931172	77.84155547123464	32.26897477046269	71.69807408096801	391.3778009861385	13.900383933579016	838.2291816622377	3566.3793044033955	1171.1185898458339	2022-08-19 05:48:00
11	11905.716098924015	21968.54512416746	14825.189413002896	166.61657677962057	40.42111086765607	722.8142314317074	298.6817589858915	44.9522540423377	1480.5786166007629	56.818778244542216	1105.4264748647129	76.558617699975	32.29734907499095	70.872161871549	388.0462501047423	13.924670833851044	837.1695908755318	3623.0527696882855	1168.7024963747542	2022-08-19 05:58:00
12	12096.19191524155	22618.427732733486	15320.07238425035	172.34337302077233	41.48118137587073	742.5263784309373	305.21589195764045	45.83198573626481	1466.452453036285	56.67076214037332	1119.4948071355711	72.86808701658356	32.37897130471033	68.49632227984716	378.4626280253947	13.994535134884428	834.1215456797481	3786.081068685715	1161.752301837878	2022-08-19 06:08:00
13	12050.543556851837	22462.680537102075	15201.471526308305	170.97092137680534	41.227130864824915	737.8022766092581	303.64995855240863	45.62115420695284	1469.8378496159112	56.706234843948906	1116.1232700771598	73.75253875718067	32.359410182113095	69.06570257838155	380.7593847675753	13.977791851070899	834.8520229769458	3747.0106272817866	1163.41794620802	2022-08-19 06:18:00
14	11934.633269389225	22067.20734038786	14900.32029059439	167.48599288884884	40.582045941639876	725.806839764	299.6737412786538	45.08581089931175	1478.434046819093	56.79630711409323	1107.562264962913	75.99833814878616	32.309740589967376	70.51147273106142	386.5913082717034	13.93527731367338	836.706850543367	3647.8029831479435	1167.647349511101	2022-08-19 06:28:00
15	11925.965668424717	22037.634435891494	14877.800643734081	167.2253950576753	40.53380743904626	724.9098386241894	299.3764055940346	45.04577871346157	1479.076857813704	56.80304258609204	1106.922085580998	76.16627572705397	32.30602637085695	70.61958529849744	387.02741094124076	13.93209813904256	836.8455518230863	3640.3843813067724	1167.9636180749326	2022-08-19 06:38:00
16	11970.17949355377	22188.487161266647	14992.674382422265	168.5547163985741	40.77987422579537	729.4854820690734	300.8931283894433	45.24998470678793	1475.7978498133225	56.76868463833505	1110.187669605818	75.30961853338226	32.324972770779134	70.06809819492162	384.8028314701505	13.948315252838801	836.1380303126015	3678.2270053328175	1166.350317805075	2022-08-19 06:48:00
17	11995.548081742556	22275.04200369492	15058.58554396464	169.31744175810582	40.92106008704479	732.1108512587589	301.7633791736937	45.36715208000794	1473.9164517803183	56.74897106175319	1112.0613653577639	74.81809391406296	32.33584365598038	69.75167116828004	383.5264334129679	13.957620154197295	835.7320753475693	3699.9399863313593	1165.4246537158133	2022-08-19 06:58:00
18	11933.198736128536	22062.312870131456	14896.593171340472	167.44286258577972	40.57406221734294	725.6583813872003	299.6245306688295	45.07918536332602	1478.5404353983413	56.79742186991186	1107.4563119293198	76.02613269571225	32.3091258672923	70.52936592602055	386.66348554279466	13.934751143656081	836.7298063300802	3646.5751657700384	1167.6996936113871	2022-08-19 07:08:00
19	11873.446650733866	21858.445303769055	14741.348846207635	165.64637196216836	40.24151909057866	719.4746993136359	297.5747792680679	44.80321435390243	1482.9717996939362	56.84385438332523	1103.0430892564345	77.18384871871672	32.28352105018436	71.27466458341416	389.6698588239087	13.912834777777766	837.6859752566471	3595.433340882395	1169.8799631359168	2022-08-19 07:18:00
20	11998.824857716943	22286.222004175273	15067.099068997195	169.41596045037863	40.93929659412288	732.44996144576	301.8757865666596	45.382286199048906	1473.673437867722	56.746424724778024	1112.3033843923895	74.75460531740077	32.33724781198554	69.71079934400541	383.3615653305819	13.958822037289435	835.6796394979193	3702.744579710343	1165.30508877095	2022-08-19 07:28:00
21	12045.137631511607	22444.236112346523	15187.426171646308	170.8083882347148	41.19704483010628	737.2428229366942	303.46451225433634	45.59618639765955	1470.238766577706	56.71043571324433	1115.7239944347812	73.85728031296412	32.357093648242824	69.13313167096351	381.03137911547446	13.975809020900458	834.9385300468753	3742.3836944261493	1163.6152008175172	2022-08-19 07:38:00
22	12058.561842761512	22490.038049798168	15222.304161295819	171.2119970708004	41.27175568168411	738.6320807995698	303.92501996100236	45.658187465988476	1469.2431934519082	56.700003945636425	1116.7154917701855	73.59718186857413	32.36284615832849	68.96568903603224	380.35595181021563	13.980732864535993	834.7237122112124	3753.8734802045437	1163.1253702369495	2022-08-19 07:48:00
23	12824.904610964688	25104.715581487253	17213.370499555516	194.2526589733261	45.53674524026155	817.9401084046849	330.21384573524233	49.19761853201055	1412.4092945382172	56.10448965305898	1173.3167176102097	58.749042326627205	32.691237482116264	59.40695593956218	341.7980938328178	14.261818426407276	822.4604893091968	4409.786447869032	1135.1626008738217	2022-08-19 08:07:00
24	13446.299118439158	27224.84553432546	18827.840861835808	212.9353442531458	48.995042488045215	882.2475890742044	351.5303278916117	52.067591493545024	1366.32512164763	55.62161263524903	1219.2122258770632	46.70932232089967	32.957515932661906	51.65618893162434	310.5331792785737	14.489738662004621	812.5167674246482	4941.638162792413	1112.4887896016626	2022-08-19 08:17:00
25	13452.505362335338	27246.02055827665	18843.96555671314	213.1219395643168	49.02958260052941	882.8898668938236	351.74322852990144	52.09625565449346	1365.864851057414	55.61678984954954	1219.670612159236	46.58907433367335	32.96017541707721	51.57877731974952	310.2209176110132	14.492015039658396	812.4174534421313	4946.950088500977	1112.2623324941114	2022-08-19 08:27:00
26	13708.984808994071	28121.100319374964	19510.33524647355	220.83318374982218	50.45698846560208	909.4326619455051	360.54156755995973	53.28083174624487	1346.8436929677782	55.417483243452445	1238.6138992704236	41.619701917516295	33.07008136061485	48.3796624105172	297.31638130074543	14.586088700119157	808.3132004176834	5166.4709112749915	1102.903758353565	2022-08-19 08:37:00
27	13778.49172056136	28358.25028348071	19690.92398253287	222.92296043430179	50.84382091758505	916.6258609812967	362.92595110752336	53.60185640037105	1341.6888863332997	55.36347039047245	1243.7476025717378	40.27298297541597	33.09986629191328	47.512690027402755	293.8192025762137	14.611583022115093	807.200932141467	5225.961894332337	1100.3675489470925	2022-08-19 08:47:00
28	13882.427430384843	28712.867533739103	19960.963580685377	226.0478643924314	51.42226275269212	927.3820610602315	366.49138929085484	54.08189391815284	1333.9807537968882	55.28270339784565	1251.4241786792618	38.25919490709657	33.1444045674134	46.21628096527468	288.5897693455063	14.649705424526124	805.5377249841356	5314.920494459118	1096.5750811337643	2022-08-19 08:51:00
29	14352.35032588205	30316.192948244832	21181.889382589667	240.17644367137927	54.03756275393215	976.013899859664	382.6117490562608	56.25228002208598	1299.1300949950346	54.91753286020998	1286.1321618938737	29.1542864825567	33.34577477423657	40.35484699557708	264.94601485769135	14.82206764492877	798.0178925366337	5717.127618670325	1079.4282558612417	2022-08-19 09:01:00
30	14566.518591525914	31046.911597150203	21738.328670777613	246.61557091795135	55.2294907718495	998.1779541556907	389.95863409973003	57.24143767350262	1283.2468400533025	54.751105683626214	1301.9503921616388	25.004706913621703	33.43754963424213	37.68348716292212	254.17032816422443	14.900622059195184	794.5907144002929	5900.434290993195	1071.6135571838572	2022-08-19 09:11:00
31	14346.159182335978	30295.06944503318	21165.803920546605	239.9903023633983	54.00310668065106	975.3731847598001	382.39936642439034	56.22368560362162	1299.5892457054697	54.9223439116377	1285.674890906792	29.274241895604746	33.343121760586264	40.43207025803133	265.25751676450363	14.81979680590676	798.1169648792902	5711.8286173552115	1079.6541619782638	2022-08-19 09:21:00
32	14249.894450369575	29966.624730461393	20915.694602193777	237.09603202588914	53.46735676073126	965.4108463167931	379.0970755020105	55.779077267742025	1306.7284793128547	54.99714989420284	1278.5648847052125	31.13940228141587	33.301870633706514	41.632797814484434	270.10099153506326	14.784488028430319	799.6574189876715	5629.435609101791	1083.1667266026957	2022-08-19 09:31:00
33	15042.360824267169	32670.43314155587	22974.63374370846	260.9221194474569	57.87773414071438	1047.4223790993838	406.2820523814612	59.439162831187105	1247.9571883770814	54.38133531145477	1337.0955710517046	15.785109411240683	33.641456380945584	31.74822022034141	230.2287474630666	15.07515542324815	786.9761591276166	6307.707777437405	1054.2507436238398	2022-08-19 09:38:00
34	15879.886642900092	35527.97943943969	25150.643662629358	286.10295238857384	62.53888450282159	1134.097067633178	435.0127604157949	63.30735996706585	1185.844176173162	53.73050566173033	1398.9542979480811	-0.442224806582999	34.000350890946876	21.30160795506822	188.08937731807418	15.382350095240836	773.5738459249094	7024.5463358323395	1023.6906049054846	2022-08-19 09:48:00
35	16075.254972654046	36194.55476761694	25658.23807217428	291.9768456633501	63.62618371284873	1154.315535833277	441.7147274673641	64.20968822582836	1171.3551715594604	53.57868765350634	1413.3839858282436	-4.227549523700645	34.08406964852651	18.864743151085236	178.25959275626929	15.454008912964794	770.4475094144407	7191.762138308077	1016.5618894371073	2022-08-19 09:58:00
36	16134.41814439433	36396.41302513724	25811.95231677132	293.75563016254364	63.955449310691165	1160.4382718363668	443.74427661777713	64.48293927837364	1166.9674825753464	53.53271277669219	1417.753711992602	-5.3738551537564945	34.109422105799425	18.126790121095837	175.28285014434005	15.475709272204428	769.5007644424193	7242.399911851106	1014.4031085432212	2022-08-19 10:08:00
37	16038.25911487871	36068.32895574224	25562.117628258275	290.8645378473659	63.4202876651932	1150.4868724316502	440.44561174033174	64.03881913988243	1174.0988770242602	53.607436619354914	1410.6515128566562	-3.5107427871928394	34.06821627427468	19.32619923160462	180.1210065896612	15.440439265150316	771.0395270717795	7160.097374351848	1017.9118162339482	2022-08-19 10:18:00
38	15766.679318107592	35141.728455103235	24856.515104246413	282.6992904716626	61.90884259699584	1122.3813576242019	431.1292662910762	62.784500564071436	1194.2399148954464	53.818477497226944	1390.5929306550233	1.751203807130878	33.95183956573629	22.71366356145711	193.78530364825247	15.340826972928538	775.3854199563658	6927.652158126315	1027.8213809038175	2022-08-19 10:28:00
39	15710.475814989317	34949.96826253284	24710.49049516261	281.00949059774734	61.59604868296577	1116.564914693241	429.2012463988251	62.52491903840178	1198.4081074423784	53.86215245677322	1386.4418023283906	2.8401648982664938	33.92775537840352	23.41470010500518	196.61313315351117	15.320212185514057	776.2848035158004	6879.547565699766	1029.8721676539567	2022-08-19 10:38:00
40	15776.283140779073	35174.495645451156	24881.467186830356	282.9880365006286	61.962291530183165	1123.375247388869	431.45871837368554	62.828856783933304	1193.52767135438	53.811014500378086	1391.3022583325455	1.5651266298168593	33.95595497227677	22.593873329942653	193.30209581231884	15.344349542728542	775.2317370053178	6935.872072361482	1027.470950927168	2022-08-19 10:48:00
41	15758.147620294105	35112.619237262785	24834.3485528944	282.4427786692013	61.861360447230425	1121.4984209621944	430.83659266423024	62.745096060577794	1194.8726469720223	53.825107360779775	1389.9627889289231	1.9165082177946715	33.948183583510875	22.82008098410745	194.21456847105492	15.33769764598357	775.5219464773438	6920.349875826214	1028.1326905528845	2022-08-19 10:58:00
42	14533.448824779807	30934.08117755616	21652.408763767016	245.62130393141888	55.04544491700648	994.7555978905639	388.824200041689	57.0887016334122	1285.6993767748982	54.77680373881329	1299.5078959135672	25.64544436380629	33.4233786588905	38.095972394080036	255.83420420305174	14.888492455638575	795.1199056939955	5872.129869334378	1072.8202264430738	2022-08-19 11:08:00
43	13940.337273065816	28910.449569877586	20111.421500039607	227.78896662683883	51.744553096675304	933.3750913235936	368.4779439084748	54.3493563445212	1329.6860148346414	55.23770246558881	1255.7013353511138	37.1371729338282	33.16921995119125	45.49396093719656	285.67608687568736	14.670946077329598	804.6110361205054	5364.485543345683	1094.4620324538118	2022-08-19 11:18:00
44	13294.374495958516	26706.49537380674	18433.119316432247	208.36761815656814	48.149524065407775	866.525065611444	346.31866530807224	51.36591236142186	1377.5922321298112	55.73967114357656	1207.9912419721077	49.65291112743239	32.892413565989415	53.55117245248323	318.1771321674528	14.434014487857093	814.947906057499	4811.605840276694	1118.0323053171787	2022-08-19 11:28:00
45	12912.44134056614	25403.381308604527	17440.803239711007	196.88451546690135	46.02392050077532	826.9991948288589	333.2167289473264	49.60191571210373	1405.9173514445692	56.03646607957974	1179.7820832495127	57.05298981579631	32.72874850682558	58.31509434822749	337.3937607747889	14.293925874725852	821.0597030399755	4484.709156707475	1131.9685087753383	2022-08-19 11:38:00
46	12857.309962305852	25215.279088541516	17297.564161859074	195.22694981949007	45.717093370167106	821.2937050005576	331.32548751083846	49.3472859028023	1410.0060325270106	56.079307905829985	1175.710140874302	58.12117814028193	32.70512374380786	59.00275808291144	340.1676472669169	14.273704330166405	821.9419301693403	4437.522196215985	1133.9801751978953	2022-08-19 11:48:00
47	12800.124936430271	25020.170047901018	17148.98941854894	193.50763973821176	45.39883690793391	815.3756852854731	329.36379720134005	49.08317111566879	1414.2470172597423	56.12374559304163	1171.4865183667907	59.22915655299835	32.680618956750045	59.716037338799765	343.04486122081653	14.252729531687459	822.8570203196837	4388.57751821509	1136.0667763324404	2022-08-19 11:59:00
48	12999.389156513207	25700.037726879702	17666.7058993307	199.49866583605876	46.507818232367185	835.9973351825583	336.1994099090616	50.003492935318604	1399.4690836624013	55.968900142699724	1186.2039523802878	55.36834769791403	32.76600717169987	57.23057838429702	333.01905838594485	14.325817316405752	819.6683407252996	4559.127814201303	1128.7959053074983	2022-08-19 12:09:00
49	12842.91932864875	25166.179823759274	17260.175270817446	194.7942847792317	45.63700400958925	819.8044330733128	330.83182739334393	49.28082131549354	1411.073277958828	56.09049066683149	1174.6472646531092	58.40000133207468	32.69895710476216	59.18225508076239	340.8916992600689	14.268426014098162	822.1722129560519	4425.205249256687	1134.50526917234	2022-08-19 12:19:00
50	12868.771128041153	25254.38332985292	17327.341883055924	195.57153824085003	45.78087912533874	822.4798092951851	331.71865438300915	49.40022044820353	1409.156043772813	56.070401593552816	1176.5566498479493	57.89911433905354	32.71003505444343	58.859800872660685	339.59098885893945	14.277908151673012	821.7585255154952	4447.331810845688	1133.5619733861395	2022-08-19 12:29:00
51	12696.325129757795	24666.016484298452	16879.30291590467	190.38682180879414	44.82115142565493	804.6335496843394	325.8030210757813	48.60376128024353	1421.9450708781196	56.204406977222455	1163.8199799150807	61.240311453714185	32.63613891813493	61.01075125614227	348.267456604789	14.214656976962276	824.5180527182738	4299.735237629371	1139.8542852310047	2022-08-19 12:49:00
52	12740.443319336126	24816.542911656434	16993.92817997592	191.7132677961547	45.06668596411754	809.1992959041017	327.31646316386787	48.8075255711708	1418.67315544969	56.17012334652005	1167.0785004043273	60.38550722983791	32.65504433654544	60.46045703223058	346.04768895177176	14.23083901275736	823.81206159357	4337.4960071635505	1138.2444745678335	2022-08-19 12:59:00
53	12784.561508914456	24967.069339014444	17108.55344404714	193.03971378351503	45.31222050258009	813.7650421238641	328.82990525195464	49.011289862098124	1415.4012400212596	56.135839715817646	1170.337020893574	59.53070300596187	32.67394975495594	59.91016280831889	343.8279212987545	14.247021048552446	823.1060704688662	4375.25677669773	1136.6346639046624	2022-08-19 13:09:00
54	12828.679698492779	25117.595766372426	17223.178708118357	194.36615977087536	45.5577550410427	818.3307883436264	330.3433473400414	49.21505415302539	1412.12932459283	56.10155608511525	1173.5955413828206	58.675898782085596	32.69285517336645	59.359868584407195	341.6081536457373	14.263203084347529	822.4000793441622	4413.017546231909	1135.0248532414912	2022-08-19 13:38:00
55	12828.679698492779	25117.595766372426	17223.178708118357	194.36615977087536	45.5577550410427	818.3307883436264	330.3433473400414	49.21505415302539	1412.12932459283	56.10155608511525	1173.5955413828206	58.675898782085596	32.69285517336645	59.359868584407195	341.6081536457373	14.263203084347529	822.4000793441622	4413.017546231909	1135.0248532414912	2022-08-19 13:41:00
56	12706.366862582523	24700.27777609299	16905.392750681844	190.68873393027548	44.87703749573279	805.6727583219235	326.147495344547	48.6501400321431	1421.2003508233893	56.19660368649214	1164.5616511502258	61.04574962523361	32.64044197686042	60.88549889142996	347.76221570715416	14.218340167083346	824.357362211282	4308.329959274626	1139.487876529005	2022-08-19 13:44:00
57	12483.712200175512	23940.604471565777	16326.90460964464	183.99445689081244	43.63787944565945	782.6304555231563	318.5094906934894	47.62178710468504	1437.7129782023521	56.369625523813404	1148.1166250416318	65.35975588229803	32.54503054692445	63.66271109847332	358.9648879411784	14.136673041767244	827.9203419490203	4117.759777832005	1147.6122318838684	2022-08-19 13:47:00
58	12261.510548271872	23182.476789224806	15749.593453634938	177.3137999470555	42.4012425716798	759.6350343170625	310.88702623500785	46.59552645174881	1454.1920091878683	56.542295332981425	1131.7050577857508	69.66498491401717	32.44981323993849	66.43427282289804	370.14476735275275	14.055172075403975	831.4760724909545	3927.577328192936	1155.7200575228521	2022-08-19 13:50:00
59	12158.67716400657	22831.62055295281	15482.417852382729	174.22203822180995	41.828935598400676	748.9929127802961	307.3594025202772	46.120580135303214	1461.818390500228	56.62220572376867	1124.1098982198273	71.65741506733093	32.40574733028342	67.71693237732109	375.3187380488339	14.01745399311149	833.1216399384961	3839.5622087880984	1159.4723030275404	2022-08-19 13:53:00
60	12217.568529444849	23032.551437161426	15635.42590596329	175.99265066358043	42.15668849058693	755.0875198277836	309.3796275551449	46.39257582313547	1457.4508593521805	56.576442063846464	1128.4595490725587	70.51637577248152	32.43098331378633	66.98236963690272	372.3556711303736	14.039054656979433	832.1792444839568	3889.9673432490163	1157.3234399631815	2022-08-19 13:56:00
61	12149.163943435778	22799.162487042195	15457.701166804356	173.9360162119856	41.775990900432134	748.0083993341641	307.0330584761832	46.07664237034572	1462.5239147626044	56.62959831498687	1123.4072623128486	71.84173679957553	32.401670748332954	67.83559251231168	375.7973873202768	14.013964655102056	833.273873050383	3831.4198409136443	1159.8194270610134	2022-08-19 13:59:00
62	12149.163943435778	22799.162487042195	15457.701166804356	173.9360162119856	41.775990900432134	748.0083993341641	307.0330584761832	46.07664237034572	1462.5239147626044	56.62959831498687	1123.4072623128486	71.84173679957553	32.401670748332954	67.83559251231168	375.7973873202768	14.013964655102056	833.273873050383	3831.4198409136443	1159.8194270610134	2022-08-19 14:02:00
63	12149.163943435778	22799.162487042195	15457.701166804356	173.9360162119856	41.775990900432134	748.0083993341641	307.0330584761832	46.07664237034572	1462.5239147626044	56.62959831498687	1123.4072623128486	71.84173679957553	32.401670748332954	67.83559251231168	375.7973873202768	14.013964655102056	833.273873050383	3831.4198409136443	1159.8194270610134	2022-08-19 14:05:00
64	12149.163943435778	22799.162487042195	15457.701166804356	173.9360162119856	41.775990900432134	748.0083993341641	307.0330584761832	46.07664237034572	1462.5239147626044	56.62959831498687	1123.4072623128486	71.84173679957553	32.401670748332954	67.83559251231168	375.7973873202768	14.013964655102056	833.273873050383	3831.4198409136443	1159.8194270610134	2022-08-19 14:08:00
65	12458.419113737276	23854.307232835155	16261.189612273505	183.2340015472314	43.49711378042559	780.0128999322487	317.64182994133466	47.504968443885275	1439.5887768364491	56.389280429036404	1146.2485057651384	65.84981763072665	32.5341920155482	63.97819637801206	360.2374871946199	14.127395833567553	828.3250887147519	4096.111418800712	1148.5351410204844	2022-08-19 14:11:00
66	12554.608343953121	24182.49434370923	16511.102766455064	186.1260018687899	44.03244350432976	789.967424776477	320.9415308316186	47.94922806734462	1432.4551426279722	56.31453311783014	1153.3529354912653	63.98612011580644	32.57541078860294	62.778410568662025	355.3978112278014	14.162676917885188	826.7858428056713	4178.439805086877	1145.0253313486983	2022-08-19 14:14:00
67	12451.170945683334	23829.577277855627	16242.357851832814	183.01608001593672	43.45677496292575	779.2627944494807	317.3931868601203	47.4714920515367	1440.1263191315938	56.39491287948837	1145.7131641217247	65.99025323624664	32.531086048347845	64.06860409990963	360.6021723538147	14.124737290322267	828.4410758476182	4089.907709943982	1148.7996164745591	2022-08-19 14:17:00
68	12375.669195121445	23571.973580152262	16046.1936805757	180.746064064949	43.03657894730236	771.4491956706515	314.803154764136	47.122779631238984	1445.7257180393462	56.45358423836299	1140.136688669506	67.45312412707881	32.49873222334412	65.01035120301015	364.40097609543045	14.097044131517213	829.6492751483094	4025.2857426863993	1151.5545691211728	2022-08-19 14:20:00
69	12300.167444559556	23314.369882448926	15850.029509318585	178.47604811396127	42.61638293167897	763.6355968918233	312.21312266815175	46.77406721094127	1451.3251169470986	56.51225559723762	1134.5602132172871	68.91599501791097	32.466378398340396	65.95209830611066	368.19977983704575	14.069350972712163	830.8574744490006	3960.6637754288167	1154.309521767786	2022-08-19 14:23:00
70	12256.451930984222	23165.21734147868	15736.450454160717	177.16170887833914	42.37308943863303	759.1115231988806	310.71349408457695	46.572162719588846	1454.5671689146875	56.54622631402603	1131.3314339304516	69.76299726370303	32.44764553366325	66.4973698788059	370.3992872034414	14.053316633764036	831.5570218441009	3923.247656386673	1155.9046393501753	2022-08-19 14:26:00
71	12207.843903972469	22999.372080897214	15610.15996070538	175.70027260909296	42.102567243774615	754.0811283050698	309.0460314211821	46.34766166340114	1458.1720619315001	56.58399893486952	1127.7412990343128	70.70479354322083	32.42681614112584	67.10366666378206	372.8449570522939	14.035487778125342	832.334860553886	3881.644033866236	1157.6782778640654	2022-08-19 14:36:00
72	12722.58463860322	24755.611050359672	16947.528814667894	191.1763333565475	44.9672955998887	807.3511193396162	326.70383423876433	48.72504346002302	1419.997599938004	56.18400107860587	1165.7594780773625	60.73152495788281	32.64739157847122	60.683211613683966	346.94623266345525	14.224288657594672	824.0978410014935	4322.210757841553	1138.8961127005127	2022-08-19 15:21:00
73	12962.272495936995	25573.39974908877	17570.271592740726	198.3827259945533	46.30124987108678	832.1561700228867	334.926150130676	49.83206590950027	1402.2217481654516	55.99774298272248	1183.4625570479775	56.0874950278469	32.75010203132804	57.693541260181064	334.88655030532254	14.312203359537191	820.2622915015193	4527.3596550974835	1130.150240028573	2022-08-19 15:31:00
74	12791.155328463523	24989.566728613834	17125.68511500358	193.23796184323442	45.34891762127785	814.4474297505476	329.0561013883371	49.04174408013745	1414.9122258499829	56.130715750475936	1170.8240330830677	59.40294561482915	32.6767753223396	59.82791689464807	343.4961591053202	14.249439584421419	823.0005543966058	4380.900428504887	1136.3940647068584	2022-08-19 15:41:00
75	12828.196487289184	25115.947102707112	17221.923257422313	194.3516316687892	45.555065786542684	818.2807813114414	330.32677113462705	49.21282239353553	1412.1651607458398	56.101931581812046	1173.5598519399264	58.68526115578675	32.69264810888643	59.36589576586698	341.6324659896836	14.263025848131177	822.4078118196867	4412.603965641458	1135.0424849384294	2022-08-19 15:51:00
76	13304.959841387295	26742.611412224767	18460.62153324249	208.68587439289672	48.20843554679823	867.6205321602356	346.68178780792937	51.414801842747636	1376.807196402944	55.73144541906233	1208.7730638305093	49.447816628537566	32.89694957225493	53.41913950862852	317.64453988287823	14.437897068721563	814.778516515542	4820.665840086207	1117.6460609561232	2022-08-19 16:01:00
77	13678.572703867758	28017.3375499401	19431.320318291226	219.91882132476462	50.28773351050904	906.285344357394	359.4983026316979	53.14037038334902	1349.0991308478197	55.44111606680713	1236.3676949582705	42.20894631234319	33.05704923990335	48.75899814364584	298.8465394478676	14.574933895752485	808.7998630960017	5140.441182863644	1104.0134532796205	2022-08-19 16:11:00
78	13414.965891955966	27117.93999977855	18746.432730764092	211.99328763348558	48.82066114156146	879.0049455809894	350.45546457177807	51.922875839121446	1368.6488721943488	55.64596124918201	1216.897988564392	47.31641374059518	32.94408909528535	52.04701397941119	312.1096828313448	14.478246001100521	813.0181701344351	4914.820046380504	1113.6320949500077	2022-08-19 16:21:00
79	13515.685227205526	27461.583332514827	19008.1157352211	215.02148891210345	49.38120262640308	889.4282863519475	353.9105673878212	52.38805820779862	1361.1792740514056	55.567693656443254	1224.3370068176528	45.364943972224864	32.98724909784032	50.790723343875015	307.04207864002956	14.515188674946463	811.406432267313	5001.025750702123	1109.9569881194252	2022-08-19 16:31:00
80	14172.85246409622	29703.765917324898	20715.528681843018	234.77970774950109	53.038588746389166	957.4378501228766	376.4542067512682	55.42325111407018	1312.4421059583256	55.057018148798505	1272.8746491537686	32.63211573842091	33.26885679067272	42.59375655848817	273.9772908730074	14.756229929185642	800.8902655540967	5563.495353712155	1085.9778802833002	2022-08-19 16:38:00
81	14695.5661835863	31487.20783726481	22073.61247229029	250.49548218137988	55.94768980175303	1011.5329571884658	394.3855169581864	57.83745694227554	1273.6763474401714	54.6508245970377	1311.4817040045718	22.504367987011165	33.49284879193849	36.0738530143027	247.67741280905466	14.947955206224785	792.5256601555513	6010.886157429864	1066.904792120265	2022-08-19 16:48:00
82	14346.853798441145	30297.439399052033	21167.608630922157	240.01118651014735	54.00697248399479	975.445069868565	382.4231947196731	56.22689375788832	1299.5377312355195	54.92180413513605	1285.7261944809525	29.260783483409114	33.343419415776296	40.42340618468279	265.2225677700808	14.820051582967762	798.105849445724	5712.423139453975	1079.628816413915	2022-08-19 16:58:00
83	11339.344805650173	23017.176874438097	16800.347897476313	189.48675272125934	41.97741102225541	754.540758942233	305.04938471891523	47.66955500539768	1152.272398614141	49.370229856788924	1096.035304966441	31.868463280846754	36.15702070352195	37.439344014094445	289.00588559857306	13.122697913563519	714.7624556785431	3894.9233908833558	982.7880982581073	2022-08-20 15:30:00
84	10899.527779030439	21438.74750663314	15439.125576066523	173.43856092775673	39.56120081854857	706.364540444858	289.2220704017527	45.31996918691186	1197.9009569373002	50.405185323814905	1072.5586442191584	41.46324782603597	35.30376568889986	43.68111736960532	311.12690064034723	13.214409729692262	732.5781257551494	3580.7668332198227	988.5104902293166	2022-08-20 15:44:00
85	10623.466201409574	20448.00891520499	14584.722133732226	163.36553310860631	38.0446092353954	676.1255954353637	279.287681564017	43.845195977716344	1226.5408026751238	51.054799644548254	1057.8229618537544	47.48564168112307	34.76819996226156	47.59891430647565	325.01167985851725	13.271974824071535	743.7605531966706	3383.579026292282	992.1022851342985	2022-08-20 15:54:00
86	10460.647428691991	19863.67971253043	14080.802243519895	157.42454689386932	37.15013640650375	658.2909226165266	273.42846344246846	42.975387270443946	1243.4323403314702	51.43793665098394	1049.1319816073606	51.03759840308976	34.452327847524145	49.909597649356556	333.2008046590063	13.305926227591648	750.3558538818402	3267.2793333197696	994.220695248891	2022-08-20 16:04:00
87	10737.454349910367	21097.066971953638	15230.158006733109	171.8229524955898	38.91565241243785	697.2828034250924	286.5354049480811	44.91697754091831	1181.959897976797	51.01856226774579	1072.460173530114	44.28716593070203	34.855512303385765	45.35797144801393	316.10161536959504	13.192322635177652	742.5037047045873	3511.9626694162725	990.3401505752464	2022-08-20 20:02:00
88	11097.090642769414	22390.227614389034	16348.380512369971	185.01183288278207	40.89465842291804	736.8479493719578	299.5254367361299	46.8470483246669	1143.6162132417503	50.18068047016426	1091.9020410980306	36.483072477519954	35.552162829252325	40.2459168787841	297.99420766093726	13.119925539302782	728.1742589560431	3770.052980097891	985.2371429689703	2022-08-20 20:14:00
89	10959.362208323066	21894.991192741058	15920.139430693613	179.96094151309467	40.13676661668097	721.6958478791348	294.5506975980045	46.1078970412882	1158.3005367494789	50.501560621926984	1084.456468901868	39.47177410447466	35.2853694377371	42.20365942758815	304.92872724395556	13.1476511578549	733.6619479591225	3671.213193508607	987.1914208395178	2022-08-20 20:23:00
90	11021.4904452353	22118.38853153604	16113.315687179012	182.23935974165693	40.478645778242765	728.5308442620426	296.79476414092596	46.4413224972032	1151.6765514159388	50.35681405474726	1087.8151092233807	38.12359379961731	35.405717883584956	41.32053682930848	301.80061882351083	13.135144344683978	731.1864936794418	3715.7990606337116	986.3098611309377	2022-08-20 20:33:00
91	10885.429064266318	21629.146410209156	15690.257999819354	177.24960393962124	39.729927431183796	713.5621425412746	291.8802388301963	45.71111783927773	1166.1831370973077	50.67381029992987	1080.4596576117615	41.076120431480604	35.14215373701725	43.25458302567165	308.6512035601686	13.16253437466279	736.6077601527647	3618.1556225733148	988.240484585221	2022-08-20 20:43:00
92	10580.968175523682	20534.382488156378	14743.593203639699	166.08416173054252	38.05454054520561	680.0670817328919	280.8831378659322	44.07715853699278	1198.644133286798	51.38314426265353	1064.00056158592	47.68290977884408	34.552383342705326	47.58234612509443	323.9805725734459	13.223824307270032	748.7387821725615	3399.661530274381	992.5605887068489	2022-08-20 20:53:00
93	10252.734833128336	19354.138868842216	13723.012361675705	154.04691638601548	36.24833863972947	643.956710353913	269.02737793214783	42.3156189010092	1233.6396997806123	52.14786336473868	1046.2563313707396	54.805560438318935	33.91656339036176	52.24802306338756	340.5068661437599	13.289899787499825	761.8170002670875	3164.107313425404	997.2180086506513	2022-08-20 21:03:00
94	11734.211660500187	24276.965924543998	17877.684687647154	201.24467359604296	44.196226210831895	791.1627640863662	317.23071511250305	49.1441878684989	1077.0727211282883	47.20424096812013	1092.1263313996792	22.55268416065269	36.78226391459286	32.534199367084284	265.29829533578095	13.088891937836234	701.9678392789751	4208.57396359781	962.8500829233192	2022-08-31 12:04:00
95	11498.311926709408	23388.370310820494	17122.95637170633	192.27242581639348	42.89210111651093	764.230168359537	308.4175912822034	47.81448686992687	1099.761896959183	47.633024632936426	1075.2916897856712	28.051280437234254	36.305839154500546	35.99978797211577	277.5708642541481	13.157524429607223	713.5291381252978	4040.4876512586634	963.8852575798427	2022-08-31 12:11:00
96	11059.517776557106	21735.50470182969	15719.09565229222	175.58325971958516	40.466314307601834	714.1331832402948	292.02440965727965	45.34112664077722	1141.9657496994469	48.43059977547186	1043.9777830616872	38.2791507338286	35.41964740533295	42.44608607633893	300.39891650407753	13.285186870829794	735.0341657928084	3727.83239985213	965.8107730366397	2022-08-31 12:21:00
97	10728.242183100338	20487.6438647318	14659.225567895832	162.9834714108763	38.63492260732036	676.3115566985289	279.64808018808253	43.47381852497958	1173.8283129488427	49.032743579298995	1020.3367818545439	46.00086671643021	34.75060088882837	47.3128356201388	317.6333681346032	13.381567943739421	751.269776045101	3491.787653309533	967.2644758160392	2022-08-31 12:36:00
98	10490.685392220526	19592.80638868254	13899.195728777646	153.9481988598593	37.32163680010754	649.1897753038811	270.773049338708	42.13477715780866	1196.6768669148914	49.46453919754154	1003.3838867699637	51.538087402600695	34.27082952459449	50.802767949825466	329.99214464210127	13.45068253845813	762.9122862260188	3322.5206333411043	968.3069219665801	2022-08-31 12:46:00
99	10273.733155472473	18775.58288925796	13205.087288512645	145.6966031790471	36.1222592015591	624.4204091394022	262.6677967511109	40.91187791493715	1217.5436452167623	49.85888290309836	987.9014057416039	56.59503571707796	33.83267126267863	53.99000003113406	341.2789792421172	13.513802459638347	773.5449800579117	3167.935035287599	969.2589512611823	2022-08-31 12:56:00
100	9918.117838216	17436.03830389926	12067.345650559902	132.1710739663115	34.15631014470094	583.8199242637747	249.38214450992496	38.90737356529323	1251.7472381235157	50.50526785889181	962.5234355240786	64.88408728970967	33.114468068946636	59.21432297315016	359.7796931654643	13.617264913550605	790.9734649954084	2914.547435698485	970.819461559265	2022-08-31 13:06:00
101	9610.448517060504	16277.098423540883	11083.000543887232	120.46913035135185	32.455421059224335	548.6934181373272	237.88773634525705	37.17312742183091	1281.3393161360336	51.06450367046588	940.5670616272282	72.05556373242757	32.493096945869084	63.73427420997484	375.7860399606534	13.706777995286924	806.0521465630559	2695.322933907468	972.1695753501201	2022-08-31 13:16:00
102	9407.526935828668	15512.72610266169	10433.7812301979	112.75117884122005	31.333609169014977	525.5259273405245	230.3066636814683	36.02931507045665	1300.8566058017168	51.43334452447071	926.0858579357673	76.7854709394826	32.08327509443083	66.71538278662001	386.34293653138184	13.765815848065518	815.9972067175972	2550.7346389773084	973.0600353552136	2022-08-31 13:26:00
103	9118.49271570731	14423.981592065422	9509.05653171675	101.75800560590551	29.735740559667335	492.526984625938	219.50845576410416	34.400109793532835	1328.6563329828214	51.95870820407059	905.4593509374895	83.52258107108423	31.499539552355515	70.9615668904355	401.37980125862987	13.849907247471702	830.1625936043861	2344.7882590500303	974.3283746395769	2022-08-31 13:36:00
104	8946.606998807147	13776.516282779921	8959.132139833382	95.22047706770559	28.785504316655448	472.90284834524846	213.0868711215178	33.43123795239231	1345.1885485597422	52.27113665168976	893.1929765924147	87.52907208214674	31.152397950618536	73.48672947660941	410.3220720820941	13.89991554913924	838.5866054019566	2222.3140373404603	975.0826431378671	2022-08-31 13:46:00
105	8758.99282199621	13069.804444205336	8358.886732872808	88.08472979799649	27.748316388980612	451.4829989224754	206.07767723229972	32.37370916996039	1363.2335500424788	52.61215396871577	879.8041635676386	91.90217839078491	30.77349104071783	76.24295790828273	420.08260838272827	13.95449987714665	847.7814592115069	2088.632771084078	975.9059312269136	2022-08-31 13:56:00
106	10616.839049950184	20068.0065303375	14302.806771986885	158.7463470276034	38.019052384864125	663.5926972932166	275.4861017417377	42.84587013769905	1184.5432265926129	49.23523572685906	1012.3866591853771	48.59756677749215	34.52561033825968	48.94945225639333	323.42906195475734	13.413979487815055	756.7295741299431	3412.409260068758	967.7533347826908	2022-08-31 14:06:00
107	11614.509659469666	23826.06811571482	17494.714820743277	196.691908759444	43.53447733610537	777.4964256397661	312.7586941361999	48.469461077825514	1088.5858318259898	47.42181757095443	1083.5839720869058	25.342822863181027	36.54051291213469	34.292734165342154	271.52573372117786	13.123717948313994	707.8343597034709	4123.282354279239	963.3753589624682	2022-08-31 14:16:00
108	9929.555304466288	18466.542605713068	12941.629395554919	144.33972153960485	34.86288618599178	611.0996697079854	260.3644484692559	41.04152846312181	1251.2909023074335	51.22365378727086	1026.5841145083707	56.84454142074105	33.39963335507112	52.68752874579707	351.4366495817849	13.30565352029602	740.8290111487106	2993.8845521674375	1008.4922898759415	2022-09-07 21:13:00
109	9285.245554586996	16210.621114434209	11014.09709380599	121.67736686846956	31.44279149544144	541.9252659175445	237.93659875521507	37.708269158262596	1308.0651635918666	52.38486087385023	991.2862301866378	69.85683611820559	32.203548055822864	60.683991927962666	382.59704145631804	13.444600468614894	760.7040902937788	2562.416447307798	1012.5460669350526	2022-09-07 21:23:00
110	9201.825478946288	15918.542434145347	10764.535620551964	118.74322635419526	30.999984976003304	532.9691171122831	235.032820068094	37.276705390379874	1315.415841075297	52.535204684439975	986.7161423047958	71.54156401208752	32.048688493081926	61.719310055058145	386.63143989224864	13.462590208706485	763.2773566551173	2506.5534063547675	1013.0709175817564	2022-09-07 21:33:00
111	9788.529795846262	17972.770044031262	12519.734145193419	139.37942085406803	34.114301218351784	595.9588845811704	255.45547586133148	40.31194988865778	1263.7175636697111	51.47781697512998	1018.8581688888673	59.69265209789205	33.13783607866637	54.43778207913169	358.25698733661284	13.336066010657282	745.1792373338983	2899.44548935246	1009.3795742476284	2022-09-07 21:43:00
112	9788.631086484507	17973.12469290587	12520.037168664858	139.3829835572078	34.114838884550636	595.969759349885	255.45900169841912	40.31247390364044	1263.708638302428	51.47763442410239	1018.8637179981772	59.69060646124717	33.13802411282755	54.436524971258336	358.25208867415813	13.336044167087351	745.1761128127309	2899.5133195843227	1009.3789369615006	2022-09-07 21:53:00
113	10957.825351507609	21614.43252880381	14386.833623339771	164.37476759979518	37.75103698614075	715.8715801960393	296.76250053336673	45.890670904790326	1545.0153890723832	60.49987320694265	1209.7951630026887	82.60403831982308	32.06838915037625	65.36472187022116	419.8370098890041	14.004731942623696	826.3881707414066	3348.2480618536974	1250.818116840729	2022-09-08 00:55:00
114	10953.125878101293	21595.019301251305	14365.113278878998	164.13031250552535	37.71439752776959	715.3111982232226	296.593658401183	45.86379119238457	1547.0752932882533	60.55589241953186	1210.057998499485	82.9288040770598	32.045846453035	65.54408570855435	420.58346450970157	14.009644553159031	827.0252112268872	3343.518488056492	1251.9274665452922	2022-09-08 01:03:00
115	11150.252851331052	22409.33836578847	15276.2080741612	174.38437474987109	39.25129856008121	738.8173216977052	303.67601329361264	46.99130397726684	1460.6692966776973	58.20607641555364	1199.0329406980832	69.30598185899885	32.99143616301059	58.020380922825325	389.2722244388883	13.803577200126252	800.3035230992546	3541.908070612084	1205.3940083029238	2022-09-08 01:13:00
116	11066.164149688446	22061.973255180594	14887.561218008632	170.0102864829928	38.59570074795616	728.7902849546604	300.6548842328907	46.51033942628332	1497.5276116514106	59.208440392619536	1203.7359135123313	75.11708631749252	32.58807476758258	61.22977716428659	402.6286996144386	13.891479610859555	811.7022273127686	3457.2807761166005	1225.2438442864577	2022-09-08 01:23:00
117	10617.85608703592	20210.04098927915	12815.540652412543	146.69039928661664	35.100465605877275	675.3324323703064	284.54812446875576	43.946138982656706	1694.03296202216	64.55241459905943	1228.8092062362941	106.0982399180225	30.437605534489677	78.3402591099939	473.83702359673725	14.360119971437637	872.4729480265764	3006.101275164805	1331.0706835635146	2022-09-08 01:33:00
118	10578.917593097873	20049.188532415414	12635.572084023195	144.66491421980913	34.796881522230365	670.6892674526807	283.1491468020894	43.723421365580336	1711.1007398107922	65.01657378908465	1230.9869860668916	108.78915619226973	30.250823185090695	79.82641662761239	480.0219333110922	14.400824458730426	877.7512834777049	2966.9133779879485	1340.26243825847	2022-09-08 01:43:00
119	10742.517587221091	20725.00976575537	13391.709616658758	153.17498514226395	36.07238936235274	690.1975143418713	289.0269483012762	44.65916892948981	1639.3905100736265	63.066410003059104	1221.837049039171	97.48327755830519	31.035588803211752	73.58232918202737	454.0360491489828	14.229804647525508	855.5743690300415	3131.5612392543662	1301.6433017179243	2022-09-08 01:53:00
120	10904.320524414046	21393.40747052185	14139.541389868493	161.59157756546688	37.33388644278054	709.4914737522795	294.84018534876225	45.584637815495185	1568.4679781967861	61.137667705253136	1212.7876190917546	86.30158785026788	31.811734197962778	67.40682963998961	428.3356057869951	14.060663395904808	833.6410559224246	3294.4005333400382	1263.448375381865	2022-09-08 02:03:00
121	10928.869000216158	21494.815672167053	14253.001197874299	162.86852914015208	37.52527870728798	712.418721575652	295.72216012294064	45.725048434411306	1557.7077281802685	60.845042092593644	1211.4146544475955	84.60512025835305	31.92948970211191	66.46989299530514	424.4363767438108	14.03500156309396	830.313369692351	3319.106243507267	1257.6535039092532	2022-09-08 02:13:00
122	10809.212134048112	21000.520722435103	13699.96299006688	156.64427208619531	36.592373594792264	698.1504100166981	291.4231421974214	45.04064363585455	1610.1565158989124	62.27138986479753	1218.10690890787	92.87422817529819	31.35551294224679	71.03681208244893	443.44242549160026	14.160085275786631	846.5335419381131	3198.682968396555	1285.8995003551772	2022-09-08 02:23:00
123	10669.787641647143	20424.56695839492	13055.56142857518	149.39175154046802	35.505350125655866	681.5249361911328	286.4139153031921	44.24317338035284	1671.2699800811333	63.933374007416546	1225.9047412514944	102.50941427744579	30.686713725311293	76.3581981086138	465.58832304073894	14.305833143905726	865.4333289243914	3058.3654542975855	1318.8118090504568	2022-09-08 02:37:00
124	10674.493896400361	20444.008199262782	13077.313115524346	149.63655938379134	35.5420424548183	682.0861267959444	286.58300107481625	44.27009188022238	1669.2071034205092	63.87727395902277	1225.6415264826974	102.18417988275314	30.709288951797333	76.17857544800324	464.84079128494704	14.3009134444663	864.7953691885709	3063.1018528766035	1317.70085855267	2022-09-08 02:47:00
125	10687.622584011662	20498.241977822225	13137.992173065606	150.3194815519107	35.644400306775935	683.6516383390526	287.05468703139366	44.34518441011788	1663.452450372999	63.72077584131307	1224.9072558884725	101.27689776729767	30.772265376115797	75.67749551869099	462.75545774140846	14.287189326145356	863.0157005307183	3076.3146304688053	1314.6017228700784	2022-09-08 02:57:00
126	10684.13697170164	20483.843133721224	13121.882134028318	150.13816853826756	35.61722472004752	683.2360014934138	286.9294563590379	44.32524765373036	1664.980286977554	63.76232544487851	1225.102201697063	101.5177774198512	30.75554539569241	75.81053016934516	463.30910518013707	14.290833022848332	863.4881952053752	3072.8066926163337	1315.4245305874601	2022-09-08 03:07:00
127	10633.36502741146	20274.10744153401	12887.220923381989	147.49713637261266	35.221381105581344	677.1817737438023	285.1053278689068	44.034845912342135	1687.2349808653125	64.36754311393446	1227.9418111696662	105.0264660553953	30.511999688630326	77.74833256126624	471.3736156349237	14.343907647780611	870.3706224994548	3021.7095511737716	1327.4096694591317	2022-09-08 03:17:00
128	10621.707892078908	20225.952552410236	12833.34318582341	146.89076074916397	35.13049621533594	675.7917353436978	284.68651167089206	43.96817026208886	1692.3446134007827	64.50649986204542	1228.5937797396414	105.83205384282678	30.456082088731876	78.19324805635267	473.22521086288907	14.35609347391372	871.95081383357	3009.977751235245	1330.16143301201	2022-09-08 03:27:00
129	10564.025755290842	19987.67129185937	12566.743979498104	143.89027729770714	34.68077726453467	668.913511590767	282.61411459101305	43.638244095099694	1717.6282284948466	65.19408921599086	1231.819867381415	109.81828404637076	30.179389183126176	80.39479034908413	482.38732197927857	14.41639169211513	879.7699572239048	2951.9261571240677	1343.7777801794246	2022-09-08 03:37:00
130	10573.899396386942	20028.458679040414	12612.378642607626	144.40387992001138	34.75775713666803	670.0908797760794	282.9688536162074	43.69471864237646	1713.3003489301918	65.07639228449023	1231.267647347742	109.13594790995421	30.226751617944174	80.01794511298999	480.8190132812465	14.406070247758059	878.431528729157	2961.863039445474	1341.4470252445844	2022-09-08 03:46:00
131	10600.041488712117	20136.450009797933	12733.203935387297	145.7637275223351	34.96157403713107	673.2081561183722	283.9080836588753	43.84424431528301	1701.8415743960268	64.7647702577492	1229.8055537833127	107.32935051580193	30.352151471119555	79.02018523308425	476.66665749078356	14.378742522485737	874.8878186692305	2988.172573339023	1335.2759673642204	2022-09-08 03:56:00
132	10458.10111660878	19550.103305754878	12077.174310699425	138.3803370776552	33.85493550442223	656.2826798225115	278.8084665322647	43.03238391071558	1764.0578155827043	66.45674448387558	1237.7440960393633	117.13840111424793	29.671283941466015	84.43759432421541	499.21217216009427	14.527120374022736	894.1286475315737	2845.323065187007	1368.782170345782	2022-09-08 04:06:00
133	10343.903234700594	19078.359074897075	11549.366806053513	132.44004301199152	32.96459137892333	642.6653170198597	274.705578356252	42.37920302050894	1814.1137852728116	67.81801943337484	1244.1310365387133	125.03025587884758	29.123493143158925	88.79616147794184	517.351127156568	14.646497518921837	909.6088232537977	2730.393739436684	1395.739528246001	2022-09-08 04:16:00
134	10288.47250508554	18849.378235049575	11293.1733058768	129.55667224638955	32.53242553083379	636.0555590894041	272.7140695705792	42.06215429149772	1838.4105487079032	68.47877130019236	1247.2312058761056	128.86089844689013	28.857599913624355	90.91177477453095	526.1556294214834	14.704442220964903	917.1227755313189	2674.6079728878067	1408.8244120628888	2022-09-08 04:26:00
135	10245.146479698875	18670.4011631404	11092.926147493024	127.30295854178598	32.19463404521545	630.8892092707497	271.15745718598623	41.81434118534982	1857.4014982536337	68.99523125579515	1249.6543746914467	131.85502315538338	28.649771207544532	92.56539030571616	533.0374455421766	14.749733229204828	922.9958659522981	2631.0044418771868	1419.051879974083	2022-09-08 04:36:00
136	10220.08940287876	18566.891962842332	10977.115652857246	125.99955078806715	31.999276471360474	627.9013140477214	270.2572094537793	41.671021506649524	1868.3846816268488	69.29391955379981	1251.0557847356924	133.58663855652298	28.52957601753596	93.52173862121606	537.017459717471	14.775926729822533	926.3924959578571	2605.786873073899	1424.9668109385302	2022-09-08 04:46:00
137	10258.248041922545	18724.52288843834	11153.479835080667	127.9844697136898	32.296780414007856	632.4514862858755	271.628168584802	41.88927856539017	1851.6587349851488	68.83905648130388	1248.9216211852267	130.94961558975342	28.71261751528381	92.06534566551431	530.9564205390179	14.736037466500253	921.2198742958053	2644.189920342131	1415.9591474643903	2022-09-08 04:56:00
138	10634.022818061409	20276.824733125075	12890.261144756732	147.53135303082945	35.22650957233748	677.2602110473567	285.1289608946237	44.038608296329684	1686.946653723986	64.35970204088801	1227.9050217855545	104.9810082221311	30.51515501567522	77.72322680034506	471.26913353072723	14.343220024083745	870.2814552164941	3022.3715550097477	1327.2543925163573	2022-09-08 05:06:00
139	10805.970650226727	20987.130357687463	13684.981280611959	156.47565803848806	36.567101356550666	697.7638839228935	291.30668254491934	45.0221032281634	1611.5773444922543	62.31002937939735	1218.2882009244195	93.09823687942412	31.33996401103593	71.16052913111184	443.9572960669161	14.163473771942321	846.9729436005373	3195.4207226893886	1286.664679516478	2022-09-08 05:16:00
140	10737.770644386428	20705.400444995248	13369.769874779173	152.92806080461742	36.03537980844246	689.6314719450866	288.8564006930096	44.63201770483748	1641.4712214027895	63.12299506628062	1222.1025394399753	97.81132377773633	31.012818401856933	73.76350477630342	454.7900437153444	14.234766880389486	856.217844267901	3126.7838919844617	1302.7638569750588	2022-09-08 05:26:00
141	10601.472352909428	20142.360819341353	12739.81720043959	145.83815757268303	34.97272977409551	673.3787774694038	283.95949158079577	43.8524284701425	1701.214388552522	64.74771390297809	1229.72552739107	107.23046801251598	30.359015120670804	78.9655737325237	476.4393819857796	14.377246763722447	874.6938568475321	2989.612602301815	1334.938199993855	2022-09-08 05:36:00
142	10599.003942635407	20132.163972546114	12728.40853466223	145.70975691710714	34.95348480606219	673.0844354230762	283.8708068244973	43.83830983332332	1702.2963584436839	64.77713813585319	1229.8635823994882	107.40105204661972	30.34717451196633	79.05978504154712	476.83145916028707	14.379827124811712	875.0284639712186	2987.128381721468	1335.520888727564	2022-09-08 05:46:00
143	10545.26854974701	19910.186461541496	12480.050656585343	142.91457341494993	34.534536655797694	666.6768354914711	281.94020789891954	43.53095797025931	1725.8500106897918	65.41768105152028	1232.8689337365936	111.11453525058027	30.089413568629865	81.11069276875219	485.3666776515033	14.435999600831938	882.3126036637909	2933.048810626118	1348.2055742383336	2022-09-08 05:56:00
144	10561.591251751348	19977.614511640946	12555.492026162712	143.76364038739985	34.6617966504578	668.6232127044159	282.52664803191624	43.62431939559944	1718.6953361622327	65.22310926984301	1231.9560260298276	109.98652489319352	30.16771122014562	80.48770754672	482.77401347831346	14.418936608683946	880.099968095893	2949.4760604527837	1344.3524649470137	2022-09-08 06:06:00
145	10615.882715086087	20201.889114506033	12806.41998828834	146.58774931196672	35.085080205608904	675.0971204596435	284.4772253916051	43.93485183069414	1694.897943446138	64.57593781819861	1228.9195743886282	106.23461341781422	30.428139553355052	78.41557639275709	474.1504699093239	14.362182842528227	872.7404498754577	3004.1152636568913	1331.536514391837	2022-09-08 06:16:00
146	10637.786465594601	20292.372123156296	12907.656225818384	147.72712875567754	35.2558528615092	677.7090018048075	285.2641807840349	44.060135338732564	1685.2969468844385	64.31483816933388	1227.694525824917	104.72091443386807	30.533208691035085	77.57958043631209	470.67132355311287	14.339285682313026	869.7712712779057	3026.159308916598	1326.365952276772	2022-09-08 06:26:00
147	10662.233221193119	20393.360125070933	13020.64589649823	148.9987890945563	35.446452064147195	680.6241201482494	286.1425009666078	44.19996414569188	1674.5812835392571	64.02342509374336	1226.3272502607747	103.0314764037978	30.650476258012347	76.64652612579039	466.78825153634943	14.31373018306354	866.457373802928	3050.7626473566197	1320.595092702526	2022-09-08 06:36:00
148	10752.852359906845	20767.702058381692	13439.47556897944	153.71257470022533	36.15296444829457	691.4298695028715	289.3982548084166	44.718281024304204	1634.8605042655672	62.94321623684556	1221.25903850942	96.76907407485805	31.08516321987564	73.18788403106066	452.3944952645038	14.219001157690222	854.1734315121871	3141.9622067391356	1299.2036928438192	2022-09-08 06:46:00
149	10783.517610618766	20894.378270492074	13581.206301521539	155.30770592142085	36.39204616655499	695.086503386101	290.4999923578184	44.893677935558046	1621.4191090791865	62.57767672843488	1219.5439705202239	94.64989549733332	31.23226001262769	72.01748969203754	447.5236903658074	14.186945133388932	850.0165814756137	3172.8238701027294	1291.9649058827272	2022-09-08 06:56:00
150	10801.101643147742	20967.016797250646	13662.47737394119	156.2223842178737	36.52914012839696	697.1832861501912	291.13174942672595	44.9942538291629	1613.7115598270211	62.36806948710165	1218.5605182212444	93.43471857306918	31.31660808507486	71.34636352638347	444.7306790649841	14.168563605079942	847.6329653445137	3190.520529346828	1287.8140490516535	2022-09-08 07:06:00
151	10969.346859902025	21662.02715162016	14440.08451113035	164.97408824216814	37.84086446056014	717.2454459562355	297.17644394257377	45.95657080576784	1539.965205432034	60.362533174923726	1209.1507798727366	81.80782328151827	32.12365616737884	64.9249828206855	418.0069573629344	13.992687894572416	824.826364414087	3359.843366155943	1248.0983691523397	2022-09-08 07:16:00
152	11509.690852615291	23766.54146717486	17599.393840966135	199.51590695207437	42.93266405810169	779.3513959943466	314.4129721966508	48.883189253002826	1072.1112494921153	47.82662662909998	1069.5846940760034	28.444420628712123	36.39115149218238	35.61117173050059	281.71513278323664	12.999806617583337	697.03648111147	4057.028066643037	997.881603551023	2022-09-15 20:25:00
153	10931.877619885781	21678.2001133585	15799.465710409626	178.34081613953708	39.73727633245312	715.6811581516931	293.59509856272643	45.751425208428856	1126.379991515364	49.105790364216006	1037.2741927588613	41.30997489013589	35.29165119010842	44.00151694477961	311.8852969302343	13.131138241068841	721.0477064945526	3647.6087477636283	1004.6987969379151	2022-09-15 20:35:00
154	10769.522901736127	21091.415227353893	15293.7195492397	172.39101141730384	38.8394321084192	697.7910114158112	287.7456651907271	44.871458049549204	1141.6284936548873	49.465211464181095	1028.1955458233483	44.924955159946194	34.982712156633134	46.3590471211096	320.36254912723916	13.168039972471567	727.7944120192478	3532.5695718560564	1006.6143008554563	2022-09-15 20:40:00
155	10612.122797054035	20522.537380528054	14803.407351245318	166.6227781513369	37.96898758754685	680.4468220932049	282.0747402211491	44.018345035631256	1156.4116540111745	49.81366403398759	1019.393953887447	48.4296163079357	34.68320108135554	48.644632047588175	328.58109921578716	13.203815565887865	734.3352268963827	3421.041070949159	1008.4713489325072	2022-09-15 20:49:00
156	10200.849378318715	19036.106749624712	13522.26224448657	151.55086304588963	35.69458824936555	635.1278939240792	267.2570836233949	41.789231487642866	1195.0388259036108	50.72414169815991	996.3961241648904	57.58700521027231	33.90060348316906	54.616675893564775	350.05548894882804	13.297294224249137	751.4258336737244	3129.6263482776085	1013.3236615338689	2022-09-15 20:59:00
157	9798.742669513842	17582.806580853183	12269.672072322399	136.8148798717907	33.47088209496263	590.8190613506331	252.76969189006695	39.60980176643639	1232.8050520989955	51.61432608718869	973.9108839375281	66.54028870738716	33.13544889211126	60.455611225511234	371.05124453570534	13.38868937391072	768.1355147025824	2844.7068526508847	1018.0678228663124	2022-09-15 21:09:00
158	9550.06697449334	16684.039110355574	11495.030105853948	127.70167490060066	32.09567083546625	563.4170571202212	243.81022384481275	38.26197247435576	1256.1608985491876	52.16484468533908	960.0052896790762	72.07728659279405	32.66225273406915	64.0665962453013	384.03569368495073	13.445211067943498	778.4693177763293	2668.5034915817632	1021.001764506185	2022-09-15 21:19:00
159	9747.968006703195	17399.29602403767	12111.505490569543	134.95414350389456	33.19009113150088	585.2241135813292	250.9403455644317	39.33460165962234	1237.573854406225	51.72673110606185	971.0716363801971	67.67083425825649	33.03883158752948	61.19290300941077	373.7024124646041	13.400229986899715	770.2454730826234	2808.7296082979556	1018.6668757711745	2022-09-15 21:29:00
160	10126.81368279794	18768.525815411384	13291.6359391601	148.83768084925487	35.28516053236888	626.9697727948933	264.589671964319	41.387955926417504	1201.992325465655	50.888042023472465	992.256152454067	59.235479499282974	33.75972358465096	55.69173788317016	353.92121745775694	13.314121855632187	754.5024121784168	3077.1671065781884	1014.1971542566193	2022-09-15 21:39:00
161	10175.46357521358	18996.750456678506	13153.45296859488	147.0433856824202	35.13320622685245	631.1016018595883	265.4553768743517	41.44626494728169	1320.7995818120035	53.73387784648568	1058.1030319585925	62.78143013895237	33.869923862355556	59.14093694612893	366.9065512046259	13.829170245389502	777.3465445943434	3015.1969205183705	1057.2179949741637	2022-09-16 01:46:00
162	9983.154003668955	18290.74621011081	12530.493205232662	139.71598263466444	34.024057420453914	609.7366112893014	258.43538737069525	40.3762139073616	1345.4796807814364	54.329046703577234	1049.1399881603038	67.66533249094482	33.511801656067696	62.4249661401675	378.60369894570476	13.919620151053056	786.9170441745305	2873.5189257563907	1062.843740183333	2022-09-16 01:56:00
163	10555.66582423116	20392.543709219288	14385.064589251037	161.52989873446813	37.32602932609183	673.3408799143335	279.33412339711936	43.561790496392575	1272.0062271246243	52.557209747264665	1075.823259728751	53.12579707141731	34.577943058488934	52.64830490819077	343.78091142222456	13.650347853552752	758.4253570768292	3295.2989030258104	1046.0957145606294	2022-09-16 02:06:00
164	10488.451676309858	20145.78805644173	14167.333826568065	158.96889696853918	36.938370556217706	665.873598774896	276.88056578625833	43.18779679289224	1280.6321723103993	52.76522730602369	1072.690584912597	54.832770533442044	34.45277571110211	53.79610645677235	347.8691833278367	13.681961013989373	761.770343856721	3245.781005291239	1048.0619696337365	2022-09-16 02:16:00
165	9784.618358277527	17561.884887111722	11887.3649528081	132.1513529521958	32.87899962460534	587.679923431363	251.1881238280896	39.271519678645035	1370.9588045601695	54.94348431170289	1039.8867634202552	72.70735248866777	33.1420851475066	65.81531665827174	390.6795449754227	14.012998396619686	796.7973912399902	2727.2540679965387	1068.651620399274	2022-09-16 02:35:00
166	9617.649780686515	16948.912148023373	11346.493769176537	125.7894955860072	31.916005442601488	569.130237853502	245.0931715450863	38.34247127689258	1392.3867604681018	55.46022664905439	1032.1047967616746	76.94769384170513	32.83115337792611	68.66660314854755	400.8353375577308	14.091529548088555	805.1067680895367	2604.245249083622	1073.5360505808806	2022-09-16 02:48:00
167	9528.0018035537	16619.79773086976	11056.091777367197	122.37371728858784	31.398959171663137	559.1706286114659	241.82069865961512	37.84365101336013	1403.8917569707528	55.737673495106606	1027.9265401152916	79.22439781880666	32.6642093662361	70.19750237382277	406.28813756549334	14.133694121642865	809.5681993153612	2538.1999371803686	1076.1585756783877	2022-09-16 03:09:00
168	9480.177071980965	16444.22423595673	10901.170297255128	120.55149345921996	31.123129198593233	553.8574508488036	240.07492432836762	37.5775441142481	1410.0293563576242	55.88568376106599	1025.6975550456204	80.43895680895707	32.57514932492672	71.0141950294219	409.1970564840399	14.156187762621808	811.9482502393125	2502.9665787217527	1077.5576207304052	2022-09-16 03:19:00
169	9307.431596211463	15810.043427955068	10341.585665856313	113.96952400511123	30.126816655636787	534.6659699920192	233.76909453026724	36.61635183190893	1432.1986919984338	56.42030471911647	1017.6463423428822	84.82600852266205	32.25345971576204	73.96413236747821	419.70422643636766	14.237435990994733	820.5451208477393	2375.701812778745	1082.611045918295	2022-09-16 03:39:00
170	9238.932306794748	15558.569781445229	10119.691868356924	111.35955561919172	29.731745809784115	527.0559136609436	231.26862464283	36.23520732991963	1440.9895661528599	56.632299595223145	1014.4537704585896	86.56561949472689	32.12589915568157	75.13388000098689	423.8706665258064	14.269653598345208	823.9540641225867	2325.237127691922	1084.6148959927993	2022-09-16 03:49:00
171	14986.27398140698	38347.772722464084	28526.670769134624	321.9230265805081	61.82774129665643	1160.2349741493335	454.90183887556327	70.8701041088919	691.5810795003154	39.560107478156226	1299.7781778632666	-59.35245260844363	49.165613927211695	-18.071248989983815	91.65449034289259	13.16988216359678	525.1873064517617	7530.185246548157	1061.2011282239991	2022-09-28 09:33:00
172	14201.508278036068	34979.66671498696	25924.059978766396	292.12204146074123	57.384005804670664	1066.644497920278	422.6578682925817	65.8836004463742	797.4222703300738	41.761938317195586	1255.4185998044345	-38.87721060636045	46.56674763965279	-5.629791287839225	137.4590052641397	13.184818582115454	564.2623628288343	6769.1748847543495	1056.6442843204431	2022-09-28 09:43:00
173	13335.677753928729	31263.641693535872	23052.604390184337	259.24267064429364	52.481240796600616	963.3863015735415	387.0831562106889	60.382000336895146	914.1966570478398	44.19121413948531	1206.4767607881772	-16.286914626633006	43.69942335397556	8.096845588155247	187.99504040226157	13.20129790456642	607.3737990156601	5929.553584316833	1051.6167270146843	2022-09-28 09:57:00
174	13119.05166401955	30333.912435917504	22334.181813036557	251.01643081983798	51.25459564622696	937.5516622268524	378.18255665526135	59.00552989980923	943.4129737424864	44.79900574308587	1194.231778746239	-10.634945388166898	42.9820344063541	11.531175507530179	200.6388816467952	13.205420941451251	618.1600459675678	5719.484899679315	1050.3588595098818	2022-09-28 10:07:00
175	12428.322115325092	27369.396616091777	20043.4341810536	224.7864096631954	47.34333984374689	855.1758561357956	349.80228576264653	54.616544232393835	1036.5715275134953	46.73699770070888	1155.1876778110945	7.38680888417025	40.69458258447659	22.481810106863122	240.95477693097973	13.218567573086908	652.5528538344388	5049.664160195243	1046.3480487424715	2022-09-28 10:17:00
176	12221.47867336883	26481.6531323136	19357.4549497494	216.93165975582542	46.172088933625105	830.5078868879173	341.3036296299026	53.302234016679506	1064.4684604680551	47.31734195810449	1143.4956686292417	12.783540051710133	40.00959030487806	25.761048640110403	253.02763317680092	13.222504417171239	662.8520031486241	4849.081996727007	1045.1469854526001	2022-09-28 10:27:00
177	12584.50756480691	28039.722993022617	20561.41035454566	230.71745409586947	48.227739891064004	873.8023971967314	356.219537455667	55.608966954905384	1015.5068277025466	46.29878545748633	1164.0161989966946	3.311790236429033	41.21181352043871	20.005689329576853	231.8386818715985	13.215594900823113	644.7760674412957	5201.121779847243	1047.2549598246433	2022-09-28 10:37:00
178	13042.390839778513	30004.89476662426	22079.942506309453	248.1052841264202	50.820503758595464	928.4091589064201	375.0327638558599	58.518417021140465	953.752203518723	45.01409435645803	1189.8984576003645	-8.634795634333614	42.72816088609102	12.746534942976268	205.11335326646486	13.206880024270406	621.9771419699341	5645.144645842425	1049.9137184848805	2022-09-28 10:47:00
179	10822.692376653744	20478.25554637701	14718.495456983102	163.8136279215039	38.25146206917833	663.6898479625252	283.8311585351237	44.414163396762774	1253.12248385967	51.2419410991009	1064.4280314348184	49.27913078842994	35.37730510890535	47.93701844889131	334.6707624882756	13.249127468428675	732.5003748458585	3492.637823436926	1037.0247512861672	2022-09-28 12:34:00
180	10355.45963371238	18472.95714759236	13168.956565095781	146.07075771189398	35.60575684288219	607.968076822609	264.63378694498647	41.44530559128333	1316.1380688873378	52.552864165690366	1038.0172858541678	61.469652675316865	33.82999561403557	55.34439670636641	361.9417926235433	13.258020293082227	755.7648290558545	3039.5485036305254	1034.311703726789	2022-09-28 12:54:00
181	10268.378424321025	18099.216624491557	12880.15890965957	142.76390343151957	35.11265952836496	597.5828474190657	261.0558477691477	40.8919802258892	1327.882693889791	52.79718943565966	1033.094943186973	63.74167963631089	33.54161346584161	56.72495803650668	367.02447212621973	13.259677706731926	760.1007769084877	2955.1032961250166	1033.8060553830542	2022-09-28 13:01:00
182	10203.32923018399	17820.034467812977	12664.428617371595	140.29370110462924	34.74431849170887	589.8251370203443	258.38314648621486	40.47864915979545	1336.6558654751516	52.97969909566436	1029.4179797409524	65.4388715322807	33.32619355522439	57.75622991031321	370.8212063242945	13.260915785796492	763.3397065880968	2892.0231811913764	1033.42833879521	2022-09-28 13:08:00
183	10460.000402980339	18921.631690179056	13515.65741219127	150.04062782214623	36.197718908451634	620.4355181737192	268.9290937792671	42.10957127796905	1302.0386765947705	52.25955230366283	1043.9265456431117	58.742090116643794	34.176197645748914	53.687036358672685	355.8400488734733	13.256030572232625	750.5595347427861	3140.924759372945	1034.9187332708498	2022-09-28 14:16:00
184	10439.84550098634	18835.129634604382	13448.815340496396	149.2752580667741	36.083591783701536	618.0318620660864	268.1009815615621	41.98150440121964	1304.7569641281561	52.316101264171124	1042.787271915386	59.26794961086307	34.1094517429957	54.00656658224398	357.0164324809052	13.256414179785926	751.5630876864311	3121.379958685953	1034.8017012167174	2022-09-28 14:26:00
185	10138.219872160407	17540.594096043118	12448.498796511383	137.821214091902	34.37563677706842	582.0602515287628	255.70797322651265	40.06493580451735	1345.4371513516571	53.16237755853625	1025.7376154778335	67.1376331580841	33.110574403106455	58.78845560568277	374.62145211522784	13.262155009958231	766.581631948135	2828.8847235691137	1033.0502728579502	2022-09-28 14:36:00
186	10032.523956270707	17086.96182370407	12097.967000829201	133.80747801358075	33.777133694199875	569.4550483947678	251.36520443826203	39.39333016549256	1359.6923380341977	53.45893043561382	1019.7630600006137	69.89533452956039	32.7605469345786	60.46412932738406	380.79061844817124	13.264166716673577	771.8444433254367	2726.388288205235	1032.4365358051152	2022-09-28 14:46:00
187	10150.986648886159	17595.387338410103	12490.838759537204	138.30602442649888	34.447928645342955	583.5828062333585	256.2325266969515	40.146057569431434	1343.7152987708087	53.12655759011875	1026.4592688659632	66.80453648741741	33.152853449566834	58.58605467003554	373.8762921107591	13.261912020337903	765.9459485611455	2841.2650420938226	1033.1244048038811	2022-09-28 14:56:00
188	9883.594271506736	16447.776186780102	11604.053973147296	128.1519666928407	32.9338194117928	551.6938235325806	245.2460731436156	38.44701151861085	1379.7784543331281	53.87678505305337	1011.3446773569954	73.78104375938256	32.26734452360762	62.82521922418471	389.48321540887673	13.267001290218182	779.2599506588672	2581.9667968005524	1031.5717562624313	2022-09-28 15:06:00
189	9955.225394832254	16755.207074443373	11841.612691236514	130.8721136502911	33.33943061993443	560.2364890900335	248.18920868510622	38.9021650214699	1370.117579296566	53.675808359378195	1015.3936901935035	71.91212341962887	32.50456145440751	61.6895992713969	385.30231295213616	13.265637937522776	775.6932935403479	2651.429601868993	1031.9876916763117	2022-09-28 15:16:00
190	17178.498123610014	46195.03979653667	33967.70686843674	402.36547323735704	70.3177478984872	1445.5168722987246	550.7853186560028	84.79173965694355	936.5948007781003	49.495906428271226	1648.875560200262	-100.99946462215757	51.313623312336745	-37.58779601092613	68.37505911245398	14.590232430951273	548.6255201998379	9882.758232820095	1348.4996564364583	2022-09-29 09:00:00
191	16931.803763516684	45238.477894248615	33243.193024304055	393.4560002302269	69.09969574556601	1416.8110278148952	540.7238108184238	83.27490493703579	948.10991145241	49.58379166800272	1627.3783082369227	-95.52746403447622	50.69136394619929	-34.39025210916634	78.0615858554288	14.537525972459632	555.8372927247406	9640.963821549783	1336.7361078548452	2022-09-29 09:10:00
192	16676.609446375514	44248.95725273364	32493.71575355163	384.239547615412	67.83967509779177	1387.116111489121	530.3156295326821	81.70580704433792	960.0217800667697	49.67470503031705	1605.140359492896	-89.86692338473813	50.04766437412127	-31.08253549890503	88.0818659165866	14.483003490962222	563.2975498792766	9390.838283011588	1324.5672413014872	2022-09-29 09:20:00
193	16977.00646396773	45413.75219365157	33375.94831816881	395.0885152150272	69.32288384999379	1422.0709035935952	542.5674173147213	83.55284005258443	945.9999560473707	49.567688137447135	1631.3173275183208	-96.53011850675261	50.805382781975396	-34.97614965103014	76.28668850224994	14.547183567607458	554.5158535437195	9685.268686643802	1338.8915854368006	2022-09-29 09:30:00
194	16635.49668341613	44089.541760908614	32372.972150319867	382.754742483683	67.63668103900471	1382.3321489398122	528.6388324361296	81.45301948055032	961.9408268395655	49.68935151444154	1601.55774242815	-88.95498902600434	49.94396195542964	-30.54964992975158	89.69617066896535	14.474219714415504	564.4994253263731	9350.542119322636	1322.6067911954774	2022-09-29 09:40:00
195	15659.673162585634	40305.76817552978	29507.087214788568	347.51245597468915	62.818557349557466	1268.7833907840695	488.83956017382343	75.45303230476583	1007.4899664174072	50.03699012292604	1516.523272685471	-67.30995880546084	47.482554547071175	-17.901454214839987	128.0121687622036	14.265734194615368	593.0262925559946	8394.10082235228	1276.0749313263368	2022-09-29 09:50:00
196	15780.717530001144	40775.119928494154	29862.581032781192	351.88402540880816	63.416213300320464	1282.8683531859597	493.7763931479749	76.19729049970658	1001.8399009405798	49.993867883550834	1527.0712287234182	-69.99487973102487	47.787875638781514	-19.470378120215855	123.25932600725264	14.291595425996656	589.4877258741658	8512.740954805035	1281.8468966687315	2022-09-29 10:00:00
197	15663.211847632745	40319.48949165142	29517.479938423174	347.64025710843225	62.83602958904652	1269.1951591868865	488.9838865675147	75.47479040389811	1007.3247889486411	50.03572946101394	1516.831638081615	-67.38845142543846	47.491480490548525	-17.947321095576058	127.87322125107721	14.266490237665888	592.9228439340345	8397.56922052447	1276.243672490306	2022-09-29 10:10:00
198	15267.519286485418	38785.18433417176	28355.374982058915	333.34964993228687	60.882299573418834	1223.1515888377062	472.84543977144995	73.041819439623	1025.7947840992747	50.176695535727795	1482.3504984082756	-58.61147765789815	46.49338956462839	-12.81852797930992	143.4102062640295	14.181950187614994	604.4903752700202	8009.736074154745	1257.375188165498	2022-09-29 10:19:00
199	11175.544396302692	23703.985252635204	20259.448420810557	229.45591724665678	44.40549008721021	820.0527195095365	309.26367737874125	49.24730029623285	915.7438837448935	39.6435513973083	1057.919614680584	0.7995781405966227	35.00013458452611	11.732956857900604	250.9385306500344	8.67880948874555	561.8172493095099	1775.5932395578375	943.6340120735006	2023-05-09 17:30:00
200	11066.275999199304	23261.243665818896	19713.21821815353	223.17112541946972	43.61338322251632	803.8039107604454	305.1306644461156	48.52937202809113	941.1443068928656	40.439404750919266	1052.6469222738583	5.177282435739244	34.82942746247492	15.059823032695817	259.468166547646	8.891186271703972	577.25974204881	1796.5599478056765	950.9047049334183	2023-05-09 17:40:00
201	10895.876463655532	22570.806515102508	18861.394861170746	213.37025310202694	42.37812540394356	778.4645671132166	298.68540211240133	47.409792655755865	980.7552138135034	41.68050506364693	1044.4243770458802	12.004130805578825	34.56321678232726	20.247932916517016	272.7697801325444	9.22237906061396	601.3416693047302	1829.2566601399212	962.2430490407189	2023-05-09 17:50:00
202	11059.139349236208	23232.32687182378	19677.542269215206	222.76064663007992	43.561648324077765	802.7426518472221	304.8607248535618	48.48248195846293	942.8032854605672	40.49138434389624	1052.3025467630296	5.46320356229171	34.81827806330203	15.277110738866895	260.02526290237984	8.905057242638314	578.268338021292	1797.9293470245711	951.379575905318	2023-05-09 18:00:00
203	11001.284413835881	22997.906064130788	19388.32677849532	219.43300355298447	43.14224717331632	794.1393062740153	302.67239590791496	48.10235655462722	956.2521863259872	40.91276916862034	1049.5107854975263	7.781090580965156	34.72789283042172	17.038604754800758	264.5414958382189	9.01750553861691	586.4447590500263	1809.0307046301778	955.2292293904711	2023-05-09 18:10:00
204	10735.150231895954	21919.56435562513	18057.928127204927	204.12576032502193	41.21299115755497	754.5636966872289	292.6060268119111	46.35376997883384	1018.117474136674	42.85115013532385	1036.6686123030468	18.44343012512718	34.31211844841603	25.141522261817954	285.3162828034601	9.53477057493106	624.0565048176368	1860.0972334292783	972.9377338410293	2023-05-09 18:20:00
205	10942.771279630673	22760.818318960562	19095.82096709621	216.06750284660893	42.71807461741395	785.4380829357551	300.45917097912115	47.717906574421676	969.8540914323648	41.338947966168206	1046.6872631745473	10.125347527372014	34.63647931098559	18.82013877679583	269.10910864511516	9.131233126215342	594.714200847206	1820.2583591585626	959.1226792657783	2023-05-09 18:30:00
206	10964.765473402953	22849.93598252682	19205.76943563779	217.33254317784758	42.87751460493337	788.7087399387865	301.2910884384528	47.86241545221884	964.74134297605	41.17875386304544	1047.7485821063647	9.244177133209632	34.670840257244826	18.150487338295648	267.39221272907525	9.088484662423916	591.6058439330491	1816.0380552445822	957.6591909026386	2023-05-09 18:40:00
207	11067.651560746595	23266.817265490492	19720.094618674295	223.25024361099986	43.623354923148014	804.0084642919064	305.18269425359244	48.53840990679669	940.8245452207484	40.42938588636619	1052.7132993153236	5.122172249688674	34.831576465838815	15.017941671713515	259.3607883901532	8.888512695959115	577.0653390945281	1796.2960014277342	950.813175398938	2023-05-09 18:50:00
208	11334.43654599923	24347.79594588383	21053.74662074876	238.59491910162228	45.55732873275667	843.6808518935786	315.27367960259653	50.29127246821423	878.8079723178753	38.48626481170206	1065.5868767014645	-5.56624093088476	35.24836758061883	6.895209327242242	238.53519885577452	8.36998274208824	539.3616177356434	1745.1045947724015	933.0613666524962	2023-05-09 19:00:00
209	11199.032479497302	23799.155965307174	20376.864808197264	230.80688163536365	44.57575955606083	823.5455260467352	310.15210032791333	49.40162450466721	910.283867236064	39.47247659182145	1059.0530205068962	-0.14144310078222588	35.036829394653665	11.017821360699259	249.10501974574936	8.633157464198959	558.4977666062941	1771.0862842011456	942.0711206675378	2023-05-09 19:10:00
210	11068.161849707689	23268.884891175112	19722.64554144813	223.27959390785782	43.627054102414604	804.0843470535774	305.2019956337854	48.54176266825195	940.7059239552864	40.42566921080618	1052.7379230565125	5.101728148411894	34.83237367676413	15.002405037800827	259.32095455753506	8.88752088560215	576.993221869553	1796.1980858359166	950.7792208942114	2023-05-09 19:20:00
211	11037.566698518738	23144.91724686655	19569.701084704153	221.51985219624544	43.40526418030029	799.5346806038315	304.0447520126502	48.340742753172265	947.8180424367183	40.648508149817275	1051.261569182629	6.327485351051791	34.78457568258979	15.933927566743478	261.70925260886634	8.94698638483051	581.3171198365571	1802.0687641453114	952.8150148949885	2023-05-09 19:30:00
212	10799.919952493678	22182.00298962425	18381.710470004924	207.85112119287305	41.68251886794337	764.1953086685844	295.05590344567963	46.77932772992585	1003.0611691667982	42.37940166351845	1039.7940431049487	15.848510719587011	34.413306467023425	23.16949559793602	280.2602725705483	9.40888252991246	614.9028431316278	1847.6690486012203	968.6279722121185	2023-05-09 19:40:00
213	10843.486796983427	22358.530278147737	18599.500123057558	210.35695595794618	41.998342999240265	770.6739369150064	296.7037937459229	47.06557581301368	992.9336637343313	42.062083754474685	1041.8963396171666	14.10305853666432	34.4813697939949	21.843027331559256	276.8593869480219	9.324204923928846	608.7457044022058	1839.3093275664987	965.7290448593083	2023-05-09 19:50:00
214	10742.664051960728	21950.009394691486	18095.489540802213	204.55793281208935	41.26746023197316	755.6810428590788	292.89023264199886	46.403138176494195	1016.370818981457	42.796423434324254	1037.0311879704059	18.142398141109197	34.32385709044676	24.912750956667878	284.7297440507041	9.520166526776357	622.9946048093034	1858.6554618164328	972.4377660612879	2023-05-09 20:00:00
215	10749.674978556592	21978.416773662815	18130.537001520875	204.9611803689197	41.31828373841847	756.7236060194255	293.15541682204116	46.44920220344497	1014.7410659429279	42.74535954402154	1037.3694967623906	17.86151396704554	34.33481007533369	24.69929111682336	284.1824618286446	9.506539914915479	622.0037768487723	1857.310186728856	971.9712606920023	2023-05-09 20:10:00
216	10693.979526875679	21752.745918142464	17852.11672022073	201.75774434519462	40.91453708542292	748.441387495609	291.0487690795301	46.08326529736209	1027.6879753660996	43.15101582869457	1034.6819403146715	20.09288391944574	34.24779854665908	26.395035899387153	288.5301226032575	9.614790984455901	629.8750061428268	1867.9971769024241	975.6772226499065	2023-05-09 20:20:00
217	10710.48626544317	21819.629114201598	17934.6335264698	202.70716264355497	41.034197493003035	750.8960298731354	291.67312676925053	46.19171984182853	1023.850835300701	43.030789454057725	1035.4784648122559	19.431561686839586	34.27358658702579	25.892459567600895	287.2415847133443	9.582708075517623	627.542170691449	1864.8298203671166	974.5788682361447	2023-05-09 20:30:00
218	10614.012069828033	21428.72799744908	17452.3612426349	197.15825507092222	40.33483816644252	736.5497889166636	288.024046992188	45.55785356379752	1046.2771310682328	43.733456594352475	1030.8231502643212	23.296681993447464	34.122867507015116	28.829784051540173	294.77248828588836	9.770217729236236	641.1765069204957	1883.3415434867811	980.9982380065421	2023-05-09 20:40:00
219	10607.79985638865	21403.556902158	17421.306530605667	196.80094710917342	40.2898046797188	735.6259987745825	287.7890736680995	45.5170373373854	1047.7212160390827	43.77870307943087	1030.5233829802842	23.545566704643534	34.113162330533015	29.01892568178232	295.25742190037226	9.782291942277524	642.0544557462836	1884.533559387166	981.4115971945173	2023-05-09 20:50:00
220	10587.52141680439	21321.391255386407	17319.935077767397	195.63459183403666	40.142802512342115	732.6104838107922	287.0220536030397	45.38380151259727	1052.43512197964	43.92640053429389	1029.544856917391	24.357997511904387	34.081481861587875	29.63633800335856	296.84038377050774	9.821705623419454	644.9203315561758	1888.4246398619935	982.7609196866929	2023-05-09 21:00:00
221	10510.342060312276	21008.67036198439	16934.117250699448	191.1954657759302	39.583315051093706	721.1334910456144	284.1027897813897	44.87670849017246	1070.3761585936654	44.488534246529724	1025.8206052790433	27.45009375719087	33.96090659757933	31.98619759050996	302.8651066285429	9.971713346394345	655.8278005394136	1903.2340183577262	987.896415503011	2023-05-09 21:10:00
222	10435.987781836644	20707.39632382187	16562.421923625763	186.91882976709508	39.0443071040458	710.076602845048	281.29038287617004	44.388177132615965	1087.660480375711	45.030091581027506	1022.2326763817692	30.429006717147786	33.844744878113836	34.25004276962284	308.6693001523731	10.116230177248092	666.3360118423525	1917.5013134320925	992.8439313076549	2023-05-09 21:20:00
223	10446.86655084775	20751.47570617088	16616.804639572176	187.54454406677633	39.12316931710603	711.6943353438583	281.7018659234725	44.45965411958289	1085.13161252795	44.95085636727714	1022.7576259946487	29.993162181232037	33.86174049073903	33.91881974809155	307.82008902510506	10.095085930362686	664.7985562200506	1915.4138665398714	992.1200606344273	2023-05-09 21:30:00
224	10412.832495790575	20613.574062683343	16446.669181526333	185.58700687633882	38.87645014341254	706.6332850654617	280.41454778364573	44.23603950773938	1093.0431351896732	45.19874246767088	1021.1153295171022	31.35669484899813	33.80856998815497	34.95504567948967	310.4768324701681	10.161235368953179	669.6084615727586	1921.9444107941217	994.3846784714046	2023-05-09 21:40:00
225	10383.280109000381	20493.831566512934	16298.93748001587	183.88724185830597	38.66221941371262	702.2386833895653	279.29674611333985	44.04187088780748	1099.9128536938542	45.413986460972325	1019.6892937230397	32.540674975115735	33.76240107717585	35.85481943478442	312.7837309504962	10.21867412527817	673.7849895582904	1927.6150007202368	996.351087179914	2023-05-09 21:50:00
226	10406.383626601124	20587.44406852404	16414.431432848374	185.2160871827141	38.829701095289835	705.6743029179688	280.17062309483026	44.19366837746395	1094.542232921316	45.24571262837128	1020.8041425270065	31.615060882525313	33.798495090664034	35.151392705169656	310.98023974615535	10.173769552015088	670.5198560680997	1923.1818368240447	994.8137846760642	2023-05-09 22:00:00
227	10381.764033101477	20487.68862063829	16291.358651484872	183.80004170097413	38.65122909850024	702.0132346048904	279.23940143305595	44.03190978493305	1100.2652791926948	45.42502875792604	1019.6161362311017	32.601414696300935	33.760032551962944	35.90097899930811	312.90207784450786	10.221620808222788	673.999250878871	1927.9059093625947	996.4519665055514	2023-05-09 22:10:00
228	10384.633484071099	20499.3152694156	16305.702970850762	183.96508394997227	38.672030280463076	702.4399376705178	279.347936730373	44.0507629942758	1099.5982494680638	45.40412919100888	1019.7546001670618	32.486453663034126	33.76451541919515	35.81361357962476	312.6780846987699	10.216043671722765	673.5937221355307	1927.3553115419409	996.2610339282485	2023-05-09 22:20:00
229	10327.451538460038	20267.62133037916	16019.85174060073	180.67614923539986	38.25750775743006	693.9366693627026	277.18506322816916	43.6750593483014	1112.8907077949752	45.820612313182835	1016.9953136906621	34.77737817132788	33.675181580433744	37.554617252282355	317.1417831597064	10.327183927955218	681.6750320414708	1938.3275340916725	1000.0659068347043	2023-05-09 22:30:00
230	10289.741923784564	20114.82678884438	15831.342244604239	178.50720483426085	37.98414377075838	688.3290432502417	275.7587192049234	43.42729513583069	1121.6566473977846	46.09526925058128	1015.1756549033934	36.28816762655174	33.616268848431105	38.70275198157378	320.08544566000546	10.40047727592848	687.0043904494364	1945.5633544203174	1002.5750955245669	2023-05-09 22:40:00
231	10108.071658143639	19378.722079528496	14923.176767225596	168.0580737862174	36.667182340558355	661.3136803452398	268.8871481260778	42.23366346700493	1163.887537051247	47.41845961480823	1006.409246174377	43.56656397241795	33.332450205237365	44.23401882311987	334.26686737403725	10.75357613707051	712.6791677178562	1980.42272417383	1014.6633913014789	2023-05-09 22:50:00
232	9929.159911089482	18653.79453514541	14028.80106078372	157.76760448785467	35.3702179229154	634.7085242533276	262.11991639233315	41.05815614633593	1205.4771842117034	48.72155838506589	997.7759483941055	50.73444365486034	33.05294112255293	49.68129777409422	348.2329554711623	11.10131347265969	737.9640939005399	2014.7527821049107	1026.5681359151595	2023-05-09 23:00:00
233	9996.880433070914	18928.189439407797	14367.334391797587	161.66268663753635	35.86113653949758	644.7789365521712	264.6814053550438	41.50310160497372	1189.7349388806733	48.22831783284826	1001.0437686559254	48.021304011502025	33.158739099989326	47.619428835847316	342.9466017713703	10.969690176446477	728.3934065222816	2001.7583897241693	1022.0620286719604	2023-05-09 23:10:00
234	10196.610490639188	19737.470118605634	15365.78035343271	173.15056297437854	37.309016748958726	674.4798893702218	272.2360774546323	42.81539187486908	1143.3058879190967	46.773589472714804	1010.681643703536	40.01936425523036	33.47077207767032	41.53830025495415	327.35540876380355	10.581489853105822	700.1663065960352	1963.433659460251	1008.772038684292	2023-05-09 23:20:00
235	10160.845890409611	19592.55652714413	15186.993939892956	171.09348999459644	37.049752532535024	669.1614975522452	270.8833024602377	42.580407028525	1151.6196913941294	47.0340799510947	1008.9558406254358	41.45222909254403	33.41489799020909	42.62721564049127	330.147240858616	10.651002822472122	705.2207834073561	1970.2962652867518	1011.151806580777	2023-05-09 23:30:00
236	10139.7391557001	19507.034734333734	15081.481858784144	169.87949365789336	36.89674590026186	666.0228105695105	270.084952618633	42.44172904021528	1156.5261419974668	47.18781027063483	1007.9373455913382	42.297844527964344	33.38192349773301	43.269846846099654	331.7948605440156	10.692026398686217	708.2037190606866	1974.3462812149637	1012.5562436313492	2023-05-09 23:40:00
237	10151.024676781639	19552.762224112506	15137.897918970571	170.52860312173675	36.9785567344766	667.7010293276235	270.5118208240599	42.51587851819727	1153.9027209670912	47.10561248940911	1008.4819228240057	41.84570396929189	33.399554568342154	42.926239551159824	330.91389781103726	10.670091578327877	706.6087786938392	1972.1807856625983	1011.8053077731947	2023-05-09 23:50:00
238	10214.64070059777	19810.52622612902	15455.91295810802	174.18760679669185	37.43972108304493	677.1610802825926	272.9180595547839	42.93385611295565	1139.1146032060851	46.64226693626111	1011.5516825588724	39.29700601011655	33.49894019703145	40.98933919003707	325.9479466779576	10.546445887159798	697.6181646469045	1959.9739752160394	1007.5723128506218	2023-05-10 00:00:00
239	10299.829375131365	20155.699853102735	15881.769181756463	179.0874049054812	38.05726957539068	689.8291024809523	276.14027112641907	43.49357291300464	1119.3117284689297	46.0217975771921	1015.6624198741396	35.88402626218135	33.632028206432985	38.39562200103774	319.2980058383919	10.380871053799531	685.5787687847055	1943.6277476487403	1001.903878938379	2023-05-10 00:10:00
240	9016.555221782357	18604.37490989198	13441.807699254801	149.18145974302752	34.608589931695974	597.1361411115577	247.4409401199764	42.185382911297665	1068.4582800965877	48.383020043744814	1042.8253420572737	18.58251765797914	35.44690335408987	28.656635933776613	251.7855491361438	12.555436230548487	583.0788058017655	3180.5418146896336	829.8309519403274	2023-06-22 18:20:00
241	9014.464865519898	18598.663739547716	13437.132768504845	149.1248747997247	34.59965269379535	596.9588186163583	247.37783733239985	42.177175316400564	1068.4972954578188	48.38432371090034	1042.741691675507	18.586706437205123	35.444757756705314	28.662184057195248	251.82341095474771	12.555279951788311	583.0459601520132	3179.494516469633	829.7423251974988	2023-06-22 18:30:00
242	8422.247028213504	16980.63478891735	12112.680363902793	133.09382145784048	32.067648080007814	546.72166694105	229.50021663303914	39.851885514500964	1079.550718869455	48.753665031938226	1019.0427418506247	19.773427485055606	34.83688958340278	30.23402026095917	262.5500247539594	12.511004690661323	573.7404747615107	2882.7849564763965	804.6335248900768	2023-06-22 18:40:00
243	7701.049232475343	15010.213030020852	10499.773601243214	113.5713423881225	28.98419460861618	485.5432951155981	207.72900369547415	37.02016756556179	1093.0114829627669	49.20344572044143	990.1823643031448	21.218606184431792	34.096632942908585	32.14818888946925	275.61280290821446	12.457086657939197	562.4083345773707	2521.454602742291	774.0562435341062	2023-06-22 18:50:00
244	6874.263560289939	12751.309178615513	8650.727181775175	91.19065005133871	25.449304227555558	415.4080263005508	182.77034876163225	33.77386836485937	1108.4429872668347	49.71907712014574	957.0966466385548	22.87536810113849	33.247998091668805	34.34260379970769	290.5880536378986	12.395274687366754	549.4170980611062	2107.2232210625007	739.0022565850427	2023-06-22 19:00:00
245	6305.388034580887	11197.054963496194	7378.478170547256	75.79146190966867	23.017098770324594	367.1509758216225	165.59737585687662	31.54023003930996	1119.0607391447236	50.07386082461359	934.3317927434045	24.015314447632363	32.664089089160385	35.85248595863041	300.89187712936746	12.352744539061735	540.4783890928364	1822.2084911925413	714.8831215725354	2023-06-22 19:10:00
246	5919.667533772023	10143.208054731978	6515.842139312153	65.3501926097606	21.367965586287767	334.4307534933896	153.95340910168306	30.025733361881407	1126.260002229032	50.314418454502125	918.8963056316434	24.788243947661044	32.268175286059716	36.87624682754131	307.87828413364446	12.323907386886415	534.4175846742804	1628.9570339316197	698.5293773602048	2023-06-22 19:20:00
247	5513.690485372295	9034.017185726814	5607.903802952846	54.36058826403814	19.632226311166676	299.9921917474021	141.69794628592626	28.431701181522044	1133.8373427424126	50.56760923992159	902.6502064870456	25.601764713046094	31.85146962258976	37.95377165434212	315.2315901896302	12.293555819106532	528.0384902688403	1425.5567582055155	681.3167978066585	2023-06-22 19:30:00
248	5064.686937237173	7807.271393802133	4603.7398086577305	42.20627716866784	17.71252888925852	261.90374197525307	128.14361775921952	26.668729339532092	1142.2177494411335	50.847633840958935	884.6823036510777	26.50150451749886	31.390600412954598	39.14549535484272	323.3642186785444	12.259987513513028	520.9833229060013	1200.5995941178553	662.2799844632336	2023-06-22 19:40:00
249	4493.298006974466	6246.15017624505	3325.8697497423855	26.739052368979173	15.269577467408965	213.4334823056697	110.89477126463953	24.42522235821366	1152.8824126462168	51.20398504998283	861.8168701302311	27.646487372347764	30.8041115850195	40.662048471685466	333.7135664995251	12.21726945860351	512.0051209541008	914.325612816705	638.0542863432779	2023-06-22 19:50:00
250	4127.2616943036555	5246.083454889391	2507.2559830690443	16.830624618505226	13.704603273602743	182.38304680722013	99.84502242579174	22.9880138660655	1159.7142810789321	51.43226648082351	847.1690907801094	28.379972534665313	30.42840215728998	41.63356451173772	340.34344137861603	12.189903931419847	506.25361307071137	730.936213794077	622.5351106259122	2023-06-22 20:00:00
251	7709.087150008316	15032.173839797004	10517.749823055376	113.78892496772642	29.01856041625763	486.2251423292755	207.97164893817853	37.05172772213007	1092.8614596094617	49.1984328098315	990.5040199377959	21.202499330979634	34.10488327570866	32.126855033942974	275.46721520096435	12.4576875869813	562.5346339210604	2525.4817137548816	774.3970344618851	2023-06-22 20:10:00
252	7211.5077039648895	13672.711327491183	9404.94934276215	100.31968757084542	26.891178608850225	444.01605552585534	192.95093182397932	35.09802700824724	1102.148508988219	49.50875215238771	970.5922415636251	22.19957838601661	33.594154469708826	33.447506554837986	284.4796802364815	12.420487660675139	554.7161962211236	2276.1873338883015	753.3007044279789	2023-06-22 20:20:00
253	7311.3471006904	13945.487701553298	9628.23294000831	103.02229224382882	27.318038114292563	452.48531565365465	195.96484115442126	35.49003737404371	1100.2850610208482	49.44648652586429	974.5875431308764	21.999514311557533	33.69663228764689	33.18251761251082	282.6713276622129	12.427951831934973	556.28496701643	2326.20829172901	757.5336864782939	2023-06-22 20:30:00
254	7811.738573610681	15312.633097774611	10747.32231523894	116.56764986205735	29.45744263459011	494.9329434327574	211.0704465423837	37.454779257252255	1090.9455266918635	49.13441344058696	994.611851185281	20.99680035113326	34.21024743298547	31.854402544636002	273.60792946595484	12.4653619903828	564.1475899356764	2576.9115370582003	778.7492405829089	2023-06-22 20:40:00
255	7979.415008091339	15770.750547532894	11122.318546107446	121.10657067126886	30.174336789044276	509.15674072615366	216.13219157441563	38.11314561934989	1087.815937358827	49.02984071089735	1001.3218068084452	20.660800417507886	34.38235499461722	31.409363787557197	270.57087073080515	12.477897779502626	566.7822802693685	2660.9198157049104	785.85837145405	2023-06-22 20:50:00
256	8407.514993601973	16940.384636014904	12079.733232903382	132.69503233361183	32.00466183194658	545.4719655463214	229.05549222535728	39.79404151236952	1079.825684272417	48.762852781415255	1018.4532058267432	19.802948405314737	34.821768230406946	30.273121321242712	262.8168604279292	12.509903297494372	573.5089911346857	2875.403997592628	804.0089173691936	2023-06-22 21:00:00
257	8752.050499001882	17881.70789097235	12850.26199757753	142.02144352440064	33.477710150203905	574.6985125227329	239.45618382056045	41.1468290284339	1073.3951166980785	48.547980498459985	1032.2405812501192	19.112547829321386	35.17540865646684	29.358671693496206	256.57642139733457	12.535661386001939	578.9226580491958	3048.021186352453	818.616503731756	2023-06-22 21:10:00
258	8584.299408940424	17423.38647084459	12475.098804896523	137.48050182435645	32.76049680868181	560.4683822830793	234.3921851175437	40.488169537947044	1076.5260994368737	48.65259978769087	1025.5276381133203	19.448697362204854	35.00322446635707	29.80390859783998	259.61483234029174	12.52312001549782	576.2867946565838	2963.9755041978788	811.5042076197992	2023-06-22 21:20:00
259	8816.90131352497	18058.890151891013	12995.296158700046	143.77692402733965	33.754977316500685	580.1997318380472	241.4138726827564	41.40145988916805	1072.1847115627427	48.50753577694453	1034.8357347606511	18.982595940477836	35.241973261039774	29.186547769342525	255.4018035487445	12.540509748490255	579.9416552307931	3080.5123668441956	821.3660429199708	2023-06-22 21:30:00
260	8263.379952267467	16546.58584275283	11757.385626908974	128.79336576683363	31.388417999563273	533.2451573059916	224.70440477722332	39.228108302326575	1082.5158863230174	48.85274373575812	1012.6853128363364	20.091774706228676	34.67382418217734	30.655677640773774	265.4275229678499	12.499127504887955	571.2442053803455	2803.1902917568077	797.8978924351413	2023-06-22 21:40:00
261	10427.91605322215	19983.568419412768	13969.726636846288	156.53436477765877	36.51632278688129	656.0928609721259	274.5421286390797	43.06438723614582	1241.1590740858073	51.955455823830704	1069.0087826862782	53.32291628270423	33.882616354840096	52.41896937192621	287.4282003134099	12.960384381098471	758.728544908502	3196.60200051207	1046.8414154963327	2023-06-23 05:36:00
262	10159.758313438244	19017.17506241909	13116.342627414735	146.50313248147563	34.986999996633756	626.2670918483163	264.83814822413956	41.61315822137021	1269.028141740866	52.635340576739196	1056.058301103331	59.4723090702621	33.340594816659376	56.468809446187265	296.29208082022296	12.989173112213532	771.0940682203131	3002.1248282270717	1053.068099527978	2023-06-23 05:40:00
263	10118.318426294936	18867.832993522898	12984.46451317778	144.9529511046594	34.75066535313391	621.657952065706	263.3385388764473	41.38889183756248	1273.3349017073897	52.74040689872449	1054.056992113774	60.422608484784405	33.25683325382121	57.09465345785395	297.6618649187544	12.993621992821524	773.0049803980573	2972.0712035286524	1054.030343182613	2023-06-23 05:50:00
264	10154.99055344305	18999.992893480754	13101.169729015528	146.3247803366421	34.95980912000658	625.736799084927	264.6656145144889	41.58735582742821	1269.523644969585	52.647428713105754	1055.8280456273587	59.58164333356126	33.33095784474743	56.54081432476562	296.44967781860373	12.989684966768369	771.3139233228103	2998.667085471836	1053.1788080052072	2023-06-23 06:00:00
265	9921.140234107203	18157.2374491698	12356.965503239742	137.57691843384987	33.626144005006836	599.7268631432662	256.2031367180575	40.32179336852545	1293.8272148608721	53.240330736770446	1044.534415780368	64.94429841952228	32.85828116611563	60.07252814137314	304.179535956368	13.01479054071136	782.0974329748237	2829.070828884094	1058.6088658897083	2023-06-23 06:20:00
266	9887.689220950502	18036.685877824522	12250.511146374192	136.32558448470513	33.43537048186096	596.0062836210291	254.99262540932523	40.14076155901748	1297.303708023238	53.32514213857041	1042.9189236071197	65.71139699071432	32.790667344416846	60.57772054684244	305.28525001739695	13.018381756180549	783.6399552355133	2804.811009070476	1059.3856060637308	2023-06-23 06:30:00
267	9880.467278866607	18010.659268038464	12227.528069710417	136.05542641009015	33.39418322906096	595.2030251456508	254.7312807821054	40.10167750385045	1298.0542692141962	53.34345258641795	1042.5701452051767	65.8770105530848	32.776069786426845	60.68678959884494	305.523969331299	13.019157085466027	783.9729797205305	2799.573409454617	1059.5533012102048	2023-06-23 06:40:00
268	9865.345938184772	17956.16461427408	12179.405981757853	135.48976799899424	33.307945140455104	593.521158284816	254.18407601396234	40.01984310161589	1299.6257982211046	53.38179109934471	1041.8398711352675	66.22377310934007	32.74550534199824	60.915158959055134	306.023801098283	13.020780474040748	784.6702681555307	2788.6068955686824	1059.904422198309	2023-06-23 06:50:00
269	9950.101500083438	18261.608760891424	12449.131708462548	138.66030012864348	33.791312178513806	602.9480717991728	257.25117492889467	40.47852734727695	1290.8173316424418	53.166902600114625	1045.9330789028504	64.28015872228161	32.916819957294095	59.635141938586685	303.22222925641495	13.011681333050179	780.7619458475187	2850.074530352449	1057.9363786717906	2023-06-23 07:00:00
