# Supplementary material for: Exploring online sensor parameters as proxies for polar organic chemicals—An innovative approach for combined sewer overflow monitoring
Source: PLoS One. 2025 Oct 13;20(10):e0333173. doi: 10.1371/journal.pone.0333173 (PMC12517529; doi:10.1371/journal.pone.0333173)
Supplement: S3 Tables — The tables in this zip file show the statistical measures (R2, RMSE, p-value, confidence intervals, etc.) of all models calculated for this manuscript and the predicted chemical concentrations. A ReadMe file explains further details about the content and structure of each table. (ZIP) [file pone.0333173.s003.zip › S3_Tables/S3_Table33_catchment_M_Turbidity_prediction.csv]

	Acesulfame_pred	Caffeine_pred	Cyclamate_pred	Candesartan_pred	Citalopram_pred	Diclofenac_pred	Hydrochlorothiazide_pred	1,3-Diphenylguanidine_pred	6PPD-Quinone_pred	HMMM_pred	Diuron_pred	Mecoprop_pred	4-&5-Methylbenzotriazole_pred	Benzotriazole_pred	DEET_pred	Time
0	31008.570440299656	62643.65052315149	48205.66424969958	437.0885559394393	65.3460331356518	1397.7516476373125	546.6756862622249	1173.5924881212602	44.85686671360197	729.3536203053088	2618.274190369643	105.42949101384896	1183.5966998062595	2015.0632423076247	738.3648979107368	2023-06-21 09:37:00
1	30873.041976213404	62968.397856280324	48060.77186616108	434.4599599877278	64.97509417841097	1388.9085620546587	544.9995333539473	1182.80773338798	45.09499659909074	729.9632264421575	2589.1792976466	105.53737573225746	1178.1483447630335	2014.2218481176826	743.0213048142663	2023-06-21 09:40:00
2	30661.893621548155	63474.3422387714	47835.034869922325	430.36470432298125	64.39718494708669	1375.1313604643487	542.3881488662951	1197.1647460570407	45.46599418883382	730.9129703476704	2543.8505265352946	105.70545614945296	1169.6600083034896	2012.9109869636882	750.2758152446839	2023-06-21 09:50:00
3	32305.708524522783	59535.50540846012	49592.42407221217	462.24675381313295	68.89627663323085	1482.3885035822352	562.7180858198883	1085.3937051459588	42.57773409344178	723.5191017647659	2896.740368392783	104.39693023116122	1235.7427111300503	2023.116196017212	693.7985939174753	2023-06-21 10:00:00
4	34031.750881330896	55399.63877690058	51437.721979574126	495.7236177485267	73.6204233746891	1595.0108990579613	584.0649736170733	968.0316161857295	39.54499649439457	715.7553746372944	3267.282582866635	103.02294879574191	1305.131024817073	2033.8318934199965	634.4962503086019	2023-06-21 10:22:00
5	34511.16630412787	54250.88466783704	51950.26112611064	505.0219555408756	74.93257472397545	1626.2922364657238	589.9941602319444	935.433809256325	38.70264104897652	713.598967230132	3370.2022196388275	102.64131975391766	1324.403916708875	2036.8082228134538	618.0247784342529	2023-06-21 10:30:00
6	34513.221990473714	54245.95892280584	51952.45884373744	505.06182590200666	74.9382011003583	1626.4263677746696	590.0195840030342	935.2940330550964	38.699029111385144	713.5897207665179	3370.6435289542364	102.63968336598947	1324.4865569803865	2036.8209850221854	617.9541503772114	2023-06-21 10:40:00
7	33776.69893970812	56010.782999701	51165.04801402008	490.7768450853384	72.92235081918821	1578.369035940876	580.9106100182889	985.3738491524603	39.99313475126782	716.9025965871385	3212.5287056619486	103.22597778368944	1294.877728273104	2032.2484679509503	643.2591742429798	2023-06-21 10:50:00
8	35305.54224205487	52347.43605220648	52799.52200903945	520.4290022350892	77.10676731192007	1678.1244065655687	599.8186317745026	881.4202914958112	37.30688516545075	710.0258695049409	3540.736747950486	102.00897270452433	1356.338478771554	2041.7399049018472	590.7320792488845	2023-06-21 11:00:00
9	30301.70800680972	64337.40313602496	47449.963345740376	423.3788474762334	63.4113634280057	1351.629638975454	537.9335409746325	1221.6555333151814	46.09885725395188	732.5330828652109	2466.526830056829	105.9921746914422	1155.1802521593581	2010.6748656766588	762.6508598106191	2023-06-21 11:10:00
10	29376.06181222713	66555.39575579113	46460.362494357156	405.42579343550835	60.877886519613305	1291.2322267186291	526.4855800496257	1284.5947599255844	47.72526115224142	736.6966333383355	2267.811549746905	106.72901679853564	1117.9685184730124	2004.928225402124	794.4536649242165	2023-06-21 11:20:00
11	29215.130938295893	66941.01122394844	46288.31260014459	402.30451373553456	60.43742162564153	1280.731661389714	524.4952619700241	1295.5372396789157	48.00802426653796	737.4204993469879	2233.263334769164	106.85712259634249	1111.498965788965	2003.929126775714	799.9828328183318	2023-06-21 11:30:00
12	28604.88576306029	68403.25382035521	45635.90442464512	390.46871224548806	58.76719160798943	1240.9138242483173	516.9480339236522	1337.030803415089	49.080253740093056	740.1653781170237	2102.257512280577	107.34289604131082	1086.9666109031066	2000.1405739551294	820.9492760372581	2023-06-21 11:40:00
13	37707.61173716537	46591.70298324159	55367.55505595857	567.017519216723	83.6811881152816	1834.8568410689634	629.5263082929331	718.0918003600909	33.08633608992432	699.2213767717801	4056.406683006014	100.09685341043462	1452.903636032805	2056.652545804625	508.2031945957531	2023-06-21 11:50:00
14	37614.07800842979	46815.82438216149	55267.55890393903	565.2034177852602	83.42518798986188	1828.7538665119205	628.3695267083472	724.4516175159963	33.25067925033207	699.642090866225	4036.327109154901	100.17130906116725	1449.1435036790294	2056.071865307341	511.41677119114684	2023-06-21 12:00:00
15	34305.01033058822	54744.86652668091	51729.86144410841	501.0235278960186	74.36832954958095	1612.8407823399966	587.4445191883674	949.4513654366879	39.064866790283396	714.5262554382962	3325.9451997220863	102.80542608614468	1316.1162780515733	2035.5283555949502	625.1077635832839	2023-06-21 12:10:00
16	33684.633558362424	56231.3860093129	51066.62166030541	488.99122248325483	72.67036953404192	1572.3618694616518	579.7719882701958	991.6338261646308	40.15489795625315	717.3167060647162	3192.764352750413	103.29926458590195	1291.1766246846933	2031.676903317046	646.4223022262009	2023-06-21 12:20:00
17	34692.213537300515	53817.06726616006	52143.81725709977	508.53339520334606	75.42809772969369	1638.105372460753	592.233268071496	923.1235195338274	38.38453254539293	712.7846179703981	3409.0689614887856	102.49720073138495	1331.6821634784283	2037.9322087681653	611.8044645533732	2023-06-21 12:30:00
18	36061.15380888895	50536.87291430727	53607.34021671998	535.0842078336887	79.17486251664519	1727.4272434110035	609.1636836336531	830.0425535298955	35.97924010507671	706.6271336650458	3702.9494434572866	101.40748325606259	1386.7146814285866	2046.4309281970177	564.7712234248725	2023-06-21 12:40:00
19	43658.08953466844	32333.430312552475	61729.16268640035	682.4279752764282	99.96753832349893	2223.1190764287085	703.1190456796559	313.48961787491044	22.631066740593134	672.4561669171837	5333.83954064556	95.36009478258536	1692.1177076760719	2093.594582150677	303.76019376635327	2023-06-21 12:50:00
20	37551.23274014277	46966.41144454408	55200.37153649106	563.9845238878252	83.25318162615758	1824.653280781286	627.592285706459	728.7247756678446	33.361101342411374	699.9247684681441	4022.8356529409652	100.22133577782905	1446.6170725213901	2055.681706354692	513.5759717921335	2023-06-21 13:00:00
21	42397.209199321886	113869.54993391866	68696.5898276738	578.4937058193002	75.45550795812468	1930.8865607874673	647.5655756837614	1164.3957340339618	51.24309366147642	646.7386777435486	3491.4349760084915	6899.4456541442705	2475.521126636261	2187.2126833889247	1547.8518330101015	2023-10-14 08:44:00
22	46916.09408808301	122351.03303964791	75805.142200634	666.7726200878831	85.7939213272719	2282.925689943142	697.4316571921049	975.7147032958419	48.10844373906701	580.8817214975907	4240.549439676995	9518.20149286067	2968.6258173708384	2222.200656634436	1734.02607375444	2023-10-14 08:54:00
23	45424.41160724088	119551.29813340129	73458.61129756412	637.6317782466315	82.38121432497226	2166.717684105576	680.9708793663093	1037.9982522128073	49.14319069278134	602.6210820460321	3993.2669907748477	8653.751013953417	2805.852114013348	2210.651137667864	1672.5700154261758	2023-10-14 09:04:00
24	43389.29595669592	115731.59494706179	70257.21835593157	597.8746690341496	77.72522786652479	2008.1740701421431	658.513294053309	1122.9722509024211	50.55490514736748	632.2802846264608	3655.8973505671447	7474.37355169882	2583.7785055514623	2194.894026414625	1588.724969492509	2023-10-14 09:14:00
25	38292.96608649813	106166.30688167893	62240.30075701608	498.31504785093557	66.06572200155426	1611.149677275534	602.275083309605	1335.7638569205178	54.090115807838174	706.5527614738623	2811.057415191487	4520.980417742689	2027.6625109229237	2155.4351206141573	1378.7604832258794	2023-10-14 09:24:00
26	35652.893677914035	101211.16195488555	58087.26445562617	446.73977395982706	60.02570094407931	1405.4775226390232	573.1417751694023	1445.9971546338136	55.921475307901076	745.0284335430285	2373.4015609073363	2991.022207962067	1739.5754893239612	2134.994063788946	1269.9917298104829	2023-10-14 09:34:00
27	36233.96658593563	102301.776160359	59001.3366882367	458.09135442575445	61.35509349746802	1450.7454162790318	579.5539387245663	1421.7350992997217	55.51839795787291	736.5600405608427	2469.728449190662	3327.761936470326	1802.9826757554767	2139.4930859725196	1293.9314428439088	2023-10-14 09:44:00
28	34629.66721735258	99290.67091512235	56477.65078691113	426.75047942968604	57.68473887490967	1325.7641063931292	561.8504288882095	1488.7208415631749	56.631264741392386	759.9406479281522	2203.7770274032187	2398.0484248527046	1627.9201186280914	2127.0716181176117	1227.8356638575015	2023-10-14 09:54:00
29	34628.15558127552	99287.8337293641	56475.27286747145	426.7209487833126	57.68128051759076	1325.6463439226816	561.8337479216248	1488.7839582523898	56.63231332971192	759.9626780867948	2203.5264371631474	2397.172410990819	1627.755167570777	2127.0599141056878	1227.7733857278618	2023-10-14 10:04:00
30	33627.150171046844	97409.04932024726	54900.61461451961	407.1657547548603	55.391156301009076	1247.6640359923654	550.7876118492273	1530.5798298502966	57.32668851490611	774.5510491398734	2037.5855801880748	1817.076031651155	1518.524577417423	2119.3095174096356	1186.5328082805813	2023-10-14 10:14:00
31	33245.15973437395	96692.09247913606	54299.7143721141	399.7033604163071	54.51722940652071	1217.9054597102888	546.5723315932702	1546.5294172148256	57.59166678325188	780.1180702288389	1974.261426522111	1595.7073287530347	1476.841445234166	2116.351913596449	1170.795124920678	2023-10-14 10:24:00
32	33541.06249645831	97247.47159131459	54765.1921024302	405.4839844438963	55.19420285169719	1240.9574633003817	549.837630802228	1534.174325301068	57.38640561970347	775.8056666745649	2023.3144660160265	1767.187042216854	1509.1306147033886	2118.642973930566	1182.9860687976116	2023-10-14 10:34:00
33	35343.008282116876	100629.53887444315	57599.79097049309	440.68599145328415	59.316737693702926	1381.3362161972914	569.722177019536	1458.9360759228061	56.136435913405165	749.5446160647457	2322.030561692764	2811.439366275823	1705.7605225745845	2132.5947413445324	1257.2247132343841	2023-10-14 10:44:00
34	34309.0492054083	98688.90381579634	55973.29407375636	420.4870293338921	56.95122128756902	1300.7866864112202	558.3123958755917	1502.1078913455913	56.853670323965154	764.6132445762312	2150.6268374841416	2212.2458847470825	1592.9339993717842	2124.589197188538	1214.6264725609622	2023-10-14 10:54:00
35	34014.88482481256	98136.7874672398	55510.550950795885	414.7403655496323	56.27822495330929	1277.870109662142	555.0662797782064	1514.3903990667523	57.05772561094611	768.9003134480662	2101.861976766308	2041.773587224432	1560.834523618473	2122.3115964681338	1202.5071485331146	2023-10-14 11:04:00
36	34176.025230627085	98439.23146906984	55764.03716306509	417.88833245303465	56.64688584350501	1290.4235890118428	556.8444708161369	1507.662159996476	56.945946096083986	766.5518985367733	2128.574896357886	2135.1566649012802	1578.4183063281491	2123.5592441392287	1209.1459971526858	2023-10-14 11:14:00
37	35031.96644955057	97499.290870144	57351.99489640126	472.9758099033217	67.32793672132152	1423.4614055220493	504.18961298279885	1283.5194808581336	51.540891331318	610.5775052762108	418.53030287482864	3612.08891616839	1859.3092840515976	1819.8011547121698	1093.5724587655725	2023-10-20 13:00:00
38	34976.24444377358	98668.6470657793	57460.008646799484	463.29042203099795	65.98994688887569	1383.3794067102938	494.9542209862855	1293.0632241861235	51.93349388288556	607.2337831294191	410.79986829945614	3314.786266384499	1798.578093085416	1794.865956343657	1055.1816936314783	2023-10-20 13:10:00
39	34983.69932148009	98512.20245628883	57445.55781559534	464.5862006219055	66.16895247983291	1388.7418554449973	496.1897959973718	1291.786395788072	51.880968781385945	607.6811295474326	411.8340996336294	3354.5614838242564	1806.7031344458312	1798.2019607073316	1060.317877355361	2023-10-20 13:20:00
40	34955.34732774375	99107.18426054933	57500.516446965965	459.65816451729745	65.48816795278955	1368.3476761005004	491.49072294020715	1296.6423615287772	52.08072944914555	605.9798054827296	407.9007661219581	3203.290495873709	1775.8024100037671	1785.5146466363346	1040.7842170457968	2023-10-20 13:30:00
41	34985.153199935114	98481.69203665532	57442.7395598208	464.8389082651377	66.20386282742905	1389.7876604854646	496.43076251069374	1291.5373838831465	51.87072513736864	607.7683727383587	412.0357993413185	3362.3185972144456	1808.2877107521251	1798.8525608997347	1061.3195553373694	2023-10-20 13:40:00
42	35172.03522753414	94559.87239325576	57080.48001080554	497.32203406838084	70.69125069704572	1524.2157935670677	527.4046795101614	1259.529309529943	50.55400367599226	618.9826419630011	437.9623478839033	4359.4205720526115	2011.9696842921219	1882.4809293461594	1190.0755814225013	2023-10-20 13:50:00
43	35131.831260276114	95403.57422248373	57158.412978649656	490.3339328421139	69.72587806436415	1495.2962429264537	520.7412546699122	1266.4152128445721	50.83727022227943	616.5701140248004	432.3847644099257	4144.913828604169	1968.151541368167	1864.489942036902	1162.3762722727356	2023-10-20 14:00:00
44	34972.174675190305	98754.05334362775	57467.89764795448	462.5830302792108	65.89222411474168	1380.4519374412935	494.2796955868926	1293.760270644189	51.96216839859629	606.9895676681397	410.23526048731316	3293.072170365427	1794.1424686032567	1793.044764060231	1052.3777470101707	2023-10-20 14:10:00
45	34751.14696185031	103392.4385273133	57896.34655116423	424.164830783695	60.58493431040027	1221.4621017394854	457.64645623514616	1331.6166208432792	53.519471353047	593.72631108137	379.5716069900333	2113.787183485225	1553.2452489053078	1694.1364458792737	900.0963832537748	2023-10-20 14:20:00
46	34587.68246996674	106822.82861620287	58213.21261833256	395.75205229217613	56.65984537908141	1103.8786896192555	430.55377285081806	1359.6138749267157	54.67119903602081	583.9172628587938	356.89382390807	1241.6285828586715	1375.0859537696922	1620.9872568921057	787.4743261659119	2023-10-20 14:30:00
47	34441.49267274665	109890.69996674519	58496.59273086648	370.3418957604881	53.14955425512887	998.7213250061156	406.3242056557359	1384.6524190778948	55.7012137779785	575.1448208803743	336.6125966399813	461.63846084388933	1215.7542791739631	1555.5683700034194	686.7540076522712	2023-10-20 14:40:00
48	34365.730057196626	111480.61911368911	58643.45399566533	357.1731250460866	51.33035180769479	944.2236983663806	393.76727337146144	1397.6286023036105	56.23501717869266	570.5985176383956	326.1018848556181	57.409897218100014	1133.1809078656756	1521.6651423411204	634.5558726611087	2023-10-20 14:50:00
49	34373.06764264504	111326.63594518222	58629.23052843548	358.4485163411988	51.50654099162271	949.5017763379699	394.98340830736424	1396.3718630461062	56.18331848749838	571.0388256751526	327.1198439807283	96.55930626052759	1141.1781128636703	1524.9486592596293	639.6112455909458	2023-10-20 15:00:00
50	34458.01451477677	109543.98024494361	58464.566135695044	373.2136597287016	53.54627465923717	1010.6058299406566	409.0625436879898	1381.822653396593	55.58480523799198	576.13625053786	338.90470757707897	549.7901227658112	1233.761368643425	1562.9617759422329	698.1370536879676	2023-10-20 15:10:00
51	34653.35249586653	105444.70787947293	58085.91523039261	407.1665673218507	58.23670582631723	1151.1165064095921	441.43795447976146	1348.3662921667124	54.208505359254175	587.8579379461254	366.0043688660732	1592.0085169465456	1446.6594520324104	1650.37412299363	832.7189742275582	2023-10-20 15:20:00
52	34406.31590622521	110628.90329056117	58564.78077302115	364.22760351447835	52.30489413768117	973.4179445148097	400.4939914797502	1390.6772924848733	55.949059994202074	573.0339612365018	331.7324476149175	273.95415637878796	1177.4152622021656	1539.8270190067315	662.5182867217209	2023-10-20 15:30:00
53	34307.14939359439	112709.96577794719	58757.009081995486	346.99085610414295	49.92372024113875	902.0854074675528	384.058086054195	1407.6619600337801	56.64776107909725	567.0832554088822	317.97486248726585	-255.14501304031182	1069.3340771828034	1495.4507150764746	594.1955793372488	2023-10-20 15:40:00
54	34280.98503685791	113259.03884572347	58807.72711086859	342.4430667722783	49.29546498008429	883.264840960682	379.72159300394253	1412.1432399438095	56.83210823372012	565.5132053387812	314.3450245957947	-394.743946696427	1040.8176495468324	1483.742352889732	576.1691343026769	2023-10-20 15:50:00
55	34283.486362455	113206.54718567854	58802.87844192816	342.8778377081958	49.355526497430716	885.0640965368705	380.1361639096016	1411.714827341902	56.814484553487716	565.6633029111625	314.69203891465196	-381.39821878122075	1043.5438342989369	1484.8616781738483	577.8924714687219	2023-10-20 16:00:00
56	34210.14869614797	114745.57747135755	58945.039088746584	330.13056248128674	47.59455162788211	832.3107863717612	367.98114387737826	1424.2756792665316	57.33120240161016	561.2625141095842	304.5177455920817	-772.688557634252	963.6134054602467	1452.0435979243948	527.3650526614349	2023-10-20 16:10:00
57	34140.93808068979	116197.99938010312	59079.199696190015	318.1006355924835	45.93267498706322	782.5261498018243	356.51014323475374	1436.1296737574796	57.81884213829137	557.109378118271	294.91600697445267	-1141.959173111376	888.1810328155959	1421.07234336182	479.6810462120824	2023-10-20 16:20:00
58	34173.49622935604	115514.74915731561	59016.08768695008	323.7597696067804	46.71445718013516	805.9459039538272	361.90634642989687	1430.553302092956	57.58944601260553	559.0631018085053	299.43286947159606	-968.2464049588134	923.6660286728677	1435.6418816292262	502.11261918254206	2023-10-20 16:30:00
59	34122.659036969766	116581.59492240737	59114.63252094861	314.9234414858644	45.49376087578527	769.3776531091803	353.48056575056364	1439.2604027955413	57.947631457782485	556.0125036885628	292.38011564018177	-1239.486318046358	868.2587762607411	1412.892602256128	467.08734172233335	2023-10-20 16:40:00
60	23970.108654295072	68301.40788245185	40172.8452837378	410.3452250577773	69.92955650927097	1469.6008706724515	515.0464280121333	1325.4319410146609	55.24866325021357	547.405745156355	2384.0860310251664	2213.4540047382216	1711.7406787921968	2041.2131963208808	1355.9533313006611	2023-10-24 10:00:00
61	25286.308643572407	76819.72800009836	42361.03517601178	444.8193656416141	71.62145238709545	1523.2552928962318	525.771443347242	1246.2232242812904	54.42785111619596	480.77614357127277	2580.115474644893	3108.2513807314135	1945.992656446786	2031.088166494307	1390.2102221783537	2023-10-24 10:30:00
62	25268.857669023273	76706.78696622398	42332.02283257626	444.36228666058315	71.59902020950524	1522.5439101547763	525.629244615152	1247.2734212962157	54.43873393930571	481.65955907875866	2577.5163978637365	3096.3876165904767	1942.8868022198917	2031.222410256085	1389.7560236251632	2023-10-24 10:40:00
63	26181.841019147443	82615.52766049269	43849.86279218075	468.2753064290791	72.7726053631152	1559.7613501714259	533.068661505101	1192.3302210596205	53.86937683700895	435.441873796762	2713.492404258616	3717.0646509863855	2105.3759049965333	2024.1991738737113	1413.5183479323728	2023-10-24 10:50:00
64	27445.20397584008	90791.891569896	45950.210820314416	501.36553020377056	74.39658241526365	1611.2618896430054	543.3631358970786	1116.3012289738178	53.081515073622185	371.48702563725124	2901.652516329583	4575.94162088839	2330.2241602098525	2014.480599399839	1446.40004319063	2023-10-24 11:00:00
65	27734.124800178688	92661.75943984023	46430.543317378426	508.93299502445944	74.7679727478107	1623.0396438024002	545.7173983928298	1098.9140173647568	52.90133750158186	356.86107245981293	2944.6832023246097	4772.35979259034	2381.6451258976535	2012.2580405274957	1453.919819237046	2023-10-24 11:10:00
66	31034.894798684632	114024.02635296715	51918.09202296502	595.3873407853055	79.01091394186523	1757.5943532737647	572.6136217175841	900.2741769578176	50.842902546068345	189.76717205247724	3436.286386943286	7016.335143966704	2969.102887812306	1986.8664625319036	1539.8293455798198	2023-10-24 11:20:00
67	30211.494654766462	108695.0595789572	50549.18464802427	573.8207000396451	77.95248260875138	1724.0287406458815	565.9041708420363	949.8262733635015	51.35639353131821	231.44991326302033	3313.652536917725	6456.559810299572	2822.5574435901044	1993.2005691147142	1518.3986138455275	2023-10-24 11:30:00
68	27881.13254747042	93613.1794834558	46674.944524892766	512.783447682365	74.9569423600865	1629.0323620880827	546.9152865229985	1090.0671133169644	52.80966013966522	349.41914288089947	2966.5779349975755	4872.300643220142	2407.808973196074	2011.1271654035083	1457.746007049062	2023-10-24 11:40:00
69	25477.024512059863	78054.0228128366	42678.101381087225	449.81462906310605	71.86660615883102	1531.0297571235255	527.3254857654458	1234.7459720957195	54.308916379621344	471.1215907397923	2608.5199161382984	3237.9064939916243	1979.9354992725393	2029.62106128798	1395.1740063666566	2023-10-24 11:50:00
70	29908.60382966593	106734.77920369217	50045.62694604357	565.8873305128734	77.56313468093397	1711.6815043975541	563.4360742225776	968.0541975102701	51.54528311234732	246.78306564460195	3268.5412161414824	6250.644358453097	2768.650153382491	1995.5305939310965	1510.5152389573236	2023-10-24 12:00:00
71	23990.648704920277	68434.34112047311	40206.99323354104	410.88321366028543	69.95595950825759	1470.4381784962784	515.2137979860993	1324.1958438676352	55.23585400927462	546.3659522670948	2387.1451821638857	2227.4178275249797	1715.3963143485544	2041.055189462566	1356.4879295977453	2023-10-24 12:10:00
72	22266.875096054126	57278.2436198685	37341.20990409385	365.7338334666362	67.74015227006991	1400.1691633148582	501.16768148408073	1427.9322795229077	56.3108382867274	633.6280322832878	2130.413390471705	1055.5380869191285	1408.606023970729	2054.3155293396494	1311.6230725107944	2023-10-24 12:20:00
73	21121.40419199595	49864.865770218996	35436.858077187775	335.73145897727164	66.26771835688625	1353.474451240641	491.8338468753372	1496.8665456716853	57.0251798950504	691.6148660368766	1959.8116385841386	276.8081313060993	1204.7397218833498	2063.127204741219	1281.8097674784503	2023-10-24 12:30:00
74	19964.56825431462	42377.93451277548	33513.611817898985	305.43140953724884	64.78067537692324	1306.3164476320283	482.40740463790104	1566.4847578288618	57.74660899583456	750.1770285159483	1787.517225067629	-509.6481594740126	998.8507168450342	2072.026307057659	1251.7006633883484	2023-10-24 12:40:00
75	19137.064710832718	37022.41093027196	32137.882518081715	283.75729183171586	63.71696937061117	1272.5835613872641	475.66451733657766	1616.2837962010672	58.26265895402173	792.0674949052664	1664.2722314924704	-1072.213123282605	851.5749660807096	2078.3919795448237	1230.1631319942571	2023-10-24 12:50:00
76	19622.67208055208	40165.215261268066	32945.207504170714	296.47640508854255	64.34118842072716	1292.3791722839087	479.62147412848697	1587.0600179720027	57.95982319602049	767.4847370912764	1736.5966071794749	-742.0807697438267	938.00141164151	2074.656385301952	1242.8020917339645	2023-10-24 13:00:00
77	18031.281518510066	29865.888145243516	30299.511735374588	254.7944248373882	62.295551622472836	1227.5067046996912	466.6540768324129	1682.8296618466802	58.9522504061152	848.045229401672	1499.5814050823662	-1823.9620269206816	654.7721232232129	2086.89835235686	1201.3827836715204	2023-10-24 13:10:00
78	16973.63719679971	23020.915514688677	28541.172096078382	227.0924195711833	60.93601349552853	1184.3922118703845	458.03589444231716	1746.4785375232484	59.6118213678285	901.5860441322493	1342.060185190639	-2542.9844942587497	466.53684284471296	2095.0344110033147	1173.8553513577306	2023-10-24 13:20:00
79	17200.2047900148	24487.239251973093	28917.841995355855	233.02671764432574	61.227252501858935	1193.6281588447214	459.8820735423525	1732.843733953778	59.47052868343316	890.1165800758782	1375.8042359443548	-2388.956163043471	506.86043136883677	2093.2915120079297	1179.7522525736713	2023-10-24 13:30:00
80	17020.61190068184	23324.93129371885	28619.267805746247	228.3227892404658	60.99639665045002	1186.307118887906	458.41866637941064	1743.6516069323457	59.5825268781974	899.2080576334329	1349.0564054772476	-2511.0494979707855	474.8972116137252	2094.6730523330702	1175.0779674631947	2023-10-24 13:40:00
81	16985.341106678963	23096.662097116714	28560.62991214472	227.3989704280782	60.95105816734167	1184.8693175742642	458.1312633938127	1745.774197992895	59.60452254445621	900.9935605745867	1343.8033176632853	-2535.0277795238035	468.6198576280606	2094.944377241288	1174.1599703873935	2023-10-24 13:50:00
82	22579.30978306132	59300.29095421413	37860.63433022554	373.9171774955834	68.14176825802254	1412.9054516833476	503.7135459702306	1409.1300072068138	56.1159969371812	617.811743811747	2176.946135009373	1267.9417796564212	1464.211892315639	2051.912087195161	1319.7548466077444	2023-10-24 14:00:00
83	23549.44104059277	65578.88742519965	39473.48300763278	399.32702526140537	69.38881360746623	1452.452505723865	511.6186308348838	1350.7476545263617	55.51100110504418	568.7010769669266	2321.4335170191625	1927.469898999998	1636.8719496873541	2044.449233526859	1345.0045661769877	2023-10-24 14:10:00
84	23311.513024315842	64039.0401192319	39077.92634105673	393.09517299823386	69.08297146095558	1442.7534551630167	509.6798816751736	1365.0661266413472	55.6593784066502	580.7456363497032	2285.99749131465	1765.718367033527	1594.5264787814435	2046.279523969806	1338.8119859029066	2023-10-24 14:20:00
85	23054.382020192897	62374.91291733629	38650.444599075396	386.3603527149846	68.75244502919702	1432.271601664741	507.5846575566378	1380.5402316670766	55.81973112655268	593.7623028893304	2247.701451133645	1590.9119928881883	1548.7633373722251	2048.2575357516716	1332.119607220889	2023-10-24 14:30:00
