# Supplementary material for: Exploring online sensor parameters as proxies for polar organic chemicals—An innovative approach for combined sewer overflow monitoring
Source: PLoS One. 2025 Oct 13;20(10):e0333173. doi: 10.1371/journal.pone.0333173 (PMC12517529; doi:10.1371/journal.pone.0333173)
Supplement: S3 Tables — The tables in this zip file show the statistical measures (R2, RMSE, p-value, confidence intervals, etc.) of all models calculated for this manuscript and the predicted chemical concentrations. A ReadMe file explains further details about the content and structure of each table. (ZIP) [file pone.0333173.s003.zip › S3_Tables/S3_Table34_catchment_M_SAC_prediction.csv]

	Acesulfame_pred	Caffeine_pred	Cyclamate_pred	Candesartan_pred	Citalopram_pred	Diclofenac_pred	Hydrochlorothiazide_pred	1,3-Diphenylguanidine_pred	6PPD-Quinone_pred	HMMM_pred	Diuron_pred	Mecoprop_pred	4-&5-Methylbenzotriazole_pred	Benzotriazole_pred	DEET_pred	Time
0	32912.47451842617	61760.88350301222	51469.23601469238	483.22494071890895	72.55289182846063	1587.9861772835354	592.0266183692187	980.8721598117786	37.33691346743519	695.0814933726012	3221.1165617324364	113.24794394279137	1284.0889330937284	2086.5644808494444	721.1872639091509	2023-06-21 09:37:00
1	31726.64792104322	63498.945041030085	49822.40851373708	457.8611986184655	68.28822019016692	1493.7211739299503	570.2824252102682	1082.618693678754	40.007783484847046	707.7741699790763	2901.6452913167645	111.802505364206	1228.476292407049	2061.1576545237244	747.382125933702	2023-06-21 09:40:00
2	31955.796283515596	63163.083156845685	50140.64039177997	462.76247168934714	69.11232257120147	1511.936882031454	574.4842589915756	1062.9572594738606	39.49166629518609	705.3214453849542	2963.3797123816016	112.08182097752436	1239.22284301929	2066.0672531623513	742.3202477878053	2023-06-21 09:50:00
3	30910.31629867364	64695.43919813499	48688.72052884569	440.40061476589045	65.3523893317218	1428.8284625587144	555.3135650769757	1152.6617448680395	41.84642975847923	716.5119005285877	2681.7189538113857	110.80745497277755	1190.1921475782813	2043.6674111782727	765.41485876449	2023-06-21 10:00:00
4	28845.654004616412	67721.60687747042	45821.40193981856	396.23938405429254	57.9270990341752	1264.7021067299167	517.4543908696662	1329.8143171663662	46.49672570347516	738.6113296170281	2125.482243049881	108.2907779660658	1093.3640594310395	1999.4311658097317	811.0231661169153	2023-06-21 10:22:00
5	28141.79558619547	68753.24948691044	44843.91214258121	381.18449876208007	55.39576347378322	1208.7502362630805	504.54792255425207	1390.2069197319295	48.08204547148533	746.1451860016618	1935.8570958133764	107.43282443888651	1060.3546587274918	1984.350707474438	826.5713703788588	2023-06-21 10:30:00
6	26336.705933306323	71398.96253237984	42337.077426082	342.5752885073079	48.90399253168842	1065.2581080222028	471.448464194769	1545.0875877030674	52.14769878309263	765.4662395691736	1449.5513527179123	105.23254808494954	975.6999524703438	1945.6759135252028	866.4457284879863	2023-06-21 10:40:00
7	25599.03241841546	72480.16780022913	41312.626605254	326.79712935038583	46.25104536030737	1006.6181715352814	457.9219372713314	1608.3816000243105	53.80918122741376	773.3620410179985	1250.816145163723	104.33337635176605	941.1046986463505	1929.8709527330618	882.7409068761058	2023-06-21 10:50:00
8	24505.63330813947	74082.75872158958	39794.15861988711	303.41032633289655	42.31877719798031	919.7005134017552	437.87256284665926	1702.1976519237523	56.27187426124007	785.0654058600157	956.2455868694974	103.00060032930898	889.8267023683863	1906.4444236260347	906.894049413688	2023-06-21 11:00:00
9	23037.37818481362	76234.77467694279	37755.10592799452	272.0056973864053	37.03838797746	802.9843978839531	410.94955143953206	1828.1771753722305	59.57886585297611	800.7810994507178	560.6857886844768	101.2109013942838	820.968789423862	1874.986449076876	939.3277462604627	2023-06-21 11:10:00
10	23614.06542315613	75389.52638293344	38555.98558919318	284.34050790441637	39.112368873952754	848.8270401187449	421.5241149806902	1778.6961401549706	58.279977248426064	794.6084392696113	716.04999207845	101.913842266008	848.0141434792649	1887.3422121717188	926.5887482711782	2023-06-21 11:20:00
11	23542.831655248407	75493.93344588998	38457.059044413356	282.816883015211	38.85618586173552	843.1644488212232	420.21791994994635	1784.8081543355356	58.440419032538436	795.3709008145867	696.8590392189003	101.82701335151151	844.6734375546773	1885.8159991708023	928.1622993501891	2023-06-21 11:30:00
12	23421.16113511481	75672.26546494027	38288.0880000349	280.21446230656267	38.418613608275066	833.4924849660204	417.9868793430198	1795.247752945237	58.714460907585696	796.6732198619125	664.0800176275475	101.67870561067843	838.9673596734051	1883.2091578494687	930.8499962650574	2023-06-21 11:40:00
13	29627.94004355626	66575.01320263602	46907.808810252	412.971764137719	60.74048936515841	1326.888429963746	531.7989660156435	1262.692452021566	44.73476123830336	730.2380111841837	2336.2364251875665	109.24432920422144	1130.0515418114994	2016.191968419695	793.7424988600109	2023-06-21 11:50:00
14	29321.281575962712	67024.48135338261	46481.93406688867	406.41262108752466	59.63763193872266	1302.5112052161246	526.1758496444154	1289.0044239637214	45.42545657983868	733.5203770599301	2253.62015528601	108.87053426616909	1115.6699389621072	2009.621683654068	800.516572122494	2023-06-21 12:00:00
15	27122.12570841136	70247.77575235532	43427.83630119215	359.37469632993344	51.728652938562206	1127.6935415819203	485.85050184381	1477.6968410931647	50.3786761173504	757.0593787113215	1661.1497887086066	106.18991912539184	1012.5344001353959	1962.503857731311	849.09583712475	2023-06-21 12:10:00
16	27628.06231497345	69506.22639051647	44130.460377313604	370.19621579688993	53.548188359290435	1167.911998495883	495.127729495432	1434.2863659126285	49.239141116061006	751.6440087536547	1797.4532000209324	106.80661999131722	1036.2617062803845	1973.343759217005	837.9197177567817	2023-06-21 12:20:00
17	28604.941402179425	68074.4184242305	45487.11011806772	391.090762508771	57.06140736318514	1245.567121626656	513.0405066350447	1350.4679886307392	47.03888935040381	741.1878338247922	2060.6323222643946	107.99736636382819	1082.0751715804658	1994.273798536957	816.3404978602944	2023-06-21 12:30:00
18	29048.93463829099	67423.65922509576	46103.70977359943	400.58737015775455	58.658171481832895	1280.8615095105113	521.1818948519929	1312.3723910666167	46.038871114279615	736.4354842199988	2180.247688886772	108.53856265131488	1102.8974708624025	2003.7865376377465	806.5327050637388	2023-06-21 12:40:00
19	32688.62070736725	62088.98518330754	51158.35699320723	478.43691324134164	71.74783061524968	1570.1913493578072	587.9218693968355	1000.0793098440208	37.8411055926246	697.4775469247551	3160.8085356144434	112.97508201240288	1273.5906852147907	2081.7683201692266	726.1321856264572	2023-06-21 12:50:00
20	33716.34433142032	60582.65457255795	52585.61754817138	500.41897791128844	75.44390540491653	1651.8882610999842	606.7669695529164	911.8983593143398	35.5263352714604	686.4771497083925	3437.685587062802	114.22780427180261	1321.788646667006	2103.7877247641154	703.4298119481681	2023-06-21 13:00:00
21	58612.238548631285	130818.07936742825	92482.22354208858	714.7744099592247	94.20833157447962	2537.230460623953	860.4069277102923	593.9692056378794	31.20664697794666	750.2747664679894	5756.979296897344	4566.225296045085	2135.4614281682507	2699.3070887669305	1532.0719736075928	2023-10-14 08:44:00
22	66760.4455745299	141422.46116569854	104689.76371752229	808.8674568611589	106.85158895498752	2930.6755744320913	963.2665700412499	288.7814677174524	23.749794216733193	751.6698612255856	6991.52428982595	5167.7614269197575	2279.091429563564	2898.4821957918566	1626.2802073198259	2023-10-14 08:54:00
23	64598.0802478016	138608.2779424342	101450.13547586142	783.8971116723013	103.4963303944704	2826.263392787067	935.969752055503	369.7719703549328	25.728688445379532	751.2996319810735	6663.901626519791	5008.1262006615925	2240.9750029794086	2845.6252489802228	1601.2792939380033	2023-10-14 09:04:00
24	57931.443695854934	129932.06744821815	91462.26534882223	706.9127955194743	93.15196855871208	2504.3575344109568	851.8128511441523	619.4680964302092	31.829678150523605	750.1582042197441	5653.831221003443	4515.966054919174	2123.460927279725	2682.66571143904	1524.2007351380025	2023-10-14 09:14:00
25	48177.23997139478	117237.58139705185	76848.64133715443	594.2741812059863	78.01674827794639	2033.3651084355324	728.6797614800965	984.8077791875571	40.75626294948527	748.4881388375971	4175.9596684320595	3795.868253092891	1951.5217153645897	2444.2335551883193	1411.4242309046267	2023-10-14 09:24:00
26	44193.47115434258	112052.95545446221	70880.20954237669	548.2708156854575	71.83528843796672	1841.0044614087028	678.3902886735289	1134.0181993216743	44.40201929920144	747.8060581081214	3572.3738942310765	3501.769088345114	1881.2990616036896	2346.8541466906045	1365.364548991848	2023-10-14 09:34:00
27	41402.31815757082	108420.4444074212	66698.53960743592	516.0394193793782	67.50436439364677	1706.230577414306	643.1559115858578	1238.5596851439063	46.95635019246336	747.3281710219111	3149.482828048055	3295.7140176994144	1832.0988746734063	2278.627088260698	1333.0936956604705	2023-10-14 09:44:00
28	38547.04352802701	104704.48306594336	62420.80345747493	483.0675657210651	63.073945294252866	1568.36051004811	607.1120891574328	1345.5028203100087	49.56936216401283	746.839305354346	2716.8766134372227	3084.925208850884	1781.7684034762594	2208.8326380071194	1300.0814785239027	2023-10-14 09:54:00
29	36650.47458832477	102236.2172156258	59579.38798370186	461.1665573607045	60.131112697054846	1476.7825984959873	583.1705763591297	1416.5380287525722	51.305012140737695	746.5145844216563	2429.5250917084168	2944.9122295169736	1748.337220568177	2162.4728289908917	1278.1536593908186	2023-10-14 10:04:00
30	35371.37020638155	100571.5428666735	57663.05006033853	446.3958442185235	58.146375948707444	1415.0196403965479	567.0236843112893	1464.446356517023	52.475587828377584	746.2955826447015	2235.726394014321	2850.483173105744	1725.7902033434898	2131.206348971443	1263.3648642395124	2023-10-14 10:14:00
31	40852.31514340156	107704.64988552059	65874.53208397214	509.68814980020034	66.65094601017972	1679.6730785907193	636.2128978481625	1259.1598214941755	47.45968687522659	747.2340022901532	3066.151186488124	3255.110399742579	1822.4038665027167	2265.1827920047235	1326.7346509851695	2023-10-14 10:24:00
32	36347.648249305836	101842.10767627288	59125.697412512	457.66960977089946	59.66122879086004	1462.1602965538905	579.3478201600203	1427.8802645467981	51.58214444912212	746.4627360289137	2383.6434959936223	2922.5562702585257	1742.999242856322	2155.070529528893	1274.6524309083022	2023-10-14 10:34:00
33	40413.85584068786	107134.02252735442	65217.63793092013	504.62495349165044	65.97060568531225	1658.5015902242458	630.6779664319055	1275.5821340765692	47.86094404158581	747.1589315079932	2999.7196715489854	3222.7414243763305	1814.6750606365438	2254.4650748104377	1321.6652564138162	2023-10-14 10:44:00
34	39755.28826896315	106276.93802418321	64230.9803675428	497.0200130161044	64.94873188101316	1626.7019326573718	622.3644779965894	1300.2485112124941	48.46363386034621	747.0461749022865	2899.939278685414	3174.1230979450484	1803.0663642760956	2238.367022053003	1314.0510061235204	2023-10-14 10:54:00
35	40506.093238392255	107254.06373129382	65355.826827517245	505.6900832509615	66.11372688431692	1662.955374145276	631.8423337224342	1272.1274203380008	47.77653274820887	747.1747239282868	3013.6946745324394	3229.55079080022	1816.3009468614364	2256.7197295462684	1322.7316900834962	2023-10-14 11:04:00
36	42716.88145331739	110131.26631483974	68668.00162465891	531.2196014058163	69.5441213657347	1769.7057080607283	659.7504224999916	1189.3232583684253	45.75332418802816	747.5532438945805	3348.6539499271885	3392.760805563281	1855.2709329436714	2310.760327424744	1348.2924609595834	2023-10-14 11:14:00
37	40916.9699037955	92774.3717961183	64850.65543110606	565.2816762630473	86.13069584926053	1822.9212929844264	615.3781512181511	970.9181346602761	36.36420639204643	672.1310979230893	555.5032121349049	3007.5063372619097	1818.95046432482	2072.460145364476	1155.8063672642334	2023-10-20 13:00:00
38	40702.35629937223	93007.32001006664	64586.19357475943	561.5669895051274	85.44794053773612	1807.2480964056233	610.82879326767	982.8483349067426	36.79329952737436	669.8535947370021	549.7631797084239	3008.9012445077024	1817.05114668902	2062.2809024094445	1151.519943217992	2023-10-20 13:10:00
39	40449.8512016008	93281.39681753077	64275.039176728285	557.1964495036236	84.64464012649836	1788.8076902386586	605.4762151905697	996.8848932496396	37.29815197780586	667.1739828539479	543.0097054682672	3010.5424321268533	1814.8164915905447	2050.304444791548	1146.476721816467	2023-10-20 13:20:00
40	39262.840458344115	94569.81482496412	62812.321724548856	536.650813073288	80.86837490802387	1702.120488976613	580.3140789100992	1062.869880081274	39.67143191437225	654.5772942285845	511.2620435472792	3018.257552941545	1804.3115171057734	1994.0038632030112	1122.7688520068389	2023-10-20 13:30:00
41	39589.749539723496	94214.9776428784	63215.161902134474	542.3091907838116	81.90837846370309	1725.9946059489446	587.2438652694233	1044.6972632347092	39.017817978418805	658.0464893730543	520.0055187462134	3016.1327675741086	1807.204643034279	2009.5093432610406	1129.2981256338521	2023-10-20 13:40:00
42	41488.71848399274	92153.77828368766	65555.20392088537	575.1779122701994	87.94961306578664	1864.675998680573	627.4980210464713	939.1350840437221	35.221066414711785	678.1985567710004	570.7951382872378	3003.790187768816	1824.0104052569445	2099.5784994066717	1167.2257591948965	2023-10-20 13:50:00
43	40768.70939227072	92935.29832009881	64667.95848509414	562.7154766022034	85.65903119405431	1812.0938519736562	612.2353395652729	979.1598190394532	36.66063479371485	670.557741060294	551.5378524084988	3008.4699745035773	1817.6383676150683	2065.428066612975	1152.845197009367	2023-10-20 14:00:00
44	38463.92459043652	95436.98270569644	61827.84185404206	522.8226021209414	78.32676505183201	1643.7757932557158	563.3787393951692	1107.2809802528136	41.26876455106566	646.0991111261442	489.8943255028282	3023.4502038730525	1797.241159187342	1956.1108380058656	1106.8123044416216	2023-10-20 14:10:00
45	35798.37014597921	98330.2575690817	58543.15969948549	476.6852669601573	69.84677395340472	1449.1107862923848	506.87458003900986	1255.457040086912	46.598208213470585	617.811954045611	418.6016924619173	3040.7752994494454	1773.6511608778342	1829.682104035761	1053.5738496941196	2023-10-20 14:20:00
46	33316.25603277104	101024.42064901124	55484.52551920045	433.7230491046852	61.9503658987678	1267.8423968448672	454.2589706731917	1393.4357972338787	51.56088581231297	591.4714859459536	352.21533482942755	3056.908102263608	1751.6845985904497	1711.9540472876552	1003.9992029751434	2023-10-20 14:30:00
47	30867.947613309723	103681.88998810931	52467.54907327666	391.34596453207826	54.161504693397276	1089.0428317060466	402.3599710583354	1529.5353226473562	56.455973142771605	565.4897675882953	286.73314065306204	3072.821180856264	1730.017214682257	1595.8294134485363	955.099748954066	2023-10-20 14:40:00
48	29721.238875430958	104926.56295805283	51054.49456387936	371.497904222778	50.51345319329728	1005.2988793331181	378.05215269997007	1593.279952928506	58.74867424607116	553.32076827881	256.06339184174453	3080.27435388124	1719.8689105482683	1541.4403784528604	932.1968210558693	2023-10-20 14:50:00
49	29968.441334447965	104658.24179795492	51359.114680487386	375.77666233554265	51.29988419504721	1023.3520346554415	383.2923259654518	1579.5381640730554	58.25442376048136	555.9441079759032	262.67504227498057	3078.6676314081374	1722.056637609122	1553.1653289571746	937.1341341748018	2023-10-20 15:00:00
50	28319.89252306854	106447.6274347577	49327.657820578504	347.2423927775973	46.055317056345785	902.9587834450347	348.3465513862518	1671.179686467141	61.55049150099977	538.4495265842595	218.5831327271975	3089.382575077319	1707.4670786697247	1474.9737393822504	904.2080795312097	2023-10-20 15:10:00
51	27936.97835870301	106863.25425824901	48855.80427242318	340.6146387747182	44.83714321186349	874.994624383279	340.2295748195077	1692.4655815079764	62.31608061540198	534.3859993363762	208.34175159050994	3091.871372298843	1704.078311087486	1456.8119070022667	896.5602303364047	2023-10-20 15:20:00
52	27860.345535443856	106946.43388405145	48761.371961150726	339.28822270455436	44.59334940737517	869.398141781176	338.60511981490197	1696.7255394421002	62.4692983878245	533.5727633833219	206.29213832567325	3092.3694566617473	1703.4001151590946	1453.1771694543781	895.0296620519191	2023-10-20 15:30:00
53	26149.989098463357	108802.9074206677	46653.751432835255	309.6841422696341	39.15215221446422	744.4910897391865	302.3491533040943	1791.802898777469	65.8889427670542	515.4222726675268	160.54712865822466	3103.486126517057	1688.2635624089069	1372.0540097250005	860.8691391026971	2023-10-20 15:40:00
54	26649.156515226914	108261.09573771895	47268.860349251765	318.3240912515247	40.74016526727647	780.9452048904261	312.930454811876	1764.0545775351889	64.89091977364609	520.7194922222936	173.89780680449257	3100.241727130643	1692.6811643611384	1395.7297987045772	870.8388855410237	2023-10-20 15:50:00
55	26223.851722768733	108722.73465410096	46744.770111688005	310.96260974214	39.387133119813384	749.8852651628526	303.91488590538984	1787.69693400855	65.74126366193914	516.2061109644527	162.52265047920696	3103.0060473994554	1688.9172422413046	1375.5573551914779	862.3443788937246	2023-10-20 16:00:00
56	25468.400666615	109542.72448992381	45813.850614639705	297.8867190403731	36.98379889236887	694.7147975656089	287.9009091691616	1829.6918597288377	67.25169382848384	508.18918122718526	142.31743762425003	3107.9161934962144	1682.2315453219867	1339.7258902576077	847.2559431836144	2023-10-20 16:10:00
57	25175.92520700238	109860.1863587721	45453.44194813021	292.82434324290585	36.05333982814652	673.3553623830023	281.7010433168315	1845.9503388207509	67.83646203229324	505.0853994659586	134.49492037685627	3109.8171733475447	1679.6431548983055	1325.8536160847661	841.4144037043817	2023-10-20 16:20:00
58	25167.051303839653	109869.81836648224	45442.506905546295	292.67074733896385	36.02510907113283	672.707302680243	281.51293519566354	1846.443632067391	67.85420429490947	504.9912286291169	134.25757991542378	3109.874850361327	1679.5646213830578	1325.4327219084832	841.2371674476078	2023-10-20 16:30:00
59	24580.311704215976	110506.68359295468	44719.485435749266	282.5150359760871	34.15850057163301	629.8578052768394	269.07528722090797	1879.060021577519	69.0273169458998	498.7646834334501	118.56470556670354	3113.6884358099646	1674.3720108205443	1297.6033354538954	829.5183636212272	2023-10-20 16:40:00
60	31515.440634864906	89107.53643013266	49882.02493800266	544.3963590008804	90.2609409613983	1810.4355896295299	604.1591444272228	722.6141145955571	33.75417743995574	288.5421146752169	4388.75923634723	2359.655080789547	1942.6229264190883	2172.562611912429	1328.218813902	2023-10-24 10:00:00
61	32738.5294354289	92048.34674997415	51412.18898319703	565.1462672323593	94.03086495675302	1866.1968187453588	619.0299274616442	622.606284131235	31.097537618855284	248.47741165418302	4740.150766526222	2306.5695910826853	1964.5832740896658	2196.7246360514964	1320.269845174725	2023-10-24 10:30:00
62	35837.38171976445	99499.26672670525	55289.05576888927	617.7188200128451	103.58245072827617	2007.4750416701902	656.7069628124916	369.22362398186533	24.3666000332297	146.96834998939994	5630.446258962429	2172.0706969980356	2020.2226303754817	2257.9422219397766	1300.130113793595	2023-10-24 10:40:00
63	36551.75020219705	101216.90342188104	56182.77744006668	629.8382020618851	105.78434717455701	2040.043457474245	665.3925289823276	310.8121316623947	22.814938570468854	123.56779143383892	5835.683224616829	2141.065098137515	2033.0489928046761	2272.0545157558645	1295.4873660846888	2023-10-24 10:50:00
64	35912.156133378834	99679.05528099163	55382.60344846942	618.9873805783948	103.81292774351286	2010.8840445223384	657.6160988301485	363.1095733288239	24.204184446793292	144.51896555087774	5651.928832922782	2168.8252773993663	2021.5651920268338	2259.419384665739	1299.644147872603	2023-10-24 11:00:00
65	35188.09387687935	97938.1107517477	54476.7542322335	606.703542013841	101.58115219814823	1977.8736847183943	648.8126720349294	422.3136927355454	25.776901507635785	168.23706293024588	5443.906860896806	2200.2516132850405	2008.5647795624736	2245.115591096817	1304.3498963275479	2023-10-24 11:10:00
66	37097.53984519367	102529.20700429218	56865.59596278376	639.0976156062242	107.46663342441903	2064.926279815638	672.0284489250942	266.18476032123044	21.62944288212603	105.68936760350675	5992.487749128861	2117.376294461079	2042.8485513564992	2282.8365477087823	1291.940228050353	2023-10-24 11:20:00
67	34971.202182785964	97416.61359472721	54205.40854429166	603.0239377639023	100.91262739309832	1967.9854840889025	646.1756195794221	440.04819227638745	26.24800639481056	175.34178117112378	5381.594210960477	2209.665322076249	2004.6705267437453	2240.830912547041	1305.7594957718065	2023-10-24 11:30:00
68	30575.362972324758	86847.20170204448	48705.92632746351	528.4477825613149	87.3633415917754	1767.576979605955	592.7293194229433	799.4810824357164	35.79609602516358	319.33622573977004	4118.676370593945	2400.4570921033724	1925.7439947362818	2153.991450796066	1334.3284667230341	2023-10-24 11:40:00
69	27215.644675190837	78769.05215524492	44502.69910644294	471.4495937813973	77.00768906666285	1614.4057449051393	551.8805749733043	1074.1938732917133	43.093653988027725	429.3904717985465	3153.4344741299665	2546.2783039386977	1865.4208343523105	2087.6204771117486	1356.1635907664033	2023-10-24 11:50:00
70	27230.009818654493	78803.59188950168	44520.670839993276	471.6933008682952	77.05196671765219	1615.0606589682793	552.0552319005918	1073.0192841437743	43.062451828263235	428.9199129916469	3157.5615577404187	2545.6548163594425	1865.6787580162786	2087.9042594037373	1356.0702303529135	2023-10-24 12:00:00
71	23918.11682718722	70840.43411794295	40377.27620279473	415.50647648257996	66.84372602995873	1464.0698038323674	511.7879658716493	1343.821561667617	50.25612967103167	537.4075461703605	2206.0597979956474	2689.400275583409	1806.2142927159405	2022.4780709136294	1377.5945332531726	2023-10-24 12:10:00
72	21944.016662175978	66093.88248981195	37907.5478456063	382.0155335151993	60.7589613114217	1374.0695916253485	487.78609844504814	1505.2370488595502	54.54402201931536	602.0731181292226	1638.903858549529	2775.081768163256	1770.7696660132838	1983.4798756738855	1390.4243952132742	2023-10-24 12:20:00
73	19424.173658871245	60035.13981709529	34755.05952144413	339.26597105317944	52.99205460905905	1259.1886909267228	457.14888014522376	1711.27608033053	60.01730839264639	684.6155807373999	914.9568415105587	2884.450032963945	1725.5263211291456	1933.7005731044942	1406.80109101956	2023-10-24 12:30:00
74	17774.19866317639	56067.91888221114	32690.83293976192	311.2738663677995	47.906340207016456	1183.9655070271529	437.08785091996697	1846.1889497507482	63.60117677191837	738.6637889821022	440.9215644097176	2956.063582699784	1695.901305728375	1901.10544537832	1417.524433131364	2023-10-24 12:40:00
75	15671.125538476957	51011.26302398938	30059.750978790864	275.5948753399362	41.424042410540835	1088.0853531907092	411.5178807522191	2018.1501192194141	68.16920797879911	807.5541264079264	-163.2881078770979	3047.3428640263132	1658.1409918625704	1859.5593993497896	1431.1925024421935	2023-10-24 12:50:00
76	15639.555766227484	50935.3562607327	30020.255129929483	275.0592888177121	41.326734969023676	1086.6460715108133	411.1340433453591	2020.7314726170307	68.23777987158591	808.5882570033776	-172.35805486134814	3048.7130808241654	1657.5741620672525	1858.935740954091	1431.3976773503625	2023-10-24 13:00:00
77	12577.686998134774	43573.359922400414	26189.657140741278	223.11416764134418	31.889143410555384	947.0539455576617	373.9066677785305	2271.090115850635	74.88838650991664	908.8858501351648	-1052.028239995274	3181.6067864139754	1602.5988384129173	1798.4487615530875	1451.297049393803	2023-10-24 13:10:00
78	11653.049687099228	41350.15017250332	25032.875419300133	207.42753937482593	29.039135803367927	904.8992688686739	362.66457249354386	2346.694578421455	76.89676750354485	939.1741818178062	-1317.6751165225915	3221.7386430992165	1585.997135568312	1780.1826233799463	1457.3063539235345	2023-10-24 13:20:00
79	11743.497175603145	41567.62326805731	25146.03114014641	208.96199630498387	29.317921903831973	909.0228150307289	363.7642677707223	2339.2989934957714	76.70030883303195	936.2113946806526	-1291.6896922659207	3217.812968023317	1587.6211045659518	1781.9694064815021	1456.7185272201532	2023-10-24 13:30:00
80	12781.031330938316	44062.28363105852	26444.05419409222	226.5639386171876	32.515911212862115	956.3245152216429	376.379006216268	2254.4633381779754	74.4467074988163	902.2249026217647	-993.6077261093533	3172.7810711584575	1606.2498507050323	1802.4658130341215	1449.9754955200542	2023-10-24 13:40:00
81	13239.700519743943	45165.11368167375	27017.879333383175	234.34533893083204	33.92966627301054	977.2354725565218	381.9556822418823	2216.9595114303756	73.45044391506752	887.2002823113488	-861.8327740158938	3152.873539922812	1614.4851765843214	1811.5267871896021	1446.9945614813328	2023-10-24 13:50:00
82	22788.549023964864	68124.48687752575	38964.11303892387	396.3431677781841	63.36206160478828	1412.5722436811332	498.054247014407	1436.1824967939356	52.70963493188411	574.408783167508	1881.5367064325528	2738.426691297061	1785.9330983620926	2000.1635468041889	1384.9357002551192	2023-10-24 14:00:00
83	23534.012730962608	69916.88932745035	39896.736868787455	408.99008556777426	65.65980279527335	1446.5583062992098	507.117880858235	1375.2284532344183	51.09043232919318	549.9896387684657	2095.707282251782	2706.0714723412348	1799.3177701650875	2014.8901243633754	1380.0908617679129	2023-10-24 14:10:00
84	24499.916188575808	72239.31992677366	41105.145237245335	425.3768009859026	68.63700495784155	1490.594327215193	518.8617057904394	1296.2497975641681	48.99241819673561	518.3495524898426	2373.2098591859904	2664.1485489743436	1816.660399527418	2033.9714720530092	1373.8133646846322	2023-10-24 14:20:00
85	24016.908554151603	71077.97020693163	40500.87111143411	417.1824948285864	67.14823155879182	1468.5737679921808	512.989113602383	1335.7436966123769	50.04154669412286	534.1714269287013	2234.4425091209832	2685.1124371186365	1807.9880810705672	2024.4296937970641	1376.9524765621202	2023-10-24 14:30:00
