# Supplementary material for: Exploring online sensor parameters as proxies for polar organic chemicals—An innovative approach for combined sewer overflow monitoring
Source: PLoS One. 2025 Oct 13;20(10):e0333173. doi: 10.1371/journal.pone.0333173 (PMC12517529; doi:10.1371/journal.pone.0333173)
Supplement: S3 Tables — The tables in this zip file show the statistical measures (R2, RMSE, p-value, confidence intervals, etc.) of all models calculated for this manuscript and the predicted chemical concentrations. A ReadMe file explains further details about the content and structure of each table. (ZIP) [file pone.0333173.s003.zip › S3_Tables/S3_Table35_catchment_L_SAC_prediction.csv]

	Acesulfame_pred	Caffeine_pred	Cyclamate_pred	Candesartan_pred	Citalopram_pred	Diclofenac_pred	Hydrochlorothiazide_pred	Triclosan_pred	1,3-Diphenylguanidine_pred	6PPD-Quinone_pred	HMMM_pred	2,4-D_pred	Diuron_pred	MCPA_pred	Mecoprop_pred	OIT_pred	4-&5-Methylbenzotriazole_pred	Benzotriazole_pred	DEET_pred	Time
0	6416.266198737385	12201.300927938912	8790.007069724283	88.43677855772515	26.69906769315449	380.6924584833672	158.9425906085363	32.54711501734856	953.2819354767358	44.305721203175764	910.3116756309423	7.951608544495727	31.93842095403437	21.297302089905926	209.4361558594738	12.034137605594918	357.76174790398807	2023.5347360009418	467.65252130117483	2022-08-19 04:08:00
1	6543.13686446125	12452.98390806976	8953.307928039821	90.49511829370792	27.071181283965416	389.2536745924434	162.31281924973757	32.86398724901566	962.7635967833639	44.553569543383574	915.4300124726817	9.311106372695548	31.952776741134198	22.118583661881793	212.2474949659249	12.071849958348569	365.40044424062967	2069.473566596532	481.3779581226356	2022-08-19 04:18:00
2	7769.553299791956	14885.919382667962	10531.882891756695	110.39240240820817	30.668279328471037	472.0120969801802	194.8916961146831	35.927085488464286	1054.419656080769	46.94943683205901	964.9072686094955	22.45291871196042	32.091549349765856	30.0576388576485	239.42377299495186	12.436402701633845	439.24117549483253	2513.5489290205664	614.0571807300896	2022-08-19 04:28:00
3	7015.011160510217	13389.076805503097	9560.678253734748	98.15076988507323	28.455195766054857	421.09569104080094	174.84782297591215	34.04254070266282	998.0290557364829	45.475400136729796	934.4668132993909	14.367531961713397	32.00617069862082	25.17320358858403	222.7038022158519	12.212114769023643	393.81130214871234	2240.3353905250624	532.4274328072554	2022-08-19 04:38:00
4	6162.524867289652	11697.934967677214	8463.405353093205	84.32009908575958	25.954840511532637	363.5700262652148	152.2021333261338	31.91337055401436	934.3186128634796	43.81002452276016	900.0750019474635	5.232612888096114	31.90970937983472	19.654738945954193	203.8134776465717	11.958712900087619	342.48435523070475	1931.6570748097624	440.2016476582535	2022-08-19 04:48:00
5	5993.36397965783	11362.357660836082	8245.670875339152	81.57564610444919	25.458689057118068	352.1550714531131	147.70849513786544	31.490874245124893	921.6763977879755	43.479560069149755	893.2505528251445	3.4199491171630143	31.890568330368282	18.559696849986366	200.06502550463694	11.908429763082754	332.2994267818491	1870.4053006823092	421.901065229639	2022-08-19 04:58:00
6	4994.976420854821	9381.780395859723	6960.601987634742	65.37788460875532	22.530403173163283	284.7840081520894	121.18704255070563	28.99730103005927	847.0620444123499	41.52915886394115	852.9726541052169	-7.278392458884056	31.777597856417383	12.096758399584289	177.94166096293802	11.611658688480034	272.18797907670364	1508.8973297820812	313.8910277359571	2022-08-19 05:08:00
7	4386.335547155527	8174.3732458453305	6177.193336675662	55.50334278200056	20.74525024017966	243.71300073814763	105.01893234931606	27.47715931067497	801.5753545706859	40.340147759850915	828.4182861631125	-13.800356706701322	31.70872836043715	8.156796938292054	164.45473015625674	11.430739961536526	235.5426065177212	1288.5134464715047	248.04553215780254	2022-08-19 05:18:00
8	5105.269319590769	9600.576799920142	7102.5648671303825	67.16726795256969	22.853893921441582	292.22655868957963	124.11689464945661	29.272768623455203	855.3047686415787	41.74462168769514	857.422194932969	-6.096535680235689	31.7900778206695	12.810725846155307	180.3856517594795	11.644443293807207	278.82855242535743	1548.8334865131806	325.8230074794137	2022-08-19 05:28:00
9	5000.939342143843	9393.609495925873	6968.277127975571	65.47462657634651	22.547892511931398	285.1863853092159	121.34544329684209	29.012194024947622	847.5076824937614	41.54080773593092	853.2132159367786	-7.214496060958666	31.778272578411073	12.135358633467149	178.0737939009412	11.613431169059456	272.54699780452574	1511.0564548200741	314.5361232665657	2022-08-19 05:38:00
10	4597.7866566953035	8593.844879396744	6449.3614338682255	58.93390900863854	21.365439558197874	257.98169425327467	110.63598008465152	28.0052796967868	817.378123415066	40.75322832686392	836.9488475660114	-11.534526993034959	31.732654672270193	9.525599558251834	169.1402953336752	11.49359388279261	248.27376707879068	1365.0781641308208	270.92126019357045	2022-08-19 05:48:00
11	3709.691996628242	6832.064018480805	5306.255425659456	44.52553085675905	18.760644422521388	198.05318148974118	87.04437959624269	25.787174075117107	751.0064942686693	39.01828994540929	801.1204896738359	-21.051011790433662	31.632164162571407	3.7766285544207747	149.46092158851775	11.229607413517062	194.80289272229902	1043.5063499616926	174.84320244334515	2022-08-19 05:58:00
12	3709.691996628242	6832.064018480805	5306.255425659456	44.52553085675905	18.760644422521388	198.05318148974118	87.04437959624269	25.787174075117107	751.0064942686693	39.01828994540929	801.1204896738359	-21.051011790433662	31.632164162571407	3.7766285544207747	149.46092158851775	11.229607413517062	194.80289272229902	1043.5063499616926	174.84320244334515	2022-08-19 06:08:00
13	3957.132085011688	7322.929724062669	5624.746532994193	48.539979455170794	19.486389962466298	214.75040664114277	93.6174488561322	26.405180550945172	769.498894370363	39.50167682492791	811.1029526275082	-18.399537859501294	31.660162732678437	5.378401380297703	154.9439699591328	11.303159072170931	209.70089681086245	1133.1023825666243	201.6123793908008	2022-08-19 06:18:00
14	3413.6604432725535	6244.803731508824	4925.220089589865	39.722738139465875	17.892379377295892	178.07701056856325	79.18051276677306	25.047805534560542	728.882617886537	38.43997715159109	789.1777037097773	-24.22317338956657	31.598667326005145	1.8603048864770813	142.9011303401319	11.141611923758548	176.97926793680176	936.3157452386495	142.81718319327	2022-08-19 06:28:00
15	3455.9506651805086	6328.698058219106	4979.653709028377	40.408851384793465	18.016417240899532	180.9307492715887	80.30392231384013	25.153429611782908	732.0431716554131	38.52259326499369	790.8838159903571	-23.77000744683329	31.603452588371756	2.1340654104690344	143.8382433756156	11.154182708009763	179.5255000490156	951.6286887705128	147.39232880042357	2022-08-19 06:38:00
16	2906.17778037709	5238.07181098543	4272.01665632771	31.489379195534724	16.403925014052184	143.8321461322584	65.699598201968	23.780316607892146	690.9559726600246	37.448583790759876	768.7043563428199	-29.661164702365824	31.54124417760584	-1.424821401426378	131.65577391432765	10.990762512743949	146.42448259023507	752.5604228562902	87.91543590742697	2022-08-19 06:48:00
17	3286.789777548688	5993.1207513779755	4761.919231274326	37.66439840348309	17.520265786484966	169.5157944594871	75.8102841255718	24.730933302893444	719.400956579909	38.192128811383284	784.059366868038	-25.582671217766375	31.584311538905318	1.0390233145012218	140.08979123368084	11.103899571004899	169.3405716001601	890.37691464306	129.09174637180934	2022-08-19 06:58:00
18	4132.594215707795	7671.007285583633	5850.5916200445845	51.38666331003499	20.00102305855781	226.59056851999526	98.27847506691356	26.843414847340775	782.6120319574297	39.84445107943531	818.1816124796337	-16.519352363100936	31.680016786237495	6.514233794340328	158.83205194335463	11.355315256029227	220.26521384443794	1196.6357852803253	220.59465851488108	2022-08-19 07:08:00
19	4259.4648814316615	7922.690265714484	6013.892478360123	53.44500304601779	20.37313664936874	235.15178462907147	101.64870370811482	27.160287079007873	792.0936932640578	40.09229941964311	823.2999493213731	-15.159854534901115	31.694372573337322	7.335515366316201	161.6433910498057	11.393027608782877	227.9039101810796	1242.5746158759152	234.32009533634186	2022-08-19 07:18:00
20	4132.594215707795	7671.007285583633	5850.5916200445845	51.38666331003499	20.00102305855781	226.59056851999526	98.27847506691356	26.843414847340775	782.6120319574297	39.84445107943531	818.1816124796337	-16.519352363100936	31.680016786237495	6.514233794340328	158.83205194335463	11.355315256029227	220.26521384443794	1196.6357852803253	220.59465851488108	2022-08-19 07:28:00
21	4766.947544327126	8929.422186237878	6667.095911622278	61.678361989948925	21.861591012612443	269.3966490653763	115.12961827291988	28.427776005676268	830.0203384905703	41.08369278047432	843.7732966883306	-9.72186322210186	31.751795721736627	10.62064165421966	172.88874747560996	11.543877019797476	258.4586955276463	1426.3299382582745	289.2218426221849	2022-08-19 07:38:00
22	4682.3671005112155	8761.633532817312	6558.228672745254	60.306135499293745	21.61351528540516	263.68917165932555	112.88279917878572	28.216527851231536	823.6992309528183	40.91846055366912	840.361072127171	-10.628195107568402	31.74222519700341	10.073120606235754	171.01452140464258	11.518735451295044	253.3662313032185	1395.704051194548	280.0715514078778	2022-08-19 07:48:00
23	5101.112190777217	9592.32998760452	7097.214042339576	67.09982302055398	22.841700999449344	291.9460361750722	124.00646349097988	29.262385776664242	854.9940862060981	41.73650052374766	857.2544840957879	-6.141081892406362	31.78960742937886	12.783815186646898	180.29353354809143	11.643207585715313	278.5782578087268	1547.3282241639986	325.3732706662305	2022-08-19 08:07:00
24	6056.862747852627	11488.324992391576	8327.402954926081	82.6058451423086	25.644931909318938	356.43996011570584	149.3952945727867	31.64946879707428	926.4219692719429	43.603608163423765	895.812280414435	4.100377780177041	31.897753401811748	18.970748276760297	201.47210072741572	11.927304795635955	336.1225942983383	1893.3976853954023	428.77064635878025	2022-08-19 08:17:00
25	5439.044895999306	10262.71277348105	7532.182208548846	72.58241674131773	23.832862759933327	314.74969140320763	132.9834044996836	30.106406652932726	880.2494392624328	42.39666936272516	870.8876861074448	-2.5199234772133394	31.827845503897958	14.971380781761816	187.7818163920345	11.743658208509933	298.92468937100557	1669.6908933384116	361.9323441838734	2022-08-19 08:27:00
26	5230.012787152665	9848.039895417463	7263.127714388163	69.1910961923125	23.219768407713246	300.6442317418937	127.43061579044038	29.584327964038014	864.6274540936323	41.988314437398785	862.4547143269951	-4.759832098955357	31.804192909072285	13.618237263774375	183.14985408024572	11.68152333611302	286.3391732867547	1594.002076049118	339.31831447683464	2022-08-19 08:37:00
27	5364.584502285969	10115.000032442254	7436.340934803457	71.37437715026945	23.614469293486394	309.72511366879087	131.00541731016256	29.920434340167308	874.6846522415727	42.2512071718572	867.883734215028	-3.317812752583805	31.81942009244907	14.48937062716918	186.13184147045837	11.721524828678817	294.44153849103054	1642.7293936618598	353.8768853133581	2022-08-19 08:47:00
28	5543.154964292311	10469.243826976424	7666.186892882577	74.27149032866524	24.138219172552777	321.77502534231564	135.74901412265336	30.366432006238753	888.0300905306519	42.60005371069969	875.0877933197762	-1.4043195593925617	31.839625862792076	15.645324439725215	190.08880126278825	11.774604965179579	305.1930035848538	1707.3882977251528	373.19543763956415	2022-08-19 08:51:00
29	5781.802915541093	10942.66790203522	7973.3612507360485	78.14329598337335	24.838177240654485	337.8789582173582	142.0885265377076	30.962479236412282	905.8654115037962	43.0662647002419	884.7155555303159	1.1529411720455442	31.866629576853086	17.19018245266421	195.37702383332623	11.845543157787617	319.5616460172879	1793.80076936981	399.01344181529237	2022-08-19 09:01:00
30	6734.445141306267	12832.496673809066	9199.549292293821	93.59888878159634	27.63229136754921	402.1631323633194	167.39478701780496	33.341798887146474	977.0609938676284	44.92730005558292	923.1479525963405	11.361093147838048	31.974423832502026	23.3569941442642	216.48671320454244	12.128716415065796	376.91883444665166	2138.7447292516213	502.07454430571624	2022-08-19 09:11:00
31	7018.521248928577	13396.040034620048	9565.196244148145	98.2077172844354	28.46549090873396	421.332551353152	174.9410659683187	34.05130750107227	998.2913816992994	45.48225727414221	934.608420618679	14.40514473496026	32.006567875397245	25.195925712075358	222.78158259779704	12.213158144116493	394.022639414026	2241.606364838207	532.8071698926492	2022-08-19 09:21:00
32	8346.632980881344	16030.716196658475	11274.667732528813	119.75489791997498	32.36086280384726	510.95335920005414	210.22140577109656	37.36839995901754	1097.547624644721	48.07679153071688	988.1883649566032	28.636685216715847	32.156847604441886	33.79329283988554	252.21133634325167	12.607939852290672	473.9862950284697	2722.504762573314	676.4882451416256	2022-08-19 09:31:00
33	8615.357737951063	16563.80591687362	11620.555280526954	124.11466731476008	33.14903660054388	529.0868710406884	217.3598870560249	38.03956703291161	1117.6307314582898	48.601759100111025	999.0295142210913	31.51623756662586	32.18725459709803	35.532849337487605	258.16603370462565	12.687818386658176	490.16581773911037	2819.807799657832	705.5600928731615	2022-08-19 09:38:00
34	8826.80884749084	16983.277550425035	11892.723377719518	127.54523354139806	33.76922591856209	543.3555645558155	222.97693479136035	38.56768741902344	1133.43350030267	49.014839667124036	1007.5600756239902	33.782067280292225	32.21118090893108	36.901651957447385	262.8515988820441	12.75067230791426	502.89697830017985	2896.372517317149	728.4358209089294	2022-08-19 09:48:00
35	8752.779814040965	16836.42053151869	11797.437326892403	126.34419230545211	33.55209763832392	538.3600949561695	221.01040637921938	38.38279247184569	1127.9009509302527	48.870220160612774	1004.5735260768354	32.98880029753764	32.202804307158324	36.42243416019947	261.2111825134299	12.728667150082504	498.43979898774944	2869.567209664622	720.4270285236071	2022-08-19 09:58:00
36	9165.130622754483	17654.4321641073	12328.192333227622	133.03413950401884	34.76152882739123	566.1854741800187	231.96421116789702	39.41268003680237	1158.7179304536785	49.67576857434484	1021.2089738686286	37.407394822158395	32.249463007863945	39.09173614938304	270.3485031659136	12.85123858192399	523.2668351978909	3018.8760655720544	765.0369857661583	2022-08-19 10:08:00
37	9757.193729465858	18828.952738051263	13090.263005366804	142.63972493860518	36.49805891784223	606.1378160223745	247.69194482683628	40.89141711791551	1202.965683217943	50.832394161981256	1045.0945457967455	43.75171802042422	32.31645668099647	42.92438348527041	283.46808566268527	13.027229561441022	558.9140847688855	3233.2572750181407	829.0890242663086	2022-08-19 10:18:00
38	10433.837279993144	20171.261965415786	13961.200916383012	153.61753686384668	38.4826647355005	651.7976352707809	265.6664975799097	42.581402353473365	1253.5345435199597	52.15425197642287	1072.392342286022	51.00237310415656	32.39302087886221	47.304551869141704	298.46189423042426	13.228362109460486	599.6537985643076	3478.264371527953	902.291353980766	2022-08-19 10:28:00
39	11226.753566634161	21744.230254637565	14981.798620683465	166.4817485457919	40.80830025535063	705.3035237092855	286.7297525416893	44.5617904269464	1312.7930303541239	53.7032545330536	1104.3809238795247	59.49896263083974	32.48274167707871	52.437397437676466	316.03220137792215	13.464056771700244	647.3941229290508	3765.3728749842703	988.0725890275314	2022-08-19 10:38:00
40	11448.802605784073	22184.72580646258	15267.607782907322	170.08425475170898	41.459573461987915	720.2873641433908	292.62832670951985	45.11638020681016	1329.3878339729847	54.137038698085306	1113.3390370199372	61.8783557297551	32.50786717566082	53.87480444494864	320.95260708203284	13.530060931489682	660.7633692574411	3845.7750162926723	1012.094848552452	2022-08-19 10:48:00
41	12675.219041114779	24617.661281060784	16846.182746624196	189.98153886620923	45.05667150649354	803.0457865311275	325.2072035744654	48.17947844625879	1421.0438932703896	56.53290598676074	1162.8162931567508	75.02016806901997	32.646639784292475	61.813859640715336	348.1288851110598	13.89461367477496	734.604100511644	4289.8503787167065	1144.7740711599063	2022-08-19 10:58:00
42	10180.095948545413	19667.896005154093	13634.599199751934	149.50085739188114	37.73843755387865	634.6752030526286	258.9260402975072	41.94765789013917	1234.5712209067033	51.658555296007265	1062.1556686025435	48.28337744775692	32.364309304662555	45.66198872518997	292.8392160175222	13.152937403953187	584.3764058910244	3386.386710336774	874.8404803378444	2022-08-19 11:08:00
43	8762.48119094665	16855.665890066026	11809.924399191597	126.50158668393027	33.5805519242346	539.0147426146435	221.26811652931661	38.4070226351605	1128.6259819648328	48.889172297027336	1004.9649082340004	33.09275656480065	32.20390204634523	36.485234824403236	261.42615624376987	12.731550887989734	499.0239046342913	2873.079998910832	721.4765669258884	2022-08-19 11:18:00
44	8150.165296963554	15640.968323060511	11021.785466703313	116.56742161615657	31.784620100903823	497.69574530740897	205.00238203828695	36.87770218346559	1082.8646400006535	47.692981852682415	980.2622791347137	26.531412196559884	32.134616711065334	32.521483573576106	247.85779031430508	12.549539759894795	462.15726450475756	2651.3654208073362	655.2334911944722	2022-08-19 11:28:00
45	7092.909749264671	13543.610155303439	9660.944980740489	99.41459048296667	28.683673510812767	426.3522777317738	176.91714336160976	34.23710025290642	1003.8507957787525	45.627579017617386	937.6094721202189	15.202263628228081	32.01498515190011	25.677470473777213	224.42996442721287	12.235270153614383	398.50146169941036	2268.5418325107544	540.8548510156324	2022-08-19 11:38:00
46	6966.039083540803	13291.92717517259	9497.64412242495	97.35625074698387	28.311559920001837	417.7910616226975	173.54691472040844	33.920228021239325	994.3691344721243	45.37973067740958	932.4911352784795	13.842765800028275	32.00062936480029	24.856188901801346	221.6186253207618	12.197557800860732	390.86276536276864	2222.6030019151644	527.1294141941717	2022-08-19 11:48:00
47	7638.660833964643	14626.258052066965	10363.405396232554	108.26881330259474	30.284369736831405	463.17949032044635	191.4146312255558	35.60016840705334	1044.6374261107208	46.69373169946661	959.626680489873	21.05032480260668	32.076738484214964	29.210322659840998	236.5233144388263	12.397494867297906	431.3603324843193	2466.1538374950965	599.8966475613886	2022-08-19 11:59:00
48	7546.683830337031	14443.796280904775	10245.017717315734	106.77658560533177	30.01459978727985	456.9728940152364	188.97132780163957	35.370446601502415	1037.7635377187926	46.5140499144273	955.9160568908401	20.064734193756095	32.06633101709382	28.614920896210904	234.48518729795285	12.370154668629937	425.8225322634654	2432.8497166076477	589.9461633803903	2022-08-19 12:09:00
49	7049.443859187675	13457.383566310611	9604.998106681587	98.70940328941896	28.556187394600943	423.4192050928043	175.76250302913417	34.128539826337274	1000.6023786151018	45.542666176262195	935.8559299182391	14.73649967228684	32.010066859239714	25.396099407218287	223.46679964934273	12.222349901560982	395.88444433447694	2252.8031891487058	536.1525163606	2022-08-19 12:19:00
50	7181.372435451731	13719.100307916007	9774.80922588197	100.84980216954293	28.943135913898864	432.3217283507623	179.26709145216466	34.45804469764017	1010.4620421524874	45.80039540363295	941.1783177887357	16.15019614723755	32.024994963718584	26.25012273786359	226.39021747483764	12.261565720111077	403.82767003173933	2300.5734477907063	550.4251405966763	2022-08-19 12:29:00
51	6885.383172317952	13131.923915270738	9393.828323431819	96.0476955654951	28.074994906536972	412.3484111682875	171.40434803224213	33.71878178116083	988.341326324124	45.222165225928144	929.2372379369579	12.978487714047375	31.99150291241469	24.334072830443894	219.8313633394873	12.173582801136813	386.00659147835427	2193.398156011195	518.4036964922084	2022-08-19 12:49:00
52	6630.333663339201	12625.962823836137	9065.54279350611	91.90979232380738	27.326930820334315	395.1377032995881	164.62913994785032	33.08177001303788	969.2802372476172	44.72391295373795	918.9477885135998	10.245474124485867	31.962643314099164	22.683041360950007	214.17969709668753	12.09776923937001	370.6504353583998	2101.04681443343	490.8112983451721	2022-08-19 12:59:00
53	6375.284154360448	12120.001732401532	8737.2572635804	87.77188908211969	26.578866734131655	377.9269954308887	157.8539318634585	32.44475824491494	950.2191481711104	44.22566068154775	908.6583390902417	7.512460534924344	31.933783715783637	21.03200989145612	208.52803085388777	12.021955677603206	355.29427923844526	2008.6954728556643	463.218900198136	2022-08-19 13:09:00
54	6120.234645381697	11614.04064096693	8408.971733654693	83.63398584043196	25.830802647928994	360.71628756218934	151.0787237790667	31.807746476791994	931.1580590946036	43.727408409357565	898.3688896668838	4.779446945362835	31.90492411746811	19.38097842196224	202.876364611088	11.946142115836404	339.9381231184908	1916.3441312778991	435.6265020510998	2022-08-19 13:38:00
55	6189.167707091665	11750.788393504692	8497.698533339468	84.75235043031594	26.032984365602932	365.36788164812083	152.90988134078606	31.979913722664453	936.3097617378716	43.8620726742038	901.1498526842288	5.51810743201807	31.912724095125682	19.827208076069127	204.4038588589264	11.966632494165886	344.0884814613994	1941.3042292348364	443.08398939076017	2022-08-19 13:41:00
56	6120.234645381697	11614.04064096693	8408.971733654693	83.63398584043196	25.830802647928994	360.71628756218934	151.0787237790667	31.807746476791994	931.1580590946036	43.727408409357565	898.3688896668838	4.779446945362835	31.90492411746811	19.38097842196224	202.876364611088	11.946142115836404	339.9381231184908	1916.3441312778991	435.6265020510998	2022-08-19 13:44:00
57	6120.234645381697	11614.04064096693	8408.971733654693	83.63398584043196	25.830802647928994	360.71628756218934	151.0787237790667	31.807746476791994	931.1580590946036	43.727408409357565	898.3688896668838	4.779446945362835	31.90492411746811	19.38097842196224	202.876364611088	11.946142115836404	339.9381231184908	1916.3441312778991	435.6265020510998	2022-08-19 13:47:00
58	5908.78353584192	11194.569007415517	8136.8036364621275	80.20341961379398	25.21061332991078	346.44759404706235	145.46167604373127	31.27962609068016	915.3552902502233	43.314327842344554	889.8383282639849	2.5136172316964718	31.880997805635065	18.01217580200246	198.19079943366955	11.88328819458032	327.2069625574213	1839.7794136185826	412.7507740153318	2022-08-19 13:50:00
59	5912.695381368407	11202.329232636217	8141.838746260191	80.26688508898681	25.22208683229412	346.7115648770922	145.56559142683497	31.289396317823233	915.6476414738445	43.3219698328343	889.9961436499385	2.555535081399313	31.881440442403978	18.03749865047172	198.27748238945182	11.884450992123558	327.4424890278011	1841.1958608952805	413.1739749839936	2022-08-19 13:53:00
60	6120.234645381697	11614.04064096693	8408.971733654693	83.63398584043196	25.830802647928994	360.71628756218934	151.0787237790667	31.807746476791994	931.1580590946036	43.727408409357565	898.3688896668838	4.779446945362835	31.90492411746811	19.38097842196224	202.876364611088	11.946142115836404	339.9381231184908	1916.3441312778991	435.6265020510998	2022-08-19 13:56:00
61	6089.785685607969	11553.636725735527	8369.779527658962	83.1399843037961	25.74149538613437	358.6615956960111	150.2698689051784	31.73169714119189	928.8824603810128	43.66792480770769	897.1404888248663	4.453167466594877	31.90147872856415	19.18387084468803	202.20164322553975	11.937091151175528	338.1048359976968	1905.3188119349575	432.3323972139492	2022-08-19 13:59:00
62	6331.685754921475	12033.512274518343	8681.139830847256	87.06455206706994	26.450991965947207	374.98498107731643	156.69577151440214	32.33586686290383	946.9608279389838	44.14048897637056	906.8994510697828	7.045276659029199	31.928850429301153	20.749781041922013	207.56192978850646	12.008996037092485	352.6692836795603	1992.9088489372157	458.5022300868677	2022-08-19 14:02:00
63	6331.685754921475	12033.512274518343	8681.139830847256	87.06455206706994	26.450991965947207	374.98498107731643	156.69577151440214	32.33586686290383	946.9608279389838	44.14048897637056	906.8994510697828	7.045276659029199	31.928850429301153	20.749781041922013	207.56192978850646	12.008996037092485	352.6692836795603	1992.9088489372157	458.5022300868677	2022-08-19 14:05:00
64	6331.685754921475	12033.512274518343	8681.139830847256	87.06455206706994	26.450991965947207	374.98498107731643	156.69577151440214	32.33586686290383	946.9608279389838	44.14048897637056	906.8994510697828	7.045276659029199	31.928850429301153	20.749781041922013	207.56192978850646	12.008996037092485	352.6692836795603	1992.9088489372157	458.5022300868677	2022-08-19 14:08:00
65	6168.910690797755	11710.60301101047	8471.624829628421	84.42370218580405	25.97357022893679	364.0009408093716	152.37176816774095	31.92931978967494	934.7958564825799	43.82249955588395	900.3326249018312	5.3010409454488325	31.910431954452076	19.696076785076983	203.95498171492974	11.960611088509554	342.86883627964903	1933.9693292830739	440.89249464493366	2022-08-19 14:11:00
66	6120.234645381697	11614.04064096693	8408.971733654693	83.63398584043196	25.830802647928994	360.71628756218934	151.0787237790667	31.807746476791994	931.1580590946036	43.727408409357565	898.3688896668838	4.779446945362835	31.90492411746811	19.38097842196224	202.876364611088	11.946142115836404	339.9381231184908	1916.3441312778991	435.6265020510998	2022-08-19 14:14:00
67	6393.154592464687	12155.452678391743	8760.259096701135	88.06181766915361	26.6312810006951	379.1328902821639	158.32864729106416	32.48939145914653	951.5546928420451	44.26057149720125	909.3792852696055	7.703953356791999	31.93580580815102	21.147691963544325	208.924023585582	12.027267672001628	356.3702320546631	2015.166212360779	465.1522042268655	2022-08-19 14:17:00
68	6120.234645381697	11614.04064096693	8408.971733654693	83.63398584043196	25.830802647928994	360.71628756218934	151.0787237790667	31.807746476791994	931.1580590946036	43.727408409357565	898.3688896668838	4.779446945362835	31.90492411746811	19.38097842196224	202.876364611088	11.946142115836404	339.9381231184908	1916.3441312778991	435.6265020510998	2022-08-19 14:20:00
69	6562.37891542937	12491.155826722937	8978.075224884346	90.80729982033199	27.127618511905073	390.55212570232004	162.82397059365312	32.912046204151835	964.2016487482026	44.591159874981756	916.2062935603456	9.517296876639193	31.954954035511005	22.24314470029813	212.67388139706998	12.077569665182871	366.558979851687	2076.44095590353	483.45964937389056	2022-08-19 14:23:00
70	6120.234645381697	11614.04064096693	8408.971733654693	83.63398584043196	25.830802647928994	360.71628756218934	151.0787237790667	31.807746476791994	931.1580590946036	43.727408409357565	898.3688896668838	4.779446945362835	31.90492411746811	19.38097842196224	202.876364611088	11.946142115836404	339.9381231184908	1916.3441312778991	435.6265020510998	2022-08-19 14:26:00
71	6120.234645381697	11614.04064096693	8408.971733654693	83.63398584043196	25.830802647928994	360.71628756218934	151.0787237790667	31.807746476791994	931.1580590946036	43.727408409357565	898.3688896668838	4.779446945362835	31.90492411746811	19.38097842196224	202.876364611088	11.946142115836404	339.9381231184908	1916.3441312778991	435.6265020510998	2022-08-19 14:36:00
72	7166.769621826914	13690.131596902946	9756.013297089852	100.6128872659313	28.900305639596528	431.33633237660763	178.87917813556243	34.42157270377528	1009.3707029360945	45.77186805967503	940.5891972182515	15.99371794721175	32.023342612623395	26.155593228929163	226.06663234368511	12.257225028309133	402.9484560833919	2295.2858883891536	548.8453428185262	2022-08-19 15:21:00
73	6726.58761807577	12816.909107906296	9189.435525802146	93.47140894061448	27.609245132491655	401.6329077122973	167.18605752395987	33.32217393359856	976.4737629773713	44.91194998171271	922.8309569346087	11.276894915678199	31.97353473075431	23.30612943890649	216.31259760254957	12.12638076335192	376.4457445202023	2135.8995843434013	501.22448225190715	2022-08-19 15:31:00
74	7377.446820305775	14108.06796427556	10027.185259046691	104.03089762017979	29.51822506471079	445.5528024734692	184.47566747618652	34.94776016927395	1025.1156336465042	46.18343675181276	949.0885367664158	18.251254724126085	32.04718135415513	27.519386031299888	230.7350483525542	12.319848904213417	415.6330205968078	2371.570379181837	571.6373456896831	2022-08-19 15:41:00
75	7511.028944246435	14373.064974055334	10199.124732767124	106.19812352819608	29.910023464475618	454.5669069147157	188.02418121250736	35.28139494199624	1035.0988748362531	46.44439626921756	954.4776336270833	19.682669987437677	32.06229656239254	28.384113398433286	233.69510729773657	12.359556240427736	423.67580396965786	2419.9393739159336	586.0888581189993	2022-08-19 15:51:00
76	8123.987649602528	15589.037734826841	10988.09105627087	116.14271751729873	31.70784066333316	495.9292810502361	204.30699152865236	36.81232087966494	1080.908257217719	47.6418424784862	979.2061956330347	26.25090247800796	32.1316546336604	32.35202580922507	247.27771734534062	12.54175844444329	460.58114682729706	2641.8867087611125	652.4014760636437	2022-08-19 16:01:00
77	8488.567423648823	16312.282335963526	11457.35784608835	122.05763119394345	32.777158681673804	520.531077035148	213.99179289296308	37.722895486991234	1108.1550752038227	48.35406773051869	993.9144189926851	30.157600753717247	32.1729079019967	34.712087910507336	255.356475112942	12.650129918394605	482.531959243482	2773.898063654953	691.8433488283545	2022-08-19 16:11:00
78	8680.856833642107	16693.74145008251	11704.862070313326	125.17731950912349	33.34114644369321	533.5067415439343	219.09982376252248	38.20315760371362	1122.5257971355254	48.72971493654898	1001.6719409212533	32.21810097873119	32.19466601145143	35.95684963704636	259.61743437398286	12.70728801730646	494.10942203450736	2843.524486599983	712.6460783895213	2022-08-19 16:21:00
79	8349.263432684018	16035.934423779854	11278.053503657888	119.79757416383435	32.36857795896341	511.13086174738226	210.29128184492407	37.37496977662076	1097.744211089145	48.08193025297052	988.2944851404552	28.664872138353857	32.15714524776109	33.810320744477835	252.26962477405874	12.608721755071098	474.1446706658494	2723.4572276609956	676.7728191983906	2022-08-19 16:31:00
80	8904.973864643314	17138.339434483652	11993.333036527723	128.81337665273708	33.99848510186071	548.6301298006173	225.05333265720446	38.762912400953546	1139.2751518336836	49.16753902952606	1010.7134829521858	34.619653892246134	32.220025509363275	37.40764353394172	264.5836649055286	12.773906888445783	507.60317911318475	2924.675430847092	736.8920625346316	2022-08-19 16:38:00
81	9799.483951373813	18912.847064761543	13144.696624805316	143.32583818393277	36.62209678144587	608.9915547253999	248.81535437390335	40.99704119513787	1206.126236986819	50.91501027538386	1046.8006580773254	44.20488396315747	32.32124194336308	43.198144009262364	284.40519869816893	13.039800345692239	561.4603168810993	3248.570218550004	833.664169873462	2022-08-19 16:48:00
82	8869.099069398795	17067.17187713532	11947.156997158032	128.23134678672568	33.89326378216574	546.2093032588409	224.10034433842742	38.673311496245816	1136.594054071546	49.09745578052663	1009.26618790457	34.2352332230255	32.21596617129768	37.17541248143935	263.7887119175278	12.763243092165474	505.4432104123937	2911.685460849012	733.010966516083	2022-08-19 16:58:00
83	15228.50661928812	29862.03333301868	20653.537330073552	238.91793774860287	52.380141408300055	990.0127593730659	399.64126534875084	55.493625001957156	1563.4032127678588	60.22909666365976	1256.106239738584	103.68063653892003	35.264523928795455	77.18158312427349	410.85310295278947	14.18195234823472	891.3890486575513	5167.313947177374	1451.2711538280407	2022-08-20 15:30:00
84	13196.685146331653	25822.025084892506	18106.599521004417	207.06018321419472	46.341842737031804	854.564053414634	347.2638792630183	50.47302102812565	1401.7612741221856	56.015702877999715	1169.3794893578938	82.33180925723249	35.141273187023835	64.0429049945094	367.9073767575159	13.477877022458419	770.5644832221426	4404.350394583171	1242.629847585897	2022-08-20 15:44:00
85	10614.578691116147	20687.84793623216	14869.866055312395	166.57428682671778	38.66817150896174	682.4313229257937	280.70095111239993	44.092670144714795	1196.3413104266428	50.661181608723425	1059.164244082434	55.20100792008793	34.9846420360224	47.34583487126752	313.33051638435586	12.58311462928437	617.0165979813111	3434.750879828042	977.4815209031731	2022-08-20 15:54:00
86	10995.545217295485	21445.34948275582	15347.416894512859	172.54761580191933	39.80035250982454	707.8279552929997	290.5217110034748	45.0340333898082	1226.6491739227065	51.45119294353468	1075.4255097788132	59.203913035404355	35.00775155010458	49.8093370205983	321.38284004596966	12.715128752867429	639.6712040004502	3577.8065459394543	1016.6017658235751	2022-08-20 16:04:00
87	12135.412755776666	23889.025142847982	16991.161681477468	193.84055188852386	43.31780018208612	790.6710399489411	322.6985617333916	48.19768356844267	1292.7842668059404	54.260051494337674	1132.6257581888203	71.99225053727744	34.826810541192145	57.7472883906641	345.4943421963536	13.071580679140467	713.9160782986133	4035.1057253194585	1140.2637785462853	2022-08-20 20:02:00
88	10316.99214575298	20258.396486551308	14701.733396624459	165.21466347287014	37.91250517919725	669.2232817815598	275.66547609130924	43.676885307468154	1148.503744404202	50.48111493192411	1054.3715767489307	52.91325070308264	34.74749696489572	45.97722256608376	307.2137270310435	12.449529280078455	606.1604063688408	3354.846012329298	951.6487273856973	2022-08-20 20:14:00
89	10930.095913290736	21482.509376295246	15473.643426247694	174.86624789729223	39.73496952691546	710.1709468492505	291.5232825015166	45.20113026531952	1197.1497679804907	51.75523172917695	1080.755974946966	59.34597953090025	34.77423855162004	49.945650806194614	320.12052606980325	12.659261865743595	642.4916094301861	3584.2042755602606	1015.2427044025859	2022-08-20 20:23:00
90	9895.084733146366	19416.023091710824	14170.543440523958	158.57292478577025	36.65837617489906	641.0451423935519	264.75292518819464	42.627976003047436	1115.0279789182098	49.60433134364765	1036.2151507631283	48.486567783412994	34.72909473959353	43.246348316812295	298.3319121152001	12.305201782446781	581.1590857244464	3197.0131029209206	907.8865263992099	2022-08-20 20:33:00
91	8581.42385338414	16793.18940382246	12516.617853531543	137.8930504196338	32.75349050118418	553.3090224002605	230.77534908620294	39.362067231444826	1010.7970452464051	46.87435726516358	979.6828741992047	34.70354334505424	34.67179713647557	34.743433787166644	270.6772835222887	11.855820278715099	503.31438356569174	2705.580830262169	771.6275043235706	2022-08-20 20:43:00
92	8684.946961601303	16999.881937557675	12646.955538213408	139.52272890432033	33.061215202743995	560.2230715163943	233.45295358973357	39.61943732779054	1019.0109689403461	47.08949300248425	984.1379029472243	35.78971524259167	34.67631247681914	35.413506371784614	272.85660784611844	11.891233809526815	509.44893902811225	2744.3081739226327	782.3654030501083	2022-08-20 20:53:00
93	6883.615276426701	13403.372747307738	10379.042554986192	111.16585726794023	27.70671740242878	439.9166398391394	186.86186957341786	35.14112405698486	876.0863479130854	43.3460696555328	906.6191288264013	16.890013637071263	34.59774426368973	23.75405179370923	234.93574143867585	11.275028246984824	402.70591981989367	2070.4413202352475	595.5228947307763	2022-08-20 21:03:00
94	15054.817553272565	29088.928848314958	20119.001657009394	230.76118300686116	51.928523528049006	964.1608137972138	390.75787841147445	53.91594618130994	1495.33529003769	57.566570626440466	1194.2549025068095	104.26770335607902	35.05650351547219	77.99162956330142	403.7971083827428	14.212344239236124	885.9432109911967	5148.971522074354	1397.554051729462	2022-08-31 12:04:00
95	15262.40887711486	29496.161926186418	20375.016545202197	233.94452025898894	52.5461697754442	977.8257168396591	396.05312970854277	54.41647565933035	1511.2847725609388	57.97167786814248	1202.5039039340995	106.46589831608186	35.06959096842542	79.35028496436665	408.1521449225865	14.285427689080588	898.2795039765059	5227.472463616651	1418.2738008295046	2022-08-31 12:11:00
96	16769.091058513543	32451.828910473283	22233.153306765045	257.0489420931465	57.02899968439102	1077.0045531393603	434.48566449685666	58.0492808837484	1627.0449145337545	60.911915693744945	1262.3745345307432	122.42023164839766	35.16457871550253	89.21130345761159	439.76067187098437	14.815861859438566	987.8153886245515	5797.226380377902	1568.6561780612337	2022-08-31 12:21:00
97	15604.684851705257	30167.606647642082	20797.133152697854	239.1931975170506	53.56454312249167	1000.35636946987	404.78392473821384	55.24174721562532	1537.582233234222	58.63961751706792	1216.1048336389856	110.09027581100194	35.091169523017996	81.5904320616769	415.3327165787711	14.405927469894872	918.6195481856131	5356.904589079979	1452.4364632434374	2022-08-31 12:36:00
98	14627.37447840803	28250.411343006483	19591.85153823389	224.20649932261418	50.65675259717086	936.0239530359908	379.85463614341705	52.885325752741736	1462.494342130759	56.732430346211075	1177.2697103061882	99.74148715655643	35.02955565932419	75.19407602607451	394.8298250913062	14.0618610015698	860.5420385892318	4987.333341771153	1354.8908368040047	2022-08-31 12:46:00
99	15705.940547506085	30366.24052062761	20922.0081482397	240.745916688868	53.86580908766409	1007.021625223356	407.36676078646894	55.485887768456344	1545.3618259487112	58.837214482457725	1220.1284043919559	111.16247746211745	35.0975531190687	82.25313604873239	417.4569491667135	14.441574988435425	924.6367550067386	5395.194568207065	1462.5428230522762	2022-08-31 12:56:00
100	14697.408953526494	28387.798370227676	19678.222529011502	225.2804524602087	50.8651260972988	940.6340412343271	381.64107951853754	53.05418791242	1467.875172197508	56.869100186328495	1180.0526516860052	100.48308573294399	35.033970934882205	75.65244160763783	396.299070975693	14.086516950358838	864.7038975154268	5013.81697382023	1361.880997692955	2022-08-31 13:06:00
101	14566.093776821548	28130.196642992596	19516.276260449362	223.26678211003465	50.47442419022168	931.990090589078	378.2914845214948	52.73757007100087	1457.7860746517742	56.61284319040044	1174.8346153056077	99.09258272799185	35.025692259428126	74.7930026350941	393.5442237007628	14.040286857728262	856.9003801849987	4964.159961092844	1348.7743925420514	2022-08-31 13:16:00
102	14594.700011287205	28186.313655457976	19551.555297081482	223.7054482841895	50.55953628952716	933.87312410487	379.02117397746446	52.80654339483834	1459.98392487124	56.668667261105185	1175.9713336643956	99.39549558226337	35.027495719904266	74.98022633135238	394.14435088363064	14.050357809939145	858.6003302746416	4974.977447575275	1351.6295889435912	2022-08-31 13:26:00
103	13277.9944351006	25603.324855558338	17927.709826900187	203.51424841524187	46.6419435741697	847.1996846710232	345.43457324141445	49.63179628808581	1358.819906130232	54.09916216701055	1123.649753088439	85.45283406920383	34.944484917898414	66.36257743549734	366.52132314637817	13.58680574930357	780.3539688054694	4477.063442541199	1220.20883073339	2022-08-31 13:36:00
104	11969.180973053257	23035.818060746187	16313.597416278275	183.44407123872932	42.74783225770651	761.0457514116968	312.04928500175896	46.47607808725038	1258.2622476850486	51.54505825891434	1071.6417793607561	71.59374254935786	34.86197166882776	57.79658129324811	339.0638632412341	13.126032142589807	702.5766030076646	3982.133851206233	1089.5757866810243	2022-08-31 13:46:00
105	11847.76416220792	22797.634013982046	16163.858445121134	181.58218871953437	42.3865809481562	753.0533704334587	308.95217808411587	46.18332648361647	1248.9336530850283	51.3081175793743	1066.8170717216208	70.30805383790384	34.85431702907568	57.00192570368961	336.51667274215316	13.083286813731887	695.3613045828239	3936.2199189955463	1077.4571402430167	2022-08-31 13:56:00
106	12839.306919504246	24742.749067064382	17386.692345156596	196.78713533270206	45.33671707061386	818.3226475405626	334.24450713954786	48.5740640614619	1325.1150347817218	53.243078752140285	1106.2177435260464	80.80754992171866	34.91682816367924	63.49143064856483	357.3181439159842	13.432363856212529	754.284585840769	4311.1731616770185	1176.4233049790346	2022-08-31 14:06:00
107	13556.33614012396	26149.349357636107	18270.97860698217	207.78251696337617	47.4700933562476	865.5218011324158	352.5345292861712	50.302914067711775	1380.2052226145277	54.64233631458866	1134.7101436650528	88.40020837086668	34.96203278021748	68.18428392048988	372.36062448856734	13.684797185853933	796.8946640505521	4582.318736984149	1247.9901955101927	2022-08-31 14:16:00
108	21154.064483262267	42012.44260727046	28406.107286261882	336.2094865319442	70.43769276534148	1390.0932819372042	559.8635052058017	70.80035423495659	1999.6554523250395	70.8339382013854	1512.5026454341637	167.3673778369753	35.16610208372076	113.78236079640931	544.4284769031835	16.14501730995633	1228.7084459108587	7510.270791954239	2100.7120870696162	2022-09-07 21:13:00
109	19633.102423151908	38969.747661057845	26480.629196892485	312.115000053829	65.8789786903203	1288.5358093995974	520.1363793112288	67.00579992406092	1881.9430102269926	67.84912270523978	1447.8696620692206	151.24803101892232	35.092733724045985	104.11172066688667	511.371321616504	15.617146488621675	1139.2350639350784	6926.44186744312	1942.5310100856336	2022-09-07 21:23:00
110	17792.706511486293	35288.023122150546	24150.760427240188	282.96016735222435	60.362839290029996	1165.649143019673	472.06572587672315	62.414309824788624	1739.5084927126625	64.23743351176711	1369.6624000583843	131.7432841480423	35.00395647395385	92.41004379779272	471.3714721551139	14.978411751608327	1030.9703999373628	6219.996654927806	1751.1285977446832	2022-09-07 21:33:00
111	21282.36662872367	42269.11192192471	28568.532751290964	338.2419989725955	70.82224725996699	1398.6602554048181	563.2147232400761	71.1204473338748	2009.5851930232295	71.08572504209997	1517.9548198511188	168.7271400785414	35.172291138794606	114.59813648808756	547.217043467312	16.18954633581434	1236.2560548685387	7559.520214777951	2114.055596471138	2022-09-07 21:43:00
112	20403.154793258505	40510.24266503735	27455.48518126835	324.3138687209592	68.18702349312994	1339.9536418890848	540.2499431238721	68.92695602468805	1941.539989932101	69.36031375162989	1480.5928859631967	159.40914269116962	35.12987960739188	109.00789759824718	528.1079263255278	15.88440376461801	1184.5348065512117	7222.030336641328	2022.6169743789787	2022-09-07 21:53:00
113	6352.709924595756	14236.180327174534	10810.137716505309	116.70586958841963	27.40722018082962	456.496797914068	188.59195690397277	37.581218480395606	932.3152388134765	45.28856791299429	1008.4085848557326	1.997664802066737	34.276306041716225	8.392632328560353	228.88090735840615	11.5891767331024	369.0716932591288	2033.8363109114907	621.6985897015077	2022-09-08 00:55:00
114	7460.776072157425	16301.585093082234	12111.836283558761	132.95538135329966	30.591582949219102	526.1243006122816	216.04641732501648	40.01063386542695	1014.1977748661354	47.28689588499852	1045.433379986849	14.313443102756068	34.32608890245029	16.527219361033985	251.85091781452604	11.92497827882962	434.38902635508214	2432.810005415503	731.5882191923424	2022-09-08 01:03:00
115	8672.165701609763	18559.58198211974	13534.913911434545	150.72010603057248	34.0728769518648	602.2443362968717	246.06091484346092	42.6665841528128	1103.7155849948197	49.47156129225547	1085.9106140880162	27.77762675724216	34.380513849327706	25.42032957173788	276.96280532790826	12.292092201534654	505.7969834612876	2868.986669606525	851.7246910469237	2022-09-08 01:13:00
116	7447.888016373387	16277.562112235635	12096.696064914679	132.76638125204212	30.554545228063255	525.3144544303974	215.72709106619544	39.98237703159642	1013.2453888603834	47.26365308272118	1045.0027399694707	14.170196746830086	34.32550987177812	16.432604963071057	251.5837507534531	11.921072529102293	433.6293122942765	2428.169492534167	730.3100791841111	2022-09-08 01:23:00
117	5383.783963238251	12430.129034295278	9671.893814500572	102.49681370937952	24.622718765041075	395.6124408409411	164.58496100797115	35.45686548697721	860.7147164639771	43.54117056163352	976.0330039435062	-8.771617660104283	34.23277442918387	1.279507739356049	208.79524774994016	11.295541884465376	311.9562765463529	1684.9618584662767	525.6078327264588	2022-09-08 01:33:00
118	5788.342750340909	13184.215465696852	10147.148468402997	108.42956671792169	25.785340637489185	421.03368315807325	174.60867956749624	36.34385345579079	890.6103138913046	44.270767023330635	989.5508848425211	-4.275084359708686	34.250950324008734	4.2494736305443155	217.18167810007057	11.418144191507736	335.8038610179366	1830.628535757694	565.7289169413327	2022-09-08 01:43:00
119	8455.451860808806	18155.63335449185	13280.3297454513	147.54205198257483	33.45008427151821	588.6266984254204	240.6914144954403	42.19144289870118	1087.7011269035377	49.08073143886991	1078.6693626741096	25.368926136012362	34.370777395435056	23.829379786820894	272.47036667689633	12.226416661422194	493.02232180661247	2790.95601962703	830.2326495081061	2022-09-08 01:53:00
120	8384.576315421327	18023.523290889836	13197.06883537564	146.50267990975186	33.24640198376144	584.1730949663097	238.93533715299793	42.036049521901674	1082.4636513131022	48.95291182702587	1076.301135331769	24.581168558675074	34.367593120368774	23.309064917805912	271.0011294637425	12.204937693088265	488.844410933134	2765.4363534451372	823.2037483547501	2022-09-08 02:03:00
121	9274.728306993451	19682.742074733218	14242.773168495987	159.55653530585096	35.80452260355256	640.10753564153	260.9905571189792	43.98769198304929	1148.2430298300278	50.55824525229852	1106.0445718549745	34.47490514312318	34.407585599812435	29.843890355355143	289.45381895248954	12.474699940910611	541.3163272239498	3085.9472088025955	911.4822981142943	2022-09-08 02:13:00
122	6396.517048266862	14317.835598576981	10861.600050441684	117.34829005496454	27.533113182718964	459.2495041747212	189.67736227046169	37.67726482244363	935.5524448153528	45.367571319783366	1009.8723510602822	2.484566079857288	34.2782741949187	8.71423123394078	229.78902109420804	11.602452564942396	371.6539980205347	2049.609638176398	626.0430492808119	2022-09-08 02:23:00
123	5567.002877280282	12771.644041408861	9887.129879956066	105.1836730686569	25.149253656143074	407.12535950549693	169.12456041277434	35.85856970795891	874.2540068462245	43.87159441018815	982.1550597174141	-6.735201755873149	34.24100603313791	2.6245630012191583	212.59334263855794	11.351066723552973	322.75650798045695	1750.9322224190237	543.7781004709406	2022-09-08 02:37:00
124	5257.531832818126	12194.798542113433	9523.579368095941	100.64535792479711	24.25989513359598	387.6791413977387	161.4568227417501	35.18005992919478	851.3850887665697	43.3134827432674	971.8144297419944	-10.174867142696613	34.22710221165434	0.3526596940496489	206.17806396335916	11.257280937102507	304.5140742239811	1639.5031292888143	513.0871002189043	2022-09-08 02:47:00
125	5432.760327502547	12521.419627723211	9729.42870384144	103.21503979097673	24.763467141153363	398.68996644035144	165.79844420770576	35.56424529738691	864.3339127740749	43.62949637042371	977.6694945601927	-8.227262031534465	34.23497482446424	1.639055315571369	209.8105189065667	11.310384264462492	314.8432932696047	1702.596438348443	530.4649385361209	2022-09-08 02:57:00
126	4528.931751920303	10836.708068147986	8667.657830066155	89.96062072522233	22.166042726172385	341.8961308705551	143.40436068630663	33.5826171682519	797.5438785433635	41.9994980815515	947.4690702279269	-18.273009194908767	34.194367887590765	-4.996173300237622	191.0743163095023	11.0364773019397	261.56518143227794	1377.1611502188803	440.83004849591805	2022-09-08 03:07:00
127	3638.2365520146586	9176.476758939212	7621.315364004997	76.89879931533811	19.606361033157835	285.92755663770265	121.33568169378088	31.62978373246288	731.7243586720147	40.39318501403466	917.7074830037851	-28.17278335520146	34.15435100304739	-11.534986564213561	172.61036621043132	10.76655043380254	209.0612445624207	1056.454705603337	352.4976274375905	2022-09-08 03:17:00
128	3110.9827729339713	8193.690243393678	7001.925005213578	69.166755064097	18.09113804101805	252.79653462573322	108.2719597837937	30.473789168841165	692.7619946746322	39.44231581060271	900.089885719068	-34.03302975443276	34.130662704733034	-15.405686669591311	161.6804909090671	10.60676517694272	177.9811409150915	866.610093308369	300.20858083300186	2022-09-08 03:27:00
129	2819.7880604674	7650.911323327351	6659.844579071707	64.89645773887973	17.25430207885919	234.49874556991944	101.05705323166865	29.835349923979482	671.2436389389602	38.91716436499436	890.3599390041863	-37.269559928161996	34.117579996765535	-17.543418913436092	155.64407728444482	10.5185180675359	160.8160447050741	761.7616323130787	271.3300891174514	2022-09-08 03:37:00
130	2532.058491483215	7114.591335228961	6321.834823544205	60.67697587256619	16.427424253149784	216.4186955793234	93.92800224403288	29.204507944773802	649.9813461980367	38.39826208886304	880.7457761960848	-40.467576210817995	34.104652969716355	-19.655712683865282	149.67949545632453	10.431321076427624	143.855208801684	658.1608415044429	242.79524415462402	2022-09-08 03:46:00
131	3646.4284841411563	9191.746294691471	7630.9388204511	77.01893194258201	19.629903024511144	286.4423127084449	121.53865249731433	31.647744398425864	732.3297161943656	40.407958651104224	917.9812072840359	-28.081732816254615	34.154719047696254	-11.474847568907414	172.7801834790263	10.76903301435662	209.54413555280365	1059.404317801875	353.31004137892046	2022-09-08 03:56:00
132	3124.2913771052526	8218.49711484574	7017.5592622634485	69.36192240183334	18.129384334992032	253.63280678771963	108.60170593413304	30.50296804755536	693.7454578580023	39.46631704558523	900.5345778920101	-33.88510914624	34.13126062967594	-15.30798492213674	161.95637586200368	10.61079837465571	178.7656451016066	871.4020301314476	301.5284276531944	2022-09-08 04:06:00
133	2399.7653587088444	6868.000581120719	6166.423721289747	58.736930305647235	16.047239976744148	208.10579794277686	90.65018657777301	28.914457596422945	640.2053077929706	38.15967970070071	876.3253486349656	-41.93796937961763	34.0987093438602	-20.62690921822363	146.93708278557642	10.391229391854022	136.05690665271425	610.5269704971502	229.67541067108345	2022-09-08 04:16:00
134	2238.130214499568	6566.717126227122	5976.543147764705	56.36659151023653	15.58273256767303	197.94913765284485	86.64536639703891	28.560075408168316	628.2609888078478	37.86818083067106	870.9244904700392	-43.73448902428136	34.09144744898902	-21.8135126994058	143.58641553458824	10.342245555113989	126.5289767745549	552.3281248878225	213.64565816132506	2022-09-08 04:26:00
135	2532.2337199778985	7114.91795631457	6322.04067287995	60.67954555443235	16.42792782515734	216.42970640436596	93.93234386549881	29.204892130141992	649.9942950220442	38.39857810249019	880.7516312609029	-40.46562860570684	34.10466084232917	-19.654426288243762	149.68312791126772	10.431374179754984	143.86553802072956	658.2239348135022	242.8126219929411	2022-09-08 04:36:00
136	2741.2112227385396	7504.446263012789	6567.536590690032	63.74414814803815	17.028487801370275	229.56121635018587	99.1101616257975	29.663071600247925	665.4370625333947	38.775455954236804	887.7343815630859	-38.14291475013488	34.11404972036625	-18.120270870016967	154.01519367653702	10.4947052079645	156.18416465454033	733.4690151980149	263.5374319700536	2022-09-08 04:46:00
137	2070.9666112829973	6255.128776082536	5780.168027696893	53.91517925194783	15.102337461763476	187.4450858328184	82.50356805905389	28.19357217154723	615.9081344252879	37.566711730704625	865.3389050100986	-45.592455610202265	34.0839371731837	-23.040701962446974	140.12114433014185	10.29158630839575	116.67516003550605	492.1386853776635	197.06763485265833	2022-09-08 04:56:00
138	2500.4998395905504	7055.766877710639	6284.76135817644	60.21417616846723	16.336730934588697	214.43564598914878	93.14607621801426	29.135316159962393	647.649262994285	38.34134803461219	879.6912790223272	-40.81833989133831	34.10323511214929	-19.887392535301345	149.02529032105284	10.42175716717009	141.99491645156712	646.7977365428037	239.66549547369323	2022-09-08 05:06:00
139	2609.9913644941107	7259.856063053907	6413.3863156170155	61.819841882549554	16.651387903510926	221.31576001702535	95.85893839101664	29.375374387277247	655.7403356753746	38.5388091495408	883.3498162739783	-39.601378837628644	34.10815431426356	-19.083588231193502	151.29502979231606	10.454938781270977	148.44912897222508	686.2215907087125	250.52403774620598	2022-09-08 05:16:00
140	2031.2992607988108	6181.189927827621	5733.568884317505	53.33346751949142	14.988341348552673	184.95251031379695	81.52073349969817	28.106602208822736	612.976844390589	37.49517414585712	864.0134647118791	-46.0333447172416	34.082155010458855	-23.331909771268954	139.29884734237322	10.279565042664633	114.33688307405299	477.85593753929015	193.13372670359843	2022-09-08 05:26:00
141	1887.0818289611661	5912.372608843636	5564.149734765566	51.21855510157896	14.573888997032759	175.89032603310062	77.94747049268005	27.790408046166405	602.3196385118122	37.2350870303668	859.1945999898817	-47.63627241385581	34.07567565330099	-24.390645527671857	136.30924611273986	10.235859676664184	105.83567756902863	425.9285668504897	178.83133132257126	2022-09-08 05:36:00
142	2066.848741657913	6247.453180570705	5775.330568306873	53.85479172809261	15.090503519585877	187.18633144431698	82.40153995460392	28.18454381539471	615.6038370611116	37.55928541046645	865.201310986871	-45.63822433031458	34.083752166782666	-23.07093225955274	140.03578163897646	10.29033838020279	116.43242338793391	490.655992614762	196.65925565220368	2022-09-08 05:46:00
143	2304.83532171356	6691.053607991624	6054.904843649623	57.34480515464445	15.774429841649937	202.14068347594144	88.29811314859157	28.70632517320486	633.1902823869048	37.98847931818879	873.1533672697068	-42.99308444858971	34.094444355870436	-21.323814046183017	144.96920032009376	10.362460664256751	130.46105223474768	576.3461703140965	220.2609667627314	2022-09-08 05:56:00
144	2175.157474222353	6449.3376735861075	5902.566042731165	55.44311208957822	15.401761377457095	193.99212240315586	85.08509618271108	28.42200879147427	623.6075051801505	37.75461343341176	868.8203265509993	-44.434409611105266	34.08861822876047	-22.275811125890172	142.28100203937302	10.323161546843995	122.81691368003385	529.6539669445183	207.40049751607523	2022-09-08 06:06:00
145	2150.1041801948486	6402.63902387105	5873.134733952954	55.0757118247612	15.329763169676578	192.41784969268838	84.4643528536161	28.367079888457	621.7561470676775	37.709431385069095	867.9831986586174	-44.71286845187366	34.08749264194397	-22.459733539877234	141.76165179386794	10.315569098614702	121.34009358698586	520.6332010817182	204.9159010826712	2022-09-08 06:16:00
146	1853.1926380891982	5849.204090886706	5524.338473232386	50.72157862865981	14.476498170771162	173.76083246985934	77.10780090116424	27.716106595958045	599.8153359487607	37.173969994874774	858.0622304540422	-48.01293924235457	34.074153089983554	-24.63943444087416	135.60672932672355	10.225589493152762	103.83800660560502	413.72632087835746	175.47045739202156	2022-09-08 06:26:00
147	1886.8277476438725	5911.899008269502	5563.851253228734	51.214829062872994	14.5731588176218	175.8743603367888	77.9411751415544	27.789850977382528	602.3008627170012	37.234628810607425	859.1861101458952	-47.639096441267	34.075664238012415	-24.39251080132307	136.30397905307223	10.235782676839511	105.82070020141242	425.8370815523531	178.80613345701124	2022-09-08 06:36:00
148	2396.282692376991	6861.508987044224	6162.332465741804	58.68585787855692	16.037231483093944	207.8869577950549	90.56389685113714	28.906821912230125	639.9479499158214	38.15339892986098	876.2089792217039	-41.976678031201985	34.0985528756806	-20.652476331201377	146.86488774358017	10.390173963222741	135.85161342418246	609.2729909795898	229.33002613452868	2022-09-08 06:46:00
149	2356.133463532423	6786.671930803885	6115.167236689117	58.09707952096852	15.921850546862359	205.3641025071663	89.56912283275008	28.818795439743106	636.9810506151018	38.08099230753879	874.8674374952343	-42.42292305229701	34.096749063270536	-20.947221727982544	146.03260150471775	10.378006663341386	133.48493111035395	594.8167365413024	225.3483289300965	2022-09-08 06:56:00
150	2212.5687578374773	6519.0712753637945	5946.51487591283	55.991739168007555	15.509274001070594	196.3429335497537	86.01203236569262	28.50403236758329	626.3720791057528	37.82208234280963	870.0703828896845	-44.018595919872155	34.09029903159538	-22.001165660695285	143.0565311697478	10.334499107235352	125.02220194627449	543.1243884287487	211.1106659968009	2022-09-08 07:06:00
151	2879.6723985258013	7762.534079334493	6730.193589562732	65.77464651664661	17.426397812441927	238.26169502823234	102.54080236765898	29.966645273559145	675.6688995435252	39.02516202207503	892.3609074058056	-36.60396588142234	34.12027046219332	-17.103793209781045	156.885468761286	10.536666129661175	164.346055313916	783.3237706842065	277.2689653623602	2022-09-08 07:16:00
152	12509.75785911869	24550.611792678566	17472.37657219466	199.65393966514165	44.24198484815967	813.7467394083238	332.66567198046994	48.97670708228248	1280.9580646389338	53.433078659608114	1102.0681213134826	77.1243612295136	34.96950764777524	61.24295686578115	357.5521260131391	13.15430028376906	718.4150909984161	4182.073462502734	1192.7445350659316	2022-09-15 20:25:00
153	11368.596206980414	22274.7783491289	16035.173147874102	181.6799995188337	40.85044753147092	737.5087997787064	303.16245158590806	46.141951699987466	1190.3905261519835	51.07273503322617	1053.56429154815	65.11761570270508	34.91272393435628	53.84956877207452	333.50252547195197	12.760191138467047	650.1640086611742	3754.6221865512584	1074.5114118427748	2022-09-15 20:35:00
154	11822.93915246767	23180.88036214631	16607.38238382821	188.83615736271443	42.20075671098723	767.8622295353899	314.90888560803614	47.270583307713196	1226.4491530122432	52.012483993036554	1072.8756422596823	69.89799026063415	34.93533184407892	56.79317778428663	343.077651245939	12.917102045510289	677.3375451392807	3924.8079541891525	1121.5848351029333	2022-09-15 20:40:00
155	11199.535221478447	21937.617838973394	15822.254122048835	179.01719357123255	40.347997558628144	726.2142902039482	298.79160412004705	45.72198793964747	1176.9731130428058	50.7230544959844	1046.3785389903232	63.33883858762232	34.90431153236829	52.75425201745132	329.9396216880724	12.701804598422303	640.052737203805	3691.2960715954846	1056.9953935874923	2022-09-15 20:49:00
156	11410.861453355907	22359.06847666778	16088.402904330418	182.345701005734	40.976060024681615	740.3324271723959	304.2551634523734	46.24694264007247	1193.7448794292782	51.160155167536615	1055.360729687607	65.56230998147575	34.91482703485328	54.12339796073033	334.3932514179219	12.774787773478232	652.6918265255165	3770.4537152902026	1078.8904164065955	2022-09-15 20:59:00
157	10058.373569340167	19661.784395423725	14385.050697728273	161.0432534249246	36.95646024193938	649.9763505743305	269.2883837254852	42.88723255735245	1086.4055745558555	48.36271086960245	997.8747092249905	51.33209306081375	34.84752781894933	45.360863923744674	305.89002114688515	12.307695453120289	571.8016548665629	3263.844795644008	938.7622703643351	2022-09-15 21:09:00
158	9128.538149079346	17807.40158956844	13213.996055689298	146.3978207131181	34.1929853913041	587.8565479131604	245.24872266324957	40.57743187548244	1012.6098024553776	46.43946791477272	958.3530701569417	41.54881892785863	34.801259608015364	39.33662177331705	286.29405033554747	11.986569482874202	516.1896618510324	2915.5511633872497	842.424169960281	2022-09-15 21:19:00
159	9128.538149079346	17807.40158956844	13213.996055689298	146.3978207131181	34.1929853913041	587.8565479131604	245.24872266324957	40.57743187548244	1012.6098024553776	46.43946791477272	958.3530701569417	41.54881892785863	34.801259608015364	39.33662177331705	286.29405033554747	11.986569482874202	516.1896618510324	2915.5511633872497	842.424169960281	2022-09-15 21:29:00
160	9720.251598336232	18987.46337511271	13959.212646077736	155.71764152972221	35.951560296253824	627.3873314248141	260.5466887937631	42.04730503667245	1059.5707483375	47.66334979511892	983.5032041093364	47.774538830648254	34.83070301497334	43.17023041449826	298.76421357912596	12.190922373030803	551.5791119518245	3137.1925657324596	903.73023385377	2022-09-15 21:39:00
161	6727.864344008753	13456.929947631801	10352.044286278491	110.17387991607382	27.234242085909234	436.80656143247745	184.88259581171405	35.067004393809654	893.7989256445118	43.22706418638053	918.3311719071562	14.514836757446176	35.19653462728415	22.804041845204246	234.90836272302278	11.518459317952283	370.444757814676	2008.4086913758842	609.0813999290375	2022-09-16 01:46:00
162	6017.300253503046	12054.773901102446	9468.567191656844	99.11792311327125	25.125535753882875	389.857086494413	166.6197454939675	33.3178585352843	837.6015119060175	41.77801368023441	888.7585663813584	7.07246194914498	35.20208549190949	18.2145059105952	220.204121623048	11.294529241604383	327.4009855529998	1744.8157282482543	535.9479088572081	2022-09-16 01:56:00
163	6234.031711255058	12482.450064337529	9738.039405587033	102.49013635445732	25.768719111186662	404.17729811216657	172.1901566995986	33.85137118643628	854.7424673302756	42.21999327468567	897.7786027028812	9.342484826591559	35.200392404687506	19.61437515082818	224.68910988985797	11.362830880442985	340.52990613042357	1825.2150728185175	558.2545921561217	2022-09-16 02:06:00
164	4827.48287231325	9706.90738548151	7989.21238452639	80.60506868476222	21.594572848222516	311.2416567739393	136.03917292005994	30.388968414720445	743.5006974441055	39.351623856330576	839.2401618745646	-5.389562268746033	35.21138024139108	10.529471302799827	195.58232906172688	10.919565321291067	255.32553300308484	1303.4375425516378	413.48816175343484	2022-09-16 02:16:00
165	4528.823517142642	9117.56291071782	7617.875438410925	75.9581058370209	20.70825607288568	291.5081800925867	128.36305872803308	29.653779596165414	719.8801914634987	38.74256902854265	826.8104100547621	-8.51768947202659	35.21371334219338	8.600429487884668	189.401944739088	10.825444589468312	237.23367409893797	1192.645982089893	382.7492015713307	2022-09-16 02:35:00
166	3870.986060062145	7819.452324489843	6799.955798113395	65.7225442516173	18.75602399456252	248.04253974121474	111.4553833014325	28.034427198528373	667.8528455249767	37.40104373493267	799.4322074713891	-15.407810974013017	35.21885231096273	4.351455062151949	175.78881581412128	10.618131000227258	197.38391801624488	948.6126473279519	315.042501448233	2022-09-16 02:48:00
167	3421.7473085861893	6932.9695425229	6241.396546036688	58.73265509618827	17.42284010237517	218.3597513967926	99.90909186233421	26.92856762564449	632.3232482354608	36.48491294686626	780.7355683338197	-20.113091203580822	35.222361724859695	1.4498204022151882	166.49237795381114	10.476556061019663	170.17042556985803	781.9617072712604	268.80543619377545	2022-09-16 03:09:00
168	3421.7473085861893	6932.9695425229	6241.396546036688	58.73265509618827	17.42284010237517	218.3597513967926	99.90909186233421	26.92856762564449	632.3232482354608	36.48491294686626	780.7355683338197	-20.113091203580822	35.222361724859695	1.4498204022151882	166.49237795381114	10.476556061019663	170.17042556985803	781.9617072712604	268.80543619377545	2022-09-16 03:19:00
169	3421.7473085861893	6932.9695425229	6241.396546036688	58.73265509618827	17.42284010237517	218.3597513967926	99.90909186233421	26.92856762564449	632.3232482354608	36.48491294686626	780.7355683338197	-20.113091203580822	35.222361724859695	1.4498204022151882	166.49237795381114	10.476556061019663	170.17042556985803	781.9617072712604	268.80543619377545	2022-09-16 03:39:00
170	3804.9659961634234	7689.174939205757	6717.870008781616	64.69531112186111	18.560099476782653	243.68036132995212	109.75854193122998	27.87191023082481	662.6314208913201	37.26640928283116	796.6845520064537	-16.099298296504358	35.21936805393674	3.9250312395623155	174.42261261025314	10.597325167021118	193.38462698377032	924.1216485546333	308.2475088244677	2022-09-16 03:49:00
171	14572.286989938388	28310.086690635362	19634.293078475555	224.76714265742575	49.882072597120455	920.7235471804729	383.16166423369464	53.98078993928945	1529.8113446961015	59.030095674999885	1227.5711731709248	96.60580447431201	35.89969867453874	73.33531738394865	406.34284426052596	13.929285653868051	827.2960918490592	4992.636562848497	1430.3252171942058	2022-09-28 09:33:00
172	14572.286989938388	28310.086690635362	19634.293078475555	224.76714265742575	49.882072597120455	920.7235471804729	383.16166423369464	53.98078993928945	1529.8113446961015	59.030095674999885	1227.5711731709248	96.60580447431201	35.89969867453874	73.33531738394865	406.34284426052596	13.929285653868051	827.2960918490592	4992.636562848497	1430.3252171942058	2022-09-28 09:43:00
173	15539.99759668301	30263.041766916213	20840.798296744128	239.8248258670637	52.73659824052536	985.4874394068565	408.34467645982096	56.38767404363031	1607.69055264634	61.09356067557326	1269.272203923013	106.85816479155673	35.97497026397748	79.68302153182375	427.2428379635251	14.285038618912584	886.5842639289665	5362.097360204234	1533.5103504290976	2022-09-28 09:57:00
174	16802.228822871642	32810.37447510861	22414.500755355304	259.4652822274611	56.45989255801002	1069.96208144127	441.19208371129	59.52708809277056	1709.272128233607	63.78503676327766	1323.664852730085	120.23080868361507	36.073150598028015	87.96263563774781	454.5036993152631	14.749064225492408	963.9166622940629	5844.002748059543	1668.0996546485214	2022-09-28 10:07:00
175	15287.55135144528	29753.57522527773	20526.05780502189	235.89673459498422	51.99193937702843	968.5925109999739	401.7751950095271	55.75979123380226	1587.3742375288864	60.55526545803238	1258.3936741615987	104.18363601314508	35.955334197167375	78.02709871063894	421.7906656931775	14.192233497596618	871.1177842559473	5265.716282633172	1506.592489585213	2022-09-28 10:17:00
176	13099.683892718313	25338.19853107756	17798.306876762515	201.85327690362882	45.53822922672169	822.1697981403238	344.8396891069807	50.31814021529249	1411.2995065109567	55.890040239344756	1164.1130828960077	81.00438660024398	35.78515495147979	63.6757675937039	374.53850601683166	13.38792244619159	737.0749604231133	4430.413610350637	1273.3043622715447	2022-09-28 10:27:00
177	13688.725131606345	26526.953794900684	18532.701357447735	211.01882320514764	47.2757665748812	861.5912977563837	360.16847915766635	51.78320010489128	1458.7042417850148	57.14606241360681	1189.4963190059748	87.2449537498712	35.83097244070337	67.5395875098018	387.26024131430944	13.604467729262176	773.1634129934919	4655.302791349782	1336.1127042406094	2022-09-28 10:37:00
178	14866.807609382402	28904.464322546926	20001.490318818163	229.34991580818516	50.75084127120021	940.4342969885026	390.82605925903744	54.71331988408885	1553.5137123331308	59.65810676213091	1240.2627912259081	99.72608804912562	35.92260741915053	75.2672273419976	412.7037119092648	14.037558295403343	845.3403181342485	5105.081153348069	1461.7293881787382	2022-09-28 10:47:00
179	9360.727799126864	17792.540529524194	13136.716927913661	143.6747098819871	34.50916126535501	571.9407029988255	247.5397562948241	41.018630707210235	1110.3965949378662	47.917403601868536	1002.9922664526763	41.392208316066686	35.49432712956198	39.1500602814178	293.7869277379405	12.013395074892966	508.0024766339923	3002.923108553401	874.6266170988522	2022-09-28 12:34:00
180	9386.47310870369	17844.49762566229	13168.815212394467	144.07530972355133	34.58510405845064	573.6637041141875	248.2097339113966	41.0826642890992	1112.4685204745947	47.97230074247075	1004.1016951795112	41.66496567598503	35.49632968110883	39.318936810464955	294.34295843997813	12.022859650515173	509.57979978597905	3012.752372114356	877.3717902739143	2022-09-28 12:54:00
181	9018.469594708393	17101.822774588793	12710.002260586378	138.34913467167746	33.49957760018798	549.0351222290541	238.63307232723076	40.16736812307235	1082.8524121121268	47.18760088910052	988.2435184198093	37.766171349255416	35.4677052047164	36.90501531788279	286.3950543128789	11.887572984916826	487.0335390426352	2872.2528562851403	838.1322786287412	2022-09-28 13:01:00
182	8854.24068986899	16770.389315925877	12505.247833696476	135.79371489462616	33.01513977654005	538.0441265539565	234.3592961697421	39.75889896113871	1069.6356333124672	46.837412935329304	981.1664908835212	36.02625665245969	35.45493096145309	35.827754726561004	282.84814364240424	11.827198613244724	476.9718206913524	2809.552146271286	820.6208642567517	2022-09-28 13:08:00
183	8455.249399270762	15965.177446866259	12007.800486529484	129.58536663910456	31.838206442783154	511.3416922068785	223.97623073755273	38.76653018020548	1037.5256972693323	45.98663734400594	963.9729745956059	31.79916391818007	35.423896157859716	33.21056870767841	274.23098536911994	11.680520119004841	452.52704956814546	2657.221853170223	778.0771851929919	2022-09-28 14:16:00
184	8352.714149330039	15758.249119870761	11879.963390141635	127.98990690076161	31.535750834392815	504.4795354522829	221.30792635515837	38.51150511228032	1029.2738872791265	45.76799976981475	959.5544784241781	30.712859479348523	35.41592064205701	32.53798805514051	272.0164947319804	11.64282577223034	446.24508107428744	2618.075072163443	767.144047380234	2022-09-28 14:26:00
185	7206.873264508258	13445.805960700782	10451.372035238996	110.16049702135652	28.155781485923423	427.7943001598628	191.48937852634725	35.66157643261129	937.0591487767614	43.32470469215758	910.1773757636065	18.57330708057691	35.32679351660927	25.02183716592372	247.26935740548618	11.22158796683324	376.04350316243654	2180.606180122273	644.9652229028834	2022-09-28 14:36:00
186	7349.143553449399	13732.924321350176	10628.749285023923	112.37423832592478	28.575446399428177	437.31571864570174	195.19171928901784	36.015430254803384	948.5087467664542	43.6280699335897	916.3081525194809	20.080582349130438	35.33785974932789	25.955060070516105	250.3420199579784	11.273889839702875	384.7598955568278	2234.9233427387376	660.1352320124686	2022-09-28 14:46:00
187	7262.529246708336	13558.126350914015	10520.761822314025	111.02651021047433	28.319953943362382	431.5190687093003	192.93773020342206	35.80000366275138	941.538219049656	43.443380844451426	912.5757289583397	19.162951525257398	35.331122614805345	25.3869129505676	248.47137965202216	11.242048402579368	379.45334638101497	2201.8549950241068	650.8997139569319	2022-09-28 14:56:00
188	6746.06209588873	12515.834226702926	9876.849987324089	102.99022468149053	26.79649360747718	396.95457942807934	179.49755657833842	34.51544961626466	899.9740857666139	42.342109573645416	890.3198888459501	13.691266823943891	35.290950167521885	21.999143246846643	237.31705301273152	11.052183045135102	347.8112489419684	2004.67376747535	595.8298083494701	2022-09-28 15:06:00
189	7033.295433720219	13095.505257779194	10234.96171880565	107.45960693086258	27.643766462363995	416.17762896943054	186.9723125724828	35.22985467728702	923.0899891072526	42.95458187216343	902.6974800084874	16.73434566802071	35.31329208433843	23.88325223279074	243.52053462193305	11.157776712168406	365.40900951392985	2114.3361575357044	626.4569504176425	2022-09-28 15:16:00
190	8426.491251154212	16595.60040886661	12111.095061871692	133.06477699876856	31.8385985874613	541.2985775838714	228.36033702796192	39.40306705460088	1057.8299203296879	47.417192877272804	989.2866197017762	33.736585791551946	34.772607757433136	34.900018798141005	273.87874605078616	11.924936939210419	489.3173947577609	2709.842635248151	809.9055430809058	2022-09-29 09:00:00
191	8179.179219870286	16102.399995603824	11797.943518945405	129.15739102091052	31.099473862633467	524.7841384138059	221.9820088749297	38.79255969020789	1038.5189611727035	46.91506416302141	978.8055160502329	31.156029839477043	34.762654854788344	33.31200755299214	268.75251163469386	11.84213699880596	474.64429230008705	2618.368105172711	784.6154389897974	2022-09-29 09:10:00
192	8488.003793697955	16718.27139760063	12188.983499028953	134.03663932568415	32.02243695895123	545.4061219550891	229.94678302427872	39.55491514719278	1062.6330275240193	47.54208455252804	991.8935261710001	34.378433084481586	34.775083287411164	35.29499598048852	275.15376575351576	11.945531306699564	492.96695371569206	2732.5945850571543	816.1958096553371	2022-09-29 09:20:00
193	8599.55741415855	16940.736481189553	12330.234970641117	135.7991215231904	32.35582971222099	552.8551953775709	232.82381894631845	39.8302932048729	1071.3435111885	47.768576873670554	996.6211775217348	35.542429667100734	34.77957268616122	36.011291111011786	277.46602693011937	11.982879401242666	499.5854659410984	2773.8554770439723	827.6032719552588	2022-09-29 09:30:00
194	8283.939184057403	16311.31687426212	11930.592724290516	130.81253740817104	31.412562875330472	531.7795605412485	224.6838322573846	39.051167123488625	1046.6989731971976	47.1277630189938	983.2452517051335	32.249138604621805	34.766870847513054	33.98468004816705	270.92395526020863	11.877210580735778	480.859734711035	2657.1161937512843	795.3281826647356	2022-09-29 09:40:00
195	8150.279626391728	16044.767168875765	11761.350263693043	128.70079428464308	31.013103604111947	522.8543472262783	221.23667072967845	38.72121898528938	1036.262383252007	46.856388021628526	977.5807489688915	30.854479536499596	34.761491810520454	33.126440845275056	268.1534866299994	11.83246142982812	472.92967011250266	2607.678868910738	781.6601693918362	2022-09-29 09:50:00
196	8496.48842883125	16735.191826147515	12199.72691724991	134.1706916165289	32.047794413562734	545.972689582477	230.16560694019557	39.57586007335012	1063.295536507793	47.559311287953136	992.25310568606	34.46696527428544	34.775424745717984	35.349476532577754	275.3296335768581	11.948371958162184	493.4703498504473	2735.7328392199233	817.0634476128685	2022-09-29 10:00:00
197	7955.090531419903	15655.512583060761	11514.1978468232	125.61692032685687	30.429755170307637	509.82045470257947	216.2026249003659	38.23938080171676	1021.0213591040055	46.46008684377934	969.3086195240367	28.81779584507261	34.75363655960729	31.873115335244222	264.10764603301783	11.767112221593635	461.3490382513128	2535.483308323959	761.7001516617665	2022-09-29 10:10:00
198	8583.19145795752	16908.098779255342	12309.512062785767	135.54054895216683	32.306917886901246	551.762346854437	232.40173095227146	39.789892676300994	1070.0656020220017	47.735348338438946	995.9275869899313	35.37166051581153	34.7789140495073	35.90620393692679	277.12679665695214	11.977400087555127	498.6144684893819	2767.8021194901476	825.9296908774365	2022-09-29 10:19:00
199	22685.532416422076	42499.45514733343	30268.80822526152	359.43988444221384	72.4757817375716	1484.9751539677382	578.1145328186925	70.61852286819722	2292.221096841145	73.18544205748431	1533.9831811755316	189.23009539772255	30.276539721704793	141.65184361908902	675.5458598658197	13.705150286315039	1356.6180718447526	4861.789679509271	2395.8118448308815	2023-05-09 17:30:00
200	23430.091134880826	43879.908040809874	31197.3039889665	370.99390993984036	74.60225572819436	1534.1760677585394	596.4904328815112	72.33267590700191	2357.305185826131	74.6612351356441	1565.24792789695	197.30641297745296	30.10766552884928	146.94279123109888	695.1902181580787	13.906670623389756	1400.5917466676979	5030.124910185246	2476.636383833299	2023-05-09 17:40:00
201	23733.112703144245	44441.72672659588	31575.184518021662	375.6961837017992	75.46769114320603	1554.1999257663315	603.9690828754481	73.03030435346928	2383.793201108594	75.26185550565602	1577.9720990711103	200.59332421511772	30.038936869188667	149.0961086300404	703.1851070898352	13.988685657346728	1418.4882155113341	5098.634222249993	2509.530469894609	2023-05-09 17:50:00
202	20131.87884411315	37764.840703320835	27084.2957548857	319.8124141633914	65.18249812144973	1316.2281013204692	515.0897079439724	64.7393988682943	2068.9986535111907	68.12383419150869	1426.7527772152484	161.530309299895	30.855736734868447	123.50519254195589	608.1705347435977	13.013985014986257	1205.799165269304	4284.441174275204	2118.603523127265	2023-05-09 18:00:00
203	16988.25165549348	31936.382663739547	23164.061588071803	271.0297623833816	56.20423853347241	1108.4952167766387	437.50418296024316	57.502013871452036	1794.2048641062795	61.892837051506945	1294.74880573237	127.43100873684052	31.568746321561242	101.16609912417059	525.2294082756084	12.163139010524382	1020.136387667177	3573.707158493374	1777.3514337801598	2023-05-09 18:10:00
204	15478.247695897033	29136.752112772752	21281.023696090255	247.59759535858453	51.89163824256982	1008.7131944887768	400.2368980999664	54.02562200096618	1662.2109331541417	58.899851627631634	1231.3422668325954	111.0518149647284	31.911232002762226	90.43578109003306	485.3896238910467	11.75444524416579	930.9554789564385	3232.314520735434	1613.4350482748714	2023-05-09 18:20:00
205	17836.125442775578	33508.38738806707	24221.395549962064	284.1870260271479	58.62578234363479	1164.5232560424997	458.42992540971875	59.454023018562665	1868.3200301119039	63.57341137748385	1330.3518529520406	136.62799724003588	31.376439122785833	107.19121934489971	547.5996203905939	12.392622336921523	1070.2118555765733	3765.4006086240665	1869.3911967838967	2023-05-09 18:30:00
206	18597.674264143316	34920.34086858885	25171.07868033782	296.0047031043624	60.800780394265566	1214.8468866423286	477.2251455682833	61.20729135587777	1934.8892744542559	65.08288061260573	1362.3300306642604	144.88860850057813	31.203711385751525	112.60290121491434	567.6922437567712	12.598741171307829	1115.188966719591	3937.5770848881843	1952.060072842853	2023-05-09 18:40:00
207	18806.58230873244	35307.667895288	25431.595721635	299.2465278443084	61.397425779293386	1228.6516631323693	482.38104966895	61.68824786150364	1953.150547106953	65.49695815751008	1371.1022831948144	147.15465907689105	31.156328719299054	114.08743358589578	573.2040514574975	12.655283682354327	1127.527086189437	3984.8085295065116	1974.7377958742409	2023-05-09 18:50:00
208	18847.25921841878	35383.08512737741	25482.32152389618	299.87775012406826	61.51359981409076	1231.339619202371	483.38496622882565	61.781895879610744	1956.706236596615	65.57758403733364	1372.8103463028335	147.59588638730241	31.147102744072605	114.37648989916332	574.2772667302359	12.666293189526733	1129.9294664920308	3994.00506002248	1979.1534213876284	2023-05-09 19:00:00
209	21576.722676172045	40443.66078713642	28886.07625120297	342.2334295404636	69.30899983745269	1411.7043009269323	550.7488241507557	68.06577647145869	2195.2967441839937	70.98766544284138	1487.4231788120928	177.2027033657081	30.52803009482495	133.77247278921914	646.2911412312613	13.405042709750148	1291.1317136174252	4611.101938202406	2275.446541362792	2023-05-09 19:10:00
210	21493.913051610583	40290.12717991441	28782.809196915463	340.94839386777335	69.07249396029675	1406.2321882538968	548.7050613857035	67.87512882196485	2188.05810894925	70.82352812539006	1483.9459219163987	176.30445745167054	30.546812238075425	133.18401498936709	644.1063008760236	13.382629670938112	1286.2409730856189	4592.379738183581	2266.457257422906	2023-05-09 19:20:00
211	20877.42237196431	39147.11948767944	28014.019616961217	331.3817218846332	67.31178474659919	1365.4940919424384	533.4899133550828	66.4558191749058	2134.168827610137	69.6015792646537	1458.058877043492	169.6173092250354	30.68663917629693	128.80313835944486	627.8408761424597	13.215771898024098	1249.8310029837862	4452.99905779525	2199.5349667473747	2023-05-09 19:30:00
212	20701.52685092063	38820.999498812846	27794.670568867594	328.6521838580502	66.80942376244377	1353.8708040102624	529.1487667993257	66.05086542923844	2118.793277690629	69.2529359864272	1450.6728525721835	167.7093494448564	30.72653423548667	127.5531980069153	623.200067363082	13.168164471219626	1239.4426047910974	4413.231323732514	2180.4408724221157	2023-05-09 19:40:00
213	18976.44052002267	35622.594379181326	25643.41599276143	301.88237919568473	61.8825440909157	1239.8760017952081	486.573193872136	62.07930226974668	1967.998357849574	65.8336348577838	1378.2347951416696	148.99713143520893	31.117802989063975	115.29447189614035	577.6855724963951	12.701257066515314	1137.5589205687934	4023.211304829508	1993.1765184127762	2023-05-09 19:50:00
214	19365.697136821134	36344.29759699687	26128.8352226103	307.9228441907346	62.9942684596978	1265.5983266714043	496.1801469730093	62.975464514601086	2002.024434850121	66.60518209302164	1394.5800601048309	153.21944457094588	31.029515261923283	118.06058867920908	587.9556778063569	12.806612255677788	1160.5484356539273	4111.217261588108	2035.4317305624672	2023-05-09 20:00:00
215	16237.180349704948	30543.85507447279	22227.444356446897	259.37467487654305	54.05916446843627	1058.863947071893	418.96755057241694	55.77286729206408	1728.5514905198431	60.404135345640654	1263.2105891175524	119.2840483424642	31.739097641608275	95.82887207505757	505.41322256968266	11.959855993406588	975.7780791136794	3403.8995148789995	1695.8199298929144	2023-05-09 20:10:00
216	14912.64597115836	28088.095347209637	20575.694764543827	238.8206156696492	50.27626886082667	971.3378726922627	386.27770252346386	52.72347095340217	1612.7700065081485	57.7787699860219	1207.5920988058792	104.91666532590794	32.039516760397795	86.41652912149871	470.46684794869276	11.601360944172203	897.5510130542187	3104.4391840505014	1552.0369375179312	2023-05-09 20:20:00
217	14467.516407570729	27262.800607127305	20020.599640620625	231.9131170400112	49.00497028361605	941.9234279468614	375.29179077103095	51.69867576241306	1573.8599092812226	56.89647673964538	1188.900674316766	100.08829164558593	32.14047709287848	83.25337067192177	458.7225967341035	11.480883327736812	871.2616389618698	3003.801066586336	1503.7165151235881	2023-05-09 20:30:00
218	14607.753265049367	27522.80746874752	20195.48084858465	234.08930568282133	49.40548944021434	951.1903687052505	378.7528723677727	52.02153469810189	1586.1184295091612	57.17444082553811	1194.7893567287497	101.60945763196425	32.10866981491883	84.24991513214687	462.4225911143902	11.5188394728853	879.5440347166635	3035.50683158202	1518.9397326830058	2023-05-09 20:40:00
219	14655.559338380739	27611.442563092598	20255.097015136875	234.83115797266552	49.542024503215686	954.3494244443633	379.932738514195	52.131595763593026	1590.2973003672748	57.269197451667594	1196.7967803709641	102.12801583414777	32.097826866139535	84.58963236768713	463.68390148492944	11.53177854105161	882.3674637775538	3046.3151750778925	1524.1292546679501	2023-05-09 20:50:00
220	14313.196775780678	26976.683505892128	19828.156625957956	229.51839259950307	48.56423045328633	931.725888502763	371.48314269371735	51.343394897086924	1560.3703719236523	56.59059912546424	1182.4206424771742	98.41436811984515	32.17547850057706	82.1567518733454	454.65104392939185	11.439115575315682	862.1475138581042	2968.911365920439	1486.9645615311665	2023-05-09 21:00:00
221	14594.569664531027	27498.36434689455	20179.0403490939	233.88472321972867	49.367836824094226	950.3191879958257	378.42749772694566	51.99118288254907	1584.9660118314066	57.14830955354057	1194.235764485635	101.46645353841093	32.111660002047486	84.15623045966785	462.07475639599426	11.515271233665949	878.7654106164861	3032.5261876390027	1517.5086052139827	2023-05-09 21:10:00
222	13713.306557066393	25864.453983005642	19080.068512884405	220.2093257509553	46.850932474631854	892.0847612106094	356.67769829495325	49.96230349910168	1507.9321861794258	55.4015541106306	1157.2306671484557	91.90728708083786	32.31154026975088	77.89384064621663	438.8236039971338	11.276750840223503	826.7179678018666	2833.283838038466	1421.844310867783	2023-05-09 21:20:00
223	12688.933517765277	23965.20991931421	17802.632625203805	204.31315541308564	43.925303413060774	824.3935390856385	331.39590905446363	47.60395067258126	1418.3886963366053	53.37113984863193	1114.2162442050317	80.79579005527741	32.54387946061149	70.61448986872949	411.7966543287227	10.999496682757545	766.2184453184491	2601.6861579710653	1310.644916360115	2023-05-09 21:30:00
224	12575.911653756784	23755.661155289803	17661.689648731575	202.55928769766012	43.602510800164815	816.9249824094527	328.6065004739923	47.343747189849154	1408.509119518803	53.1471187198085	1109.470345910371	79.56982836205434	32.56951407556701	69.81133929557055	408.81469745091226	10.96890647735514	759.543368427159	2576.133355918486	1298.3759846704966	2023-05-09 21:40:00
225	12525.41234082618	23662.03264631481	17598.714900113846	201.7756418484508	43.458283793175305	813.5879556842314	327.36016448376347	47.2274856397907	1404.0948245881632	53.04702381174124	1107.3498305107942	79.02205626742357	32.58096788102183	69.45248348939396	407.48232893231483	10.95523846392447	756.5608765020232	2564.716105296872	1292.894101796297	2023-05-09 21:50:00
226	12587.159889730048	23776.516004626523	17675.716667946326	202.73383726912633	43.634635977997725	817.6682729984941	328.8841098216547	47.36964333127729	1409.4923612334705	53.16941389731339	1109.9426703087674	79.69183932462808	32.56696285062807	69.89127097293408	409.11146971633156	10.971950895812185	760.2076898013602	2578.676438620112	1299.5970213256196	2023-05-09 22:00:00
227	10745.951686127499	20362.814534019788	15379.653275279818	174.16205910917253	38.37611000923756	696.0000635604455	283.44261930458833	43.13073972430503	1248.54688360719	49.519947099110546	1032.62854219515	59.72003345620617	32.984569335588674	56.807365155231174	360.5332276710487	10.47361424536938	651.4658420204942	2162.402745233625	1099.7272184822723	2023-05-09 22:10:00
228	11615.675396581108	21975.330219963325	16464.235002321526	187.6583887838455	40.86005761935477	753.4719596500138	304.9076234598581	45.13305264366835	1324.572016293419	51.24383025295478	1069.1490889980014	69.1540306925625	32.78730633138373	62.98775425665544	383.47992584253757	10.709011415461339	702.8317674755883	2359.036184335157	1194.1388695907262	2023-05-09 22:20:00
229	11707.528140432834	22145.6302686772	16578.779203385406	189.08375513599387	41.12239081877301	759.5416473988219	307.1745727274846	45.34451972624029	1332.6011374441803	51.42589197653108	1073.0060752920253	70.15036840445147	32.76647310816712	63.64047383899388	385.90335889840924	10.733872041552123	708.2565950809814	2379.802918296057	1204.1098168026406	2023-05-09 22:30:00
230	12234.820779806916	23123.25987892413	17236.335108318082	197.26625632629646	42.62834871742859	794.385480462883	320.1882902554392	46.558474056119664	1378.6933531571203	52.47104101321648	1095.1476074632212	75.86997480682454	32.6468772768843	67.38749561439096	399.8153919939013	10.876587703580288	739.3985245024326	2499.0170593466364	1261.3493379313418	2023-05-09 22:40:00
231	12026.983180209538	22737.917516227324	16977.15295655409	194.04104269897576	42.03476054384281	780.6514396588949	315.0588050116113	46.079981972022935	1360.525651280467	52.05908520199169	1086.4203039618258	73.61553547552246	32.694017154515016	65.9105699884955	394.3318268003522	10.820334916406749	727.1236255668653	2452.027628689256	1238.7878155713593	2023-05-09 22:50:00
232	12300.76019129846	23245.515181469054	17318.564303562525	198.28950086401252	42.81667294225802	798.7427987237279	321.81569183671127	46.710282422314336	1384.4573129614148	52.60173980787782	1097.9164676593787	76.58522749949144	32.631921485464574	67.85607111168781	401.55513043602434	10.894434694154505	743.2929094140051	2513.925119340943	1268.5072992898859	2023-05-09 23:00:00
233	13156.01576724363	24831.206148756788	18385.103663673646	211.56131474044244	45.259299282524665	855.2586312806083	342.9236187229473	48.67928622028987	1459.2177430386362	54.29694560930901	1133.829483384125	85.86228714828142	32.43794001497439	73.93364744652985	424.1201028805045	11.125915956379561	793.8043461277872	2707.2874977463216	1361.3483821236305	2023-05-09 23:10:00
234	12476.784165741148	23571.87333001593	17538.07353840013	201.0210322241104	43.31940079178647	810.3745749382302	326.16000865528895	47.11553189856518	1399.8440913740478	52.950637694145854	1105.3078860141864	78.49458062907173	32.591997291616224	69.10692427362767	406.19932831626335	10.942076887823731	753.6888940708069	2553.721895078992	1287.6153376957136	2023-05-09 23:20:00
235	12666.830969575707	23924.230576993625	17775.06982612251	203.9701691595992	43.8621781112056	822.9329886400227	330.85041249845534	47.55306529684769	1416.456646952854	53.32733029161622	1113.2881366509687	80.55604106829382	32.548892564202966	70.457425796194	411.21350304052527	10.993514464228706	764.9130677266608	2596.6890537054405	1308.2456048969457	2023-05-09 23:30:00
236	11990.305453012359	22669.914988850713	16931.4143015889	193.47187953598385	41.93000825099288	778.227752111986	314.1535893008855	45.995541032748676	1357.3195422101041	51.986386119195004	1084.8801704267423	73.21768777647152	32.70233607070342	65.64993247486922	393.3641255344284	10.810407817623712	724.9574371803374	2443.7352623313836	1234.8063157663405	2023-05-09 23:40:00
237	11143.866062019202	21100.569714286346	15875.869091673116	180.3368747831355	39.512561104162835	722.2944986654353	293.26324811957403	44.04683421048708	1283.3297610443785	50.308654916348715	1049.3373549061444	64.03625834159065	32.89431793245768	59.63500529255533	371.0317583790606	10.581312721216339	674.9666847868749	2252.36611090836	1142.9222616622865	2023-05-09 23:50:00
238	10918.605899736172	20682.92496028726	15594.960277866945	176.8412986867261	38.86921375714648	707.409163835254	287.7037695618374	43.52823120158217	1263.6391012168376	49.86216576775531	1039.878461006167	61.592834386492385	32.94540944095119	58.034272283640355	365.0885181386935	10.520344388286533	661.6628084353865	2201.437661022614	1118.4694571745172	2023-05-10 00:00:00
239	10794.618397232232	20453.04529822275	15440.342693016724	174.91726673356737	38.5151030702383	699.2159907911443	284.64372621190904	43.24278218470559	1252.8009853692429	49.61640959911839	1034.6721048568074	60.24792709937837	32.973531184596695	57.153198213820524	361.8172450173585	10.486786251529544	654.3401003909444	2173.405667954098	1105.0101658070262	2023-05-10 00:10:00
240	27612.566855286965	73739.4085034916	44820.75814696852	550.0268454036942	101.73449797819981	2187.7589320679376	841.2265327126418	120.32688559028088	2826.893452108151	125.57851789533296	2862.6711664285294	66.95983138022109	53.2549626242494	60.794346074291795	195.70577729437474	26.50883776472969	1487.5029839852627	17839.282386446182	2797.094084032829	2023-06-22 18:20:00
241	28096.58878993181	75174.1614567719	45638.24411323397	560.4676510599519	103.48257395044038	2229.159124101914	856.6793723721291	122.36587614996925	2872.5085621939866	127.56602846646142	2909.959967635682	68.1082264522838	53.71619735057686	61.57392433304261	194.22559652043702	26.88922055855891	1512.4001643577644	18220.43350590145	2848.100343789171	2023-06-22 18:30:00
242	25491.18946985135	67451.15532544287	41237.87043544571	504.2667518633775	94.07300875611426	2006.3096529190252	773.4996338925439	111.39037227789672	2626.970977435075	116.8676317203091	2655.413217387807	61.92663110344621	51.233457300267304	57.37760073711047	202.19313209264863	24.84169130115007	1378.3833106339084	16168.768495708651	2573.5432111944883	2023-06-22 18:40:00
243	27030.22796516739	72013.22135657628	43837.2203438054	537.4652510985094	99.63134407409791	2137.94932602706	822.6348349973207	117.87372507315584	2772.0127727861304	123.18729423944409	2805.7768274761747	65.57816855914564	52.70003959413667	59.85641598173222	197.48661978801854	26.051189715903917	1457.548563849597	17380.709945851566	2735.727177763481	2023-06-22 18:50:00
244	26943.014637880882	71754.70088480978	43689.921913662256	535.5839780907021	99.31636760097473	2130.4896465391193	819.8504703512895	117.50633025426879	2763.79362972592	122.8291753247457	2797.256110951846	65.37124538458433	52.61693217221246	59.71594793894452	197.75332565616344	25.982650571873748	1453.062473891853	17312.0323613304	2726.5366322377818	2023-06-22 19:00:00
245	23585.181219397975	61801.30607156321	38018.729142861324	463.1523719193999	87.18933884980191	1843.2816950125034	712.6485902192278	103.3611228757716	2447.3452829244816	109.04110305438464	2469.196769736488	57.40441769644924	49.417181774612025	54.30773450440882	208.0218695224055	23.343798971330393	1280.3418215889262	14667.850610893509	2372.687950385514	2023-06-22 19:10:00
246	24403.44642609906	64226.833383134996	39400.73329449603	480.80311744751793	90.14455563724809	1913.2709543153974	738.7724497657325	106.80814647607433	2524.4600887038246	112.40109695527742	2549.1410406976993	59.34584155300527	50.19692397566122	55.62565363033537	205.51954402794246	23.986856616324488	1322.4318488905353	15312.207151830562	2458.9167856824033	2023-06-22 19:20:00
247	27229.887013208383	72605.05694980439	44174.43330488989	541.7720834317155	100.35242541264711	2155.026905241075	829.0091313568591	118.71480867902726	2790.829005696537	124.00714235003454	2825.2834579741248	66.05188152637149	52.890298918746744	60.17799201346693	196.87604521876926	26.208097618358465	1467.8186507532537	17537.934782626857	2756.7672599129714	2023-06-22 19:30:00
248	27302.043408152953	72818.94519191628	44296.301418752904	543.3285643317499	100.61302281788383	2161.1987094370493	831.312789769165	119.0187746722649	2797.6291559856118	124.30343387622763	2832.333116619992	66.22308047923084	52.959058271769564	60.29420897121678	196.65538474685908	26.264803831728322	1471.53024035566	17594.75553544906	2764.3711050286365	2023-06-22 19:40:00
249	27133.56389808943	72319.5329600962	44011.74895279644	539.6943037833609	100.0045483619214	2146.7880317979498	825.9339284643959	118.30903797247565	2781.751339612694	123.61161645370629	2815.872717847531	65.82334438205902	52.798510587555725	60.02285151055359	197.1706096029009	26.132399281120577	1462.8639703978738	17462.083544223904	2746.6167244131657	2023-06-22 19:50:00
250	27244.393920624585	72648.05877837571	44198.93465984473	542.0850109876062	100.40481803056514	2156.267734860275	829.4722775455173	118.77592046994975	2792.196163115303	124.06671120379991	2826.7007785784867	66.08630075367338	52.9041228572773	60.20135721411983	196.8316818461413	26.219498295843977	1468.5648588581682	17549.358488053716	2758.2959986641913	2023-06-22 20:00:00
251	24197.943363222148	63617.6747783971	39053.650119330196	476.3702242505641	89.402368267784	1895.6935148282446	732.2115779273504	105.94244437622935	2505.093105174483	111.55725191307529	2529.0634516624464	58.858263020278635	50.00109576586111	55.29466507701063	206.14799009801345	23.825356023887622	1311.8611568261308	15150.380348414112	2437.260860908013	2023-06-22 20:10:00
252	24757.318712692384	65275.792680085775	39998.40378716197	488.43647351467087	91.42258788570291	1943.5389640311464	750.070143761099	108.29886869350555	2557.809658535045	113.85418174357258	2583.7142594211664	60.18544232515111	50.53413635299182	56.19560949649878	204.43737208995137	24.264957502665254	1340.6343755066239	15590.869767148206	2496.2078679218757	2023-06-22 20:20:00
253	26462.327229348288	70329.83223809683	42878.06777543144	525.2151012802296	97.5803344816679	2089.374668896286	804.5040884650241	115.48138671761235	2718.4927714638284	120.85535712047802	2750.293091968919	64.23076184107204	52.158874986258134	58.941740354277414	199.22330916198524	25.604888312916792	1428.3368152875423	16933.507069899788	2675.881765038	2023-06-22 20:30:00
254	23162.143298393745	60547.32383839081	37304.24176353869	454.0270484530712	85.66151051781381	1807.0976919464442	699.1427205566104	101.57903354143032	2407.4774175326993	107.30400752254467	2427.8660887950664	56.400713878494415	49.014060003149964	53.62637867683868	209.3155559289451	23.011342248257776	1258.5815444821076	14334.722366858243	2328.108189550177	2023-06-22 20:40:00
255	23956.654303614745	62902.43820317873	38646.126397936925	471.16539364678056	88.53093749724732	1875.055166256761	724.5082056567578	104.92599020446424	2482.353584031551	110.56646095435721	2505.489581231125	58.28577828939736	49.771166323809084	54.906038670890446	206.88587282899846	23.635731959264945	1299.4497002185603	14960.37326691862	2411.8338057070355	2023-06-22 20:50:00
256	23382.222021802572	61199.68807183543	37675.942413825	458.7743522749008	86.45633881144192	1825.9218417618927	706.1689335892836	102.50613706153861	2428.2180378998523	108.20770373535463	2449.367715593943	56.92287476282293	49.22377766777698	53.98084316636444	208.6425362332953	23.184297549826994	1269.901981182729	14508.027016485556	2351.300098283138	2023-06-22 21:00:00
257	25789.715498292815	68336.05551338932	41742.06419475318	510.70623739739324	95.1511544764933	2031.8436918127077	783.0303483529833	112.64794287593178	2655.1046149340377	118.09345145039997	2684.579122905059	62.63491681408489	51.51792905903348	57.858414487038885	201.28021378008648	25.07629671177599	1393.738929551153	16403.847779895405	2605.0019015158	2023-06-22 21:10:00
258	27274.920304002757	72738.54603849738	44250.49201339897	542.7434936170635	100.51506600381441	2158.878769698782	830.4468600467692	118.90451589729373	2795.0730251718533	124.1920598818654	2829.6831972909836	66.15872794287733	52.933212092858184	60.250523797484234	196.73832953596678	26.243488347045705	1470.1350787566614	17573.39699615573	2761.51287072837	2023-06-22 21:20:00
259	27313.662684709052	72853.38741480041	44315.92572674989	543.5792029902594	100.65498657346743	2162.192549274228	831.6837457212177	119.06772203087104	2798.724177804433	124.35114542260838	2833.4683165353335	66.25064848593235	52.97013052585328	60.31292327884872	196.61985199816655	26.273935180046088	1472.127914145852	17603.905327947345	2765.595545071082	2023-06-22 21:30:00
260	26094.56681338021	69239.70531379341	42256.94100930163	517.2821652780533	96.25214437150959	2057.9187559431984	792.7630033317005	113.93215937332643	2683.834358985259	119.3452443299999	2714.3630070744507	63.358209960324395	51.808428317064156	58.34941590739417	200.34795219604672	25.315873033912176	1409.4199093482655	16643.90801621141	2637.1271509134735	2023-06-22 21:40:00
261	7539.170669013349	15054.004604108046	11307.999396792926	122.04994677699113	29.524419434611318	485.7731682676747	205.17208935520472	37.20205862631144	915.9981864065779	43.963169885350474	949.1922143872886	18.801423014841333	34.64871532966841	25.937797186382745	192.8789167241516	11.049435086447009	415.2244783263686	2293.8640159142037	690.3362579939176	2023-06-23 05:36:00
262	7885.739583943894	15742.130149561002	11742.583428587906	127.4854420151151	30.555949670850147	508.8709295504616	214.11509959648635	38.057810281782544	943.9731443115273	44.686733269642176	963.9143633296858	22.478545632143422	34.66438420121206	28.20169670812856	200.86888359972488	11.17517103029887	436.0964396442092	2423.205966545452	726.1473380804487	2023-06-23 05:40:00
263	10335.768835778634	20606.754882660218	14814.825468793293	165.91105307801442	37.84823453558945	672.157907570591	277.336686261259	44.10744860156782	1141.7389052705198	49.80188174574393	1067.9909091617606	48.473542837183444	34.77515349404628	44.20607509446919	257.3530393419339	12.064046884920305	583.6483797312796	3337.5740731006267	979.3096673371886	2023-06-23 05:50:00
264	10026.874579941981	19993.433782216227	14427.484004176637	161.06643723293652	36.928839428385864	651.5710474236878	269.36584879023576	43.34472361554099	1116.8050366174618	49.15697516724647	1054.8691690230364	45.19615122599613	34.76118794720477	42.18827855262189	250.23164222331366	11.951979387995998	565.045358279059	3222.2925695742438	947.391522179096	2023-06-23 06:00:00
265	9419.47980466112	18787.428733756573	13665.834418882281	151.54021815653104	35.120985206488136	611.0900379636761	253.69237819946943	41.84493796807382	1067.7762791665127	47.8888619572334	1029.067211711571	38.75164633938799	34.73372676906631	38.220580695054856	236.22847019658127	11.731615263948882	528.4652736027938	2995.60857786714	884.6292200664479	2023-06-23 06:20:00
266	8928.574990968058	17812.718861823254	13050.258745556099	143.84099684080653	33.659852552565425	578.3727291954453	241.02486363824187	40.63279057429858	1028.1505628752734	46.86395541467166	1008.2137148387271	33.54310882893357	34.71153226709415	35.01383270045999	224.91091391415154	11.553513947206469	498.9007459122571	2812.3994571355393	833.9038640386318	2023-06-23 06:30:00
267	8252.539390237896	16470.42488663713	12202.53621665839	133.2382332048714	31.647695279121557	533.3170180464517	223.5801562789207	38.963516269653624	973.5811348108331	45.452534522339114	979.4959147835575	26.370319549651313	34.680967740010416	30.597750913428165	209.32526319984896	11.308246784823188	458.186797545737	2560.0982277764924	764.0488828325249	2023-06-23 06:40:00
268	7873.781516435189	15718.386959180989	11727.588473857328	127.29789484570506	30.52035759184131	508.07396081835566	213.80652858625098	38.028283294144714	943.0078920319119	44.661767326583146	963.4063880227784	22.35166962393508	34.66384356004191	28.123582768454007	200.5931965453635	11.170832617821361	435.3762702587701	2418.743131851619	724.9117070276168	2023-06-23 06:50:00
269	8026.29115069334	16021.200543260664	11918.829663958777	129.68981562989987	30.974288375236977	518.2382628479415	217.74195141936372	38.40486170717943	955.3184323448711	44.98017553443708	969.8849539124775	23.969808474037976	34.67073873662992	29.11982470817862	204.10922719159916	11.226163439438164	444.561096276626	2475.6607973870896	740.6705777488435	2023-06-23 07:00:00
