# Supplementary material for: Exploring online sensor parameters as proxies for polar organic chemicals—An innovative approach for combined sewer overflow monitoring
Source: PLoS One. 2025 Oct 13;20(10):e0333173. doi: 10.1371/journal.pone.0333173 (PMC12517529; doi:10.1371/journal.pone.0333173)
Supplement: S3 Tables — The tables in this zip file show the statistical measures (R2, RMSE, p-value, confidence intervals, etc.) of all models calculated for this manuscript and the predicted chemical concentrations. A ReadMe file explains further details about the content and structure of each table. (ZIP) [file pone.0333173.s003.zip › S3_Tables/S3_Table36_catchment_S_NH4-N_prediction.csv]

	Acesulfame_pred	Caffeine_pred	Cyclamate_pred	Candesartan_pred	Citalopram_pred	Diclofenac_pred	Hydrochlorothiazide_pred	Triclosan_pred	1,3-Diphenylguanidine_pred	6PPD-Quinone_pred	HMMM_pred	2,4-D_pred	Carbendazim_pred	Diuron_pred	MCPA_pred	Mecoprop_pred	OIT_pred	4-&5-Methylbenzotriazole_pred	Benzotriazole_pred	DEET_pred	Time
0	2056.8000069371005	4767.143005146232	5011.163560483816	99.502040330519	8.239190046681728	242.23690058116313	110.35022653775889	21.417691251739996	1552.6722595795627	39.926362774164076	575.4068851244227	33.94863136043715	90.35036094707168	24.767295977139455	48.883870933243564	362.6326119589751	13.35627792845778	1011.4484767784179	476.56596321766955	149.00272202053097	2021-09-10 19:12:00
1	1725.8111488029201	4468.558680504936	4764.038584710731	97.09383126840541	7.687480317278247	238.8818330426914	104.28989145215093	20.9283824479068	1560.4709844314834	39.762723873640994	574.7261179118793	34.05005475374566	89.710684149441	24.93976494898489	46.72612162621044	364.48619928000323	13.352333303495664	1020.4136970132473	450.4838210079123	148.41211406644533	2021-09-10 19:21:00
2	1891.3055778700102	4617.850842825585	4887.601072597273	98.29793579946221	7.963335181979987	240.55936681192725	107.3200589949549	21.173036849823397	1556.571622005523	39.844543323902535	575.0665015181511	33.99934305709141	90.03052254825634	24.853530463062175	47.804996279727	363.55940561948916	13.354305615976722	1015.9310868958325	463.5248921127909	148.70741804348813	2021-09-10 19:30:00
3	4042.733155742184	6558.64895299401	6493.913415122328	113.95129470320049	11.54944842310261	262.36730581199356	146.71223705140662	24.353544074739165	1505.8799104680375	40.908196177302585	579.4914883996826	33.34009100058608	94.1884217328558	23.732482146066843	61.830366775442265	351.511088032806	13.379945678230477	957.6571553694416	633.0588164762132	152.54636974504479	2021-09-10 19:39:00
4	6690.644020815628	8947.32355012438	8470.913221307008	133.21696720010914	15.963126258330451	289.2078461197675	195.19491773627024	28.26801450540473	1443.4901116526707	42.21730738148726	584.9376261000291	32.52870385411798	99.30583611390128	22.35273037130336	79.0923612317072	336.68238946458064	13.411502677927405	885.9353934908067	841.7159541542716	157.27123337772989	2021-09-10 19:48:00
5	4539.216442943454	7006.5254399559535	6864.6008787819555	117.56360829637086	12.37701301720783	267.3999071197012	155.80273967981856	25.08750728048896	1494.1818231901564	41.15365452808721	580.5126392184976	33.18795591062331	95.14793692930182	23.47377868829869	65.06699073599194	348.7307070512638	13.385862615673652	944.2093250171977	672.1820297908491	153.43228167617326	2021-09-10 19:57:00
6	11489.982463761247	13276.796257423175	12054.225370016746	168.13599860075607	23.962917334680917	337.85632542760777	283.0697764775856	35.36299216098607	1330.4086012998187	44.59007143907199	594.8087506819072	31.058064651144555	108.58114967954623	19.851930279544547	110.37972618368741	309.8053733096722	13.46869973987809	755.9397000857807	1219.9070161957525	165.83504871197164	2021-09-10 20:06:00
7	18275.254055511945	19397.77491256975	17120.287373364994	217.50428437408448	35.27296678745227	406.6352099662784	407.30664573254865	45.393822639566565	1170.5347418354413	47.944668899795225	608.7644785390452	28.978885088320055	121.69452403097529	16.316316356713124	154.6135869778663	271.80683322859466	13.54956455160147	572.1526852717786	1754.5909314957767	177.9425117707272	2021-09-10 20:19:00
8	15627.343190438503	17009.100315439377	15143.287567180312	198.23861187717583	30.859288952224425	379.7946696585045	358.823965047685	41.479352208901005	1232.924540650808	46.63555769561055	603.3183408386986	29.790272234788155	116.57710964992981	17.696068131476604	137.35159252160136	286.63553179682003	13.518007551904542	643.8744471504136	1545.9337938177187	173.21764813804214	2021-09-10 20:28:00
9	16620.309764841044	17904.853289363266	15884.662494499567	205.46323906351657	32.51441814043486	389.8598722739197	377.0049703045089	42.947278620400596	1209.5283660950456	47.126474397179805	605.3606424763286	29.486002054862617	118.49614004282186	17.1786612159403	143.82484044270072	281.07476983373556	13.52984142679089	616.9787864459255	1624.1802204469905	174.98947200029903	2021-09-10 20:35:00
10	14137.893328834689	15665.470854553545	14031.225176201428	187.4016710976647	28.37659516990876	364.69686573538166	331.55245716244923	39.27746259165163	1268.018802484452	45.899182643256665	600.2548883822537	30.24667750467646	113.69856406059172	18.472178504781063	127.64172063995233	294.9766747414468	13.500256739575018	684.2179382071458	1428.5641538738105	170.55991234465674	2021-09-10 20:44:00
11	1568.9660400056282	4471.66678363035	4715.204435275975	98.38498054302732	7.411625452576507	250.3499702629537	102.74224642550945	20.57724628875684	1702.752765168342	42.45189410542088	573.7323951271326	35.66565567745638	80.82285293715276	25.709532724589	44.99565495228015	392.8022336295336	13.288638334657694	1067.9752326470418	447.64753324949675	150.38645046856988	2021-09-16 18:48:00
12	1169.2215690685782	4104.72921914658	4421.436417106732	95.57955228143864	6.74957377729233	244.88906008885365	95.26755070011583	19.988330096258938	1711.2170875518798	42.30033135098911	573.1686864773704	35.994002722763796	80.03695678370606	25.963013947191786	42.42145452675987	394.7245099723567	13.28925041047728	1079.794472917474	416.8923925158224	149.6228235053394	2021-09-16 18:57:00
13	-96.63592223207979	2942.760264947977	3491.1710262374654	86.69569611974113	4.653076805559104	227.59617787087018	71.59768090303609	18.123428820015576	1738.0207750997497	41.820382628621864	571.3836090864568	37.03376836623729	77.54828563112488	26.76570448543395	34.26981984594563	400.81171839129644	13.291188650572638	1117.222067107176	319.5011135258536	147.2046714551096	2021-09-16 19:06:00
14	-96.63592223207979	2942.760264947977	3491.1710262374654	86.69569611974113	4.653076805559104	227.59617787087018	71.59768090303609	18.123428820015576	1738.0207750997497	41.820382628621864	571.3836090864568	37.03376836623729	77.54828563112488	26.76570448543395	34.26981984594563	400.81171839129644	13.291188650572638	1117.222067107176	319.5011135258536	147.2046714551096	2021-09-16 19:15:00
15	-96.63592223207979	2942.760264947977	3491.1710262374654	86.69569611974113	4.653076805559104	227.59617787087018	71.59768090303609	18.123428820015576	1738.0207750997497	41.820382628621864	571.3836090864568	37.03376836623729	77.54828563112488	26.76570448543395	34.26981984594563	400.81171839129644	13.291188650572638	1117.222067107176	319.5011135258536	147.2046714551096	2021-09-16 19:43:00
16	-96.63592223207979	2942.760264947977	3491.1710262374654	86.69569611974113	4.653076805559104	227.59617787087018	71.59768090303609	18.123428820015576	1738.0207750997497	41.820382628621864	571.3836090864568	37.03376836623729	77.54828563112488	26.76570448543395	34.26981984594563	400.81171839129644	13.291188650572638	1117.222067107176	319.5011135258536	147.2046714551096	2021-09-16 19:52:00
17	-96.63592223207979	2942.760264947977	3491.1710262374654	86.69569611974113	4.653076805559104	227.59617787087018	71.59768090303609	18.123428820015576	1738.0207750997497	41.820382628621864	571.3836090864568	37.03376836623729	77.54828563112488	26.76570448543395	34.26981984594563	400.81171839129644	13.291188650572638	1117.222067107176	319.5011135258536	147.2046714551096	2021-09-16 20:01:00
18	5161.038872819131	7044.004030777474	6784.095333175335	113.90994015267216	13.20457761131305	266.6807432554813	159.66460431341102	23.62693090775236	1555.6396992784355	42.95189750375484	545.055995293111	32.61064866460561	89.40828134071592	23.264140143604173	67.1581886124713	381.11230219231453	13.157546392870938	943.8068693738204	664.1470660037864	156.8794460814364	2021-11-02 08:48:00
19	5823.8832475139125	7669.155571112488	7285.918926482104	118.8972035618138	14.307997070120011	276.50520433995985	172.33022556065634	24.666345810385316	1542.8997150026314	43.24064937783556	546.4977005652233	32.16850012086501	90.67877939793465	22.885342398636723	71.46281962606567	378.2729248851847	13.144523527280644	925.1042826335968	716.8593972981516	158.17408937134113	2021-11-02 08:58:00
20	3503.927936082179	5481.125179939939	5529.5363499084115	101.44178162981802	10.44602896429565	242.11959054428482	128.00055119529765	21.028393651169974	1587.489659967946	42.230017818553044	541.4517321128302	33.71602002395711	86.23203619766907	24.211134506022795	56.39661107848541	388.2107454601392	13.190103556846672	990.5633362243793	532.3662377678738	153.64283785667462	2021-11-02 09:08:00
21	3338.2168424084834	5324.837294856185	5404.080451581719	100.19496577753262	10.170174099593908	239.66347527316518	124.83414588348631	20.768539925511735	1590.674656036897	42.15782985003286	541.0913057948021	33.82655715989225	85.91441168336439	24.30583394226466	55.32045332508682	388.92058978692165	13.193359273244248	995.2389829094352	519.1881549442826	153.31917703419845	2021-11-02 09:17:00
22	5823.8832475139125	7669.155571112488	7285.918926482104	118.8972035618138	14.307997070120011	276.50520433995985	172.33022556065634	24.666345810385316	1542.8997150026314	43.24064937783556	546.4977005652233	32.16850012086501	90.67877939793465	22.885342398636723	71.46281962606567	378.2729248851847	13.144523527280644	925.1042826335968	716.8593972981516	158.17408937134113	2021-11-02 09:27:00
23	4995.327779145436	6887.716145693721	6658.639434848643	112.66312430038674	12.92872274661131	264.22462798436163	156.4981990015997	23.36707718209412	1558.8246953473865	42.87970953523466	544.6955689750829	32.72118580054076	89.09065682641122	23.358839579846034	66.08203085907272	381.82214651909703	13.160802109268511	948.4825160588763	650.9689831801952	156.55578525896024	2021-11-02 09:37:00
24	4498.1944981243505	6418.85249044246	6282.271739868565	108.9226767435305	12.101158152506091	256.8562821710027	146.9989830661657	22.587516005119404	1568.3796835542396	42.66314562967412	543.6142900209987	33.052797208346206	88.13778328349717	23.642937888571623	62.85355759887695	383.95167949944437	13.170569258461231	962.5094561140439	611.4347347094215	155.5848027915317	2021-11-02 09:47:00
25	4995.327779145436	6887.716145693721	6658.639434848643	112.66312430038674	12.92872274661131	264.22462798436163	156.4981990015997	23.36707718209412	1558.8246953473865	42.87970953523466	544.6955689750829	32.72118580054076	89.09065682641122	23.358839579846034	66.08203085907272	381.82214651909703	13.160802109268511	948.4825160588763	650.9689831801952	156.55578525896024	2021-11-02 09:57:00
26	6155.305434861303	7981.731341279996	7536.83072313549	121.39083526638464	14.859706799523492	281.4174348821992	178.66303618427904	25.186053261701794	1536.5297228647291	43.38502531487592	547.2185532012795	31.947425848994712	91.31402842654401	22.695943526153	73.61513513286285	376.85323623161975	13.138012094485497	915.752989263485	743.2155629453341	158.8214110162935	2021-11-02 10:06:00
27	6818.149809556083	8606.882881615009	8038.654316442258	126.37809867552627	15.963126258330451	291.24189596667776	191.32865743152436	26.225468164334742	1523.789738588925	43.673777188956635	548.6602584733919	31.505277305254115	92.58452648376274	22.317145781185552	77.91976614645719	374.0138589244899	13.124989228895203	897.0504025232615	795.9278942396992	160.1160543061982	2021-11-02 10:16:00
28	5050.911990155016	7680.2522424350245	6989.713957221893	122.21028238702107	13.342505043663921	297.849067957778	167.19823443046192	26.416104752473785	1595.3138897565677	43.14642997264341	572.9102701943784	32.53971606812619	87.86317264511268	23.216790425483243	67.6962674891706	395.36801808008835	13.938089506575926	936.8380420335897	735.74437839975	158.05310083277644	2021-12-01 16:15:00
29	3467.2249479083443	6217.183130344875	5799.777803452891	110.9041804827942	10.721883828997388	275.53299010108134	137.46187510021912	24.11726735668549	1626.88620190775	42.42015063326169	570.5563236555589	33.64988507830884	84.7523337043862	24.116435069780934	57.472768831884	403.1009022877255	13.976252010029107	980.9155514376947	614.8243720599971	155.06768207244335	2021-12-01 16:24:00
30	4467.448343011505	7141.226780086022	6551.316426885945	118.0448764223059	12.37701301720783	289.6273550632055	156.242733624583	25.569164659288624	1606.945794233319	42.87885337392383	572.0430267327081	32.948725703456645	86.71707408800292	23.548238452329763	63.92971535227554	398.21697541974413	13.952149376269203	953.0771244456283	691.1949023798411	156.95320971054846	2021-12-01 16:34:00
31	4134.040544643785	6833.212230172307	6300.803552408261	115.66464444246867	11.82530328780435	284.9292334091641	149.98244744979502	25.085198891754246	1613.5925967914627	42.72595246036978	571.5474590403251	33.18244549507404	86.06216062679735	23.737637324813484	61.77739984547836	399.8449510424046	13.960183587522504	962.3566001096505	665.7380589398931	156.32470049784675	2021-12-01 16:44:00
32	4134.040544643785	6833.212230172307	6300.803552408261	115.66464444246867	11.82530328780435	284.9292334091641	149.98244744979502	25.085198891754246	1613.5925967914627	42.72595246036978	571.5474590403251	33.18244549507404	86.06216062679735	23.737637324813484	61.77739984547836	399.8449510424046	13.960183587522504	962.3566001096505	665.7380589398931	156.32470049784675	2021-12-01 16:54:00
33	3800.632746276064	6525.1976802585905	6050.290677930576	113.28441246263144	11.273593558400869	280.23111175512275	143.72216127500707	24.601233124219867	1620.2393993496064	42.57305154681574	571.051891347942	33.416165286691445	85.40724716559177	23.92703619729721	59.62508433868118	401.472926665065	13.968217798775806	971.6360757736726	640.2812154999451	155.69619128514506	2021-12-01 17:04:00
34	4300.744443827645	6987.219505129165	6426.059989647103	116.85476043238728	12.101158152506091	287.2782942361848	153.11259053718902	25.327181775521435	1610.269195512391	42.80240291714681	571.7952428865166	33.06558559926534	86.38961735740014	23.642937888571623	62.85355759887695	399.03096323107434	13.956166481895854	957.7168622776394	678.4664806598671	156.6389551041976	2021-12-01 17:14:00
35	5467.671738114666	8065.270429827169	7302.855050318998	125.1855723618176	14.032142205418271	303.7217200253297	175.02359214894688	27.02106196189176	1587.0053865588882	43.337556114585965	573.5297298098573	32.24756632860444	88.68181447161965	22.980041834878588	70.38666187266708	393.3330485517628	13.928046742509299	925.238697453562	767.5654326996848	158.83873734865358	2021-12-01 17:24:00
36	4467.448343011505	7141.226780086022	6551.316426885945	118.0448764223059	12.37701301720783	289.6273550632055	156.242733624583	25.569164659288624	1606.945794233319	42.87885337392383	572.0430267327081	32.948725703456645	86.71707408800292	23.548238452329763	63.92971535227554	398.21697541974413	13.952149376269203	953.0771244456283	691.1949023798411	156.95320971054846	2021-12-01 17:34:00
37	3633.928847092204	6371.190405301732	5925.034240691733	112.09429647271281	10.997738693699128	277.88205092810205	140.59201818761306	24.359250240452678	1623.5628006286781	42.496601090038716	570.8041075017505	33.53302518250014	85.07979043498898	24.021735633539073	58.54892658528259	402.2869144763953	13.972234904402457	976.2758136056837	627.5527937799711	155.3819366787942	2021-12-01 17:44:00
38	3467.2249479083443	6217.183130344875	5799.777803452891	110.9041804827942	10.721883828997388	275.53299010108134	137.46187510021912	24.11726735668549	1626.88620190775	42.42015063326169	570.5563236555589	33.64988507830884	84.7523337043862	24.116435069780934	57.472768831884	403.1009022877255	13.976252010029107	980.9155514376947	614.8243720599971	155.06768207244335	2021-12-01 17:54:00
39	4134.040544643785	6833.212230172307	6300.803552408261	115.66464444246867	11.82530328780435	284.9292334091641	149.98244744979502	25.085198891754246	1613.5925967914627	42.72595246036978	571.5474590403251	33.18244549507404	86.06216062679735	23.737637324813484	61.77739984547836	399.8449510424046	13.960183587522504	962.3566001096505	665.7380589398931	156.32470049784675	2021-12-01 18:04:00
40	5300.967838930806	7911.263154870311	7177.598613080156	123.99545637189898	13.756287340716531	301.37265919830907	171.8934490615529	26.779079078124568	1590.32878783796	43.26110565780894	573.2819459636657	32.364426224413144	88.35435774101686	23.07474127112045	69.31050411926849	394.14703636309304	13.93206384813595	929.878435285573	754.8370109797108	158.52448274230272	2021-12-01 18:14:00
41	3633.928847092204	6371.190405301732	5925.034240691733	112.09429647271281	10.997738693699128	277.88205092810205	140.59201818761306	24.359250240452678	1623.5628006286781	42.496601090038716	570.8041075017505	33.53302518250014	85.07979043498898	24.021735633539073	58.54892658528259	402.2869144763953	13.972234904402457	976.2758136056837	627.5527937799711	155.3819366787942	2021-12-01 18:24:00
42	4634.152242195365	7295.23405504288	6676.572864124787	119.23499241222453	12.65286788190957	291.97641589022624	159.37287671197697	25.811147543055814	1603.6223929542473	42.95530383070085	572.2908105788996	32.831865807647944	87.04453081860571	23.4535390160879	65.00587310567413	397.4029876084139	13.948132270642553	948.4373866136173	703.9233240998151	157.26746431689932	2021-12-01 18:34:00
43	4967.560040563086	7603.248604956596	6927.085738602471	121.61522439206175	13.20457761131305	296.67453754426765	165.63316288676495	26.295113310590192	1596.9755903961036	43.1082047442549	572.7863782712826	32.59814601603054	87.69944427981129	23.264140143604173	67.1581886124713	395.77501198575345	13.940098059389252	939.1579109495951	729.380167539763	157.895973529601	2021-12-01 18:44:00
44	5134.263939746947	7757.255879913454	7052.342175841313	122.80534038198037	13.48043247601479	299.02359837128836	168.76330597415892	26.53709619435738	1593.6521891170319	43.184655201031916	573.0341621174742	32.48128612022184	88.02690101041406	23.169440707362313	68.2343463658699	394.96102417442324	13.9360809537626	934.5181731175841	742.108589259737	158.21022813595187	2021-12-01 18:54:00
45	6801.302931585548	9297.328629482032	8304.906548229737	134.70650028116654	16.238981123032193	322.5142066414953	200.06473684809876	28.95692503202927	1560.4181763263136	43.94915976880215	575.5120005793895	31.31268716213484	91.30146831644194	22.222446344943688	78.9959238998558	386.821146061121	13.895909897496093	888.1207947974735	869.3928064594768	161.35277419946038	2021-12-01 19:04:00
46	6650.799258767115	9151.221649311081	8257.076397849356	130.9830495552822	16.316980360324518	310.47665667884337	195.87719755749373	28.617764622870077	1696.9716762933724	45.805676132437924	584.7144785374719	31.3711193055043	91.07291622884128	23.327530422905767	76.30552951635931	400.6212987285904	13.429580432917156	938.7749669492536	839.1739024642354	175.46510086434833	2021-12-04 06:12:00
47	6236.204416185589	8768.137635680021	7946.052994612629	127.99622503448556	15.640561540433678	304.57321581869905	188.10312661668894	28.01635988438838	1706.7088426310445	45.60663064639238	584.3415085778768	31.662688793913645	90.26187442161743	23.53836201204686	73.61513513286285	402.5919143477504	13.439468659040527	950.9535477486986	807.2751940582738	174.836698254269	2021-12-04 06:21:00
48	4577.825045859485	7235.801581155785	6701.9593816657225	116.04892695129898	12.93488626087032	280.9594523781221	157.00684285346992	25.610740930461596	1745.657507981733	44.810448702210216	582.849628739496	32.82896674755102	87.01770719272201	24.381688368611233	62.85355759887695	410.47437682439033	13.479021563534006	999.6678709464788	679.6803604344271	172.32308781395164	2021-12-04 06:31:00
49	5904.528542120368	8461.670424775173	7697.234272023247	125.60676541784824	15.099426484521006	299.85046313058365	181.88386986404515	27.53523609360302	1714.4985757011823	45.44739425755595	584.0431326102006	31.89594438464112	89.61304097583835	23.707027283359732	71.46281962606567	404.16840684307834	13.447379239939222	960.6964123882547	781.7562273335044	174.33397616620553	2021-12-04 06:41:00
50	4246.149171794264	6929.334370250937	6453.140659076341	113.65946733466166	12.393751204957647	276.2366996900067	150.7875861008261	25.129617139676235	1753.4472410518706	44.65121231337378	582.5512527718198	33.062222338278495	86.36887374694294	24.550353639924104	60.70124209207977	412.05086931971834	13.486932144432703	1009.4107355860349	654.1613937096578	171.8203657258882	2021-12-04 06:51:00
51	4246.149171794264	6929.334370250937	6453.140659076341	113.65946733466166	12.393751204957647	276.2366996900067	150.7875861008261	25.129617139676235	1753.4472410518706	44.65121231337378	582.5512527718198	33.062222338278495	86.36887374694294	24.550353639924104	60.70124209207977	412.05086931971834	13.486932144432703	1009.4107355860349	654.1613937096578	171.8203657258882	2021-12-04 07:01:00
52	4743.662982892095	7389.035186608208	6826.368742960412	117.24365675961764	13.205453788826654	283.3208287221797	160.1164712297918	25.851302825854273	1741.7626414466642	44.89006689662843	582.998816723334	32.71233895218728	87.34212391561157	24.297355732954795	63.92971535227554	409.6861305767263	13.475066273084659	994.7964386267008	692.4398437968117	172.57444885798338	2021-12-04 07:11:00
53	4246.149171794264	6929.334370250937	6453.140659076341	113.65946733466166	12.393751204957647	276.2366996900067	150.7875861008261	25.129617139676235	1753.4472410518706	44.65121231337378	582.5512527718198	33.062222338278495	86.36887374694294	24.550353639924104	60.70124209207977	412.05086931971834	13.486932144432703	1009.4107355860349	654.1613937096578	171.8203657258882	2021-12-04 07:21:00
54	4411.987108826875	7082.567975703361	6577.550020371032	114.85419714298033	12.664318732913983	278.5980760340644	153.897214477148	25.370179035068915	1749.5523745168018	44.730830507792	582.7004407556578	32.945594542914755	86.69329046983248	24.466021004267667	61.77739984547836	411.26262307205434	13.482976853983354	1004.5393032662569	666.9208770720425	172.07172676991993	2021-12-04 07:31:00
55	4411.987108826875	7082.567975703361	6577.550020371032	114.85419714298033	12.664318732913983	278.5980760340644	153.897214477148	25.370179035068915	1749.5523745168018	44.730830507792	582.7004407556578	32.945594542914755	86.69329046983248	24.466021004267667	61.77739984547836	411.26262307205434	13.482976853983354	1004.5393032662569	666.9208770720425	172.07172676991993	2021-12-04 07:41:00
56	5572.852668055147	8155.203213870326	7448.415549433866	123.21730580121093	14.558291428608333	295.12771044246824	175.66461311140134	27.054112302817664	1722.2883087713199	45.288157868719516	583.7447566425244	32.12919997536859	88.96420753005927	23.875692554672607	69.31050411926849	405.74489933840636	13.455289820837919	970.4392770278107	756.237260608735	173.83125407814205	2021-12-04 07:51:00
57	5738.690605087757	8308.43681932275	7572.8249107285565	124.41203560952958	14.82885895656467	297.48908678652595	178.77424148772323	27.294674198210345	1718.393442236251	45.36777606313773	583.8939446263626	32.01257218000486	89.28862425294881	23.79135991901617	70.38666187266708	404.95665309074235	13.45133453038857	965.5678447080327	768.9967439711197	174.0826151221738	2021-12-04 08:01:00
58	7894.583786511693	10300.47369020426	9190.146607559534	139.94352311767216	18.34623681999704	328.1869792592761	219.199410379908	30.421978838315166	1667.7601772803562	46.40281259057454	585.8333884162575	30.49641084027627	93.50604165051284	22.695035655482485	84.37671266684875	394.70945187111045	13.399915754547045	902.2392245509184	934.8700276821204	177.35030869458635	2021-12-04 08:11:00
59	6733.71822728342	9227.838452037293	8319.2810784967	131.58041445944153	16.452264124302687	311.65734485087216	197.43201174565468	28.738045570566413	1695.0242430258381	45.84548522964703	584.789072529391	31.31280540782243	91.23512459028606	23.285364105077548	76.84360839305862	400.2271756047584	13.427602787692482	936.3392507893645	845.5536441454277	175.5907813863642	2021-12-04 08:21:00
60	6236.204416185589	8768.137635680021	7946.052994612629	127.99622503448556	15.640561540433678	304.57321581869905	188.10312661668894	28.01635988438838	1706.7088426310445	45.60663064639238	584.3415085778768	31.662688793913645	90.26187442161743	23.53836201204686	73.61513513286285	402.5919143477504	13.439468659040527	950.9535477486986	807.2751940582738	174.836698254269	2021-12-04 08:31:00
61	6402.0423532181985	8921.371241132445	8070.462355907319	129.19095484280422	15.911129068390013	306.93459216275676	191.21275499301083	28.25692177978106	1702.8139760959757	45.6862488408106	584.4906965617148	31.54606099854991	90.58629114450697	23.454029376390423	74.69129288626144	401.8036681000864	13.435513368591177	946.0821154289206	820.0346774206583	175.08805929830072	2021-12-04 08:41:00
62	6899.55616431603	9381.072057489717	8443.69043979139	132.7751442677602	16.722831652259018	314.01872119492987	200.54164012197657	28.978607465959094	1691.1293764907693	45.92510342406524	584.938260513229	31.196177612458694	91.5595413131756	23.20103146942111	77.91976614645719	399.4389293570944	13.423647497243135	931.4678184695865	858.3131275078123	175.84214243039594	2021-12-04 08:51:00
63	6402.0423532181985	8921.371241132445	8070.462355907319	129.19095484280422	15.911129068390013	306.93459216275676	191.21275499301083	28.25692177978106	1702.8139760959757	45.6862488408106	584.4906965617148	31.54606099854991	90.58629114450697	23.454029376390423	74.69129288626144	401.8036681000864	13.435513368591177	946.0821154289206	820.0346774206583	175.08805929830072	2021-12-04 09:01:00
64	6733.71822728342	9227.838452037293	8319.2810784967	131.58041445944153	16.452264124302687	311.65734485087216	197.43201174565468	28.738045570566413	1695.0242430258381	45.84548522964703	584.789072529391	31.31280540782243	91.23512459028606	23.285364105077548	76.84360839305862	400.2271756047584	13.427602787692482	936.3392507893645	845.5536441454277	175.5907813863642	2021-12-04 09:11:00
65	5738.690605087757	8308.43681932275	7572.8249107285565	124.41203560952958	14.82885895656467	297.48908678652595	178.77424148772323	27.294674198210345	1718.393442236251	45.36777606313773	583.8939446263626	32.01257218000486	89.28862425294881	23.79135991901617	70.38666187266708	404.95665309074235	13.45133453038857	965.5678447080327	768.9967439711197	174.0826151221738	2021-12-04 09:21:00
66	5572.852668055147	8155.203213870326	7448.415549433866	123.21730580121093	14.558291428608333	295.12771044246824	175.66461311140134	27.054112302817664	1722.2883087713199	45.288157868719516	583.7447566425244	32.12919997536859	88.96420753005927	23.875692554672607	69.31050411926849	405.74489933840636	13.455289820837919	970.4392770278107	756.237260608735	173.83125407814205	2021-12-04 09:31:00
67	4743.662982892095	7389.035186608208	6826.368742960412	117.24365675961764	13.205453788826654	283.3208287221797	160.1164712297918	25.851302825854273	1741.7626414466642	44.89006689662843	582.998816723334	32.71233895218728	87.34212391561157	24.297355732954795	63.92971535227554	409.6861305767263	13.475066273084659	994.7964386267008	692.4398437968117	172.57444885798338	2021-12-04 09:41:00
68	6070.366479152978	8614.904030227597	7821.643633317938	126.8014952261669	15.369994012477342	302.21183947464135	184.99349824036705	27.7757979889957	1710.6037091661135	45.527012451974166	584.1923205940386	31.779316589277382	89.9374576987279	23.622694647703298	72.53897737946426	403.3801605954144	13.443423949489874	955.8249800684766	794.5157106958891	174.58533721023727	2021-12-04 09:51:00
69	5241.176793989926	7848.736002965479	7199.596826844485	120.82784618457362	14.017156372695663	290.4049577543529	169.44535635875752	26.57298851203231	1730.0780418414577	45.12892147988308	583.4463806748482	32.362455566096074	88.3153740842802	24.044357825985482	67.1581886124713	407.32139183373437	13.463200401736614	980.1821416673667	730.7182938839658	173.3285319900786	2021-12-04 10:01:00
70	6765.5615683357355	8790.819470054936	8034.115204492256	123.6082045562123	15.273153909362653	297.7686574001102	197.74126282686083	28.16842506454328	1584.3301288474815	43.78122186743827	581.1164493278742	31.196177612458694	90.97401158583915	22.317145781185552	79.22193816364859	377.90516163349275	13.3177011665962	905.8441887713561	852.8914891227396	167.856905705283	2021-12-08 08:01:00
71	5603.889001944875	7702.473025915076	7153.444968027808	114.78203172268346	13.3095177109908	280.0974202090242	175.8115201033599	26.440795121634952	1609.3871927330763	43.278543798034455	579.9418080367475	32.01257218000486	88.68181447161965	22.980041834878588	71.72578368550572	383.1137492060126	13.329675002923748	938.9050654726857	763.5532357674629	165.92164607698422	2021-12-08 08:11:00
72	6931.51479210586	8946.29753350349	8159.925238272892	124.86908638957357	15.55367336627292	300.2931198559796	200.87408321593242	28.415229342101615	1580.7505482923966	43.85303302021024	581.2842552266065	31.079549817094957	91.30146831644194	22.222446344943688	80.29281737481188	377.16107769456136	13.315990618549407	901.1212063854518	865.654096744922	168.13337136646854	2021-12-08 08:21:00
73	5437.935778174752	7546.994962466523	7027.634934247172	113.52114988932219	13.028998254080536	277.5729577531548	172.6786997142883	26.19399084407662	1612.9667732881612	43.206732645262484	579.774002138015	32.12919997536859	88.35435774101686	23.07474127112045	70.65490447434243	383.85783314494404	13.331385550970541	943.62804785859	750.7906281452806	165.64518041579868	2021-12-08 08:31:00
74	5271.98255440463	7391.516899017973	6901.824900466538	112.26026805596092	12.748478797170272	275.0484952972854	169.54587932521676	25.947186566518287	1616.5463538432462	43.134921492490506	579.6061962392827	32.24582777073233	88.02690101041406	23.169440707362313	69.58402526317917	384.60191708387543	13.333096099017332	948.3510302444942	738.0280205230981	165.36871475461314	2021-12-08 08:41:00
75	4110.309988013769	6303.170454878111	6021.154664002089	103.43409522243208	10.784842598798418	257.3772581061994	147.61613660171582	24.21955662360996	1641.603417728841	42.6322434230867	578.431554948156	33.062222338278495	85.73470389619456	23.83233676105535	62.08787078503629	389.8105046563953	13.345069935344881	981.4119069458238	648.6897671678215	163.43345512631433	2021-12-08 08:51:00
76	3944.356764243646	6147.692391429559	5895.3446302214525	102.17321338907081	10.504323141888154	254.85279565032997	144.48331621264424	23.972752346051625	1645.1829982839258	42.56043227031472	578.2637490494236	33.178850133642236	85.40724716559177	23.92703619729721	61.016991573873014	390.5545885953267	13.346780483391674	986.134889331728	635.9271595456391	163.1569894651288	2021-12-08 09:01:00
77	4110.309988013769	6303.170454878111	6021.154664002089	103.43409522243208	10.784842598798418	257.3772581061994	147.61613660171582	24.21955662360996	1641.603417728841	42.6322434230867	578.431554948156	33.062222338278495	85.73470389619456	23.83233676105535	62.08787078503629	389.8105046563953	13.345069935344881	981.4119069458238	648.6897671678215	163.43345512631433	2021-12-08 09:11:00
78	4110.309988013769	6303.170454878111	6021.154664002089	103.43409522243208	10.784842598798418	257.3772581061994	147.61613660171582	24.21955662360996	1641.603417728841	42.6322434230867	578.431554948156	33.062222338278495	85.73470389619456	23.83233676105535	62.08787078503629	389.8105046563953	13.345069935344881	981.4119069458238	648.6897671678215	163.43345512631433	2021-12-08 09:21:00
79	3446.4970929332776	5681.258201083905	5517.914528879546	98.39056788898702	9.66276477115736	247.27940828272168	135.08485504542955	23.23233951337663	1655.9217399491806	42.344998811998806	577.7603313532264	33.52873351973344	84.42487697378341	24.211134506022795	57.80435394038321	392.7868404121209	13.351912127532053	1000.3038364894408	597.6393366790919	162.32759248157217	2021-12-08 09:31:00
80	2948.6374216229087	5214.82401073825	5140.48442753764	94.60792238890323	8.821206400426565	239.7060209151134	125.68639387821486	22.49192668070163	1666.6604816144354	42.129565353682885	577.2569136570293	33.87861690582466	83.44250678197506	24.495232814748384	54.591716306893396	395.01909222891516	13.35704377167243	1014.4727836471534	559.3515138125449	161.49819549801552	2021-12-08 09:41:00
81	2285.091730670903	5466.436754388424	5855.873128727824	116.9326403349593	8.450876646731878	256.5192441734317	129.44092884793176	22.77127279955269	1687.492126951561	43.60677152996942	671.8119767798032	42.85158037906228	131.25534560887746	24.304559819854283	63.97595071463979	246.90523972267644	12.414974353532342	627.8327783144712	491.0002682068832	132.8763338459338	2022-04-24 18:40:00
82	2285.091730670903	5466.436754388424	5855.873128727824	116.9326403349593	8.450876646731878	256.5192441734317	129.44092884793176	22.77127279955269	1687.492126951561	43.60677152996942	671.8119767798032	42.85158037906228	131.25534560887746	24.304559819854283	63.97595071463979	246.90523972267644	12.414974353532342	627.8327783144712	491.0002682068832	132.8763338459338	2022-04-24 18:43:00
83	2452.4025542463573	5617.200606555727	5974.533344193628	118.00435236261465	8.730444695423422	258.8646924453301	132.4530743311783	23.008484669929796	1684.0558633699318	43.67119309957249	671.257573222954	42.6693167814779	131.19957878994592	24.20816468446174	64.96149376931659	247.30971211844465	12.421228256374276	626.3248620955675	503.9994700488313	133.3749349871691	2022-04-24 18:46:00
84	2452.4025542463573	5617.200606555727	5974.533344193628	118.00435236261465	8.730444695423422	258.8646924453301	132.4530743311783	23.008484669929796	1684.0558633699318	43.67119309957249	671.257573222954	42.6693167814779	131.19957878994592	24.20816468446174	64.96149376931659	247.30971211844465	12.421228256374276	626.3248620955675	503.9994700488313	133.3749349871691	2022-04-24 18:49:00
85	2954.335024972719	6069.492163057635	6330.51399059104	121.21948844558071	9.569148841498055	265.90103726102535	141.4895107809179	23.72012028106112	1673.7470726250442	43.86445780838169	669.5943625524062	42.12252598872476	131.03227833315125	23.918979278284098	67.91812293334701	248.52312930574928	12.439989964900077	621.8011134388564	542.9970755746756	134.87073841087502	2022-04-24 18:52:00
86	2619.7133778218113	5767.964458723029	6093.193559659432	119.07606439027	9.010012744114967	261.2101407172285	135.46521981442484	23.245696540306902	1680.6195997883026	43.735614669175554	670.7031696661047	42.48705318389352	131.14381197101434	24.11176954906919	65.9470368239934	247.71418451421286	12.42748215921621	624.8169458766638	516.9986718907794	133.8735361284044	2022-04-24 18:55:00
87	2117.7809070954486	5315.67290222112	5737.212913262019	115.86092830730394	8.171308598040332	254.17379590153328	126.42878336468522	22.53406092917558	1690.9283905331902	43.54234996036635	672.3663803366525	43.03384397664666	131.311112427809	24.40095495524683	62.990407659962976	246.50076732690823	12.408720450690408	629.3406945333749	478.0010663649351	132.3777327046985	2022-04-24 18:58:00
88	2117.7809070954486	5315.67290222112	5737.212913262019	115.86092830730394	8.171308598040332	254.17379590153328	126.42878336468522	22.53406092917558	1690.9283905331902	43.54234996036635	672.3663803366525	43.03384397664666	131.311112427809	24.40095495524683	62.990407659962976	246.50076732690823	12.408720450690408	629.3406945333749	478.0010663649351	132.3777327046985	2022-04-24 19:01:00
89	2787.024201397265	5918.728310890332	6211.853775125237	120.14777641792536	9.289580792806511	263.55558898912693	138.47736529767138	23.48290841068401	1677.1833362066734	43.800036238778624	670.1487661092555	42.30478958630914	131.0880451520828	24.015374413676643	66.93257987867021	248.11865690998107	12.433736062058143	623.3090296577601	529.9978737327275	134.37213726963972	2022-04-24 19:04:00
90	2787.024201397265	5918.728310890332	6211.853775125237	120.14777641792536	9.289580792806511	263.55558898912693	138.47736529767138	23.48290841068401	1677.1833362066734	43.800036238778624	670.1487661092555	42.30478958630914	131.0880451520828	24.015374413676643	66.93257987867021	248.11865690998107	12.433736062058143	623.3090296577601	529.9978737327275	134.37213726963972	2022-04-24 19:07:00
91	3456.267495699082	6521.783719559544	6686.494636988454	124.43462452854678	10.40785298757269	272.93738207672055	150.52594723065755	24.43175589219244	1663.4382818801569	44.05772251719089	667.9311518818586	41.575735195971625	130.86497787635662	23.629793872106454	70.87475209737744	249.7365464930539	12.45875167342588	617.2773647821454	581.99468110052	136.36654183458091	2022-04-24 19:10:00
92	2452.4025542463573	5617.200606555727	5974.533344193628	118.00435236261465	8.730444695423422	258.8646924453301	132.4530743311783	23.008484669929796	1684.0558633699318	43.67119309957249	671.257573222954	42.6693167814779	131.19957878994592	24.20816468446174	64.96149376931659	247.30971211844465	12.421228256374276	626.3248620955675	503.9994700488313	133.3749349871691	2022-04-24 19:13:00
93	1950.4700835199947	5164.909050053819	5618.552697796215	114.78921627964858	7.891740549348787	251.8283476296349	123.41663788143867	22.296849058798472	1694.3646541148194	43.47792839076329	672.9207838935017	43.21610757423104	131.36687924674055	24.49735009063938	62.00486460528617	246.09629493114002	12.402466547848475	630.8486107522785	465.00186452298703	131.8791315634632	2022-04-24 19:16:00
94	3288.956672123628	6371.0198673922405	6567.83442152265	123.36291250089141	10.128284938881146	270.59193380482213	147.51380174741098	24.194544021815336	1666.874545461786	43.99330094758782	668.4855554387077	41.757998793556006	130.92074469528816	23.726189007499002	69.88920904270063	249.3320740972857	12.452497770583946	618.785281001049	568.9954792585718	135.86794069334562	2022-04-24 19:22:00
95	3288.956672123628	6371.0198673922405	6567.83442152265	123.36291250089141	10.128284938881146	270.59193380482213	147.51380174741098	24.194544021815336	1666.874545461786	43.99330094758782	668.4855554387077	41.757998793556006	130.92074469528816	23.726189007499002	69.88920904270063	249.3320740972857	12.452497770583946	618.785281001049	568.9954792585718	135.86794069334562	2022-04-24 19:25:00
96	3456.267495699082	6521.783719559544	6686.494636988454	124.43462452854678	10.40785298757269	272.93738207672055	150.52594723065755	24.43175589219244	1663.4382818801569	44.05772251719089	667.9311518818586	41.575735195971625	130.86497787635662	23.629793872106454	70.87475209737744	249.7365464930539	12.45875167342588	617.2773647821454	581.99468110052	136.36654183458091	2022-04-24 19:28:00
97	3623.5783192745357	6672.5475717268455	6805.154852454258	125.50633655620211	10.687421036264235	275.282830348619	153.53809271390406	24.66896776256955	1660.0020182985277	44.12214408679395	667.3767483250093	41.393471598387244	130.80921105742507	23.53339873671391	71.86029515205425	250.14101888882212	12.465005576267814	615.7694485632417	594.993882942468	136.8651429758162	2022-04-24 19:31:00
98	3121.6458485481735	6220.256015224937	6449.174206056845	122.29120047323606	9.8487168901896	268.24648553292377	144.50165626416447	23.957332151438226	1670.310809043415	43.92887937798476	669.039958995557	41.94026239114038	130.9765115142197	23.82258414289155	68.90366598802382	248.9276017015175	12.44624386774201	620.2931972199527	555.9962774166238	135.36933955211032	2022-04-24 19:37:00
99	2619.7133778218113	5767.964458723029	6093.193559659432	119.07606439027	9.010012744114967	261.2101407172285	135.46521981442484	23.245696540306902	1680.6195997883026	43.735614669175554	670.7031696661047	42.48705318389352	131.14381197101434	24.11176954906919	65.9470368239934	247.71418451421286	12.42748215921621	624.8169458766638	516.9986718907794	133.8735361284044	2022-04-24 19:40:00
100	2452.4025542463573	5617.200606555727	5974.533344193628	118.00435236261465	8.730444695423422	258.8646924453301	132.4530743311783	23.008484669929796	1684.0558633699318	43.67119309957249	671.257573222954	42.6693167814779	131.19957878994592	24.20816468446174	64.96149376931659	247.30971211844465	12.421228256374276	626.3248620955675	503.9994700488313	133.3749349871691	2022-04-24 19:43:00
101	1783.1592599445405	5014.145197886515	5499.892482330411	113.71750425199323	7.612172500657243	249.48289935773647	120.40449239819213	22.059637188421366	1697.8009176964483	43.41350682116022	673.475187450351	43.39837117181542	131.4226460656721	24.593745226031924	61.01932155060936	245.6918225353718	12.39621264500654	632.3565269711822	452.0026626810389	131.3805304222279	2022-04-24 19:46:00
102	1783.1592599445405	5014.145197886515	5499.892482330411	113.71750425199323	7.612172500657243	249.48289935773647	120.40449239819213	22.059637188421366	1697.8009176964483	43.41350682116022	673.475187450351	43.39837117181542	131.4226460656721	24.593745226031924	61.01932155060936	245.6918225353718	12.39621264500654	632.3565269711822	452.0026626810389	131.3805304222279	2022-04-24 19:49:00
103	1783.1592599445405	5014.145197886515	5499.892482330411	113.71750425199323	7.612172500657243	249.48289935773647	120.40449239819213	22.059637188421366	1697.8009176964483	43.41350682116022	673.475187450351	43.39837117181542	131.4226460656721	24.593745226031924	61.01932155060936	245.6918225353718	12.39621264500654	632.3565269711822	452.0026626810389	131.3805304222279	2022-04-24 19:58:00
104	1448.5376127936324	4712.61749355191	5262.572051398803	111.57408019668253	7.053036403274152	244.79200281393963	114.38020143169905	21.58521344766715	1704.6734448597067	43.284663681954086	674.5839945640495	43.762898366984174	131.5341797035352	24.78653549681702	59.04823544125575	244.88287774383542	12.383704839322673	635.3723594089896	426.00425899714264	130.38332813975728	2022-04-24 20:08:00
105	1615.8484363690866	4863.381345719213	5381.232266864607	112.64579222433788	7.332604451965698	247.13745108583805	117.39234691494559	21.822425318044257	1701.2371812780775	43.349085251557156	674.0295910072002	43.58063476939979	131.47841288460364	24.690140361424472	60.03377849593256	245.28735013960363	12.389958742164607	633.8644431900859	439.0034608390908	130.8819292809926	2022-04-24 20:18:00
106	1950.4700835199947	5164.909050053819	5618.552697796215	114.78921627964858	7.891740549348787	251.8283476296349	123.41663788143867	22.296849058798472	1694.3646541148194	43.47792839076329	672.9207838935017	43.21610757423104	131.36687924674055	24.49735009063938	62.00486460528617	246.09629493114002	12.402466547848475	630.8486107522785	465.00186452298703	131.8791315634632	2022-04-24 20:28:00
107	2954.335024972719	6069.492163057635	6330.51399059104	121.21948844558071	9.569148841498055	265.90103726102535	141.4895107809179	23.72012028106112	1673.7470726250442	43.86445780838169	669.5943625524062	42.12252598872476	131.03227833315125	23.918979278284098	67.91812293334701	248.52312930574928	12.439989964900077	621.8011134388564	542.9970755746756	134.87073841087502	2022-04-24 20:38:00
108	4125.510790000898	7124.839128228754	7161.1354988516705	128.72147263916818	11.52612518233887	282.3191751643142	162.5745291636437	25.380603373700875	1649.69322755364	44.315408795603155	665.7135376544616	40.84668080563411	130.6419106006304	23.24421333053627	74.81692431608467	251.35443607612675	12.483767284793615	611.2456999065307	633.9914884683124	138.36094639952213	2022-04-24 20:48:00
109	5965.929849330893	8783.241502069084	8466.397868975517	140.5103049433771	14.601373717945863	308.11910615519673	195.70812947935565	27.98993394784906	1611.8943281557194	45.02404606123689	659.6150985291198	38.84178123220593	130.02847559238336	22.18386684121825	85.65789791752954	255.80363242957702	12.552560216054886	594.6586214985902	776.9827087297416	143.84555895311044	2022-04-24 20:58:00
110	5965.929849330893	8783.241502069084	8466.397868975517	140.5103049433771	14.601373717945863	308.11910615519673	195.70812947935565	27.98993394784906	1611.8943281557194	45.02404606123689	659.6150985291198	38.84178123220593	130.02847559238336	22.18386684121825	85.65789791752954	255.80363242957702	12.552560216054886	594.6586214985902	776.9827087297416	143.84555895311044	2022-04-24 21:08:00
111	6300.551496481801	9084.76920640369	8703.718299907126	142.6537289986878	15.160509815328952	312.8100026989935	201.7324204458487	28.464357688603275	1605.021800992461	45.15288920044302	658.5062914154213	38.47725403703717	129.91694195452027	21.991076570433155	87.62898402688316	256.61257722111344	12.565068021738753	591.6427890607828	802.9811124136378	144.84276123558104	2022-04-24 21:18:00
112	4627.44326072726	7577.130684730662	7517.116145249083	131.93660872213425	12.364829328413503	289.35551998000943	171.6109656133833	26.092238984832196	1639.3844368087528	44.50867350441235	664.0503269839138	40.299890012880965	130.47461014383578	22.955027924358625	77.77355348011508	252.56785326343137	12.502528993319416	606.7219512498197	672.9890939941567	139.85674982322803	2022-04-24 21:28:00
113	3456.267495699082	6521.783719559544	6686.494636988454	124.43462452854678	10.40785298757269	272.93738207672055	150.52594723065755	24.43175589219244	1663.4382818801569	44.05772251719089	667.9311518818586	41.575735195971625	130.86497787635662	23.629793872106454	70.87475209737744	249.7365464930539	12.45875167342588	617.2773647821454	581.99468110052	136.36654183458091	2022-04-24 21:38:00
114	2619.7133778218113	5767.964458723029	6093.193559659432	119.07606439027	9.010012744114967	261.2101407172285	135.46521981442484	23.245696540306902	1680.6195997883026	43.735614669175554	670.7031696661047	42.48705318389352	131.14381197101434	24.11176954906919	65.9470368239934	247.71418451421286	12.42748215921621	624.8169458766638	516.9986718907794	133.8735361284044	2022-04-24 21:48:00
115	2117.7809070954486	5315.67290222112	5737.212913262019	115.86092830730394	8.171308598040332	254.17379590153328	126.42878336468522	22.53406092917558	1690.9283905331902	43.54234996036635	672.3663803366525	43.03384397664666	131.311112427809	24.40095495524683	62.990407659962976	246.50076732690823	12.408720450690408	629.3406945333749	478.0010663649351	132.3777327046985	2022-04-24 21:58:00
116	3121.6458485481735	6220.256015224937	6449.174206056845	122.29120047323606	9.8487168901896	268.24648553292377	144.50165626416447	23.957332151438226	1670.310809043415	43.92887937798476	669.039958995557	41.94026239114038	130.9765115142197	23.82258414289155	68.90366598802382	248.9276017015175	12.44624386774201	620.2931972199527	555.9962774166238	135.36933955211032	2022-04-24 22:08:00
117	3121.6458485481735	6220.256015224937	6449.174206056845	122.29120047323606	9.8487168901896	268.24648553292377	144.50165626416447	23.957332151438226	1670.310809043415	43.92887937798476	669.039958995557	41.94026239114038	130.9765115142197	23.82258414289155	68.90366598802382	248.9276017015175	12.44624386774201	620.2931972199527	555.9962774166238	135.36933955211032	2022-04-24 22:18:00
118	2787.024201397265	5918.728310890332	6211.853775125237	120.14777641792536	9.289580792806511	263.55558898912693	138.47736529767138	23.48290841068401	1677.1833362066734	43.800036238778624	670.1487661092555	42.30478958630914	131.0880451520828	24.015374413676643	66.93257987867021	248.11865690998107	12.433736062058143	623.3090296577601	529.9978737327275	134.37213726963972	2022-04-24 22:28:00
119	2619.7133778218113	5767.96445872303	6093.193559659432	119.07606439027	9.010012744114967	261.2101407172285	135.46521981442484	23.245696540306906	1680.6195997883026	43.735614669175554	670.7031696661047	42.48705318389352	131.14381197101434	24.11176954906919	65.9470368239934	247.71418451421286	12.42748215921621	624.8169458766638	516.9986718907794	133.8735361284044	2022-04-24 22:38:00
120	2637.2896184491224	5644.704215972204	5714.762682307818	105.45437224845058	9.110944248390958	273.6732873806272	122.992651359739	21.956296561167367	1789.9135414822808	44.00555864128197	613.8672567780366	32.99349371580826	91.22905234060114	24.386361590178893	55.17190740089376	410.2887063582588	13.714424816240053	1008.7539784297611	525.1362567324477	170.56195619178743	2022-05-05 17:06:00
121	1460.442711458649	4579.7439101349855	4866.917934822454	97.14168772087025	7.155172495859084	258.2853981224498	100.99975580261284	20.20661594851009	1824.2014472870283	43.72945506129105	615.3690635715669	33.61972915091258	89.47341333739689	25.007500097961994	47.79696769680287	417.7531470526909	13.765418170070825	1041.6961170370396	434.17271924469844	169.71250613133128	2022-05-05 17:16:00
122	1278.1143174178715	4414.750059934853	4735.561706338806	95.85380701941413	6.852165604621752	255.90135894160542	97.59240578672005	19.935538670492765	1829.5136580455103	43.68667845030654	615.6017378635224	33.71675154226677	89.20141292844974	25.10373282451994	46.654371404619766	418.90960969549025	13.77331854883334	1046.7998286522518	420.07977681701897	169.58090119238736	2022-05-05 17:26:00
123	1244.9637003195483	4384.751178080283	4711.678755705416	95.61964689187667	6.797073442578601	255.46789727236097	96.97288760201226	19.88625189267143	1830.4795145470523	43.67890088467299	615.6440422802416	33.73439197705844	89.15195830864118	25.121229683894114	46.44662662422284	419.1198756305447	13.774754981335615	1047.727776218654	417.51742364834996	169.55697302167027	2022-05-05 17:36:00
124	1327.8402430653564	4459.748382716707	4771.386132288892	96.20504721072035	6.934803847686479	256.55155144547206	98.52168306378172	20.009468837224762	1828.064873293197	43.69834479875686	615.5382812384436	33.69029089007926	89.2755948581626	25.077487535458683	46.96598857521516	418.5942107929086	13.771163900079927	1045.4079073026485	423.9233065700225	169.61679344846297	2022-05-05 17:46:00
125	1244.9637003195483	4384.751178080283	4711.678755705416	95.61964689187667	6.797073442578601	255.46789727236097	96.97288760201226	19.88625189267143	1830.4795145470523	43.67890088467299	615.6440422802416	33.73439197705844	89.15195830864118	25.121229683894114	46.44662662422284	419.1198756305447	13.774754981335615	1047.727776218654	417.51742364834996	169.55697302167027	2022-05-05 17:56:00
126	1029.4846891804475	4189.758446025581	4556.439576588377	94.09760606288309	6.438974389298116	252.65039642227217	92.9460194014117	19.565887836832776	1836.7575818070766	43.628346708054934	615.9190209889161	33.849054803204304	88.83050327988546	25.23495926982623	45.096285551642815	420.48660420839843	13.784091792600403	1053.7594354002683	400.86212805200154	169.4014399120093	2022-05-05 18:06:00
127	979.7587635329627	4144.760123243727	4520.615150638292	93.74636587157687	6.35633614623339	252.00020391840553	92.01674212435003	19.491957670100778	1838.2063665593898	43.61668035960461	615.9824776139949	33.875515455391806	88.75632135017261	25.26120455888749	44.784668381047425	420.8020031109801	13.786246441353816	1055.1513567498716	397.01859829899803	169.36554765593368	2022-05-05 18:16:00
128	681.4032096480539	3874.7701865526014	4305.668594937777	91.6389247237396	5.860506687845027	248.0990488952056	86.44107846198001	19.04837666970879	1846.8990750732694	43.546682268902686	616.3632173644673	34.03427936851684	88.31122977189548	25.418676293255032	42.91496535747509	422.6943965264699	13.799174333874294	1063.5028848474915	373.9574197809771	169.15019411948	2022-05-05 18:26:00
129	714.5538267463772	3904.769068407171	4329.5515455711675	91.87308485127707	5.915598849888179	248.53251056445006	87.0605966466878	19.097663447530124	1845.9332185717274	43.55445983453623	616.3209129477482	34.016638933725176	88.36068439170405	25.401179433880863	43.12271013787202	422.48413059141546	13.797737901372018	1062.5749372810894	376.5197729496461	169.1741222901971	2022-05-05 18:36:00
130	366.4723472139837	3589.7808089341906	4078.780563920567	89.4144035121336	5.3371311484350885	243.9811630373835	80.55565570725611	18.58015228040614	1856.0747118379202	43.47279539538399	616.7651093232995	34.20186349903772	87.84141088371406	25.584896457309668	40.94138994370429	424.69192290948695	13.81282044264591	1072.3183867283126	349.61506467862165	168.9228764976678	2022-05-05 18:46:00
131	598.526666902246	3799.7729819161773	4245.961218354301	91.05352440489591	5.722776282737149	247.01539472209456	84.89228300021057	18.925159725155464	1849.313716327125	43.52723835481882	616.4689784062653	34.078380455496024	88.18759322237405	25.462418441690463	42.39560340648277	423.22006136410596	13.802765415129983	1065.822753763497	367.55153685930463	169.0903736926873	2022-05-05 18:56:00
132	631.6772840005692	3829.7718637707467	4269.844168987692	91.28768453243339	5.7778684447802995	247.44885639133898	85.51180118491834	18.974446502976797	1848.3478598255826	43.535015920452366	616.4266739895461	34.06074002070435	88.23704784218262	25.44492158231629	42.6033481868797	423.00979542905156	13.801328982627707	1064.8948061970948	370.11389002797364	169.1143018634044	2022-05-05 19:06:00
133	532.2254327055997	3739.7752182070385	4198.19531708752	90.58520414982097	5.612591958650846	246.14847138360568	83.65324663079501	18.8265861695128	1851.2454293302092	43.51168322355172	616.5535872397036	34.11366132507936	88.0886839827569	25.497412160438806	41.98011384568892	423.6405932342148	13.805638280134533	1067.6786488963016	362.4268305219666	169.04251735125317	2022-05-05 19:16:00
134	581.9513583530844	3784.773540988893	4234.019743037606	90.93644434112718	5.695230201715573	246.79866388747232	84.58252390785668	18.9005163362448	1849.796644577896	43.52334957200205	616.4901306146248	34.08720067289185	88.16286591246977	25.471166871377548	42.29173101628431	423.32519433163316	13.80348363138112	1066.286727546698	366.27036027497013	169.07840960732878	2022-05-05 19:26:00
135	3837.6847652656106	6381.035077211113	6345.221564676678	113.87171285395173	11.07334320898369	290.3944854606765	142.75360673541383	24.654375475142825	1831.7873535068497	44.540586216288304	577.5658714627491	37.733300167966675	85.64727053011838	24.021735633539073	64.5675822998618	416.9701774764815	13.655053278116505	976.2758136056837	617.1691885138317	149.44662201522226	2022-05-06 09:11:00
136	3010.498100041442	5612.487888534769	5734.270835526711	108.06039864542785	9.697207461505524	279.576133890622	127.1521551704	23.470942661288365	1858.6703785284412	44.32363798117423	576.2142298975871	38.73942384020453	84.0351161359342	24.495232814748384	59.443002436677496	422.69813107545366	13.687369118915347	999.474502765739	553.2340414577953	147.57095728242626	2022-05-06 09:21:00
137	3010.498100041442	5612.487888534769	5734.270835526711	108.06039864542785	9.697207461505524	279.576133890622	127.1521551704	23.470942661288365	1858.6703785284412	44.32363798117423	576.2142298975871	38.73942384020453	84.0351161359342	24.495232814748384	59.443002436677496	422.69813107545366	13.687369118915347	999.474502765739	553.2340414577953	147.57095728242626	2022-05-06 09:31:00
138	3506.8100991759434	6073.616201740576	6100.841273016691	111.54718717054219	10.522888909992425	286.06714483265466	136.51302610940832	24.18100234960104	1842.5405635154864	44.45380692224268	577.0252148366843	38.13574963686182	85.00240877244471	24.211134506022795	62.517750354588074	419.2613589160704	13.66797961443604	985.5552892697058	591.5951296914172	148.69635612210388	2022-05-06 09:41:00
139	3672.2474322207777	6227.325639475845	6223.031418846685	112.70945001224696	10.79811605948806	288.2308151466656	139.63331642241107	24.417688912371933	1837.163958511168	44.49719656926549	577.2955431497168	37.934524902414246	85.32483965128155	24.116435069780934	63.542666327224936	418.11576819627595	13.661516446276272	980.9155514376947	604.3821591026244	149.07148906866308	2022-05-06 09:51:00
140	3506.8100991759434	6073.616201740576	6100.841273016691	111.54718717054219	10.522888909992425	286.06714483265466	136.51302610940832	24.18100234960104	1842.5405635154864	44.45380692224268	577.0252148366843	38.13574963686182	85.00240877244471	24.211134506022795	62.517750354588074	419.2613589160704	13.66797961443604	985.5552892697058	591.5951296914172	148.69635612210388	2022-05-06 10:01:00
141	2679.623433951774	5305.069013064231	5489.890543866724	105.7358729620183	9.146753162514258	275.24879326260015	120.91157454439445	22.99756953574658	1869.4235885370779	44.2368586871286	575.6735732715223	39.14187330909968	83.39025437826054	24.68463168723211	57.39317049140377	424.9893125150425	13.700295455234883	1008.7539784297611	527.6599826353809	146.82069138930785	2022-05-06 10:11:00
142	1852.436768727605	4536.521824387886	4878.939814716757	99.92455875349444	7.770617415036092	264.43044169254557	105.31012297938062	21.814136721892122	1896.3066135586694	44.019910452014535	574.3219317063601	40.147996981337535	81.77809998407636	25.15812886844142	52.26859062821947	430.71726611401465	13.732611296033726	1031.9526675898164	463.7248355793445	144.94502665651186	2022-05-06 10:21:00
143	793.6378372406683	3552.7814228821653	4096.922881404798	92.48607656658386	6.00916365826404	250.58295168287572	85.3402649761629	20.29934272015841	1930.7168855863065	43.74221671106852	572.5918305029527	41.435835281802	79.71454235952062	25.76420526038934	45.709128403343556	438.049046720699	13.773975572256244	1061.6469897146872	381.8878473476179	142.544175798533	2022-05-06 10:31:00
144	694.3754374137679	3460.5557602410036	4023.6087939068025	91.78871886156101	5.84402736856666	249.28474949446917	83.46809078836125	20.157330782495876	1933.9428485888973	43.716182922854834	572.4296335151333	41.55657012247054	79.52108383221852	25.821024922134455	45.09417881976144	438.73640115257564	13.777853473152106	1064.4308324138938	374.2156297008935	142.31909603059745	2022-05-06 10:41:00
145	942.5314369810188	3691.119916843907	4206.894012651793	93.53211312411817	6.25686809281011	252.53025496548554	88.1485262578654	20.512360626652214	1925.87794108242	43.78126739338906	572.8351259846819	41.254733020799186	80.00473015047376	25.67897576777166	46.63155277871673	437.018015072884	13.768158720912453	1057.4712256658772	393.39617381770444	142.88179545043627	2022-05-06 11:01:00
146	1587.7370358558705	4290.586724011456	4683.435581388767	98.06493820676678	7.330253975843079	260.9685691901281	100.31765847857619	21.435438221458693	1904.9091815655786	43.950487016778034	573.8894064055083	40.46995655645365	81.26221057793742	25.3096479664284	50.62872507200049	432.55021126568573	13.742952365089355	1039.376248121034	443.2655885214128	144.34481394201714	2022-05-06 11:11:00
147	1538.1058359424205	4244.473892690876	4646.77853763977	97.71625935425536	7.2476858309943895	260.31946809592483	99.38157138467537	21.364432252627427	1906.522163066874	43.937470122671186	573.8083079115986	40.530323976787926	81.16548131428637	25.33805779730096	50.32125028020943	432.89388848162406	13.744891315537286	1040.7681694706373	439.4294796980506	144.23227405804937	2022-05-06 11:21:00
148	1538.1058359424205	4244.473892690876	4646.77853763977	97.71625935425536	7.2476858309943895	260.31946809592483	99.38157138467537	21.364432252627427	1906.522163066874	43.937470122671186	573.8083079115986	40.530323976787926	81.16548131428637	25.33805779730096	50.32125028020943	432.89388848162406	13.744891315537286	1040.7681694706373	439.4294796980506	144.23227405804937	2022-05-06 11:31:00
149	1256.862369766203	3983.167848540918	4439.05528972878	95.74041252335724	6.7797996768518125	256.6412285621063	94.07707785257065	20.96206509591691	1915.6623915742152	43.86370772273241	573.3487497794436	40.872406025348795	80.61734882026376	25.499046838912125	48.57889312672677	434.8413927052746	13.755878701408893	1048.6557237850561	417.69152969899824	143.59454804889873	2022-05-06 11:41:00
150	1124.512503330336	3860.2002983527027	4341.303173064785	94.81060224999342	6.559617957255306	254.91029231089755	91.58084560216844	20.772715845700198	1919.9636755776698	43.828996005114156	573.1324871290176	41.03338581290686	80.35940411719429	25.574806387905614	47.75896034861728	435.7578652811101	13.761049235936708	1052.367514050665	407.4619061700324	143.29444169165137	2022-05-06 11:51:00
151	1289.9498363751698	4013.909736087972	4463.493318894779	95.9728650916982	6.83484510675094	257.07396262490846	94.7011359151712	21.00940240847109	1914.5870705733514	43.87238565213697	573.40281544205	40.83216107845928	80.68183499603113	25.480106951663753	48.78387632125414	434.6122745613157	13.75458606777694	1047.727776218654	420.2489355812397	143.66957463821058	2022-05-06 12:01:00
152	1852.436768727605	4536.521824387886	4878.939814716757	99.92455875349444	7.770617415036092	264.43044169254557	105.31012297938062	21.814136721892122	1896.3066135586694	44.019910452014535	574.3219317063601	40.147996981337535	81.77809998407636	25.15812886844142	52.26859062821947	430.71726611401465	13.732611296033726	1031.9526675898164	463.7248355793445	144.94502665651186	2022-05-06 12:11:00
153	3010.498100041442	5612.487888534769	5734.270835526711	108.06039864542785	9.697207461505524	279.576133890622	127.1521551704	23.470942661288365	1858.6703785284412	44.32363798117423	576.2142298975871	38.73942384020453	84.0351161359342	24.495232814748384	59.443002436677496	422.69813107545366	13.687369118915347	999.474502765739	553.2340414577953	147.57095728242626	2022-05-06 12:21:00
154	2514.1861009069403	5151.359575328962	5367.70039803673	104.57361012031353	8.871526013018626	273.08512294858923	117.79128423139169	22.76088297297569	1874.800193541396	44.19346904010579	575.4032449584898	39.34309804354725	83.0678234994237	24.77933112347397	56.36825451876691	426.13490323483694	13.706758623394652	1013.3937162617722	514.8729532241736	146.44555844274868	2022-05-06 12:31:00
155	2017.8741017724387	4690.231262123155	5001.12996054675	101.08682159519921	8.045844564531725	266.5941120065565	108.43041329238338	22.050823284663014	1890.930008554351	44.06330009903735	574.5922600193926	39.946772246889964	82.10053086291319	25.06342943219956	53.29350660085633	429.5716753942202	13.726148127873957	1027.3129297578053	476.5118649905517	145.32015960307106	2022-05-06 12:41:00
156	7399.088132033849	9789.352101383649	8867.215660851421	137.44791640668564	16.931910409041485	322.4590773466853	206.32148156210073	28.068043452312388	1553.7904252004998	43.63179398182594	560.3511663204538	31.48545075052221	87.09751572738881	21.947817979842288	83.76871871730373	360.48295695735254	11.841770719224092	879.3807108595763	908.7714845656109	159.87705680764714	2022-06-01 16:25:00
157	7730.7044667854425	10098.04484573142	9115.042673142178	139.85966193793593	17.48139420051783	327.18837257936457	212.478096075046	28.55586804363942	1546.0035931533625	43.72412849828731	560.1440433124766	31.2890119417225	87.71328600367391	21.758419107358563	85.93616501505092	359.3048290604967	11.767860457257871	870.0936477599287	934.769208890838	160.5007736276908	2022-06-01 16:35:00
158	9985.695543096273	12197.155507296244	10800.26635671932	156.25953155043788	21.21788398255698	359.3475801615836	254.34307476307396	31.87307526466324	1493.0531352328287	44.35200321022457	558.7356068582314	29.953228041884447	91.90052388241259	20.470506774469236	100.6747998397318	351.29355936187693	11.265270675887578	806.9416186823252	1111.5537343023823	164.74204800398763	2022-06-01 16:45:00
159	13417.92460777526	15392.125411295652	13365.275933928642	181.22109779887836	26.905041224337158	408.29578581981406	318.0640349720577	36.92205978489802	1412.4594235449576	45.307665455599654	556.5918837256673	27.92008637080741	98.27374624196337	18.510228444262687	123.10786902141524	339.09993562941884	10.500299464537203	710.8205156009727	1380.6301810684827	171.1975170914395	2022-06-01 16:55:00
160	13915.34910990265	15855.164527817305	13737.01645236478	184.8387160957538	27.729266911551676	415.38972866883296	327.29895674147565	37.65379667188857	1400.7791754742516	45.4461672302917	556.2811992137015	27.625428157607836	99.19740165639101	18.226130135537097	126.35903846803603	337.33274378413506	10.389434071587873	696.8899209515014	1419.6267675563236	172.13309232150496	2022-06-01 17:05:00
161	14197.222994441503	16117.55336051291	13947.66941281192	186.88869979731655	28.196328134306572	419.40962961661035	332.5320790774791	38.06844757451655	1394.1603682341847	45.524651569283854	556.1051446569209	27.458455170128083	99.72080639123335	18.06514109392593	128.20136782112112	336.3313350718076	10.326610348916587	688.9959173168008	1441.7248332327667	172.6632516185421	2022-06-01 17:15:00
162	7698.004628040902	9886.2142159057	8852.766729449353	128.39524344645014	17.60672447685979	324.795811726128	214.3975490241172	27.61671628711189	1533.4140978597197	44.84300993721741	552.7644785871053	32.00976862042116	79.33061182516607	22.222030170333305	88.31041533298307	359.47752259628516	13.312569522455822	880.2896338863716	889.1260301519967	164.73007063661595	2022-06-04 06:54:00
163	11322.4406146934	13121.001574667058	11386.587638918001	146.8892481207554	23.59794908292473	371.52399511771637	281.0892316297667	31.66334646071234	1428.9138972076294	46.57249792700744	537.8912758160938	30.5464221780829	82.54087009003568	20.457237914274796	112.6602037252006	347.492052910949	13.278358561519969	788.4910963504585	1146.5380909521482	174.05684082819806	2022-06-04 07:04:00
164	16034.207397341645	17326.22514105682	14680.55482122724	170.93145419735225	31.386541070809145	432.2706335267813	367.788419017111	36.92396568639293	1293.0636363599122	48.82083231373447	518.5561122137788	28.644071803043154	86.7142058343662	18.163007981398735	144.3149286350834	331.910942320012	13.23388431230336	669.1529975537716	1481.1737699923456	186.18164207725476	2022-06-04 07:14:00
165	20383.530581324638	21207.969971570452	17721.13991258962	193.12425980651858	38.57601059808707	488.34445359668734	447.8184381438904	41.77992189471348	1167.6633955774037	50.8962179014825	500.708268888565	26.888056072237234	90.56651575220974	16.045257274128524	173.53467470574444	317.52837869760856	13.192831159180338	558.9947525106759	1790.0682429525273	197.37376630715326	2022-06-04 07:24:00
166	16215.42919667427	17487.96450899489	14807.245866700676	171.85615443106752	31.686102301112392	434.60704269636074	371.12300314739343	37.12629719507295	1287.8386263273076	48.907306713223974	517.8124520752282	28.570904480926238	86.87471874760968	18.07476836859581	145.53241805469426	331.3116688357452	13.232173764256569	664.5630706769759	1494.0443730323527	186.64798058683385	2022-06-04 07:34:00
167	19477.42158466152	20399.273131880112	17087.68468522246	188.50075863794225	37.078204446570844	476.66240774879026	431.145517492478	40.76826435131336	1193.7884457404264	50.463845904035	504.42656958131784	27.2538926828218	89.76395118599233	16.48645533814315	167.44722760769005	320.52474611894263	13.201383899414301	581.9443868946541	1725.7152277524897	195.04207375925773	2022-06-04 07:44:00
168	26182.628159968634	26383.629745588623	21775.253367739457	222.714667285407	48.16196996779098	563.1095470232287	554.5251303129296	48.254530172474205	1000.4630745340595	53.66339868514654	476.9111444549466	24.54670176449601	95.70292897600112	13.221589664434905	212.49433613329245	298.3516272010707	13.138093621682973	412.1170924532149	2201.92754023277	212.29659861368458	2022-06-04 07:54:00
169	25095.297363972888	25413.193537960215	21015.107094898864	217.1664658831154	46.3646025859715	549.0910920057522	534.5176255312348	47.04054112039407	1031.8131347296867	53.14455228820953	481.37310528625005	24.98570569719749	94.73985149654024	13.751027341252458	205.1893996156272	301.9472681066716	13.148356909963729	439.6566537139888	2124.703921992724	209.49856755621	2022-06-04 08:04:00
170	23283.079370646636	23795.799858579536	19748.196640164537	207.91946354596277	43.36899028293903	525.727000309958	501.17178422841005	45.01722603359384	1084.0632350557316	52.27980829331452	488.8097066717558	25.717378918366624	93.13472236410543	14.633423469281714	193.01450541951843	307.9400029493396	13.165462390431655	485.55592248194534	1995.9978915926486	204.83518246041893	2022-06-04 08:14:00
171	28538.51155129276	28486.241528783507	23422.23695889408	234.7357703237054	52.05626596173319	593.4828662277612	597.8747240066018	50.8848397853145	932.5379441102008	54.78756587851006	467.2435626537891	23.595526576976138	97.78959684816637	12.074474697996873	228.32169858823386	290.56107190560215	13.115856497074668	352.4480430548714	2369.2453797528683	218.35899923821296	2022-06-04 08:24:00
172	14929.100988350508	16787.100213934566	14376.672584151474	190.62540953552985	29.575072438221433	432.43140409676175	353.1590419241848	40.52633281067885	1403.9384582067	47.43591011658473	597.7721623717218	27.435401526024418	112.1525002190991	17.991590351029227	129.9723669516163	322.57598536737896	13.234739586326757	700.4729257952233	1484.9497684290113	168.54764651023092	2022-06-05 13:27:00
173	3288.702302329167	6044.502014858719	5797.472368504353	110.30627645537442	10.247135833368473	275.0037785314016	137.20850220683846	23.584424445038536	1658.6287067215665	42.972358194695886	593.8029957090127	34.701236952953145	94.24742534312638	24.677213024167216	52.31993781454371	353.37374316978196	13.353622675578844	1075.6054015926884	591.757825909116	139.72297931508427	2022-06-05 13:37:00
174	1948.8002953051277	4807.943948778046	4809.938530732022	101.06090861880976	8.022337375255901	256.8826129986983	112.35088612426621	21.634276719497205	1687.9455698599684	42.45856804541371	593.3461132154634	35.53759211000969	92.18640953006478	25.446781101650725	43.38152870524039	356.9188088161017	13.367307059953186	1118.7861182312456	488.94436489963164	136.4050320120458	2022-06-05 13:47:00
175	3288.702302329167	6044.502014858719	5797.472368504353	110.30627645537442	10.247135833368473	275.0037785314016	137.20850220683846	23.584424445038536	1658.6287067215665	42.972358194695886	593.8029957090127	34.701236952953145	94.24742534312638	24.677213024167216	52.31993781454371	353.37374316978196	13.353622675578844	1075.6054015926884	591.757825909116	139.72297931508427	2022-06-05 13:57:00
176	2283.7757970611374	5117.083465298214	5056.8219901751045	103.37225057795092	8.578536989784045	261.4129043818741	118.56529014490927	22.121813650882537	1680.616354075368	42.58701558273426	593.4603338388508	35.328503320745554	92.70166348333018	25.254389082279847	45.61613098256622	356.0325424045218	13.3638859638596	1107.9909390716064	514.6477301520026	137.2345188378054	2022-06-05 14:07:00
177	2116.288046183133	4962.513707038131	4933.380260453563	102.21657959838035	8.300437182519973	259.1477586902862	115.45808813458774	21.878045185189873	1684.2809619676682	42.52279181407398	593.4032235271571	35.433047715377626	92.44403650669747	25.350585091965286	44.49882984390331	356.4756756103117	13.365596511906393	1113.388528651426	501.79604752581713	136.8197754249256	2022-06-05 14:17:00
178	2618.7512988171475	5426.222981818382	5303.705449618187	105.6835925370921	9.134736604312188	265.94319576504995	124.77969416555234	22.609350582267872	1673.2871382907674	42.7154631200548	593.5745544622381	35.11941453148142	93.21691743659558	25.061997062908972	47.85073325989205	355.1462759929418	13.360464867766016	1097.1957599119671	540.3510954043738	138.06400566356504	2022-06-05 14:27:00
179	3958.653305841187	6662.781047899056	6291.239287390517	114.92896037365674	11.359535062424758	284.0643612977533	149.63731024812458	24.559498307809204	1643.9702751523655	43.229253269336965	594.0314369557874	34.28305937442487	95.27793324965718	24.29242898542546	56.789142369195375	351.60121034662205	13.346780483391674	1054.01504327341	643.1645564138582	141.3819529666035	2022-06-05 14:37:00
180	4461.116558475202	7126.4903226793085	6661.564476555142	118.3959733123685	12.193834484216973	290.85979837251705	158.95891627908918	25.290803704887203	1632.9764514754647	43.42192457531778	594.2027678908684	33.96942619052867	96.05081417955529	24.003840956369146	60.14104578518412	350.27181072925214	13.341648839251297	1037.822274533951	681.7196042924148	142.62618320524294	2022-06-05 14:47:00
181	3623.6778040851773	6353.6415313788875	6044.3558279474355	112.61761841451559	10.803335447896616	279.53406991457746	143.42290622748152	24.07196137642387	1651.299490936966	43.100805732016426	593.9172163324	34.49214816368901	94.76267929639178	24.484821004796338	54.55454009186954	352.487476758202	13.35020157948526	1064.8102224330491	617.461191161487	140.55246614084388	2022-06-05 14:57:00
182	2786.2390496951525	5580.7927400784665	5427.147179339729	106.83926351666267	9.412836411576258	268.20834145663787	127.88689617587386	22.85311904796054	1669.6225303984672	42.77968688871507	593.6316647739318	35.01487013684935	93.47454441322827	24.965801053223533	48.96803439855496	354.7031427871519	13.358754319719223	1091.7981703321475	553.2027780305593	138.47874907644484	2022-06-05 15:27:00
183	7079.974268797638	9684.026060662582	8923.569943832666	141.6872385545172	16.465907709480238	340.41135012326254	210.08596246295266	29.315049290782913	1661.0465094848257	45.34472121945984	611.8594047946544	31.411446573221912	95.36162583429243	21.985697754339036	76.3442936257645	360.4509295136978	14.046721870674935	879.5215382794474	866.2625855145372	157.81062576762554	2022-06-05 21:17:00
184	11346.258072211844	13942.232288730993	12452.075629665203	181.8063121200476	23.54301705218226	431.20646066528013	296.2522604273389	37.311106017205184	1654.8712637776093	48.147880301177814	645.1336025832708	28.688530357166275	109.0035628809316	19.38146325768782	101.77098418834954	348.32850064889334	14.86941013048547	742.1809112518067	1206.6005265050294	165.28124330702983	2022-06-05 21:27:00
185	11501.395665063272	14097.076151569845	12580.384927331841	183.26518752243055	23.80036648282597	434.50810104862626	299.3855803533166	37.601871716347816	1654.646709388256	48.24981335869483	646.3435734119478	28.58951522203698	109.49963331899121	19.28676382144596	102.6955911178981	347.88768505380955	14.899326067205852	737.1867066326197	1218.9764516319563	165.55290212664454	2022-06-05 21:37:00
186	11656.533257914696	14251.920014408695	12708.694224998479	184.7240629248135	24.05771591346968	437.8097414319723	302.51890027929426	37.89263741549044	1654.4221549989027	48.351746416211846	647.5535442406247	28.490500086907684	109.99570375705082	19.192064385204098	103.62019804744664	347.44686945872576	14.929242003926234	732.1925020134329	1231.352376758883	165.82456094625923	2022-06-05 21:47:00
187	14836.853911368922	17426.219202605145	15339.034827164549	214.63100867366342	29.333379241665728	505.4933692905672	366.7519587618367	43.853334247914304	1649.8187900171597	50.44137409531069	672.3579462285024	26.460689816757117	120.16514773727272	17.25072594224592	122.57464010319185	338.41014975950793	15.542518706694086	629.8113073201007	1485.058841860886	171.39356674836063	2022-06-05 21:57:00
188	18017.174564823148	20600.518390801597	17969.375429330623	244.53795442251334	34.609042569861785	573.1769971491622	430.98501724437915	49.81403108033818	1645.2154250354167	52.531001774409546	697.1623482163801	24.430879546606555	130.33459171749465	15.309387499287741	141.52908215893706	329.37343006029005	16.155795409461938	527.4301126267685	1738.7653069628893	176.962572550462	2022-06-05 22:07:00
189	18327.449750526	20910.206116479298	18225.994024663898	247.45570522727917	35.1237414311492	579.7802779158543	437.2516570963345	50.39556247862344	1644.76631625671	52.73486788944358	699.582289873734	24.232849276347963	131.32673259361385	15.119988626804018	143.37829601803418	328.49179887012247	16.215627282902705	517.4417033883947	1763.5171572167433	177.5058901896914	2022-06-05 22:17:00
190	18637.724936228853	21219.893842157002	18482.612619997177	250.37345603204506	35.63844029243663	586.3835586825465	443.51829694828984	50.9770938769087	1644.3172074780034	52.93873400447762	702.0022315310879	24.03481900608937	132.3188734697331	14.930589754320293	145.22750987713127	327.6101676799549	16.275459156343473	507.4532941500207	1788.2690074705972	178.0492078289208	2022-06-05 22:27:00
191	21973.183182534503	24549.036893192308	21241.26251982989	281.7392771832779	41.17145305127639	657.3688269244876	510.88467535681	57.2285564084752	1639.489288106907	55.13029474109348	728.0166043476426	21.90599360080951	142.98438788801462	12.894551875120252	165.10655886242503	318.1326323856532	16.918651795831707	400.0778948375015	2054.3513976995273	183.8898724506369	2022-06-05 22:37:00
192	25308.641428840154	27878.179944227606	23999.912419662596	313.1050983345108	46.70446581011615	728.3540951664286	578.2510537653301	63.4800189400417	1634.6613687358106	57.32185547770935	754.0309771641972	19.777168195529647	153.64990230629613	10.858513995920214	184.9856078477188	308.65509709135154	17.56184443531994	292.7024955249825	2320.4337879284576	189.73053707235297	2022-06-05 22:47:00
193	23834.83429675161	26407.163247258522	22780.97409182954	299.245782011873	44.2596462190009	696.9885115246407	548.4845144685422	60.717744798186736	1636.7946354346673	56.353491431297684	742.5362542917661	20.71781197925796	148.93723314472987	11.758158640217905	176.2018420170076	312.84284524464766	17.277643036476302	340.1474394072584	2202.8624992226514	187.14977828601332	2022-06-05 22:57:00
194	22361.027164663068	24936.146550289435	21562.035763996482	285.38646568923525	41.814826627885665	665.6229278828529	518.7179751717542	57.95547065633177	1638.9279021335237	55.385127384886026	731.041531419335	21.658455762986268	144.22456398316362	12.657803284515596	167.41807618629642	317.03059339794373	16.993441637632664	387.59238328953427	2085.291210516845	184.56901949967363	2022-06-05 23:07:00
195	25774.054207394434	28342.71153274416	24384.84031266251	317.48172454165956	47.476514102047275	738.259016316467	587.6510135432632	64.35231603746959	1633.9877055677507	57.627654650260396	757.6608896502281	19.48012279014176	155.13811362047494	10.574415687194627	187.75942863636445	307.33265030610016	17.65159224548109	277.71988166742165	2357.5615633092384	190.5455135311971	2022-06-05 23:17:00
196	29187.081250125797	31749.27651519889	27207.64486132854	349.57698339408387	53.1382015762089	810.8951047500809	656.5840519147721	70.7491614186074	1629.0475090019777	59.870181915634774	784.2802478811212	17.30178981729725	166.0516632577863	8.491028089873655	208.10078108643248	297.63470721425665	18.309742853329517	167.84738004530914	2629.8319161016316	196.52200756272052	2022-06-05 23:27:00
197	29031.943657274376	31594.43265236004	27079.3355636619	348.118107991701	52.880852145565186	807.5934643667349	653.4507319887945	70.45839571946478	1629.272063391331	59.76824885811776	783.0702770524442	17.400804952426544	165.55559281972668	8.585727526115516	207.17617415688395	298.07552280934044	18.279826916609135	172.84158466449594	2617.455990974705	196.2503487431058	2022-06-05 23:37:00
198	28876.806064422948	31439.58878952119	26951.026265995264	346.65923258931804	52.62350271492147	804.2918239833888	650.3174120628167	70.16763002032215	1629.4966177806843	59.66631580060074	781.8603062237673	17.499820087555843	165.05952238166708	8.68042696235738	206.25156722733539	298.51633840442423	18.249910979888753	177.83578928368297	2605.0800658477783	195.97868992349112	2022-06-05 23:47:00
199	25929.191800245862	28497.555395583015	24513.14961032915	318.9405999440425	47.73386353269099	741.5606566998131	590.7843334692409	64.64308173661222	1633.7631511783973	57.72958770777741	758.8708604789051	19.381107655012464	155.63418405853457	10.479716250952762	188.684035565913	306.8918347110164	17.681508182201476	272.7256770482346	2369.937488436165	190.8171723508118	2022-06-05 23:57:00
200	22981.57753606877	25555.522001644837	22075.27295466303	291.2219672987669	42.84422435046049	678.8294894162372	531.2512548756649	59.11853345290228	1638.0296845761104	55.79285961495409	735.8814147340428	21.262395222469088	146.20884573540204	12.279005539548148	171.11650390449057	315.2673310176085	17.113105384514196	367.6155648127866	2134.7949110245527	185.65565477813246	2022-06-06 00:07:00
201	28178.686896591527	30742.791406746353	26373.63442649539	340.0942932785948	51.46543027702478	789.4344422583313	636.2174723959171	68.8591843741803	1630.5071125327743	59.20761704177416	776.4154374947209	17.945388195637676	162.82720541039885	9.106574425445764	202.0908360443669	300.50000858230135	18.115289264647025	200.30971007002427	2549.388402776606	194.75622523522495	2022-06-06 00:17:00
202	33375.796257114285	35930.06081184787	30671.995898327754	388.9666192584228	60.086636203589066	900.0393951004255	741.1836899161694	78.59983529545835	1622.9845404894381	62.62237446859423	816.9494602553991	14.628381168806264	179.44556508539563	5.934143311343373	233.06516818424325	285.73268614699407	19.117473144779858	33.00385532726182	2963.9818945286597	203.85679569231746	2022-06-06 00:27:00
203	31436.57634647147	33994.51252636223	29068.129677494784	370.73067672863624	56.86976832054269	858.7688903085993	702.0171908414484	74.9652640561755	1625.7914703563545	61.34821124963152	801.8248248969371	15.86607035792246	173.24468460965056	7.117886264366653	221.5075815648864	291.24288108554157	18.743523935775073	95.43141306709856	2809.2828304420727	200.4610604471337	2022-06-06 00:37:00
204	29497.35643582865	32058.96424087659	27464.26345666181	352.4947341988497	53.652900437496314	817.4983855167732	662.8506917667274	71.33069281689265	1628.598400223271	60.074048030668806	786.7001895384751	17.10375954703866	167.0438041339055	8.30162921738993	209.94999494552957	296.753076024089	18.36957472677028	157.8589708069353	2654.5837663554857	197.06532520194992	2022-06-06 00:47:00
205	16946.72517414831	19532.095737213524	17084.041275430824	234.47171414607118	32.83333149842018	550.3956785040741	409.36510975513306	47.807747756254045	1646.7648503219546	51.82766367754213	688.813549498509	25.114083978998696	126.91170569488337	15.962813609356592	135.14929434505208	332.4150576663683	15.949375446091295	561.8901244991583	1653.371423587093	175.08812669512056	2022-06-06 00:57:00
206	4487.602109757132	7290.5721934767535	6872.691455283912	120.37716450751327	12.156329125446439	293.0376342732465	160.06241506256964	24.887877108564364	1651.7058646177854	42.78774447649172	594.5894291591364	20.684293325547024	42.74375748809685	22.677542016793534	41.38218628895433	304.82656870476586	13.507226698507912	962.4865426855421	665.5354545796324	150.00006743677122	2022-06-16 04:22:00
207	5815.504303209348	8508.339430352684	7855.6341971002175	129.71143018837572	14.36316804306036	311.45803446855285	184.74520507626164	26.846454025555367	1622.0633837327432	43.32255017565063	595.0866032945936	19.459917677231875	48.17939928556654	21.840724426739072	51.206997363377255	303.6756840411235	13.487776787133125	924.9994495028875	768.2748211340813	152.7895345328205	2022-06-16 04:32:00
208	6579.048064444372	9208.555591556344	8420.826273644594	135.0786329548716	15.632100420688365	322.049764580854	198.93780933413456	27.972635752825198	1605.0189572238437	43.63006345266701	595.3724784224813	18.755901679450663	51.30489331911161	21.35955431245776	56.856263731170436	303.0139253595291	13.476593088092624	903.4443709228611	827.3499569028895	154.39347811304887	2022-06-16 04:42:00
209	5317.540980664768	8051.67671652421	7487.030668919103	126.2110805580523	13.53560344895514	304.55038439531296	175.48915882112715	26.111987681683743	1633.179314064634	43.12199803846604	594.9001629937972	19.919058545350055	46.14103361151541	22.154531023009497	47.52269321046866	304.10726578998936	13.49507050389867	939.0571094463829	729.747558676163	151.74348437180203	2022-06-16 04:52:00
210	3574.6693517587332	6453.357218124551	6196.9183202852	113.95985685192035	10.639127369586866	280.3736091389734	143.09299692815642	23.54135547813305	1672.0850702262521	42.42006555831996	594.2476219410097	21.526051583763692	39.00675375233644	23.252854109955976	34.62762867528856	305.61780191102	13.520598512578077	988.2589192486171	594.9021400734487	148.08230880823731	2022-06-16 05:02:00
211	1649.2111712530198	4687.594724654452	4771.651344651556	100.42517161466981	7.4392109390466805	253.66402885577924	107.30295140830302	20.70141894849609	1715.0666675095638	41.64459729453954	593.5267194445969	23.301396273820664	31.12507314600538	24.466239615534946	20.381652617375323	307.28658467330155	13.548800884071516	1042.6152043634663	445.9300585694976	144.03758151896582	2022-06-16 05:12:00
212	2362.958600233586	5342.1446144752645	5299.983068377821	105.44233941813337	8.625386857264163	263.5649939607564	120.56995104066246	21.754154041378758	1699.1338340338534	41.932055357837456	593.7939505424051	22.643294362851268	34.04673061214534	24.016450160880673	25.662488569877645	306.6679841665938	13.53834655670757	1022.4658917777895	501.1524680925139	145.53692008309233	2022-06-16 05:22:00
213	2562.1439292514183	5524.809700006654	5447.424479650267	106.84247927026274	8.956412694906252	266.32805399005235	124.27236954271626	22.04794057892741	1694.687461901097	42.01227621271129	593.8685266627236	22.459638015603996	34.862076881765795	23.890927522372504	27.136210231041087	306.4953514670474	13.535429070001351	1016.8428278003912	516.5633730756813	145.9553401474997	2022-06-16 05:32:00
214	3923.2436775399397	6773.021117804483	6454.94079001198	116.41010159314673	11.218422585460521	285.2089641902413	149.57222930675056	24.05548191884319	1664.3039189939286	42.56045205434918	594.3781301515672	21.204652976080965	40.43360972417223	23.03318949256668	37.20664158232458	305.3156946868139	13.515492910842196	978.4185572881703	621.8712237939915	148.81454392095026	2022-06-16 05:42:00
