# Supplementary material for: Exploring online sensor parameters as proxies for polar organic chemicals—An innovative approach for combined sewer overflow monitoring
Source: PLoS One. 2025 Oct 13;20(10):e0333173. doi: 10.1371/journal.pone.0333173 (PMC12517529; doi:10.1371/journal.pone.0333173)
Supplement: S3 Tables — The tables in this zip file show the statistical measures (R2, RMSE, p-value, confidence intervals, etc.) of all models calculated for this manuscript and the predicted chemical concentrations. A ReadMe file explains further details about the content and structure of each table. (ZIP) [file pone.0333173.s003.zip › S3_Tables/S3_Table37_catchment_M_NH4-N_prediction.csv]

	Acesulfame_pred	Caffeine_pred	Cyclamate_pred	Candesartan_pred	Citalopram_pred	Diclofenac_pred	Hydrochlorothiazide_pred	1,3-Diphenylguanidine_pred	6PPD-Quinone_pred	HMMM_pred	Diuron_pred	Mecoprop_pred	4-&5-Methylbenzotriazole_pred	Benzotriazole_pred	DEET_pred	Time
0	31380.489975826946	54452.59794130035	51535.90507833451	562.2474245766834	96.4279894032327	2187.2082355465227	734.8121759774051	442.5483488669704	22.514236022615478	462.301307862484	5091.522137078011	156.56753130361207	1422.9288412812843	2400.004572246906	907.3559428626752	2023-06-21 09:37:00
1	31380.489975826946	54452.59794130035	51535.90507833451	562.2474245766834	96.4279894032327	2187.2082355465227	734.8121759774051	442.5483488669704	22.514236022615478	462.301307862484	5091.522137078011	156.56753130361207	1422.9288412812843	2400.004572246906	907.3559428626752	2023-06-21 09:40:00
2	30908.310317271596	57143.94324542349	50431.62633744867	529.2505537084661	89.13083136377564	2005.6081115713832	690.6240444684631	622.2524345636866	27.079116476628336	516.7368172923439	4489.717155421862	147.06505495305638	1357.380220219567	2319.50861227325	885.9114360628479	2023-06-21 09:50:00
3	30024.877407716423	62179.36349184744	48365.556435146136	467.5144727292205	75.4780840641463	1665.8401376824127	607.9494758388298	958.4729819962531	35.6198605518782	618.5838994514368	3363.7594478071283	129.28622823266187	1234.740864684741	2168.9032678064104	845.789455598655	2023-06-21 10:00:00
4	29034.823284939077	67822.5068714605	46050.13326877261	398.32748542489355	60.17759140076859	1285.0656841861528	515.2969420297579	1335.2718713603363	45.1913840844858	732.722870836627	2101.9102927216522	109.36168104601282	1097.3002076198495	2000.1214162487452	800.8251671474043	2023-06-21 10:22:00
5	28044.769162161734	73465.65025107354	43734.71010239908	329.1404981205666	44.87709873739088	904.2912306898927	422.64440822068605	1712.070760724419	54.7629076170934	846.8618422218171	840.0611376361762	89.43713385936378	959.8595505549583	1831.3395646910799	755.8608786961536	2023-06-21 10:30:00
6	27462.92197000643	76782.0822064769	42373.953718468794	288.4798378894083	35.88511689522121	680.5130134043984	368.193226812893	1933.5125695506956	60.388018370102785	913.9404377128059	98.48209572440351	77.72763074351774	879.0867336337452	1732.1477688525752	729.4357122524954	2023-06-21 10:40:00
7	27088.224563539927	78917.7949316843	41497.65510473358	262.29522423269384	30.0944689026198	536.4045279273522	333.12780632515194	2076.1164569100256	64.01047189167429	957.1376484216624	-379.0792768156382	70.18695596210902	827.0707311138017	1668.270329647674	712.4184584694067	2023-06-21 10:50:00
8	26931.33906408444	79812.01611337683	41130.74958760055	251.33174778293125	27.669929295961484	476.0664222194833	318.4459432754067	2135.8245886092573	65.5271902360721	975.2242854257772	-579.0338352368753	67.0296815617631	805.2916731481344	1641.5248977854594	705.2933481455931	2023-06-21 11:00:00
9	26989.219151262194	79482.1092696456	41266.11278809623	255.37652550226113	28.564419636282025	498.3270825777262	323.8625529442447	2113.7963458464337	64.96762424493504	968.5515455601815	-505.26419232418607	68.19450124344412	813.3266654073126	1651.3921444919076	707.9220296242815	2023-06-21 11:10:00
10	26818.62521010671	80454.46628274815	40867.147565582636	243.45507538213093	25.928027054284634	432.71671520606293	307.8978086571431	2178.7216929368606	66.61687137670742	988.2185683219374	-722.6905082773758	64.7613484974369	789.6445829592083	1622.3097331465867	700.1743368449892	2023-06-21 11:20:00
11	26847.565253695586	80289.51286088255	40934.82916583048	245.47746424179587	26.375272224444906	443.8470453851844	310.60611349156216	2167.707571555449	66.3370883811389	984.8821983891395	-685.805686821031	65.34375833827741	793.6620790887973	1627.243356499811	701.4886775843335	2023-06-21 11:30:00
12	26855.18105464003	80246.10406565476	40952.64011326412	246.00967183644454	26.492968321855507	446.77607964284795	311.31882529009346	2164.8091185603403	66.26346127704191	984.0042063015611	-676.099154858835	65.49702408586703	794.7193149123734	1628.54167843487	701.8345567262661	2023-06-21 11:40:00
13	26888.69057879557	80055.10536665247	41031.00828197215	248.3513852528987	27.010831150462135	459.6638303765675	314.4547572036313	2152.0559253818637	65.9395020190152	980.1410411162162	-633.3904142251729	66.17139337526129	799.3711525361082	1634.2542949491292	703.35642495077	2023-06-21 11:50:00
14	27025.77499579551	79273.7470525522	41351.60533577771	257.9311219565747	29.1293609038529	512.3864470145112	327.28356957719507	2099.883771469914	64.61421414526953	964.3371835398052	-458.6728389056452	68.93017683187423	818.4013973604777	1657.6240897801906	709.5822495055586	2023-06-21 12:00:00
15	27171.998373928778	78440.29818417858	41693.57552650365	268.14950777382916	31.389125974136373	568.6239047616511	340.9676361089965	2044.2334739638338	63.20057374660748	947.4797354583003	-272.3074252314825	71.87287918559471	838.7003251731387	1682.5518709333228	716.2231290306663	2023-06-21 12:10:00
16	27319.74491225094	77598.1675567594	42039.107906716315	278.4743351100133	33.67243026390197	625.4471693603238	354.79424500050413	1988.0034858587323	61.77220792712604	930.4466889592795	-84.00070516488086	74.8462346888331	859.2107001505148	1707.7393164734667	722.9331843841607	2023-06-21 12:20:00
17	27545.172620206395	76313.26721801674	42566.31195075213	294.2276799116139	37.15623474725567	712.1465833871645	375.89051423703125	1902.2092772035257	59.59284564585539	904.4581231669594	203.31264091612002	79.3829008174855	890.5048805283669	1746.1696457512119	733.1712069853685	2023-06-21 12:30:00
18	27801.063531939617	74854.7316983629	43164.759784522525	312.1098550918092	41.11082362025175	810.5621344446595	399.8376306676837	1804.8212565678857	57.11897494819681	874.9575890243256	529.4521148459048	84.53262993649633	926.0280042005235	1789.793262769193	744.7927461543072	2023-06-21 12:40:00
19	27892.45314327291	74333.82615562939	43378.49115372623	318.4963462275932	42.523176789178926	845.7105455366219	408.39017225005955	1770.0398206265859	56.235449699033026	864.4216839733849	645.9304983922566	86.37181890757162	938.7148340834365	1805.3731259899007	748.9432958574996	2023-06-21 12:50:00
20	27968.61115271732	73899.73820335146	43556.60062806266	323.81842217407996	43.7001377632849	875.0008881132574	415.5172902353728	1741.0552906755024	55.499178658063215	855.641763097601	742.9958180142162	87.90447638346771	949.2871923191974	1818.3563453404904	752.4020872768265	2023-06-21 13:00:00
21	74092.9510013767	158088.27198321876	117005.75439288552	785.0010406039788	115.49129394924525	3179.6954504766777	1077.7247488440278	138.62437391303865	13.788318537121384	727.1629879940348	8362.44390991208	-3629.9231338227028	1646.3703652721033	3301.022783419729	1934.4283199039596	2023-10-14 08:44:00
22	60663.83734374232	137915.04674204095	96421.99919626201	667.6752078708894	96.45452713207226	2573.259859921252	899.1441485780474	601.4793178072532	26.569577870405816	733.6594966575369	6198.235826282672	-1538.8575556102542	1678.6106527007878	2893.4080624340586	1698.9623465352147	2023-10-14 08:54:00
23	55415.67798328752	130031.25756732782	88377.77302746661	621.8237330096822	89.01487113455639	2336.26204292258	829.3540289338712	782.3651579498196	31.5645527822641	736.198362112239	5352.453356818306	-721.6595135502175	1691.2103052591244	2734.110355382187	1606.941161540533	2023-10-14 09:04:00
24	48315.22708384866	119364.95456624532	77494.40821086109	559.7893846680487	78.94945419674077	2015.6179375714353	734.9321023564563	1027.0930593191745	38.32246001595472	739.6332977274241	4208.159427542988	383.9613668839502	1708.2568940145209	2518.5899281943616	1482.4419112536102	2023-10-14 09:14:00
25	48623.942340346	119828.70687064022	77967.5979854961	562.4865302481197	79.38708102012407	2029.558985630181	739.0374035119961	1016.4527157813764	38.02863796231599	739.4839527006769	4257.91133751148	335.89089382159455	1707.5157379816774	2527.960381550354	1487.8549221356504	2023-10-14 09:24:00
26	43530.14060813986	112176.79384812451	70159.96670401822	517.9836281769478	72.16623843429983	1799.5316926608816	671.2999344455898	1192.0183841550438	42.87670184735491	741.9481456420053	3437.0048230313605	1129.0536993504538	1719.7448125235924	2373.3479011764794	1398.5402425819887	2023-10-14 09:34:00
27	42758.35246689651	111017.41308713728	68976.99226743067	511.24076422677035	71.07217137584162	1764.679072514018	661.0366815567403	1218.619242999539	43.61125698145172	742.3215082088732	3312.6250481101306	1249.2298820063415	1721.5977026057005	2349.921767786498	1385.0077153768884	2023-10-14 09:44:00
28	42140.92195390182	110089.90847834748	68030.61271816061	505.8464730666283	70.19691772907504	1736.796976396527	652.8260792456607	1239.8999300751352	44.198901088729166	742.6201982623676	3213.121228173146	1345.370828131052	1723.0800146713873	2331.180861074513	1374.181693612808	2023-10-14 09:54:00
29	47697.79657085398	118437.44995745554	76548.02866159103	554.3950935079067	78.07420054997421	1987.7358414539447	726.7215000453768	1048.3737463947705	38.91010412323216	739.9319877809183	4108.655607606004	480.1023130086596	1709.7392060802074	2499.849021482377	1471.6158894895302	2023-10-14 10:04:00
30	42140.92195390182	110089.90847834748	68030.61271816061	505.8464730666283	70.19691772907504	1736.796976396527	652.8260792456607	1239.8999300751352	44.198901088729166	742.6201982623676	3213.121228173146	1345.370828131052	1723.0800146713873	2331.180861074513	1374.181693612808	2023-10-14 10:14:00
31	43993.21349288588	112872.42230471683	70869.75136597076	522.0293465470545	72.82267866937477	1820.4432647489998	677.4578861788995	1176.0578688483467	42.43596876689683	741.7241281018845	3511.632687984099	1056.9479897569208	1718.6330784743272	2387.4035812104676	1406.6597589050489	2023-10-14 10:24:00
32	46308.57791661594	116350.56458767853	74418.67467573343	542.257938397587	76.10487984474942	1925.0011251895903	708.2476448454478	1096.2552923148614	40.23230336460641	740.6040404012807	3884.7720127477896	696.4194417892577	1713.0744082280023	2457.681981380411	1447.2573405203498	2023-10-14 10:34:00
33	48932.657596843346	120292.4591750351	78440.78776013113	565.1836758281906	79.82470784350735	2043.5000336889264	743.1427046675359	1005.8123722435782	37.73481590867727	739.3346076739297	4307.663247479973	287.8204207592389	1706.774581948834	2537.3308349063464	1493.2679330176907	2023-10-14 10:44:00
34	51093.66439232473	123538.72530579934	81753.11618257628	584.0636948886879	82.88809560719037	2141.087370100144	771.8798127563143	931.3299674789921	35.67806153320621	738.2891924866994	4655.926617259417	-48.67289067724596	1701.5864897189308	2602.924008398293	1531.1590091919713	2023-10-14 10:54:00
35	56187.466124530874	131190.63832831505	89560.74746405418	628.5665969598597	90.1089381930146	2371.114663069444	839.6172818227208	755.7642991053244	30.829997648167293	735.824999545371	5476.833131739537	-841.8356962061061	1689.357415177016	2757.536488772168	1620.4736887456331	2023-10-14 11:04:00
36	58039.75766351492	133973.1521546844	92399.88611186433	644.7494704402858	92.73469913331432	2454.760951421916	864.2490887559593	691.9222378785364	29.067065326334962	734.928929384888	5775.344591550489	-1130.2585345802363	1684.910478979956	2813.7592089081227	1652.9517540378738	2023-10-14 11:14:00
37	53294.558577882504	113533.14909844313	85713.28110201535	672.3201614497194	111.9209315943082	2425.9120861325346	753.6401823396773	474.72082540187625	15.905623021437059	542.0727761175646	661.6482645216759	-1535.8223525880667	1601.4319144520252	2428.6442599639877	1254.9130509030797	2023-10-20 13:00:00
38	53089.02289141214	113367.70271888707	85397.13495778773	669.9668639394267	111.42910605125914	2414.4608976855043	750.639161106651	484.11723988027484	16.235704569756734	542.7623341658123	658.6247271677314	-1487.850179813825	1603.3016738203282	2421.5068348456193	1252.4415177885262	2023-10-20 13:10:00
39	49594.916221415726	110555.11426643393	80022.65050591798	629.9608062644513	103.06807181942489	2219.790694085982	699.6218001452057	643.8562860130528	21.847090891191407	554.4848209860243	607.224592150674	-672.3232426517006	1635.0875830814784	2300.170607833359	1210.4254548411159	2023-10-20 13:20:00
40	46922.95229730081	108404.31133220505	75912.75063095876	599.3679386306467	96.67433975978696	2070.9252442745837	660.6085241158652	766.0096742322357	26.138151019347326	563.4490756132452	567.9186065493948	-48.68499658654764	1659.3944548694167	2207.3840812945723	1178.29552435192	2023-10-20 13:30:00
41	40243.042487013554	103027.30399663287	65638.0009435607	522.8857695461347	80.6900096106921	1698.7616197460866	563.0753340425138	1071.3931447801936	36.865801339737125	585.8597121812974	469.65364254619675	1510.4106185763367	1720.1616343392625	1975.4177649476048	1097.97069812893	2023-10-20 13:40:00
42	40654.113859954305	103358.19675574501	66270.29323201597	527.5923645667201	81.67366069679025	1721.6639966401478	569.0773765085661	1052.6003158233962	36.20563824309776	584.4805960848018	475.7007172540859	1414.4662730278524	1716.4221156026567	1989.6926151843413	1102.9137643580373	2023-10-20 13:50:00
43	36543.400130546754	100049.26916462366	59947.37034746334	480.5264143608667	71.8371498358088	1492.640227699534	509.05695184804216	1240.52860539137	42.80726920949148	598.2717570497572	415.2299701751948	2373.9097285127036	1753.8173029687157	1846.9441128169765	1053.4831020669665	2023-10-20 14:00:00
44	36543.400130546754	100049.26916462366	59947.37034746334	480.5264143608667	71.8371498358088	1492.640227699534	509.05695184804216	1240.52860539137	42.80726920949148	598.2717570497572	415.2299701751948	2373.9097285127036	1753.8173029687157	1846.9441128169765	1053.4831020669665	2023-10-20 14:10:00
45	35618.48954143006	99304.76045662137	58524.71269843899	469.9365755645497	69.62393489208799	1441.1098796878962	495.5523562994243	1282.8124705441642	44.292636176930074	601.374768266872	401.62405208244434	2589.784505996795	1762.231220126079	1814.8256997843196	1042.3612030514757	2023-10-20 14:20:00
46	34488.043265842985	98394.80536906299	56785.90890518701	456.99343925793994	66.91889440531807	1378.1283432292275	479.04673951778017	1334.4927501753573	46.10808469268835	605.1673375322348	384.99459663574925	2853.6314562551297	1772.5148966517452	1775.5698616332943	1028.7677709214313	2023-10-20 14:30:00
47	31713.31149849289	96161.2792450561	52517.93595811398	425.2239228689889	60.27924957415561	1223.5372991943132	438.5329528719265	1461.3443456337395	50.564185595004105	614.4763711835795	344.1768423574978	3501.2557887074045	1797.756648123835	1679.214622535323	995.4020738749584	2023-10-20 14:40:00
48	29452.41894731874	94341.36906993935	49040.32837161003	399.3376502557695	54.86916860061581	1097.5742262769757	405.52171930863835	1564.7049048961253	54.19508262652066	622.061509714305	310.9179314641077	4028.949689224073	1818.3240011751675	1600.7029462332725	968.2152096148695	2023-10-20 14:50:00
49	33460.3648334911	97567.57347128267	55205.178184048855	445.2269517064766	64.45976669007271	1320.8724009940738	464.04163335264917	1381.4748225673507	47.75849243428678	608.6151277734735	369.8769098660265	3093.4923201263427	1781.86369349326	1739.882736041453	1016.4101053486635	2023-10-20 15:00:00
50	33768.668363196666	97815.74304061677	55679.3974003903	448.75689797191563	65.19750500464633	1338.0491836646202	468.54316520218845	1367.3802008497528	47.26337011180725	607.5807907011019	374.41221589694334	3021.534060964979	1779.0590544408055	1750.5888737190053	1020.1174050204938	2023-10-20 15:10:00
51	31816.07934172808	96244.00243483412	52676.0090302278	426.40057162413524	60.52516234568014	1229.2628934178285	440.03346348843957	1456.6461383945402	50.39914482084427	614.1315921594556	345.68861103447006	3477.269702320283	1796.8217684396836	1682.7833350945073	996.6378404322352	2023-10-20 15:20:00
52	33665.90051996148	97733.01985083873	55521.32432827648	447.5802492167693	64.95159223312179	1332.3235894411046	467.04265458567534	1372.078408088952	47.4284108859671	607.9255697252258	372.90044721997106	3045.5201473521	1779.993934124957	1747.0201611598213	1018.8816384632171	2023-10-20 15:30:00
53	34076.971892902235	98063.91260995086	56153.61661673175	452.28684423735467	65.93524331921994	1355.225966335166	473.0446970517278	1353.2855791321545	46.76824778932772	606.5464536287303	378.9475219278602	2949.5758018036145	1776.2544153883512	1761.2950113965578	1023.8247046923241	2023-10-20 15:40:00
54	33871.436206431856	97898.4662303948	55837.470472504116	449.933546727062	65.44341777617086	1343.7747778881353	470.04367581870156	1362.6819936105533	47.0983293376474	607.236011676978	375.9239845739156	2997.5479745778575	1778.1241747566542	1754.1575862781897	1021.3531715777706	2023-10-20 15:50:00
55	33665.90051996148	97733.01985083873	55521.32432827648	447.5802492167693	64.95159223312179	1332.3235894411046	467.04265458567534	1372.078408088952	47.4284108859671	607.9255697252258	372.90044721997106	3045.5201473521	1779.993934124957	1747.0201611598213	1018.8816384632171	2023-10-20 16:00:00
56	32432.68640113921	96740.34157350233	53624.44746291069	433.46046415501326	62.00063897482735	1263.6164587589205	449.0365271875182	1428.4568949593443	49.40890017588521	612.0629180147124	354.7592230963037	3333.353183997556	1791.2124903347747	1704.1956104496119	1004.0524397758959	2023-10-20 16:10:00
57	32432.68640113921	96740.34157350233	53624.44746291069	433.46046415501326	62.00063897482735	1263.6164587589205	449.0365271875182	1428.4568949593443	49.40890017588521	612.0629180147124	354.7592230963037	3333.353183997556	1791.2124903347747	1704.1956104496119	1004.0524397758959	2023-10-20 16:20:00
58	32329.91855790402	96657.61838372429	53466.374390796875	432.28381539986697	61.75472620330282	1257.8908645354054	447.5360165710051	1433.1551021985435	49.573940950045056	612.4076970388362	353.24745441933146	3357.339270384677	1792.1473700189263	1700.6268978904277	1002.8166732186191	2023-10-20 16:30:00
59	32432.68640113921	96740.34157350233	53624.44746291069	433.46046415501326	62.00063897482735	1263.6164587589205	449.0365271875182	1428.4568949593443	49.40890017588521	612.0629180147124	354.7592230963037	3333.353183997556	1791.2124903347747	1704.1956104496119	1004.0524397758959	2023-10-20 16:40:00
60	43685.637112802004	92228.53355068056	63767.127093963805	591.4327990717484	112.40175705613218	2245.822600603858	704.6910550270466	190.75742495729082	15.9090201888053	202.02225009644815	7233.538898286552	-3648.9641025816272	969.5016337170725	2383.422849161694	1287.7433523737366	2023-10-24 10:00:00
61	41871.26930453435	90354.41240541826	61624.846394310436	575.8281038085331	108.67623774286909	2174.475854610722	687.1468793161864	295.0146986564655	18.93887304578206	231.7430803241558	6762.843013978918	-3048.5385820078973	1049.6846216085585	2350.6393332924235	1295.8588973586598	2023-10-24 10:30:00
62	41871.26930453435	90354.41240541826	61624.846394310436	575.8281038085331	108.67623774286909	2174.475854610722	687.1468793161864	295.0146986564655	18.93887304578206	231.7430803241558	6762.843013978918	-3048.5385820078973	1049.6846216085585	2350.6393332924235	1295.8588973586598	2023-10-24 10:40:00
63	42444.227559776766	90946.24013550111	62301.35608893782	580.7559023127064	109.85271752600481	2197.0064059769757	692.6871453301422	262.09134906725217	17.982077406736764	222.3575549890902	6911.4838195497505	-3238.1466411364436	1024.3636780638788	2360.9920225142987	1293.2960936792103	2023-10-24 10:50:00
64	38719.99890070105	87099.3598899627	57904.043073859844	548.7252120355802	102.20559893562267	2050.5578220963275	656.6754162394292	476.09312139713757	24.20124906053117	283.36346966701626	5945.318583339342	-2005.6942568008926	1188.949811104297	2293.6995425721116	1309.954317595632	2023-10-24 11:00:00
65	33945.346773680896	82167.46213927242	52266.46228529834	507.66022450080294	92.40160074282505	1862.803227377548	610.5065327897969	750.4543679739138	32.17454605257529	361.5761807925627	4706.645203582406	-425.62709739633647	1399.9576739766285	2207.427132389821	1331.3110149243776	2023-10-24 11:10:00
66	28406.750306337522	76446.46074847171	45726.86857056699	460.02483896046135	81.02896283917984	1645.0078975037638	556.9506279882236	1068.7134140029743	41.42357056334646	452.3029256981965	3269.784083064362	1407.2508075129472	1644.7267949085326	2107.3511365783634	1356.0847838257225	2023-10-24 11:20:00
67	22677.167753913338	70528.1834476434	38961.771624293186	410.74685391872873	69.26416500782271	1419.7023838412283	501.547967848665	1397.9469098951056	50.991526953799394	546.1581790488522	1783.376027356041	3303.331398798412	1897.9362303553303	2003.8242443596146	1381.7128206202171	2023-10-24 11:30:00
68	18761.95300975682	66484.02729207739	34338.955377672755	377.07356414021143	61.224886489728675	1265.7436161718294	463.6894834199666	1622.923132088062	57.52963048727556	610.2926021718001	767.6638559553553	4598.986469510146	2070.962677910642	1933.080868010136	1399.2253124297886	2023-10-24 11:40:00
69	16412.824163262903	64057.53359873777	31565.265629700494	356.86959027310104	56.40131937887226	1173.3683555701898	440.9743927627476	1757.908865403836	61.452492607361265	648.7732560455689	158.2365531149435	5376.379511937188	2174.778546443829	1890.634842200449	1409.7328075155315	2023-10-24 11:50:00
70	14054.14601251495	61621.176109896776	28780.300720151106	336.5834864309211	51.55814427163024	1080.617585779113	418.16696433862927	1893.4433212127633	65.39130132143106	687.4103353415888	-453.668096484982	6156.932688683037	2279.0164307027603	1848.0162715703973	1420.283015995932	2023-10-24 12:00:00
71	13271.103063683644	60812.34487878357	27855.73747082702	329.8488284752176	49.95028856801143	1049.825832245233	410.5952674528896	1938.4385656513546	66.69892202812629	700.2372199661784	-656.8105307651194	6416.063702825384	2313.6217202138228	1833.8675963005016	1423.785514357846	2023-10-24 12:10:00
72	13108.764891364957	60644.6603552601	27664.05972401593	328.4526188990352	49.61695262945631	1043.4421760247944	409.0255254156021	1947.7668480349648	66.9700141258558	702.896452144447	-698.9254256768552	6469.785986245139	2320.795987551482	1830.9343343543037	1424.5116420670236	2023-10-24 12:20:00
73	13376.145410478086	60920.84662929876	27979.764248175376	330.75225820098274	50.165976528252976	1053.9564333290461	411.6109828887815	1932.4026182266655	66.52350949430132	698.5165403214164	-629.5597164104668	6381.3022253184845	2308.9795472306314	1835.7655893245121	1423.3156670166136	2023-10-24 12:30:00
74	13930.005057212424	61492.94676837883	28633.72361964851	335.5157967550169	51.3032403186175	1075.7359663164245	416.96657336893884	1900.5767136237594	65.5986070432242	689.443865830853	-485.8736043586623	6198.014434827555	2284.502635137441	1845.773188905658	1420.8382901264793	2023-10-24 12:40:00
75	14311.977227374036	61887.49858843405	29084.73008273343	338.80099575779906	52.08756017404131	1090.756333893927	420.6600840449094	1878.6278138976172	64.96074328386068	683.1868489408093	-386.77973397810774	6071.609062075191	2267.6220061076547	1852.674981720241	1419.1297543401795	2023-10-24 12:50:00
76	14617.554963503326	62203.14004447823	29445.535253201364	341.4291549600248	52.71501605838036	1102.7726279559288	423.6148925856859	1861.0686941167037	64.45045227636984	678.1812354287744	-307.50463767366386	5970.4847638733	2254.117502883825	1858.1964159719078	1417.7629257111398	2023-10-24 13:00:00
77	14627.104267757366	62213.00383997961	29456.81041477849	341.51128493509435	52.734624054765945	1103.1481371453665	423.70723035258516	1860.5199716235502	64.43450568238576	678.0248100065232	-305.02729091415017	5967.3246295544905	2253.6954871580806	1858.3689607922722	1417.7202123164823	2023-10-24 13:10:00
78	14913.583395378575	62508.91770502103	29795.06526209218	343.97518418718096	53.322863946333804	1114.4134128284932	426.47736335956307	1844.0582968289436	63.95610786286312	673.3320473389905	-230.70688812873414	5872.520599990217	2241.0350153857407	1863.5453054032096	1416.4388104767577	2023-10-24 13:20:00
79	16517.866510057345	64166.035349252954	31689.292407048844	357.7730199988661	56.6170073391138	1177.498956654003	441.99010819863946	1751.8729179791467	61.2770800735363	647.0525764008069	185.48736746959594	5341.6180344302875	2170.1363734606375	1892.5328352244594	1409.262960174299	2023-10-24 13:30:00
80	17329.55737165077	65004.4579668703	32647.6811411043	364.7540678797783	58.2836870318894	1209.4172377561956	449.83881838507693	1705.2315060610947	59.921619584888795	633.756415509464	396.0618420282749	5073.006617331513	2134.2650367723413	1907.199144955449	1405.6323216284122	2023-10-24 13:40:00
81	17807.022584352788	65497.64774193933	33211.43921996045	368.860566633256	59.264086851169154	1228.1926972280735	454.45570673004016	1677.7953814034172	59.124289885684384	625.9351443969094	519.9291800039682	4914.999901391057	2113.164250485108	1915.826385973678	1403.4966518955378	2023-10-24 13:50:00
82	18284.487797054804	65990.83751700836	33775.1972988166	372.9670653867337	60.24448667044892	1246.9681566999516	459.0725950750034	1650.3592567457395	58.32696018647997	618.1138732843547	643.796517979662	4756.993185450601	2092.063464197875	1924.453626991907	1401.3609821626633	2023-10-24 14:00:00
83	18952.939094837624	66681.30320210499	34564.45860921522	378.7161636416025	61.61704641744058	1273.2537999605806	465.5362387579519	1611.948682224991	57.2106986075938	607.1640937267782	817.2107911456324	4535.783783133964	2062.5223633957485	1936.5317644174277	1398.371044536639	2023-10-24 14:10:00
84	19716.883435160846	67470.40684221544	35466.471535385055	385.2865616471669	63.1856861282882	1303.2945351155854	472.923260109893	1568.0508827727067	55.93497108886674	594.6500599466908	1015.3985319067419	4282.9730376292355	2028.7611053361757	1950.3353500465942	1394.9539729640396	2023-10-24 14:20:00
85	19812.37647770125	67569.04479722923	35579.223151156286	386.1078613978624	63.38176609214415	1307.049627009961	473.8466377788857	1562.5636578411713	55.77550514902586	593.0858057241799	1040.1719995018807	4251.371694441144	2024.540948078729	1952.0607982502402	1394.5268390174647	2023-10-24 14:30:00
