# Supplementary material for: Exploring online sensor parameters as proxies for polar organic chemicals—An innovative approach for combined sewer overflow monitoring
Source: PLoS One. 2025 Oct 13;20(10):e0333173. doi: 10.1371/journal.pone.0333173 (PMC12517529; doi:10.1371/journal.pone.0333173)
Supplement: S3 Tables — The tables in this zip file show the statistical measures (R2, RMSE, p-value, confidence intervals, etc.) of all models calculated for this manuscript and the predicted chemical concentrations. A ReadMe file explains further details about the content and structure of each table. (ZIP) [file pone.0333173.s003.zip › S3_Tables/S3_Table38_catchment_L_NH4-N_prediction.csv]

	Acesulfame_pred	Caffeine_pred	Cyclamate_pred	Candesartan_pred	Citalopram_pred	Diclofenac_pred	Hydrochlorothiazide_pred	Triclosan_pred	1,3-Diphenylguanidine_pred	6PPD-Quinone_pred	HMMM_pred	2,4-D_pred	Diuron_pred	MCPA_pred	Mecoprop_pred	OIT_pred	4-&5-Methylbenzotriazole_pred	Benzotriazole_pred	DEET_pred	Time
0	9006.749724901127	17597.887208601373	12035.39848835519	130.99926862801354	33.63430176285532	554.3041469944832	228.0202101901754	39.79065965955874	1259.8188811243251	52.81612160449969	1083.3150554425697	41.37399095175688	32.35851540266111	38.1841273807125	290.11100945625407	13.778829724082195	585.7021655040924	3200.670492723204	755.9373936837865	2022-08-19 04:08:00
1	7763.451741861744	15218.390438022152	10405.088730021731	111.00849875093336	29.712453025405615	470.0037807892262	195.08171354989577	36.90491493596737	1205.0053054803398	51.589054542681566	1056.266570096834	30.74275995246147	32.26261150596779	29.99109443036273	270.4124471591152	13.645726692079121	525.1559351700571	2831.167147894188	623.6886739811952	2022-08-19 04:18:00
2	7790.47995888434	15270.11862868692	10440.530246507242	111.44308070478293	29.797710606654523	471.8363974458623	195.79776782468448	36.96764851691501	1206.1969049508612	51.615729913590656	1056.854580647828	30.973873669837474	32.26469637328721	30.16920384232686	270.8406767742704	13.648620236253102	526.4721575686232	2839.1998293035144	626.5636461486429	2022-08-19 04:28:00
3	7912.106935486018	15502.895486678364	10600.017070692036	113.398699497106	30.181369722274603	480.0831724007244	199.02001206123356	37.24994963117939	1211.5591025682077	51.73576908268156	1059.5006281273022	32.0138853980294	32.2740782762246	30.970696196165427	272.76771004246876	13.66164118503601	532.3951583621702	2875.3468956454835	639.5010209021572	2022-08-19 04:38:00
4	7966.163369531209	15606.351868007896	10670.900103663056	114.26786340480513	30.351884884772417	483.7484057139965	200.45212061081094	37.37541679307466	1213.9423015092505	51.78911982449974	1060.676649229291	32.47611283278138	32.27824801086344	31.32691502009368	273.6241692727791	13.66742827338397	535.0276031593021	2891.4122584641364	645.2509652370525	2022-08-19 04:48:00
5	7682.367090793959	15063.205866027856	10298.764180565202	109.70475288938465	29.456680281658898	464.5059308193182	192.93355072552973	36.71671419312446	1201.4305070687756	51.5090284299543	1054.502538443851	30.049418800333513	32.25635690400953	29.45676619447036	269.1277583136496	13.637046059557182	521.2072679743592	2807.069103666209	615.0637574788523	2022-08-19 04:58:00
6	5330.912209828167	10562.853278193243	7215.352246325834	71.89612290447212	22.039270713004008	305.0682816919845	130.63682881891393	31.258892650679915	1097.7613531334123	49.18827116086349	1003.3456205073504	9.942525388622641	32.07497344721999	13.961247353591446	231.8717817951478	13.385307716420932	406.6959192991187	2108.225821054808	364.94117891090787	2022-08-19 05:08:00
7	7006.661665229076	13770.001099408715	9412.726268427452	98.84020404314542	27.32524075043623	418.69051440341775	175.03219385581255	35.148374669433494	1171.6405203057402	50.842144157227054	1039.8022746689946	24.27157586593384	32.20423522102403	25.004030895367222	258.42201793476977	13.564707455207685	488.30170801020967	2606.2520684330475	543.1894532926614	2022-08-19 05:18:00
8	6074.188177949538	11985.378521474298	8189.993949677358	83.84712663533527	24.383854197348942	355.465239749475	150.3283213756028	32.98406612673997	1130.5303385727511	49.92184386086346	1019.5159106596926	16.298152616462282	32.13230729850404	18.859256182604895	243.6480962119156	13.46488018120538	442.8920352596832	2329.1245598112855	444.00291351571786	2022-08-19 05:28:00
9	5749.849573678393	11364.64023349711	7764.695751851238	78.63214318914044	23.360763222362063	333.4738398698428	141.73567007813855	32.23126315536831	1116.2311449264942	49.601739409954384	1012.4597840477614	13.524788007950434	32.107288890671	16.721943239035383	238.50934083005328	13.430157651117621	427.0973664768914	2232.732382899368	409.50324750634616	2022-08-19 05:38:00
10	3844.3602735854256	7717.80279163113	5266.068839622785	47.99411544274581	17.35010374431414	204.27436557700344	91.25384370553611	27.808545698559797	1032.2233822547344	47.72112576086356	971.0050402026661	-2.768729067056647	31.960305744651887	4.165229695564545	208.31915296161216	13.22616278685204	334.3036873779896	1666.428343541854	206.8177097012878	2022-08-19 05:48:00
11	3790.303839540235	7614.346410301599	5195.185806651765	47.12495153504667	17.179588581816326	200.6091322637314	89.82173515595873	27.683078536664524	1029.8401833136916	47.66777501904538	969.8290191006777	-3.2309565018086204	31.956136010013047	3.8090108716362963	207.46269373130178	13.220375698504082	331.67124258085767	1650.3629807232012	201.0677653663925	2022-08-19 05:58:00
12	3783.5467852845863	7601.414362635408	5186.325427530388	47.016306046584276	17.158274186504098	200.1509780995724	89.64272158726156	27.667395141427612	1029.5422834460612	47.66110617631811	969.6820164629291	-3.288734931152618	31.95561479318319	3.764483518645264	207.35563632751297	13.219652312460585	331.3421869812162	1648.3548103708695	200.3490223245306	2022-08-19 06:08:00
13	3776.7897310289377	7588.4823149692165	5177.465048409011	46.90766055812189	17.13695979119187	199.6928239354134	89.46370801856439	27.651711746190706	1029.2443835784309	47.654437333590835	969.5350138251805	-3.346513360496612	31.955093576353338	3.719956165654235	207.24857892372418	13.21892892641709	331.0131313815747	1646.346640018538	199.6302792826687	2022-08-19 06:18:00
14	3641.648645915961	7329.841361645388	5000.257465981461	44.73475078887404	16.710671884947338	190.5297406522333	85.88343664462096	27.33804384145251	1023.2863862258237	47.52106047904538	966.5949610702093	-4.502081947376549	31.944669239756237	2.829409105833605	205.10743084794822	13.204461205547192	324.4320193887447	1606.1832329719057	185.2554184454305	2022-08-19 06:28:00
15	3506.5075608029842	7071.20040832156	4823.04988355391	42.56184101962619	16.284383978702806	181.3666573690532	82.30316527067751	27.02437593671432	1017.3283888732167	47.387683624499935	963.6549083152379	-5.6576505342564865	31.934244903159136	1.9388620460129786	202.96628277217224	13.189993484677293	317.8509073959148	1566.0198259252734	170.8805576081923	2022-08-19 06:38:00
16	4053.828955510539	8118.696269283064	5540.740592385487	51.362125585079966	18.010849998993166	218.47714466593254	96.80326433514843	28.294730950903997	1041.4582781512754	47.927859885409	975.5621219728716	-0.9775977573927506	31.976463466377393	5.545577638286517	211.63793247906492	13.248587754200384	344.504410966876	1728.6816244641338	229.09874399900696	2022-08-19 06:48:00
17	4601.150350218094	9166.19213024457	6258.431301217064	60.162410150533745	19.737316019283526	255.587631962812	111.30336339961936	29.565085965093676	1065.5881674293341	48.46803614631807	987.4693356305055	3.702455019470989	32.018682029595645	9.152293230560058	220.3095821859576	13.307182023723477	371.15791453783714	1891.3434230029943	287.3169303898216	2022-08-19 06:58:00
18	4702.506164052826	9360.17284523744	6391.336988037727	61.79209247746962	20.057031948966927	262.459944425197	113.98856693007693	29.80033689364732	1070.0566654437894	48.568068787227155	989.6743751967339	4.569131459630938	32.02650028204347	9.820203525425526	221.91544324278954	13.3180328143759	376.0937485324596	1921.4659782879685	298.0980760177502	2022-08-19 07:08:00
19	4803.861977887558	9554.153560230312	6524.242674858389	63.421774804405516	20.376747878650328	269.3322568875821	116.67377046053451	30.035587822200966	1074.5251634582446	48.66810142813624	991.8794147629624	5.435807899790895	32.0343185344913	10.488113820290998	223.52130429962153	13.328883605028325	381.02958252708197	1951.5885335729427	308.8792216456789	2022-08-19 07:18:00
20	5580.923217287173	11041.339041842324	7543.1862738168	75.91600597758062	22.827903339556396	322.01998576586766	137.26033086070925	31.83917827444557	1108.7836482357354	49.43501834177257	1008.7847181040473	12.080327274350516	32.094258469924625	15.608759414259602	235.83290573533333	13.412073000030247	418.870976485854	2182.5281240910776	391.53467145979846	2022-08-19 07:28:00
21	6357.984456686788	12528.524523454338	8562.129872775213	88.41023715075575	25.279058800462465	374.7077146441532	157.84689126088404	33.64276872669018	1143.0421330132262	50.2019352554089	1025.6900214451323	18.724846648910145	32.154198405357945	20.729405008228213	248.14450717104512	13.495262395032167	456.71237044462606	2413.4677146092126	474.19012127391807	2022-08-19 07:38:00
22	7131.550668023136	14009.02101489418	9576.490517015669	100.84827238162272	27.71918957413807	427.15846723063237	178.3408584358706	35.438247077950166	1177.1465316522874	50.96540276763457	1042.519288939106	25.339480628981498	32.21386874587928	25.827019212718696	260.4007340875558	13.578077624839178	494.38356323116966	2643.368596324418	556.4738074456951	2022-08-19 07:48:00
23	8601.326469562198	16821.96434862989	11503.77574107254	124.48053932027	32.355438044121726	526.8148971449428	217.27939606834508	38.84965594534417	1241.9448890665037	52.41599104086335	1074.494897177656	37.90728519111707	32.32724239286981	35.512486201250624	283.68756522892613	13.735426561472497	565.9588295256026	3080.180271583308	712.8128111720719	2022-08-19 08:07:00
24	8837.823368509908	17274.58601694659	11813.889010320752	128.28313141645373	33.101441880049656	542.8502928905081	223.54487097274608	39.398574778636004	1252.3713844335662	52.649400536317884	1079.6399894988556	39.929530218156955	32.34548498191474	37.070943555936715	287.4345743615341	13.76074507299482	577.4757755130549	3150.466233914914	737.9688176372387	2022-08-19 08:17:00
25	9074.320267457615	17727.207685263285	12124.002279568964	132.08572351263746	33.847445715977585	558.8856886360732	229.81034587714709	39.94749361192784	1262.7978798006286	52.88281003177242	1084.7850818200554	41.95177524519684	32.36372757095966	38.62940091062281	291.18158349414205	13.786063584517144	588.9927215005073	3220.7521962465203	763.1248241024055	2022-08-19 08:27:00
26	9344.602437683568	18244.489591910944	12478.417444424065	136.43154305113316	34.70002152846666	577.2118552024334	236.97088862503398	40.57482942140422	1274.7138745058428	53.149563740863314	1090.665187329998	44.26291241895672	32.38457624415386	40.410495030264066	295.46387964569396	13.814999026256944	602.1549454861672	3301.079010339785	791.8745457768819	2022-08-19 08:37:00
27	10668.98507179074	20779.170934484464	14215.051752214054	157.72605878976205	38.87764300966309	667.0100713775984	272.05754808967964	43.648774887838506	1333.1022485613921	54.456656915408715	1119.4777043287168	55.587484570380084	32.48673474280544	49.13785621650622	316.4471307882984	13.956782690781957	666.6498430159004	3694.6803993967806	932.7481819818163	2022-08-19 08:47:00
28	12006.881814409207	23339.716372390365	15969.406818246798	179.23786550531574	43.09789328148398	757.7245958810813	307.5022346917197	46.754087144746606	1392.0864223522024	55.77708777540865	1148.5842266029326	67.02761358049145	32.589935675116735	57.954272108730436	337.6444967384805	14.100013127393959	731.8028517449166	4092.298129158439	1075.0593042704743	2022-08-19 08:51:00
29	12331.22041868035	23960.45466036755	16394.70501607292	184.4528489515106	44.120984256470855	779.7159957607136	316.094885989184	47.50689011611827	1406.3856159984593	56.09719222631773	1155.6403532148638	69.8009781890033	32.61495408294977	60.09158505229993	342.7832521203428	14.134735657481718	747.5975205277084	4188.690306070357	1109.5589702798459	2022-08-19 09:01:00
30	12155.53700803348	23624.221421046575	16164.335158917102	181.62806625148838	43.56680997835296	767.8039874925794	311.44053320305744	47.09912183995862	1398.6402194400703	55.92380231540865	1151.8182846334012	68.29873902605937	32.601402445373544	58.93387387453312	339.9997596218341	14.115927620350849	739.0420749370295	4136.477876909735	1090.871651191436	2022-08-19 09:11:00
31	12533.932046349813	24348.41609035329	16660.51638971424	187.71221360538232	44.76041611583765	793.4606206854836	321.46529305009904	47.97739197322555	1415.3226120273698	56.2972575081359	1160.0504323473206	71.53433106932319	32.630590587845425	61.42740564203086	345.99497423400675	14.156437238786566	757.4691885169532	4248.9354166403045	1131.121261535703	2022-08-19 09:21:00
32	14696.18940815744	28486.67134353455	19495.837708555042	222.4787699133479	51.58102261575019	940.0699532163653	378.7496350331941	52.99607844903664	1510.6505696690833	58.43128718086308	1207.0912764268614	90.02342845940217	32.797379973399025	75.67615859916091	380.25334344642226	14.387920772704955	862.766980402232	4891.54992938642	1361.119034931514	2022-08-19 09:31:00
33	16993.58785507804	32883.56755003963	22508.366609823388	259.4182359905613	58.82791702190727	1095.842369030427	439.6142483902325	58.3284328295859	1611.9365246634038	60.69869370813571	1257.0721732613736	109.66809443636106	32.97459369554973	90.81545861611157	416.6528607346137	14.633872027493243	974.6458842803405	5574.327849179167	1605.4916691645633	2022-08-19 09:38:00
34	16047.600259287205	31073.080876772834	21267.91353283054	244.20786760582638	55.843901678195536	1031.7007860481663	414.5523487726285	56.132757496418556	1570.2305431951543	59.76505572631757	1236.4918039765744	101.57911432820151	32.901623339370026	84.58162919736718	401.6648242041819	14.53259798140395	928.5781003305311	5293.183999852742	1504.867643303896	2022-08-19 09:48:00
35	15912.459174174226	30814.439923449	21090.705950402986	242.03495783657849	55.41761377195099	1022.537702764986	410.972077398685	55.81908959168036	1564.272545842547	59.63167887177212	1233.5517512216031	100.42354574132156	32.89119900277292	83.69108213754654	399.5236761284059	14.51813026053405	921.996988337701	5253.02059280611	1490.4927824666577	2022-08-19 09:58:00
36	16047.600259287205	31073.080876772834	21267.91353283054	244.20786760582638	55.843901678195536	1031.7007860481663	414.5523487726285	56.132757496418556	1570.2305431951543	59.76505572631757	1236.4918039765744	101.57911432820151	32.901623339370026	84.58162919736718	401.6648242041819	14.53259798140395	928.5781003305311	5293.183999852742	1504.867643303896	2022-08-19 10:08:00
37	16858.446769965063	32624.926596715803	22331.15902739584	257.24532622131346	58.401629115662736	1086.679285747247	436.0339770162891	58.01476492484771	1605.9785273107968	60.56531685359026	1254.1321205064023	108.51252584948114	32.964169358952624	89.92491155629094	414.5117126588377	14.619404306623345	968.0647722875106	5534.164442132535	1591.116808327325	2022-08-19 10:18:00
38	16858.446769965063	32624.926596715803	22331.15902739584	257.24532622131346	58.401629115662736	1086.679285747247	436.0339770162891	58.01476492484771	1605.9785273107968	60.56531685359026	1254.1321205064023	108.51252584948114	32.964169358952624	89.92491155629094	414.5117126588377	14.619404306623345	968.0647722875106	5534.164442132535	1591.116808327325	2022-08-19 10:28:00
39	14831.330493270416	28745.312296858378	19673.04529098259	224.65167968259573	52.007310521994725	949.2330364995454	382.3299064071375	53.30974635377483	1516.6085670216905	58.564664035408526	1210.0313291818327	91.17899704628209	32.80780430999612	76.56670565898153	382.3944915221982	14.402388493574856	869.3480923950618	4931.713336433052	1375.4938957687523	2022-08-19 10:38:00
40	14966.47157838339	29003.953250182203	19850.25287341014	226.82458945184356	52.43359842823926	958.3961197827255	385.91017778108096	53.623414258513016	1522.5665643742975	58.69804088995398	1212.971381936804	92.33456563316203	32.81822864659323	77.45725271880215	384.5356395979742	14.416856214444755	875.9292043878917	4971.876743479685	1389.8687566059905	2022-08-19 10:48:00
41	10155.448948361429	19796.335311853916	13541.662938989364	149.46900166662024	37.257748965933864	632.190354901514	258.4525168686946	42.45683684983338	1310.4618586214854	53.949824868136005	1108.3055038598259	51.19632394023634	32.44712226373646	45.75377738918783	308.3107681003498	13.90180535147634	641.6416174431467	3542.059452619578	878.1237108003111	2022-08-19 10:58:00
42	8689.168174885634	16990.08096829038	11618.960669650449	125.89293067028112	32.632525183180675	532.77090127901	219.60657246140832	39.05354008342399	1245.8175873456985	52.502685996317894	1076.4059314683873	38.65840477258904	32.33401821165793	36.09134179013403	285.07931147818056	13.744830580037931	570.2365523209421	3106.2864861636185	722.1564707162768	2022-08-19 11:08:00
43	7222.887401409837	14183.826624726838	9696.258400311532	102.31685967394196	28.00730140042748	433.3514476565058	180.760628054122	35.6502433170146	1181.1733160699114	51.05554712449977	1044.5063590769487	26.120485604941727	32.22091415957939	26.428906191080223	261.8478548560113	13.587855808599524	498.8314871987375	2670.513519707659	566.1892306322424	2022-08-19 11:18:00
44	6952.605231183886	13666.544718079183	9341.843235456432	97.97104013544629	27.154725587938415	415.0252810901457	173.60008530623517	35.02290750753822	1169.2573213646974	50.788793415408875	1038.626253567006	23.809348431181867	32.20006548638519	24.64781207143897	257.56555870445936	13.558920366859725	485.66926321307767	2590.1867056143947	537.4395089577661	2022-08-19 11:28:00
45	6682.323060957932	13149.262811431527	8987.428070601332	93.62522059695058	26.302149775449347	396.69911452378545	166.43954255834828	34.395571698061836	1157.3413266594832	50.522039706317976	1032.7461480570635	21.498211257421993	32.17921681319099	22.866717951797717	253.28326255290744	13.529984925119926	472.50703922741786	2509.8598915211305	508.68978728328966	2022-08-19 11:38:00
46	7016.9581288567315	13789.707076804814	9426.22779851717	99.00575907318336	27.357719829007237	419.3886540821362	175.3049764366844	35.17227317646117	1172.0944629611768	50.85230620328766	1040.026278688421	24.359619186838977	32.20502945619333	25.071882099924984	258.58515302625744	13.565809757750154	488.8031260668062	2609.3121375413625	544.2846807850224	2022-08-19 11:48:00
47	7385.05670354541	14494.195768715432	9908.907499224591	104.92435139703937	28.51884688792092	444.347147596322	185.05695370285414	36.02664480270043	1188.32291289304	51.21559934995431	1048.0344223829143	27.507167909197655	32.23342336349591	27.497562662864972	264.4172325469425	13.605217073643402	506.7288215901334	2718.7096081636178	583.4390636369282	2022-08-19 11:59:00
48	6763.407712025717	13304.447383425822	9093.752620057861	94.92896645849929	26.557922519196065	402.1969644936935	168.58770538271432	34.58377244090475	1160.9161250710474	50.602065819045244	1034.5101797100463	22.19155240954995	32.18547141514925	23.401046187690092	254.56795139837303	13.538665557641867	476.45570642311577	2533.9579357491093	517.3147037856326	2022-08-19 12:09:00
49	5803.9060077235845	11468.09661482664	7835.578784822258	79.50130709683958	23.531278384859874	337.1390731831148	143.16777862771593	32.35673031726358	1118.6143438675372	49.65509015177256	1013.63580514975	13.987015442702415	32.11145862530984	17.078162062963635	239.36580006036365	13.435944739465581	429.72981127402335	2248.797745718021	415.25319184124146	2022-08-19 12:19:00
50	5155.228799181298	10226.620038872266	6984.982389170019	69.07134020444992	21.485096434886117	293.1562734238504	125.98247603278745	30.851124374520264	1090.0159565750232	49.014881249954406	999.5235519258878	8.440286225678726	32.06142180964376	12.803536175824632	229.08828929663903	13.366499679290063	398.1404737084398	2056.0133918941865	346.25385982249816	2022-08-19 12:29:00
51	5384.968643873358	10666.309659522774	7286.235279296854	72.76528681217125	22.209785875501822	308.73351500525655	132.06893736849128	31.38435981257519	1100.144552074455	49.24162190268167	1004.521641609339	10.404752823374615	32.079143181858825	14.317466177519698	232.72824102545817	13.391094804768892	409.32836409625065	2124.2911838734613	370.69112324580317	2022-08-19 12:49:00
52	5344.426318339464	10588.717373525624	7233.073004568589	72.1134138813969	22.081899503628463	305.9845900203025	130.99485595630824	31.290259441153733	1098.357152868673	49.20160884631804	1003.6396257828476	10.058082247310637	32.0760158808797	14.050302059573504	232.08589660272537	13.386754488507924	407.3540304984017	2112.2421617594714	366.37866499463166	2022-08-19 12:59:00
53	5006.573605557023	9942.114990216054	6790.054048499714	66.68113945827729	21.01617973801713	283.07688181235227	122.04417752144965	30.506089679308253	1083.4621594871553	48.868166709954416	996.2894938954194	7.1691607801107935	32.04995503938695	11.823934410021941	226.73302641328547	13.350585186333175	390.90125051632685	2011.833644142891	330.44151290153616	2022-08-19 13:09:00
54	5371.45453536206	10640.44556419039	7268.514521054099	72.54799583524647	22.167157084877367	307.8172066769385	131.71091023109693	31.352993022101373	1099.5487523391944	49.22828421722713	1004.2276363338418	10.28919596468662	32.07810074819912	14.228411471537633	232.51412621788057	13.389648032681903	408.67025289696767	2120.274843168798	369.25363716207926	2022-08-19 13:38:00
55	5238.002713812995	10385.03762278311	7093.522033406893	70.40224743811423	21.746197777460893	298.76866193479816	128.17539224932779	31.043245966172407	1093.6652299534949	49.0965745733635	1001.3243342383078	9.148071985142685	32.06780671580948	13.348996249964763	230.3997424930518	13.375361158322878	402.1714048040481	2080.6134787102487	355.0584620853066	2022-08-19 13:41:00
56	5104.550892263932	10129.629681375829	6918.529545759688	68.25649904098198	21.325238470044415	289.7201171926578	124.63987426755867	30.73349891024344	1087.7817075677954	48.96486492949987	998.4210321427736	8.006948005598751	32.057512683419844	12.469581028391893	228.28535876822303	13.361074283963852	395.67255671112855	2040.9521142516994	340.8632870085339	2022-08-19 13:44:00
57	4971.099070714867	9874.221739968549	6743.537058112482	66.11075064384973	20.904279162627937	280.6715724505175	121.10435628578949	30.423751854314474	1081.8981851820959	48.83315528563623	995.5177300472394	6.86582402605481	32.04721865103021	11.590165806819023	226.17097504339426	13.346787409604826	389.17370861820905	2001.2907497931499	326.66811193176113	2022-08-19 13:47:00
58	4837.647249165802	9618.813798561268	6568.544570465277	63.965002246717475	20.483319855211462	271.62302770837715	117.56883830402036	30.114004798385512	1076.0146627963964	48.7014456417726	992.6144279517052	5.7247000465108755	32.036924618640576	10.710750585246153	224.0565913185655	13.332500535245801	382.6748605252895	1961.6293853346006	312.4729368549884	2022-08-19 13:50:00
59	4704.195427616738	9363.405857153988	6393.5520828180715	61.81925384958524	20.062360547794984	262.5744829662368	114.03332032225123	29.80425774245655	1070.1311404106968	48.56973599790897	989.7111258561711	4.583576066966941	32.02663058625094	9.831335363673286	221.94220759373675	13.318213660886775	376.17601243236993	1921.9680208760515	298.27776177821573	2022-08-19 13:53:00
60	4570.743606067675	9107.997915746708	6218.559595170866	59.673505452452986	19.641401240378507	253.52593822409648	110.49780234048208	29.494510686527583	1064.2476180249973	48.43802635404534	986.8078237606369	3.442452087423007	32.0163365538613	8.951920142100416	219.82782386890798	13.30392678652775	369.6771643394504	1882.3066564175022	284.08258670144306	2022-08-19 13:56:00
61	4437.29178451861	8852.589974339427	6043.5671075236605	57.527757055320734	19.220441932962032	244.47739348195614	106.96228435871295	29.184763630598617	1058.3640956392978	48.30631671018171	983.9045216651027	2.3013281078790726	32.00604252147166	8.07250492052755	217.71344014407921	13.289639912168724	363.17831624653087	1842.6452919589528	269.88741162467034	2022-08-19 13:59:00
62	4303.839962969545	8597.182032932145	5868.574619876455	55.38200865818848	18.79948262554555	235.42884873981575	103.42676637694379	28.87501657466965	1052.4805732535983	48.17460706631808	981.0012195695685	1.1602041283351312	31.99574848908203	7.193089698954676	215.59905641925045	13.275353037809698	356.6794681536113	1802.9839275004035	255.6922365478976	2022-08-19 14:02:00
63	4276.414272167206	8544.693133581133	5832.611904619098	54.94103579325288	18.712971256337102	233.5692818382292	102.70018189223173	28.81136044106102	1051.2714502614517	48.14753941054268	980.4045618045891	0.9256916798212629	31.993632961949086	7.012361030932254	215.16452930975473	13.272416941515512	355.34388954330166	1794.8331184232927	252.7749853779875	2022-08-19 14:05:00
64	4248.988581364867	8492.204234230121	5796.649189361743	54.500062928317305	18.626459887128654	231.70971493664268	101.97359740751969	28.747704307452388	1050.062327269305	48.12047175476728	979.8079040396096	0.6911792313073946	31.991517434816146	6.831632362909836	214.73000220025904	13.269480845221327	354.0083109329921	1786.6823093461821	249.85773420807737	2022-08-19 14:08:00
65	4221.562890562528	8439.71533487911	5760.686474104388	54.05909006338172	18.539948517920205	229.85014803505612	101.24701292280764	28.684048173843756	1048.8532042771583	48.09340409899188	979.2112462746302	0.45666678279352624	31.989401907683206	6.650903694887415	214.29547509076332	13.266544748927142	352.6727323226825	1778.5315002690716	246.94048303816732	2022-08-19 14:11:00
66	4194.137199760188	8387.226435528097	5724.723758847032	53.618117198446114	18.453437148711757	227.99058113346956	100.52042843809559	28.62039204023512	1047.6440812850115	48.066336443216485	978.6145885096507	0.22215433427965792	31.987286380550263	6.470175026864993	213.8609479812676	13.263608652632957	351.3371537123729	1770.380691191961	244.0232318682572	2022-08-19 14:14:00
67	4166.711508957849	8334.737536177085	5688.761043589676	53.177144333510526	18.366925779503305	226.131014231883	99.79384395338353	28.556735906626486	1046.4349582928648	48.03926878744108	978.0179307446713	-0.01235811423421751	31.985170853417323	6.289446358842568	213.42642087177188	13.260672556338772	350.00157510206327	1762.2298821148502	241.10598069834708	2022-08-19 14:17:00
68	4139.285818155509	8282.248636826072	5652.79832833232	52.73617146857494	18.280414410294856	224.2714473302965	99.0672594686715	28.493079773017854	1045.225835300718	48.012201131665684	977.4212729796918	-0.24687056274807873	31.983055326284383	6.10871769082015	212.9918937622762	13.257736460044585	348.66599649175373	1754.0790730377396	238.18872952843702	2022-08-19 14:20:00
69	4111.860127353169	8229.75973747506	5616.835613074964	52.295198603639335	18.193903041086408	222.41188042870988	98.34067498395943	28.429423639409222	1044.0167123085712	47.98513347589028	976.8246152147124	-0.48138301126195415	31.980939799151443	5.927989022797728	212.55736665278047	13.2548003637504	347.3304178814441	1745.9282639606288	235.27147835852685	2022-08-19 14:23:00
70	4084.4344365508305	8177.270838124048	5580.872897817609	51.85422573870373	18.107391671877956	220.55231352712332	97.61409049924738	28.365767505800587	1042.8075893164246	47.95806582011488	976.2279574497328	-0.7158954597758225	31.9788242720185	5.747260354775303	212.12283954328475	13.251864267456215	345.9948392711345	1737.7774548835182	232.35422718861673	2022-08-19 14:26:00
71	3993.0154672096996	8002.307840287341	5460.9971802930895	50.38431618891843	17.819020441183127	214.3537571885015	95.19214221687389	28.15358039377181	1038.777179342602	47.86784030086355	974.2390982331347	-1.4976036214887216	31.971772514908697	5.144831461367236	210.67441584496572	13.24207727980893	341.5429105701025	1710.6080912931493	222.63005662224975	2022-08-19 14:36:00
72	5242.456226845127	10393.561017835826	7099.361828736892	70.47385469187353	21.76024590164395	299.0706271793575	128.29337846506002	31.053582749396732	1093.8615730480694	49.1009699469792	1001.4212223404602	9.186153222664863	32.06815024508371	13.378343823527032	230.47030305463988	13.375837935487908	402.3882823583573	2081.9370455333765	355.5321790901701	2022-08-19 15:21:00
73	5520.109728986334	10924.950612846602	7463.442861724403	74.9381965814191	22.636073781746354	317.8965982884366	135.64920874243472	31.69802771731338	1106.1025494270623	49.37499875722712	1007.4616943643102	11.560321410254545	32.08956751845593	15.208013237340317	234.86938910123413	13.405562525638793	415.90947608908056	2164.4545909200933	385.06598408304126	2022-08-19 15:31:00
74	5993.103526881752	11830.193949480003	8083.669400220829	82.54338077378658	24.128081453602224	349.967389779567	148.18015855123676	32.79586538389706	1126.955540161187	49.841817748136194	1017.7518790067098	15.604811464334325	32.12605269654578	18.32492794671252	242.36340736645002	13.45619954868344	438.9433680639853	2305.0265155833063	435.37799701337497	2022-08-19 15:41:00
75	5817.420116234883	11493.960710159025	7853.2995430650135	79.71859807376437	23.573907175484333	338.05538151143287	143.5258057651103	32.38809710773741	1119.2101436027979	49.66842783722711	1013.9298104252472	14.10257230139041	32.11250105896955	17.167216768945707	239.57991486794128	13.43739151155257	430.3879224733064	2252.8140864226843	416.69067792496537	2022-08-19 15:51:00
76	6722.865386491825	13226.855097428675	9040.590345329598	94.27709352772494	26.430036147322706	399.44803950873956	167.5136239705313	34.48967206948329	1159.1287258652653	50.56205276268161	1033.6281638835549	21.844881833485978	32.18234411417012	23.133882069743905	253.92560697564025	13.534325241380897	474.4813728252668	2521.9089136351204	513.0022455344612	2022-08-19 16:01:00
77	6993.147556717778	13744.13700407633	9395.005510184696	98.62291306622062	27.28261195981177	417.77420607509964	174.67416671841818	35.117007878959676	1171.0447205704795	50.82880647177251	1039.5082693934974	24.15601900724584	32.203192787364316	24.914976189385158	258.20790312719214	13.563260683120696	487.6435968109266	2602.235727728384	541.7519672089375	2022-08-19 16:11:00
78	8155.360888689375	15968.449202661255	10918.990719061625	117.30993708175211	30.948687953514764	496.57672231044853	205.46450053433173	37.81455185970813	1222.2834978029005	51.97584742086337	1064.7927230862506	34.093908854413286	32.29284208209938	32.57368090384255	276.6217765788655	13.68768308260183	544.2411599492639	2947.6410283294213	665.3757704091859	2022-08-19 16:21:00
79	8168.8749972006735	15994.313297993636	10936.711477304381	117.52722805867688	30.991316744139215	497.4930306387665	205.82252767172608	37.84591865018195	1222.8792975381612	51.98918510631791	1065.0867283617476	34.20946571310128	32.29388451575909	32.662735609824615	276.83589138644305	13.689129854688819	544.8992711485469	2951.6573690340842	666.8132564929097	2022-08-19 16:31:00
80	9750.025693022499	19020.41245188243	13010.040191706714	142.9502723588767	35.97888524720026	604.7011050519736	247.7117027468643	41.5158331356188	1292.587866563664	53.54969430449966	1099.485345594912	47.72961817959653	32.41584925394516	43.08213620972595	301.88732387302184	13.858402188866641	621.898281464657	3421.569231479681	834.9991282885965	2022-08-19 16:38:00
81	8006.705695065101	15683.944154005043	10724.06237839132	114.91973633557947	30.479771256645773	486.49733069895035	201.52620202299394	37.46951716449612	1215.7297007150325	51.829132880863376	1061.558665055782	32.82278340884535	32.28137531184257	31.59407913803986	274.2665136955119	13.67176858964494	537.001936757151	2903.4612805781258	649.5634234882239	2022-08-19 16:48:00
82	8533.75592700571	16692.643871967975	11415.171949858766	123.39408443564608	32.14229409099946	522.2333555033529	215.48926038137336	38.69282199297507	1238.9658903902002	52.34930261359062	1073.0248708001702	37.32950089767711	32.32203022457126	35.06721267134031	282.6169911910382	13.728192701037548	562.6682735291877	3060.0985680599915	705.6253807534529	2022-08-19 16:58:00
83	14742.495713800836	28522.997196404718	20220.491581254068	231.9526583598869	51.734429877859654	955.2809516841821	385.96148433651973	53.62142101317768	1404.8866302942884	54.920130878976885	1153.7058964223345	91.27594818016688	35.19214282541087	77.1710617928479	377.3703751309828	13.56405067198124	846.24624544152	4678.960286421266	1387.9660932016357	2022-08-20 15:30:00
84	9213.024705392085	18048.988599085773	13043.041909055284	144.33869087987065	34.32697923396029	589.9245611383562	245.02792649659395	41.00109842587511	1132.4204278237416	49.302156068804216	1031.7563367087319	44.44207205913335	34.91993612186736	40.880287918907015	292.92066889340697	12.803323961145017	578.5530270497381	3029.8779185087483	839.8091897586883	2022-08-20 15:44:00
85	9374.862881247951	18355.544948275598	13253.113606778175	146.9030021231882	34.836465594269534	600.6179189104292	249.1528111162991	41.37047372111323	1140.3950483838553	49.46658459983366	1035.3255921149837	45.8128196529197	34.92790314733693	41.94245691033943	295.3923676125555	12.825589133169492	586.3879505148634	3078.143743911066	855.8528064448234	2022-08-20 15:54:00
86	9280.457278665363	18176.7204112482	13130.571783106489	145.40715389791964	34.53926521742247	594.3801268767199	246.7466284214711	41.15500479889099	1135.7431863904555	49.37066795673315	1033.2435264613368	45.013216889877654	34.92325571581301	41.322858332003854	293.95054335971884	12.812601116155214	581.8175784935404	3049.9886790930473	846.4940300445778	2022-08-20 16:04:00
87	8008.979677130987	15926.501425558696	11691.403873042562	128.6741979638242	30.68613799716421	517.1863372352315	216.98674783015235	38.56774043342113	1046.771563786758	48.48069776102762	1011.9970245399944	35.166563757887886	34.64740278516901	33.53361906149947	274.5070763849554	12.59823872094826	527.5899874575516	2702.2365079486062	724.0334716607608	2022-08-20 20:02:00
88	11290.25917926883	22145.698880623375	15948.244050467374	180.57796089756775	41.00216121722532	733.7984421911407	300.63290046126724	46.06158264614188	1209.253859566802	51.79846132656535	1084.7299649121499	62.92422628661862	34.796601757162264	55.042541138005895	324.4885960917019	13.047241095297707	685.560451412781	3676.2765701472795	1051.01497254799	2022-08-20 20:14:00
89	11357.775218407469	22273.66590644775	16035.83335452961	181.64593955875586	41.21442506948995	738.2554813877642	302.35401471293625	46.21577693035424	1212.5971166816178	51.86672806659699	1086.2265274712477	63.49537160613981	34.7996716948576	55.485111551102726	325.5170224231164	13.056479827280205	688.8108724818186	3696.3185467357293	1057.742986969538	2022-08-20 20:23:00
90	8751.656107656012	17334.138709626834	12654.88621772719	140.42196323689373	33.02104037207516	566.2137683980915	235.9190045985117	40.2638775597571	1083.547392049731	49.231631901375664	1028.4592126900707	41.44916227262118	34.68117209981769	38.40189360556471	285.8197660305153	12.699864772755747	563.3446192169656	2922.698250421557	798.041630297788	2022-08-20 20:33:00
91	8265.540625857813	16412.77612369133	12024.24322847907	132.73251687633913	31.492740635769813	534.1230861824014	223.5269819864947	39.1536787134281	1059.4759408230577	48.740111373147855	1017.6839622645663	37.33691597206848	34.65906854841128	35.215386631267464	278.41509644433063	12.633345902481755	539.9415875198947	2778.3960189847166	749.599926462643	2022-08-20 20:43:00
92	6793.690972635489	13623.094960719927	10114.796399922261	109.45058206243773	26.86538865640084	436.9596316960059	186.00669130010982	35.79224331759863	986.5929357200748	47.25189644045809	985.0588984762333	24.885948006506148	34.592143906652986	25.56735162575636	255.99540241949376	12.43194154526328	469.08240821487414	2341.480929356506	602.9292120728983	2022-08-20 20:53:00
93	6618.149270875027	13290.380693576548	9887.064209360438	106.67383754334857	26.31350264051279	425.37132978478434	181.5317942457703	35.39133817864649	977.900467221554	47.074402916375824	981.1678358225788	23.400970175751	34.584162068645114	24.416668551704568	253.32149395781596	12.407920842108782	460.6313134353762	2289.3717902265353	585.4363745768735	2022-08-20 21:03:00
94	14675.888540364467	27947.60894301862	19799.024406859957	225.20375805440537	51.588874877146324	936.3200270044423	379.55761911703604	52.29161741325184	1348.2979519429205	52.544582682727295	1097.6617527214905	93.49866488754253	35.05465619907582	78.85850364724162	373.32671964880626	13.681638618728002	850.5098503500345	4709.822650556145	1344.200607470051	2022-08-31 12:04:00
95	15692.183401707927	29837.161965392563	21090.932135766474	240.85454145752504	54.79036528295177	1002.4606093259131	405.07986314551533	54.535444095047666	1395.5296235610417	53.440887507510055	1116.7144556347057	102.23862809826164	35.1221455822677	85.63669420544909	388.7555081911095	13.83358161147573	899.9744151727272	5016.733436964822	1441.395539924316	2022-08-31 12:11:00
96	17144.033203627157	32536.52342592677	22936.514605632925	263.2128034619817	59.36392300553099	1096.9471554994427	441.54021175762864	57.74091078332742	1463.003440158358	54.721322971485435	1143.9326026535848	114.72428982786036	35.21855898682752	95.31982357431691	410.79663468011427	14.050643029686766	970.6380792051453	5455.177417548647	1580.2454434304088	2022-08-31 12:21:00
97	17829.62894342235	33811.221893401256	23808.039660847644	273.77087163075294	61.52365859674895	1141.5658023036096	458.7575986022377	59.2546033861262	1494.866075773757	55.32597305169603	1156.7856165236112	120.62029675572643	35.26408753898077	99.89241244294894	421.2049444110331	14.15314425495309	1004.0070316648984	5662.220408379897	1645.8134534193973	2022-08-31 12:36:00
98	17144.033203627157	32536.52342592677	22936.514605632925	263.2128034619817	59.36392300553099	1096.9471554994427	441.54021175762864	57.74091078332742	1463.003440158358	54.721322971485435	1143.9326026535848	114.72428982786036	35.21855898682752	95.31982357431691	410.79663468011427	14.050643029686766	970.6380792051453	5455.177417548647	1580.2454434304088	2022-08-31 12:46:00
99	15772.841724036773	29987.126490977796	21193.464495203494	242.0966671244393	55.04445182309506	1007.7098618911091	407.10543806841054	54.713525577729875	1399.2781689275594	53.51202281106424	1118.2265749135324	102.93227597212822	35.127501882521024	86.17464583705285	389.98001521827644	13.84564057915412	903.9001742856393	5041.0914358861455	1449.109423452432	2022-08-31 12:56:00
100	15224.365132200619	28967.367716998207	20496.244451031722	233.65021258942232	53.316663350120685	972.0149444477756	393.33152859272326	53.502571495490855	1373.78806043524	53.02830274689577	1107.9441638175115	98.21547042983536	35.09107904079842	82.51657474214723	381.65336743354135	13.763639598941062	877.2050123178368	4875.457043221145	1396.6550154612414	2022-08-31 13:06:00
101	14264.53109648735	27182.789862533926	19276.109373731124	218.86891715314263	50.29303352241554	909.5488389219422	369.2271870102706	51.38340185157257	1329.1803705736809	52.18179263460094	1089.9499443994748	89.96106073082288	35.02733906778388	76.1149503260624	367.08173381025483	13.620137883568209	830.4884788741826	4585.596856057395	1304.8598014766578	2022-08-31 13:16:00
102	13578.935356692158	25908.091395059437	18404.584318516412	208.3108489843714	48.133297931197575	864.9301921177754	352.00980016566155	49.8697092487738	1297.3177349582816	51.57714255439034	1077.0969305294486	84.06505380295681	34.98181051563063	71.54236145743037	356.673424079336	13.517636658301885	797.1195264144296	4378.553865226144	1239.2917914876696	2022-08-31 13:26:00
103	13167.57791281504	25143.272314574744	17881.66928538758	201.97600808310867	46.83745657646679	838.1590040352752	341.67936805889605	48.96149368709453	1278.200153589042	51.214352506263985	1069.3851222074327	80.52744964623716	34.954493384338676	68.79880813625115	350.4284382407846	13.45613592314209	777.0981549385777	4254.328070727393	1199.9509854942764	2022-08-31 13:36:00
104	12344.863025060811	23613.63415360536	16835.839219129924	189.30632628058322	44.245773867005234	784.6166278702751	321.0185038453652	47.145062563736005	1239.9649908505628	50.48877241001127	1053.9615055634013	73.45224133279788	34.89985912175478	63.31170149389271	337.9384665636819	13.333134452822502	737.0554119868742	4005.876481729893	1121.2693735074904	2022-08-31 13:46:00
105	13304.697060774082	25398.212008069644	18055.974296430526	204.08762171686294	47.26940369471039	847.0827333961087	345.12284542781794	49.26423220765429	1284.5726807121218	51.3352825223061	1071.9557249814382	81.7066510318104	34.96359909476933	69.71332590997757	352.51010018696843	13.476636168195355	783.7719454305285	4295.736668893644	1213.0645874920742	2022-08-31 13:56:00
106	16047.08001995485	30497.005877967593	21542.074517289388	246.3198943919478	55.90834605958225	1025.557320612776	413.9923928062542	55.31900261884939	1412.023223173719	53.75388284314849	1123.367780461543	105.29067874327467	35.14571330338232	88.00368138450567	394.14333911064404	13.88664106926065	917.2477552695406	5123.908632218646	1475.3366274480277	2022-08-31 14:06:00
107	12893.339616896965	24633.39292758495	17533.059263301693	197.7527808156002	45.97356233997961	820.3115453136086	334.7924133210525	48.356016645975025	1265.4550993428822	50.972492474179745	1064.2439166594222	78.16904687509074	34.93628196347738	66.96977258879835	346.26511434841706	13.415135433035562	763.7505739546766	4171.510874394893	1173.723781498681	2022-08-31 14:16:00
108	14116.903858612519	27580.478628732333	19625.82172474778	224.953698720045	50.00379202208694	917.565521678958	374.2973168938282	52.610160875825976	1352.8685760478843	53.36009795047088	1142.1879899434605	86.10589540896254	34.838892304479636	71.89265592725104	369.9931393217545	13.408011945027635	805.1041848810364	4525.278247396622	1353.6321295576245	2022-09-07 21:13:00
109	13075.2570256109	25603.24479271235	18268.460626546097	208.38485765873475	46.71323679300074	848.8085718398371	347.6188139765548	50.22536276531298	1303.0043437720738	52.3834369165855	1119.3784238709816	77.19765768736315	34.78674835433447	65.15908493397626	353.8218616673307	13.259027393035556	754.6320709829264	4210.852188894353	1250.0515916384688	2022-09-07 21:23:00
110	17228.31647666931	33486.501775285535	23680.276953142424	274.44504214993276	59.83272322585092	1122.943423795813	453.9863515817877	59.73358380333235	1501.8136854431623	56.27739714259604	1210.3204600300853	112.71491717477898	34.994646960757386	92.00591993313674	418.29695569211106	13.853030736692284	955.8650445766901	5464.4729675982035	1663.0285415239327	2022-09-07 21:33:00
111	19798.613856803186	38365.39046156862	27029.60953312061	315.3291954181009	67.95227508982987	1292.603429892345	519.8164237153194	65.61815056953327	1624.8552975523048	58.68733995348204	1266.6038048842536	134.69628298132298	35.123313850725964	108.6212249814771	458.2001083458839	14.220654955893517	1080.4066243252737	6240.329475590814	1918.6168818439264	2022-09-07 21:43:00
112	18851.662190438074	36567.905156095905	25795.6448983918	300.2666126350916	64.96086124520605	1230.0971118567804	495.56323924507086	63.45015228724872	1579.524177301568	57.79946628631351	1245.8678357274548	126.59788505259621	35.07591025968491	102.49979680577275	443.4989468418623	14.085214454082536	1034.5228844179005	5954.487604225114	1824.452756462876	2022-09-07 21:53:00
113	9395.018943090801	20061.865141565646	14249.564105648244	160.45274369998205	35.82927597098651	646.9622980050461	264.1136675507234	44.63095191813172	1223.1865321155378	52.932031434865365	1153.4025176574798	43.620106926112975	34.431315018219266	34.926288904740154	304.833752031781	13.127703497221287	593.4583166303586	3293.299836695482	932.000532074624	2022-09-08 00:55:00
114	12033.966532062224	24785.62921714667	17519.142295264293	200.24560234824688	43.96151805601055	813.6726037347049	329.3188874458958	50.01717811224505	1334.9755578922686	54.7959950104574	1186.9785413167929	66.69567383492597	34.530217018304675	54.04635299007219	343.3034062646045	13.41152846725412	720.3541768598039	4036.815885746976	1183.7774776739066	2022-09-08 01:03:00
115	11281.934835723216	23439.478832913734	16587.397215321893	188.90566853656517	41.644039741625456	766.1644855215897	310.7370890301731	48.48224318646145	1303.118581634651	54.26481368062548	1177.4102444190612	60.119735078528485	34.502032510508315	48.59763006420037	332.34055143141643	13.33064570377326	684.1921441519308	3824.93307384111	1112.0275708969089	2022-09-08 01:13:00
116	7316.676800481184	16341.594988776447	11674.559521080162	129.11329025678904	29.42460862941317	515.6671349433459	212.76033374727152	40.388949941420705	1135.1454340944856	51.464039396057125	1126.9592244128394	25.4466034538872	34.35342328758205	19.868000091421656	274.53640776551583	12.904172950874184	493.5196080558731	2707.7327928829063	733.7098806181942	2022-09-08 01:23:00
117	5894.653229221972	13796.146989499626	9912.714279007265	107.67050632197278	25.04246781675773	425.83360232218274	177.62384219754128	37.486527536302646	1074.9067880800817	50.459623790556755	1108.8664448244012	13.012101078153783	34.30012894556712	9.564960377045843	253.80664589912388	12.751230998110376	425.14049166280415	2307.0816576427233	598.0373296216897	2022-09-08 01:33:00
118	7822.589032563788	17247.18706544224	12301.369847586866	136.74197300282947	30.98363949545405	547.6271417412598	225.26081631784862	41.42154252785694	1156.5764908496103	51.82137956339861	1133.3960786894952	29.870416799100063	34.37238377464506	23.533504605189975	281.91141919875145	12.958584991761308	517.846793695715	2850.2721390741253	781.9779997227198	2022-09-08 01:43:00
119	8875.433407438397	19131.797603368348	13605.812959506222	152.6178803391838	34.22810913559317	614.1385072396212	251.27533409986043	43.57045142395397	1201.176257610275	52.56503342516331	1146.7916943463197	39.076731058056545	34.41184208555996	31.161716701410533	297.2594159652147	13.07182086063451	568.4736394867373	3146.9080757423385	882.4278692105165	2022-09-08 01:53:00
120	8875.433407438397	19131.797603368348	13605.812959506222	152.6178803391838	34.22810913559317	614.1385072396212	251.27533409986043	43.57045142395397	1201.176257610275	52.56503342516331	1146.7916943463197	39.076731058056545	34.41184208555996	31.161716701410533	297.2594159652147	13.07182086063451	568.4736394867373	3146.9080757423385	882.4278692105165	2022-09-08 02:03:00
121	7836.262336133588	17271.66252697375	12318.310667222182	136.9481536175873	31.025775464806504	548.490925708771	225.59866719813448	41.449450435598465	1157.1557085997488	51.83103740575919	1133.5700477239996	29.989979321943643	34.37289622024136	23.632572294751277	282.1107438320821	12.960055587460959	518.5042851994945	2854.1245538360504	783.2825434823015	2022-09-08 02:13:00
122	6550.971800572378	14970.969143012007	10725.873621502447	117.56717583034953	27.064994345675625	467.29523276271965	193.84068445126294	38.8261071078956	1102.7092400867296	50.92320022386462	1117.2169584806034	18.751102174646135	34.3247263341894	14.320209475988527	263.3742282989971	12.821819591693671	456.7000838442206	2491.9975662151155	660.6554300816149	2022-09-08 02:23:00
123	6318.525639885776	14554.886296976372	10437.87968770207	114.0621053794661	26.348682866683873	452.6109053150295	188.0972194864032	38.351672676289766	1092.8625383343751	50.75901690373475	1114.2594848940319	16.718539286305102	34.31601475905234	12.636058753446328	259.9857095323753	12.796819464799588	445.522728279969	2426.5065152623933	638.4781861687247	2022-09-08 02:37:00
124	5839.9600149427715	13698.245143373595	9844.951000465999	106.84578386294139	24.873923939347904	422.37846645213796	176.27243867639783	37.37489590533657	1072.5899170795276	50.420992421114434	1108.1705686863843	12.53385098677942	34.29807916318193	9.16868961880062	253.00934736580112	12.745348615311768	422.5105256476861	2291.671998595024	592.8191545833625	2022-09-08 02:47:00
125	5169.968140022567	12498.94752832971	9014.8508383355	96.74293373980682	22.809261441077556	380.05305204408995	159.71774554239033	36.0074084260021	1044.208247322741	49.94775814544599	1099.646085995678	6.675287367443495	34.272969328963356	4.314372830296641	243.24244033259723	12.673289426028822	390.2934419624902	2102.903675260707	528.8965103638557	2022-09-08 02:57:00
126	3898.350908031156	10222.729605899476	7439.354612251082	77.56813656732687	18.890616291299132	299.7211430655497	128.29761367580466	33.41197300604076	990.3409965598604	49.049578805912	1083.4669657867862	-4.44402725701044	34.22531188850769	-4.8989222989048145	224.7052494328429	12.536524025961185	329.1467321109958	1744.6291024016966	407.57394072275054	2022-09-08 03:07:00
127	3871.0043008915563	10173.778682836462	7405.472972980449	77.15577533781119	18.806344352594223	297.99357513052735	127.62191191523291	33.356157190557724	989.1825610595835	49.030263121190835	1083.1190277177777	-4.683152302697614	34.2242869973151	-5.097057678027419	224.3066001661815	12.533582834561882	327.8317491034368	1736.9242728778472	404.96485320358704	2022-09-08 03:17:00
128	3638.558140204954	9757.695836800827	7117.479039180072	73.65070488692774	18.090032873602468	283.30924768283717	121.87844695037316	32.88172275895188	979.3358593072289	48.86607980106097	1080.161554131206	-6.715715191038662	34.21557542217804	-6.781208400569625	220.91808139955972	12.508582707667799	316.6543935391851	1671.4332219251248	382.7876092906968	2022-09-08 03:27:00
129	3583.8649259257527	9659.793990674794	7049.7157606388055	72.82598242789635	17.921488996192643	279.85411181279244	120.52704342922968	32.77009112798581	977.0189883066749	48.82744843161865	1079.4656779931893	-7.193965282413025	34.21352563979285	-7.177479158814847	220.12078286623696	12.50270032486919	314.02442752406705	1656.0235628774253	377.5694342523697	2022-09-08 03:37:00
130	2804.486622447147	8264.692683378846	6084.089041425776	61.07368738669898	15.519738743102641	230.6184256646549	101.26954325293524	31.179340386719176	944.0035765487803	48.276951417065554	1069.5494430264491	-14.009029084497683	34.184316240803895	-12.824337463809282	208.75927876638752	12.418876369989027	276.54741180863505	1436.4359214477097	303.21043995620863	2022-09-08 03:46:00
131	2852.3431849414474	8350.356798739123	6143.381910149384	61.79531953835146	15.667214635836238	233.64166955094404	102.45202133393579	31.277018063814495	946.0308386742652	48.31075386532759	1070.158334647214	-13.590560254545114	34.18610980039094	-12.477600550344711	209.45691498304495	12.424023454937808	278.84863207186334	1449.9193731144467	307.77634311474486	2022-09-08 03:56:00
132	2900.1997474357477	8436.020914099401	6202.67477887299	62.51695169000392	15.814690528569834	236.66491343723317	103.63449941493631	31.374695740909814	948.0581007997498	48.34455631358962	1070.7672262679785	-13.172091424592551	34.18790335997798	-12.130863636880143	210.15455119970238	12.42917053988659	281.1498523350916	1463.4028247811834	312.34224627328103	2022-09-08 04:06:00
133	2681.426890318946	8044.413529595275	5931.621664707929	59.218061853878346	15.140515018930536	222.84436995705423	98.22888533036244	30.928169217045497	938.7906167975339	48.19003083582033	1067.983721715911	-15.085091790089997	34.17970423043722	-13.715946669861033	206.96535706641131	12.40564100869216	270.62998827461945	1401.7641885903863	291.4695461199727	2022-09-08 04:16:00
134	2462.654033202144	7652.806145091148	5660.568550542868	55.919172017752764	14.466339509291236	209.02382647687526	92.82327124578856	30.48164269318118	929.5231327953178	48.03550535805104	1065.2002171638437	-16.998092155587447	34.17150510089646	-15.30102970284193	203.77616293312025	12.382111477497727	260.1101242141473	1340.1255523995887	270.59684596666426	2022-09-08 04:26:00
135	2469.490684987044	7665.043875856902	5669.038960360525	56.022262325131685	14.487407493967465	209.45571846063083	92.99219668593149	30.49559664705194	929.812741670387	48.04033427923133	1065.287201681096	-16.938310894165653	34.17176132369461	-15.251495858061276	203.87582524978558	12.382846775347552	260.43886996603703	1342.051759780551	271.24911784645514	2022-09-08 04:36:00
136	2476.3273367719444	7677.281606622657	5677.509370178184	56.12535263251062	14.508475478643694	209.88761044438647	93.16112212607443	30.5095506009227	930.1023505454564	48.04516320041162	1065.374186198348	-16.878529632743856	34.17201754649276	-15.201962013280621	203.97548756645094	12.38358207319738	260.7676157179268	1343.9779671615136	271.90138972624607	2022-09-08 04:46:00
137	3310.398854529751	9170.284760044637	6710.89936793248	68.70237013273939	17.07876960914352	262.57843246256874	113.77002582351234	32.211932973155406	965.4346333039049	48.63429158440704	1075.986297303105	-9.585215739284834	34.2032767278669	-9.158832950040964	216.13429019962314	12.473288410876151	300.8745974484769	1578.9752676389287	351.4785590607343	2022-09-08 04:56:00
138	4144.470372287557	10663.287913466618	7744.289365686775	81.27938763296815	19.649063739643346	315.26925448075104	134.37892952095024	33.91431534538812	1000.7669160623534	49.223419968402446	1086.598408407862	-2.291901845825805	34.234535909241046	-3.115703886801306	228.29309283279534	12.562994748554921	340.981579179027	1813.9725681163438	431.0557283952225	2022-09-08 05:06:00
139	3351.418765239151	9243.711144639161	6761.721826838429	69.32091197701293	17.205177517200887	265.16978436510226	114.78357846436994	32.295656696379965	967.1722865543204	48.663265111488776	1076.5082044066176	-9.226528170754065	34.20481406465579	-8.861629881357047	216.7322640996152	12.477700197975107	302.84707195981537	1590.5325119247032	355.3921903394796	2022-09-08 05:16:00
140	2558.3671581907447	7824.134375811703	5779.154287990082	57.3624363210577	14.76129129475843	215.07031424945353	95.18822740778963	30.676998047371818	933.5776570462873	48.10311025457511	1066.4180004053733	-16.161154495682315	34.17509222007054	-14.60755587591279	205.17143536643508	12.392405647395291	264.71256474060385	1367.0924557330625	279.72865228373666	2022-09-08 05:26:00
141	2797.649970662247	8252.45495261309	6075.6186316081175	60.97059707932006	15.498670758426414	230.18653368089932	101.10061781279231	31.165386432848415	943.7139676737111	48.27212249588526	1069.462458509197	-14.068810345919477	34.184060018005745	-12.873871308589933	208.6596164497222	12.4181410721392	276.2186660567453	1434.5097140667472	302.55816807641776	2022-09-08 05:36:00
142	3036.9327831337487	8680.775529414479	6372.082975226153	64.5787578375824	16.236050222094395	245.30275311234504	107.01300821779499	31.65377481832501	953.8502783011348	48.441134737195426	1072.5069166130206	-11.976466196156643	34.19302781594095	-11.140186741267083	212.14779753300928	12.44387649688311	287.72476737288673	1501.9269724004319	325.3876838690988	2022-09-08 05:46:00
143	3228.3590331109503	9023.43199085559	6609.254450120582	67.46528644419229	16.82595379302878	257.39572865750165	111.74292054179713	32.04448552670629	961.9593268030738	48.57634453024355	1074.9424830960797	-10.302590876346372	34.200202054289115	-9.7532390874088	214.93834239963897	12.46446483667824	296.9296484257998	1555.8607790673798	343.65129650324366	2022-09-08 05:56:00
144	3419.785283088152	9366.0884522967	6846.425925015011	70.35181505080217	17.41585736396317	269.48870420265825	116.47283286579929	32.43519623508757	970.0683753050129	48.71155432329168	1077.3780495791386	-8.628715556536108	34.20737629263728	-8.366291433550515	217.72888726626866	12.485053176473366	306.134529478713	1609.7945857343275	361.9149091373885	2022-09-08 06:06:00
145	3269.3789438203503	9096.858375450112	6660.07690902653	68.08382828846584	16.952361701086147	259.98708056003517	112.75647318265473	32.12820924993085	963.6969800534894	48.60531805732529	1075.4643901995923	-9.943903307815603	34.20173939107801	-9.456036018724884	215.53631629963104	12.468876623777195	298.90212293713836	1567.418023353154	347.56492778198896	2022-09-08 06:16:00
146	3118.9726045525495	8827.628298603526	6473.727893038052	65.8158415261295	16.48886603820913	250.48545691741214	109.0401134995102	31.82122226477413	957.3255848019659	48.49908179135891	1073.550730820046	-11.259091059095098	34.196102489518736	-10.545780603899246	213.34374533299345	12.452700071081022	291.66971639556374	1525.041460971981	333.21494642658945	2022-09-08 06:26:00
147	3638.558140204954	9757.695836800827	7117.479039180072	73.65070488692774	18.090032873602468	283.30924768283717	121.87844695037316	32.88172275895188	979.3358593072289	48.86607980106097	1080.161554131206	-6.715715191038662	34.21557542217804	-6.781208400569625	220.91808139955972	12.508582707667799	316.6543935391851	1671.4332219251248	382.7876092906968	2022-09-08 06:36:00
148	3884.677604461356	10198.25414436797	7422.4137926157655	77.36195595256903	18.848480321946678	298.8573590980385	127.95976279551877	33.38406509829924	989.7617788097219	49.03992096355142	1083.2929967522819	-4.563589779854027	34.2247994429114	-4.9979899884661165	224.50592479951217	12.535053430261534	328.4892406072163	1740.776687639772	406.2693969631688	2022-09-08 06:46:00
149	4404.26314011376	11128.321682565267	8066.164938757785	85.19681931336727	20.44964715734001	331.68114986346353	140.79809624638173	34.44456559247699	1011.772053314985	49.406918973253475	1089.903820063442	-0.02021391179758325	34.244272375570695	-1.2334177851364956	232.08026086607848	12.59093606684831	353.47391775083764	1887.1684485929159	455.8420598272762	2022-09-08 06:56:00
150	5033.235104324565	12254.19291301463	8845.442641982336	94.68112759222832	22.38790174755299	371.4152123689781	156.33923673953163	35.728329348586904	1038.416069821356	49.85117972184018	1097.906395650636	5.47966213900758	34.26784487300038	3.3236959346835775	241.2491939992903	12.658583469032301	383.7185269246951	2064.3795276414585	515.8510727680379	2022-09-08 07:06:00
151	7972.99537183159	17516.417142288825	12487.718863575345	139.0099597651658	31.447135158331065	557.1287653838829	228.97717600099315	41.72852951301366	1162.9478861011337	51.927615829364996	1135.3097380690417	31.18560455037956	34.37802067620433	24.62324919036434	284.10399016538906	12.974761544457479	525.0792002372896	2892.648701455299	796.3279810781194	2022-09-08 07:16:00
152	11595.961840021306	22644.803737582162	16353.258486446906	185.3188486787101	41.7754497483521	752.0815422091691	308.71977286920503	46.618409409830434	1184.0178799160553	50.556438665756204	1046.114277886242	66.52213541964585	34.92472734372094	58.00869862522198	333.37339915179496	13.052139768209198	682.5121369930355	3775.159755787538	1095.2559723573843	2022-09-15 20:25:00
153	11599.101118385177	22650.750262174864	16357.331696892923	185.36851146058893	41.78532908307002	752.288945198911	308.7997260008785	46.62558473401329	1184.1750573510772	50.55964602302579	1046.1832489182166	66.54872662714376	34.92487080450946	58.02928934452392	333.4210240121794	13.052572384794074	682.6654062836641	3776.092227828369	1095.5681388751289	2022-09-15 20:35:00
154	11545.105530526578	22548.470039180364	16287.272477221446	184.51431161227333	41.61540452592185	748.7216137753504	307.42453213609525	46.50216915806828	1181.4716054686965	50.50447947798887	1044.9969471682525	66.09135785817958	34.92240327894686	57.67512897253067	332.6018764135671	13.045131379534238	680.0291744848515	3760.05370872608	1090.1988747699202	2022-09-15 20:40:00
155	11207.633106410323	21909.218645464713	15849.402354274707	179.17556256030085	40.5533760437458	726.4257923780965	298.82957048120016	45.730821808411974	1164.5750312038158	50.1596885715081	1037.5825612309766	63.232803052153265	34.906981244180606	55.461626647572814	327.48220392224005	12.998625096660277	663.5527257422723	3659.812964336774	1056.6409741123648	2022-09-15 20:49:00
156	10087.224658344361	19786.90401832875	14395.673546091533	161.45091570775213	37.0274414829213	652.4036653392135	270.2942977869485	43.16994860755303	1108.4784046444122	49.014982761991945	1012.9667999192209	53.74240109614595	34.85578008875663	48.112798928712735	310.48489125103424	12.84422423751872	608.8509159169096	3327.0136929642767	945.2287439292816	2022-09-15 20:59:00
157	8318.869155975188	16437.226715258737	12101.234101850621	133.4758706754162	31.462412236318773	535.5735612176028	225.2566987152982	39.12808849535398	1019.9403554964379	47.20827841203271	974.1154176078956	38.7635739125681	34.77496862658145	36.51404674593357	283.6578073964806	12.600531315259156	522.5143245057948	2801.7521923643117	769.3853444836919	2022-09-15 21:09:00
158	6537.014756641366	13061.979356440099	9789.27985269184	105.28727568100135	25.854901850429204	417.851624240102	179.87530117745212	35.055374489168685	930.7264433778682	45.38778242581424	934.9674598590792	23.670404536749217	34.69354028301561	24.82675447015609	256.6259366422738	12.354978141684633	435.5186751449768	2272.481061988774	592.1996290118002	2022-09-15 21:19:00
159	7738.416586495232	15337.714318067818	11348.097490382232	124.29322230602348	29.63572324697596	497.2247484143261	210.47336466887867	37.80137105394513	990.8782477608431	46.615238052885786	961.3626737957811	33.846859646202866	34.74844272678348	32.70682274700606	274.85197071139805	12.520540508715941	494.1748326685586	2629.3381120147046	711.6657553526969	2022-09-15 21:29:00
160	8548.350404374241	16871.91766298538	12398.985785454404	137.1062200307575	32.18459160419849	550.7347197677354	231.10127264062686	39.65260469312027	1031.4300259965567	47.44273622843963	979.1572000452431	40.70739118066599	34.7854556102225	38.01922832690491	287.13918469058297	12.63215558761345	533.7183096507486	2869.91589854904	792.2047169308295	2022-09-15 21:39:00
161	8858.35342617989	17854.149480446726	12906.194084154497	142.94363018276056	33.29621129886662	578.4631475822125	240.25734782367007	40.8000146250707	1125.3676210713766	49.658167990407634	1050.2958106635397	41.57444869400654	35.147068838683694	39.02082558121081	290.7864749634615	12.989787019498042	554.9338688802743	2955.076269003857	837.521588810112	2022-09-16 01:46:00
162	8870.438249891564	17876.864148168235	12921.775438901368	143.133887342069	33.334206463307154	579.256430061386	240.56433254405164	40.827372165370335	1125.9535963256028	49.66988829639849	1050.544909053516	41.67684654019214	35.14720489775922	39.10028708793121	290.96742782287606	12.991167922885788	555.5252326574671	2958.6426842303867	838.7155585838718	2022-09-16 01:56:00
163	10504.358958421552	20947.985983541363	15028.442345698953	168.857482485606	38.47131789203359	686.5116702999013	282.07000145581816	44.526230559708665	1205.1799984154936	51.254524624214284	1084.2240944148	55.52148055251194	35.16560067633087	49.84382828134109	315.43304116728535	13.177872064836887	635.4801864808034	3440.8375290103763	1000.1454631691256	2022-09-16 02:06:00
164	7979.208772511569	16201.706783419257	11772.684398829957	129.10283544559422	30.53214568400182	520.7535717494686	217.92487677399717	38.80981304118579	1082.7391951856625	48.805541208498965	1032.1744443109976	34.125227988017706	35.13717083672013	33.24017370970763	277.62254781683464	12.88932930000337	511.91343966292004	2695.6273143503927	750.6628833555516	2022-09-16 02:16:00
165	6183.246340821583	12826.010881728134	9457.091848383025	100.82813995724362	24.885568659038043	402.86144818151394	172.3029431767662	34.744125715177546	995.6556292521461	47.06375086470144	995.1551744510739	18.9075724207571	35.11695068341409	21.431157356620737	250.73059265314512	12.68410904480092	424.0290689314844	2165.611493228586	573.2234014560578	2022-09-16 02:35:00
166	4954.4299401915905	10516.324212149997	7872.739050708807	81.48229567574057	21.022121220904936	322.1984162665975	141.0879359786608	31.962339650014005	936.0721367713193	45.871999576839976	969.8262003363893	8.495492295789312	35.10311584167838	13.351304062403386	232.3308338569365	12.543695185978192	363.8976573783968	1802.969089303139	451.817440156404	2022-09-16 02:48:00
167	3856.7279445915988	8453.080537092605	6457.4363034067765	64.20064817861628	17.57090266574881	250.14210984136207	113.2035623029339	29.477369467733922	882.846188153211	44.80740785567341	947.1998214746363	-0.8056214634871139	35.09075717412291	6.133569109752656	215.89432475858638	12.4182634510497	310.1822525170779	1479.0205398908297	343.3654648018748	2022-09-16 03:09:00
168	3334.012708591602	7470.583548970037	5783.482614215333	55.9712922276047	15.927465258531608	215.8295829722023	99.92528912401633	28.294050333314836	857.5004983350641	44.30045941702266	936.4253553499921	-5.234723253618753	35.08487209433459	2.696552465633257	208.06741566413393	12.358534053464705	284.60348829740224	1324.759325884968	291.7216670140037	2022-09-16 03:19:00
169	3018.9315802249375	6878.356197796154	5377.23830711938	51.01081933491161	14.93683771029235	195.14675427606988	91.92144112450212	27.580771855067773	842.2226797502367	43.99488216372485	929.930746602637	-7.904487388225878	35.08132469901774	0.6247952107057309	203.3495287933112	12.322530499920415	269.18517764276436	1231.7740941092122	260.5919333474258	2022-09-16 03:39:00
170	2861.3910160416053	6582.242522209214	5174.116153571404	48.530582888565064	14.44152393617272	184.8053399280037	87.91951712474501	27.224132615944242	834.583770457823	43.84209353707595	926.6834422289595	-9.239369455529442	35.07955100135932	-0.41108341675803217	200.99058535789985	12.304528723148271	261.47602231544545	1185.2814782213345	245.0270665141369	2022-09-16 03:49:00
171	20826.279096922182	40009.62292625202	27716.24237972947	321.33176514937503	70.05666447115878	1332.8083166038339	543.1162179969283	67.64383946178273	1732.0952363423423	61.737377805389805	1282.2462308074569	141.76714755152125	36.75693090563453	117.44586146493111	486.9414867176448	14.601371867551626	1140.5507629095237	6664.016504852063	2077.034341633517	2022-09-28 09:33:00
172	21923.04009193174	42120.76792133896	29115.22466260114	338.31449257690105	73.47082205052062	1405.4919897167922	571.3475153405059	70.15293488763923	1786.968282195152	62.90970546482549	1305.6783329475613	151.01365366219304	36.88064535115908	124.6838893290309	504.5862769944828	14.779322611054532	1196.9848560917462	7003.287255550606	2191.635766162911	2022-09-28 09:43:00
173	19318.232728784038	37106.798558007475	25792.64174078092	297.9805149365267	65.36219779953625	1232.8682660735162	504.2981841495091	64.19383325123006	1656.6447982947293	60.12542727366574	1250.0270903648131	129.05320164934753	36.58682354303827	107.4935731517939	462.67990008699246	14.35668959523513	1062.9538847839676	6197.519222641566	1919.4573829056014	2022-09-28 09:57:00
174	18495.661982526868	35523.43981169227	24743.405028627167	285.24346936588216	62.80157961501487	1178.3555112387976	483.12471114182597	62.31201168183769	1615.4900139051222	59.246181529088986	1232.4530137597349	122.1183220663437	36.49403770889486	102.06505225371907	449.44630737936404	14.22322653760795	1020.6283148973009	5943.066159617658	1833.5063145085564	2022-09-28 10:07:00
175	18358.566858150676	35259.54668730641	24568.532243268208	283.12062843744144	62.37480991759464	1169.2700520996777	479.5957989738788	61.99837475360563	1608.630883173521	59.09964057165952	1229.5240009922218	120.96250880250972	36.47857340320429	101.16029877070662	447.2407085947592	14.200982694670087	1013.5740532495231	5900.657315780341	1819.1811364423825	2022-09-28 10:17:00
176	18221.47173377448	34995.65356292054	24393.65945790925	280.99778750900066	61.94804022017441	1160.1845929605581	476.06688680593163	61.684737825373574	1601.77175244192	58.95309961423006	1226.5949882247087	119.80669553867574	36.46310909751372	100.25554528769413	445.0351098101545	14.178738851732223	1006.5197916017453	5858.248471943023	1804.8559583762083	2022-09-28 10:27:00
177	18358.566858150676	35259.54668730641	24568.532243268208	283.12062843744144	62.37480991759464	1169.2700520996777	479.5957989738788	61.99837475360563	1608.630883173521	59.09964057165952	1229.5240009922218	120.96250880250972	36.47857340320429	101.16029877070662	447.2407085947592	14.200982694670087	1013.5740532495231	5900.657315780341	1819.1811364423825	2022-09-28 10:37:00
178	17428.194817512227	33468.68223634591	23381.78872553305	268.7143404273392	59.47861214193941	1107.6131755487281	455.6474548597756	59.86993269363762	1562.0825942770139	58.10516604004421	1209.646769048586	113.11878460179028	36.373627602193075	95.0203477834254	432.2727988941082	14.05002875199775	965.7015425799882	5612.857127687774	1721.9658254633887	2022-09-28 10:47:00
179	7473.213982680809	14306.432611068532	10683.633085766873	114.56705871924558	28.489295942428406	447.884596453567	199.40017283887153	37.09560265197996	1064.0159030843865	47.464288551760376	996.9603872516846	29.190935654092186	35.250707531373116	29.32287221951629	272.116165097142	12.434821565403745	453.4656784159644	2533.395115097304	681.7619979881549	2022-09-28 12:34:00
180	7075.638121989844	13541.142550349516	10176.502008225892	108.41082002676738	27.25166381990974	421.5367649501196	189.16632755182465	36.18605556010698	1044.124423962743	47.03931977521494	988.4662502258967	25.839077188973654	35.20586104487047	26.69908711878012	265.71992862178826	12.37031442088394	433.00831963740876	2410.4094679690825	640.2189815962499	2022-09-28 12:54:00
181	7048.219097114606	13488.363925472344	10141.527451154101	107.98625184107925	27.166309880425697	419.7196731222957	188.46054511823522	36.12332817446057	1042.7525978164228	47.01001158372905	987.8804476723941	25.607914536206863	35.20276818373235	26.518136422177633	265.2788088648673	12.365865652296367	431.5974673078532	2401.927699201619	637.3539459830151	2022-09-28 13:01:00
182	5992.586639417907	11456.386867701165	8795.007003890118	91.64037669208545	23.88018321028993	349.7616377510734	161.28792142504184	33.7083238270737	989.9372911830937	45.88164621152221	965.3270493625436	16.708152404685272	35.083693029914976	19.551534602981597	248.29569822341074	12.194588061674821	377.27965261996405	2075.379601654272	527.0500748734743	2022-09-28 13:08:00
183	5444.206141913127	10400.814370157696	8095.515862454283	83.14901297832243	22.173104420609008	313.41980119459424	147.17227275325305	32.453776114145455	962.500768256689	45.29548238180437	953.6109982924913	12.08489934934937	35.0218358071527	15.932520670931702	239.47330308499176	12.105612689923367	349.06260602885277	1905.7442263050002	469.7493626087776	2022-09-28 14:16:00
184	5265.982480224074	10057.753308456067	7868.181241487636	80.38931977134945	21.61830381396271	301.60870431373854	142.5846869349217	32.046048107443774	953.5838983056074	45.10497913714607	949.8032816947243	10.58234210636521	35.001732209754955	14.75634114301549	236.60602466500558	12.076695694104146	339.8920658867416	1850.612729316487	451.1266311227512	2022-09-28 14:26:00
185	5937.748589667428	11350.829617946818	8725.057889746535	90.79124032070915	23.709475331321837	346.1274540954255	159.87635655786295	33.582869055780876	987.1936388904533	45.823029828550425	964.1554442555383	16.245827099151683	35.07750730763875	19.18963320977661	247.41345870956883	12.185690524499675	374.45794796085295	2058.416064119345	521.3200036470046	2022-09-28 14:36:00
186	5265.982480224074	10057.753308456067	7868.181241487636	80.38931977134945	21.61830381396271	301.60870431373854	142.5846869349217	32.046048107443774	953.5838983056074	45.10497913714607	949.8032816947243	10.58234210636521	35.001732209754955	14.75634114301549	236.60602466500558	12.076695694104146	339.8920658867416	1850.612729316487	451.1266311227512	2022-09-28 14:46:00
187	4950.663694158826	9450.799122368573	7465.973835162031	75.50678563593571	20.63673350989618	280.71214829376305	134.46818894864316	31.324683172510035	937.8078976229247	44.767934935058314	943.0665523294442	7.923971599547066	34.96616430666665	12.675408132086801	231.53314746041463	12.02553485534706	323.66726409685265	1753.072388490656	418.1787215705507	2022-09-28 14:56:00
188	6774.028848362215	12960.577676700608	9791.781880436183	103.74056998419773	26.312770485585236	401.54875484405613	181.40272078234082	35.49605431799645	1029.0343363532204	46.71692966887013	982.022422137368	23.296288008538916	35.17183957235122	24.708629456152686	260.8676112956578	12.321377966420641	417.48894401229757	2317.1100115269833	608.7035898506668	2022-09-28 15:06:00
189	6853.809530610933	13114.146766776184	9893.546769495168	104.97592899748962	26.5611234286836	406.8359168198009	183.4563242320308	35.67857115239593	1033.0259161551298	46.80220722789566	983.7269221184627	23.968898148107108	35.18083881914507	25.23513869906032	262.15113014144737	12.334322474647983	421.5940776527642	2341.789273536596	617.0399364906658	2022-09-28 15:16:00
190	15144.341204864246	29574.280742803454	20727.233673092545	239.18239459589597	52.64132438002269	987.2721186109616	400.7459250502516	55.270254824883324	1462.442049275859	56.733224955529636	1187.4141988094088	95.72862485288204	35.12646441080943	81.2309433687912	390.8052452510467	13.719975813002339	865.3052670963681	4903.503708551099	1492.4616572372545	2022-09-29 09:00:00
191	15279.77687193092	29831.53950179955	20902.095058485225	241.3215704631953	53.06520077011416	996.2356946595215	404.21214898660605	55.581982820957776	1469.338124876382	56.87855397194272	1190.4982497136768	96.88453621938598	35.134128721648025	82.127596792602	392.92786463291685	13.739735061949766	871.8730964268074	4944.668299064882	1506.1484126170378	2022-09-29 09:10:00
192	14467.162869530872	28287.986947822956	19852.92674612914	228.48651525939948	50.52194242956533	942.4542383681617	383.4148053684797	53.71161484451107	1427.961671273245	56.00657987346419	1171.9939442880684	89.94906802036226	35.08814285661647	76.74767624973718	380.192148341696	13.621179568265209	832.4661204441718	4697.680755982181	1424.0278803383378	2022-09-29 09:20:00
193	14873.469870730894	29059.76322481125	20377.51090230718	234.90404286129734	51.793571599839744	969.3449665138414	393.81347717754284	54.64679883273442	1448.6498980748133	56.44256692270345	1181.2460970008726	93.41680211987412	35.11113578913225	79.43763652116958	386.5600064873064	13.680457315107487	852.1696084354895	4821.174527523532	1465.0881464776876	2022-09-29 09:30:00
194	14060.855868330846	27516.210670834655	19328.34258995109	222.06898765750154	49.25031325929091	915.5635102224816	373.01613355941646	52.7764308562877	1407.2734444716766	55.57059282422492	1162.7417915752642	86.4813339208504	35.065149924100695	74.05771597830477	373.8242901960855	13.56190182142293	812.762632452854	4574.18698444083	1382.9676141989876	2022-09-29 09:40:00
195	13383.677532997472	26229.916875854153	18454.035662987684	211.37310832100505	47.13093130883355	870.7456299796817	355.68501387764445	51.21779087591545	1372.7930664690625	54.84394774215947	1147.3215370539237	80.70177708833063	35.02682836990773	69.57444885925075	363.2111932867348	13.463105576685798	779.9234858006577	4368.3640318719135	1314.533837300071	2022-09-29 09:50:00
196	13519.113200064146	26487.175634850253	18628.897048380364	213.51228418830433	47.554807698925025	879.7092060282416	359.1512378139989	51.52951887198989	1379.6891420695852	54.989276758572565	1150.4055879581917	81.85768845483457	35.034492680746325	70.47110228306155	365.3338126686049	13.482864825633225	786.4913151310968	4409.5286223856965	1328.2205926798542	2022-09-29 10:00:00
197	13207.611165810793	25895.48048915922	18226.715861977194	208.59217969351593	46.57989200171463	859.0929811165537	351.1789227603837	50.812544481018655	1363.8281681883827	54.65502002082246	1143.312270878375	79.19909231187549	35.01686476581756	68.4087994082967	360.4517880903036	13.437418553054146	771.3853076710866	4314.850064203994	1296.7410553063523	2022-09-29 10:10:00
198	13208.004501246482	25896.22762607113	18227.223698507252	208.59839233816118	46.58112303345233	859.119013344007	351.1889894491056	50.81344980876435	1363.8481959326218	54.65544208875498	1143.3212276512281	79.20244933673317	35.016887024688565	68.41140349016638	360.45795265121615	13.437475938327625	771.4043821148218	4314.969615371683	1296.7808047018186	2022-09-29 10:19:00
199	26689.57615109382	48509.04331063137	35566.37518749514	417.8289261053073	87.26154368987481	1729.548364009301	666.7184400715257	77.79488987783374	2110.5817468366026	65.10092433972228	1413.9591332352377	200.59704923102873	30.41074725942898	165.7414612155393	636.6992695487472	13.437025810660794	1417.7188431741745	5398.901787260194	2655.93873262813	2023-05-09 17:30:00
200	25065.499956199164	45635.67292187468	33511.4357052982	392.9914579692797	82.30734710523505	1624.1782727991063	627.6310966786416	74.26114362808102	2020.406193728169	63.442504708879795	1373.8332612341922	186.6408366482895	30.6764896528042	154.87469635314838	607.9250890535757	13.146980750586648	1341.2054908961225	5067.582037098272	2496.6407646704934	2023-05-09 17:40:00
201	25065.499956199164	45635.67292187468	33511.4357052982	392.9914579692797	82.30734710523505	1624.1782727991063	627.6310966786416	74.26114362808102	2020.406193728169	63.442504708879795	1373.8332612341922	186.6408366482895	30.6764896528042	154.87469635314838	607.9250890535757	13.146980750586648	1341.2054908961225	5067.582037098272	2496.6407646704934	2023-05-09 17:50:00
202	18839.87454243631	34621.08643164066	25634.167690209943	297.7811634478405	63.31626019744928	1220.2595898266925	477.7962803392517	60.71511633736223	1674.7332401458398	57.0852294573169	1220.0174185635178	133.14202174778893	31.695168827409198	113.21876438064987	497.6240638220851	12.035141353635753	1047.9043071635892	3797.5229948109045	1885.9985541662218	2023-05-09 18:00:00
203	12221.764048240582	22912.102097457104	17260.289300257413	196.56848079352793	43.127909115042236	790.8764681451482	318.51535601324815	46.31510036961987	1307.2678612289728	50.32716946163372	1056.5044901592576	76.27045547312643	32.77806908041321	68.93669756640688	380.36927830426134	10.853207733833607	736.1123966305269	2447.3950129010723	1236.8593347388542	2023-05-09 18:10:00
204	15456.382469739108	28634.898121730865	21353.043768966316	246.03643816444963	52.995017312783105	1000.7385664721198	396.3643149374094	53.35314498371072	1486.8675045032699	53.63018855972836	1136.4218518946732	104.06657886708216	32.24879881360757	90.57967091733548	437.6778544571445	11.430880811814616	888.5014899176474	3107.2735153069	1554.1277875878127	2023-05-09 18:20:00
205	17486.47771335743	32226.61110767674	23921.71812171249	277.08327333448415	59.18776304358281	1132.4511804848635	445.2234941785148	57.77032779590162	1599.586945888812	55.70321309828148	1186.57919189598	121.51184459550625	31.916620821888547	104.16312699532412	473.64558007610884	11.793437136907297	984.1431802652125	3521.423203009303	1753.2502475348579	2023-05-09 18:30:00
206	15591.722152646997	28874.345654127257	21524.288725816063	248.10622717578525	53.40786702816975	1009.5194074063027	399.62159355348314	53.647623837856784	1494.3821339289725	53.7683901956319	1139.765674561427	105.2295965823104	32.22665361415963	91.48523465586803	440.07570283174215	11.45505123348746	894.8776026074851	3134.8834944870605	1567.4026182509492	2023-05-09 18:40:00
207	16809.77929881799	31029.373445694782	23065.49333746377	266.73432827780596	57.123514466649574	1088.5469758139488	428.93710109814634	56.29793352517133	1562.013798760298	55.01220491876377	1169.8600785622111	115.69675601936488	32.02734681912822	99.63530830266123	461.65633820312075	11.67258502854307	952.2626168160242	3383.373307108502	1686.8760942191761	2023-05-09 18:50:00
208	18704.534859528423	34381.638899244266	25462.922733360196	295.71137443650485	62.90341048206264	1211.4787488925097	474.53900172317805	60.42063748321617	1667.2186107201373	56.94702782141336	1216.6735958967643	131.97900403256068	31.717314026857135	112.3132006421173	495.22621544748745	12.010970931962909	1041.5281944737517	3769.9130156307447	1872.7237235030852	2023-05-09 19:00:00
209	16133.080884278548	29832.135783712823	22209.268553215043	256.3853832211278	55.05926588971634	1044.6427711430342	412.6507080177779	54.825539254441026	1524.440651631784	54.32119673924607	1153.1409652284422	109.88166744322352	32.138072816367895	95.10748960999834	449.6670963301326	11.551732920178843	920.3820533668357	3245.323411207701	1620.5019409034944	2023-05-09 19:10:00
210	17215.79834754165	31747.716042883956	23579.228208013003	272.94369531181286	58.362063612809514	1114.8894986164976	438.7089369463674	57.18137008760951	1584.5576870374061	55.4268098264744	1179.8915465624723	119.18580916504966	31.960911220784418	102.35199951825896	468.8498833269136	11.745096293561607	971.3909548855372	3466.2032446489825	1726.7005862085853	2023-05-09 19:20:00
211	14373.665006476003	26719.317862559732	19983.084114168356	229.4781260737645	49.69221958968993	930.4918389986565	370.3060860088199	50.99731415054224	1426.7504690976475	52.52457547250003	1109.6712705606428	94.76243714525596	32.42596040919105	83.33516100907485	418.49506746036354	11.237517438431851	837.4925883989459	2886.393681865619	1447.9291422827218	2023-05-09 19:30:00
212	17351.138030449543	31987.163575280352	23750.47316486275	275.01348432314853	58.77491332819617	1123.6703395506804	441.9662155624411	57.47584894175557	1592.072316463109	55.56501146237794	1183.2353692292263	120.34882688027797	31.93876602133648	103.25756325679154	471.24773170151127	11.769266715234453	977.7670675753749	3493.8132238291428	1739.9754168717218	2023-05-09 19:40:00
213	15591.722152646997	28874.345654127257	21524.288725816063	248.10622717578525	53.40786702816975	1009.5194074063027	399.62159355348314	53.647623837856784	1494.3821339289725	53.7683901956319	1139.765674561427	105.2295965823104	32.22665361415963	91.48523465586803	440.07570283174215	11.45505123348746	894.8776026074851	3134.8834944870605	1567.4026182509492	2023-05-09 19:50:00
214	13155.60786030501	24564.290070992207	18441.879502520656	210.8500249717438	45.9765721512101	851.4642705910103	340.9905784641566	48.34700446322769	1359.118804266322	51.280760749368156	1079.5768665598587	84.2952777082015	32.62526720422246	75.18508736228165	396.9144320889849	11.019983643376241	780.1075741904068	2637.9038692441773	1328.455666314495	2023-05-09 20:00:00
215	11991.686587297172	22505.041292383237	16969.17287361285	193.04983947425734	42.426064598884935	775.9490385570373	312.9779823659229	45.814486317571564	1294.492991205278	50.092226680597705	1050.8199916257763	74.29332535723836	32.8157159194747	67.39723921090152	376.29293606744534	10.81211801698977	725.2730050578028	2400.4580482948	1214.2921226115222	2023-05-09 20:10:00
216	11003.706902069589	20757.07430588958	15719.084688609712	177.94037969150722	39.41226167656241	711.848899737502	289.19984846858495	43.66479068230532	1239.6361963976476	49.08335473850185	1026.4100861584734	65.80329603607197	32.97737587544462	60.786623919613696	358.7886429328827	10.635673938777996	678.7273824219877	2198.9052002796307	1117.3858587706268	2023-05-09 20:20:00
217	10530.018011891982	19919.00794250221	15119.727339635605	170.69611815183248	37.96728767270915	681.1159564678619	277.799373312327	42.634114692794114	1213.3349934076878	48.59964901283946	1014.7067068248352	61.732734032773024	33.0548840735124	57.61715083474967	350.39617362179104	10.551077462923038	656.4109880075559	2102.2702731490704	1070.9239514496494	2023-05-09 20:30:00
218	10854.833250870912	20493.68202025355	15530.715236074993	175.66361177903804	38.9581269896371	702.1899747099009	285.6168419909039	43.34086394274466	1231.3701040293745	48.93133293900796	1022.7318812250444	64.52397654932088	33.00173559483735	59.79050380722786	356.15100972082536	10.609086474937866	671.7136584631663	2168.5342231814548	1102.7835450411767	2023-05-09 20:40:00
219	11626.269443445875	21858.532954912982	16506.81149011854	187.46140914365114	41.31137036734099	752.2407680347435	304.18333010252394	45.01939341137721	1274.2034917558806	49.719082263658144	1041.791670425541	71.15317752612204	32.87550795798413	64.95221711686355	369.8187454560318	10.746857878473087	708.0575007952411	2325.9111045083678	1178.4500798210543	2023-05-09 20:50:00
220	9339.028802302566	17811.86965741396	13612.77171935785	152.4819748520789	34.33421017730665	603.8445562470523	249.13532149087854	40.04270077630878	1147.2062544615032	47.38347461688829	985.281067357402	51.49817813876422	33.24976182865422	49.648189935663005	329.295107925332	10.338377752201996	600.3011963369844	1859.3024563636607	954.1054416140497	2023-05-09 21:00:00
221	9149.553246231522	17476.643112059013	13373.028779768209	149.58427023620902	33.75622057576534	591.5513789391963	244.57513142837539	39.63043038050429	1136.6857732655194	47.18999232662334	980.5997156239466	49.86995333744464	33.28076510788133	48.3804007017174	325.93812020089536	10.304539161860014	591.3746385712116	1820.6484855114365	935.5206786856588	2023-05-09 21:10:00
222	8269.84530733025	15920.234151482467	12259.936560244865	136.13064166252738	31.072697425752136	534.4759128670073	223.40282042389637	37.71631782855491	1087.8406819984511	46.29168169325032	958.864868290047	42.310338188460875	33.424708904292906	42.49423640125565	310.35210576601077	10.147431420986518	549.9299060872668	1641.1836208403954	849.2342793752725	2023-05-09 21:20:00
223	8053.3018146776285	15537.11809964824	11985.944629285274	132.81897924439036	30.4121378811335	520.4265673723147	218.19117463817847	37.245151661921206	1075.8172749173266	46.07055907580465	953.5147520232409	40.44950984409563	33.4601412234096	41.04533441960353	306.51554836665457	10.108758746309965	539.7281257835264	1597.0076541521391	827.9945503142543	2023-05-09 21:30:00
224	8161.573561003939	15728.676125565355	12122.94059476507	134.47481045345887	30.742417653442818	527.4512401196611	220.79699753103742	37.48073474523805	1081.8289784578888	46.18112038452748	956.189810156644	41.37992401627825	33.44242506385125	41.76978541042959	308.4338270663327	10.12809508364824	544.8290159353966	1619.0956374962673	838.6144148447635	2023-05-09 21:40:00
225	8621.728482890758	16542.797735713084	12705.173448054202	141.51209309200004	32.14610668575742	557.3060992958829	231.87174482568798	38.48196284933466	1107.3787185052784	46.651005946599525	967.5588072236069	45.33418424805437	33.36713138572828	44.84870212144035	316.5865115399646	10.210274517335915	566.5077990808447	1712.9695667088117	883.748839099427	2023-05-09 21:50:00
226	8919.475785288112	17069.582306985147	13081.912353123642	146.06562891693844	33.054376059608046	576.6239493510853	239.03775778105012	39.129816328455995	1123.9109032418246	46.955049545587315	974.9152170904651	47.89282322155658	33.31841194694282	46.840942346212024	321.86177796407935	10.263449445016176	580.5352469984875	1773.7115209051644	912.953466558327	2023-05-09 22:00:00
227	7985.631973223684	15417.394333450045	11900.322150860402	131.78408473872256	30.20571302344018	516.0361469052233	216.56253533014163	37.097912234848174	1072.0599602044751	46.00145825785288	951.842840689864	39.868000986481505	33.47121382313357	40.59255255033724	305.31662417935576	10.096673535473542	536.5400694386076	1583.202664562059	821.3571349826861	2023-05-09 22:10:00
228	7917.96213176974	15297.67056725185	11814.699672435529	130.74919023305475	29.999288165746854	511.64572643813176	214.9338960221048	36.95067280777515	1068.3026454916237	45.93235743990111	950.1709293564871	39.286492128867366	33.482286422857534	40.13977068107096	304.11769999205694	10.084588324637119	533.3520130936888	1569.397674971979	814.719719651118	2023-05-09 22:20:00
229	7904.428163478951	15273.72581401221	11797.575176750555	130.54221133192118	29.958003194208192	510.7676423447135	214.60816816049743	36.92122492236054	1067.5511825490535	45.91853727631076	949.8365470898118	39.17019035734454	33.48450094280233	40.049214307217696	303.8779151545972	10.082171282469835	532.714401824705	1566.636677053963	813.3922365848044	2023-05-09 22:30:00
230	7457.807209882921	14483.548957104118	11232.466819146397	123.71190759451359	28.595599133432255	481.79086726190997	203.85914872745423	35.94944470367854	1042.7529054442343	45.46247187782907	938.8019322895243	35.33223189709123	33.557580100980516	37.060853970060194	295.96501551842505	10.002408890949445	511.6732299482407	1475.5237457594346	769.5852953964545	2023-05-09 22:40:00
231	6726.972922180325	13190.532282163604	10307.744052157776	112.53504693330116	26.366210670344362	434.3743262173222	186.2698442006563	34.35925889128981	1002.1739065454391	44.71618304394995	920.7452898890538	29.051936234858566	33.67716417799936	32.17080978198428	283.0166342955979	9.871888613916077	477.2422214231172	1326.4298581865696	697.9012098155182	2023-05-09 22:50:00
232	7728.486575698698	14962.444021896901	11574.956732845887	127.85148561718486	29.42129856420555	499.35254913027575	210.37370595960164	36.538402411970665	1057.7821642956399	45.73887514963615	945.4895776230319	37.65826732754779	33.51328970208464	38.87198144712535	300.7607122676203	10.050749734295135	524.4254553279161	1530.743704119755	796.1349567227272	2023-05-09 23:00:00
233	8540.524673146027	16399.12921627525	12602.426473944355	140.27021968519867	31.898396856525434	552.0375947353732	229.91737765604375	38.30527553684702	1102.8699408498567	46.5680849650574	965.5525136235545	44.63637361891742	33.38041850539704	44.305363878320804	315.147802515206	10.19577226433221	562.6821314669421	1696.4035792007157	875.7839407015452	2023-05-09 23:10:00
234	7755.554512280274	15010.333528376179	11609.205724215835	128.26544341945197	29.503868507282878	501.10871731711234	211.02516168281636	36.597298182799875	1059.2850901807803	45.76651547681686	946.1583421563826	37.89087087059343	33.508860662195055	39.053094194831864	301.2402819425398	10.055583818629705	525.7006778658836	1536.2656999557869	798.7899228553545	2023-05-09 23:20:00
235	7295.399590393455	14196.211918228448	11026.972870926704	121.22816078091083	28.10017947496828	471.25385814089043	199.9504143881658	35.596070078703264	1033.735350133391	45.29662991474482	934.7893450894197	33.936610638817314	33.58415434031804	35.9741774838211	293.0875974689079	9.973404384942029	504.02189472043545	1442.3917707432422	753.6554986006909	2023-05-09 23:30:00
236	6808.1767319250575	13334.200801601437	10410.49102626762	113.77692034010252	26.61392049957635	439.64283077783193	188.2242113703005	34.53594620377745	1006.6826842008608	44.79910402549207	922.751583489106	29.749746863995526	33.6638770583306	32.714148025103825	284.4553433203564	9.886390866919786	481.0678890370198	1342.9958456946656	705.8661082133999	2023-05-09 23:40:00
237	6591.633239272436	12951.08474976721	10136.499095308029	110.4652579219655	25.95336095495771	425.5934852831393	183.0125655845826	34.06478003714375	994.6592771197363	44.577981408046405	917.4014672223	27.888918519630288	33.6993093774473	31.265246043451704	280.61878592100027	9.847718192243233	470.86610873327953	1298.8198790064093	684.6263791523818	2023-05-09 23:50:00
238	7119.458002613201	13884.930126113139	10804.354427022035	118.5374350661745	27.563474844965636	459.83876492645265	195.71595218727	35.21324756831339	1023.9663318799771	45.11696778807021	930.4423756226398	32.42468760902055	33.61294309960035	34.796944623728756	289.970394581931	9.94198283676733	495.7329482236465	1406.4987978090342	736.3982187386135	2023-05-10 00:00:00
239	7124.947184293818	13894.641771508333	10811.299874653072	118.62138271315916	27.580219431962277	460.19490312746456	195.84806269413582	35.22519120447964	1024.2711143746153	45.12257304642264	930.5779962309582	32.47185792447793	33.61204492235838	34.83367297846835	290.0676478419353	9.942963154091922	495.9915541270934	1407.618618608534	736.9366266595114	2023-05-10 00:10:00
240	36125.254063682645	89150.61448988397	62698.29075686672	767.7899724544648	136.32674341274057	2738.3682492072376	1058.808688589042	138.1237520541245	2389.3868498405595	99.79188098922148	2397.0243883687585	61.93145889106641	55.12018378212352	80.61620768424862	122.52143396159437	13.889212905675862	1520.8762136493895	17877.759627422653	3143.32550456748	2023-06-22 18:20:00
241	34455.73826120952	84805.5372824705	59663.431739127875	729.6786792717471	130.0606468269167	2606.4795639231274	1008.8389814737	132.20808234846487	2308.253112291226	96.65494385992668	2313.6567012290097	59.48498821258768	53.91342750506317	77.59736273970641	130.52524845417042	13.807395574947915	1461.2766338655572	16972.74950600763	3001.236547456751	2023-06-22 18:30:00
242	34567.03931470772	85095.20909629806	59865.75567364379	732.2194321505949	130.47838659930494	2615.272142942068	1012.1702952813894	132.60246032884217	2313.6620281278483	96.86407300187966	2319.214547038326	59.6480862578196	53.99387792353386	77.79861906934256	129.99166082133203	13.812850063663111	1465.2499391844792	17033.083514101963	3010.709144597466	2023-06-22 18:40:00
243	36347.856170679064	89729.9581175391	63102.93862589856	772.8714782121605	137.1622229575171	2755.953407245119	1065.4713162044209	138.9125080148791	2400.2046815138037	100.21013927312748	2408.1400799873913	62.25765498153024	55.2810846190649	81.01872034352091	121.45425869591756	13.900121883106255	1528.8228242872337	17998.42764361132	3162.270698848911	2023-06-22 18:50:00
244	31116.706656263254	76115.38286764354	53593.71370365018	653.4560929063118	117.5284536552689	2342.702193354907	908.8995672430154	120.3767429371456	2145.98563719256	90.381069601337	2146.921326949512	54.59204685563023	51.499914950942475	71.55967285062201	146.53287743932256	13.64376091349202	1342.0774742978926	15162.72926317758	2717.0586332352923	2023-06-22 19:00:00
245	25440.352927854612	61342.120362437694	43275.1930433381	523.8776960850716	96.2237252634677	1894.2806633889327	739.0025630508518	100.26346593790282	1870.130929524827	79.71548336173458	1863.471190674366	46.27404654880257	47.39694360893729	61.295600039178495	173.74584671408115	13.365581989017	1139.438903032863	12085.694850366497	2233.956179058813	2023-06-22 19:10:00
246	31673.211923754294	77563.74193678136	54605.3333762298	666.159857300551	119.6171525172102	2386.6650884496107	925.5561362814628	122.34863283903213	2173.030216375671	91.42671531110196	2174.710555996095	55.40753708178981	51.902167043295925	72.56595449880274	143.86493927513052	13.671033357068003	1361.9440008925035	15464.399303649254	2764.421618938869	2023-06-22 19:20:00
247	30003.696121281166	73218.66472936788	51570.47435849095	628.0485641178333	113.35105593138631	2254.7764031655	875.5864291661206	116.4329631333725	2091.896478826338	88.28977818180712	2091.3428688563463	52.96106640331108	50.695410766235575	69.54710955426053	151.86875376770658	13.589216026340056	1302.3444211086712	14559.38918223423	2622.33266182814	2023-06-22 19:30:00
248	28111.57821181162	68294.24389429927	48130.96747172026	584.8557651774199	106.24947980078592	2105.302559843509	818.9540944353995	109.72853746695824	1999.9449096037602	84.73458276860632	1996.8594900979642	50.18839963436854	49.32775365223385	66.12575195044603	160.93974352595944	13.496489718181715	1234.7982306869947	13533.711044630538	2461.29851043598	2023-06-22 19:40:00
249	24995.148713861774	60183.433107127436	42465.89730527441	513.7146845696803	94.55276617391466	1859.1103473131698	725.6773078200939	98.6859540163936	1848.4952661783382	78.87896679392264	1841.2398074371	45.62165436787491	47.07514193505453	60.490574720633916	175.88019724543477	13.343764034156216	1123.5456817571744	11844.358817989158	2196.0657904959517	2023-06-22 19:50:00
250	19652.69814594776	46279.186043404305	32754.3484485101	391.7585463849837	74.50125709927823	1437.066554404017	565.7742450509987	79.75581095828275	1588.867306020472	68.84076798017918	1574.4632085899036	37.792948196742984	43.213521848461426	50.83027089809886	201.49240362167814	13.081948575826784	932.827026448911	8948.32642946108	1741.3811277416185	2023-06-22 20:00:00
251	19207.493931954923	45120.498788094046	31945.052710446413	381.59553486959237	72.8302980097252	1401.8962383282546	552.4489898202409	78.17829903677351	1567.231642673983	68.00425141236724	1552.2318253526373	37.14055601581533	42.891720174578666	50.025245579554266	203.62675415303175	13.060130620966	916.9338051732225	8706.990397083742	1703.4907391787574	2023-06-22 20:10:00
252	19541.39709244955	45989.514229576744	32552.024513994176	389.2177935061359	74.08351732688998	1428.2739753850765	562.4429312433092	79.36143297790544	1583.4583901838496	68.6316388382262	1568.905362780587	37.62985015151107	43.133071429990736	50.62901456846271	202.02599125451655	13.076494087111588	928.8537211299888	8887.992421366745	1731.908530600903	2023-06-22 20:20:00
253	17983.182343474626	41934.10883599083	29719.489430771253	353.64725320226603	68.23516051345435	1305.177869119907	515.8045379356565	73.84014125262311	1507.7335684711388	65.70383085088436	1491.0955214501548	35.346477518264265	42.006765571401075	47.81142595355665	209.49621811425422	13.000131245098837	873.2274466650788	8043.316308046056	1599.2921706308891	2023-06-22 20:30:00
254	18317.085503969254	42803.12427747353	30326.461234319024	361.26951183880954	69.48837983061912	1331.5556061767293	525.798479358725	75.02327519375504	1523.9603159810054	66.33121827674333	1507.7690588781047	35.83577165396001	42.248116826813146	48.41519494246509	207.895455215739	13.016494711244427	885.1473626218453	8224.318332329061	1627.709962053035	2023-06-22 20:40:00
255	21322.21394842089	50624.26325081779	35789.20746624895	429.86983956770143	80.76735368510212	1568.9552396881277	615.7439521663409	85.67148066394239	1670.001043569805	71.97770510947402	1657.8308957296524	40.239418875221716	44.42027812552177	53.849115842641055	193.48858912910208	13.163765906554731	992.4266062327433	9853.336550876105	1883.4700848523476	2023-06-22 20:50:00
256	22769.127643897606	54389.99683057614	38419.41861495595	462.89962699272337	86.19797072614949	1683.2587669343566	659.0510316663043	90.7983944088474	1740.316949445894	74.69638395486287	1730.0828912507682	42.35969346323661	45.46613356564074	56.465448127910975	186.55194990220284	13.234674259852286	1044.0795753787313	10637.67865610246	2006.6138476816463	2023-06-22 21:00:00
257	24883.847660363565	59893.761293299875	42263.57337075849	511.17393169083243	94.1350264015264	1850.3177682942292	722.3459940124044	98.29157603601628	1843.0863503417158	78.66983765196966	1835.681961627783	45.45855632264299	46.99469151658384	60.289318390997764	176.4137848782732	13.338309545441017	1119.5723764382521	11784.024809894823	2186.5931933552365	2023-06-22 21:10:00
258	26998.56767682953	65397.52575602362	46107.72812656103	559.4482363889415	102.07208207690333	2017.3767696541022	785.6409563585046	105.78475766318516	1945.8557512375378	82.64329134907643	1941.2810320047984	48.55741918204939	48.52324946752695	64.11318865408457	166.2756198543435	13.441944831029751	1195.0651774977732	12930.370963687188	2366.572539028827	2023-06-22 21:20:00
259	27777.67505131699	67425.22845281658	47523.99566817249	577.2335065408764	104.99626048362114	2078.924822786687	808.9601530123309	108.54540352582632	1983.7181620938936	84.10719534274736	1980.1859526700146	49.69910549867278	49.08640239682178	65.52198296153759	162.54050642447467	13.480126252036126	1222.878314730228	13352.709020347533	2432.880719013834	2023-06-22 21:30:00
260	25662.955034851024	61921.46399009283	43679.840912369946	528.9592018427674	97.0592048082442	1911.865821426814	745.6651906662307	101.05222189865744	1880.9487611980712	80.13374164564057	1874.5868822929992	46.6002426392664	47.55784444587867	61.6981126984508	172.67867144840434	13.376490966447394	1147.3855136707073	12206.362866555166	2252.9013733402435	2023-06-22 21:40:00
261	8319.374356327455	16872.082021499504	12185.86902719378	134.0670409435287	31.49984705936563	539.7379207856063	226.29916600532135	39.73199360994977	1058.547490657545	48.280190645652795	1037.9450281702063	33.160901642879736	34.69219203298396	33.43513057966057	225.19123930768168	12.277949565789486	520.1795913899709	2786.165858214462	783.0644529067217	2023-06-23 05:36:00
262	8332.83505731163	16897.41989524057	12203.26707288214	134.27928805294792	31.54223378265425	540.6248803499259	226.64137676060284	39.762512800484075	1059.2231358053625	48.29380555419207	1038.2296703133434	33.2767864936486	34.692782009577314	33.52438424770079	225.42759520157026	12.28001751063232	520.8393158235774	2790.1508994440437	784.3961650212777	2023-06-23 05:40:00
263	11684.549602371151	23206.550456766643	16535.38044928359	187.12881829833566	42.096527881520544	761.4778118655099	311.85185482569506	47.36179124352636	1227.4587776118815	51.683917780471965	1109.1055639544961	62.13211433509552	34.83968618132219	55.748547589715734	284.28021277982236	12.79493577649751	685.1106997915894	3782.4261656099607	1115.9924815457448	2023-06-23 05:50:00
264	9503.916042934836	19101.814910713536	13716.897047769395	152.74478657242076	35.22987870876416	617.7903624457324	256.4137124700929	42.41768237696873	1118.0042636654716	49.47830259710914	1062.9935367662763	43.35876851053969	34.744109973199016	41.28945336719998	245.99055796987523	12.45992871195871	578.2353415473406	3136.8494864176773	900.2551189876577	2023-06-23 06:00:00
265	7188.675473656774	14743.700627249744	10724.433189371603	116.23828375231356	27.93936230312158	465.2333173827587	197.55346256167581	37.168381605068035	1001.7932982408881	47.13653832835355	1014.035088146685	23.426574178295226	34.64263399914232	25.937822464282036	205.33734422104243	12.10424219899159	464.7627389670272	2451.4223949295742	671.20063528401	2023-06-23 06:20:00
266	6529.101125432209	13502.144813937382	9871.928950642	105.8381753907714	25.86241286197922	421.7722987310976	180.78513555288256	35.67294126888702	968.6866859978381	46.469407809928995	1000.0876231329642	17.748216490620926	34.61372514606803	21.564392730311226	193.75590542050284	12.002912901692818	432.43624172030997	2256.1553746800564	605.9467416707614	2023-06-23 06:30:00
267	6057.976590986093	12615.319232999984	9262.997351549428	98.40952656109843	24.378877546877533	390.7287139799111	168.80775911803025	34.6047696001863	945.039105824231	45.99288601105431	990.1251481231636	13.692246713710723	34.59307596530067	18.440514348903505	185.48344913440314	11.930534832193695	409.3458865440834	2116.6789316446866	559.3368176612983	2023-06-23 06:40:00
268	6919.461453973278	14236.943152428372	10376.472275604418	111.99334156392901	27.091627837349186	447.49412609636636	190.7092474560459	36.557997794381905	988.2803952845411	46.86424015756802	1008.3422452839418	21.108877162917963	34.63083446727526	24.152749103477625	200.61022634327117	12.06288330213495	451.56825029489767	2371.7215703379343	644.566392992888	2023-06-23 06:50:00
269	7323.282483498521	14997.079364660427	10898.413646255196	118.36075484650584	28.363229536007776	474.1029130259548	200.97557011449075	37.4735735104111	1008.5497497190615	47.27268741374632	1016.8815095780566	24.585422685983858	34.64853376507585	26.830359144684245	207.70090315992803	12.124921647419912	471.3599833030919	2491.272807225394	684.5177564295708	2023-06-23 07:00:00
