# Supplementary material for: Exploring online sensor parameters as proxies for polar organic chemicals—An innovative approach for combined sewer overflow monitoring
Source: PLoS One. 2025 Oct 13;20(10):e0333173. doi: 10.1371/journal.pone.0333173 (PMC12517529; doi:10.1371/journal.pone.0333173)
Supplement: S3 Tables — The tables in this zip file show the statistical measures (R2, RMSE, p-value, confidence intervals, etc.) of all models calculated for this manuscript and the predicted chemical concentrations. A ReadMe file explains further details about the content and structure of each table. (ZIP) [file pone.0333173.s003.zip › S3_Tables/S3_Table39_catchment_S_MLR_prediction.csv]

	Acesulfame_pred	Caffeine_pred	Cyclamate_pred	Candesartan_pred	Citalopram_pred	Diclofenac_pred	Hydrochlorothiazide_pred	Triclosan_pred	1,3-Diphenylguanidine_pred	6PPD-Quinone_pred	HMMM_pred	2,4-D_pred	Carbendazim_pred	Diuron_pred	MCPA_pred	Mecoprop_pred	OIT_pred	4-&5-Methylbenzotriazole_pred	Benzotriazole_pred	DEET_pred	Time
0	1634.1575854983676	6577.559450057161	6225.707592228675	127.44578611483621	7.437142916228737	331.5287284457263	123.256117464858	21.69314565422465	1712.3417698200656	41.693836854943484	688.243479024384	11.441644360801547	-65.04057887076851	18.67621346159359	13.23404651619785	92.59334171271075	12.320616126674963	715.3079332181072	322.9731345973875	107.00786809214412	2021-09-10 19:12:00
1	1183.4549579997401	5295.137496295065	4564.07316159652	103.9974060069826	7.010398075884041	270.0950023346195	97.70942671738055	18.34201324093661	1403.2512825373906	36.21243369152606	529.2385129449322	2.39026290885613	-34.745101168646215	21.257178406837966	7.199311788743216	224.69854989801388	14.742834819096288	926.3572867773922	379.6445468918421	156.7473152686581	2021-09-10 19:21:00
2	1331.0964621201856	4907.092087651574	4074.444612773994	94.51182818476036	7.233195025788632	247.29395070916507	93.51006209559876	17.77507015970687	1290.5892360510734	33.63731953599432	474.2933641227705	-1.9948184982899875	-3.2033372452169715	21.77449604647046	18.647288877360552	338.2519046637499	16.037453274450456	1089.8358832431575	482.5962155028394	196.38081664169934	2021-09-10 19:30:00
3	3192.7317319435097	7497.4210001929605	5993.657201623493	122.26498611393708	10.200866751827789	318.2455897045493	141.59456818181707	23.466426998532683	1326.5638735994835	33.198657110683556	518.3233431019821	-10.97123739744029	-18.533082085848946	20.064831298561444	22.342938168874753	313.6655208422035	15.557022130515577	1045.0057180247302	656.800437297132	199.97956016931732	2021-09-10 19:39:00
4	5607.993103485249	10384.055891985336	8317.594755157821	151.65604194310708	13.826037844856714	396.6401578724508	201.14432151154733	30.631574785485697	1439.6922668325615	35.30601959584547	608.4756784785443	-8.49533360620353	-8.537459770645	19.71528832237044	31.666180554915627	330.12139537689836	15.291316410805393	985.4962539449142	863.3587292707821	203.84479449825125	2021-09-10 19:48:00
5	3426.6536791897815	8986.782223743881	7634.472522982862	147.5889680258365	9.2638226225734	441.6338472214429	180.9379586029504	31.598645334549673	1862.8722611666153	39.70283157181976	790.1323260763231	-4.386313324902403	2.9553012515789305	19.315500709464516	42.84470304884417	343.7157725504185	14.852133483768966	1032.5081057204918	696.4493620090933	200.2526584317347	2021-09-10 19:57:00
6	9231.965862448327	18250.50032260857	15108.431268207089	256.5863699346255	16.97731968035211	788.5536719625215	367.6272901450277	57.70614734426292	2647.330504340807	51.02833033838411	1268.0412971674923	-1.0457471927338702	12.894290346144771	18.730960667412717	53.58888095080147	359.11256724187115	14.538556182065292	865.8682845478136	1238.6336751016158	207.47918568538643	2021-09-10 20:06:00
7	16189.716888909737	24253.296376391518	19692.784422698795	304.1169050419335	30.17320900046022	779.4527260773721	472.57954938439434	62.40956885072225	2038.6607300371675	47.63782610999617	1056.312264849183	0.9869286211865074	-16.61033164964101	16.610638059667508	49.993161659185716	280.61020921581803	13.854041814860182	629.627358164836	1776.9485173673565	193.16655266972134	2021-09-10 20:19:00
8	12555.593229494014	26247.410390476376	22286.262879633367	370.8802521200264	20.868642990398683	1141.8754896220762	518.3696567724828	79.7018423931224	3701.4938587387574	66.68585260056844	1845.1235882697767	2.0845319164068314	-35.340237362412154	14.67279555602886	52.8777321314501	226.0786683261813	13.063873118190259	644.9753465931166	1585.56813215699	175.66668115061736	2021-09-10 20:28:00
9	14624.803712087858	23840.737724135484	20090.786341526975	314.90588824596625	26.83121888907968	843.2652195668052	467.6671997054468	64.23866825031811	2528.46075874416	54.563311438319424	1278.9894582408333	9.670070031269915	-21.486533653946026	15.103560558602112	58.44441336023192	244.08993957176426	13.001110492449527	610.3854090579076	1659.7459205873934	173.9484599051081	2021-09-10 20:35:00
10	12180.601898876834	22271.361897935625	19271.489794974237	310.6202702697642	22.169495586038536	873.6901041914007	439.03579211978877	63.48889016861969	2894.4219133409706	58.63169926097728	1428.5192880291438	12.125854664043345	-26.753650044234746	14.35447040106368	60.8997737220343	222.82001930643492	12.618539932781744	644.7765943326391	1473.235833231077	163.73592100820144	2021-09-10 20:44:00
11	1707.618220733595	6177.115885690553	6451.012488509201	125.72910676387073	7.609125787515637	306.49697884967827	115.64487136231037	19.276168724692397	1860.0483414111768	47.14695957480728	689.1174477325785	37.23603160039556	-41.60666284212857	20.8047281390468	22.2941814634014	78.86508932029028	11.664430147008204	1160.3051664993372	467.6911629598218	82.5509627302167	2021-09-16 18:48:00
12	705.9915436904994	3841.724519831565	3272.9392729991087	78.69436048552052	4.403511590136446	302.40407285315996	95.69428999651177	20.847986457793738	1845.2647643813207	46.3269958234338	669.5002663231805	43.84960570001931	57.81012494564129	30.13718546353084	8.762724836813504	354.44427654279025	15.122057654809453	1482.6294190153853	394.9758463720142	135.5890867484316	2021-09-16 18:57:00
13	-411.7682762785262	502.3078614457336	862.6708658614225	43.51791529244883	4.745507425533731	74.52962886330351	26.51052449577469	11.275697094096799	1113.9101160683622	37.8323532028911	403.60602579780516	38.59564085760212	43.36079211602373	29.74235410823502	5.999948793412841	316.8262105353915	14.438049860227409	1592.4108428918287	295.5240160017391	124.0858243712028	2021-09-16 19:06:00
14	-601.5438265953126	1034.5246035677847	994.3030341990016	51.182134678150305	4.4322507517414635	110.46106140800293	30.833023868563714	11.9366305040774	1160.047129526015	36.65703820931388	387.48935375652286	23.932582702008858	15.124462419493284	28.117885477902632	0.3828331254699151	290.1202623071804	14.214142812831312	1568.443456561552	295.57309000018734	129.46515005726263	2021-09-16 19:15:00
15	-771.6719223490509	1567.4989992302435	1155.2794992869676	58.64328074060586	4.072397048483197	148.89319138877	36.13520542756601	12.777134986751989	1238.5471351096721	34.25042648689056	352.3456939252228	0.2536620072869482	-18.367114862661765	24.061540731716264	9.889362168305524	277.92721189200165	13.287030428544085	1496.3890061544955	295.7206238171308	145.63730794416432	2021-09-16 19:43:00
16	-593.6359960755799	1085.825239098369	1045.3452310150242	51.63940993377446	4.341346893076093	117.14673628066703	32.53028853235264	12.235315145778614	1210.2508445924332	34.46557041593883	352.63281177206227	7.8911674131741165	-0.6851860982824292	23.998850463615668	22.95705715087024	292.4417654675526	12.805946259423536	1515.7908978406913	295.68089781658233	141.28267816236536	2021-09-16 19:52:00
17	-600.8507757685147	1457.7530220834306	1320.9116444499377	55.64808906861299	3.8318572367797543	157.67948895585505	41.680518816229096	13.821888043599145	1373.8114327195117	36.04585851353664	404.5672715010255	6.41308787197795	26.629703068401795	23.936101975109125	31.8943661374542	412.950144375538	14.399629302398921	1330.6333950187623	296.06001379030386	182.84008860217122	2021-09-16 20:01:00
18	4299.576659680533	12080.492812338925	12909.262838348355	235.54549214985445	6.6083131890165845	870.7408193606734	278.57952531456704	35.863696886453596	4263.775596180937	76.59008078260945	1272.730604719001	7.289924697141487	-105.3788257129363	16.310590939846122	25.698780436083325	128.60356933340518	12.181771149343263	733.0679883249409	627.0688636793329	133.29678596837903	2021-11-02 08:48:00
19	5327.87718423616	11463.798415557132	11142.575504940267	200.13866286482062	11.463792676131646	626.4960062873324	236.0437748938141	29.928325480452287	2860.8673991357746	58.88015061078114	913.7157853347344	10.87527610919824	-101.71489639056563	17.249819401733646	21.321036588686184	129.05619571573152	12.393470683604619	717.6232335737313	680.6305905687282	130.92100535130615	2021-11-02 08:58:00
20	3448.671198400887	8230.6581274411	8078.822344371505	153.13554250646348	10.38351697645939	406.87517377710174	155.0447398571372	21.35435738299988	2029.7475929228485	48.06927764090908	677.7238757300008	12.560966527471919	-105.79093678846402	16.946653445347465	24.12548393018551	95.39693033003823	11.749595689457692	757.4008292600229	492.4026366583247	115.89931549176902	2021-11-02 09:08:00
21	3309.288402256774	8082.050513875147	8082.926686001267	153.05232546803654	10.020344961764607	410.9322353027128	154.0737460952156	21.312409970819928	2087.361023313964	49.470666954970795	703.5339574222655	16.136251297305535	-90.47801590551353	17.731174326230644	24.56946593759494	149.22745093245976	12.558319994574902	770.7383582603331	479.75979475929466	129.99523066633657	2021-11-02 09:17:00
22	5690.458617690427	10614.893438808154	10253.852206798858	178.41179305785863	13.38682545694357	492.0614872814858	210.99774365867938	26.579660133184234	2260.846040615304	52.09727714971912	772.3758989434868	20.58696391500689	-79.01222406240959	17.649009526803354	32.6897921482323	163.95057377856028	12.38764268429793	712.325147202774	679.0825832653732	132.64655743590032	2021-11-02 09:27:00
23	4645.185237602156	10537.228548976214	10587.872078089169	191.54614948466315	10.445843553481964	594.71492707385	218.3287506419456	28.15231822160709	2833.9769797144468	59.75961073010589	923.0031275918443	18.530000942117113	-89.01345537525413	18.370180157701782	20.58978382750138	155.26139778551806	12.87477732282207	730.2215582004399	612.1654513905935	132.40789248424682	2021-11-02 09:37:00
24	4197.318405679689	10123.544539086754	10930.988479160462	195.51184686589113	8.64539673148333	643.7479665160936	224.65828953579398	29.315412840135878	3277.90056325423	66.01028471222776	1046.2184953626697	24.89407213740924	-72.72368200369783	18.221088941914616	32.69850694446177	171.67138848141622	12.52204414601357	737.8465569012453	571.4958756029773	130.07594790484075	2021-11-02 09:47:00
25	4509.234633060725	11141.4874387905	11902.72688526409	213.12471750026953	8.437249225058338	729.7070557034549	249.1150969800624	31.97520510411141	3613.4974281476516	70.06028603500582	1133.0532319741721	20.85619868608501	-84.25013824078633	17.896949575046392	27.992478220678095	157.7050378898457	12.576094914709245	723.0907537140517	610.5349825782528	131.0123342454814	2021-11-02 09:57:00
26	4328.077646336169	10157.206591508264	10440.948213135705	190.67318050341055	3.7803806715222237	874.4522020517034	291.3601578434525	42.32118294551606	4502.61067841677	80.87502574901751	1363.5939490758049	34.22235635254037	132.322337483949	31.10680023535241	19.340772196690523	683.2977443834025	19.108592198198664	1083.162621915422	787.0264025669385	249.82559439854876	2021-11-02 10:06:00
27	5232.027160061814	14859.799117751914	16234.99903406367	290.3553845860324	4.0234165353314495	1207.9740573985655	374.99463554211366	47.71490111991605	5880.393464885486	98.08535784114518	1721.4832871098802	11.602110732895653	-68.32241869475911	18.906449836133845	21.683771241858267	225.49403266513764	13.593188568359778	754.2217157520508	772.4411624646118	157.08908786047667	2021-11-02 10:16:00
28	4762.8476523487625	13150.58256964697	11028.417924887406	180.97986717547656	9.038081100337095	771.4337100665125	263.6734621066778	42.22160269246564	3317.601491709991	64.39634178281554	1147.3795756913155	52.97831883310482	47.103054822169725	20.741897439291165	70.61002758404538	377.16227913018884	14.007999057888469	820.371822732394	755.0084748178011	146.53025151486062	2021-12-01 16:15:00
29	3811.1666356012574	7850.674094388232	7710.956985247431	127.57601390027958	9.875080418425199	398.583276717789	168.28256802475812	27.666850127980254	2250.0186047928423	52.61970577262292	813.8740960247003	55.95020805810509	70.72121210970727	21.096660315219083	81.43506347453331	433.90115339384465	14.188725903689033	886.7503096588471	636.2858782296759	156.4150839174768	2021-12-01 16:24:00
30	4679.684527884296	7879.847476849187	7480.959912287573	122.1678568230418	11.672673971279025	353.1339402721005	171.41586456838377	27.04541509886282	1962.8834939661665	49.60585525111324	733.6086825622863	55.82663437807241	85.32920646889761	23.105205456908948	72.7065605306434	484.3569762538282	15.245273237041374	900.3515240066854	700.9425885677599	168.85806129957507	2021-12-01 16:34:00
31	4350.421867654528	7375.520572032285	7058.962642450017	115.51535502938123	10.991555250013477	345.5995569164952	164.3769865298873	26.77176351980721	1981.0967796879822	49.80970690160995	737.5222042344415	57.605134106610876	98.84325797306883	23.658200524794154	75.54701533016669	523.157510980298	15.649745279049625	927.0616369397135	677.9688234823855	176.79017746184417	2021-12-01 16:44:00
32	4217.322610467905	7519.462276985461	6951.948942769755	116.18728658745658	10.657192167429258	365.0352091458644	166.06254081794373	27.32639518449686	2006.2163435868424	50.010354688061426	744.0681689942644	55.84347926515284	99.25019008136223	24.56490369397187	67.28158446303678	539.4791318917214	16.305342299697315	942.0127014020458	676.5567982899147	182.3097416530849	2021-12-01 16:54:00
33	3834.1955465125793	7195.360654551536	6584.780918065924	110.8160670378652	9.701682361611773	378.9024202414912	162.66784023938976	27.86343977310497	2093.5306787673007	50.159417886930726	757.1542052069678	53.76391679083736	106.83335750397418	24.300308053328934	73.51568056685574	561.3059937233993	16.19528372301295	969.5502109248737	649.4369604594638	189.09671537086695	2021-12-01 17:04:00
34	4127.0860069221235	8629.218182061799	7422.708800497952	125.17802163461874	9.63196629169937	473.8488074459656	187.62498886820867	31.524088368605987	2338.681826845916	51.70013307884277	817.4838049474513	46.15203607205285	90.39431019061703	23.018048248425487	73.62482376221487	529.4135928514515	15.675266122560231	955.0619992471396	687.1443473067559	188.6600636779669	2021-12-01 17:14:00
35	5068.225078279051	10685.844776536222	8740.194268489242	145.08424321431585	10.711025979507582	574.8504306672257	224.2055249719126	35.9516057825512	2541.6650371040605	53.180338378662114	874.2133545956083	39.76113088804868	74.94095612473757	21.998999015327797	72.04762556798778	501.37133367744536	15.340132951921987	922.9166840784256	776.8263311770486	188.91567657190834	2021-12-01 17:24:00
36	4078.433397005909	9943.666916764836	8146.938645775008	138.38490168303906	8.760316983298594	586.8113808910057	211.04539650783454	35.661667200926175	2685.80890499805	53.90262503441664	900.4803780299828	37.30102619578338	73.19157608871865	21.196781979286754	77.94475772064652	491.7939908421813	14.80765843498915	948.7215757210543	698.4814132165139	187.46644872788193	2021-12-01 17:34:00
37	3476.304314955458	8049.7843347476155	7003.421562872762	123.63375078459194	8.94694427544222	445.6163353376214	171.32863365455592	29.281487874220772	2261.419826611981	48.456277707617375	755.7378923779893	30.998229471159448	54.530737461354875	19.897234014324056	77.09556056474685	451.88983882538196	14.275177842141602	957.0744132566913	638.3970307702969	182.81611376503352	2021-12-01 17:44:00
38	3475.157850076852	7024.066813811165	6433.681602561592	113.30588913094834	9.522415480042795	360.9237109419828	153.1766592441179	26.16534442031299	2011.0910514345624	45.43795515990173	674.8288163340717	30.55997919941774	55.295147118882596	19.302323970623092	83.0116177382879	445.5011917283173	13.818606088137642	959.5809164784894	623.5183332452971	181.20229988886615	2021-12-01 17:54:00
39	4049.372089486933	7968.62863857983	7074.906014317014	124.51317987420862	10.674741512016993	380.2480876329846	166.481689221205	26.887993632760157	1964.6396547408772	45.77898870156278	676.4574902177364	30.927127390430996	41.436329842865234	20.2198803706861	67.5954317166379	413.6292458033822	14.231061395830238	925.2008919980924	669.866107447791	173.1511963598829	2021-12-01 18:04:00
40	5140.342701809568	9188.328537627007	7945.133817658119	135.03315862165437	12.469068055923032	407.0341960564965	189.521373056456	28.849627147921936	1938.99329018366	47.00429829237464	696.4876574967291	37.08421851047706	52.315400543169744	21.988833321889445	58.94572981883539	448.4472311428435	15.326457475099744	901.3023753759605	762.746661626709	177.86964646907256	2021-12-01 18:14:00
41	3478.7839744798257	7669.392453783745	6714.212517392916	122.05924264337091	9.6049978918887	391.75224189794426	159.68763547558865	26.735702262547534	2014.6442426354515	48.98864112278984	727.883371223923	43.31387094355705	65.17944994592835	24.47531949126136	45.488155272150834	491.45837453016065	16.757068491899474	953.1846439607248	638.7324423580495	181.3687136066294	2021-12-01 18:24:00
42	4186.550650418998	8874.33606640462	7199.6831684878125	130.5064144828948	10.52851977532083	445.7538423570222	181.7803212323688	29.41110267741854	2036.5430613433632	49.735337039941676	746.9633428191482	43.12848096872449	72.42077816597339	26.807574906153775	28.92003372995896	534.9055584114321	18.247301289739482	958.3863619617682	710.3623923845213	192.91453822540052	2021-12-01 18:34:00
43	4445.429662451672	9621.67979307173	7681.88192726313	136.7407705028254	10.537793310853559	498.0512823356057	197.12176826997825	31.772408811415573	2194.2435364745647	51.50563138614337	797.1766154518457	44.09764111690993	76.16394712078	26.801046062703847	31.321479936765172	541.6421610265443	18.21437276654865	952.1779507649094	735.577761126917	194.04093732384106	2021-12-01 18:44:00
44	4382.231428962055	10857.860815985361	8325.713344978365	150.09623244679597	9.857425009869004	596.3863345027512	217.11418180129476	35.126006116216985	2464.3538115419046	53.7247917070583	869.3034899173533	37.84565310179323	60.47677899139853	26.289278506387973	25.22811265492237	517.154605631582	18.173913553412206	946.6621361803036	749.1500088943554	193.97656951747044	2021-12-01 18:54:00
45	5686.00759726933	13988.379086192872	10295.577925615697	180.09431180740103	11.145307025102852	762.1558222111926	273.2954582413629	42.27588953568991	2825.7505406258247	56.7994315241354	974.6298561013068	29.832278512810262	40.975347301337024	25.19597538284387	21.584825358657326	483.2162575356215	17.859343011780766	902.509858084014	876.3762687144472	194.73694525683118	2021-12-01 19:04:00
46	8604.566177127155	12423.33185744712	12588.195411886001	160.30829293932902	20.749027976042782	480.7779337907905	275.9178254890703	38.96161601875161	2965.0478168398263	63.21584745987668	1171.5026543736665	112.25594763730714	236.22876465098489	24.47305349407111	208.63431793499694	561.97045394837	8.637469004786624	808.3959017328021	862.2419554655461	160.4886858488012	2021-12-04 06:12:00
47	10846.534303075707	21530.610542046183	23113.821797025852	330.7131750011649	39.027295321380734	166.94365098094022	254.84146174963357	23.416663997097764	2023.356484918139	53.15754077419017	815.3985031743462	61.85397638671657	-151.67973728044126	17.672271014987246	216.36624133896112	-711.528658894691	-8.789333386584872	89.14555303812631	960.50426554413	-88.55162602522734	2021-12-04 06:21:00
48	8375.109364166405	15943.234399282795	17700.34716722377	250.85306459830508	31.659370378377446	130.08308235407821	202.08402152588704	21.53428536388322	1983.4038704361883	51.81976108047861	779.0387732413324	68.85770938074938	-42.28268782930172	19.478867384704586	202.74354724510704	-295.86682746401857	-2.5404713491145685	387.36653175462834	795.9937293564894	1.0087684975731008	2021-12-04 06:31:00
49	8303.408721178508	11123.005904013058	12260.915148495811	159.271483907919	25.47833284429214	170.80523627463663	201.38245003484175	25.9572668639469	1932.0682739127128	51.29065970235843	765.0474656891272	85.55321238344914	126.91048644650255	22.13883077076224	190.45652197347226	288.0644410981058	5.770210084849282	707.5515574700873	823.2001082033787	117.53442687923439	2021-12-04 06:41:00
50	7093.988380802126	11490.392677097305	13045.741332348185	178.4892600167418	25.44893715337065	141.91345574182196	178.54977255091373	22.73133607179711	1989.4069254390524	50.480623602486716	756.8709884522218	73.92833448093279	62.5248224814859	20.145329205667906	195.93480030573483	90.12184003526454	2.8339001782563287	642.4886930904578	718.5436898313599	81.06675491568467	2021-12-04 06:51:00
51	7134.799135784284	12278.947985484396	13742.822789780566	192.12087311808045	25.9331055732016	150.59074423261154	181.50730765103734	22.443538217694474	1984.984079854355	49.826505955538316	745.1839431745404	65.91787111171016	28.25183586027015	19.37307402407629	191.85443832139208	2.3327935317120136	1.846588636306194	601.9070332370701	726.6530167349081	67.64204764526971	2021-12-04 07:01:00
52	7133.584785303974	11426.579641506687	12520.486133617642	174.18051097702892	24.05630828341424	180.9894116126943	185.3835331401976	23.88329716364318	1970.9594532967453	49.691753153080185	742.0342567972807	66.3558845388684	58.06205605369723	20.56820853385841	176.29276670807667	134.28025954284567	4.363674854380349	677.4477364561421	747.1375237414152	97.2444254737731	2021-12-04 07:11:00
53	6201.954822387546	9134.52888539272	10251.439682189848	143.26643126890622	21.650367059678047	125.63301576814592	154.9548896368593	21.1804556941275	1741.1629987724814	47.02848540917761	650.1887152752604	62.90694374756049	76.95774985626304	21.80910666616262	153.4202899402353	252.4573104504816	7.052906448192061	777.785425429807	692.8245303995086	126.42868314816687	2021-12-04 07:21:00
54	6231.395085361495	8844.913702673046	9953.383640841006	141.81086910607246	22.372190933567197	60.67825878869189	139.3105786370808	18.2281841506302	1429.6452365709201	42.6556545173616	516.268338958899	48.155323448480885	36.98018364468771	20.698437597609313	139.88504985321015	185.45238417434302	6.753596732557071	763.240644771665	705.1260188169456	122.02278616791617	2021-12-04 07:31:00
55	5929.726025878277	8810.105109720127	9615.962027764966	141.69997257470914	21.004904021224718	89.55394871155477	139.4095460768555	18.507696435667125	1436.3909021911813	42.18532086982383	509.8511209728131	40.73762286395049	23.427457751075053	21.08244846117458	122.08362836731794	192.91817444277694	7.727176532334795	785.1570052651139	702.8206929429675	130.22548847876848	2021-12-04 07:41:00
56	6503.548291611471	9008.212378781987	9166.192628506113	136.61305687530466	19.977610411329692	143.54505993335806	157.28999648420623	20.85592896691724	1399.627732573942	42.17394267340103	506.69808513197245	38.19701419420517	35.55323067540121	22.7991061674129	95.89840228653702	284.0120825377635	10.238481113821194	824.4450675543327	777.7197673356309	153.86222280050674	2021-12-04 07:51:00
57	6246.401490712786	8907.410218070247	8649.167488902642	134.2722804705254	18.27862699871031	181.13849629672768	159.3484282031748	21.480612874543596	1397.4839494864318	41.52398016073738	496.1630213298713	29.589711463654567	23.8965669684585	23.34951571275775	73.55633587432567	309.9095961399162	11.673587016573265	857.5617193020802	784.6510917472779	167.13085369615095	2021-12-04 08:01:00
58	7970.738583969185	10626.546555313238	9603.470922764342	146.83131028436674	19.74174612274976	244.83120526610583	198.5779725549946	25.108183019724216	1334.2033242218386	41.60457260064162	492.98650655900997	26.96138972172048	22.201124770521346	24.476795616064464	55.27155315242089	338.608785434164	12.969315764229634	829.8297660167533	943.2543436443344	177.43358896992174	2021-12-04 08:11:00
59	6744.797933325419	9758.888576628	8837.742235717757	141.79198444931308	17.700424038624647	236.9652547449641	177.07607797552086	23.234434762702364	1359.5869384939251	40.90584801766496	482.1359149954717	19.90830892976919	2.0944062046419276	24.244026918790553	45.19361383946125	306.27514686398536	13.000408759722802	854.5725100629196	854.3930248528475	174.4426731514283	2021-12-04 08:21:00
60	6269.292199587537	9365.230135127684	8540.239526070884	139.04658816936126	17.0086030524904	230.30897711150828	168.19323194300344	22.48534876016738	1377.808480264419	41.13127521038772	487.62279829638555	20.469656417267288	1.1897703099130013	24.572012709570515	42.30600883877378	302.4798457125071	13.094601010732788	864.1067951689208	816.3654379014837	172.73443856284507	2021-12-04 08:31:00
61	6198.60628518532	9364.60615296253	8297.025631059767	138.13397115554653	16.182970079254346	251.42354428900217	170.5135460056429	22.917203324129378	1371.6997252961573	40.9690771661815	484.3492248332295	16.96702513368382	-3.288912870177228	25.18294500948815	28.575091934128068	319.30437123109186	13.9958210784053	879.89893714642	825.4709848839364	179.68059264532397	2021-12-04 08:41:00
62	6599.741141030303	9963.493645750917	8688.883115027133	144.55771183577463	16.61710315994776	268.7627723755613	180.26204015500744	23.673235660167293	1354.8787424467937	40.77783301555684	479.70709079520816	13.981085714695382	-13.005506069472176	25.230067890330247	22.94701299407825	303.674953067939	14.06393694302949	863.8645590731243	864.3124447473903	179.0157900896316	2021-12-04 08:51:00
63	6129.771337291648	9222.89210825885	8109.443075552243	135.8175496050476	15.82843392033493	255.36002502705742	169.9108051635924	22.99978202841037	1371.938205216251	41.563817491499556	494.2184206853142	19.974573321173466	4.596210342017002	26.238615425283285	21.409720163657767	342.9735574639999	14.688797066024733	890.0807626246267	823.2339636011317	182.9558507431679	2021-12-04 09:01:00
64	6363.421152324518	9154.588529761953	7948.174045278618	132.06710503412205	15.796662521549251	262.18304061016715	174.54031711196237	23.658120774613785	1361.2057798415108	41.48440125776404	492.0140118747995	20.80444233565504	15.130805972503367	26.319132926366194	21.413666244074193	380.2537336325986	15.184680656117337	904.3582663648738	844.5281813742873	190.9506099733283	2021-12-04 09:11:00
65	5590.189757907501	8179.144755063971	7377.738145676862	122.96775113351168	15.126262245295322	229.26844108397017	156.1046623348992	22.097901048798562	1397.8100009262653	42.33711335585343	509.65625596490304	28.175959071236775	31.978185444106202	26.796048671720825	29.04303387056825	399.2734300381053	15.089686541413528	925.4961155859392	769.6614644086409	188.95441152251118	2021-12-04 09:21:00
66	5412.8027830144565	8118.753280674835	7319.298473631321	123.37977745755961	14.855073636666646	229.0125697399053	153.18834045593596	21.79435758007465	1399.745070146012	42.466568508554914	511.5539550899564	27.989443776114058	28.305736150938174	27.139559162784508	24.72750612101845	390.28533971780234	15.185219721717147	924.9717856555224	757.1983935283607	186.91814800728665	2021-12-04 09:31:00
67	4404.742753489016	6627.238378199516	5910.251584903754	104.72900039181877	12.437699283808684	224.23351540905787	135.0762922787445	20.942397134902784	1432.9406710786152	42.973609087975625	523.4330668929529	31.603408999323165	52.02668433017243	28.404444368581267	15.082359966048898	475.42202619179443	16.810234200833293	995.5514690545406	684.5571230969408	202.9280323955351	2021-12-04 09:41:00
68	5812.528313976058	7911.563549401952	7038.821784714904	115.74799716674715	14.960870087742364	234.398434654242	160.0818461034332	22.84888146134652	1390.287073353803	43.34451385900188	526.041644061125	35.88735563512864	59.44574060182276	28.340420476288614	24.066364712141876	473.3397040592008	16.36464478771586	950.0975964839979	788.779693206568	200.31253034798362	2021-12-04 09:51:00
69	4958.562589789843	7280.800769119029	6500.782989855114	111.69011563488993	13.53570153679027	230.06158878130918	145.50307826053213	21.663730244611287	1422.9661155440663	42.563318874001254	516.5436126847085	29.366486137192624	45.08070885822599	27.46666474708286	22.56706261806903	452.22864614946957	16.12251900161283	970.9905168158755	726.0460147590597	199.87594409311328	2021-12-04 10:01:00
70	6666.265297971433	13968.451935727411	11835.758426255397	189.27465314878555	-1.0092069557376249	718.7727526565723	296.4636114660327	40.9437143570765	3100.4555694772152	57.54940887587833	1105.558098612833	27.672316298069745	2.118706058308817	16.612611383427918	97.7074239536505	168.5811474163238	11.628596489871313	810.6524885676988	998.3961986664751	145.824342689412	2021-12-08 08:01:00
71	7916.906271823653	14685.636908086977	16330.015655875162	200.78617732708653	-2.9697096254764688	390.64728885158	315.06165730348926	24.27897270309245	2469.8166876994774	51.02220005638992	888.7282506945598	-9.703679626280973	-337.326202295857	-6.395494643103916	180.24657076710355	-1183.2106625887754	0.06910221184233478	341.8572402765458	1586.5846579639654	-76.77334959781132	2021-12-08 08:11:00
72	8984.979193041363	14909.030839913903	16127.568628912886	197.3539132497399	2.620165593294473	330.5038121659218	313.8722243808131	23.198520714792068	2039.0888247149596	46.22393536425704	744.2266760255866	-13.961431085985168	-328.3673889065358	-4.650730103561216	162.60758978870217	-1103.8120889544625	1.229945413391647	349.767713419772	1624.815684363	-56.88836333089614	2021-12-08 08:21:00
73	7328.147463425514	12541.08256865092	13979.931060773757	173.44434976613275	2.4540118996502542	270.761977069933	266.7019924254298	20.057025604224066	1917.019360307259	44.92284702175858	696.0325122988559	-8.829232894157485	-290.5181906876969	-1.2654116530137571	146.78070704987294	-955.6169822958836	2.67299610343116	440.9272292214405	1427.0629870739358	-37.08194933161093	2021-12-08 08:31:00
74	6951.418954217152	12562.034742329211	13647.200592014662	174.29484709945336	1.8961563181407541	291.4976608831803	262.98836942505113	20.335781374622712	1926.710813423027	44.838426999723346	695.4341033131377	-12.222785882471271	-288.2975422329855	0.18861998983800277	130.7540669130958	-908.40859562482	3.8373980773726544	473.9831574777679	1392.5944740036916	-22.612872424659543	2021-12-08 08:41:00
75	5316.282344250634	10860.561881989881	11515.336120188098	157.7617275907105	0.956471128399528	306.3153496076302	226.60765083322644	20.271980960105054	1969.4916964775812	44.901373651088846	698.2625511701585	-7.9404851056388	-227.8090330733594	5.296332225782066	104.49917561716575	-643.1452422476686	6.557482611716523	607.980627224455	1169.3867728052294	22.584124361017842	2021-12-08 08:51:00
76	4843.21580388576	10083.289336313697	10402.614214410227	148.82912639580854	1.6868783024765435	318.7001908101756	211.18536058849304	21.199989427054774	1971.7854959604351	45.68121271253206	711.0765407890717	2.377019223084517	-167.95817719953993	9.907822410419783	88.36608570017961	-423.6173245959544	8.718809285188229	688.2220079894935	1053.2526481502728	55.95709711445343	2021-12-08 09:01:00
77	4787.773234843611	9918.430078066507	9916.565785916951	146.1467946014286	2.5015788477479077	333.190918704302	207.02337092750872	22.18362709825088	1963.1597243691153	45.550459938922664	708.2108648230505	5.1392442366222895	-138.2182637092992	12.049272665248736	79.4909087424603	-300.8820227040924	9.81640884914782	730.439695329086	1002.014463411824	76.69989918957748	2021-12-08 09:11:00
78	4724.667348328076	9358.84353450968	9377.082203749054	139.2821253313109	3.4150344524141474	326.4607993636455	198.81897379035627	22.600471443652907	1954.9133905783847	46.27137267339114	719.0648279174936	15.308546814487727	-94.80502372434239	14.451176819819295	79.0300178679754	-167.26520382785384	10.753180379762057	768.942999027391	949.3109623132634	93.70593592998097	2021-12-08 09:21:00
79	3959.940608060904	8600.912167772069	8603.527365343885	132.47006181517781	2.5463050577808417	323.4044214274636	183.04842037484082	21.936899208626485	1973.6801531047763	46.50997419856075	723.191201916416	16.929449338810173	-80.85548838568138	15.99429441015775	70.20917334044498	-106.93938603549395	11.541246400889179	809.4148814130579	869.2075225933814	103.3659475924666	2021-12-08 09:31:00
80	3359.113173541584	8117.239567915967	8044.724439911322	128.40719240960107	1.7401867788615846	326.23244543814326	172.05153237632317	21.522998264395596	1991.0939440221487	47.037589937534214	732.7139074362676	18.90185742605172	-70.38417611816658	17.721513095449666	59.055170503472254	-60.58726762545848	12.452805070718739	840.837765166988	810.4671487723377	111.40069912484938	2021-12-08 09:41:00
81	1920.7920017747383	3447.1861223626765	3738.055029247582	79.16874980690454	6.553299628087416	142.38020227064226	99.12232005508372	18.445889017784282	1285.1910406103852	42.036568752733714	598.8482561744197	54.40330373240249	178.45409837249917	25.76702802918885	35.558763281458596	435.9498125674654	17.53530130336094	579.7415575984301	446.4415556190261	212.48097497882375	2022-04-24 18:40:00
82	1881.1604363081715	3563.7644451100496	3770.572370858841	80.9389023905992	6.5272667483714315	147.73234367813347	99.86602980026237	18.496735761884224	1284.670909883037	42.091171824765354	599.2862810246866	53.51441950116532	177.86200836368334	26.16628771019441	30.986466757052767	435.5975118988372	17.816374616365465	573.5902095338994	448.2711137374343	215.1230308707516	2022-04-24 18:43:00
83	2042.8960536119266	3717.9550779131823	3883.5112082755586	82.11845431049733	6.804820436578694	150.23690392572826	102.91203718368502	18.751113770659913	1281.1714030087878	41.89140104539777	596.7620506109095	52.65271542446271	176.10509803644254	25.638080902311685	33.14271006178933	431.92835823698806	17.683474158027764	572.9629577360298	461.0347607082978	215.00550363109653	2022-04-24 18:46:00
84	1943.36983627452	4026.8735496123554	3978.0608729586093	86.84562372174469	6.750260265438939	164.09177610848747	104.86741742523282	18.872524827938236	1283.2517624315824	41.673005920015186	595.0100888890618	48.29534152072165	163.447860876071	25.882940295991943	23.739773745406637	408.2298931913556	17.876624284901254	572.9017675663176	462.38177467406837	214.1231306021517	2022-04-24 18:49:00
85	2382.255421550479	4550.3178472323925	4294.745317994362	91.1383788105777	7.502030131154726	175.92888518308973	114.46544352126534	19.724387836317845	1270.171949584893	41.34467639032519	589.6112168059478	46.55692569732037	161.84818006261958	25.370522683076615	23.88556236193108	403.0994546967704	17.871735337131724	568.3230541040575	500.23331967964384	215.77788788368227	2022-04-24 18:52:00
86	2064.587608654998	4253.949569190445	4087.30804022299	89.02734873680174	6.970204489263239	170.88147009861495	108.42241455071417	19.19688203519695	1281.8998944701552	41.24777704696291	590.677237750237	45.4068621939532	158.3198634420405	24.986470961012742	24.630501675737833	396.7084410452335	17.761195230674844	571.6060287107492	474.76767727779037	214.68698659525376	2022-04-24 18:55:00
87	1542.6187765945942	3809.2171892229817	3706.6185904005033	85.55569883532917	6.0529478097220135	166.01801200735827	99.48404753580758	18.516009070227014	1299.825745904378	41.06737179104968	591.9950486403054	43.410645768909035	156.98488599034408	24.50972923041786	23.937183860951336	391.4590710996363	17.813895751176517	573.5157338936345	435.0041690690306	216.02883326804925	2022-04-24 18:58:00
88	1547.3884926353057	3836.861213759694	3735.951182191966	86.06954429385951	6.083978832648484	166.44201499408882	99.62078138336278	18.493692041017667	1302.931906874408	40.741288515691096	589.3792145388702	41.333391661018595	151.76007768723775	23.556823943752192	27.01135958380837	382.0081657981482	17.58188518769424	573.5608163207797	435.79336597704	215.46064149617345	2022-04-24 19:01:00
89	2125.757997846842	4608.2243452249095	4206.3873407159335	93.02887834312787	7.117612994922993	184.51339097963864	112.83587215000375	19.61749257222786	1284.8644051665497	40.369416831391376	582.7093752270123	38.66835247852805	144.83230031088078	23.259283876761856	24.279027514938207	367.2231241677964	17.545654120593213	571.8288762769739	486.40078647213477	214.80451180691932	2022-04-24 19:04:00
90	2114.151566412518	4629.282110066153	4208.071528828819	93.55825922043505	7.158575463459627	182.64053069695728	112.39300961385743	19.482817577418757	1273.4959571173813	39.77975059249971	574.7268396677994	35.67059380648334	135.71095997221073	22.231627787894922	26.32968993576469	349.1816588533038	17.218259803643775	577.1465546895798	485.6979474718281	211.91961650324623	2022-04-24 19:07:00
91	2646.464018450526	5519.834898433823	4703.301937907592	102.2906184950134	8.15105135420933	206.5142817203323	126.38395597026442	20.672039918091684	1258.891292661845	39.044351929345424	565.140793546396	29.75233229595051	122.38381157437925	21.217631567181115	22.631993861994488	321.4639926396703	17.149034124482796	573.3919624880797	536.9087599390069	212.1309974633292	2022-04-24 19:10:00
92	1656.1517661937396	4597.494998352777	3997.5374307265447	95.13005813833388	6.435352154128822	192.74580598286957	108.17878167896379	19.192961459355075	1294.4991936172783	38.709135624355284	567.981731588055	26.30602674571628	118.90461715651236	19.976596085742585	24.653334942377114	312.7308430002995	17.089602215513253	575.6528710033357	459.74316451863587	214.18629037534885	2022-04-24 19:13:00
93	1114.472783369245	4345.874714313133	3738.2255832429364	94.6565973590782	5.538265800884247	197.1126633656877	100.9335345324871	18.6395049662203	1332.0376260858466	38.252931516426614	570.339332826295	20.36538606665863	108.1773897337307	18.386580544704316	24.85803523003051	292.09631185686885	17.007003834585134	571.9010258997639	423.5612823671405	216.66212608481766	2022-04-24 19:16:00
94	2283.240566612687	5971.334189834888	4760.858403270286	109.85901448737968	7.635161128489202	237.7633094609173	128.36885405125327	20.980415957812625	1313.950568248557	37.39764396874433	559.3570925481977	13.118042532733853	92.74968669802274	16.777788278486923	22.969019301921435	262.19225182498485	16.892919442121354	557.7831102346137	528.8517265581401	219.30576126784325	2022-04-24 19:22:00
95	2271.91152554327	6058.004171609704	4812.710216820749	111.29547375290213	7.663429941737633	240.66053372139686	128.87104762002036	20.97421739863583	1316.4568996142061	37.13453051495671	557.2464012095902	10.797761588289632	85.62145498030623	16.177461303722453	23.241099684160872	249.5257676743131	16.735769112501146	558.6826673384206	529.8421606677531	218.05917376556715	2022-04-24 19:25:00
96	2470.117592538387	6240.9287003660575	5004.231406436898	113.2184183616032	8.05599113956012	241.72596806116962	131.9710511700771	21.12894003124603	1315.149325229334	36.70465172367423	552.8762485113339	8.436770085403168	76.94502524490417	14.822551227968916	29.043885957826205	235.6400873782586	16.279636749893314	559.3193359380473	544.7110677112697	215.70212983112793	2022-04-24 19:28:00
97	2666.341034661091	6350.084082340938	5133.8768367057855	113.84151213757559	8.39396292141889	241.0189234920217	134.67612415222766	21.3171448500523	1314.3785203621055	36.218423128207576	548.0540587092669	6.468768908691345	71.90249673195649	13.234261021387738	36.848628638881564	226.4660238663928	15.814744576628812	559.9142567249951	557.9903276592457	214.4585218937629	2022-04-24 19:31:00
98	2087.1521457635536	5880.727378080483	4648.814733671774	109.79951598656953	7.3673054353522645	235.83276155108615	125.17446054147626	20.63002337897578	1322.0961888205265	35.32654756752913	540.4122240400613	1.162863439060402	64.5882820494071	11.625909800098611	37.75198630526211	204.091072756044	15.610441902058653	569.8012345417966	513.7071265121549	213.84224140513254	2022-04-24 19:37:00
99	1601.6954850388283	5300.063876161061	4218.006814454588	104.43861817551851	6.512279382941145	222.20227124339544	114.80640702380038	19.758743113927807	1325.5951823977994	34.877546454180035	536.3231201286792	-0.4503521901660861	63.57345733866896	10.599566202317533	41.70290205254423	198.9061536443005	15.40896975578022	575.481840003941	472.8006124261568	213.57912221465358	2022-04-24 19:40:00
100	1439.6268196432065	5159.790736391966	4115.662491254661	103.49960362595448	6.243167835902497	220.0742926138264	111.83688580813532	19.499763872064733	1331.9434996831314	34.77825049531846	536.4482426102738	-1.3861845547894518	58.948722243356315	10.370581375597112	41.857151986825556	189.71520292873538	15.241734577003285	582.0443450392437	458.9240289005287	210.7013257610732	2022-04-24 19:43:00
101	817.0032615818782	4279.681397086242	3493.532895836215	94.58877980484431	5.077868521873128	198.75064714195287	97.56555996336738	18.370951302022547	1335.7919821883306	34.85970752084168	537.5361370933479	1.1486289531549119	68.37605769765742	10.594846860839766	44.3003089938029	203.08186079851293	15.268876850498316	590.9252054903391	402.9232108300165	210.52103036581912	2022-04-24 19:46:00
102	885.3875541746092	4040.372825545608	3406.9876428747593	90.86892172295939	5.09724792691874	188.53764849836625	96.0751669080405	18.29804394821906	1334.1484972389471	35.03223977543777	538.9201877002783	4.5312172428475606	77.46897041578177	10.517469317581686	50.825907732469204	219.17337314095857	15.09961054824305	594.0556517664421	400.72954907992835	210.03984853937646	2022-04-24 19:49:00
103	1026.7260381765518	3711.5050390907563	3365.5321753503085	86.54983615414403	5.3629427793290745	165.46731148284198	92.71527688671063	17.773636641435786	1302.7639193658624	34.76073674518713	530.2377078908719	7.455140762584506	72.30666266756089	10.04391498792711	60.7840150082593	210.87108164702659	14.185970606400815	618.2588076286164	396.81012989946316	197.40205861832732	2022-04-24 19:58:00
104	849.6901211730874	2982.8796409421484	3025.2860947592853	77.59418660838719	4.853711084567323	144.0566247463321	84.52197392920107	17.22757486722756	1323.494341963692	35.50188206160445	541.2787515671821	14.8551930368385	97.4495794352124	10.138955066942458	72.81624444140652	259.46320699431817	14.258650896273423	609.5325388019758	371.6567302154627	203.69816666342552	2022-04-24 20:08:00
105	986.8510962277505	3248.737621905224	3188.244684821053	80.41472867375569	5.107077432090364	152.75222500827294	88.5967055478809	17.590966646846326	1318.2564937373982	36.55447376397028	550.7522964258962	19.548925626271284	108.66290272926017	13.050909592419885	60.73115378397415	284.0727401155418	15.114110133409554	598.7690630967566	387.4160183871754	207.94730366761956	2022-04-24 20:18:00
106	1405.3973584558698	3579.8159157623304	3569.5333005164794	83.08362552440212	5.7550142636872295	161.98636512686608	96.31496621235078	18.32417543092805	1348.3066502267075	37.614889483660306	567.1723174817348	24.355145097486457	126.28919595270872	13.69418666925776	64.6683870210054	326.37361473151395	15.616214718839672	568.309407081789	422.87667778759914	219.40336222443557	2022-04-24 20:28:00
107	2546.9664682429575	4413.34898589697	4428.537278191041	89.07792195094726	7.659372023939369	172.5285180936571	115.14808473306971	19.872871743606794	1346.0575990482457	39.084222957804045	581.8850804077447	33.89877437612904	142.28641948724453	15.75971922090207	68.4599721685172	367.91009415427834	15.752317200455934	554.3861600773432	506.6979438968056	220.17783599622993	2022-04-24 20:38:00
108	3710.5980035553803	5920.1022268292145	5595.140840128239	103.8030524841356	9.684323115430985	214.6621727263846	141.65064197599645	22.184263272092807	1386.0614868017883	39.83020502602288	597.6788435902222	33.21792982110583	129.13887197022723	15.98574912570632	67.22540902386754	352.5828623835914	15.476771421655883	547.9768309292806	603.3631862786547	215.6273922161614	2022-04-24 20:48:00
109	5448.11805937381	8245.572232584585	7255.3233815806525	125.56617863983638	12.590807088300693	285.66306211311166	183.40680927707103	26.075875258103963	1458.062466720662	40.29791981414216	617.3103914496942	28.403011857960337	109.79637047689175	14.65829061758484	69.01891646988224	321.6879651547206	14.973693246388223	537.505121349376	749.8713632225846	212.4184919044793	2022-04-24 20:58:00
110	5564.356255165418	8375.695552212768	7517.819525152241	126.88572684717747	12.57027809328207	304.41981378422497	188.0335446253091	26.85676084124657	1577.7888917366458	40.567564634155204	642.8896320771737	25.18646736566643	98.6299965513117	11.246372545387999	88.03650210618252	304.37144094088217	13.847902246676426	541.3683821986473	752.4920195494942	208.18144768397363	2022-04-24 21:08:00
111	6089.43764728088	8199.893052994215	7657.3290599811735	121.42113934324925	13.15865951939756	294.30707603482733	192.7021334753572	27.52849485038263	1629.4224979537412	39.362160247069724	641.133285465879	22.437967762763492	100.99399587043172	4.6243008119280375	129.19038220931907	305.4151849655209	12.064687208295084	540.5931107555004	776.0420197989591	208.99518252404138	2022-04-24 21:18:00
112	4586.088325069359	5885.773574751511	6101.483997729651	98.34886796419096	10.509635470120983	224.03854846948707	154.19323377655633	24.080332595009764	1602.991977370736	37.109574201331384	612.7663474400463	18.03122432501914	104.22000895068413	-0.7544617694337603	157.67490608625303	301.36210662373924	10.900938574366762	554.604104706802	640.6626911250742	210.56748807744398	2022-04-24 21:28:00
113	3547.3040745932376	3593.520174213685	4531.5176891178635	73.76577637295713	9.009244288265762	115.20207673382538	115.64778678503626	19.82272528857112	1379.6282459021932	33.14530258069718	530.1772531501285	14.944758955310135	112.28537633275027	-5.284708002066395	182.20547080740653	303.736034439622	9.994090442251775	566.497164356498	541.550041623278	213.32089450178142	2022-04-24 21:38:00
114	2870.1784219849505	2574.6647790316492	3977.1026747737924	65.08748046743585	7.961548450109817	79.78395013600493	97.05305933893442	17.894982066745058	1370.052199892345	31.99359068642562	516.4403231574574	11.292250359164427	99.58255686691336	-8.360318563995861	198.06596314154012	283.09297479102315	8.97247904143984	577.1465453075987	479.39752464719675	208.0145229167273	2022-04-24 21:48:00
115	2454.5851190652465	1756.9372183931991	3461.7186335713195	55.8643573951681	7.085412702015915	58.393717485685556	85.67437230438827	17.07005417735175	1384.4753634674944	31.824271824146365	517.1966201514194	13.227121919253932	111.83649869224337	-9.694791677262856	210.11287801281105	301.9931838035627	8.71215536092825	578.9651775318767	437.49606108728887	210.87596081472998	2022-04-24 21:58:00
116	3439.4554718152503	2497.506640396896	4013.649323398371	59.77049560257683	8.65367050860685	68.44892036480996	103.02590440261497	18.66391494339001	1354.5559861334305	31.918933755046083	513.0764080421011	16.964470846887707	126.93510498831893	-9.574403231052543	215.27114282633374	327.6804671658283	8.823849006643854	568.2074909303474	512.5315120695545	215.65480012163366	2022-04-24 22:08:00
117	3522.9229353398114	2223.3103686143295	3924.370137787024	55.7336380151155	8.735179646904655	53.958002935007244	100.8322217136822	18.444250693649238	1336.1786540366102	32.42168085404916	514.5076411457653	22.9567547535039	139.99669096187336	-8.38445409825249	217.8042427567816	353.0339611335148	8.88628169063503	571.5123627470598	510.88373808669326	214.6899434966736	2022-04-24 22:18:00
118	3296.896406962056	1640.0829232633696	3627.4278609179237	49.17999562480372	8.240506301109448	36.71246406456339	93.09354598750087	17.836821273383222	1339.986540197453	33.51284952517153	525.7547708279799	31.242554300391475	160.001462876593	-6.266405683828339	217.796665541915	392.8692886904282	9.263444529270146	571.3904551925033	484.7967123884436	216.17886343358288	2022-04-24 22:28:00
119	3207.4380767474795	1347.5933983259602	3512.907369420471	45.92474976175572	8.02576686236685	28.214585330142654	89.44839918225625	17.55362162817461	1345.4572873567604	34.57555270131952	537.1527754589206	38.061657223684506	174.52330997103945	-4.105443931049308	215.08393856780276	423.5853811980178	9.65408954450777	570.1289739113229	472.84523393290124	216.93638216795856	2022-04-24 22:38:00
120	2692.587999613679	4430.5245274429035	4603.416970431652	76.98700954218293	6.988690992059929	286.0119975021862	125.08892829662148	23.34148687790251	2003.3703977928785	49.07117212328173	749.4609396967612	80.14396220317349	114.53876722871246	26.405593232027456	53.49724354588761	435.8256793195869	10.802476593249423	994.6698837579704	516.8203687745561	214.32421789584413	2022-05-05 17:06:00
121	1666.31736727948	1023.3116068433737	2137.5631761142176	39.302363160681125	7.383360463015478	54.393797637076204	55.61736427702306	13.77463496932701	1298.219866635532	40.851450825043145	488.98435936653345	100.92695470244371	71.42348450233112	24.565430397436444	32.141462100122226	246.33038206876336	4.445130199170308	953.1291550125397	432.27228804402296	226.95592382613148	2022-05-05 17:16:00
122	1429.8642910371273	878.7423214391165	1925.8549152134838	37.81535867981165	6.960768339199888	57.11068161339608	52.20462880572984	13.615467078287068	1305.6582671828228	40.143601694419445	476.93559745925177	96.88350795660926	64.62606985003731	24.028374459023382	31.72406803898957	239.9460281689262	4.2352031276423645	963.2648965642869	417.18049724471825	229.47742073732118	2022-05-05 17:26:00
123	1357.6426820822671	688.002725090977	1713.1827546576096	35.77875490593124	7.11941531832268	38.285917371553296	46.451675495310724	12.728082647738276	1218.8974086083945	38.592080641169716	436.25481438465636	117.43229611247716	14.949336440675324	21.832789068522118	10.106251291739682	30.83736108431731	-2.151729315814066	877.1515196744318	423.5926191296762	236.33059529585677	2022-05-05 17:36:00
124	1395.193520641973	996.9096030898509	1892.8245948179792	39.77369246029639	7.136124018101896	55.189063524461744	50.76002476653173	13.242820810503858	1251.8799615682296	38.1900115700991	435.0813901955821	105.84723365997934	14.00820447706974	21.281449248830086	16.13413780247538	64.09345838098125	-0.8436133081429489	895.3051382736328	428.06729699208455	233.63456943787915	2022-05-05 17:46:00
125	1395.0420030960522	719.9695864758687	1800.2378922738062	36.17930341561805	7.084699178528652	42.318720244838914	48.196448364947514	12.980620256568912	1255.513954799117	38.108752574107285	433.7787177313737	106.62265730505351	22.521535127389143	20.854982443731615	25.713357772443487	81.8613752454512	-0.9343334798423939	901.6514695873134	421.2052158635645	233.47214894861315	2022-05-05 17:56:00
126	1025.7623417563009	824.4181535103125	1645.9248998848961	39.28983591352244	6.64624807467321	54.264255009024055	44.34554896655766	12.617939806538502	1230.3225558091835	38.585756400008236	436.7055386094635	113.98154355858878	-1.0349216578797495	22.144794002662024	-3.424773493747125	1.718823014452937	-2.0106540419253633	876.5288107579154	407.79797812632427	235.40664262743346	2022-05-05 18:06:00
127	967.52988722187	996.911141849152	1775.1291602710298	41.98896282338319	6.4228442362235825	70.45401256862351	47.18310786495351	13.08932248963363	1281.1186744436882	40.56383430695239	478.5057027171149	104.41225220762453	33.37123374168186	25.073289511910787	-0.707222124121472	137.55560266249086	2.763548469485613	930.662405855694	398.68538052998974	230.04125327910302	2022-05-05 18:16:00
128	690.3196661361435	430.68608333874727	1362.2074064372791	36.34055791251649	6.267103698130683	37.42226293293061	35.223177476451724	11.550240700037634	1183.0562745095276	40.70474371761462	463.5648980946942	133.8533744039114	2.121619970348547	25.206084685293717	-29.499950399582303	-41.83945695818147	-2.5551411615057305	852.3544740848249	384.67780346505106	235.71447941433897	2022-05-05 18:26:00
129	641.7947566323273	525.4085868504189	1317.242968291088	38.206408808280685	6.45383832933328	33.20887404286077	33.04587619291112	11.056969854857996	1114.7043928514568	40.25830284638454	445.1988550507333	155.45569680322978	-44.26294738060278	24.379045101735244	-59.876895862282254	-239.63304855385286	-7.928638643470663	766.1388142307092	396.32808793140464	240.5755596049968	2022-05-05 18:36:00
130	334.1414936391084	415.90142248224583	1302.6097022566973	38.62880352990851	5.743681030129579	45.826041386808356	31.402036259543934	11.205468759126987	1205.301091494237	41.095133586312755	471.9762548090753	132.71217925846804	-9.246194701199784	25.411918970451268	-38.691197459873365	-67.49084331644735	-2.5096409914478954	849.3231662456451	362.15027276340186	232.29686962939888	2022-05-05 18:46:00
131	416.0591634086886	1468.2336159768747	1926.7696854741916	52.74650787423707	5.7403520737988885	104.0940402418255	45.55315752060153	12.887846101017558	1315.3294965263522	41.446184393350634	496.89131312382733	94.18544590719557	10.620957867628022	26.30084596902128	-24.187181307153878	116.20832277517184	4.652459137363621	934.5980319431407	371.37783829315913	220.3661727985657	2022-05-05 18:56:00
132	377.31799447507365	1858.4684823483694	2141.0001621110496	58.75293011483154	5.732231834853508	123.40734119914669	49.108990076021314	13.224380351503513	1340.4157657380151	40.670669840149685	487.7503641016767	79.44298665535962	0.10580136055068579	25.323205456426763	-20.688668988257632	132.43200297280782	5.867591823230271	948.8229458098206	372.9306180794888	215.5577613284156	2022-05-05 19:06:00
133	75.14761887968052	2170.6721082440927	2067.214087292181	63.72110176727074	5.327091323793553	147.807651603267	48.93753565012264	13.36908651946338	1344.8456354199361	38.58925731076454	452.09715420159523	66.39334437638445	-36.38741644116271	23.37322865791407	-29.39818498497698	71.18893729654701	4.89591477822853	946.8938030031362	365.4501076298188	217.6402854302327	2022-05-05 19:16:00
134	9.535049249927397	2607.50490490449	2244.2365766383045	70.07785824282018	5.279794407273528	170.8068894661974	52.67814796110213	13.774436541008399	1364.8679878332873	37.50763101074948	436.98492427931865	51.21895992428881	-52.39672979372153	22.27216653111782	-29.106448043345154	74.12208223204834	5.797392606187259	959.0156897210782	368.2064378953222	214.61457710979056	2022-05-05 19:26:00
135	3670.1509315249423	7122.592954795196	6809.830743388207	130.28039611732083	12.091369714193391	264.83916742392285	124.32948962053706	19.44179871911055	1517.5111226402992	41.06824663814328	482.23069546702754	20.01025083938157	-26.712773155899413	20.824600153718393	23.973498719775307	288.8134779740849	14.758806482630803	888.7394539980442	626.0751660070322	147.97537012792117	2022-05-06 09:11:00
136	3011.544452000686	5993.746096836607	6176.357627499281	118.76294043217422	10.93042469404493	229.07084372498684	107.11863753736486	17.81703990181373	1540.6720813051138	41.95632023459224	495.902801160275	27.59990413299738	-9.18655839020721	21.32173604105128	31.513565386556365	309.06409492998864	14.652621641925634	907.4722720971981	562.8538937387957	146.20848733943882	2022-05-06 09:21:00
137	2941.332460642414	5953.505522423482	6007.339824154267	117.0944238870793	10.699906383952921	235.2248625155553	107.09999022898455	18.08203586721018	1544.7076220380127	42.15248507041391	500.524552041559	28.283008878626788	-2.0561006385469227	22.31977171564671	26.85305734262147	333.2538843162074	15.199400905873404	922.5688158936969	560.4388404331796	151.68654275761145	2022-05-06 09:31:00
138	3369.2229605737375	6610.738790073665	6430.456205031878	124.0260352611831	11.484226172339604	252.6061426813194	117.21075701531504	18.93749121961912	1520.0085041112661	42.371444486838385	506.17210814686814	28.984155619852118	-5.760587212385872	23.019619697820815	18.792928589204166	330.5379453102196	15.623316642101145	907.4370140027614	599.3491070602665	151.5770971249474	2022-05-06 09:41:00
139	3655.000331709438	6579.667285512405	6604.120604739524	122.85089292575776	11.963888329979468	238.54581105597572	119.6104404036115	18.899749145614607	1509.4905914918795	42.681473228017346	512.5865977015978	33.72148841577837	3.163010018020941	22.73158856143675	27.524881648027076	333.8149030286186	15.240285219606221	895.4823677980978	613.6825221884494	149.2092814811174	2022-05-06 09:51:00
140	3442.5750192568958	6655.784955637268	6606.838206721128	125.62769260921732	11.686450418349239	247.74256803565368	117.68678673931515	18.748098333952413	1526.533792110385	42.00189826097369	499.5424710274276	26.825087655250172	-13.933603938970919	21.583141124519727	26.162133469755645	305.6105868351533	14.920455978384155	893.8826397285992	602.1422600908893	147.08604701072505	2022-05-06 10:01:00
141	2492.320813210521	5678.261718364665	5582.348436108259	114.59082087382467	9.971462905221955	238.5956843678232	99.59104286175693	17.66105660221669	1540.9655988133645	41.33625589615285	480.02411042863264	22.170288651111605	-10.360783538082615	22.389682239771446	20.2378206239664	330.8523367769503	15.435490827171805	942.9268149946314	531.406486410489	154.49486446320603	2022-05-06 10:11:00
142	1625.0326563374983	4782.241999410122	4777.128930848579	105.39639842979977	8.387481135751003	229.053726372651	83.44942251174496	16.604206914377443	1581.5698766993114	41.029515572167064	471.724080579286	18.689476799346266	-9.694799093094844	22.417560051912005	19.840489174925096	338.5520872078978	15.460182463663443	977.3326655871535	463.36355588100344	156.8320659405239	2022-05-06 10:21:00
143	502.49585434939945	3097.9391591293097	3241.612377532205	83.89365240500456	6.229401430036376	194.8169559372891	57.759752655328725	14.962742433543212	1584.510331898693	40.49773426030619	451.03346231407454	19.350178509284433	13.585931601643097	24.028793660901954	20.170596298408782	390.326712767308	15.896131501233526	1043.5841763210606	368.34806094986817	164.89632249017512	2022-05-06 10:31:00
144	384.7343077306432	3102.961027939891	3219.220595959472	84.56426074024557	6.006017080163986	200.43985422853802	57.05590032990074	14.982928005780053	1603.727996410209	40.509771299427626	453.14960658722725	17.802555995190687	7.7062029772841925	23.811468042255	18.81749718402898	375.42110957282057	15.734461294299194	1041.1202029911672	359.5106204393789	161.6031920711972	2022-05-06 10:41:00
145	536.6172210462828	3784.4993384210975	3634.6335987299826	93.82762000486764	6.3319104805995465	228.87219353233013	64.9918037732424	15.733928908998394	1614.8366845447363	40.95232363863407	466.2622329295332	16.064066188939705	-5.9518408273161185	24.271587159555565	6.606335897289682	356.1631296859159	16.174899209151988	1025.5636149130326	380.947737700633	159.13025941376543	2022-05-06 11:01:00
146	1201.8880920980591	4531.735919701139	4283.90753226378	101.64974242264407	7.5282625584627425	240.11075443564732	78.22541173024638	16.660656470634507	1592.655174606471	41.12930989892787	472.85266695752716	17.611917498377807	-9.195311994479198	24.03930084442959	7.014292768844825	344.6591441807541	16.064985794620895	997.7203961409076	433.7502828984417	156.64646226279632	2022-05-06 11:11:00
147	1144.1281859517185	4541.207672479068	4284.616186230698	102.36370824061714	7.469374856388811	241.33669435233787	77.40773846618538	16.565406862916973	1589.5070259893196	41.382840616295454	477.11809246472626	18.69031055652249	-9.514718935432029	24.463785142540985	3.35802368100849	345.50140160209594	16.29229778875674	997.2944909666508	430.61903172495374	156.26130593754854	2022-05-06 11:21:00
148	1127.3390265408525	4696.286587260314	4395.453592359445	105.14854404992366	7.492738450362737	248.13086165921777	78.41045388195039	16.62234842168249	1592.7661347115572	41.65955574114924	483.27987063132673	18.870881056377584	-13.52124868698047	24.70868838504913	-1.1429871299114893	340.3564336944073	16.501015529973813	992.8063642912132	432.4163469002566	155.37102817366306	2022-05-06 11:31:00
149	856.2849287743738	4222.632449236524	4014.78936836683	99.2944640981882	6.99287420189323	235.15253779728482	71.291598178404	16.076295660733507	1595.4927298664534	40.86014512462596	464.55407407842995	15.474781200334746	-12.386453066526883	23.919297742248375	5.59572040776402	343.9017848374315	16.12294258061047	1009.0226914996588	408.4034404727294	157.69887172868675	2022-05-06 11:41:00
150	728.0650499428739	4016.9331820236985	3847.644778431648	96.6913555616079	6.729286730604571	230.93875609164024	68.42699472053823	15.89672685733305	1608.98597371683	40.085214475498105	449.3486245116394	10.921672698787916	-16.105860909197872	22.756331802207967	12.51653288505986	337.27146112742594	15.614149501426937	1016.5954501093182	397.05039942565054	158.73056759662776	2022-05-06 11:51:00
151	841.9501270944311	4226.236496007536	3925.524959098482	98.44053971538551	6.897984521378248	239.52574196916794	71.84766020210054	16.293519614645675	1606.2523862537828	39.895079234815825	446.6362182704106	9.211246264593683	-17.83832180413083	22.81883998364043	10.455025662076878	339.9729159129074	15.748373156771436	1017.5413233759339	409.1533662200123	160.92990719638334	2022-05-06 12:01:00
152	1481.61928198619	4959.572668536159	4672.628216713085	107.16702883264634	8.072771091697348	248.8198088708541	84.64301497611939	17.06433693833219	1606.298156469274	39.69375814868282	447.92857888354365	7.588847373893714	-29.559062999125672	21.087267436426032	18.350995504950333	305.10020877444185	14.93438949192597	981.2930596586612	457.74877507072006	154.86174613852427	2022-05-06 12:11:00
153	2671.2780394704023	6206.217830836773	5746.387720761508	119.56160626894689	10.209581438412414	264.649418808307	107.30794152665385	18.643262382294722	1562.203991774349	39.107681575086744	440.5688540703288	5.940550847779832	-40.19177707115705	19.58621900547871	24.93467634778972	273.86135068265685	14.221382017607823	933.7391273754819	550.6944029343128	150.29655346124468	2022-05-06 12:21:00
154	2119.5219557346572	6070.8922975108435	5579.241883028066	121.79998976892057	9.43197284690568	272.4858515627693	99.35789309069071	17.945967227013853	1580.9782554832345	39.19597688448465	440.3599944824939	2.3856502298822306	-55.98977869087685	19.640217573355415	14.611250955902506	251.10205042187772	14.496975761103272	937.4484672256087	514.9233989843062	147.15860618323492	2022-05-06 12:31:00
155	1628.179404616254	5570.702243909356	5184.467245047163	117.33358910834977	8.578497257503429	265.1923831103559	89.89858940872	17.21963948018214	1596.6682680899657	39.911659558397176	452.5817016463759	5.815496626191361	-48.89303086849941	20.786533899096128	9.386232928412937	268.5318693314057	15.026812408977833	954.547690819893	476.5653947634351	148.57503980735981	2022-05-06 12:41:00
156	7172.9205434714095	11234.251841918274	9367.4511086032	140.37419844666965	10.509162563001851	537.5892153131535	241.50805381768714	34.29881206543945	2391.2972827083445	53.68114439173682	879.3339631486392	63.97909056422077	139.23034108758839	26.827436593860455	80.18744486817195	623.4834101424076	14.323623492860463	943.911390987621	915.4774998667901	209.43679118669317	2022-06-01 16:25:00
157	7621.448878232171	10604.695001153013	9147.239530429593	135.34092215727014	13.58976918462811	429.3235913987792	227.503908284516	31.06521145245236	1960.682393261111	49.137232756536065	750.3366280272869	61.58757129588321	122.8662656097149	26.11695320924457	77.43076373414624	591.0870203593513	14.06604262919086	918.5922611319374	946.2784026210321	204.58128604399496	2022-06-01 16:35:00
158	9801.498163425771	13207.93507856375	11162.575978307854	161.43666889358155	17.386908962143067	481.5444233308608	273.4884479327345	34.87298533469786	1911.2801130892344	48.80067600691208	749.3531461476557	59.98049611303668	103.07180615430298	25.023969881582616	76.8190391901262	545.2293447416123	13.532863583319738	835.5579138835592	1124.868473048903	197.57697679412226	2022-06-01 16:45:00
159	12994.67842945036	17114.72216442431	13914.60018197992	197.25981311985606	22.387456636035267	581.0422149939768	344.49678909527256	41.440332414515126	1892.959440232708	48.69605764182961	762.1510561491828	57.383758676685375	89.21131806791345	24.561266203925868	73.08692396015977	517.6435337537641	13.385678924054048	739.6483472000372	1390.4005458522556	196.8461323471629	2022-06-01 16:55:00
160	13497.158998594634	18011.319397351792	14670.764227276719	208.0259056283362	23.02202106456565	612.3937463781131	359.4309105904074	42.82666919621579	1961.3548547696855	48.753926819170466	775.1581976730022	52.427130225273686	71.68889302150637	22.629448985063277	78.7788761807642	474.12273065779664	12.659140154073498	706.7613552892607	1431.509917005968	190.23785235633954	2022-06-01 17:05:00
161	13634.762349763987	18788.151494129415	15045.634891973394	216.31610549266225	22.726467546639427	661.3241875644253	371.3990328495802	44.50513581093253	2067.66543152008	48.90364192179906	793.8623101575079	44.54208612653974	58.845143761378495	21.718980152340976	76.38409518272601	455.77802214525036	12.65139642130248	704.2463879619122	1453.561615396567	192.2542661989904	2022-06-01 17:15:00
162	8902.147716630454	7596.354581419699	7977.599588232195	65.85292411890669	19.82032373782104	300.70724153007905	226.69610381303823	31.34367101292424	2077.9345954614328	51.577845044278355	801.0662068446209	98.72173275866453	235.04233063317588	23.17097446584023	204.37902310768186	763.0271005349114	11.796996640376676	930.8189640583223	868.1604702292548	203.4801017557909	2022-06-04 06:54:00
163	12254.535402934082	10407.364888235781	10104.442817983356	88.96291525053675	24.96770347038772	277.82881188688225	273.9432750665212	32.38893840945842	1602.2818685240368	45.87801738102364	661.267652843495	92.88440099178979	221.09307771240128	22.22378880119726	201.15690415846984	757.8715325572466	12.062046302140686	851.7582923902482	1139.9314434694033	218.98173270352106	2022-06-04 07:04:00
164	16600.89850239466	15441.95137766932	13305.836675182509	124.05198667839068	32.35610030802185	389.776277289935	366.17270074923044	38.215190686828606	1434.3169021831281	43.71676531021359	623.7410144770511	85.71876503994872	203.78899834124786	22.527503487381637	185.01624787384753	739.6174070636807	12.677046441463517	755.6387039541262	1474.6090208900177	233.32490531796168	2022-06-04 07:14:00
165	20529.639481416933	20326.43620580595	16354.704791620643	161.05376835689867	39.08406453244295	501.8158809934921	451.86300917447033	43.474081936687654	1264.6852545259626	41.32515830092335	580.9369927259474	75.11450511903467	171.63777620788824	22.666753802312883	159.9821269518543	677.3390444807155	13.06280570889777	652.253104624992	1778.6447375248667	238.0646374552074	2022-06-04 07:24:00
166	16370.402197993782	16744.862043039437	13572.616170885573	140.67753353401895	32.210836304263566	457.00945581619817	376.46584514371307	38.694613657321	1434.095403828488	41.67277332505574	592.947495240458	62.434122993404344	147.8665535726741	22.065398641699062	147.29838076911255	650.7260343144553	13.236807762187368	754.3551726788462	1484.2701427329416	233.41261676308895	2022-06-04 07:34:00
167	19265.006579395602	20700.426845043927	16006.267584294787	172.74748809380253	37.272114738645264	558.0494493390524	443.698486082199	42.913468238083695	1333.0753780064451	40.31494060177526	571.2466435673073	52.93045306046861	118.98339886377835	22.51857161225098	121.44770153885474	602.8542525382181	13.942728101447642	678.5593668776781	1717.2296709690563	239.99600400155435	2022-06-04 07:44:00
168	25511.34673736035	27989.49382810059	20874.810058013718	226.73882576730512	47.989492928766595	719.0376820621768	576.8693869775382	51.41182037287954	1129.5874328111286	37.991807278857806	534.4384548798193	45.285196984309096	89.34595622088818	22.290925671057153	101.53382944067198	537.9915364564549	14.103823345319427	512.7214294757912	2191.7137963420505	247.2345221093417	2022-06-04 07:54:00
169	24239.33188443868	28204.143553661386	20623.89708161317	235.37832871048795	46.30922696357853	785.5164658922477	571.4122414974968	51.735161153111314	1328.380692731168	39.59113339377241	582.5576595993577	33.49112411441138	56.775491704767774	22.677930164631903	73.68129080156541	483.7239182041867	14.761389070828727	533.3422162537576	2116.0568066578257	243.99257421808304	2022-06-04 08:04:00
170	22445.867775809675	27178.801151660766	19578.471551280505	227.57878218967926	43.63996152502938	824.335022632582	551.6275862321202	51.58913332958783	1593.08067891379	42.60485296599761	658.7593087405423	31.905322339018312	58.33812809108713	23.96637689936614	62.97457024609139	503.57492585436194	15.58387442467182	592.5519573936026	1986.6228538469495	247.5953968077468	2022-06-04 08:14:00
171	27345.229073688424	33069.26389463505	23251.569443629174	265.86543172294523	52.15788700595099	985.5610290005316	663.3422052429992	59.480652035612515	1552.750293734794	41.5870775500573	659.0377436432557	24.25160514221625	42.63866893156592	24.06338096910838	50.14899533579046	486.2229373983191	15.961414182481633	488.1596087904808	2354.108187380696	262.09661609699685	2022-06-04 08:24:00
172	13332.931910102518	20192.73841033131	13385.888864242632	219.57408158771523	25.717191117949312	742.7534546925599	390.61251879363795	48.566823234300045	1779.7970396851529	42.73846285228335	688.9028754535664	2.1106001319235475	-9.392739946049915	26.364164071444634	-27.075288805828677	283.46762073286664	15.621271477027335	741.0706969381821	1582.3817076132532	169.74183212807984	2022-06-05 13:27:00
173	2447.264730979121	6197.80421572167	3933.980595309891	100.65558577835327	8.871341748109415	302.0444063356317	122.71272566048037	21.484214814007828	1362.9842865091196	36.7190195867944	469.6945322473525	2.057714976974239	2.731233837439504	25.95548042671487	-19.130313057061358	321.0414894177029	15.793750118044898	1108.7895852370398	654.7053082893528	163.71575509833207	2022-06-05 13:37:00
174	1100.4983516649372	5175.552689676231	3136.127163741028	95.26556612734203	6.78334172245637	288.47916263272054	98.44120139260644	19.244222008219992	1388.7884717885463	36.86680148416775	469.5831707659545	-2.000779370120199	4.241964950011607	26.42334744534952	-29.591005039541415	361.1681876459861	17.06203672011378	1202.3250950174706	502.2251084724944	181.57733702987187	2022-06-05 13:47:00
175	2411.601278902497	6324.576885334915	3981.4652499448057	103.38866599626317	9.00584143842702	301.27636198476284	121.8198926312225	21.152799388052955	1324.3619852257207	36.76707870865111	464.0585349188791	1.706031874992732	6.7833415338755	26.80872743278485	-28.506140807859992	350.5294862214432	16.818994835499836	1142.851320332169	623.5091629586913	176.1816949949333	2022-06-05 13:57:00
176	1572.6707709036564	4795.759949126979	3086.0110322375876	87.11147736784505	7.357978211252622	258.0890894271197	99.56298868984663	19.274113435821562	1352.2255645403857	37.77611506990725	479.20670756137065	11.078743193321316	33.81205191187291	27.65155838953666	-17.82518056754452	390.49020432413454	16.82914823127038	1179.2622483140663	549.6870027308927	175.73953028492025	2022-06-05 14:07:00
177	1563.65510836849	4296.587066905107	3016.424530861561	81.0212907844957	7.1127262978232935	239.50781796453157	95.93429804470088	18.988316496978598	1395.112552567266	38.98359502356507	504.0435796811628	19.260992401955264	67.1384480634224	27.965151799511204	-3.464064883211904	466.79553744975965	17.337632496988533	1228.97324427877	501.72844539024663	190.97080795465752	2022-06-05 14:17:00
178	2250.234284012855	4492.578346536786	3584.612077094709	82.09914502357469	8.156522761079216	226.03878422566595	104.540653573187	19.442563222148294	1406.2764522590624	39.75161213642404	520.2015718608529	26.690657245392686	86.56699054191449	27.11433594355583	16.026175173599768	501.14295619914446	17.00493384202656	1219.7484456455077	521.4661485059048	195.8622235696758	2022-06-05 14:27:00
179	3685.29361541431	5481.73712122743	4572.989101823521	88.41714181993257	10.448001858947052	229.8997716792437	128.42384755676403	21.35403247870613	1380.2261014930664	39.79949577700778	523.2843475420516	31.829549317450983	103.2319807863114	26.245060573801595	34.181687334665185	529.525783755098	16.564821659621543	1186.7482691406897	615.7532905494429	200.58069589429272	2022-06-05 14:37:00
180	4312.314673212546	5550.286274069047	4867.987947662768	85.77143608408596	11.237796620960324	220.6599111299929	136.74960873446003	22.164929627163815	1397.705439844829	40.263204650477164	535.8004155440028	38.27897879261127	128.01055802760493	25.831715711449874	52.93818664439095	574.0616029469384	16.27822000208687	1188.8720423527166	646.1972251697632	206.36296981490597	2022-06-05 14:47:00
181	3644.9200365645956	4470.450564600527	4351.120681506243	74.84987740967608	9.769708303403526	200.87330527887207	122.55009325099422	21.222379329325292	1499.2864449288286	41.69214185954894	570.4126078667161	45.32877897696744	149.01760570833903	25.708739959944126	67.97427538060401	605.9057719505545	15.99617230896041	1217.5875275728827	579.1687486432983	206.48142230371784	2022-06-05 14:57:00
182	2917.106903776992	4006.12658903969	4184.623771891391	70.84856244465573	7.832423628538919	236.67596318273718	119.78197182829558	22.204304128915624	1783.9210968877496	46.15976863401378	682.0207226296575	57.03173533150266	174.66688887087003	27.27507436416812	71.62576361159881	642.3299300246345	16.395489284875737	1243.3646489267417	513.4093919384973	205.74436687834287	2022-06-05 15:27:00
183	6959.557729627428	8302.751904186996	7705.162367632009	120.8722783550943	16.30473768059196	243.49303509744823	183.54782759439377	24.990625135154318	1349.9325165239038	37.015182272710504	456.6748532601973	18.415607299873955	53.705386375067974	17.372480684156415	82.11570753417618	469.8751099236106	12.614808277648422	916.0293813545006	858.7650366672935	194.1756617149357	2022-06-05 21:17:00
184	11191.03706901925	12238.755477614613	10967.620083021611	159.12908361131167	23.566425163478463	305.9945428273659	263.86900136752	32.47775498556237	1238.271476733009	35.21461406217094	419.6326052216027	13.517866634124402	47.580845829212194	13.643663412432943	102.39322038840692	462.80502613349745	10.794644279532463	781.338348903955	1197.4042527266306	191.40338918469337	2022-06-05 21:27:00
185	11428.740242445645	12290.38182462225	11202.764009915467	160.22452571054555	23.97553779754553	296.5606353050207	266.2280261376852	32.473996975763896	1246.757442604287	33.884647333334954	395.09799197157577	7.445307894258804	35.94086140580657	10.631962941563245	114.77945476208879	444.89558766662594	9.38391615669019	764.3409645467418	1212.0763782310032	187.09400020696017	2022-06-05 21:37:00
186	11644.774922904915	12353.42118463834	11399.593035200785	161.24811839263975	24.35139462491697	289.2466994623355	268.5301498023093	32.513333069260995	1247.0462652095907	33.06692024393165	379.5572636676743	4.181447511235092	29.646347180749217	8.706864476052772	123.40852089138025	433.65969751086595	8.454119403250218	750.5013353202343	1226.0624963015755	183.84475238078107	2022-06-05 21:47:00
187	14760.152806991515	15410.31197132726	13846.355220605183	191.37562087524975	29.737444149861247	343.9771882224195	329.2466815305861	38.23770979731549	1158.2498017172525	32.59878098686353	368.3721255505968	4.1671703564893505	30.157728707183196	7.541376712947908	131.13067713850432	430.77605201752885	7.847323228569564	651.7941548170039	1478.4411791674165	182.51498580108864	2022-06-05 21:57:00
188	17872.479066521708	18476.67266987363	16297.099318346227	221.72325862612206	35.134482080840336	398.7108951495811	389.88357232291173	43.94020999815507	1062.1523431308424	32.5525626549461	364.5246523034698	6.631814288406076	34.37402970775838	7.0869242855901575	136.61709339903427	428.3079604677587	7.5043154338307545	551.3764265664288	1730.6765789088863	180.33227458356464	2022-06-05 22:07:00
189	18255.629720610203	18644.492462793045	16606.882142736446	223.536424974307	35.76942477548079	391.7766064204061	395.01926734295216	44.24367211082887	1048.191038349907	33.01024996466616	372.624819166723	11.352060732491736	43.7576566013995	7.0200581030603075	142.7579635502134	432.4557711517191	7.282037025587329	532.9965800344786	1756.9645730854486	177.13769091159566	2022-06-05 22:17:00
190	18624.739753278925	18854.23543131372	16920.920955512032	225.91677100875813	36.39748754851533	387.50212704542355	400.39669116957634	44.588046061288594	1029.1312991737195	33.98178537882734	390.1476793604286	18.577931830363468	57.52514099945256	7.866902412001025	145.54771137228818	441.1089556647639	7.488676538182517	516.2479420250271	1783.473750244017	174.80224799346252	2022-06-05 22:27:00
191	21860.924371316207	22084.62936567678	19437.99343435758	257.53073912579566	41.99889401566267	448.3883356627339	464.0896706880162	50.663996249361446	922.3513886837754	34.53749830383488	397.1917861453196	24.323631538722566	68.48728160511746	8.667970528023602	147.0029798099422	448.4880299082033	7.709746353979995	416.1832892703774	2047.062800395302	174.37914981470357	2022-06-05 22:37:00
192	25156.154071433346	25137.737984113395	21936.28737507567	286.7403620808004	47.62858734092996	498.0633315911964	526.7606359741828	56.5680967631844	812.3852955743969	35.41433214018028	410.12444996366185	33.93321331597599	89.34699889072363	9.564281793675889	153.88116718197853	468.8003145136754	7.830267861846721	314.575337232136	2310.8286243848343	173.35214210246195	2022-06-05 22:47:00
193	23827.821303283294	23472.67563858739	20852.016548855485	269.94570114213275	45.24635833247293	453.6387235249076	497.2326398395644	53.574166666486065	851.3145481577412	36.00052354279234	422.2639571151169	39.10958254470643	101.60686200205964	9.690826005338693	160.55033281533542	482.09423260796393	7.692023764611122	352.0978038110338	2195.578043884883	171.16526463101388	2022-06-05 22:57:00
194	22486.459362721063	21849.771172143403	19774.60377421601	253.7407057239575	42.85987596070305	411.7678658160803	467.9470258934987	50.61755054569221	887.2399066109629	36.889463825755286	439.9551240489641	45.55928269576816	116.0653116223275	10.385948684429366	164.739342344963	498.28362113326875	7.850035660754656	391.3602445767506	2080.666629137222	169.95068623883714	2022-06-05 23:07:00
195	25810.074542717477	25134.328077044105	22360.265349178633	285.89751119979474	48.60757867052594	472.1686577114451	532.9970613193518	56.7962653125671	775.6091696345356	37.69671723885489	451.5386869809645	53.103631117156056	130.62847654289362	11.470211821653209	166.51772085009907	508.8754558967121	8.164769082297482	288.13005446868533	2350.721444688612	169.319409688272	2022-06-05 23:17:00
196	29078.96093258159	28533.799055662763	24919.175359448505	319.3212519181916	54.29671162794446	541.6623892993375	598.7201199264703	63.14414550952321	669.8861929139857	37.90855426063983	452.20379753220845	55.74598151646251	134.8870848543229	12.086209901403947	165.0718336317368	510.3804393272003	8.410413924770637	189.0406490581281	2619.8888982628264	170.08490811018925	2022-06-05 23:27:00
197	29014.781111778524	28173.569842613768	24818.66686843182	315.29375744671097	54.10979746726163	523.7313458272292	594.5366381130077	62.60040253572086	664.3506752513831	38.941158681412944	471.2855273081211	64.13531104592221	153.3632002680406	13.030733455837037	170.1308523071839	530.094957172445	8.61965034963049	189.53202341999554	2608.7783941332304	168.8396823828753	2022-06-05 23:37:00
198	28928.47958798775	27910.445344681793	24749.877872246725	312.67434080599514	53.92012531659087	511.3914313353489	591.0405511949318	62.14560701260069	669.8609332950191	39.174422704716235	476.1086599115847	66.77267504069505	159.35260528862818	12.780110405693563	175.37096014207418	534.4897755682687	8.385642625328671	188.54829932512666	2597.732788490235	166.96091376044546	2022-06-05 23:47:00
199	26219.06087152603	24760.156785093423	22614.539402474365	281.56057928423115	49.13218442363874	433.70662594537134	533.1508599772226	56.33769406588809	758.139410887713	39.61053698990804	487.2856580505827	70.74827964273663	169.77250388937318	12.175204553581864	185.54423149070317	545.7628921270771	7.92063285958028	265.5144091808778	2367.5145992387015	163.6111843696968	2022-06-05 23:57:00
200	23525.157023335065	21574.35581487394	20486.89775350981	250.12041269221663	44.37117427691928	352.78264414558544	474.91991181474236	50.45171515001354	836.4329859551653	40.73907107090139	510.7605960558726	79.30261280622108	188.61344312910842	12.561776858739506	194.4722469740118	563.089630459599	7.807679809791296	340.42476782584106	2137.521996590007	159.45166761651603	2022-06-06 00:07:00
201	28678.291530197806	26259.392404107377	24359.37179262709	294.560625047367	53.14153156923917	426.211641093294	572.1576042915556	59.59987328333486	670.4416612099949	41.565978095659844	521.021661678094	91.88689126363488	218.13020950817918	13.006602925787945	209.51763052687602	595.1849835526191	7.572577448835489	182.74118838500817	2548.381268105002	158.07216820653585	2022-06-06 00:17:00
202	33761.551637847675	31151.406000672025	28243.334651020523	341.5215273139793	61.839817675213524	514.5867138599424	670.991583592767	69.04405454117091	509.66380001252674	42.80918362936672	540.1145436549236	104.27131671326924	244.9584957993411	14.516781294422572	215.98762039683425	622.9686618662163	7.938707886950567	29.18094859671396	2958.728684719336	158.28476731220957	2022-06-06 00:27:00
203	31955.446396326966	29116.00752862252	26817.712859281193	321.41633969031864	58.66456216791047	466.6884001098824	633.0394133981144	65.27826376759072	555.3518809662155	44.138297363150464	566.3164106576874	112.49959999985958	262.2148033957892	16.013413167909277	216.6563501611745	641.6951911336546	8.475063600255226	83.34220175403243	2807.08919633358	157.5816868739883	2022-06-06 00:37:00
204	30240.743703919128	26796.845771428896	25354.68969251502	297.4077434036453	55.52699089754136	401.1899327293049	593.4533986629349	61.24831138523717	597.7516863753153	45.798821491670466	598.5955181701154	125.81917288851128	293.43100564081215	17.413203413088013	226.46970015887746	680.112100272454	8.757752372711764	135.70206049376134	2655.603086819415	156.1450397038392	2022-06-06 00:47:00
205	18358.015942147656	14047.276104714838	16039.492768450458	171.8001688665854	34.73983179074462	125.75459191090158	350.74948570878087	37.573496632781456	958.4156268520483	48.89912267678733	668.61716177422	141.6110788565411	328.86829386727186	19.925821668325057	231.62948697467436	723.2984790143964	9.55887307951275	492.6662594550571	1668.9522976145436	151.67461151621794	2022-06-06 00:57:00
206	8560.048775258969	-290.2702492030221	5539.16808513292	-16.286781154623895	13.311655559248635	-206.836904821419	139.30936232949466	20.464120135824786	1322.5699851312984	48.09872324864938	966.0303432173748	17.878781687153833	201.3756420343907	24.954190487982828	120.6030628099943	-73.300996926641	17.188836732558457	1000.7524107794874	603.0074039481804	127.27154973940068	2022-06-16 04:22:00
207	9871.715411247453	853.5604820923181	6577.430456842622	-2.7518006914442594	16.52663048139854	-230.12949517775996	153.80817913466	20.210041726371543	1086.916040308357	45.76537957042837	905.491576009849	9.133417834164106	224.79186389910683	23.337954577295477	126.73140506467098	65.27961170806225	19.713768886649717	949.4597027931923	759.5336014269014	191.08797381597734	2022-06-16 04:32:00
208	10443.388580530212	2043.5978420982137	7283.805174220071	9.932860419236931	17.411305736738797	-177.79921322161317	173.32619787605955	22.356827217369883	1154.3046499723364	46.48161546249658	925.0264165984952	8.531121171532845	223.98956276083936	23.4000292318741	123.53217826930631	85.95012665376487	20.053848766762968	931.1966071701643	823.3659547755417	199.12389817908291	2022-06-16 04:42:00
209	9233.909006684029	1326.6096716597094	6704.163611808177	3.863428373266288	14.451238655138923	-139.35991223175006	163.97874018691093	22.916972321221735	1441.0280988501468	49.2466364207047	995.072583924444	8.621260834043483	225.7228325903261	23.645300802286897	123.32927011112042	110.83321517872241	20.326614791845202	973.8510454307254	726.0818928316448	203.91886799643186	2022-06-16 04:52:00
210	7779.692894449079	-1972.6371529566823	4369.6280590821625	-34.14264977064795	12.579442653253267	-295.1428174343346	107.69216891648408	16.64679554584093	1113.956983803792	45.348112967336164	879.6523492231781	19.32102003225566	196.46678708952095	24.737912319694374	124.79265849636613	-86.73851019823962	16.357703431839354	1027.4033091869765	522.430427537183	114.7067568012329	2022-06-16 05:02:00
211	6219.7350824493915	-4481.324230051308	2741.6277927222627	-62.249001087743636	9.346700486067988	-362.4488526232708	70.95012376608473	13.716266856729646	1168.2750409076239	45.93142469494478	895.9980232109642	13.395792538327328	232.64249483933054	25.32482999026149	127.99932856480518	72.66132574221365	19.94663606936794	1112.3820546865797	409.28764708945135	180.70661840684073	2022-06-16 05:12:00
212	7078.590038171882	-3613.454820935556	3678.522463005962	-53.101142617209916	10.630908108973685	-345.4384491305427	89.30160464678661	15.218353144142739	1223.2136266721068	46.61044420158116	916.500125717871	8.739818435984034	246.45924256142825	23.676892917126338	140.94948800791462	126.15242468645829	20.538279189024905	1078.5772161905431	489.37906957651376	206.038931944624	2022-06-16 05:22:00
213	7198.407773759565	-3022.8468353998614	4078.2184580226435	-45.05835650439076	10.823568390473085	-315.0546502497564	97.47547458536424	16.12150793230991	1288.4059504042052	47.166297856842746	928.8542435361524	8.054633811643157	243.2247536014347	23.160070006289402	141.75601331399048	132.82239759332367	20.32913699260328	1063.6487833720953	509.69789936628024	207.25326133944313	2022-06-16 05:32:00
214	8383.01932257801	-1199.0666749204975	5309.001260401885	-27.124510191346417	12.572702266242658	-245.11770965255346	130.79255468996044	19.620577078497348	1396.3820183233047	47.89272601662834	939.8220894494802	7.4390197018447	240.105019674922	22.142767036381997	149.3651143942443	153.01727115648134	19.68493266293953	1027.252003758871	615.6602886581543	208.9041527250827	2022-06-16 05:42:00
