# Supplementary material for: Exploring online sensor parameters as proxies for polar organic chemicals—An innovative approach for combined sewer overflow monitoring
Source: PLoS One. 2025 Oct 13;20(10):e0333173. doi: 10.1371/journal.pone.0333173 (PMC12517529; doi:10.1371/journal.pone.0333173)
Supplement: S3 Tables — The tables in this zip file show the statistical measures (R2, RMSE, p-value, confidence intervals, etc.) of all models calculated for this manuscript and the predicted chemical concentrations. A ReadMe file explains further details about the content and structure of each table. (ZIP) [file pone.0333173.s003.zip › S3_Tables/S3_Table3_catchment_S_Flow_results_prediction.csv]

	Substance	Sensor	Training	R2_train	RMSE_train	RRMSE_train	p-val Model	Coef	SE	p-val Coef	CI[2.5%]	CI[97.5%]	Testing	R2_test	RMSE_test	RRMSE_test
0	ACE	Intercept	S.1 excl.	0.11	7753	1.17	4.82e-05	1.16e+04	3.73e+03	2.13e-03	4.26e+03	1.90e+04	S.1	-0.05	7197.0	0.7
1	ACE	Flow	S.1 excl.	0.11	7753	1.17	4.82e-05	-2.09e+00	5.86e-01	4.67e-04	-3.24e+00	-9.30e-01	S.1	-0.05	7197.0	0.7
2	ACE	Flow_dry	S.1 excl.	0.11	7753	1.17	4.82e-05	-3.66e+01	4.25e+01	3.90e-01	-1.20e+02	4.72e+01	S.1	-0.05	7197.0	0.7
3	ACE	Flow_shifted	S.1 excl.	0.11	7753	1.17	4.82e-05	-2.51e-01	7.55e-01	7.39e-01	-1.74e+00	1.24e+00	S.1	-0.05	7197.0	0.7
4	ACE	Intercept	S.2 excl.	0.1	7838	1.12	1.03e-04	1.12e+04	3.77e+03	3.24e-03	3.80e+03	1.87e+04	S.2	-2.84	2653.0	2.18
5	ACE	Flow	S.2 excl.	0.1	7838	1.12	1.03e-04	-2.13e+00	6.24e-01	7.68e-04	-3.36e+00	-9.00e-01	S.2	-2.84	2653.0	2.18
6	ACE	Flow_dry	S.2 excl.	0.1	7838	1.12	1.03e-04	-2.96e+01	4.26e+01	4.88e-01	-1.14e+02	5.44e+01	S.2	-2.84	2653.0	2.18
7	ACE	Flow_shifted	S.2 excl.	0.1	7838	1.12	1.03e-04	-1.67e-01	7.95e-01	8.34e-01	-1.73e+00	1.40e+00	S.2	-2.84	2653.0	2.18
8	ACE	Intercept	S.3 excl.	0.12	7844	1.13	1.52e-05	1.21e+04	3.75e+03	1.49e-03	4.68e+03	1.94e+04	S.3	-5.62	4700.0	1.2
9	ACE	Flow	S.3 excl.	0.12	7844	1.13	1.52e-05	-2.29e+00	5.88e-01	1.36e-04	-3.45e+00	-1.13e+00	S.3	-5.62	4700.0	1.2
10	ACE	Flow_dry	S.3 excl.	0.12	7844	1.13	1.52e-05	-3.63e+01	4.22e+01	3.91e-01	-1.20e+02	4.69e+01	S.3	-5.62	4700.0	1.2
11	ACE	Flow_shifted	S.3 excl.	0.12	7844	1.13	1.52e-05	-1.58e-01	7.56e-01	8.35e-01	-1.65e+00	1.33e+00	S.3	-5.62	4700.0	1.2
12	ACE	Intercept	S.4 excl.	0.12	8002	1.16	2.62e-05	1.26e+04	3.90e+03	1.50e-03	4.87e+03	2.03e+04	S.4	-0.84	3542.0	0.59
13	ACE	Flow	S.4 excl.	0.12	8002	1.16	2.62e-05	-2.28e+00	6.00e-01	1.95e-04	-3.47e+00	-1.10e+00	S.4	-0.84	3542.0	0.59
14	ACE	Flow_dry	S.4 excl.	0.12	8002	1.16	2.62e-05	-4.22e+01	4.37e+01	3.36e-01	-1.28e+02	4.40e+01	S.4	-0.84	3542.0	0.59
15	ACE	Flow_shifted	S.4 excl.	0.12	8002	1.16	2.62e-05	-1.70e-01	7.69e-01	8.25e-01	-1.69e+00	1.35e+00	S.4	-0.84	3542.0	0.59
16	ACE	Intercept	S.5 excl.	0.12	8057	1.13	2.00e-05	1.31e+04	4.00e+03	1.32e-03	5.16e+03	2.10e+04	S.5	-2.84	4443.0	1.0
17	ACE	Flow	S.5 excl.	0.12	8057	1.13	2.00e-05	-2.36e+00	6.05e-01	1.31e-04	-3.56e+00	-1.17e+00	S.5	-2.84	4443.0	1.0
18	ACE	Flow_dry	S.5 excl.	0.12	8057	1.13	2.00e-05	-4.50e+01	4.48e+01	3.17e-01	-1.33e+02	4.33e+01	S.5	-2.84	4443.0	1.0
19	ACE	Flow_shifted	S.5 excl.	0.12	8057	1.13	2.00e-05	-8.53e-02	7.77e-01	9.13e-01	-1.62e+00	1.45e+00	S.5	-2.84	4443.0	1.0
20	ACE	Intercept	S.6 excl.	0.12	7882	1.14	2.02e-05	1.19e+04	3.76e+03	1.84e-03	4.46e+03	1.93e+04	S.6	-3.38	3780.0	0.8
21	ACE	Flow	S.6 excl.	0.12	7882	1.14	2.02e-05	-2.28e+00	5.89e-01	1.49e-04	-3.44e+00	-1.12e+00	S.6	-3.38	3780.0	0.8
22	ACE	Flow_dry	S.6 excl.	0.12	7882	1.14	2.02e-05	-3.47e+01	4.24e+01	4.15e-01	-1.18e+02	4.90e+01	S.6	-3.38	3780.0	0.8
23	ACE	Flow_shifted	S.6 excl.	0.12	7882	1.14	2.02e-05	-1.40e-01	7.58e-01	8.54e-01	-1.63e+00	1.35e+00	S.6	-3.38	3780.0	0.8
24	ACE	Intercept	S.9 excl.	0.13	8250	1.1	3.06e-05	9.24e+03	4.35e+03	3.51e-02	6.53e+02	1.78e+04	S.9	-5.7	5128.0	1.4
25	ACE	Flow	S.9 excl.	0.13	8250	1.1	3.06e-05	-2.40e+00	6.24e-01	1.66e-04	-3.63e+00	-1.17e+00	S.9	-5.7	5128.0	1.4
26	ACE	Flow_dry	S.9 excl.	0.13	8250	1.1	3.06e-05	4.23e+00	5.04e+01	9.33e-01	-9.52e+01	1.04e+02	S.9	-5.7	5128.0	1.4
27	ACE	Flow_shifted	S.9 excl.	0.13	8250	1.1	3.06e-05	-1.02e-01	8.00e-01	8.99e-01	-1.68e+00	1.48e+00	S.9	-5.7	5128.0	1.4
28	ACE	Intercept	S.11 excl.	0.19	7496	1.03	8.96e-09	1.34e+04	3.61e+03	2.81e-04	6.24e+03	2.05e+04	S.11	-5441.22	33591.0	45.07
29	ACE	Flow	S.11 excl.	0.19	7496	1.03	8.96e-09	-6.52e+00	1.13e+00	3.09e-08	-8.76e+00	-4.29e+00	S.11	-5441.22	33591.0	45.07
30	ACE	Flow_dry	S.11 excl.	0.19	7496	1.03	8.96e-09	-1.23e+01	4.10e+01	7.65e-01	-9.31e+01	6.85e+01	S.11	-5441.22	33591.0	45.07
31	ACE	Flow_shifted	S.11 excl.	0.19	7496	1.03	8.96e-09	-4.54e+00	1.53e+00	3.39e-03	-7.57e+00	-1.52e+00	S.11	-5441.22	33591.0	45.07
32	ACE	Intercept	S.12 excl.	0.11	7927	1.07	3.86e-05	1.15e+04	3.80e+03	2.71e-03	4.05e+03	1.90e+04	S.12	-60.5	5812.0	3.62
33	ACE	Flow	S.12 excl.	0.11	7927	1.07	3.86e-05	-2.32e+00	5.93e-01	1.32e-04	-3.49e+00	-1.15e+00	S.12	-60.5	5812.0	3.62
34	ACE	Flow_dry	S.12 excl.	0.11	7927	1.07	3.86e-05	-2.71e+01	4.29e+01	5.28e-01	-1.12e+02	5.76e+01	S.12	-60.5	5812.0	3.62
35	ACE	Flow_shifted	S.12 excl.	0.11	7927	1.07	3.86e-05	3.62e-02	7.65e-01	9.62e-01	-1.47e+00	1.55e+00	S.12	-60.5	5812.0	3.62
36	ACE	Intercept	S.15 excl.	0.11	7793	1.16	4.12e-05	1.12e+04	3.76e+03	3.35e-03	3.75e+03	1.86e+04	S.15	-0.68	4701.0	0.41
37	ACE	Flow	S.15 excl.	0.11	7793	1.16	4.12e-05	-2.19e+00	5.83e-01	2.17e-04	-3.34e+00	-1.04e+00	S.15	-0.68	4701.0	0.41
38	ACE	Flow_dry	S.15 excl.	0.11	7793	1.16	4.12e-05	-3.03e+01	4.22e+01	4.75e-01	-1.14e+02	5.30e+01	S.15	-0.68	4701.0	0.41
39	ACE	Flow_shifted	S.15 excl.	0.11	7793	1.16	4.12e-05	-1.20e-01	7.48e-01	8.73e-01	-1.59e+00	1.36e+00	S.15	-0.68	4701.0	0.41
40	ACE	Intercept	S.16 excl.	0.1	7844	1.18	5.97e-05	1.15e+04	3.77e+03	2.66e-03	4.04e+03	1.89e+04	S.16	-0.44	4654.0	0.43
41	ACE	Flow	S.16 excl.	0.1	7844	1.18	5.97e-05	-2.15e+00	5.88e-01	3.28e-04	-3.31e+00	-9.90e-01	S.16	-0.44	4654.0	0.43
42	ACE	Flow_dry	S.16 excl.	0.1	7844	1.18	5.97e-05	-3.47e+01	4.24e+01	4.15e-01	-1.18e+02	4.90e+01	S.16	-0.44	4654.0	0.43
43	ACE	Flow_shifted	S.16 excl.	0.1	7844	1.18	5.97e-05	-1.54e-01	7.55e-01	8.39e-01	-1.64e+00	1.34e+00	S.16	-0.44	4654.0	0.43
44	ACE	Intercept	S.17 excl.	0.11	7875	1.12	2.77e-05	1.14e+04	3.78e+03	2.88e-03	3.95e+03	1.88e+04	S.17	-13.67	4086.0	1.26
45	ACE	Flow	S.17 excl.	0.11	7875	1.12	2.77e-05	-2.26e+00	6.02e-01	2.27e-04	-3.45e+00	-1.07e+00	S.17	-13.67	4086.0	1.26
46	ACE	Flow_dry	S.17 excl.	0.11	7875	1.12	2.77e-05	-2.92e+01	4.28e+01	4.96e-01	-1.13e+02	5.52e+01	S.17	-13.67	4086.0	1.26
47	ACE	Flow_shifted	S.17 excl.	0.11	7875	1.12	2.77e-05	-1.21e-01	7.78e-01	8.77e-01	-1.66e+00	1.41e+00	S.17	-13.67	4086.0	1.26
48	ACE	Intercept	S.18 excl.	0.11	6249	1.09	2.67e-10	9.35e+03	2.21e+03	2.96e-05	5.00e+03	1.37e+04	S.18	-5.07	21171.0	0.81
49	ACE	Flow	S.18 excl.	0.11	6249	1.09	2.67e-10	-1.80e+00	3.29e-01	8.15e-08	-2.45e+00	-1.15e+00	S.18	-5.07	21171.0	0.81
50	ACE	Flow_dry	S.18 excl.	0.11	6249	1.09	2.67e-10	-2.45e+01	2.51e+01	3.30e-01	-7.38e+01	2.49e+01	S.18	-5.07	21171.0	0.81
51	ACE	Flow_shifted	S.18 excl.	0.11	6249	1.09	2.67e-10	-7.08e-02	4.22e-01	8.67e-01	-9.01e-01	7.59e-01	S.18	-5.07	21171.0	0.81
52	ACE	Intercept	S.19 excl.	0.12	7796	1.12	6.49e-06	1.77e+04	4.70e+03	2.20e-04	8.43e+03	2.70e+04	S.19	-26.22	7291.0	2.0
53	ACE	Flow	S.19 excl.	0.12	7796	1.12	6.49e-06	-2.31e+00	6.02e-01	1.65e-04	-3.50e+00	-1.12e+00	S.19	-26.22	7291.0	2.0
54	ACE	Flow_dry	S.19 excl.	0.12	7796	1.12	6.49e-06	-1.00e+02	5.24e+01	5.69e-02	-2.04e+02	2.96e+00	S.19	-26.22	7291.0	2.0
55	ACE	Flow_shifted	S.19 excl.	0.12	7796	1.12	6.49e-06	-7.42e-02	7.75e-01	9.24e-01	-1.60e+00	1.45e+00	S.19	-26.22	7291.0	2.0
56	CAF	Intercept	S.1 excl.	0.16	8007	0.9	1.88e-07	6.35e+03	3.85e+03	1.00e-01	-1.24e+03	1.39e+04	S.1	-0.21	19869.0	1.0
57	CAF	Flow	S.1 excl.	0.16	8007	0.9	1.88e-07	-2.63e+00	6.06e-01	2.19e-05	-3.83e+00	-1.44e+00	S.1	-0.21	19869.0	1.0
58	CAF	Flow_dry	S.1 excl.	0.16	8007	0.9	1.88e-07	5.59e+01	4.38e+01	2.03e-01	-3.05e+01	1.42e+02	S.1	-0.21	19869.0	1.0
59	CAF	Flow_shifted	S.1 excl.	0.16	8007	0.9	1.88e-07	-3.40e-01	7.80e-01	6.63e-01	-1.88e+00	1.20e+00	S.1	-0.21	19869.0	1.0
60	CAF	Intercept	S.2 excl.	0.15	8298	0.88	4.89e-07	5.68e+03	4.00e+03	1.57e-01	-2.20e+03	1.36e+04	S.2	-5.84	4470.0	2.37
61	CAF	Flow	S.2 excl.	0.15	8298	0.88	4.89e-07	-2.75e+00	6.60e-01	4.63e-05	-4.05e+00	-1.45e+00	S.2	-5.84	4470.0	2.37
62	CAF	Flow_dry	S.2 excl.	0.15	8298	0.88	4.89e-07	6.73e+01	4.52e+01	1.38e-01	-2.18e+01	1.57e+02	S.2	-5.84	4470.0	2.37
63	CAF	Flow_shifted	S.2 excl.	0.15	8298	0.88	4.89e-07	-1.26e-01	8.42e-01	8.82e-01	-1.78e+00	1.53e+00	S.2	-5.84	4470.0	2.37
64	CAF	Intercept	S.3 excl.	0.15	8084	0.93	2.42e-07	5.77e+03	3.86e+03	1.37e-01	-1.85e+03	1.34e+04	S.3	-2.19	10470.0	0.55
65	CAF	Flow	S.3 excl.	0.15	8084	0.93	2.42e-07	-2.74e+00	6.06e-01	1.06e-05	-3.94e+00	-1.55e+00	S.3	-2.19	10470.0	0.55
66	CAF	Flow_dry	S.3 excl.	0.15	8084	0.93	2.42e-07	5.98e+01	4.36e+01	1.72e-01	-2.62e+01	1.46e+02	S.3	-2.19	10470.0	0.55
67	CAF	Flow_shifted	S.3 excl.	0.15	8084	0.93	2.42e-07	-7.11e-02	7.79e-01	9.27e-01	-1.61e+00	1.47e+00	S.3	-2.19	10470.0	0.55
68	CAF	Intercept	S.4 excl.	0.17	8476	0.91	1.11e-07	7.27e+03	4.13e+03	8.03e-02	-8.86e+02	1.54e+04	S.4	-1.47	4228.0	0.57
69	CAF	Flow	S.4 excl.	0.17	8476	0.91	1.11e-07	-2.96e+00	6.36e-01	6.04e-06	-4.22e+00	-1.71e+00	S.4	-1.47	4228.0	0.57
70	CAF	Flow_dry	S.4 excl.	0.17	8476	0.91	1.11e-07	5.27e+01	4.64e+01	2.57e-01	-3.87e+01	1.44e+02	S.4	-1.47	4228.0	0.57
71	CAF	Flow_shifted	S.4 excl.	0.17	8476	0.91	1.11e-07	-1.36e-01	8.15e-01	8.68e-01	-1.74e+00	1.47e+00	S.4	-1.47	4228.0	0.57
72	CAF	Intercept	S.5 excl.	0.18	8230	0.86	5.37e-08	8.78e+03	4.09e+03	3.30e-02	7.15e+02	1.68e+04	S.5	-0.31	8113.0	1.29
73	CAF	Flow	S.5 excl.	0.18	8230	0.86	5.37e-08	-2.98e+00	6.18e-01	3.01e-06	-4.20e+00	-1.76e+00	S.5	-0.31	8113.0	1.29
74	CAF	Flow_dry	S.5 excl.	0.18	8230	0.86	5.37e-08	3.76e+01	4.58e+01	4.13e-01	-5.28e+01	1.28e+02	S.5	-0.31	8113.0	1.29
75	CAF	Flow_shifted	S.5 excl.	0.18	8230	0.86	5.37e-08	-1.29e-01	7.93e-01	8.71e-01	-1.69e+00	1.44e+00	S.5	-0.31	8113.0	1.29
76	CAF	Intercept	S.6 excl.	0.16	8188	0.92	1.44e-07	6.31e+03	3.90e+03	1.08e-01	-1.39e+03	1.40e+04	S.6	-0.27	8440.0	0.59
77	CAF	Flow	S.6 excl.	0.16	8188	0.92	1.44e-07	-2.83e+00	6.12e-01	6.85e-06	-4.04e+00	-1.62e+00	S.6	-0.27	8440.0	0.59
78	CAF	Flow_dry	S.6 excl.	0.16	8188	0.92	1.44e-07	5.68e+01	4.41e+01	2.00e-01	-3.02e+01	1.44e+02	S.6	-0.27	8440.0	0.59
79	CAF	Flow_shifted	S.6 excl.	0.16	8188	0.92	1.44e-07	-9.04e-02	7.87e-01	9.09e-01	-1.64e+00	1.46e+00	S.6	-0.27	8440.0	0.59
80	CAF	Intercept	S.9 excl.	0.23	8347	0.82	1.57e-09	4.10e+02	4.41e+03	9.26e-01	-8.30e+03	9.12e+03	S.9	-5.57	8691.0	1.8
81	CAF	Flow	S.9 excl.	0.23	8347	0.82	1.57e-09	-3.11e+00	6.31e-01	1.92e-06	-4.36e+00	-1.87e+00	S.9	-5.57	8691.0	1.8
82	CAF	Flow_dry	S.9 excl.	0.23	8347	0.82	1.57e-09	1.47e+02	5.12e+01	4.68e-03	4.57e+01	2.48e+02	S.9	-5.57	8691.0	1.8
83	CAF	Flow_shifted	S.9 excl.	0.23	8347	0.82	1.57e-09	-1.54e-01	8.09e-01	8.50e-01	-1.75e+00	1.44e+00	S.9	-5.57	8691.0	1.8
84	CAF	Intercept	S.11 excl.	0.24	7803	0.8	1.00e-11	8.31e+03	3.76e+03	2.83e-02	8.94e+02	1.57e+04	S.11	-6514.75	39966.0	44.51
85	CAF	Flow	S.11 excl.	0.24	7803	0.8	1.00e-11	-8.02e+00	1.18e+00	1.21e-10	-1.03e+01	-5.70e+00	S.11	-6514.75	39966.0	44.51
86	CAF	Flow_dry	S.11 excl.	0.24	7803	0.8	1.00e-11	8.70e+01	4.28e+01	4.32e-02	2.68e+00	1.71e+02	S.11	-6514.75	39966.0	44.51
87	CAF	Flow_shifted	S.11 excl.	0.24	7803	0.8	1.00e-11	-5.32e+00	1.60e+00	1.03e-03	-8.47e+00	-2.17e+00	S.11	-6514.75	39966.0	44.51
88	CAF	Intercept	S.12 excl.	0.17	8435	0.88	1.60e-07	5.83e+03	4.04e+03	1.51e-01	-2.15e+03	1.38e+04	S.12	-2.24	5816.0	1.17
89	CAF	Flow	S.12 excl.	0.17	8435	0.88	1.60e-07	-2.92e+00	6.32e-01	7.02e-06	-4.16e+00	-1.67e+00	S.12	-2.24	5816.0	1.17
90	CAF	Flow_dry	S.12 excl.	0.17	8435	0.88	1.60e-07	7.04e+01	4.58e+01	1.26e-01	-1.99e+01	1.61e+02	S.12	-2.24	5816.0	1.17
91	CAF	Flow_shifted	S.12 excl.	0.17	8435	0.88	1.60e-07	1.73e-02	8.14e-01	9.83e-01	-1.59e+00	1.62e+00	S.12	-2.24	5816.0	1.17
92	CAF	Intercept	S.15 excl.	0.16	8304	0.91	1.27e-07	6.06e+03	4.00e+03	1.31e-01	-1.83e+03	1.40e+04	S.15	-0.92	2651.0	0.21
93	CAF	Flow	S.15 excl.	0.16	8304	0.91	1.27e-07	-2.85e+00	6.21e-01	7.85e-06	-4.07e+00	-1.62e+00	S.15	-0.92	2651.0	0.21
94	CAF	Flow_dry	S.15 excl.	0.16	8304	0.91	1.27e-07	6.17e+01	4.51e+01	1.73e-01	-2.72e+01	1.51e+02	S.15	-0.92	2651.0	0.21
95	CAF	Flow_shifted	S.15 excl.	0.16	8304	0.91	1.27e-07	-1.18e-01	7.97e-01	8.83e-01	-1.69e+00	1.45e+00	S.15	-0.92	2651.0	0.21
96	CAF	Intercept	S.16 excl.	0.15	8196	0.92	2.60e-07	6.18e+03	3.94e+03	1.19e-01	-1.59e+03	1.40e+04	S.16	-0.33	8355.0	0.55
97	CAF	Flow	S.16 excl.	0.15	8196	0.92	2.60e-07	-2.75e+00	6.14e-01	1.30e-05	-3.96e+00	-1.53e+00	S.16	-0.33	8355.0	0.55
98	CAF	Flow_dry	S.16 excl.	0.15	8196	0.92	2.60e-07	5.76e+01	4.44e+01	1.96e-01	-3.00e+01	1.45e+02	S.16	-0.33	8355.0	0.55
99	CAF	Flow_shifted	S.16 excl.	0.15	8196	0.92	2.60e-07	-1.48e-01	7.89e-01	8.51e-01	-1.70e+00	1.41e+00	S.16	-0.33	8355.0	0.55
100	CAF	Intercept	S.17 excl.	0.17	8309	0.88	6.40e-08	6.06e+03	3.99e+03	1.30e-01	-1.80e+03	1.39e+04	S.17	-26.12	5966.0	1.37
101	CAF	Flow	S.17 excl.	0.17	8309	0.88	6.40e-08	-2.91e+00	6.36e-01	8.13e-06	-4.16e+00	-1.66e+00	S.17	-26.12	5966.0	1.37
102	CAF	Flow_dry	S.17 excl.	0.17	8309	0.88	6.40e-08	6.65e+01	4.52e+01	1.43e-01	-2.27e+01	1.56e+02	S.17	-26.12	5966.0	1.37
103	CAF	Flow_shifted	S.17 excl.	0.17	8309	0.88	6.40e-08	-1.18e-01	8.21e-01	8.86e-01	-1.74e+00	1.50e+00	S.17	-26.12	5966.0	1.37
104	CAF	Intercept	S.18 excl.	0.15	7528	0.91	1.96e-14	5.79e+03	2.67e+03	3.05e-02	5.46e+02	1.10e+04	S.18	-5.05	16366.0	0.66
105	CAF	Flow	S.18 excl.	0.15	7528	0.91	1.96e-14	-2.56e+00	3.97e-01	3.05e-10	-3.34e+00	-1.78e+00	S.18	-5.05	16366.0	0.66
106	CAF	Flow_dry	S.18 excl.	0.15	7528	0.91	1.96e-14	5.34e+01	3.03e+01	7.89e-02	-6.19e+00	1.13e+02	S.18	-5.05	16366.0	0.66
107	CAF	Flow_shifted	S.18 excl.	0.15	7528	0.91	1.96e-14	-5.96e-02	5.09e-01	9.07e-01	-1.06e+00	9.40e-01	S.18	-5.05	16366.0	0.66
108	CAF	Intercept	S.19 excl.	0.16	8237	0.87	1.29e-07	1.40e+04	4.97e+03	5.32e-03	4.20e+03	2.38e+04	S.19	-398.85	9104.0	6.19
109	CAF	Flow	S.19 excl.	0.16	8237	0.87	1.29e-07	-2.99e+00	6.36e-01	4.69e-06	-4.25e+00	-1.74e+00	S.19	-398.85	9104.0	6.19
110	CAF	Flow_dry	S.19 excl.	0.16	8237	0.87	1.29e-07	-2.39e+01	5.54e+01	6.67e-01	-1.33e+02	8.54e+01	S.19	-398.85	9104.0	6.19
111	CAF	Flow_shifted	S.19 excl.	0.16	8237	0.87	1.29e-07	-4.29e-02	8.18e-01	9.58e-01	-1.66e+00	1.57e+00	S.19	-398.85	9104.0	6.19
112	CYC	Intercept	S.1 excl.	0.16	7427	0.88	2.16e-07	1.44e+04	3.58e+03	8.22e-05	7.33e+03	2.14e+04	S.1	0.13	5305.0	0.57
113	CYC	Flow	S.1 excl.	0.16	7427	0.88	2.16e-07	-2.35e+00	5.62e-01	4.41e-05	-3.45e+00	-1.24e+00	S.1	0.13	5305.0	0.57
114	CYC	Flow_dry	S.1 excl.	0.16	7427	0.88	2.16e-07	-4.35e+01	4.07e+01	2.87e-01	-1.24e+02	3.68e+01	S.1	0.13	5305.0	0.57
115	CYC	Flow_shifted	S.1 excl.	0.16	7427	0.88	2.16e-07	-5.38e-01	7.23e-01	4.58e-01	-1.96e+00	8.88e-01	S.1	0.13	5305.0	0.57
116	CYC	Intercept	S.2 excl.	0.14	7424	0.85	1.16e-06	1.43e+04	3.57e+03	9.17e-05	7.22e+03	2.13e+04	S.2	-4.02	3783.0	2.7
117	CYC	Flow	S.2 excl.	0.14	7424	0.85	1.16e-06	-2.31e+00	5.91e-01	1.25e-04	-3.47e+00	-1.15e+00	S.2	-4.02	3783.0	2.7
118	CYC	Flow_dry	S.2 excl.	0.14	7424	0.85	1.16e-06	-4.17e+01	4.04e+01	3.03e-01	-1.21e+02	3.79e+01	S.2	-4.02	3783.0	2.7
119	CYC	Flow_shifted	S.2 excl.	0.14	7424	0.85	1.16e-06	-4.27e-01	7.53e-01	5.71e-01	-1.91e+00	1.06e+00	S.2	-4.02	3783.0	2.7
120	CYC	Intercept	S.3 excl.	0.18	6659	0.82	1.87e-08	1.40e+04	3.18e+03	1.76e-05	7.72e+03	2.03e+04	S.3	-0.13	15733.0	1.04
121	CYC	Flow	S.3 excl.	0.18	6659	0.82	1.87e-08	-2.39e+00	4.99e-01	3.16e-06	-3.38e+00	-1.41e+00	S.3	-0.13	15733.0	1.04
122	CYC	Flow_dry	S.3 excl.	0.18	6659	0.82	1.87e-08	-4.30e+01	3.58e+01	2.32e-01	-1.14e+02	2.77e+01	S.3	-0.13	15733.0	1.04
123	CYC	Flow_shifted	S.3 excl.	0.18	6659	0.82	1.87e-08	-2.92e-01	6.42e-01	6.50e-01	-1.56e+00	9.74e-01	S.3	-0.13	15733.0	1.04
124	CYC	Intercept	S.4 excl.	0.17	7107	0.85	4.63e-08	1.44e+04	3.47e+03	4.98e-05	7.55e+03	2.12e+04	S.4	0.0	9439.0	0.99
125	CYC	Flow	S.4 excl.	0.17	7107	0.85	4.63e-08	-2.51e+00	5.33e-01	4.73e-06	-3.56e+00	-1.46e+00	S.4	0.0	9439.0	0.99
126	CYC	Flow_dry	S.4 excl.	0.17	7107	0.85	4.63e-08	-4.30e+01	3.88e+01	2.69e-01	-1.20e+02	3.36e+01	S.4	0.0	9439.0	0.99
127	CYC	Flow_shifted	S.4 excl.	0.17	7107	0.85	4.63e-08	-3.05e-01	6.83e-01	6.56e-01	-1.65e+00	1.04e+00	S.4	0.0	9439.0	0.99
128	CYC	Intercept	S.5 excl.	0.17	7674	0.89	2.33e-07	1.55e+04	3.81e+03	7.00e-05	7.99e+03	2.30e+04	S.5	-0.71	3717.0	0.5
129	CYC	Flow	S.5 excl.	0.17	7674	0.89	2.33e-07	-2.54e+00	5.76e-01	1.72e-05	-3.68e+00	-1.41e+00	S.5	-0.71	3717.0	0.5
130	CYC	Flow_dry	S.5 excl.	0.17	7674	0.89	2.33e-07	-5.27e+01	4.26e+01	2.18e-01	-1.37e+02	3.14e+01	S.5	-0.71	3717.0	0.5
131	CYC	Flow_shifted	S.5 excl.	0.17	7674	0.89	2.33e-07	-3.45e-01	7.40e-01	6.41e-01	-1.80e+00	1.11e+00	S.5	-0.71	3717.0	0.5
132	CYC	Intercept	S.6 excl.	0.15	7358	0.9	2.91e-07	1.47e+04	3.51e+03	4.40e-05	7.74e+03	2.16e+04	S.6	-1.0	6919.0	0.49
133	CYC	Flow	S.6 excl.	0.15	7358	0.9	2.91e-07	-2.40e+00	5.50e-01	2.00e-05	-3.49e+00	-1.32e+00	S.6	-1.0	6919.0	0.49
134	CYC	Flow_dry	S.6 excl.	0.15	7358	0.9	2.91e-07	-5.03e+01	3.96e+01	2.05e-01	-1.28e+02	2.77e+01	S.6	-1.0	6919.0	0.49
135	CYC	Flow_shifted	S.6 excl.	0.15	7358	0.9	2.91e-07	-3.15e-01	7.07e-01	6.57e-01	-1.71e+00	1.08e+00	S.6	-1.0	6919.0	0.49
136	CYC	Intercept	S.9 excl.	0.2	7508	0.79	2.50e-08	1.04e+04	3.96e+03	9.23e-03	2.61e+03	1.82e+04	S.9	-24.57	7482.0	2.16
137	CYC	Flow	S.9 excl.	0.2	7508	0.79	2.50e-08	-2.76e+00	5.68e-01	2.50e-06	-3.88e+00	-1.64e+00	S.9	-24.57	7482.0	2.16
138	CYC	Flow_dry	S.9 excl.	0.2	7508	0.79	2.50e-08	1.91e+01	4.59e+01	6.77e-01	-7.14e+01	1.10e+02	S.9	-24.57	7482.0	2.16
139	CYC	Flow_shifted	S.9 excl.	0.2	7508	0.79	2.50e-08	-2.67e-01	7.28e-01	7.14e-01	-1.70e+00	1.17e+00	S.9	-24.57	7482.0	2.16
140	CYC	Intercept	S.11 excl.	0.21	7072	0.78	3.51e-10	1.64e+04	3.41e+03	3.07e-06	9.66e+03	2.31e+04	S.11	-4204.88	33280.0	45.61
141	CYC	Flow	S.11 excl.	0.21	7072	0.78	3.51e-10	-6.45e+00	1.07e+00	7.42e-09	-8.56e+00	-4.35e+00	S.11	-4204.88	33280.0	45.61
142	CYC	Flow_dry	S.11 excl.	0.21	7072	0.78	3.51e-10	-2.44e+01	3.87e+01	5.28e-01	-1.01e+02	5.18e+01	S.11	-4204.88	33280.0	45.61
143	CYC	Flow_shifted	S.11 excl.	0.21	7072	0.78	3.51e-10	-5.10e+00	1.45e+00	5.20e-04	-7.95e+00	-2.25e+00	S.11	-4204.88	33280.0	45.61
144	CYC	Intercept	S.12 excl.	0.16	7547	0.84	3.53e-07	1.45e+04	3.61e+03	8.58e-05	7.38e+03	2.16e+04	S.12	-5.96	5188.0	1.31
145	CYC	Flow	S.12 excl.	0.16	7547	0.84	3.53e-07	-2.53e+00	5.65e-01	1.27e-05	-3.65e+00	-1.42e+00	S.12	-5.96	5188.0	1.31
146	CYC	Flow_dry	S.12 excl.	0.16	7547	0.84	3.53e-07	-3.98e+01	4.09e+01	3.32e-01	-1.20e+02	4.09e+01	S.12	-5.96	5188.0	1.31
147	CYC	Flow_shifted	S.12 excl.	0.16	7547	0.84	3.53e-07	-2.01e-01	7.28e-01	7.83e-01	-1.64e+00	1.24e+00	S.12	-5.96	5188.0	1.31
148	CYC	Intercept	S.15 excl.	0.15	7411	0.89	2.65e-07	1.42e+04	3.57e+03	9.79e-05	7.16e+03	2.12e+04	S.15	-1.29	3682.0	0.28
149	CYC	Flow	S.15 excl.	0.15	7411	0.89	2.65e-07	-2.44e+00	5.54e-01	1.72e-05	-3.53e+00	-1.35e+00	S.15	-1.29	3682.0	0.28
150	CYC	Flow_dry	S.15 excl.	0.15	7411	0.89	2.65e-07	-4.27e+01	4.02e+01	2.89e-01	-1.22e+02	3.65e+01	S.15	-1.29	3682.0	0.28
151	CYC	Flow_shifted	S.15 excl.	0.15	7411	0.89	2.65e-07	-3.34e-01	7.12e-01	6.40e-01	-1.74e+00	1.07e+00	S.15	-1.29	3682.0	0.28
152	CYC	Intercept	S.16 excl.	0.15	7321	0.9	5.49e-07	1.40e+04	3.52e+03	9.92e-05	7.04e+03	2.09e+04	S.16	-2.04	7690.0	0.48
153	CYC	Flow	S.16 excl.	0.15	7321	0.9	5.49e-07	-2.35e+00	5.49e-01	2.82e-05	-3.43e+00	-1.27e+00	S.16	-2.04	7690.0	0.48
154	CYC	Flow_dry	S.16 excl.	0.15	7321	0.9	5.49e-07	-4.36e+01	3.96e+01	2.73e-01	-1.22e+02	3.45e+01	S.16	-2.04	7690.0	0.48
155	CYC	Flow_shifted	S.16 excl.	0.15	7321	0.9	5.49e-07	-3.21e-01	7.05e-01	6.50e-01	-1.71e+00	1.07e+00	S.16	-2.04	7690.0	0.48
156	CYC	Intercept	S.17 excl.	0.16	7408	0.87	9.57e-08	1.48e+04	3.55e+03	4.51e-05	7.82e+03	2.18e+04	S.17	-0.21	5736.0	0.8
157	CYC	Flow	S.17 excl.	0.16	7408	0.87	9.57e-08	-2.51e+00	5.67e-01	1.53e-05	-3.63e+00	-1.39e+00	S.17	-0.21	5736.0	0.8
158	CYC	Flow_dry	S.17 excl.	0.16	7408	0.87	9.57e-08	-4.73e+01	4.02e+01	2.41e-01	-1.27e+02	3.20e+01	S.17	-0.21	5736.0	0.8
159	CYC	Flow_shifted	S.17 excl.	0.16	7408	0.87	9.57e-08	-3.48e-01	7.32e-01	6.35e-01	-1.79e+00	1.10e+00	S.17	-0.21	5736.0	0.8
160	CYC	Intercept	S.18 excl.	0.15	6995	0.9	6.73e-14	1.43e+04	2.48e+03	1.56e-08	9.43e+03	1.92e+04	S.18	-5.48	12137.0	0.59
161	CYC	Flow	S.18 excl.	0.15	6995	0.9	6.73e-14	-2.23e+00	3.69e-01	3.34e-09	-2.96e+00	-1.51e+00	S.18	-5.48	12137.0	0.59
162	CYC	Flow_dry	S.18 excl.	0.15	6995	0.9	6.73e-14	-5.20e+01	2.81e+01	6.48e-02	-1.07e+02	3.20e+00	S.18	-5.48	12137.0	0.59
163	CYC	Flow_shifted	S.18 excl.	0.15	6995	0.9	6.73e-14	-3.05e-01	4.73e-01	5.19e-01	-1.23e+00	6.25e-01	S.18	-5.48	12137.0	0.59
164	CYC	Intercept	S.19 excl.	0.19	7252	0.83	2.22e-09	2.45e+04	4.38e+03	7.39e-08	1.58e+04	3.31e+04	S.19	-84.64	11366.0	3.47
165	CYC	Flow	S.19 excl.	0.19	7252	0.83	2.22e-09	-2.54e+00	5.60e-01	9.59e-06	-3.65e+00	-1.44e+00	S.19	-84.64	11366.0	3.47
166	CYC	Flow_dry	S.19 excl.	0.19	7252	0.83	2.22e-09	-1.53e+02	4.88e+01	1.92e-03	-2.49e+02	-5.71e+01	S.19	-84.64	11366.0	3.47
167	CYC	Flow_shifted	S.19 excl.	0.19	7252	0.83	2.22e-09	-3.32e-01	7.21e-01	6.45e-01	-1.75e+00	1.09e+00	S.19	-84.64	11366.0	3.47
168	CAN	Intercept	S.1 excl.	0.08	131	0.97	1.26e-03	1.35e+02	6.44e+01	3.75e-02	7.87e+00	2.62e+02	S.1	-0.04	115.0	0.79
169	CAN	Flow	S.1 excl.	0.08	131	0.97	1.26e-03	-4.50e-02	1.42e-02	1.82e-03	-7.30e-02	-1.69e-02	S.1	-0.04	115.0	0.79
170	CAN	Flow_dry	S.1 excl.	0.08	131	0.97	1.26e-03	4.80e-01	7.34e-01	5.13e-01	-9.67e-01	1.93e+00	S.1	-0.04	115.0	0.79
171	CAN	Flow_shifted	S.1 excl.	0.08	131	0.97	1.26e-03	-3.93e-02	2.64e-02	1.39e-01	-9.15e-02	1.28e-02	S.1	-0.04	115.0	0.79
172	CAN	Intercept	S.2 excl.	0.07	131	0.95	4.46e-03	1.35e+02	6.39e+01	3.55e-02	9.29e+00	2.61e+02	S.2	-13.92	50.0	2.55
173	CAN	Flow	S.2 excl.	0.07	131	0.95	4.46e-03	-4.23e-02	1.55e-02	6.89e-03	-7.28e-02	-1.18e-02	S.2	-13.92	50.0	2.55
174	CAN	Flow_dry	S.2 excl.	0.07	131	0.95	4.46e-03	4.45e-01	7.21e-01	5.37e-01	-9.76e-01	1.87e+00	S.2	-13.92	50.0	2.55
175	CAN	Flow_shifted	S.2 excl.	0.07	131	0.95	4.46e-03	-3.50e-02	2.63e-02	1.84e-01	-8.68e-02	1.68e-02	S.2	-13.92	50.0	2.55
176	CAN	Intercept	S.3 excl.	0.07	127	0.98	2.33e-03	1.26e+02	6.21e+01	4.31e-02	3.95e+00	2.49e+02	S.3	-0.44	176.0	0.72
177	CAN	Flow	S.3 excl.	0.07	127	0.98	2.33e-03	-4.45e-02	1.36e-02	1.29e-03	-7.14e-02	-1.76e-02	S.3	-0.44	176.0	0.72
178	CAN	Flow_dry	S.3 excl.	0.07	127	0.98	2.33e-03	4.52e-01	6.99e-01	5.19e-01	-9.28e-01	1.83e+00	S.3	-0.44	176.0	0.72
179	CAN	Flow_shifted	S.3 excl.	0.07	127	0.98	2.33e-03	-2.56e-02	2.51e-02	3.08e-01	-7.51e-02	2.38e-02	S.3	-0.44	176.0	0.72
180	CAN	Intercept	S.4 excl.	0.09	127	0.92	5.59e-04	1.64e+02	6.36e+01	1.09e-02	3.81e+01	2.89e+02	S.4	-0.09	156.0	1.37
181	CAN	Flow	S.4 excl.	0.09	127	0.92	5.59e-04	-4.82e-02	1.36e-02	5.17e-04	-7.51e-02	-2.13e-02	S.4	-0.09	156.0	1.37
182	CAN	Flow_dry	S.4 excl.	0.09	127	0.92	5.59e-04	1.90e-01	7.09e-01	7.89e-01	-1.21e+00	1.59e+00	S.4	-0.09	156.0	1.37
183	CAN	Flow_shifted	S.4 excl.	0.09	127	0.92	5.59e-04	-3.53e-02	2.48e-02	1.57e-01	-8.43e-02	1.37e-02	S.4	-0.09	156.0	1.37
184	CAN	Intercept	S.5 excl.	0.08	133	0.97	1.77e-03	1.51e+02	6.75e+01	2.66e-02	1.77e+01	2.84e+02	S.5	-0.01	106.0	0.84
185	CAN	Flow	S.5 excl.	0.08	133	0.97	1.77e-03	-4.67e-02	1.42e-02	1.22e-03	-7.48e-02	-1.87e-02	S.5	-0.01	106.0	0.84
186	CAN	Flow_dry	S.5 excl.	0.08	133	0.97	1.77e-03	2.86e-01	7.53e-01	7.05e-01	-1.20e+00	1.77e+00	S.5	-0.01	106.0	0.84
187	CAN	Flow_shifted	S.5 excl.	0.08	133	0.97	1.77e-03	-3.19e-02	2.62e-02	2.25e-01	-8.35e-02	1.98e-02	S.5	-0.01	106.0	0.84
188	CAN	Intercept	S.6 excl.	0.09	118	0.92	6.41e-04	1.31e+02	5.75e+01	2.39e-02	1.75e+01	2.44e+02	S.6	-0.4	264.0	0.95
189	CAN	Flow	S.6 excl.	0.09	118	0.92	6.41e-04	-4.29e-02	1.26e-02	7.90e-04	-6.77e-02	-1.81e-02	S.6	-0.4	264.0	0.95
190	CAN	Flow_dry	S.6 excl.	0.09	118	0.92	6.41e-04	3.99e-01	6.48e-01	5.39e-01	-8.80e-01	1.68e+00	S.6	-0.4	264.0	0.95
191	CAN	Flow_shifted	S.6 excl.	0.09	118	0.92	6.41e-04	-3.41e-02	2.30e-02	1.40e-01	-7.95e-02	1.13e-02	S.6	-0.4	264.0	0.95
192	CAN	Intercept	S.9 excl.	0.12	133	0.87	1.59e-04	2.87e+01	7.25e+01	6.93e-01	-1.15e+02	1.72e+02	S.9	-3.69	134.0	2.14
193	CAN	Flow	S.9 excl.	0.12	133	0.87	1.59e-04	-5.08e-02	1.44e-02	5.40e-04	-7.91e-02	-2.24e-02	S.9	-3.69	134.0	2.14
194	CAN	Flow_dry	S.9 excl.	0.12	133	0.87	1.59e-04	1.90e+00	8.38e-01	2.52e-02	2.39e-01	3.55e+00	S.9	-3.69	134.0	2.14
195	CAN	Flow_shifted	S.9 excl.	0.12	133	0.87	1.59e-04	-1.75e-02	2.66e-02	5.11e-01	-7.01e-02	3.51e-02	S.9	-3.69	134.0	2.14
196	CAN	Intercept	S.11 excl.	0.11	128	0.92	3.95e-05	1.68e+02	6.31e+01	8.40e-03	4.36e+01	2.93e+02	S.11	-2453.93	359.0	18.07
197	CAN	Flow	S.11 excl.	0.11	128	0.92	3.95e-05	-9.20e-02	2.12e-02	2.30e-05	-1.34e-01	-5.02e-02	S.11	-2453.93	359.0	18.07
198	CAN	Flow_dry	S.11 excl.	0.11	128	0.92	3.95e-05	5.11e-01	7.05e-01	4.69e-01	-8.79e-01	1.90e+00	S.11	-2453.93	359.0	18.07
199	CAN	Flow_shifted	S.11 excl.	0.11	128	0.92	3.95e-05	-8.09e-02	3.09e-02	9.56e-03	-1.42e-01	-1.99e-02	S.11	-2453.93	359.0	18.07
200	CAN	Intercept	S.12 excl.	0.07	134	0.95	5.28e-03	1.30e+02	6.59e+01	5.08e-02	-4.72e-01	2.60e+02	S.12	-0.16	85.0	0.99
201	CAN	Flow	S.12 excl.	0.07	134	0.95	5.28e-03	-4.50e-02	1.44e-02	2.00e-03	-7.34e-02	-1.67e-02	S.12	-0.16	85.0	0.99
202	CAN	Flow_dry	S.12 excl.	0.07	134	0.95	5.28e-03	5.07e-01	7.43e-01	4.95e-01	-9.59e-01	1.97e+00	S.12	-0.16	85.0	0.99
203	CAN	Flow_shifted	S.12 excl.	0.07	134	0.95	5.28e-03	-2.23e-02	2.74e-02	4.16e-01	-7.64e-02	3.17e-02	S.12	-0.16	85.0	0.99
204	CAN	Intercept	S.15 excl.	0.08	132	0.98	1.73e-03	1.32e+02	6.50e+01	4.37e-02	3.79e+00	2.60e+02	S.15	-0.12	54.0	0.31
205	CAN	Flow	S.15 excl.	0.08	132	0.98	1.73e-03	-4.64e-02	1.41e-02	1.15e-03	-7.41e-02	-1.87e-02	S.15	-0.12	54.0	0.31
206	CAN	Flow_dry	S.15 excl.	0.08	132	0.98	1.73e-03	4.70e-01	7.28e-01	5.19e-01	-9.66e-01	1.91e+00	S.15	-0.12	54.0	0.31
207	CAN	Flow_shifted	S.15 excl.	0.08	132	0.98	1.73e-03	-2.97e-02	2.57e-02	2.49e-01	-8.03e-02	2.10e-02	S.15	-0.12	54.0	0.31
208	CAN	Intercept	S.16 excl.	0.07	119	0.96	4.10e-03	1.04e+02	5.88e+01	7.79e-02	-1.18e+01	2.20e+02	S.16	-1.7	266.0	0.75
209	CAN	Flow	S.16 excl.	0.07	119	0.96	4.10e-03	-4.07e-02	1.28e-02	1.70e-03	-6.59e-02	-1.55e-02	S.16	-1.7	266.0	0.75
210	CAN	Flow_dry	S.16 excl.	0.07	119	0.96	4.10e-03	5.82e-01	6.59e-01	3.79e-01	-7.19e-01	1.88e+00	S.16	-1.7	266.0	0.75
211	CAN	Flow_shifted	S.16 excl.	0.07	119	0.96	4.10e-03	-1.69e-02	2.35e-02	4.72e-01	-6.32e-02	2.94e-02	S.16	-1.7	266.0	0.75
212	CAN	Intercept	S.17 excl.	0.08	131	0.95	1.12e-03	1.35e+02	6.46e+01	3.76e-02	7.87e+00	2.63e+02	S.17	-0.45	101.0	1.12
213	CAN	Flow	S.17 excl.	0.08	131	0.95	1.12e-03	-4.90e-02	1.45e-02	8.77e-04	-7.77e-02	-2.04e-02	S.17	-0.45	101.0	1.12
214	CAN	Flow_dry	S.17 excl.	0.08	131	0.95	1.12e-03	4.67e-01	7.32e-01	5.24e-01	-9.76e-01	1.91e+00	S.17	-0.45	101.0	1.12
215	CAN	Flow_shifted	S.17 excl.	0.08	131	0.95	1.12e-03	-2.65e-02	2.77e-02	3.41e-01	-8.12e-02	2.83e-02	S.17	-0.45	101.0	1.12
216	CAN	Intercept	S.18 excl.	0.07	133	1.01	5.40e-06	1.45e+02	4.82e+01	2.85e-03	4.99e+01	2.39e+02	S.18	-1.45	68.0	0.33
217	CAN	Flow	S.18 excl.	0.07	133	1.01	5.40e-06	-4.50e-02	1.00e-02	8.95e-06	-6.47e-02	-2.54e-02	S.18	-1.45	68.0	0.33
218	CAN	Flow_dry	S.18 excl.	0.07	133	1.01	5.40e-06	2.78e-01	5.46e-01	6.11e-01	-7.96e-01	1.35e+00	S.18	-1.45	68.0	0.33
219	CAN	Flow_shifted	S.18 excl.	0.07	133	1.01	5.40e-06	-2.80e-02	1.82e-02	1.25e-01	-6.38e-02	7.79e-03	S.18	-1.45	68.0	0.33
220	CAN	Intercept	S.19 excl.	0.08	131	0.94	1.89e-03	2.28e+02	8.09e+01	5.46e-03	6.79e+01	3.87e+02	S.19	-28.4	111.0	2.55
221	CAN	Flow	S.19 excl.	0.08	131	0.94	1.89e-03	-4.65e-02	1.48e-02	2.00e-03	-7.58e-02	-1.72e-02	S.19	-28.4	111.0	2.55
222	CAN	Flow_dry	S.19 excl.	0.08	131	0.94	1.89e-03	-5.55e-01	9.08e-01	5.42e-01	-2.35e+00	1.24e+00	S.19	-28.4	111.0	2.55
223	CAN	Flow_shifted	S.19 excl.	0.08	131	0.94	1.89e-03	-3.34e-02	2.81e-02	2.37e-01	-8.89e-02	2.21e-02	S.19	-28.4	111.0	2.55
224	CIT	Intercept	S.1 excl.	0.38	13	0.67	1.05e-12	4.03e+01	9.21e+00	2.51e-05	2.21e+01	5.85e+01	S.1
225	CIT	Flow	S.1 excl.	0.38	13	0.67	1.05e-12	-2.98e-02	4.44e-03	6.04e-10	-3.86e-02	-2.11e-02	S.1
226	CIT	Flow_dry	S.1 excl.	0.38	13	0.67	1.05e-12	7.36e-04	1.05e-01	9.94e-01	-2.06e-01	2.08e-01	S.1
227	CIT	Flow_shifted	S.1 excl.	0.38	13	0.67	1.05e-12	-2.20e-02	4.62e-03	5.10e-06	-3.12e-02	-1.29e-02	S.1
228	CIT	Intercept	S.2 excl.	0.38	13	0.67	1.05e-12	4.03e+01	9.21e+00	2.51e-05	2.21e+01	5.85e+01	S.2
229	CIT	Flow	S.2 excl.	0.38	13	0.67	1.05e-12	-2.98e-02	4.44e-03	6.04e-10	-3.86e-02	-2.11e-02	S.2
230	CIT	Flow_dry	S.2 excl.	0.38	13	0.67	1.05e-12	7.36e-04	1.05e-01	9.94e-01	-2.06e-01	2.08e-01	S.2
231	CIT	Flow_shifted	S.2 excl.	0.38	13	0.67	1.05e-12	-2.20e-02	4.62e-03	5.10e-06	-3.12e-02	-1.29e-02	S.2
232	CIT	Intercept	S.3 excl.	0.38	13	0.67	1.05e-12	4.03e+01	9.21e+00	2.51e-05	2.21e+01	5.85e+01	S.3
233	CIT	Flow	S.3 excl.	0.38	13	0.67	1.05e-12	-2.98e-02	4.44e-03	6.04e-10	-3.86e-02	-2.11e-02	S.3
234	CIT	Flow_dry	S.3 excl.	0.38	13	0.67	1.05e-12	7.36e-04	1.05e-01	9.94e-01	-2.06e-01	2.08e-01	S.3
235	CIT	Flow_shifted	S.3 excl.	0.38	13	0.67	1.05e-12	-2.20e-02	4.62e-03	5.10e-06	-3.12e-02	-1.29e-02	S.3
236	CIT	Intercept	S.4 excl.	0.38	13	0.67	1.05e-12	4.03e+01	9.21e+00	2.51e-05	2.21e+01	5.85e+01	S.4
237	CIT	Flow	S.4 excl.	0.38	13	0.67	1.05e-12	-2.98e-02	4.44e-03	6.04e-10	-3.86e-02	-2.11e-02	S.4
238	CIT	Flow_dry	S.4 excl.	0.38	13	0.67	1.05e-12	7.36e-04	1.05e-01	9.94e-01	-2.06e-01	2.08e-01	S.4
239	CIT	Flow_shifted	S.4 excl.	0.38	13	0.67	1.05e-12	-2.20e-02	4.62e-03	5.10e-06	-3.12e-02	-1.29e-02	S.4
240	CIT	Intercept	S.5 excl.	0.39	13	0.64	5.20e-11	4.99e+01	1.02e+01	4.05e-06	2.96e+01	7.01e+01	S.5	-2.72	11.0	1.05
241	CIT	Flow	S.5 excl.	0.39	13	0.64	5.20e-11	-2.80e-02	4.69e-03	3.42e-08	-3.73e-02	-1.87e-02	S.5	-2.72	11.0	1.05
242	CIT	Flow_dry	S.5 excl.	0.39	13	0.64	5.20e-11	-9.88e-02	1.15e-01	3.94e-01	-3.28e-01	1.30e-01	S.5	-2.72	11.0	1.05
243	CIT	Flow_shifted	S.5 excl.	0.39	13	0.64	5.20e-11	-2.19e-02	4.97e-03	2.57e-05	-3.18e-02	-1.21e-02	S.5	-2.72	11.0	1.05
244	CIT	Intercept	S.6 excl.	0.39	13	0.68	5.65e-12	4.19e+01	9.49e+00	2.35e-05	2.31e+01	6.07e+01	S.6	0.0	9.0	0.49
245	CIT	Flow	S.6 excl.	0.39	13	0.68	5.65e-12	-3.01e-02	4.57e-03	1.54e-09	-3.91e-02	-2.10e-02	S.6	0.0	9.0	0.49
246	CIT	Flow_dry	S.6 excl.	0.39	13	0.68	5.65e-12	-7.98e-03	1.07e-01	9.41e-01	-2.21e-01	2.05e-01	S.6	0.0	9.0	0.49
247	CIT	Flow_shifted	S.6 excl.	0.39	13	0.68	5.65e-12	-2.25e-02	4.84e-03	8.90e-06	-3.21e-02	-1.29e-02	S.6	0.0	9.0	0.49
248	CIT	Intercept	S.9 excl.	0.36	14	0.62	9.79e-09	3.28e+01	1.24e+01	9.50e-03	8.23e+00	5.75e+01	S.9	-3.77	9.0	0.96
249	CIT	Flow	S.9 excl.	0.36	14	0.62	9.79e-09	-3.02e-02	5.23e-03	1.12e-07	-4.06e-02	-1.98e-02	S.9	-3.77	9.0	0.96
250	CIT	Flow_dry	S.9 excl.	0.36	14	0.62	9.79e-09	1.02e-01	1.43e-01	4.80e-01	-1.83e-01	3.86e-01	S.9	-3.77	9.0	0.96
251	CIT	Flow_shifted	S.9 excl.	0.36	14	0.62	9.79e-09	-1.98e-02	5.54e-03	5.80e-04	-3.08e-02	-8.78e-03	S.9	-3.77	9.0	0.96
252	CIT	Intercept	S.11 excl.	0.4	12	0.65	1.17e-13	3.89e+01	9.05e+00	3.58e-05	2.09e+01	5.68e+01	S.11		37.0	7.03
253	CIT	Flow	S.11 excl.	0.4	12	0.65	1.17e-13	-3.68e-02	5.24e-03	1.30e-10	-4.72e-02	-2.65e-02	S.11		37.0	7.03
254	CIT	Flow_dry	S.11 excl.	0.4	12	0.65	1.17e-13	3.78e-02	1.04e-01	7.16e-01	-1.68e-01	2.43e-01	S.11		37.0	7.03
255	CIT	Flow_shifted	S.11 excl.	0.4	12	0.65	1.17e-13	-2.02e-02	4.59e-03	2.35e-05	-2.93e-02	-1.11e-02	S.11		37.0	7.03
256	CIT	Intercept	S.12 excl.	0.38	13	0.65	1.14e-11	4.20e+01	9.49e+00	2.27e-05	2.32e+01	6.08e+01	S.12	-13.46	11.0	1.33
257	CIT	Flow	S.12 excl.	0.38	13	0.65	1.14e-11	-3.31e-02	4.87e-03	5.55e-10	-4.27e-02	-2.34e-02	S.12	-13.46	11.0	1.33
258	CIT	Flow_dry	S.12 excl.	0.38	13	0.65	1.14e-11	8.13e-03	1.08e-01	9.40e-01	-2.07e-01	2.23e-01	S.12	-13.46	11.0	1.33
259	CIT	Flow_shifted	S.12 excl.	0.38	13	0.65	1.14e-11	-2.59e-02	5.17e-03	1.97e-06	-3.62e-02	-1.57e-02	S.12	-13.46	11.0	1.33
260	CIT	Intercept	S.15 excl.	0.4	12	0.68	7.82e-13	4.51e+01	9.56e+00	6.67e-06	2.62e+01	6.41e+01	S.15	-1.13	14.0	0.56
261	CIT	Flow	S.15 excl.	0.4	12	0.68	7.82e-13	-3.12e-02	4.52e-03	2.93e-10	-4.01e-02	-2.22e-02	S.15	-1.13	14.0	0.56
262	CIT	Flow_dry	S.15 excl.	0.4	12	0.68	7.82e-13	-3.30e-02	1.06e-01	7.56e-01	-2.43e-01	1.77e-01	S.15	-1.13	14.0	0.56
263	CIT	Flow_shifted	S.15 excl.	0.4	12	0.68	7.82e-13	-2.40e-02	4.72e-03	1.45e-06	-3.33e-02	-1.46e-02	S.15	-1.13	14.0	0.56
264	CIT	Intercept	S.16 excl.	0.4	13	0.69	1.25e-12	4.61e+01	9.61e+00	5.03e-06	2.70e+01	6.51e+01	S.16	-1.29	12.0	0.53
265	CIT	Flow	S.16 excl.	0.4	13	0.69	1.25e-12	-3.06e-02	4.66e-03	1.72e-09	-3.98e-02	-2.13e-02	S.16	-1.29	12.0	0.53
266	CIT	Flow_dry	S.16 excl.	0.4	13	0.69	1.25e-12	-3.66e-02	1.07e-01	7.33e-01	-2.49e-01	1.76e-01	S.16	-1.29	12.0	0.53
267	CIT	Flow_shifted	S.16 excl.	0.4	13	0.69	1.25e-12	-2.57e-02	4.90e-03	7.49e-07	-3.54e-02	-1.60e-02	S.16	-1.29	12.0	0.53
268	CIT	Intercept	S.17 excl.	0.4	13	0.64	8.96e-13	4.21e+01	9.39e+00	1.76e-05	2.35e+01	6.07e+01	S.17	-31.57	13.0	1.31
269	CIT	Flow	S.17 excl.	0.4	13	0.64	8.96e-13	-3.22e-02	5.34e-03	2.17e-08	-4.28e-02	-2.16e-02	S.17	-31.57	13.0	1.31
270	CIT	Flow_dry	S.17 excl.	0.4	13	0.64	8.96e-13	5.01e-03	1.07e-01	9.63e-01	-2.07e-01	2.17e-01	S.17	-31.57	13.0	1.31
271	CIT	Flow_shifted	S.17 excl.	0.4	13	0.64	8.96e-13	-2.49e-02	6.28e-03	1.28e-04	-3.73e-02	-1.25e-02	S.17	-31.57	13.0	1.31
272	CIT	Intercept	S.18 excl.	0.34	11	0.68	4.64e-20	3.05e+01	6.32e+00	2.45e-06	1.81e+01	4.30e+01	S.18	-2.65	26.0	0.55
273	CIT	Flow	S.18 excl.	0.34	11	0.68	4.64e-20	-2.36e-02	2.79e-03	2.87e-15	-2.91e-02	-1.82e-02	S.18	-2.65	26.0	0.55
274	CIT	Flow_dry	S.18 excl.	0.34	11	0.68	4.64e-20	3.87e-02	7.27e-02	5.95e-01	-1.05e-01	1.82e-01	S.18	-2.65	26.0	0.55
275	CIT	Flow_shifted	S.18 excl.	0.34	11	0.68	4.64e-20	-1.76e-02	2.86e-03	3.18e-09	-2.32e-02	-1.20e-02	S.18	-2.65	26.0	0.55
276	CIT	Intercept	S.19 excl.	0.38	13	0.67	1.05e-12	4.03e+01	9.21e+00	2.51e-05	2.21e+01	5.85e+01	S.19
277	CIT	Flow	S.19 excl.	0.38	13	0.67	1.05e-12	-2.98e-02	4.44e-03	6.04e-10	-3.86e-02	-2.11e-02	S.19
278	CIT	Flow_dry	S.19 excl.	0.38	13	0.67	1.05e-12	7.36e-04	1.05e-01	9.94e-01	-2.06e-01	2.08e-01	S.19
279	CIT	Flow_shifted	S.19 excl.	0.38	13	0.67	1.05e-12	-2.20e-02	4.62e-03	5.10e-06	-3.12e-02	-1.29e-02	S.19
280	DCF	Intercept	S.1 excl.	0.08	341	1.18	1.19e-03	1.68e+02	1.65e+02	3.09e-01	-1.57e+02	4.93e+02	S.1	-0.32	934.0	1.13
281	DCF	Flow	S.1 excl.	0.08	341	1.18	1.19e-03	-8.96e-02	2.69e-02	1.05e-03	-1.43e-01	-3.65e-02	S.1	-0.32	934.0	1.13
282	DCF	Flow_dry	S.1 excl.	0.08	341	1.18	1.19e-03	2.21e+00	1.88e+00	2.42e-01	-1.50e+00	5.92e+00	S.1	-0.32	934.0	1.13
283	DCF	Flow_shifted	S.1 excl.	0.08	341	1.18	1.19e-03	-8.77e-03	3.73e-02	8.14e-01	-8.23e-02	6.47e-02	S.1	-0.32	934.0	1.13
284	DCF	Intercept	S.2 excl.	0.07	398	1.22	1.46e-03	8.49e+01	1.91e+02	6.58e-01	-2.93e+02	4.62e+02	S.2	-15.04	121.0	2.55
285	DCF	Flow	S.2 excl.	0.07	398	1.22	1.46e-03	-1.10e-01	3.30e-02	1.00e-03	-1.75e-01	-4.51e-02	S.2	-15.04	121.0	2.55
286	DCF	Flow_dry	S.2 excl.	0.07	398	1.22	1.46e-03	3.49e+00	2.17e+00	1.09e-01	-7.90e-01	7.77e+00	S.2	-15.04	121.0	2.55
287	DCF	Flow_shifted	S.2 excl.	0.07	398	1.22	1.46e-03	2.14e-02	4.40e-02	6.28e-01	-6.54e-02	1.08e-01	S.2	-15.04	121.0	2.55
288	DCF	Intercept	S.3 excl.	0.08	364	1.24	6.07e-04	6.29e+01	1.74e+02	7.18e-01	-2.81e+02	4.06e+02	S.3	-0.43	778.0	1.0
289	DCF	Flow	S.3 excl.	0.08	364	1.24	6.07e-04	-9.99e-02	2.85e-02	5.60e-04	-1.56e-01	-4.38e-02	S.3	-0.43	778.0	1.0
290	DCF	Flow_dry	S.3 excl.	0.08	364	1.24	6.07e-04	3.45e+00	1.97e+00	8.18e-02	-4.40e-01	7.33e+00	S.3	-0.43	778.0	1.0
291	DCF	Flow_shifted	S.3 excl.	0.08	364	1.24	6.07e-04	9.92e-03	3.94e-02	8.01e-01	-6.77e-02	8.75e-02	S.3	-0.43	778.0	1.0
292	DCF	Intercept	S.4 excl.	0.09	406	1.25	6.48e-04	1.55e+02	1.99e+02	4.36e-01	-2.37e+02	5.47e+02	S.4	-0.48	199.0	0.85
293	DCF	Flow	S.4 excl.	0.09	406	1.25	6.48e-04	-1.19e-01	3.18e-02	2.35e-04	-1.82e-01	-5.66e-02	S.4	-0.48	199.0	0.85
294	DCF	Flow_dry	S.4 excl.	0.09	406	1.25	6.48e-04	2.84e+00	2.23e+00	2.05e-01	-1.56e+00	7.24e+00	S.4	-0.48	199.0	0.85
295	DCF	Flow_shifted	S.4 excl.	0.09	406	1.25	6.48e-04	2.28e-02	4.38e-02	6.03e-01	-6.36e-02	1.09e-01	S.4	-0.48	199.0	0.85
296	DCF	Intercept	S.5 excl.	0.08	407	1.28	1.22e-03	1.56e+02	2.02e+02	4.41e-01	-2.43e+02	5.56e+02	S.5	0.09	261.0	0.85
297	DCF	Flow	S.5 excl.	0.08	407	1.28	1.22e-03	-1.14e-01	3.18e-02	4.23e-04	-1.77e-01	-5.15e-02	S.5	0.09	261.0	0.85
298	DCF	Flow_dry	S.5 excl.	0.08	407	1.28	1.22e-03	2.70e+00	2.27e+00	2.36e-01	-1.78e+00	7.18e+00	S.5	0.09	261.0	0.85
299	DCF	Flow_shifted	S.5 excl.	0.08	407	1.28	1.22e-03	2.00e-02	4.39e-02	6.50e-01	-6.67e-02	1.07e-01	S.5	0.09	261.0	0.85
300	DCF	Intercept	S.6 excl.	0.09	381	1.26	4.84e-04	7.95e+01	1.82e+02	6.63e-01	-2.79e+02	4.38e+02	S.6	-0.28	571.0	0.94
301	DCF	Flow	S.6 excl.	0.09	381	1.26	4.84e-04	-1.12e-01	2.97e-02	2.29e-04	-1.70e-01	-5.30e-02	S.6	-0.28	571.0	0.94
302	DCF	Flow_dry	S.6 excl.	0.09	381	1.26	4.84e-04	3.35e+00	2.06e+00	1.06e-01	-7.20e-01	7.41e+00	S.6	-0.28	571.0	0.94
303	DCF	Flow_shifted	S.6 excl.	0.09	381	1.26	4.84e-04	2.64e-02	4.10e-02	5.21e-01	-5.45e-02	1.07e-01	S.6	-0.28	571.0	0.94
304	DCF	Intercept	S.9 excl.	0.14	377	1.14	1.63e-05	-1.18e+02	2.00e+02	5.55e-01	-5.13e+02	2.77e+02	S.9	-0.24	469.0	1.84
305	DCF	Flow	S.9 excl.	0.14	377	1.14	1.63e-05	-1.24e-01	2.98e-02	4.70e-05	-1.83e-01	-6.57e-02	S.9	-0.24	469.0	1.84
306	DCF	Flow_dry	S.9 excl.	0.14	377	1.14	1.63e-05	6.25e+00	2.33e+00	7.94e-03	1.66e+00	1.08e+01	S.9	-0.24	469.0	1.84
307	DCF	Flow_shifted	S.9 excl.	0.14	377	1.14	1.63e-05	2.68e-02	4.10e-02	5.14e-01	-5.42e-02	1.08e-01	S.9	-0.24	469.0	1.84
308	DCF	Intercept	S.11 excl.	0.08	399	1.19	7.97e-04	1.47e+02	1.93e+02	4.46e-01	-2.33e+02	5.28e+02	S.11	-92.69	550.0	13.71
309	DCF	Flow	S.11 excl.	0.08	399	1.19	7.97e-04	-2.31e-01	6.06e-02	1.88e-04	-3.50e-01	-1.11e-01	S.11	-92.69	550.0	13.71
310	DCF	Flow_dry	S.11 excl.	0.08	399	1.19	7.97e-04	3.28e+00	2.18e+00	1.34e-01	-1.02e+00	7.58e+00	S.11	-92.69	550.0	13.71
311	DCF	Flow_shifted	S.11 excl.	0.08	399	1.19	7.97e-04	4.30e-02	9.32e-02	6.45e-01	-1.41e-01	2.27e-01	S.11	-92.69	550.0	13.71
312	DCF	Intercept	S.12 excl.	0.09	407	1.2	6.66e-04	7.98e+01	1.95e+02	6.83e-01	-3.05e+02	4.65e+02	S.12	-3.98	243.0	1.85
313	DCF	Flow	S.12 excl.	0.09	407	1.2	6.66e-04	-1.17e-01	3.18e-02	3.07e-04	-1.79e-01	-5.42e-02	S.12	-3.98	243.0	1.85
314	DCF	Flow_dry	S.12 excl.	0.09	407	1.2	6.66e-04	3.75e+00	2.22e+00	9.26e-02	-6.25e-01	8.12e+00	S.12	-3.98	243.0	1.85
315	DCF	Flow_shifted	S.12 excl.	0.09	407	1.2	6.66e-04	3.51e-02	4.41e-02	4.27e-01	-5.19e-02	1.22e-01	S.12	-3.98	243.0	1.85
316	DCF	Intercept	S.15 excl.	0.08	397	1.27	5.67e-04	7.91e+01	1.92e+02	6.81e-01	-2.99e+02	4.57e+02	S.15	-0.66	188.0	0.41
317	DCF	Flow	S.15 excl.	0.08	397	1.27	5.67e-04	-1.14e-01	3.10e-02	2.96e-04	-1.75e-01	-5.31e-02	S.15	-0.66	188.0	0.41
318	DCF	Flow_dry	S.15 excl.	0.08	397	1.27	5.67e-04	3.50e+00	2.16e+00	1.08e-01	-7.71e-01	7.76e+00	S.15	-0.66	188.0	0.41
319	DCF	Flow_shifted	S.15 excl.	0.08	397	1.27	5.67e-04	2.53e-02	4.27e-02	5.55e-01	-5.90e-02	1.10e-01	S.15	-0.66	188.0	0.41
320	DCF	Intercept	S.16 excl.	0.08	393	1.26	7.39e-04	1.09e+02	1.89e+02	5.65e-01	-2.64e+02	4.83e+02	S.16	0.04	389.0	0.91
321	DCF	Flow	S.16 excl.	0.08	393	1.26	7.39e-04	-1.13e-01	3.07e-02	3.11e-04	-1.74e-01	-5.22e-02	S.16	0.04	389.0	0.91
322	DCF	Flow_dry	S.16 excl.	0.08	393	1.26	7.39e-04	3.14e+00	2.14e+00	1.43e-01	-1.07e+00	7.36e+00	S.16	0.04	389.0	0.91
323	DCF	Flow_shifted	S.16 excl.	0.08	393	1.26	7.39e-04	2.37e-02	4.24e-02	5.77e-01	-5.99e-02	1.07e-01	S.16	0.04	389.0	0.91
324	DCF	Intercept	S.17 excl.	0.09	398	1.22	2.89e-04	1.03e+02	1.91e+02	5.91e-01	-2.75e+02	4.81e+02	S.17	-2.32	277.0	1.82
325	DCF	Flow	S.17 excl.	0.09	398	1.22	2.89e-04	-1.23e-01	3.17e-02	1.45e-04	-1.85e-01	-6.04e-02	S.17	-2.32	277.0	1.82
326	DCF	Flow_dry	S.17 excl.	0.09	398	1.22	2.89e-04	3.41e+00	2.18e+00	1.19e-01	-8.80e-01	7.70e+00	S.17	-2.32	277.0	1.82
327	DCF	Flow_shifted	S.17 excl.	0.09	398	1.22	2.89e-04	3.27e-02	4.42e-02	4.60e-01	-5.45e-02	1.20e-01	S.17	-2.32	277.0	1.82
328	DCF	Intercept	S.18 excl.	0.08	403	1.29	2.25e-07	8.72e+01	1.43e+02	5.42e-01	-1.94e+02	3.68e+02	S.18	0.03	122.0	0.31
329	DCF	Flow	S.18 excl.	0.08	403	1.29	2.25e-07	-1.15e-01	2.22e-02	3.24e-07	-1.59e-01	-7.17e-02	S.18	0.03	122.0	0.31
330	DCF	Flow_dry	S.18 excl.	0.08	403	1.29	2.25e-07	3.45e+00	1.63e+00	3.47e-02	2.50e-01	6.66e+00	S.18	0.03	122.0	0.31
331	DCF	Flow_shifted	S.18 excl.	0.08	403	1.29	2.25e-07	2.39e-02	3.05e-02	4.33e-01	-3.60e-02	8.39e-02	S.18	0.03	122.0	0.31
332	DCF	Intercept	S.19 excl.	0.08	400	1.22	1.32e-03	2.54e+02	2.42e+02	2.96e-01	-2.24e+02	7.31e+02	S.19	-92.82	207.0	2.97
333	DCF	Flow	S.19 excl.	0.08	400	1.22	1.32e-03	-1.21e-01	3.22e-02	2.25e-04	-1.84e-01	-5.75e-02	S.19	-92.82	207.0	2.97
334	DCF	Flow_dry	S.19 excl.	0.08	400	1.22	1.32e-03	1.64e+00	2.71e+00	5.45e-01	-3.70e+00	6.99e+00	S.19	-92.82	207.0	2.97
335	DCF	Flow_shifted	S.19 excl.	0.08	400	1.22	1.32e-03	3.03e-02	4.45e-02	4.97e-01	-5.75e-02	1.18e-01	S.19	-92.82	207.0	2.97
336	HCT	Intercept	S.1 excl.	0.15	159	0.78	1.09e-06	2.68e+02	7.80e+01	7.30e-04	1.14e+02	4.22e+02	S.1	-0.06	235.0	0.76
337	HCT	Flow	S.1 excl.	0.15	159	0.78	1.09e-06	-8.13e-02	1.85e-02	1.84e-05	-1.18e-01	-4.48e-02	S.1	-0.06	235.0	0.76
338	HCT	Flow_dry	S.1 excl.	0.15	159	0.78	1.09e-06	7.14e-02	8.91e-01	9.36e-01	-1.69e+00	1.83e+00	S.1	-0.06	235.0	0.76
339	HCT	Flow_shifted	S.1 excl.	0.15	159	0.78	1.09e-06	-6.25e-02	2.58e-02	1.63e-02	-1.13e-01	-1.16e-02	S.1	-0.06	235.0	0.76
340	HCT	Intercept	S.2 excl.	0.14	166	0.78	2.04e-06	2.62e+02	8.10e+01	1.40e-03	1.03e+02	4.22e+02	S.2	0.44	42.0	0.53
341	HCT	Flow	S.2 excl.	0.14	166	0.78	2.04e-06	-9.32e-02	1.98e-02	4.88e-06	-1.32e-01	-5.41e-02	S.2	0.44	42.0	0.53
342	HCT	Flow_dry	S.2 excl.	0.14	166	0.78	2.04e-06	2.08e-01	9.11e-01	8.19e-01	-1.59e+00	2.01e+00	S.2	0.44	42.0	0.53
343	HCT	Flow_shifted	S.2 excl.	0.14	166	0.78	2.04e-06	-5.26e-02	2.83e-02	6.48e-02	-1.08e-01	3.27e-03	S.2	0.44	42.0	0.53
344	HCT	Intercept	S.3 excl.	0.15	166	0.82	1.68e-06	2.56e+02	8.06e+01	1.74e-03	9.71e+01	4.15e+02	S.3	-0.49	129.0	0.42
345	HCT	Flow	S.3 excl.	0.15	166	0.82	1.68e-06	-8.75e-02	1.89e-02	7.06e-06	-1.25e-01	-5.02e-02	S.3	-0.49	129.0	0.42
346	HCT	Flow_dry	S.3 excl.	0.15	166	0.82	1.68e-06	2.13e-01	9.09e-01	8.15e-01	-1.58e+00	2.01e+00	S.3	-0.49	129.0	0.42
347	HCT	Flow_shifted	S.3 excl.	0.15	166	0.82	1.68e-06	-5.28e-02	2.64e-02	4.64e-02	-1.05e-01	-8.43e-04	S.3	-0.49	129.0	0.42
348	HCT	Intercept	S.4 excl.	0.17	168	0.79	5.42e-07	2.84e+02	8.33e+01	8.20e-04	1.19e+02	4.48e+02	S.4	-0.35	124.0	0.69
349	HCT	Flow	S.4 excl.	0.17	168	0.79	5.42e-07	-9.32e-02	1.92e-02	2.53e-06	-1.31e-01	-5.54e-02	S.4	-0.35	124.0	0.69
350	HCT	Flow_dry	S.4 excl.	0.17	168	0.79	5.42e-07	5.21e-02	9.32e-01	9.56e-01	-1.79e+00	1.89e+00	S.4	-0.35	124.0	0.69
351	HCT	Flow_shifted	S.4 excl.	0.17	168	0.79	5.42e-07	-5.51e-02	2.65e-02	3.90e-02	-1.07e-01	-2.80e-03	S.4	-0.35	124.0	0.69
352	HCT	Intercept	S.5 excl.	0.16	171	0.79	1.52e-06	2.97e+02	8.63e+01	7.16e-04	1.27e+02	4.68e+02	S.5	-0.39	106.0	0.64
353	HCT	Flow	S.5 excl.	0.16	171	0.79	1.52e-06	-9.20e-02	1.94e-02	4.67e-06	-1.30e-01	-5.36e-02	S.5	-0.39	106.0	0.64
354	HCT	Flow_dry	S.5 excl.	0.16	171	0.79	1.52e-06	-1.18e-01	9.65e-01	9.03e-01	-2.02e+00	1.79e+00	S.5	-0.39	106.0	0.64
355	HCT	Flow_shifted	S.5 excl.	0.16	171	0.79	1.52e-06	-5.12e-02	2.71e-02	6.04e-02	-1.05e-01	2.27e-03	S.5	-0.39	106.0	0.64
356	HCT	Intercept	S.6 excl.	0.16	168	0.8	7.61e-07	2.65e+02	8.14e+01	1.33e-03	1.05e+02	4.26e+02	S.6	-0.68	81.0	0.44
357	HCT	Flow	S.6 excl.	0.16	168	0.8	7.61e-07	-9.16e-02	1.91e-02	3.27e-06	-1.29e-01	-5.39e-02	S.6	-0.68	81.0	0.44
358	HCT	Flow_dry	S.6 excl.	0.16	168	0.8	7.61e-07	2.14e-01	9.19e-01	8.17e-01	-1.60e+00	2.03e+00	S.6	-0.68	81.0	0.44
359	HCT	Flow_shifted	S.6 excl.	0.16	168	0.8	7.61e-07	-5.38e-02	2.65e-02	4.38e-02	-1.06e-01	-1.51e-03	S.6	-0.68	81.0	0.44
360	HCT	Intercept	S.9 excl.	0.19	168	0.71	2.70e-07	1.46e+02	9.02e+01	1.07e-01	-3.21e+01	3.24e+02	S.9	-6.69	172.0	1.76
361	HCT	Flow	S.9 excl.	0.19	168	0.71	2.70e-07	-9.34e-02	1.92e-02	2.86e-06	-1.31e-01	-5.54e-02	S.9	-6.69	172.0	1.76
362	HCT	Flow_dry	S.9 excl.	0.19	168	0.71	2.70e-07	1.88e+00	1.05e+00	7.37e-02	-1.83e-01	3.95e+00	S.9	-6.69	172.0	1.76
363	HCT	Flow_shifted	S.9 excl.	0.19	168	0.71	2.70e-07	-4.87e-02	2.68e-02	7.18e-02	-1.02e-01	4.36e-03	S.9	-6.69	172.0	1.76
364	HCT	Intercept	S.11 excl.	0.22	158	0.74	3.53e-10	3.01e+02	7.73e+01	1.38e-04	1.48e+02	4.53e+02	S.11	-345.37	536.0	9.99
365	HCT	Flow	S.11 excl.	0.22	158	0.74	3.53e-10	-1.76e-01	2.86e-02	4.15e-09	-2.33e-01	-1.20e-01	S.11	-345.37	536.0	9.99
366	HCT	Flow_dry	S.11 excl.	0.22	158	0.74	3.53e-10	3.98e-01	8.72e-01	6.48e-01	-1.32e+00	2.12e+00	S.11	-345.37	536.0	9.99
367	HCT	Flow_shifted	S.11 excl.	0.22	158	0.74	3.53e-10	-1.04e-01	3.28e-02	1.77e-03	-1.69e-01	-3.93e-02	S.11	-345.37	536.0	9.99
368	HCT	Intercept	S.12 excl.	0.14	170	0.78	7.65e-06	2.60e+02	8.31e+01	2.08e-03	9.57e+01	4.24e+02	S.12	-1.6	87.0	0.76
369	HCT	Flow	S.12 excl.	0.14	170	0.78	7.65e-06	-8.84e-02	1.94e-02	9.96e-06	-1.27e-01	-5.01e-02	S.12	-1.6	87.0	0.76
370	HCT	Flow_dry	S.12 excl.	0.14	170	0.78	7.65e-06	2.62e-01	9.39e-01	7.81e-01	-1.59e+00	2.12e+00	S.12	-1.6	87.0	0.76
371	HCT	Flow_shifted	S.12 excl.	0.14	170	0.78	7.65e-06	-4.51e-02	2.75e-02	1.03e-01	-9.93e-02	9.14e-03	S.12	-1.6	87.0	0.76
372	HCT	Intercept	S.15 excl.	0.15	160	0.79	1.57e-06	2.20e+02	7.84e+01	5.50e-03	6.56e+01	3.75e+02	S.15	-0.99	273.0	0.62
373	HCT	Flow	S.15 excl.	0.15	160	0.79	1.57e-06	-8.57e-02	1.82e-02	4.82e-06	-1.22e-01	-4.98e-02	S.15	-0.99	273.0	0.62
374	HCT	Flow_dry	S.15 excl.	0.15	160	0.79	1.57e-06	5.61e-01	8.81e-01	5.25e-01	-1.18e+00	2.30e+00	S.15	-0.99	273.0	0.62
375	HCT	Flow_shifted	S.15 excl.	0.15	160	0.79	1.57e-06	-4.68e-02	2.52e-02	6.48e-02	-9.65e-02	2.90e-03	S.15	-0.99	273.0	0.62
376	HCT	Intercept	S.16 excl.	0.14	166	0.82	2.50e-06	2.58e+02	8.15e+01	1.81e-03	9.73e+01	4.19e+02	S.16	-0.42	112.0	0.36
377	HCT	Flow	S.16 excl.	0.14	166	0.82	2.50e-06	-8.72e-02	1.90e-02	8.35e-06	-1.25e-01	-4.97e-02	S.16	-0.42	112.0	0.36
378	HCT	Flow_dry	S.16 excl.	0.14	166	0.82	2.50e-06	1.89e-01	9.16e-01	8.37e-01	-1.62e+00	2.00e+00	S.16	-0.42	112.0	0.36
379	HCT	Flow_shifted	S.16 excl.	0.14	166	0.82	2.50e-06	-5.19e-02	2.64e-02	5.09e-02	-1.04e-01	2.05e-04	S.16	-0.42	112.0	0.36
380	HCT	Intercept	S.17 excl.	0.15	166	0.77	9.06e-07	2.56e+02	8.13e+01	1.95e-03	9.51e+01	4.16e+02	S.17	-8.37	125.0	1.33
381	HCT	Flow	S.17 excl.	0.15	166	0.77	9.06e-07	-9.10e-02	1.95e-02	6.00e-06	-1.29e-01	-5.25e-02	S.17	-8.37	125.0	1.33
382	HCT	Flow_dry	S.17 excl.	0.15	166	0.77	9.06e-07	3.47e-01	9.22e-01	7.07e-01	-1.47e+00	2.17e+00	S.17	-8.37	125.0	1.33
383	HCT	Flow_shifted	S.17 excl.	0.15	166	0.77	9.06e-07	-5.14e-02	2.77e-02	6.47e-02	-1.06e-01	3.17e-03	S.17	-8.37	125.0	1.33
384	HCT	Intercept	S.18 excl.	0.14	149	0.78	2.93e-12	2.37e+02	5.37e+01	1.31e-05	1.32e+02	3.43e+02	S.18	-2.62	332.0	0.65
385	HCT	Flow	S.18 excl.	0.14	149	0.78	2.93e-12	-7.84e-02	1.20e-02	1.92e-10	-1.02e-01	-5.49e-02	S.18	-2.62	332.0	0.65
386	HCT	Flow_dry	S.18 excl.	0.14	149	0.78	2.93e-12	1.78e-01	6.11e-01	7.71e-01	-1.02e+00	1.38e+00	S.18	-2.62	332.0	0.65
387	HCT	Flow_shifted	S.18 excl.	0.14	149	0.78	2.93e-12	-4.28e-02	1.65e-02	1.01e-02	-7.53e-02	-1.02e-02	S.18	-2.62	332.0	0.65
388	HCT	Intercept	S.19 excl.	0.16	165	0.77	5.03e-07	4.03e+02	1.01e+02	9.46e-05	2.04e+02	6.03e+02	S.19	-17.37	179.0	2.3
389	HCT	Flow	S.19 excl.	0.16	165	0.77	5.03e-07	-9.43e-02	1.99e-02	4.32e-06	-1.34e-01	-5.50e-02	S.19	-17.37	179.0	2.3
390	HCT	Flow_dry	S.19 excl.	0.16	165	0.77	5.03e-07	-1.35e+00	1.14e+00	2.38e-01	-3.59e+00	8.96e-01	S.19	-17.37	179.0	2.3
391	HCT	Flow_shifted	S.19 excl.	0.16	165	0.77	5.03e-07	-4.59e-02	2.77e-02	9.88e-02	-1.00e-01	8.69e-03	S.19	-17.37	179.0	2.3
392	TCS	Intercept	S.1 excl.	0.22	19	0.61	5.59e-07	3.50e+01	1.29e+01	7.74e-03	9.40e+00	6.06e+01	S.1	-0.53	20.0	0.66
393	TCS	Flow	S.1 excl.	0.22	19	0.61	5.59e-07	-2.76e-02	5.24e-03	5.68e-07	-3.79e-02	-1.72e-02	S.1	-0.53	20.0	0.66
394	TCS	Flow_dry	S.1 excl.	0.22	19	0.61	5.59e-07	1.37e-01	1.52e-01	3.68e-01	-1.63e-01	4.37e-01	S.1	-0.53	20.0	0.66
395	TCS	Flow_shifted	S.1 excl.	0.22	19	0.61	5.59e-07	-1.25e-02	5.12e-03	1.63e-02	-2.26e-02	-2.33e-03	S.1	-0.53	20.0	0.66
396	TCS	Intercept	S.2 excl.	0.25	18	0.59	1.44e-08	4.11e+01	1.23e+01	1.07e-03	1.68e+01	6.54e+01	S.2	-121.81	52.0	3.06
397	TCS	Flow	S.2 excl.	0.25	18	0.59	1.44e-08	-3.74e-02	6.04e-03	6.62e-09	-4.93e-02	-2.54e-02	S.2	-121.81	52.0	3.06
398	TCS	Flow_dry	S.2 excl.	0.25	18	0.59	1.44e-08	1.17e-01	1.42e-01	4.12e-01	-1.64e-01	3.98e-01	S.2	-121.81	52.0	3.06
399	TCS	Flow_shifted	S.2 excl.	0.25	18	0.59	1.44e-08	-1.75e-02	5.84e-03	3.30e-03	-2.90e-02	-5.91e-03	S.2	-121.81	52.0	3.06
400	TCS	Intercept	S.3 excl.	0.21	17	0.59	8.57e-07	3.59e+01	1.17e+01	2.56e-03	1.28e+01	5.90e+01	S.3	-0.21	34.0	0.72
401	TCS	Flow	S.3 excl.	0.21	17	0.59	8.57e-07	-2.22e-02	4.42e-03	1.58e-06	-3.10e-02	-1.35e-02	S.3	-0.21	34.0	0.72
402	TCS	Flow_dry	S.3 excl.	0.21	17	0.59	8.57e-07	8.98e-02	1.34e-01	5.05e-01	-1.76e-01	3.55e-01	S.3	-0.21	34.0	0.72
403	TCS	Flow_shifted	S.3 excl.	0.21	17	0.59	8.57e-07	-1.28e-02	4.52e-03	5.25e-03	-2.18e-02	-3.89e-03	S.3	-0.21	34.0	0.72
404	TCS	Intercept	S.4 excl.	0.22	19	0.59	4.48e-07	4.84e+01	1.29e+01	2.74e-04	2.28e+01	7.40e+01	S.4	-2.37	21.0	1.11
405	TCS	Flow	S.4 excl.	0.22	19	0.59	4.48e-07	-2.58e-02	4.76e-03	3.01e-07	-3.52e-02	-1.63e-02	S.4	-2.37	21.0	1.11
406	TCS	Flow_dry	S.4 excl.	0.22	19	0.59	4.48e-07	-1.73e-02	1.48e-01	9.07e-01	-3.09e-01	2.75e-01	S.4	-2.37	21.0	1.11
407	TCS	Flow_shifted	S.4 excl.	0.22	19	0.59	4.48e-07	-1.13e-02	4.81e-03	2.07e-02	-2.08e-02	-1.75e-03	S.4	-2.37	21.0	1.11
408	TCS	Intercept	S.5 excl.	0.19	19	0.6	6.46e-06	4.78e+01	1.35e+01	5.75e-04	2.10e+01	7.46e+01	S.5	-1.05	15.0	0.76
409	TCS	Flow	S.5 excl.	0.19	19	0.6	6.46e-06	-2.36e-02	4.93e-03	4.60e-06	-3.34e-02	-1.39e-02	S.5	-1.05	15.0	0.76
410	TCS	Flow_dry	S.5 excl.	0.19	19	0.6	6.46e-06	-2.45e-02	1.55e-01	8.75e-01	-3.31e-01	2.82e-01	S.5	-1.05	15.0	0.76
411	TCS	Flow_shifted	S.5 excl.	0.19	19	0.6	6.46e-06	-1.07e-02	4.97e-03	3.29e-02	-2.05e-02	-8.82e-04	S.5	-1.05	15.0	0.76
412	TCS	Intercept	S.6 excl.	0.2	19	0.61	1.74e-06	4.08e+01	1.29e+01	1.95e-03	1.53e+01	6.63e+01	S.6	-0.76	15.0	0.63
413	TCS	Flow	S.6 excl.	0.2	19	0.61	1.74e-06	-2.50e-02	4.85e-03	9.08e-07	-3.46e-02	-1.54e-02	S.6	-0.76	15.0	0.63
414	TCS	Flow_dry	S.6 excl.	0.2	19	0.61	1.74e-06	6.11e-02	1.48e-01	6.81e-01	-2.33e-01	3.55e-01	S.6	-0.76	15.0	0.63
415	TCS	Flow_shifted	S.6 excl.	0.2	19	0.61	1.74e-06	-1.14e-02	4.94e-03	2.24e-02	-2.12e-02	-1.64e-03	S.6	-0.76	15.0	0.63
416	TCS	Intercept	S.9 excl.	0.19	20	0.6	1.18e-05	3.19e+01	1.42e+01	2.60e-02	3.88e+00	6.00e+01	S.9	-4.3	14.0	0.75
417	TCS	Flow	S.9 excl.	0.19	20	0.6	1.18e-05	-2.45e-02	5.01e-03	3.13e-06	-3.44e-02	-1.46e-02	S.9	-4.3	14.0	0.75
418	TCS	Flow_dry	S.9 excl.	0.19	20	0.6	1.18e-05	1.63e-01	1.65e-01	3.24e-01	-1.63e-01	4.90e-01	S.9	-4.3	14.0	0.75
419	TCS	Flow_shifted	S.9 excl.	0.19	20	0.6	1.18e-05	-9.50e-03	5.18e-03	6.94e-02	-1.98e-02	7.65e-04	S.9	-4.3	14.0	0.75
420	TCS	Intercept	S.11 excl.	0.19	19	0.61	1.60e-06	4.02e+01	1.26e+01	1.83e-03	1.52e+01	6.51e+01	S.11
421	TCS	Flow	S.11 excl.	0.19	19	0.61	1.60e-06	-2.47e-02	4.76e-03	7.36e-07	-3.41e-02	-1.53e-02	S.11
422	TCS	Flow_dry	S.11 excl.	0.19	19	0.61	1.60e-06	5.44e-02	1.46e-01	7.09e-01	-2.34e-01	3.42e-01	S.11
423	TCS	Flow_shifted	S.11 excl.	0.19	19	0.61	1.60e-06	-1.06e-02	4.81e-03	2.86e-02	-2.01e-02	-1.13e-03	S.11
424	TCS	Intercept	S.12 excl.	0.16	19	0.61	5.97e-05	4.15e+01	1.32e+01	2.08e-03	1.54e+01	6.76e+01	S.12	-4.47	9.0	0.62
425	TCS	Flow	S.12 excl.	0.16	19	0.61	5.97e-05	-2.35e-02	5.08e-03	9.07e-06	-3.36e-02	-1.34e-02	S.12	-4.47	9.0	0.62
426	TCS	Flow_dry	S.12 excl.	0.16	19	0.61	5.97e-05	3.54e-02	1.52e-01	8.16e-01	-2.65e-01	3.36e-01	S.12	-4.47	9.0	0.62
427	TCS	Flow_shifted	S.12 excl.	0.16	19	0.61	5.97e-05	-9.16e-03	5.22e-03	8.18e-02	-1.95e-02	1.17e-03	S.12	-4.47	9.0	0.62
428	TCS	Intercept	S.15 excl.	0.17	19	0.63	1.36e-05	3.32e+01	1.28e+01	1.05e-02	7.91e+00	5.85e+01	S.15	-2.52	24.0	0.42
429	TCS	Flow	S.15 excl.	0.17	19	0.63	1.36e-05	-2.31e-02	4.76e-03	3.25e-06	-3.25e-02	-1.37e-02	S.15	-2.52	24.0	0.42
430	TCS	Flow_dry	S.15 excl.	0.17	19	0.63	1.36e-05	1.10e-01	1.46e-01	4.50e-01	-1.78e-01	3.99e-01	S.15	-2.52	24.0	0.42
431	TCS	Flow_shifted	S.15 excl.	0.17	19	0.63	1.36e-05	-9.16e-03	4.79e-03	5.81e-02	-1.86e-02	3.18e-04	S.15	-2.52	24.0	0.42
432	TCS	Intercept	S.16 excl.	0.17	17	0.6	2.68e-05	3.45e+01	1.16e+01	3.39e-03	1.16e+01	5.74e+01	S.16	-1.51	37.0	0.58
433	TCS	Flow	S.16 excl.	0.17	17	0.6	2.68e-05	-2.00e-02	4.36e-03	1.10e-05	-2.86e-02	-1.13e-02	S.16	-1.51	37.0	0.58
434	TCS	Flow_dry	S.16 excl.	0.17	17	0.6	2.68e-05	6.81e-02	1.32e-01	6.08e-01	-1.94e-01	3.30e-01	S.16	-1.51	37.0	0.58
435	TCS	Flow_shifted	S.16 excl.	0.17	17	0.6	2.68e-05	-9.38e-03	4.40e-03	3.51e-02	-1.81e-02	-6.67e-04	S.16	-1.51	37.0	0.58
436	TCS	Intercept	S.17 excl.	0.19	19	0.6	4.63e-06	4.44e+01	1.32e+01	1.03e-03	1.82e+01	7.05e+01	S.17	-4.16	15.0	0.9
437	TCS	Flow	S.17 excl.	0.19	19	0.6	4.63e-06	-2.79e-02	5.53e-03	1.44e-06	-3.89e-02	-1.70e-02	S.17	-4.16	15.0	0.9
438	TCS	Flow_dry	S.17 excl.	0.19	19	0.6	4.63e-06	1.05e-02	1.52e-01	9.45e-01	-2.91e-01	3.12e-01	S.17	-4.16	15.0	0.9
439	TCS	Flow_shifted	S.17 excl.	0.19	19	0.6	4.63e-06	-6.72e-03	5.66e-03	2.37e-01	-1.79e-02	4.48e-03	S.17	-4.16	15.0	0.9
440	TCS	Intercept	S.18 excl.	0.17	19	0.66	1.19e-10	4.02e+01	1.01e+01	9.29e-05	2.03e+01	6.01e+01	S.18	-1.37	15.0	0.32
441	TCS	Flow	S.18 excl.	0.17	19	0.66	1.19e-10	-2.31e-02	3.46e-03	1.49e-10	-2.99e-02	-1.63e-02	S.18	-1.37	15.0	0.32
442	TCS	Flow_dry	S.18 excl.	0.17	19	0.66	1.19e-10	3.25e-02	1.18e-01	7.83e-01	-2.00e-01	2.65e-01	S.18	-1.37	15.0	0.32
443	TCS	Flow_shifted	S.18 excl.	0.17	19	0.66	1.19e-10	-9.74e-03	3.47e-03	5.44e-03	-1.66e-02	-2.90e-03	S.18	-1.37	15.0	0.32
444	TCS	Intercept	S.19 excl.	0.2	19	0.61	1.01e-06	4.91e+01	1.38e+01	4.99e-04	2.19e+01	7.63e+01	S.19	-32.71	24.0	1.65
445	TCS	Flow	S.19 excl.	0.2	19	0.61	1.01e-06	-2.50e-02	4.75e-03	5.52e-07	-3.44e-02	-1.56e-02	S.19	-32.71	24.0	1.65
446	TCS	Flow_dry	S.19 excl.	0.2	19	0.61	1.01e-06	-4.38e-02	1.57e-01	7.81e-01	-3.55e-01	2.68e-01	S.19	-32.71	24.0	1.65
447	TCS	Flow_shifted	S.19 excl.	0.2	19	0.61	1.01e-06	-1.03e-02	4.81e-03	3.42e-02	-1.98e-02	-7.76e-04	S.19	-32.71	24.0	1.65
448	DPG	Intercept	S.1 excl.	0.07	859	0.59	1.10e-03	2.58e+03	4.16e+02	2.92e-09	1.76e+03	3.40e+03	S.1	-4.25	3374.0	0.77
449	DPG	Flow	S.1 excl.	0.07	859	0.59	1.10e-03	-1.45e-01	5.07e-02	4.81e-03	-2.45e-01	-4.46e-02	S.1	-4.25	3374.0	0.77
450	DPG	Flow_dry	S.1 excl.	0.07	859	0.59	1.10e-03	-1.18e+01	4.73e+00	1.31e-02	-2.12e+01	-2.51e+00	S.1	-4.25	3374.0	0.77
451	DPG	Intercept	S.2 excl.	0.03	1127	0.71	2.84e-02	2.01e+03	5.45e+02	2.82e-04	9.39e+02	3.09e+03	S.2	-0.73	830.0	0.44
452	DPG	Flow	S.2 excl.	0.03	1127	0.71	2.84e-02	-1.81e-01	6.79e-02	8.40e-03	-3.15e-01	-4.69e-02	S.2	-0.73	830.0	0.44
453	DPG	Flow_dry	S.2 excl.	0.03	1127	0.71	2.84e-02	-3.37e+00	6.16e+00	5.85e-01	-1.55e+01	8.78e+00	S.2	-0.73	830.0	0.44
454	DPG	Intercept	S.3 excl.	0.02	1094	0.72	1.00e-01	1.91e+03	5.24e+02	3.48e-04	8.74e+02	2.94e+03	S.3	-32.73	1576.0	0.5
455	DPG	Flow	S.3 excl.	0.02	1094	0.72	1.00e-01	-1.36e-01	6.44e-02	3.61e-02	-2.63e-01	-8.85e-03	S.3	-32.73	1576.0	0.5
456	DPG	Flow_dry	S.3 excl.	0.02	1094	0.72	1.00e-01	-3.17e+00	5.91e+00	5.92e-01	-1.48e+01	8.49e+00	S.3	-32.73	1576.0	0.5
457	DPG	Intercept	S.4 excl.	0.03	1157	0.74	8.28e-02	1.95e+03	5.66e+02	7.01e-04	8.34e+02	3.07e+03	S.4	-0.86	546.0	0.27
458	DPG	Flow	S.4 excl.	0.03	1157	0.74	8.28e-02	-1.52e-01	6.84e-02	2.77e-02	-2.86e-01	-1.68e-02	S.4	-0.86	546.0	0.27
459	DPG	Flow_dry	S.4 excl.	0.03	1157	0.74	8.28e-02	-3.04e+00	6.35e+00	6.32e-01	-1.56e+01	9.47e+00	S.4	-0.86	546.0	0.27
460	DPG	Intercept	S.5 excl.	0.04	1128	0.67	1.91e-02	2.19e+03	5.62e+02	1.35e-04	1.08e+03	3.30e+03	S.5	-1.79	1085.0	1.22
461	DPG	Flow	S.5 excl.	0.04	1128	0.67	1.91e-02	-1.86e-01	6.64e-02	5.65e-03	-3.17e-01	-5.49e-02	S.5	-1.79	1085.0	1.22
462	DPG	Flow_dry	S.5 excl.	0.04	1128	0.67	1.91e-02	-4.02e+00	6.29e+00	5.24e-01	-1.64e+01	8.40e+00	S.5	-1.79	1085.0	1.22
463	DPG	Intercept	S.6 excl.	0.03	1142	0.72	5.73e-02	2.05e+03	5.46e+02	2.24e-04	9.76e+02	3.13e+03	S.6	-0.3	525.0	0.28
464	DPG	Flow	S.6 excl.	0.03	1142	0.72	5.73e-02	-1.57e-01	6.71e-02	2.01e-02	-2.90e-01	-2.50e-02	S.6	-0.3	525.0	0.28
465	DPG	Flow_dry	S.6 excl.	0.03	1142	0.72	5.73e-02	-3.97e+00	6.17e+00	5.21e-01	-1.61e+01	8.19e+00	S.6	-0.3	525.0	0.28
466	DPG	Intercept	S.9 excl.	0.03	1209	0.76	7.95e-02	1.78e+03	6.43e+02	6.34e-03	5.08e+02	3.04e+03	S.9	-0.02	561.0	0.34
467	DPG	Flow	S.9 excl.	0.03	1209	0.76	7.95e-02	-1.62e-01	7.14e-02	2.47e-02	-3.03e-01	-2.08e-02	S.9	-0.02	561.0	0.34
468	DPG	Flow_dry	S.9 excl.	0.03	1209	0.76	7.95e-02	-6.82e-01	7.45e+00	9.27e-01	-1.54e+01	1.40e+01	S.9	-0.02	561.0	0.34
469	DPG	Intercept	S.11 excl.	0.0	1141	0.69	6.77e-01	1.88e+03	5.52e+02	8.09e-04	7.89e+02	2.97e+03	S.11	-4.82	1508.0	1.83
470	DPG	Flow	S.11 excl.	0.0	1141	0.69	6.77e-01	1.22e-01	1.72e-01	4.78e-01	-2.16e-01	4.61e-01	S.11	-4.82	1508.0	1.83
471	DPG	Flow_dry	S.11 excl.	0.0	1141	0.69	6.77e-01	-3.25e+00	6.20e+00	6.00e-01	-1.55e+01	8.97e+00	S.11	-4.82	1508.0	1.83
472	DPG	Intercept	S.12 excl.	0.03	1109	0.65	4.00e-02	2.03e+03	5.33e+02	1.84e-04	9.83e+02	3.09e+03	S.12	-19.46	1258.0	2.55
473	DPG	Flow	S.12 excl.	0.03	1109	0.65	4.00e-02	-1.66e-01	6.51e-02	1.17e-02	-2.94e-01	-3.73e-02	S.12	-19.46	1258.0	2.55
474	DPG	Flow_dry	S.12 excl.	0.03	1109	0.65	4.00e-02	-2.16e+00	6.04e+00	7.21e-01	-1.41e+01	9.75e+00	S.12	-19.46	1258.0	2.55
475	DPG	Intercept	S.15 excl.	0.02	1125	0.72	7.59e-02	1.89e+03	5.44e+02	6.33e-04	8.16e+02	2.96e+03	S.15	-6.47	878.0	0.35
476	DPG	Flow	S.15 excl.	0.02	1125	0.72	7.59e-02	-1.50e-01	6.62e-02	2.42e-02	-2.81e-01	-1.98e-02	S.15	-6.47	878.0	0.35
477	DPG	Flow_dry	S.15 excl.	0.02	1125	0.72	7.59e-02	-2.26e+00	6.12e+00	7.12e-01	-1.43e+01	9.81e+00	S.15	-6.47	878.0	0.35
478	DPG	Intercept	S.16 excl.	0.03	1138	0.73	7.85e-02	1.93e+03	5.49e+02	5.42e-04	8.48e+02	3.01e+03	S.16	-10.7	609.0	0.27
479	DPG	Flow	S.16 excl.	0.03	1138	0.73	7.85e-02	-1.50e-01	6.71e-02	2.60e-02	-2.83e-01	-1.82e-02	S.16	-10.7	609.0	0.27
480	DPG	Flow_dry	S.16 excl.	0.03	1138	0.73	7.85e-02	-2.79e+00	6.18e+00	6.52e-01	-1.50e+01	9.40e+00	S.16	-10.7	609.0	0.27
481	DPG	Intercept	S.17 excl.	0.03	1138	0.72	3.74e-02	2.12e+03	5.48e+02	1.43e-04	1.04e+03	3.20e+03	S.17	-1.07	650.0	0.33
482	DPG	Flow	S.17 excl.	0.03	1138	0.72	3.74e-02	-1.68e-01	6.70e-02	1.32e-02	-3.00e-01	-3.54e-02	S.17	-1.07	650.0	0.33
483	DPG	Flow_dry	S.17 excl.	0.03	1138	0.72	3.74e-02	-4.77e+00	6.20e+00	4.43e-01	-1.70e+01	7.46e+00	S.17	-1.07	650.0	0.33
484	DPG	Intercept	S.18 excl.	0.04	1103	0.66	1.79e-04	2.06e+03	3.91e+02	2.43e-07	1.29e+03	2.82e+03	S.18	-24.11	1408.0	3.58
485	DPG	Flow	S.18 excl.	0.04	1103	0.66	1.79e-04	-1.91e-01	4.58e-02	3.69e-05	-2.81e-01	-1.01e-01	S.18	-24.11	1408.0	3.58
486	DPG	Flow_dry	S.18 excl.	0.04	1103	0.66	1.79e-04	-2.73e+00	4.44e+00	5.39e-01	-1.15e+01	5.99e+00	S.18	-24.11	1408.0	3.58
487	DPG	Intercept	S.19 excl.	0.03	1133	0.71	3.93e-02	2.20e+03	6.88e+02	1.63e-03	8.40e+02	3.55e+03	S.19	-0.15	718.0	0.45
488	DPG	Flow	S.19 excl.	0.03	1133	0.71	3.93e-02	-1.68e-01	6.71e-02	1.34e-02	-3.00e-01	-3.51e-02	S.19	-0.15	718.0	0.45
489	DPG	Flow_dry	S.19 excl.	0.03	1133	0.71	3.93e-02	-5.30e+00	7.68e+00	4.91e-01	-2.04e+01	9.85e+00	S.19	-0.15	718.0	0.45
490	6PPDQ	Intercept	S.1 excl.	0.19	14	0.36	9.62e-09	8.65e+01	7.84e+00	9.02e-22	7.10e+01	1.02e+02	S.1	-1.73	55.0	0.68
491	6PPDQ	Flow	S.1 excl.	0.19	14	0.36	9.62e-09	-2.98e-03	8.84e-04	9.15e-04	-4.73e-03	-1.24e-03	S.1	-1.73	55.0	0.68
492	6PPDQ	Flow_dry	S.1 excl.	0.19	14	0.36	9.62e-09	-4.94e-01	8.94e-02	1.17e-07	-6.71e-01	-3.18e-01	S.1	-1.73	55.0	0.68
493	6PPDQ	Intercept	S.2 excl.	0.07	19	0.44	1.56e-03	7.34e+01	1.04e+01	3.13e-11	5.30e+01	9.38e+01	S.2	0.26	15.0	0.41
494	6PPDQ	Flow	S.2 excl.	0.07	19	0.44	1.56e-03	-3.18e-03	1.19e-03	8.17e-03	-5.53e-03	-8.35e-04	S.2	0.26	15.0	0.41
495	6PPDQ	Flow_dry	S.2 excl.	0.07	19	0.44	1.56e-03	-3.12e-01	1.17e-01	8.52e-03	-5.43e-01	-8.06e-02	S.2	0.26	15.0	0.41
496	6PPDQ	Intercept	S.3 excl.	0.08	19	0.46	1.09e-03	7.53e+01	1.04e+01	1.21e-11	5.48e+01	9.57e+01	S.3	-4.59	11.0	0.21
497	6PPDQ	Flow	S.3 excl.	0.08	19	0.46	1.09e-03	-2.96e-03	1.18e-03	1.30e-02	-5.29e-03	-6.32e-04	S.3	-4.59	11.0	0.21
498	6PPDQ	Flow_dry	S.3 excl.	0.08	19	0.46	1.09e-03	-3.42e-01	1.17e-01	3.90e-03	-5.73e-01	-1.11e-01	S.3	-4.59	11.0	0.21
499	6PPDQ	Intercept	S.4 excl.	0.09	19	0.45	4.75e-04	7.79e+01	1.04e+01	4.44e-12	5.73e+01	9.85e+01	S.4	-0.12	18.0	0.38
500	6PPDQ	Flow	S.4 excl.	0.09	19	0.45	4.75e-04	-3.14e-03	1.17e-03	7.80e-03	-5.44e-03	-8.39e-04	S.4	-0.12	18.0	0.38
501	6PPDQ	Flow_dry	S.4 excl.	0.09	19	0.45	4.75e-04	-3.66e-01	1.17e-01	2.09e-03	-5.97e-01	-1.35e-01	S.4	-0.12	18.0	0.38
502	6PPDQ	Intercept	S.5 excl.	0.1	19	0.43	2.49e-04	7.90e+01	1.07e+01	7.98e-12	5.78e+01	1.00e+02	S.5	-0.76	20.0	0.6
503	6PPDQ	Flow	S.5 excl.	0.1	19	0.43	2.49e-04	-3.70e-03	1.16e-03	1.76e-03	-5.99e-03	-1.40e-03	S.5	-0.76	20.0	0.6
504	6PPDQ	Flow_dry	S.5 excl.	0.1	19	0.43	2.49e-04	-3.48e-01	1.20e-01	4.07e-03	-5.84e-01	-1.12e-01	S.5	-0.76	20.0	0.6
505	6PPDQ	Intercept	S.6 excl.	0.08	19	0.46	9.08e-04	7.60e+01	1.04e+01	9.81e-12	5.55e+01	9.66e+01	S.6	-3.81	9.0	0.17
506	6PPDQ	Flow	S.6 excl.	0.08	19	0.46	9.08e-04	-3.00e-03	1.18e-03	1.23e-02	-5.34e-03	-6.60e-04	S.6	-3.81	9.0	0.17
507	6PPDQ	Flow_dry	S.6 excl.	0.08	19	0.46	9.08e-04	-3.49e-01	1.18e-01	3.40e-03	-5.81e-01	-1.17e-01	S.6	-3.81	9.0	0.17
508	6PPDQ	Intercept	S.9 excl.	0.07	21	0.47	4.50e-03	7.30e+01	1.27e+01	5.12e-08	4.79e+01	9.81e+01	S.9	-0.09	10.0	0.26
509	6PPDQ	Flow	S.9 excl.	0.07	21	0.47	4.50e-03	-3.41e-03	1.27e-03	8.24e-03	-5.93e-03	-8.95e-04	S.9	-0.09	10.0	0.26
510	6PPDQ	Flow_dry	S.9 excl.	0.07	21	0.47	4.50e-03	-2.95e-01	1.48e-01	4.85e-02	-5.88e-01	-1.98e-03	S.9	-0.09	10.0	0.26
511	6PPDQ	Intercept	S.11 excl.	0.05	19	0.44	1.54e-02	7.39e+01	1.03e+01	2.55e-11	5.35e+01	9.43e+01	S.11	-0.68	24.0	0.78
512	6PPDQ	Flow	S.11 excl.	0.05	19	0.44	1.54e-02	4.82e-04	3.00e-03	8.73e-01	-5.44e-03	6.40e-03	S.11	-0.68	24.0	0.78
513	6PPDQ	Flow_dry	S.11 excl.	0.05	19	0.44	1.54e-02	-3.39e-01	1.16e-01	3.98e-03	-5.68e-01	-1.10e-01	S.11	-0.68	24.0	0.78
514	6PPDQ	Intercept	S.12 excl.	0.08	19	0.43	1.09e-03	7.47e+01	1.02e+01	9.83e-12	5.45e+01	9.48e+01	S.12	-2.61	19.0	0.72
515	6PPDQ	Flow	S.12 excl.	0.08	19	0.43	1.09e-03	-3.17e-03	1.15e-03	6.55e-03	-5.45e-03	-8.98e-04	S.12	-2.61	19.0	0.72
516	6PPDQ	Flow_dry	S.12 excl.	0.08	19	0.43	1.09e-03	-3.12e-01	1.16e-01	7.72e-03	-5.41e-01	-8.36e-02	S.12	-2.61	19.0	0.72
517	6PPDQ	Intercept	S.15 excl.	0.07	19	0.45	2.19e-03	7.28e+01	1.04e+01	4.29e-11	5.23e+01	9.32e+01	S.15	-46.29	16.0	0.26
518	6PPDQ	Flow	S.15 excl.	0.07	19	0.45	2.19e-03	-2.89e-03	1.16e-03	1.38e-02	-5.19e-03	-5.98e-04	S.15	-46.29	16.0	0.26
519	6PPDQ	Flow_dry	S.15 excl.	0.07	19	0.45	2.19e-03	-3.13e-01	1.16e-01	7.79e-03	-5.43e-01	-8.36e-02	S.15	-46.29	16.0	0.26
520	6PPDQ	Intercept	S.16 excl.	0.08	19	0.46	9.76e-04	7.60e+01	1.05e+01	1.65e-11	5.52e+01	9.69e+01	S.16	-0.06	3.0	0.07
521	6PPDQ	Flow	S.16 excl.	0.08	19	0.46	9.76e-04	-3.10e-03	1.19e-03	9.97e-03	-5.46e-03	-7.53e-04	S.16	-0.06	3.0	0.07
522	6PPDQ	Flow_dry	S.16 excl.	0.08	19	0.46	9.76e-04	-3.44e-01	1.19e-01	4.24e-03	-5.78e-01	-1.10e-01	S.16	-0.06	3.0	0.07
523	6PPDQ	Intercept	S.17 excl.	0.09	19	0.45	3.60e-04	7.80e+01	1.04e+01	3.80e-12	5.74e+01	9.86e+01	S.17	-0.73	11.0	0.26
524	6PPDQ	Flow	S.17 excl.	0.09	19	0.45	3.60e-04	-3.35e-03	1.18e-03	5.16e-03	-5.68e-03	-1.02e-03	S.17	-0.73	11.0	0.26
525	6PPDQ	Flow_dry	S.17 excl.	0.09	19	0.45	3.60e-04	-3.63e-01	1.18e-01	2.50e-03	-5.97e-01	-1.30e-01	S.17	-0.73	11.0	0.26
526	6PPDQ	Intercept	S.18 excl.	0.08	19	0.44	3.95e-07	7.48e+01	7.20e+00	2.55e-22	6.06e+01	8.89e+01	S.18	-5.3	24.0	1.36
527	6PPDQ	Flow	S.18 excl.	0.08	19	0.44	3.95e-07	-3.24e-03	8.08e-04	7.27e-05	-4.83e-03	-1.65e-03	S.18	-5.3	24.0	1.36
528	6PPDQ	Flow_dry	S.18 excl.	0.08	19	0.44	3.95e-07	-3.24e-01	8.16e-02	8.55e-05	-4.85e-01	-1.64e-01	S.18	-5.3	24.0	1.36
529	6PPDQ	Intercept	S.19 excl.	0.07	19	0.45	1.58e-03	7.89e+01	1.37e+01	3.53e-08	5.19e+01	1.06e+02	S.19	-0.03	22.0	0.41
530	6PPDQ	Flow	S.19 excl.	0.07	19	0.45	1.58e-03	-3.31e-03	1.16e-03	4.66e-03	-5.59e-03	-1.03e-03	S.19	-0.03	22.0	0.41
531	6PPDQ	Flow_dry	S.19 excl.	0.07	19	0.45	1.58e-03	-3.72e-01	1.52e-01	1.55e-02	-6.73e-01	-7.16e-02	S.19	-0.03	22.0	0.41
532	HMMM	Intercept	S.1 excl.	0.1	358	0.61	8.43e-05	1.18e+03	1.75e+02	1.90e-10	8.34e+02	1.52e+03	S.1	-0.19	337.0	0.55
533	HMMM	Flow	S.1 excl.	0.1	358	0.61	8.43e-05	-6.99e-02	2.13e-02	1.24e-03	-1.12e-01	-2.78e-02	S.1	-0.19	337.0	0.55
534	HMMM	Flow_dry	S.1 excl.	0.1	358	0.61	8.43e-05	-6.15e+00	1.97e+00	2.09e-03	-1.00e+01	-2.27e+00	S.1	-0.19	337.0	0.55
535	HMMM	Intercept	S.2 excl.	0.1	352	0.61	6.89e-05	1.16e+03	1.72e+02	1.80e-10	8.21e+02	1.50e+03	S.2	-0.27	477.0	0.65
536	HMMM	Flow	S.2 excl.	0.1	352	0.61	6.89e-05	-7.39e-02	2.14e-02	6.71e-04	-1.16e-01	-3.17e-02	S.2	-0.27	477.0	0.65
537	HMMM	Flow_dry	S.2 excl.	0.1	352	0.61	6.89e-05	-5.98e+00	1.93e+00	2.21e-03	-9.78e+00	-2.18e+00	S.2	-0.27	477.0	0.65
538	HMMM	Intercept	S.3 excl.	0.08	321	0.59	3.19e-04	1.08e+03	1.56e+02	5.76e-11	7.77e+02	1.39e+03	S.3	-7.9	929.0	0.64
539	HMMM	Flow	S.3 excl.	0.08	321	0.59	3.19e-04	-5.20e-02	1.91e-02	7.08e-03	-8.96e-02	-1.43e-02	S.3	-7.9	929.0	0.64
540	HMMM	Flow_dry	S.3 excl.	0.08	321	0.59	3.19e-04	-5.62e+00	1.74e+00	1.49e-03	-9.06e+00	-2.18e+00	S.3	-7.9	929.0	0.64
541	HMMM	Intercept	S.4 excl.	0.08	349	0.61	2.67e-04	1.13e+03	1.70e+02	2.55e-10	7.98e+02	1.47e+03	S.4	-47.62	692.0	0.52
542	HMMM	Flow	S.4 excl.	0.08	349	0.61	2.67e-04	-6.16e-02	2.06e-02	3.23e-03	-1.02e-01	-2.09e-02	S.4	-47.62	692.0	0.52
543	HMMM	Flow_dry	S.4 excl.	0.08	349	0.61	2.67e-04	-5.79e+00	1.90e+00	2.61e-03	-9.53e+00	-2.04e+00	S.4	-47.62	692.0	0.52
544	HMMM	Intercept	S.5 excl.	0.08	376	0.64	5.50e-04	1.17e+03	1.91e+02	5.79e-09	7.94e+02	1.55e+03	S.5	0.18	146.0	0.24
545	HMMM	Flow	S.5 excl.	0.08	376	0.64	5.50e-04	-6.66e-02	2.24e-02	3.38e-03	-1.11e-01	-2.24e-02	S.5	0.18	146.0	0.24
546	HMMM	Flow_dry	S.5 excl.	0.08	376	0.64	5.50e-04	-5.98e+00	2.11e+00	5.19e-03	-1.02e+01	-1.81e+00	S.5	0.18	146.0	0.24
547	HMMM	Intercept	S.6 excl.	0.09	365	0.63	2.56e-04	1.17e+03	1.77e+02	3.81e-10	8.22e+02	1.52e+03	S.6	-0.41	139.0	0.21
548	HMMM	Flow	S.6 excl.	0.09	365	0.63	2.56e-04	-6.39e-02	2.17e-02	3.62e-03	-1.07e-01	-2.11e-02	S.6	-0.41	139.0	0.21
549	HMMM	Flow_dry	S.6 excl.	0.09	365	0.63	2.56e-04	-6.13e+00	1.98e+00	2.26e-03	-1.00e+01	-2.23e+00	S.6	-0.41	139.0	0.21
550	HMMM	Intercept	S.9 excl.	0.09	367	0.56	7.76e-04	9.99e+02	1.96e+02	1.02e-06	6.11e+02	1.39e+03	S.9	-10.85	357.0	1.14
551	HMMM	Flow	S.9 excl.	0.09	367	0.56	7.76e-04	-7.97e-02	2.19e-02	3.81e-04	-1.23e-01	-3.63e-02	S.9	-10.85	357.0	1.14
552	HMMM	Flow_dry	S.9 excl.	0.09	367	0.56	7.76e-04	-3.20e+00	2.26e+00	1.58e-01	-7.66e+00	1.26e+00	S.9	-10.85	357.0	1.14
553	HMMM	Intercept	S.11 excl.	0.05	368	0.61	1.21e-02	1.14e+03	1.80e+02	1.93e-09	7.85e+02	1.50e+03	S.11	-1.65	293.0	0.89
554	HMMM	Flow	S.11 excl.	0.05	368	0.61	1.21e-02	-1.20e-02	5.59e-02	8.30e-01	-1.22e-01	9.82e-02	S.11	-1.65	293.0	0.89
555	HMMM	Flow_dry	S.11 excl.	0.05	368	0.61	1.21e-02	-6.02e+00	2.00e+00	3.03e-03	-9.98e+00	-2.07e+00	S.11	-1.65	293.0	0.89
556	HMMM	Intercept	S.12 excl.	0.1	361	0.62	1.03e-04	1.20e+03	1.76e+02	1.46e-10	8.50e+02	1.54e+03	S.12	-0.1	318.0	0.52
557	HMMM	Flow	S.12 excl.	0.1	361	0.62	1.03e-04	-6.73e-02	2.14e-02	1.91e-03	-1.09e-01	-2.52e-02	S.12	-0.1	318.0	0.52
558	HMMM	Flow_dry	S.12 excl.	0.1	361	0.62	1.03e-04	-6.40e+00	1.97e+00	1.39e-03	-1.03e+01	-2.51e+00	S.12	-0.1	318.0	0.52
559	HMMM	Intercept	S.15 excl.	0.06	335	0.6	2.01e-03	1.02e+03	1.64e+02	3.84e-09	6.91e+02	1.34e+03	S.15	-21.72	800.0	0.56
560	HMMM	Flow	S.15 excl.	0.06	335	0.6	2.01e-03	-5.34e-02	1.99e-02	7.95e-03	-9.27e-02	-1.41e-02	S.15	-21.72	800.0	0.56
561	HMMM	Flow_dry	S.15 excl.	0.06	335	0.6	2.01e-03	-4.68e+00	1.83e+00	1.14e-02	-8.29e+00	-1.07e+00	S.15	-21.72	800.0	0.56
562	HMMM	Intercept	S.16 excl.	0.07	344	0.62	1.39e-03	1.06e+03	1.69e+02	2.48e-09	7.24e+02	1.39e+03	S.16	-15.85	554.0	0.48
563	HMMM	Flow	S.16 excl.	0.07	344	0.62	1.39e-03	-5.38e-02	2.05e-02	9.40e-03	-9.43e-02	-1.34e-02	S.16	-15.85	554.0	0.48
564	HMMM	Flow_dry	S.16 excl.	0.07	344	0.62	1.39e-03	-5.19e+00	1.88e+00	6.38e-03	-8.90e+00	-1.48e+00	S.16	-15.85	554.0	0.48
565	HMMM	Intercept	S.17 excl.	0.09	364	0.61	1.85e-04	1.18e+03	1.77e+02	3.17e-10	8.30e+02	1.53e+03	S.17	-4.92	177.0	0.4
566	HMMM	Flow	S.17 excl.	0.09	364	0.61	1.85e-04	-6.80e-02	2.17e-02	1.97e-03	-1.11e-01	-2.52e-02	S.17	-4.92	177.0	0.4
567	HMMM	Flow_dry	S.17 excl.	0.09	364	0.61	1.85e-04	-6.06e+00	1.99e+00	2.65e-03	-9.99e+00	-2.14e+00	S.17	-4.92	177.0	0.4
568	HMMM	Intercept	S.18 excl.	0.1	360	0.6	5.63e-09	1.22e+03	1.30e+02	5.36e-19	9.65e+02	1.48e+03	S.18	-131.85	299.0	0.87
569	HMMM	Flow	S.18 excl.	0.1	360	0.6	5.63e-09	-7.22e-02	1.51e-02	2.55e-06	-1.02e-01	-4.25e-02	S.18	-131.85	299.0	0.87
570	HMMM	Flow_dry	S.18 excl.	0.1	360	0.6	5.63e-09	-6.40e+00	1.46e+00	1.53e-05	-9.27e+00	-3.53e+00	S.18	-131.85	299.0	0.87
571	HMMM	Intercept	S.19 excl.	0.17	345	0.58	3.13e-08	1.79e+03	2.15e+02	1.70e-14	1.36e+03	2.21e+03	S.19	-29.01	699.0	1.73
572	HMMM	Flow	S.19 excl.	0.17	345	0.58	3.13e-08	-6.97e-02	2.07e-02	8.99e-04	-1.10e-01	-2.89e-02	S.19	-29.01	699.0	1.73
573	HMMM	Flow_dry	S.19 excl.	0.17	345	0.58	3.13e-08	-1.27e+01	2.37e+00	2.32e-07	-1.74e+01	-8.05e+00	S.19	-29.01	699.0	1.73
574	2,4-D	Intercept	S.1 excl.	0.6	30	0.91	2.67e-21	2.53e+02	1.87e+01	9.35e-25	2.16e+02	2.90e+02	S.1	-2.5	26.0	0.88
575	2,4-D	Flow	S.1 excl.	0.6	30	0.91	2.67e-21	1.20e-03	1.98e-03	5.44e-01	-2.72e-03	5.12e-03	S.1	-2.5	26.0	0.88
576	2,4-D	Flow_dry	S.1 excl.	0.6	30	0.91	2.67e-21	-2.52e+00	2.05e-01	5.92e-22	-2.92e+00	-2.11e+00	S.1	-2.5	26.0	0.88
577	2,4-D	Intercept	S.2 excl.	0.58	30	0.89	8.17e-22	2.50e+02	1.84e+01	2.34e-25	2.14e+02	2.87e+02	S.2	-7.93	27.0	1.41
578	2,4-D	Flow	S.2 excl.	0.58	30	0.89	8.17e-22	1.14e-03	1.95e-03	5.61e-01	-2.73e-03	5.00e-03	S.2	-7.93	27.0	1.41
579	2,4-D	Flow_dry	S.2 excl.	0.58	30	0.89	8.17e-22	-2.45e+00	2.00e-01	2.49e-22	-2.85e+00	-2.06e+00	S.2	-7.93	27.0	1.41
580	2,4-D	Intercept	S.3 excl.	0.57	29	0.9	6.74e-22	2.48e+02	1.83e+01	1.36e-25	2.12e+02	2.84e+02	S.3		25.0	3.32
581	2,4-D	Flow	S.3 excl.	0.57	29	0.9	6.74e-22	7.15e-04	1.92e-03	7.11e-01	-3.09e-03	4.52e-03	S.3		25.0	3.32
582	2,4-D	Flow_dry	S.3 excl.	0.57	29	0.9	6.74e-22	-2.43e+00	1.98e-01	1.71e-22	-2.82e+00	-2.04e+00	S.3		25.0	3.32
583	2,4-D	Intercept	S.4 excl.	0.58	29	0.89	2.57e-22	2.50e+02	1.82e+01	5.07e-26	2.14e+02	2.86e+02	S.4		49.0	9.0
584	2,4-D	Flow	S.4 excl.	0.58	29	0.89	2.57e-22	6.25e-04	1.91e-03	7.43e-01	-3.15e-03	4.40e-03	S.4		49.0	9.0
585	2,4-D	Flow_dry	S.4 excl.	0.58	29	0.89	2.57e-22	-2.45e+00	1.97e-01	6.52e-23	-2.84e+00	-2.06e+00	S.4		49.0	9.0
586	2,4-D	Intercept	S.5 excl.	0.57	29	0.9	5.29e-22	2.48e+02	1.82e+01	1.14e-25	2.11e+02	2.84e+02	S.5
587	2,4-D	Flow	S.5 excl.	0.57	29	0.9	5.29e-22	8.15e-04	1.92e-03	6.71e-01	-2.98e-03	4.61e-03	S.5
588	2,4-D	Flow_dry	S.5 excl.	0.57	29	0.9	5.29e-22	-2.43e+00	1.98e-01	1.41e-22	-2.82e+00	-2.03e+00	S.5
589	2,4-D	Intercept	S.6 excl.	0.57	29	0.9	5.29e-22	2.48e+02	1.82e+01	1.14e-25	2.11e+02	2.84e+02	S.6
590	2,4-D	Flow	S.6 excl.	0.57	29	0.9	5.29e-22	8.15e-04	1.92e-03	6.71e-01	-2.98e-03	4.61e-03	S.6
591	2,4-D	Flow_dry	S.6 excl.	0.57	29	0.9	5.29e-22	-2.43e+00	1.98e-01	1.41e-22	-2.82e+00	-2.03e+00	S.6
592	2,4-D	Intercept	S.9 excl.	0.65	31	0.78	2.00e-18	2.97e+02	2.21e+01	6.67e-22	2.53e+02	3.40e+02	S.9	-28.97	29.0	1.75
593	2,4-D	Flow	S.9 excl.	0.65	31	0.78	2.00e-18	7.36e-04	2.13e-03	7.30e-01	-3.50e-03	4.97e-03	S.9	-28.97	29.0	1.75
594	2,4-D	Flow_dry	S.9 excl.	0.65	31	0.78	2.00e-18	-3.01e+00	2.51e-01	2.61e-19	-3.51e+00	-2.51e+00	S.9	-28.97	29.0	1.75
595	2,4-D	Intercept	S.11 excl.	0.6	30	0.96	7.85e-21	2.43e+02	1.95e+01	4.59e-22	2.04e+02	2.82e+02	S.11	-51.61	51.0	1.26
596	2,4-D	Flow	S.11 excl.	0.6	30	0.96	7.85e-21	1.12e-02	5.74e-03	5.33e-02	-1.63e-04	2.26e-02	S.11	-51.61	51.0	1.26
597	2,4-D	Flow_dry	S.11 excl.	0.6	30	0.96	7.85e-21	-2.44e+00	2.07e-01	1.14e-20	-2.85e+00	-2.03e+00	S.11	-51.61	51.0	1.26
598	2,4-D	Intercept	S.12 excl.	0.6	31	0.85	2.95e-19	2.55e+02	1.95e+01	6.42e-23	2.17e+02	2.94e+02	S.12	-51.42	22.0	1.5
599	2,4-D	Flow	S.12 excl.	0.6	31	0.85	2.95e-19	9.23e-05	2.04e-03	9.64e-01	-3.96e-03	4.15e-03	S.12	-51.42	22.0	1.5
600	2,4-D	Flow_dry	S.12 excl.	0.6	31	0.85	2.95e-19	-2.46e+00	2.11e-01	5.75e-20	-2.88e+00	-2.05e+00	S.12	-51.42	22.0	1.5
601	2,4-D	Intercept	S.15 excl.	0.6	29	0.87	6.31e-23	2.55e+02	1.81e+01	1.19e-26	2.19e+02	2.91e+02	S.15	-1267.25	55.0	5.6
602	2,4-D	Flow	S.15 excl.	0.6	29	0.87	6.31e-23	3.01e-04	1.89e-03	8.74e-01	-3.44e-03	4.04e-03	S.15	-1267.25	55.0	5.6
603	2,4-D	Flow_dry	S.15 excl.	0.6	29	0.87	6.31e-23	-2.49e+00	1.96e-01	1.52e-23	-2.88e+00	-2.10e+00	S.15	-1267.25	55.0	5.6
604	2,4-D	Intercept	S.16 excl.	0.58	29	0.89	3.07e-22	2.51e+02	1.82e+01	5.95e-26	2.15e+02	2.87e+02	S.16	-405.37	39.0	3.73
605	2,4-D	Flow	S.16 excl.	0.58	29	0.89	3.07e-22	4.87e-04	1.91e-03	8.00e-01	-3.31e-03	4.28e-03	S.16	-405.37	39.0	3.73
606	2,4-D	Flow_dry	S.16 excl.	0.58	29	0.89	3.07e-22	-2.46e+00	1.98e-01	7.45e-23	-2.85e+00	-2.06e+00	S.16	-405.37	39.0	3.73
607	2,4-D	Intercept	S.17 excl.	0.58	31	0.91	3.06e-20	2.51e+02	1.92e+01	1.01e-23	2.13e+02	2.89e+02	S.17	-3.52	13.0	0.62
608	2,4-D	Flow	S.17 excl.	0.58	31	0.91	3.06e-20	5.23e-04	2.02e-03	7.96e-01	-3.48e-03	4.53e-03	S.17	-3.52	13.0	0.62
609	2,4-D	Flow_dry	S.17 excl.	0.58	31	0.91	3.06e-20	-2.46e+00	2.08e-01	7.33e-21	-2.87e+00	-2.04e+00	S.17	-3.52	13.0	0.62
610	2,4-D	Intercept	S.18 excl.	0.57	30	0.9	2.21e-43	2.49e+02	1.29e+01	6.00e-50	2.24e+02	2.75e+02	S.18	-86.65	20.0	2.11
611	2,4-D	Flow	S.18 excl.	0.57	30	0.9	2.21e-43	8.79e-04	1.35e-03	5.16e-01	-1.79e-03	3.55e-03	S.18	-86.65	20.0	2.11
612	2,4-D	Flow_dry	S.18 excl.	0.57	30	0.9	2.21e-43	-2.45e+00	1.41e-01	1.02e-43	-2.73e+00	-2.17e+00	S.18	-86.65	20.0	2.11
613	2,4-D	Intercept	S.19 excl.	0.4	8	0.42	1.73e-12	2.59e+01	9.34e+00	6.47e-03	7.43e+00	4.45e+01	S.19	-7.45	163.0	0.91
614	2,4-D	Flow	S.19 excl.	0.4	8	0.42	1.73e-12	4.62e-03	6.04e-04	9.87e-12	3.42e-03	5.81e-03	S.19	-7.45	163.0	0.91
615	2,4-D	Flow_dry	S.19 excl.	0.4	8	0.42	1.73e-12	-1.08e-01	9.87e-02	2.75e-01	-3.04e-01	8.74e-02	S.19	-7.45	163.0	0.91
616	CBZ	Intercept	S.1 excl.	0.39	117	1.12	4.92e-11	6.26e+02	6.80e+01	8.53e-15	4.91e+02	7.61e+02	S.1	-137.63	42.0	3.11
617	CBZ	Flow	S.1 excl.	0.39	117	1.12	4.92e-11	-1.99e-02	9.85e-03	4.65e-02	-3.94e-02	-3.17e-04	S.1	-137.63	42.0	3.11
618	CBZ	Flow_dry	S.1 excl.	0.39	117	1.12	4.92e-11	-5.91e+00	7.75e-01	1.88e-11	-7.45e+00	-4.37e+00	S.1	-137.63	42.0	3.11
619	CBZ	Intercept	S.2 excl.	0.41	112	1.17	1.32e-12	6.29e+02	6.41e+01	1.64e-16	5.02e+02	7.56e+02	S.2
620	CBZ	Flow	S.2 excl.	0.41	112	1.17	1.32e-12	-1.93e-02	9.32e-03	4.06e-02	-3.78e-02	-8.40e-04	S.2
621	CBZ	Flow_dry	S.2 excl.	0.41	112	1.17	1.32e-12	-5.99e+00	7.22e-01	3.92e-13	-7.42e+00	-4.56e+00	S.2
622	CBZ	Intercept	S.3 excl.	0.41	113	1.15	1.46e-12	6.32e+02	6.44e+01	1.82e-16	5.05e+02	7.60e+02	S.3	-1210.78	100.0	7.7
623	CBZ	Flow	S.3 excl.	0.41	113	1.15	1.46e-12	-2.00e-02	9.36e-03	3.49e-02	-3.86e-02	-1.44e-03	S.3	-1210.78	100.0	7.7
624	CBZ	Flow_dry	S.3 excl.	0.41	113	1.15	1.46e-12	-6.00e+00	7.24e-01	4.62e-13	-7.43e+00	-4.56e+00	S.3	-1210.78	100.0	7.7
625	CBZ	Intercept	S.4 excl.	0.41	112	1.17	1.32e-12	6.29e+02	6.41e+01	1.64e-16	5.02e+02	7.56e+02	S.4
626	CBZ	Flow	S.4 excl.	0.41	112	1.17	1.32e-12	-1.93e-02	9.32e-03	4.06e-02	-3.78e-02	-8.40e-04	S.4
627	CBZ	Flow_dry	S.4 excl.	0.41	112	1.17	1.32e-12	-5.99e+00	7.22e-01	3.92e-13	-7.42e+00	-4.56e+00	S.4
628	CBZ	Intercept	S.5 excl.	0.42	111	1.15	3.19e-13	6.50e+02	6.43e+01	3.86e-17	5.22e+02	7.77e+02	S.5		218.0	6.52
629	CBZ	Flow	S.5 excl.	0.42	111	1.15	3.19e-13	-1.99e-02	9.21e-03	3.27e-02	-3.82e-02	-1.67e-03	S.5		218.0	6.52
630	CBZ	Flow_dry	S.5 excl.	0.42	111	1.15	3.19e-13	-6.19e+00	7.21e-01	9.39e-14	-7.62e+00	-4.76e+00	S.5		218.0	6.52
631	CBZ	Intercept	S.6 excl.	0.41	112	1.17	1.32e-12	6.29e+02	6.41e+01	1.64e-16	5.02e+02	7.56e+02	S.6
632	CBZ	Flow	S.6 excl.	0.41	112	1.17	1.32e-12	-1.93e-02	9.32e-03	4.06e-02	-3.78e-02	-8.40e-04	S.6
633	CBZ	Flow_dry	S.6 excl.	0.41	112	1.17	1.32e-12	-5.99e+00	7.22e-01	3.92e-13	-7.42e+00	-4.56e+00	S.6
634	CBZ	Intercept	S.9 excl.	0.43	121	0.95	5.14e-10	6.69e+02	7.36e+01	1.02e-13	5.22e+02	8.15e+02	S.9	-1308.52	95.0	6.41
635	CBZ	Flow	S.9 excl.	0.43	121	0.95	5.14e-10	-2.32e-02	1.02e-02	2.53e-02	-4.35e-02	-2.95e-03	S.9	-1308.52	95.0	6.41
636	CBZ	Flow_dry	S.9 excl.	0.43	121	0.95	5.14e-10	-6.16e+00	8.45e-01	2.56e-10	-7.85e+00	-4.48e+00	S.9	-1308.52	95.0	6.41
637	CBZ	Intercept	S.11 excl.	0.39	116	1.14	2.34e-11	6.33e+02	6.94e+01	9.56e-15	4.95e+02	7.71e+02	S.11	-1743.22	24.0	2.26
638	CBZ	Flow	S.11 excl.	0.39	116	1.14	2.34e-11	-2.10e-02	2.83e-02	4.59e-01	-7.72e-02	3.51e-02	S.11	-1743.22	24.0	2.26
639	CBZ	Flow_dry	S.11 excl.	0.39	116	1.14	2.34e-11	-6.02e+00	7.57e-01	3.18e-12	-7.53e+00	-4.52e+00	S.11	-1743.22	24.0	2.26
640	CBZ	Intercept	S.12 excl.	0.41	113	1.17	1.63e-12	6.30e+02	6.44e+01	2.08e-16	5.02e+02	7.57e+02	S.12		56.0	1.37
641	CBZ	Flow	S.12 excl.	0.41	113	1.17	1.63e-12	-1.93e-02	9.35e-03	4.10e-02	-3.79e-02	-8.06e-04	S.12		56.0	1.37
642	CBZ	Flow_dry	S.12 excl.	0.41	113	1.17	1.63e-12	-5.99e+00	7.24e-01	4.84e-13	-7.42e+00	-4.55e+00	S.12		56.0	1.37
643	CBZ	Intercept	S.15 excl.	0.4	114	1.26	1.22e-11	6.21e+02	6.67e+01	3.48e-15	4.89e+02	7.53e+02	S.15	-0.31	71.0	0.37
644	CBZ	Flow	S.15 excl.	0.4	114	1.26	1.22e-11	-1.85e-02	9.56e-03	5.57e-02	-3.75e-02	4.57e-04	S.15	-0.31	71.0	0.37
645	CBZ	Flow_dry	S.15 excl.	0.4	114	1.26	1.22e-11	-5.92e+00	7.44e-01	2.96e-12	-7.40e+00	-4.44e+00	S.15	-0.31	71.0	0.37
646	CBZ	Intercept	S.16 excl.	0.47	98	1.22	1.08e-13	5.93e+02	5.72e+01	2.63e-17	4.79e+02	7.06e+02	S.16	-0.7	210.0	0.83
647	CBZ	Flow	S.16 excl.	0.47	98	1.22	1.08e-13	-1.58e-02	8.25e-03	5.91e-02	-3.21e-02	6.15e-04	S.16	-0.7	210.0	0.83
648	CBZ	Flow_dry	S.16 excl.	0.47	98	1.22	1.08e-13	-5.74e+00	6.38e-01	2.27e-14	-7.01e+00	-4.48e+00	S.16	-0.7	210.0	0.83
649	CBZ	Intercept	S.17 excl.	0.41	116	1.11	1.75e-11	6.36e+02	6.72e+01	2.59e-15	5.02e+02	7.69e+02	S.17	-39.02	69.0	3.13
650	CBZ	Flow	S.17 excl.	0.41	116	1.11	1.75e-11	-2.10e-02	9.77e-03	3.44e-02	-4.04e-02	-1.58e-03	S.17	-39.02	69.0	3.13
651	CBZ	Flow_dry	S.17 excl.	0.41	116	1.11	1.75e-11	-5.99e+00	7.59e-01	5.40e-12	-7.49e+00	-4.48e+00	S.17	-39.02	69.0	3.13
652	CBZ	Intercept	S.18 excl.	0.46	111	1.15	8.96e-27	6.96e+02	4.73e+01	2.41e-33	6.03e+02	7.89e+02	S.18	-3.88	128.0	1.45
653	CBZ	Flow	S.18 excl.	0.46	111	1.15	8.96e-27	-1.91e-02	6.55e-03	4.01e-03	-3.20e-02	-6.16e-03	S.18	-3.88	128.0	1.45
654	CBZ	Flow_dry	S.18 excl.	0.46	111	1.15	8.96e-27	-6.79e+00	5.37e-01	4.39e-27	-7.85e+00	-5.73e+00	S.18	-3.88	128.0	1.45
655	CBZ	Intercept	S.19 excl.	0.11	93	1.41	4.10e-03	2.88e+02	7.87e+01	4.21e-04	1.31e+02	4.44e+02	S.19	-2.87	318.0	0.73
656	CBZ	Flow	S.19 excl.	0.11	93	1.41	4.10e-03	-1.69e-02	7.87e-03	3.48e-02	-3.25e-02	-1.23e-03	S.19	-2.87	318.0	0.73
657	CBZ	Flow_dry	S.19 excl.	0.11	93	1.41	4.10e-03	-2.33e+00	8.64e-01	8.20e-03	-4.05e+00	-6.18e-01	S.19	-2.87	318.0	0.73
658	DCMU	Intercept	S.1 excl.	0.22	7	0.3	1.98e-04	4.18e+01	4.70e+00	4.80e-13	3.24e+01	5.12e+01	S.1	0.05	17.0	0.7
659	DCMU	Flow	S.1 excl.	0.22	7	0.3	1.98e-04	5.95e-04	5.01e-04	2.39e-01	-4.05e-04	1.59e-03	S.1	0.05	17.0	0.7
660	DCMU	Flow_dry	S.1 excl.	0.22	7	0.3	1.98e-04	-2.14e-01	5.19e-02	1.05e-04	-3.17e-01	-1.10e-01	S.1	0.05	17.0	0.7
661	DCMU	Intercept	S.2 excl.	0.18	7	0.33	8.24e-04	4.11e+01	5.20e+00	2.69e-11	3.07e+01	5.15e+01	S.2	-5.97	7.0	0.51
662	DCMU	Flow	S.2 excl.	0.18	7	0.33	8.24e-04	7.65e-04	5.50e-04	1.68e-01	-3.31e-04	1.86e-03	S.2	-5.97	7.0	0.51
663	DCMU	Flow_dry	S.2 excl.	0.18	7	0.33	8.24e-04	-2.05e-01	5.75e-02	6.62e-04	-3.20e-01	-9.04e-02	S.2	-5.97	7.0	0.51
664	DCMU	Intercept	S.3 excl.	0.19	7	0.33	4.76e-04	4.19e+01	5.15e+00	8.50e-12	3.16e+01	5.21e+01	S.3
665	DCMU	Flow	S.3 excl.	0.19	7	0.33	4.76e-04	7.09e-04	5.46e-04	1.98e-01	-3.80e-04	1.80e-03	S.3
666	DCMU	Flow_dry	S.3 excl.	0.19	7	0.33	4.76e-04	-2.15e-01	5.68e-02	3.10e-04	-3.28e-01	-1.02e-01	S.3
667	DCMU	Intercept	S.4 excl.	0.19	7	0.33	4.76e-04	4.19e+01	5.15e+00	8.50e-12	3.16e+01	5.21e+01	S.4
668	DCMU	Flow	S.4 excl.	0.19	7	0.33	4.76e-04	7.09e-04	5.46e-04	1.98e-01	-3.80e-04	1.80e-03	S.4
669	DCMU	Flow_dry	S.4 excl.	0.19	7	0.33	4.76e-04	-2.15e-01	5.68e-02	3.10e-04	-3.28e-01	-1.02e-01	S.4
670	DCMU	Intercept	S.5 excl.	0.22	7	0.3	1.93e-04	4.39e+01	4.89e+00	3.95e-13	3.41e+01	5.36e+01	S.5	-486.2	14.0	1.31
671	DCMU	Flow	S.5 excl.	0.22	7	0.3	1.93e-04	4.84e-04	5.20e-04	3.55e-01	-5.53e-04	1.52e-03	S.5	-486.2	14.0	1.31
672	DCMU	Flow_dry	S.5 excl.	0.22	7	0.3	1.93e-04	-2.26e-01	5.37e-02	7.81e-05	-3.33e-01	-1.19e-01	S.5	-486.2	14.0	1.31
673	DCMU	Intercept	S.6 excl.	0.19	7	0.33	4.76e-04	4.19e+01	5.15e+00	8.50e-12	3.16e+01	5.21e+01	S.6
674	DCMU	Flow	S.6 excl.	0.19	7	0.33	4.76e-04	7.09e-04	5.46e-04	1.98e-01	-3.80e-04	1.80e-03	S.6
675	DCMU	Flow_dry	S.6 excl.	0.19	7	0.33	4.76e-04	-2.15e-01	5.68e-02	3.10e-04	-3.28e-01	-1.02e-01	S.6
676	DCMU	Intercept	S.9 excl.	0.44	7	0.33	6.85e-05	4.55e+01	6.16e+00	1.74e-08	3.30e+01	5.81e+01	S.9	-2.04	12.0	0.52
677	DCMU	Flow	S.9 excl.	0.44	7	0.33	6.85e-05	2.32e-03	6.35e-04	8.72e-04	1.03e-03	3.61e-03	S.9	-2.04	12.0	0.52
678	DCMU	Flow_dry	S.9 excl.	0.44	7	0.33	6.85e-05	-3.52e-01	7.99e-02	1.06e-04	-5.14e-01	-1.89e-01	S.9	-2.04	12.0	0.52
679	DCMU	Intercept	S.11 excl.	0.17	8	0.37	4.33e-03	4.23e+01	5.89e+00	1.30e-09	3.05e+01	5.41e+01	S.11	-0.39	5.0	0.19
680	DCMU	Flow	S.11 excl.	0.17	8	0.37	4.33e-03	-1.20e-04	2.28e-03	9.58e-01	-4.67e-03	4.43e-03	S.11	-0.39	5.0	0.19
681	DCMU	Flow_dry	S.11 excl.	0.17	8	0.37	4.33e-03	-2.15e-01	6.25e-02	1.09e-03	-3.40e-01	-8.95e-02	S.11	-0.39	5.0	0.19
682	DCMU	Intercept	S.12 excl.	0.19	7	0.33	4.76e-04	4.19e+01	5.15e+00	8.50e-12	3.16e+01	5.21e+01	S.12
683	DCMU	Flow	S.12 excl.	0.19	7	0.33	4.76e-04	7.09e-04	5.46e-04	1.98e-01	-3.80e-04	1.80e-03	S.12
684	DCMU	Flow_dry	S.12 excl.	0.19	7	0.33	4.76e-04	-2.15e-01	5.68e-02	3.10e-04	-3.28e-01	-1.02e-01	S.12
685	DCMU	Intercept	S.15 excl.	0.19	7	0.33	4.76e-04	4.19e+01	5.15e+00	8.50e-12	3.16e+01	5.21e+01	S.15
686	DCMU	Flow	S.15 excl.	0.19	7	0.33	4.76e-04	7.09e-04	5.46e-04	1.98e-01	-3.80e-04	1.80e-03	S.15
687	DCMU	Flow_dry	S.15 excl.	0.19	7	0.33	4.76e-04	-2.15e-01	5.68e-02	3.10e-04	-3.28e-01	-1.02e-01	S.15
688	DCMU	Intercept	S.16 excl.	0.2	7	0.32	5.06e-04	4.28e+01	5.08e+00	3.48e-12	3.26e+01	5.29e+01	S.16	-34.69	10.0	0.83
689	DCMU	Flow	S.16 excl.	0.2	7	0.32	5.06e-04	5.34e-04	5.44e-04	3.29e-01	-5.50e-04	1.62e-03	S.16	-34.69	10.0	0.83
690	DCMU	Flow_dry	S.16 excl.	0.2	7	0.32	5.06e-04	-2.18e-01	5.59e-02	2.23e-04	-3.29e-01	-1.06e-01	S.16	-34.69	10.0	0.83
691	DCMU	Intercept	S.17 excl.	0.19	7	0.32	5.29e-04	4.23e+01	5.05e+00	3.94e-12	3.22e+01	5.23e+01	S.17	-892.16	12.0	1.15
692	DCMU	Flow	S.17 excl.	0.19	7	0.32	5.29e-04	5.95e-04	5.39e-04	2.74e-01	-4.80e-04	1.67e-03	S.17	-892.16	12.0	1.15
693	DCMU	Flow_dry	S.17 excl.	0.19	7	0.32	5.29e-04	-2.14e-01	5.57e-02	2.65e-04	-3.25e-01	-1.03e-01	S.17	-892.16	12.0	1.15
694	DCMU	Intercept	S.18 excl.	0.19	7	0.33	1.65e-07	4.19e+01	3.60e+00	1.44e-22	3.48e+01	4.90e+01	S.18
695	DCMU	Flow	S.18 excl.	0.19	7	0.33	1.65e-07	7.09e-04	3.82e-04	6.56e-02	-4.64e-05	1.47e-03	S.18
696	DCMU	Flow_dry	S.18 excl.	0.19	7	0.33	1.65e-07	-2.15e-01	3.97e-02	2.43e-07	-2.94e-01	-1.37e-01	S.18
697	DCMU	Intercept	S.19 excl.	0.16	8	0.35	4.94e-03	4.86e+01	1.02e+01	1.15e-05	2.82e+01	6.90e+01	S.19	-0.55	8.0	0.27
698	DCMU	Flow	S.19 excl.	0.16	8	0.35	4.94e-03	7.04e-04	5.93e-04	2.39e-01	-4.80e-04	1.89e-03	S.19	-0.55	8.0	0.27
699	DCMU	Flow_dry	S.19 excl.	0.16	8	0.35	4.94e-03	-2.86e-01	1.07e-01	9.56e-03	-5.00e-01	-7.22e-02	S.19	-0.55	8.0	0.27
700	MCPA	Intercept	S.1 excl.	0.2	93	1.02	1.61e-05	3.00e+02	5.31e+01	1.64e-07	1.95e+02	4.06e+02	S.1	-55.04	60.0	3.29
701	MCPA	Flow	S.1 excl.	0.2	93	1.02	1.61e-05	-2.24e-02	5.98e-03	3.10e-04	-3.43e-02	-1.05e-02	S.1	-55.04	60.0	3.29
702	MCPA	Flow_dry	S.1 excl.	0.2	93	1.02	1.61e-05	-2.13e+00	5.91e-01	5.08e-04	-3.30e+00	-9.54e-01	S.1	-55.04	60.0	3.29
703	MCPA	Intercept	S.2 excl.	0.21	92	1.03	1.24e-05	3.05e+02	5.29e+01	9.72e-08	2.00e+02	4.10e+02	S.2		75.0	4.82
704	MCPA	Flow	S.2 excl.	0.21	92	1.03	1.24e-05	-2.21e-02	5.95e-03	3.43e-04	-3.39e-02	-1.03e-02	S.2		75.0	4.82
705	MCPA	Flow_dry	S.2 excl.	0.21	92	1.03	1.24e-05	-2.19e+00	5.87e-01	3.21e-04	-3.36e+00	-1.02e+00	S.2		75.0	4.82
706	MCPA	Intercept	S.3 excl.	0.2	92	1.03	1.19e-05	3.02e+02	5.27e+01	1.07e-07	1.98e+02	4.07e+02	S.3
707	MCPA	Flow	S.3 excl.	0.2	92	1.03	1.19e-05	-2.23e-02	5.93e-03	2.94e-04	-3.40e-02	-1.05e-02	S.3
708	MCPA	Flow_dry	S.3 excl.	0.2	92	1.03	1.19e-05	-2.17e+00	5.86e-01	3.50e-04	-3.33e+00	-1.01e+00	S.3
709	MCPA	Intercept	S.4 excl.	0.2	92	1.03	1.19e-05	3.02e+02	5.27e+01	1.07e-07	1.98e+02	4.07e+02	S.4
710	MCPA	Flow	S.4 excl.	0.2	92	1.03	1.19e-05	-2.23e-02	5.93e-03	2.94e-04	-3.40e-02	-1.05e-02	S.4
711	MCPA	Flow_dry	S.4 excl.	0.2	92	1.03	1.19e-05	-2.17e+00	5.86e-01	3.50e-04	-3.33e+00	-1.01e+00	S.4
712	MCPA	Intercept	S.5 excl.	0.2	92	1.03	1.19e-05	3.02e+02	5.27e+01	1.07e-07	1.98e+02	4.07e+02	S.5
713	MCPA	Flow	S.5 excl.	0.2	92	1.03	1.19e-05	-2.23e-02	5.93e-03	2.94e-04	-3.40e-02	-1.05e-02	S.5
714	MCPA	Flow_dry	S.5 excl.	0.2	92	1.03	1.19e-05	-2.17e+00	5.86e-01	3.50e-04	-3.33e+00	-1.01e+00	S.5
715	MCPA	Intercept	S.6 excl.	0.21	92	1.02	9.36e-06	3.05e+02	5.28e+01	8.99e-08	2.00e+02	4.10e+02	S.6	-8185.17	96.0	8.03
716	MCPA	Flow	S.6 excl.	0.21	92	1.02	9.36e-06	-2.29e-02	5.95e-03	2.14e-04	-3.47e-02	-1.11e-02	S.6	-8185.17	96.0	8.03
717	MCPA	Flow_dry	S.6 excl.	0.21	92	1.02	9.36e-06	-2.17e+00	5.85e-01	3.50e-04	-3.33e+00	-1.01e+00	S.6	-8185.17	96.0	8.03
718	MCPA	Intercept	S.9 excl.	0.22	95	0.89	5.67e-05	2.65e+02	5.74e+01	1.44e-05	1.51e+02	3.80e+02	S.9	-412.68	92.0	5.6
719	MCPA	Flow	S.9 excl.	0.22	95	0.89	5.67e-05	-2.64e-02	6.28e-03	7.00e-05	-3.89e-02	-1.39e-02	S.9	-412.68	92.0	5.6
720	MCPA	Flow_dry	S.9 excl.	0.22	95	0.89	5.67e-05	-1.49e+00	6.60e-01	2.71e-02	-2.80e+00	-1.73e-01	S.9	-412.68	92.0	5.6
721	MCPA	Intercept	S.11 excl.	0.21	96	0.96	5.00e-05	3.46e+02	5.80e+01	5.66e-08	2.30e+02	4.61e+02	S.11	-1237.87	242.0	9.35
722	MCPA	Flow	S.11 excl.	0.21	96	0.96	5.00e-05	-7.52e-02	2.29e-02	1.47e-03	-1.21e-01	-2.97e-02	S.11	-1237.87	242.0	9.35
723	MCPA	Flow_dry	S.11 excl.	0.21	96	0.96	5.00e-05	-2.39e+00	6.22e-01	2.40e-04	-3.62e+00	-1.15e+00	S.11	-1237.87	242.0	9.35
724	MCPA	Intercept	S.12 excl.	0.23	93	0.94	1.23e-05	3.09e+02	5.35e+01	1.16e-07	2.02e+02	4.15e+02	S.12	-3226.65	91.0	7.34
725	MCPA	Flow	S.12 excl.	0.23	93	0.94	1.23e-05	-2.36e-02	6.02e-03	1.68e-04	-3.56e-02	-1.17e-02	S.12	-3226.65	91.0	7.34
726	MCPA	Flow_dry	S.12 excl.	0.23	93	0.94	1.23e-05	-2.11e+00	5.94e-01	6.12e-04	-3.29e+00	-9.31e-01	S.12	-3226.65	91.0	7.34
727	MCPA	Intercept	S.15 excl.	0.22	92	1.01	4.93e-06	3.15e+02	5.29e+01	4.10e-08	2.10e+02	4.20e+02	S.15	-765.65	120.0	6.88
728	MCPA	Flow	S.15 excl.	0.22	92	1.01	4.93e-06	-2.33e-02	5.92e-03	1.60e-04	-3.50e-02	-1.15e-02	S.15	-765.65	120.0	6.88
729	MCPA	Flow_dry	S.15 excl.	0.22	92	1.01	4.93e-06	-2.28e+00	5.85e-01	1.83e-04	-3.44e+00	-1.12e+00	S.15	-765.65	120.0	6.88
730	MCPA	Intercept	S.16 excl.	0.25	91	0.96	1.39e-06	3.32e+02	5.28e+01	1.10e-08	2.27e+02	4.36e+02	S.16	-4134.09	120.0	9.1
731	MCPA	Flow	S.16 excl.	0.25	91	0.96	1.39e-06	-2.48e-02	5.90e-03	5.93e-05	-3.65e-02	-1.31e-02	S.16	-4134.09	120.0	9.1
732	MCPA	Flow_dry	S.16 excl.	0.25	91	0.96	1.39e-06	-2.39e+00	5.82e-01	8.54e-05	-3.55e+00	-1.24e+00	S.16	-4134.09	120.0	9.1
733	MCPA	Intercept	S.17 excl.	0.2	97	1.06	4.74e-05	3.02e+02	5.61e+01	5.81e-07	1.91e+02	4.14e+02	S.17	0.16	30.0	0.42
734	MCPA	Flow	S.17 excl.	0.2	97	1.06	4.74e-05	-2.25e-02	6.32e-03	6.03e-04	-3.51e-02	-9.94e-03	S.17	0.16	30.0	0.42
735	MCPA	Flow_dry	S.17 excl.	0.2	97	1.06	4.74e-05	-2.14e+00	6.25e-01	9.19e-04	-3.38e+00	-9.02e-01	S.17	0.16	30.0	0.42
736	MCPA	Intercept	S.18 excl.	0.27	82	1.14	1.04e-12	3.36e+02	3.58e+01	2.80e-17	2.65e+02	4.07e+02	S.18	-12.17	161.0	0.73
737	MCPA	Flow	S.18 excl.	0.27	82	1.14	1.04e-12	-1.70e-02	3.80e-03	1.45e-05	-2.45e-02	-9.46e-03	S.18	-12.17	161.0	0.73
738	MCPA	Flow_dry	S.18 excl.	0.27	82	1.14	1.04e-12	-2.81e+00	4.00e-01	4.28e-11	-3.60e+00	-2.02e+00	S.18	-12.17	161.0	0.73
739	MCPA	Intercept	S.19 excl.	0.1	85	1.14	9.23e-03	1.10e+02	7.36e+01	1.39e-01	-3.63e+01	2.56e+02	S.19	-1.69	188.0	0.78
740	MCPA	Flow	S.19 excl.	0.1	85	1.14	9.23e-03	-1.76e-02	5.64e-03	2.41e-03	-2.88e-02	-6.41e-03	S.19	-1.69	188.0	0.78
741	MCPA	Flow_dry	S.19 excl.	0.1	85	1.14	9.23e-03	-1.72e-01	7.92e-01	8.29e-01	-1.74e+00	1.40e+00	S.19	-1.69	188.0	0.78
742	MPP	Intercept	S.1 excl.	0.06	428	1.27	2.80e-03	8.99e+02	2.06e+02	1.95e-05	4.94e+02	1.30e+03	S.1	-4.22	499.0	0.66
743	MPP	Flow	S.1 excl.	0.06	428	1.27	2.80e-03	-6.17e-02	2.53e-02	1.54e-02	-1.12e-01	-1.19e-02	S.1	-4.22	499.0	0.66
744	MPP	Flow_dry	S.1 excl.	0.06	428	1.27	2.80e-03	-5.93e+00	2.33e+00	1.18e-02	-1.05e+01	-1.33e+00	S.1	-4.22	499.0	0.66
745	MPP	Intercept	S.2 excl.	0.04	437	1.19	1.04e-02	7.91e+02	2.10e+02	2.16e-04	3.77e+02	1.21e+03	S.2	-11.15	127.0	1.03
746	MPP	Flow	S.2 excl.	0.04	437	1.19	1.04e-02	-6.74e-02	2.64e-02	1.13e-02	-1.19e-01	-1.54e-02	S.2	-11.15	127.0	1.03
747	MPP	Flow_dry	S.2 excl.	0.04	437	1.19	1.04e-02	-4.32e+00	2.37e+00	6.97e-02	-8.99e+00	3.52e-01	S.2	-11.15	127.0	1.03
748	MPP	Intercept	S.3 excl.	0.06	434	1.16	2.24e-03	8.35e+02	2.07e+02	7.66e-05	4.27e+02	1.24e+03	S.3	-761.33	361.0	6.22
749	MPP	Flow	S.3 excl.	0.06	434	1.16	2.24e-03	-7.76e-02	2.56e-02	2.71e-03	-1.28e-01	-2.72e-02	S.3	-761.33	361.0	6.22
750	MPP	Flow_dry	S.3 excl.	0.06	434	1.16	2.24e-03	-4.59e+00	2.33e+00	5.01e-02	-9.18e+00	1.92e-03	S.3	-761.33	361.0	6.22
751	MPP	Intercept	S.4 excl.	0.07	435	1.13	5.79e-04	9.52e+02	2.12e+02	1.17e-05	5.35e+02	1.37e+03	S.4	-2709.18	407.0	7.14
752	MPP	Flow	S.4 excl.	0.07	435	1.13	5.79e-04	-8.38e-02	2.57e-02	1.31e-03	-1.34e-01	-3.31e-02	S.4	-2709.18	407.0	7.14
753	MPP	Flow_dry	S.4 excl.	0.07	435	1.13	5.79e-04	-5.68e+00	2.36e+00	1.73e-02	-1.03e+01	-1.01e+00	S.4	-2709.18	407.0	7.14
754	MPP	Intercept	S.5 excl.	0.08	435	1.09	3.85e-04	1.02e+03	2.16e+02	4.26e-06	5.97e+02	1.45e+03	S.5	-856.19	425.0	9.62
755	MPP	Flow	S.5 excl.	0.08	435	1.09	3.85e-04	-8.27e-02	2.56e-02	1.49e-03	-1.33e-01	-3.21e-02	S.5	-856.19	425.0	9.62
756	MPP	Flow_dry	S.5 excl.	0.08	435	1.09	3.85e-04	-6.34e+00	2.41e+00	9.14e-03	-1.11e+01	-1.59e+00	S.5	-856.19	425.0	9.62
757	MPP	Intercept	S.6 excl.	0.06	433	1.15	2.30e-03	8.26e+02	2.06e+02	8.65e-05	4.19e+02	1.23e+03	S.6	-9537.24	394.0	22.48
758	MPP	Flow	S.6 excl.	0.06	433	1.15	2.30e-03	-7.79e-02	2.55e-02	2.53e-03	-1.28e-01	-2.77e-02	S.6	-9537.24	394.0	22.48
759	MPP	Flow_dry	S.6 excl.	0.06	433	1.15	2.30e-03	-4.44e+00	2.32e+00	5.74e-02	-9.01e+00	1.40e-01	S.6	-9537.24	394.0	22.48
760	MPP	Intercept	S.9 excl.	0.14	386	1.49	2.19e-06	1.27e+03	2.03e+02	2.55e-09	8.74e+02	1.67e+03	S.9	-10.26	696.0	0.85
761	MPP	Flow	S.9 excl.	0.14	386	1.49	2.19e-06	-4.82e-02	2.28e-02	3.59e-02	-9.32e-02	-3.22e-03	S.9	-10.26	696.0	0.85
762	MPP	Flow_dry	S.9 excl.	0.14	386	1.49	2.19e-06	-1.15e+01	2.34e+00	2.35e-06	-1.61e+01	-6.82e+00	S.9	-10.26	696.0	0.85
763	MPP	Intercept	S.11 excl.	0.02	446	1.17	1.26e-01	7.99e+02	2.14e+02	2.54e-04	3.76e+02	1.22e+03	S.11	-25.53	112.0	1.74
764	MPP	Flow	S.11 excl.	0.02	446	1.17	1.26e-01	-5.80e-02	6.71e-02	3.88e-01	-1.90e-01	7.42e-02	S.11	-25.53	112.0	1.74
765	MPP	Flow_dry	S.11 excl.	0.02	446	1.17	1.26e-01	-4.47e+00	2.40e+00	6.42e-02	-9.20e+00	2.66e-01	S.11	-25.53	112.0	1.74
766	MPP	Intercept	S.12 excl.	0.05	441	1.13	7.11e-03	7.97e+02	2.11e+02	2.09e-04	3.81e+02	1.21e+03	S.12	-1915.35	335.0	6.87
767	MPP	Flow	S.12 excl.	0.05	441	1.13	7.11e-03	-7.19e-02	2.59e-02	6.01e-03	-1.23e-01	-2.09e-02	S.12	-1915.35	335.0	6.87
768	MPP	Flow_dry	S.12 excl.	0.05	441	1.13	7.11e-03	-4.02e+00	2.38e+00	9.31e-02	-8.71e+00	6.77e-01	S.12	-1915.35	335.0	6.87
769	MPP	Intercept	S.15 excl.	0.06	435	1.2	2.68e-03	8.46e+02	2.09e+02	7.38e-05	4.34e+02	1.26e+03	S.15	-94.53	252.0	1.22
770	MPP	Flow	S.15 excl.	0.06	435	1.2	2.68e-03	-7.48e-02	2.56e-02	3.85e-03	-1.25e-01	-2.44e-02	S.15	-94.53	252.0	1.22
771	MPP	Flow_dry	S.15 excl.	0.06	435	1.2	2.68e-03	-4.85e+00	2.35e+00	3.99e-02	-9.48e+00	-2.26e-01	S.15	-94.53	252.0	1.22
772	MPP	Intercept	S.16 excl.	0.05	439	1.21	3.49e-03	8.34e+02	2.11e+02	1.07e-04	4.18e+02	1.25e+03	S.16	-13.67	168.0	0.62
773	MPP	Flow	S.16 excl.	0.05	439	1.21	3.49e-03	-7.43e-02	2.59e-02	4.58e-03	-1.25e-01	-2.32e-02	S.16	-13.67	168.0	0.62
774	MPP	Flow_dry	S.16 excl.	0.05	439	1.21	3.49e-03	-4.71e+00	2.37e+00	4.80e-02	-9.39e+00	-4.08e-02	S.16	-13.67	168.0	0.62
775	MPP	Intercept	S.17 excl.	0.05	433	1.26	5.64e-03	8.10e+02	2.07e+02	1.25e-04	4.02e+02	1.22e+03	S.17	-1.11	388.0	0.61
776	MPP	Flow	S.17 excl.	0.05	433	1.26	5.64e-03	-6.74e-02	2.55e-02	8.91e-03	-1.18e-01	-1.71e-02	S.17	-1.11	388.0	0.61
777	MPP	Flow_dry	S.17 excl.	0.05	433	1.26	5.64e-03	-4.77e+00	2.34e+00	4.27e-02	-9.38e+00	-1.59e-01	S.17	-1.11	388.0	0.61
778	MPP	Intercept	S.18 excl.	0.06	440	1.21	7.56e-06	8.70e+02	1.56e+02	4.28e-08	5.64e+02	1.18e+03	S.18	-8.96	197.0	0.76
779	MPP	Flow	S.18 excl.	0.06	440	1.21	7.56e-06	-7.47e-02	1.83e-02	5.32e-05	-1.11e-01	-3.88e-02	S.18	-8.96	197.0	0.76
780	MPP	Flow_dry	S.18 excl.	0.06	440	1.21	7.56e-06	-5.13e+00	1.76e+00	3.83e-03	-8.60e+00	-1.66e+00	S.18	-8.96	197.0	0.76
781	MPP	Intercept	S.19 excl.	0.2	302	1.0	1.35e-10	-7.58e+02	1.82e+02	4.52e-05	-1.12e+03	-3.99e+02	S.19	-9.16	1899.0	1.16
782	MPP	Flow	S.19 excl.	0.2	302	1.0	1.35e-10	-5.91e-02	1.79e-02	1.12e-03	-9.44e-02	-2.39e-02	S.19	-9.16	1899.0	1.16
783	MPP	Flow_dry	S.19 excl.	0.2	302	1.0	1.35e-10	1.25e+01	2.02e+00	3.64e-09	8.50e+00	1.65e+01	S.19	-9.16	1899.0	1.16
784	OIT	Intercept	S.1 excl.	0.01	9	0.73	4.13e-01	1.54e+01	5.26e+00	3.98e-03	5.00e+00	2.58e+01	S.1	-0.89	4.0	0.39
785	OIT	Flow	S.1 excl.	0.01	9	0.73	4.13e-01	-8.72e-04	6.64e-04	1.91e-01	-2.19e-03	4.41e-04	S.1	-0.89	4.0	0.39
786	OIT	Flow_dry	S.1 excl.	0.01	9	0.73	4.13e-01	-1.46e-02	5.97e-02	8.07e-01	-1.33e-01	1.03e-01	S.1	-0.89	4.0	0.39
787	OIT	Intercept	S.2 excl.	0.01	9	0.74	3.90e-01	1.66e+01	5.33e+00	2.22e-03	6.07e+00	2.71e+01	S.2	-0.14	6.0	0.48
788	OIT	Flow	S.2 excl.	0.01	9	0.74	3.90e-01	-8.92e-04	6.87e-04	1.96e-01	-2.25e-03	4.66e-04	S.2	-0.14	6.0	0.48
789	OIT	Flow_dry	S.2 excl.	0.01	9	0.74	3.90e-01	-3.05e-02	6.04e-02	6.14e-01	-1.50e-01	8.89e-02	S.2	-0.14	6.0	0.48
790	OIT	Intercept	S.3 excl.	0.01	9	0.74	5.22e-01	1.50e+01	5.23e+00	4.86e-03	4.63e+00	2.53e+01	S.3	-0.05	9.0	0.58
791	OIT	Flow	S.3 excl.	0.01	9	0.74	5.22e-01	-7.44e-04	6.62e-04	2.63e-01	-2.05e-03	5.65e-04	S.3	-0.05	9.0	0.58
792	OIT	Flow_dry	S.3 excl.	0.01	9	0.74	5.22e-01	-1.35e-02	5.90e-02	8.20e-01	-1.30e-01	1.03e-01	S.3	-0.05	9.0	0.58
793	OIT	Intercept	S.4 excl.	0.02	10	0.72	2.72e-01	1.75e+01	5.56e+00	2.06e-03	6.49e+00	2.85e+01	S.4	-2.74	6.0	0.75
794	OIT	Flow	S.4 excl.	0.02	10	0.72	2.72e-01	-1.08e-03	6.89e-04	1.19e-01	-2.45e-03	2.82e-04	S.4	-2.74	6.0	0.75
795	OIT	Flow_dry	S.4 excl.	0.02	10	0.72	2.72e-01	-2.96e-02	6.22e-02	6.35e-01	-1.53e-01	9.34e-02	S.4	-2.74	6.0	0.75
796	OIT	Intercept	S.5 excl.	0.01	9	0.74	4.02e-01	1.68e+01	5.43e+00	2.47e-03	6.02e+00	2.75e+01	S.5	-0.04	7.0	0.63
797	OIT	Flow	S.5 excl.	0.01	9	0.74	4.02e-01	-8.66e-04	6.77e-04	2.03e-01	-2.21e-03	4.74e-04	S.5	-0.04	7.0	0.63
798	OIT	Flow_dry	S.5 excl.	0.01	9	0.74	4.02e-01	-2.91e-02	6.10e-02	6.34e-01	-1.50e-01	9.15e-02	S.5	-0.04	7.0	0.63
799	OIT	Intercept	S.6 excl.	0.01	9	0.73	4.33e-01	1.54e+01	5.18e+00	3.53e-03	5.13e+00	2.56e+01	S.6
800	OIT	Flow	S.6 excl.	0.01	9	0.73	4.33e-01	-8.33e-04	6.54e-04	2.05e-01	-2.12e-03	4.59e-04	S.6
801	OIT	Flow_dry	S.6 excl.	0.01	9	0.73	4.33e-01	-1.55e-02	5.87e-02	7.92e-01	-1.31e-01	1.00e-01	S.6
802	OIT	Intercept	S.9 excl.	0.01	10	0.86	6.73e-01	1.44e+01	6.66e+00	3.24e-02	1.24e+00	2.77e+01	S.9	-0.25	5.0	0.38
803	OIT	Flow	S.9 excl.	0.01	10	0.86	6.73e-01	-6.36e-04	7.40e-04	3.92e-01	-2.10e-03	8.32e-04	S.9	-0.25	5.0	0.38
804	OIT	Flow_dry	S.9 excl.	0.01	10	0.86	6.73e-01	-1.53e-02	7.88e-02	8.46e-01	-1.72e-01	1.41e-01	S.9	-0.25	5.0	0.38
805	OIT	Intercept	S.11 excl.	0.01	9	0.73	5.60e-01	1.54e+01	5.40e+00	4.92e-03	4.76e+00	2.61e+01	S.11	-1.57	6.0	0.71
806	OIT	Flow	S.11 excl.	0.01	9	0.73	5.60e-01	-1.78e-03	1.67e-03	2.87e-01	-5.09e-03	1.52e-03	S.11	-1.57	6.0	0.71
807	OIT	Flow_dry	S.11 excl.	0.01	9	0.73	5.60e-01	-1.04e-02	6.05e-02	8.64e-01	-1.30e-01	1.09e-01	S.11	-1.57	6.0	0.71
808	OIT	Intercept	S.12 excl.	0.01	10	0.74	4.86e-01	1.46e+01	5.44e+00	8.34e-03	3.81e+00	2.53e+01	S.12	-0.15	5.0	0.5
809	OIT	Flow	S.12 excl.	0.01	10	0.74	4.86e-01	-8.21e-04	6.82e-04	2.31e-01	-2.17e-03	5.29e-04	S.12	-0.15	5.0	0.5
810	OIT	Flow_dry	S.12 excl.	0.01	10	0.74	4.86e-01	-3.58e-03	6.18e-02	9.54e-01	-1.26e-01	1.19e-01	S.12	-0.15	5.0	0.5
811	OIT	Intercept	S.15 excl.	0.01	6	0.5	4.99e-01	1.00e+01	3.34e+00	3.12e-03	3.44e+00	1.66e+01	S.15	-1.76	46.0	0.94
812	OIT	Flow	S.15 excl.	0.01	6	0.5	4.99e-01	-3.57e-04	4.19e-04	3.95e-01	-1.19e-03	4.71e-04	S.15	-1.76	46.0	0.94
813	OIT	Flow_dry	S.15 excl.	0.01	6	0.5	4.99e-01	2.99e-02	3.76e-02	4.28e-01	-4.45e-02	1.04e-01	S.15	-1.76	46.0	0.94
814	OIT	Intercept	S.16 excl.	0.01	9	0.73	4.33e-01	1.54e+01	5.18e+00	3.53e-03	5.13e+00	2.56e+01	S.16
815	OIT	Flow	S.16 excl.	0.01	9	0.73	4.33e-01	-8.33e-04	6.54e-04	2.05e-01	-2.12e-03	4.59e-04	S.16
816	OIT	Flow_dry	S.16 excl.	0.01	9	0.73	4.33e-01	-1.55e-02	5.87e-02	7.92e-01	-1.31e-01	1.00e-01	S.16
817	OIT	Intercept	S.17 excl.	0.01	9	0.73	4.33e-01	1.54e+01	5.18e+00	3.53e-03	5.13e+00	2.56e+01	S.17
818	OIT	Flow	S.17 excl.	0.01	9	0.73	4.33e-01	-8.33e-04	6.54e-04	2.05e-01	-2.12e-03	4.59e-04	S.17
819	OIT	Flow_dry	S.17 excl.	0.01	9	0.73	4.33e-01	-1.55e-02	5.87e-02	7.92e-01	-1.31e-01	1.00e-01	S.17
820	OIT	Intercept	S.18 excl.	0.01	9	0.72	1.23e-01	1.56e+01	3.82e+00	5.59e-05	8.11e+00	2.31e+01	S.18	-14.62	7.0	1.07
821	OIT	Flow	S.18 excl.	0.01	9	0.72	1.23e-01	-9.47e-04	4.66e-04	4.32e-02	-1.86e-03	-2.94e-05	S.18	-14.62	7.0	1.07
822	OIT	Flow_dry	S.18 excl.	0.01	9	0.72	1.23e-01	-1.43e-02	4.33e-02	7.42e-01	-9.96e-02	7.10e-02	S.18	-14.62	7.0	1.07
823	OIT	Intercept	S.19 excl.	0.02	9	0.73	2.70e-01	2.20e+01	7.37e+00	3.36e-03	7.43e+00	3.66e+01	S.19	-5.08	6.0	0.61
824	OIT	Flow	S.19 excl.	0.02	9	0.73	2.70e-01	-8.45e-04	6.80e-04	2.16e-01	-2.19e-03	5.00e-04	S.19	-5.08	6.0	0.61
825	OIT	Flow_dry	S.19 excl.	0.02	9	0.73	2.70e-01	-8.79e-02	8.20e-02	2.86e-01	-2.50e-01	7.42e-02	S.19	-5.08	6.0	0.61
826	MeBT	Intercept	S.1 excl.	0.01	619	0.75	7.93e-01	6.07e+02	4.65e+02	1.95e-01	-3.17e+02	1.53e+03	S.1	0.1	693.0	0.85
827	MeBT	Flow	S.1 excl.	0.01	619	0.75	7.93e-01	8.02e-02	1.35e-01	5.55e-01	-1.89e-01	3.49e-01	S.1	0.1	693.0	0.85
828	MeBT	Flow_dry	S.1 excl.	0.01	619	0.75	7.93e-01	1.98e+00	4.97e+00	6.91e-01	-7.89e+00	1.18e+01	S.1	0.1	693.0	0.85
829	MeBT	Intercept	S.2 excl.	0.08	609	0.73	2.20e-02	5.48e+02	4.56e+02	2.33e-01	-3.58e+02	1.45e+03	S.2	-36.93	1285.0	2.69
830	MeBT	Flow	S.2 excl.	0.08	609	0.73	2.20e-02	4.80e-01	1.70e-01	5.86e-03	1.42e-01	8.18e-01	S.2	-36.93	1285.0	2.69
831	MeBT	Flow_dry	S.2 excl.	0.08	609	0.73	2.20e-02	9.41e-01	4.86e+00	8.47e-01	-8.70e+00	1.06e+01	S.2	-36.93	1285.0	2.69
832	MeBT	Intercept	S.3 excl.	0.03	617	0.76	2.85e-01	5.30e+02	4.69e+02	2.62e-01	-4.03e+02	1.46e+03	S.3	-0.06	680.0	0.76
833	MeBT	Flow	S.3 excl.	0.03	617	0.76	2.85e-01	2.05e-01	1.30e-01	1.17e-01	-5.26e-02	4.63e-01	S.3	-0.06	680.0	0.76
834	MeBT	Flow_dry	S.3 excl.	0.03	617	0.76	2.85e-01	2.05e+00	4.96e+00	6.80e-01	-7.81e+00	1.19e+01	S.3	-0.06	680.0	0.76
835	MeBT	Intercept	S.4 excl.	0.02	622	0.76	3.49e-01	5.90e+02	4.64e+02	2.07e-01	-3.31e+02	1.51e+03	S.4
836	MeBT	Flow	S.4 excl.	0.02	622	0.76	3.49e-01	1.87e-01	1.29e-01	1.50e-01	-6.90e-02	4.44e-01	S.4
837	MeBT	Flow_dry	S.4 excl.	0.02	622	0.76	3.49e-01	1.60e+00	4.94e+00	7.47e-01	-8.22e+00	1.14e+01	S.4
838	MeBT	Intercept	S.5 excl.	0.02	631	0.74	3.57e-01	7.49e+02	4.84e+02	1.25e-01	-2.13e+02	1.71e+03	S.5	-75.48	488.0	1.3
839	MeBT	Flow	S.5 excl.	0.02	631	0.74	3.57e-01	1.89e-01	1.31e-01	1.54e-01	-7.21e-02	4.49e-01	S.5	-75.48	488.0	1.3
840	MeBT	Flow_dry	S.5 excl.	0.02	631	0.74	3.57e-01	1.57e-01	5.14e+00	9.76e-01	-1.01e+01	1.04e+01	S.5	-75.48	488.0	1.3
841	MeBT	Intercept	S.6 excl.	0.02	625	0.75	3.82e-01	6.19e+02	4.67e+02	1.89e-01	-3.09e+02	1.55e+03	S.6	-93.54	449.0	1.28
842	MeBT	Flow	S.6 excl.	0.02	625	0.75	3.82e-01	1.81e-01	1.30e-01	1.68e-01	-7.74e-02	4.39e-01	S.6	-93.54	449.0	1.28
843	MeBT	Flow_dry	S.6 excl.	0.02	625	0.75	3.82e-01	1.41e+00	4.97e+00	7.78e-01	-8.47e+00	1.13e+01	S.6	-93.54	449.0	1.28
844	MeBT	Intercept	S.9 excl.	0.04	396	0.74	2.97e-01	5.28e+02	3.61e+02	1.49e-01	-1.94e+02	1.25e+03	S.9	-1.73	1027.0	0.76
845	MeBT	Flow	S.9 excl.	0.04	396	0.74	2.97e-01	1.29e-01	8.50e-02	1.34e-01	-4.09e-02	2.99e-01	S.9	-1.73	1027.0	0.76
846	MeBT	Flow_dry	S.9 excl.	0.04	396	0.74	2.97e-01	-5.90e-01	3.96e+00	8.82e-01	-8.50e+00	7.32e+00	S.9	-1.73	1027.0	0.76
847	MeBT	Intercept	S.11 excl.	0.02	622	0.76	3.49e-01	5.90e+02	4.64e+02	2.07e-01	-3.31e+02	1.51e+03	S.11
848	MeBT	Flow	S.11 excl.	0.02	622	0.76	3.49e-01	1.87e-01	1.29e-01	1.50e-01	-6.90e-02	4.44e-01	S.11
849	MeBT	Flow_dry	S.11 excl.	0.02	622	0.76	3.49e-01	1.60e+00	4.94e+00	7.47e-01	-8.22e+00	1.14e+01	S.11
850	MeBT	Intercept	S.12 excl.	0.02	622	0.76	3.49e-01	5.90e+02	4.64e+02	2.07e-01	-3.31e+02	1.51e+03	S.12
851	MeBT	Flow	S.12 excl.	0.02	622	0.76	3.49e-01	1.87e-01	1.29e-01	1.50e-01	-6.90e-02	4.44e-01	S.12
852	MeBT	Flow_dry	S.12 excl.	0.02	622	0.76	3.49e-01	1.60e+00	4.94e+00	7.47e-01	-8.22e+00	1.14e+01	S.12
853	MeBT	Intercept	S.15 excl.	0.02	628	0.76	3.85e-01	6.21e+02	4.84e+02	2.03e-01	-3.40e+02	1.58e+03	S.15	-0.11	364.0	0.57
854	MeBT	Flow	S.15 excl.	0.02	628	0.76	3.85e-01	1.83e-01	1.32e-01	1.69e-01	-7.89e-02	4.45e-01	S.15	-0.11	364.0	0.57
855	MeBT	Flow_dry	S.15 excl.	0.02	628	0.76	3.85e-01	1.31e+00	5.12e+00	7.99e-01	-8.85e+00	1.15e+01	S.15	-0.11	364.0	0.57
856	MeBT	Intercept	S.16 excl.	0.02	625	0.75	4.10e-01	6.30e+02	4.70e+02	1.83e-01	-3.03e+02	1.56e+03	S.16	-18.31	423.0	1.2
857	MeBT	Flow	S.16 excl.	0.02	625	0.75	4.10e-01	1.75e-01	1.31e-01	1.84e-01	-8.45e-02	4.34e-01	S.16	-18.31	423.0	1.2
858	MeBT	Flow_dry	S.16 excl.	0.02	625	0.75	4.10e-01	1.30e+00	5.00e+00	7.95e-01	-8.62e+00	1.12e+01	S.16	-18.31	423.0	1.2
859	MeBT	Intercept	S.17 excl.	0.03	645	0.75	3.20e-01	5.64e+02	4.95e+02	2.57e-01	-4.19e+02	1.55e+03	S.17	-3.76	414.0	0.8
860	MeBT	Flow	S.17 excl.	0.03	645	0.75	3.20e-01	2.19e-01	1.45e-01	1.34e-01	-6.90e-02	5.07e-01	S.17	-3.76	414.0	0.8
861	MeBT	Flow_dry	S.17 excl.	0.03	645	0.75	3.20e-01	2.18e+00	5.23e+00	6.78e-01	-8.22e+00	1.26e+01	S.17	-3.76	414.0	0.8
862	MeBT	Intercept	S.18 excl.	0.01	643	0.73	3.61e-01	6.16e+02	3.81e+02	1.08e-01	-1.36e+02	1.37e+03	S.18	-35.63	451.0	1.15
863	MeBT	Flow	S.18 excl.	0.01	643	0.73	3.61e-01	1.34e-01	9.61e-02	1.65e-01	-5.57e-02	3.24e-01	S.18	-35.63	451.0	1.15
864	MeBT	Flow_dry	S.18 excl.	0.01	643	0.73	3.61e-01	2.12e+00	4.05e+00	6.01e-01	-5.88e+00	1.01e+01	S.18	-35.63	451.0	1.15
865	MeBT	Intercept	S.19 excl.	0.03	621	0.75	2.07e-01	7.20e+02	4.78e+02	1.35e-01	-2.28e+02	1.67e+03	S.19		824.0	1.5
866	MeBT	Flow	S.19 excl.	0.03	621	0.75	2.07e-01	2.54e-01	1.42e-01	7.68e-02	-2.79e-02	5.37e-01	S.19		824.0	1.5
867	MeBT	Flow_dry	S.19 excl.	0.03	621	0.75	2.07e-01	-1.02e-01	5.17e+00	9.84e-01	-1.04e+01	1.02e+01	S.19		824.0	1.5
868	BT	Intercept	S.1 excl.	0.17	790	0.79	1.01e-04	1.73e+02	6.17e+02	7.80e-01	-1.05e+03	1.40e+03	S.1	-0.81	806.0	0.72
869	BT	Flow	S.1 excl.	0.17	790	0.79	1.01e-04	-1.04e+00	2.48e-01	5.89e-05	-1.53e+00	-5.49e-01	S.1	-0.81	806.0	0.72
870	BT	Flow_dry	S.1 excl.	0.17	790	0.79	1.01e-04	1.43e+01	6.95e+00	4.26e-02	4.85e-01	2.81e+01	S.1	-0.81	806.0	0.72
871	BT	Intercept	S.2 excl.	0.14	790	0.78	3.95e-04	2.23e+02	6.05e+02	7.13e-01	-9.77e+02	1.42e+03	S.2		668.0	2.65
872	BT	Flow	S.2 excl.	0.14	790	0.78	3.95e-04	-9.20e-01	2.43e-01	2.47e-04	-1.40e+00	-4.39e-01	S.2		668.0	2.65
873	BT	Flow_dry	S.2 excl.	0.14	790	0.78	3.95e-04	1.30e+01	6.75e+00	5.71e-02	-4.02e-01	2.64e+01	S.2		668.0	2.65
874	BT	Intercept	S.3 excl.	0.16	765	0.77	2.11e-04	3.44e+02	5.93e+02	5.63e-01	-8.32e+02	1.52e+03	S.3	-0.04	1018.0	0.88
875	BT	Flow	S.3 excl.	0.16	765	0.77	2.11e-04	-8.71e-01	2.18e-01	1.24e-04	-1.30e+00	-4.39e-01	S.3	-0.04	1018.0	0.88
876	BT	Flow_dry	S.3 excl.	0.16	765	0.77	2.11e-04	1.14e+01	6.54e+00	8.48e-02	-1.59e+00	2.44e+01	S.3	-0.04	1018.0	0.88
877	BT	Intercept	S.4 excl.	0.14	792	0.76	3.58e-04	4.33e+02	6.17e+02	4.85e-01	-7.91e+02	1.66e+03	S.4	-56.85	718.0	2.13
878	BT	Flow	S.4 excl.	0.14	792	0.76	3.58e-04	-8.70e-01	2.24e-01	1.76e-04	-1.31e+00	-4.27e-01	S.4	-56.85	718.0	2.13
879	BT	Flow_dry	S.4 excl.	0.14	792	0.76	3.58e-04	1.08e+01	6.82e+00	1.18e-01	-2.76e+00	2.43e+01	S.4	-56.85	718.0	2.13
880	BT	Intercept	S.5 excl.	0.13	808	0.77	7.66e-04	3.94e+02	6.41e+02	5.40e-01	-8.77e+02	1.66e+03	S.5	-3.62	417.0	0.75
881	BT	Flow	S.5 excl.	0.13	808	0.77	7.66e-04	-8.40e-01	2.28e-01	3.74e-04	-1.29e+00	-3.87e-01	S.5	-3.62	417.0	0.75
882	BT	Flow_dry	S.5 excl.	0.13	808	0.77	7.66e-04	1.10e+01	7.08e+00	1.22e-01	-3.01e+00	2.51e+01	S.5	-3.62	417.0	0.75
883	BT	Intercept	S.6 excl.	0.15	798	0.77	3.09e-04	2.89e+02	6.11e+02	6.37e-01	-9.23e+02	1.50e+03	S.6	-4.75	620.0	1.13
884	BT	Flow	S.6 excl.	0.15	798	0.77	3.09e-04	-8.68e-01	2.25e-01	2.04e-04	-1.31e+00	-4.21e-01	S.6	-4.75	620.0	1.13
885	BT	Flow_dry	S.6 excl.	0.15	798	0.77	3.09e-04	1.24e+01	6.78e+00	7.02e-02	-1.04e+00	2.59e+01	S.6	-4.75	620.0	1.13
886	BT	Intercept	S.9 excl.	0.14	854	0.75	2.13e-03	1.18e+02	7.24e+02	8.71e-01	-1.32e+03	1.56e+03	S.9	-4.35	567.0	0.96
887	BT	Flow	S.9 excl.	0.14	854	0.75	2.13e-03	-7.87e-01	2.45e-01	1.89e-03	-1.27e+00	-2.99e-01	S.9	-4.35	567.0	0.96
888	BT	Flow_dry	S.9 excl.	0.14	854	0.75	2.13e-03	1.50e+01	8.11e+00	6.84e-02	-1.15e+00	3.11e+01	S.9	-4.35	567.0	0.96
889	BT	Intercept	S.11 excl.	0.14	788	0.77	3.04e-04	2.17e+02	6.04e+02	7.20e-01	-9.80e+02	1.41e+03	S.11		926.0	3.36
890	BT	Flow	S.11 excl.	0.14	788	0.77	3.04e-04	-9.61e-01	2.48e-01	1.88e-04	-1.45e+00	-4.69e-01	S.11		926.0	3.36
891	BT	Flow_dry	S.11 excl.	0.14	788	0.77	3.04e-04	1.32e+01	6.74e+00	5.25e-02	-1.47e-01	2.66e+01	S.11		926.0	3.36
892	BT	Intercept	S.12 excl.	0.12	811	0.77	1.42e-03	2.86e+02	6.27e+02	6.49e-01	-9.58e+02	1.53e+03	S.12	-2.21	411.0	0.84
893	BT	Flow	S.12 excl.	0.12	811	0.77	1.42e-03	-7.98e-01	2.34e-01	9.47e-04	-1.26e+00	-3.33e-01	S.12	-2.21	411.0	0.84
894	BT	Flow_dry	S.12 excl.	0.12	811	0.77	1.42e-03	1.21e+01	6.95e+00	8.55e-02	-1.72e+00	2.59e+01	S.12	-2.21	411.0	0.84
895	BT	Intercept	S.15 excl.	0.15	800	0.78	3.48e-04	3.46e+02	6.40e+02	5.90e-01	-9.23e+02	1.61e+03	S.15	-0.35	552.0	0.63
896	BT	Flow	S.15 excl.	0.15	800	0.78	3.48e-04	-8.76e-01	2.29e-01	2.30e-04	-1.33e+00	-4.21e-01	S.15	-0.35	552.0	0.63
897	BT	Flow_dry	S.15 excl.	0.15	800	0.78	3.48e-04	1.16e+01	7.00e+00	9.99e-02	-2.26e+00	2.55e+01	S.15	-0.35	552.0	0.63
898	BT	Intercept	S.16 excl.	0.14	789	0.77	3.56e-04	3.18e+02	6.08e+02	6.03e-01	-8.88e+02	1.52e+03	S.16		718.0	2.84
899	BT	Flow	S.16 excl.	0.14	789	0.77	3.56e-04	-8.53e-01	2.22e-01	2.15e-04	-1.29e+00	-4.12e-01	S.16		718.0	2.84
900	BT	Flow_dry	S.16 excl.	0.14	789	0.77	3.56e-04	1.18e+01	6.74e+00	8.40e-02	-1.61e+00	2.51e+01	S.16		718.0	2.84
901	BT	Intercept	S.17 excl.	0.15	804	0.75	3.94e-04	4.24e+02	6.31e+02	5.03e-01	-8.28e+02	1.68e+03	S.17	-22.52	646.0	1.4
902	BT	Flow	S.17 excl.	0.15	804	0.75	3.94e-04	-9.83e-01	2.63e-01	3.23e-04	-1.51e+00	-4.60e-01	S.17	-22.52	646.0	1.4
903	BT	Flow_dry	S.17 excl.	0.15	804	0.75	3.94e-04	1.15e+01	6.92e+00	1.01e-01	-2.27e+00	2.52e+01	S.17	-22.52	646.0	1.4
904	BT	Intercept	S.18 excl.	0.11	697	0.81	9.94e-06	-5.41e+01	4.35e+02	9.01e-01	-9.11e+02	8.03e+02	S.18	-4.62	1422.0	0.62
905	BT	Flow	S.18 excl.	0.11	697	0.81	9.94e-06	-6.04e-01	1.41e-01	2.89e-05	-8.83e-01	-3.26e-01	S.18	-4.62	1422.0	0.62
906	BT	Flow_dry	S.18 excl.	0.11	697	0.81	9.94e-06	1.33e+01	4.86e+00	7.01e-03	3.66e+00	2.28e+01	S.18	-4.62	1422.0	0.62
907	BT	Intercept	S.19 excl.	0.14	788	0.78	3.31e-04	2.51e+02	6.03e+02	6.78e-01	-9.44e+02	1.45e+03	S.19
908	BT	Flow	S.19 excl.	0.14	788	0.78	3.31e-04	-8.47e-01	2.22e-01	2.30e-04	-1.29e+00	-4.07e-01	S.19
909	BT	Flow_dry	S.19 excl.	0.14	788	0.78	3.31e-04	1.24e+01	6.69e+00	6.66e-02	-8.66e-01	2.57e+01	S.19
910	DEET	Intercept	S.1 excl.	0.05	174	1.11	9.24e-03	3.01e+02	8.71e+01	6.79e-04	1.30e+02	4.73e+02	S.1		470.0	0.75
911	DEET	Flow	S.1 excl.	0.05	174	1.11	9.24e-03	-3.05e-02	1.07e-02	4.95e-03	-5.16e-02	-9.34e-03	S.1		470.0	0.75
912	DEET	Flow_dry	S.1 excl.	0.05	174	1.11	9.24e-03	-1.36e+00	9.82e-01	1.67e-01	-3.30e+00	5.75e-01	S.1		470.0	0.75
913	DEET	Intercept	S.2 excl.	0.05	178	1.11	1.15e-02	2.87e+02	8.87e+01	1.46e-03	1.12e+02	4.62e+02	S.2		11.0	0.13
914	DEET	Flow	S.2 excl.	0.05	178	1.11	1.15e-02	-3.15e-02	1.10e-02	4.69e-03	-5.31e-02	-9.79e-03	S.2		11.0	0.13
915	DEET	Flow_dry	S.2 excl.	0.05	178	1.11	1.15e-02	-1.16e+00	1.00e+00	2.49e-01	-3.13e+00	8.18e-01	S.2		11.0	0.13
916	DEET	Intercept	S.3 excl.	0.05	178	1.11	1.02e-02	2.88e+02	8.87e+01	1.40e-03	1.13e+02	4.63e+02	S.3		63.0	0.53
917	DEET	Flow	S.3 excl.	0.05	178	1.11	1.02e-02	-3.17e-02	1.09e-02	4.20e-03	-5.32e-02	-1.01e-02	S.3		63.0	0.53
918	DEET	Flow_dry	S.3 excl.	0.05	178	1.11	1.02e-02	-1.16e+00	9.99e-01	2.46e-01	-3.14e+00	8.09e-01	S.3		63.0	0.53
919	DEET	Intercept	S.4 excl.	0.05	178	1.1	9.31e-03	2.92e+02	8.90e+01	1.27e-03	1.16e+02	4.67e+02	S.4	-776.14	124.0	2.12
920	DEET	Flow	S.4 excl.	0.05	178	1.1	9.31e-03	-3.20e-02	1.09e-02	3.85e-03	-5.36e-02	-1.05e-02	S.4	-776.14	124.0	2.12
921	DEET	Flow_dry	S.4 excl.	0.05	178	1.1	9.31e-03	-1.19e+00	1.00e+00	2.38e-01	-3.17e+00	7.90e-01	S.4	-776.14	124.0	2.12
922	DEET	Intercept	S.5 excl.	0.08	183	1.04	2.42e-03	3.72e+02	9.57e+01	1.52e-04	1.83e+02	5.62e+02	S.5	-7.13	153.0	2.51
923	DEET	Flow	S.5 excl.	0.08	183	1.04	2.42e-03	-3.62e-02	1.13e-02	1.66e-03	-5.86e-02	-1.39e-02	S.5	-7.13	153.0	2.51
924	DEET	Flow_dry	S.5 excl.	0.08	183	1.04	2.42e-03	-1.87e+00	1.06e+00	8.17e-02	-3.97e+00	2.38e-01	S.5	-7.13	153.0	2.51
925	DEET	Intercept	S.6 excl.	0.06	180	1.07	6.08e-03	2.98e+02	8.98e+01	1.12e-03	1.21e+02	4.76e+02	S.6	-186.8	144.0	3.43
926	DEET	Flow	S.6 excl.	0.06	180	1.07	6.08e-03	-3.44e-02	1.11e-02	2.28e-03	-5.63e-02	-1.25e-02	S.6	-186.8	144.0	3.43
927	DEET	Flow_dry	S.6 excl.	0.06	180	1.07	6.08e-03	-1.15e+00	1.01e+00	2.57e-01	-3.15e+00	8.47e-01	S.6	-186.8	144.0	3.43
928	DEET	Intercept	S.9 excl.	0.09	136	0.91	1.68e-03	9.19e+01	7.64e+01	2.31e-01	-5.92e+01	2.43e+02	S.9	-0.06	282.0	1.45
929	DEET	Flow	S.9 excl.	0.09	136	0.91	1.68e-03	-2.94e-02	8.47e-03	7.20e-04	-4.61e-02	-1.26e-02	S.9	-0.06	282.0	1.45
930	DEET	Flow_dry	S.9 excl.	0.09	136	0.91	1.68e-03	1.03e+00	8.91e-01	2.52e-01	-7.37e-01	2.79e+00	S.9	-0.06	282.0	1.45
931	DEET	Intercept	S.11 excl.	0.01	185	1.06	5.55e-01	2.65e+02	9.50e+01	5.87e-03	7.77e+01	4.53e+02	S.11	-889.9	192.0	9.8
932	DEET	Flow	S.11 excl.	0.01	185	1.06	5.55e-01	8.63e-03	3.91e-02	8.26e-01	-6.87e-02	8.59e-02	S.11	-889.9	192.0	9.8
933	DEET	Flow_dry	S.11 excl.	0.01	185	1.06	5.55e-01	-1.10e+00	1.05e+00	2.96e-01	-3.16e+00	9.70e-01	S.11	-889.9	192.0	9.8
934	DEET	Intercept	S.12 excl.	0.06	178	1.12	9.16e-03	2.98e+02	8.92e+01	1.07e-03	1.21e+02	4.74e+02	S.12	-0.03	177.0	1.02
935	DEET	Flow	S.12 excl.	0.06	178	1.12	9.16e-03	-3.17e-02	1.09e-02	4.22e-03	-5.33e-02	-1.01e-02	S.12	-0.03	177.0	1.02
936	DEET	Flow_dry	S.12 excl.	0.06	178	1.12	9.16e-03	-1.30e+00	1.01e+00	1.99e-01	-3.29e+00	6.91e-01	S.12	-0.03	177.0	1.02
937	DEET	Intercept	S.15 excl.	0.05	181	1.14	1.38e-02	2.86e+02	9.13e+01	2.06e-03	1.06e+02	4.66e+02	S.15	-0.31	32.0	0.16
938	DEET	Flow	S.15 excl.	0.05	181	1.14	1.38e-02	-3.14e-02	1.11e-02	5.45e-03	-5.34e-02	-9.38e-03	S.15	-0.31	32.0	0.16
939	DEET	Flow_dry	S.15 excl.	0.05	181	1.14	1.38e-02	-1.15e+00	1.02e+00	2.63e-01	-3.17e+00	8.70e-01	S.15	-0.31	32.0	0.16
940	DEET	Intercept	S.16 excl.	0.06	182	1.12	9.68e-03	2.94e+02	9.19e+01	1.63e-03	1.13e+02	4.76e+02	S.16	-2.46	70.0	0.55
941	DEET	Flow	S.16 excl.	0.06	182	1.12	9.68e-03	-3.31e-02	1.13e-02	3.81e-03	-5.53e-02	-1.08e-02	S.16	-2.46	70.0	0.55
942	DEET	Flow_dry	S.16 excl.	0.06	182	1.12	9.68e-03	-1.19e+00	1.03e+00	2.52e-01	-3.22e+00	8.49e-01	S.16	-2.46	70.0	0.55
943	DEET	Intercept	S.17 excl.	0.06	170	1.13	5.99e-03	2.98e+02	8.49e+01	5.82e-04	1.30e+02	4.66e+02	S.17	-0.41	1386.0	1.57
944	DEET	Flow	S.17 excl.	0.06	170	1.13	5.99e-03	-3.12e-02	1.05e-02	3.26e-03	-5.19e-02	-1.06e-02	S.17	-0.41	1386.0	1.57
945	DEET	Flow_dry	S.17 excl.	0.06	170	1.13	5.99e-03	-1.41e+00	9.58e-01	1.43e-01	-3.30e+00	4.82e-01	S.17	-0.41	1386.0	1.57
946	DEET	Intercept	S.18 excl.	0.06	182	1.17	1.04e-04	3.31e+02	6.78e+01	1.65e-06	1.98e+02	4.64e+02	S.18	-2.35	105.0	0.46
947	DEET	Flow	S.18 excl.	0.06	182	1.17	1.04e-04	-3.03e-02	7.91e-03	1.54e-04	-4.59e-02	-1.47e-02	S.18	-2.35	105.0	0.46
948	DEET	Flow_dry	S.18 excl.	0.06	182	1.17	1.04e-04	-1.72e+00	7.68e-01	2.54e-02	-3.24e+00	-2.13e-01	S.18	-2.35	105.0	0.46
949	DEET	Intercept	S.19 excl.	0.05	180	1.16	1.99e-02	2.18e+02	1.17e+02	6.45e-02	-1.33e+01	4.50e+02	S.19	-0.56	126.0	0.52
950	DEET	Flow	S.19 excl.	0.05	180	1.16	1.99e-02	-3.17e-02	1.12e-02	5.22e-03	-5.39e-02	-9.61e-03	S.19	-0.56	126.0	0.52
951	DEET	Flow_dry	S.19 excl.	0.05	180	1.16	1.99e-02	-4.06e-01	1.30e+00	7.55e-01	-2.98e+00	2.16e+00	S.19	-0.56	126.0	0.52
