# Supplementary material for: Exploring online sensor parameters as proxies for polar organic chemicals—An innovative approach for combined sewer overflow monitoring
Source: PLoS One. 2025 Oct 13;20(10):e0333173. doi: 10.1371/journal.pone.0333173 (PMC12517529; doi:10.1371/journal.pone.0333173)
Supplement: S3 Tables — The tables in this zip file show the statistical measures (R2, RMSE, p-value, confidence intervals, etc.) of all models calculated for this manuscript and the predicted chemical concentrations. A ReadMe file explains further details about the content and structure of each table. (ZIP) [file pone.0333173.s003.zip › S3_Tables/S3_Table40_catchment_M_MLR_prediction.csv]

	Acesulfame_pred	Caffeine_pred	Cyclamate_pred	Candesartan_pred	Citalopram_pred	Diclofenac_pred	Hydrochlorothiazide_pred	1,3-Diphenylguanidine_pred	6PPD-Quinone_pred	HMMM_pred	Diuron_pred	Mecoprop_pred	4-&5-Methylbenzotriazole_pred	Benzotriazole_pred	DEET_pred	Time
0	49538.96588162379	312099.17087023146	106422.85529437242	941.6295323336781	97.01847303347515	1155.751773763065	875.273519088727	309.92240673208653	20.767475009750626	300.426494560269	4245.423219792909	132.97224053251438	1958.8943116512528	4887.296886487573	393.3101517958239	2023-06-21 09:37:00
1	33845.5331081741	284244.6432320848	81526.01111460221	859.6770611466736	95.96049265578084	816.8964894001183	734.2841707589532	309.96772195618905	20.70547910195876	301.7731935853726	4226.336639865076	132.73536378954475	1911.2165450217617	4939.435831234099	418.6798880909082	2023-06-21 09:40:00
2	59106.7989079135	331917.2318426585	119171.1784960914	965.9123334735832	92.57810872700114	1215.9025244736758	945.4667987555204	561.927704468615	22.931552626668747	496.91443995440204	4169.076900081578	132.02473356063575	2000.8451373272328	5107.7710076363	399.5830101380852	2023-06-21 09:50:00
3	48442.23473093007	277292.88905331306	93964.92634069198	855.7950466024986	81.75233043241218	1001.3050778162269	819.8387046659809	919.8509837951733	29.03510054312565	686.0407322502642	4512.635338782566	136.28851493408968	1761.0089507753219	4364.429651440456	123.15589579756852	2023-06-21 10:00:00
4	34978.6346384529	218771.58319179434	62404.40963746607	727.1422391960205	70.92916096121427	686.2476050585037	678.7309642013961	1640.2783340777096	31.88558799220857	1362.583107323796	5027.972996834054	142.68418699427065	1635.3745791320634	4128.515546706396	56.206121918246936	2023-06-21 10:22:00
5	8193.720930027543	161008.23406968638	21209.72110778326	581.1015791394093	53.26727960624473	115.7851092162141	397.41253512725416	2020.0443439218034	39.817321542308434	1526.2687241300682	5352.444855607217	146.71109162475494	1559.6367912543064	3832.3661235018153	-107.13425395499144	2023-06-21 10:30:00
6	-25500.51489849179	94555.28874289896	-31422.024049381027	396.85826590839497	41.38460056848814	-614.5700887616722	65.16087416280789	2234.2475454937885	44.23853799025542	1616.7442133866207	5409.7045953907145	147.421721853664	1442.666871707239	3665.0274180723136	-187.87690422991727	2023-06-21 10:40:00
7	-76038.8129465545	27371.269634849392	-99963.2591863235	197.3164741419314	26.795108272834952	-1666.9860069394917	-414.50976471202193	2337.809092669344	49.166988852330576	1590.5477891513	5581.483814741208	149.553612540391	1399.6802036454737	3606.9038714287235	-268.17182871170735	2023-06-21 10:50:00
8	-116824.85940897232	-50111.65600601118	-164511.17803652748	6.065024006247768	20.5089756338958	-2555.475471589897	-812.1432953480107	2299.456881552016	53.09860363527633	1443.0255703737257	5638.743554524706	150.26424276929993	1313.597922024379	3504.83259504327	-323.5530689717634	2023-06-21 11:00:00
9	-133656.2635844308	-34506.713234068826	-174778.6491010508	-34.93549964343583	14.960905863115045	-2823.5274402844093	-917.314057871954	2128.397646334415	54.959369702536634	1207.1840100474174	5676.916714380372	150.73799625523924	1185.7091744862755	3376.356032846812	-394.80103562976365	2023-06-21 11:10:00
10	-135713.36038557254	-20543.525256357156	-171751.43603696325	-19.405519547752192	9.661989382286393	-2894.966206348602	-946.4576770872336	2051.8500986821364	59.509199150376475	999.4237130229358	5638.743554524706	150.26424276929993	1240.8682430265544	3431.3733077782563	-420.36773747327607	2023-06-21 11:20:00
11	-129829.52644243371	-16465.565074873157	-164071.80620191363	-4.280142588779199	11.2416320013471	-2739.208468541987	-885.7589103628488	1985.6746030770373	61.505224520477555	882.403345998975	5638.743554524706	150.26424276929993	1213.7071417576099	3345.9449282673268	-375.1863809447859	2023-06-21 11:30:00
12	-106049.30908501358	20745.62370554544	-129907.5346130936	87.45328431765847	15.35074001142172	-2242.399534578426	-653.5001295943202	1901.8038279380762	63.1523311467588	748.8378157113057	5619.656974596874	150.0273660263303	1203.722922978979	3325.614321442088	-344.6327823611973	2023-06-21 11:40:00
13	-61614.77095753467	86705.01292702463	-74025.63852575631	357.6711023578937	22.337461805765514	-1771.1479808789122	-385.2930501466162	1852.9621468601308	63.81255326005797	680.9479918035877	5199.752216184548	144.81607768099758	1845.4112141865116	4369.403378013496	-294.5909213548075	2023-06-21 11:50:00
14	-37532.53393434663	110666.30561571475	-42956.673478994286	433.59069955677296	29.636787312295468	-1212.522181097707	-141.87609555469498	1797.8517306529684	63.40081954229555	640.9516735317166	5218.838796112381	145.05295442396732	1823.9885570113584	4347.618757774017	-184.85236278606317	2023-06-21 12:00:00
15	-23329.167077893624	135112.31939773634	-20931.2416059284	460.3026870739668	34.92345163997123	-793.6208798920657	50.81308661904404	1743.2199915147412	62.86015676048251	605.3650851679304	5276.098535895886	145.76358465287632	1660.7781086185387	4197.377174890757	-78.67409760225564	2023-06-21 12:10:00
16	-475.03617281327024	183938.7366589168	15153.007622208213	579.2050188191788	39.939559997369955	-324.41732024235444	280.8041668871456	1649.387118118948	62.82880349469988	512.5260586182894	5352.444855607217	146.71109162475494	1734.2368093752975	4374.574994193179	-26.971572652222676	2023-06-21 12:20:00
17	8245.20488540479	197807.84052498732	27303.42681398499	635.7920252877757	44.63190180955077	-135.42351016605016	365.2942911599166	1553.7878468241852	61.33628435754639	457.8153017525028	5447.87775524638	147.8954753396033	1776.8643867740939	4392.841936364392	-40.641514984879905	2023-06-21 12:30:00
18	14685.082362594083	220278.61891927663	35622.10497220559	692.1379955864159	49.993029391735206	-149.41378834092802	411.72882473937443	1543.3422266116067	57.935883665809314	548.4305788543734	5314.271695751551	146.23733813881563	1854.7705126588844	4645.793654046509	-53.29766635557826	2023-06-21 12:40:00
19	14000.244030727306	178616.02825392038	21011.387967501767	699.4906886742792	53.38862550764334	-299.8722298847356	313.11839636573404	1582.0176346065764	56.96432968897645	626.3829171761909	5199.752216184548	144.81607768099758	2150.251783566542	4980.402631671634	18.505337629543646	2023-06-21 12:50:00
20	60124.00279812096	301602.9097164506	108098.96171425143	945.0625316453825	54.16296179436468	791.6897956861417	793.710801871689	1584.856433845831	56.86499668659863	641.4271564322153	5123.405896473218	143.86857070911896	2200.9652265333207	4953.743008729296	98.24819146032314	2023-06-21 13:00:00
21	80257.45666440832	167616.1185655417	123714.63667276665	775.0152097855052	121.70420084706802	3049.9758322694543	906.4379044026368	663.1707733927906	17.73386478911675	862.1017450482677	2788.0110837160137	3255.269161401069	2055.5634565205255	2944.471043420577	2451.791405308384	2023-10-14 08:44:00
22	63449.79027491307	101112.86719781347	95194.29370728624	716.2281833956386	99.58706557099072	2685.524275489831	787.7528188519709	662.262057676091	21.714451494797117	703.7191359003427	2724.3981846183524	3129.3467818206627	1850.1485421672041	2839.7793699967588	1626.1400588416982	2023-10-14 08:54:00
23	53108.06991926802	64176.077626419254	80404.67103535472	644.4668316632687	85.92251151641074	2336.761451382703	703.8880876189337	327.0988112964842	15.593326840437328	463.5723278220139	2607.774536272649	2898.4890859232546	1692.6752599434913	1734.7397918500792	392.2962430450243	2023-10-14 09:04:00
24	42505.279329436715	46724.55913038924	63967.92455954384	552.2702689956886	72.16502913775071	1979.3825304804404	628.9135478085404	574.4934461093089	24.037701064385317	448.361335566864	2480.54873807733	2646.644326762442	1495.9536513768253	1585.1495858711714	-2.559531246724873	2023-10-14 09:14:00
25	40703.92791809642	59418.58434758894	62870.99000535766	497.49886615700325	68.12122143342799	1803.1385788182179	638.3510310154211	899.8727179715443	31.551446839438654	611.1880476200686	2310.9143404835777	2310.851314548032	1230.4393131005418	2391.4076123988925	576.6340798102883	2023-10-14 09:24:00
26	32010.58437491255	46943.85194483306	49907.80703999149	445.7159057592062	56.08586588642254	1604.8513893855024	656.3379110071946	1005.6079192151465	35.63825639808681	593.6054794814609	2332.118640182798	2352.825441074834	947.0758398398684	2236.0376698060572	191.13967893090557	2023-10-14 09:34:00
27	29024.09859871876	42272.68758208305	43877.38861187198	405.38767395783543	55.73468292772657	1553.5360770798134	609.8819611544204	915.7548026439054	33.51555850662396	564.9634868149878	2363.9250897316233	2415.7866308650337	928.1799295182573	2611.2181285932893	313.9133807669823	2023-10-14 09:44:00
28	26903.18527586572	35026.9113046173	41950.09660908813	376.3185090551724	52.37113401601937	1403.0310423945502	570.4921674620041	811.5182034456484	30.951435015265076	536.8237462683719	2268.505741085137	2226.9030614944277	888.2973943205579	2619.4595031391073	296.1847293259343	2023-10-14 09:54:00
29	32481.74556949467	46812.291747498326	50766.399701286806	383.0144615803938	62.03304761244601	1504.4227862889538	548.0406758649779	530.467218844824	22.515779623508422	484.9856511765156	2257.903591235532	2205.9159982310302	1089.5227432840402	2028.270541865204	230.7531912778668	2023-10-14 10:04:00
30	22967.489389722003	25269.02223791741	36752.26411830331	342.7542171335026	50.9817936342987	1333.152997845512	543.6737302553788	616.42597021447	26.037290874280757	475.5802327185447	2438.140138678893	2562.6960737088375	983.3658768308887	1733.445367955239	-8.745032952600013	2023-10-14 10:14:00
31	33563.302822575904	63863.15889148787	55680.21852185507	464.8187370288324	57.92324119662146	1614.4688778475183	690.085092730139	678.8477637054621	26.802567357119415	541.6187403859312	2565.365936874212	2814.5408328696503	1165.5057442655016	2088.0050079879	453.31817097433486	2023-10-14 10:24:00
32	28591.18429990625	48597.90427641012	45665.97968445998	395.74738294245435	59.74069348020737	1607.1085216284355	640.1622420619592	553.7578301865487	23.03506649838704	522.4915255012893	2703.1938849191356	3087.3726552938606	1070.8519876964565	2100.720505737976	421.75858969793444	2023-10-14 10:34:00
33	32711.451011457597	57061.61807968933	51818.09001325839	447.2695279277723	66.87045044818024	1829.9691204994233	687.1217971711908	492.2819399271666	20.727579695414647	531.8324533756131	2936.4411816105458	3549.0880470886696	1232.338031220941	2315.507878101591	676.1075442107667	2023-10-14 10:44:00
34	34399.071362512186	64102.191768296994	55030.536036053905	460.22749134723017	69.30513883110632	1907.2966478810422	729.652295891341	486.9289280126832	19.87910505694674	562.3019731785462	3010.6562305578154	3695.9974899324807	1217.2955802526267	2220.837606594301	749.3824106330503	2023-10-14 10:54:00
35	39719.51300915959	74836.71867741644	63865.21515999688	493.19710358949305	77.10458934689746	2073.330880687904	769.1987962407857	397.4351370760214	16.226264934449773	582.5791294257142	3084.8712795050815	3842.9069327762845	1301.871086858766	2034.9936528791877	857.0410302741384	2023-10-14 11:04:00
36	42910.453041977366	82669.11749138776	69161.61953605921	529.4026950780808	80.52570527403373	2198.769408857076	817.7565325269488	348.6496078897799	14.524312244897828	581.4241713694155	3159.086328452351	3989.8163756200884	1350.1161046731359	1831.5817855556525	820.1087929449786	2023-10-14 11:14:00
37	27643.159797692904	25357.79881630838	46420.8064229209	491.0776741081636	100.72571582100639	2053.6828620102515	507.2800033401036	539.081102847601	3.9711549785957914	974.4179231639646	364.93345511911934	4404.768867336694	1383.2397455386526	3267.8870536338445	771.7342461379158	2023-10-20 13:00:00
38	24108.492531136842	13715.73862778768	41736.731225327356	468.6940625225752	99.63593591530451	2035.9832325721964	482.4476390479758	544.3975886711451	4.034160447718534	980.9119634329581	361.34996211058865	4586.209934231076	1313.9298384128779	3241.579568787227	692.5085727019468	2023-10-20 13:10:00
39	23354.709755495656	22501.201393369585	41114.24749492714	466.32886368716845	95.01005082734315	2030.6313635326114	481.65736477227074	699.5730745241835	11.79259102944036	919.8421293004394	356.87059584992505	4813.01126784907	1364.4868834173685	3013.3776279570816	760.9794451912821	2023-10-20 13:20:00
40	21375.50284190732	26400.090296609327	38545.319982866524	445.40737801540035	90.50422803868491	1961.935400364866	453.3441508640808	872.4608687558011	19.821703121835753	858.3324478586146	355.6163732969394	4876.5156412621	1341.6345153596485	2700.678592990657	779.8317557676783	2023-10-20 13:30:00
41	16345.328156958567	20144.991204082035	30348.536585818278	408.5890470524291	77.3980251535088	1803.4229850722277	415.77353628358105	1057.9465889245412	31.53852054660325	728.4775615889303	358.03523107769763	4754.04292110839	1108.2477780602494	2369.987450762853	817.6612337937331	2023-10-20 13:40:00
42	22209.24833475682	33786.33904821705	37817.434747515246	464.789862179231	80.0637109961051	1882.3253528448859	482.3735609044106	1058.7627137133113	30.681164794732126	755.5234796559525	357.7664691020577	4767.651001125472	1246.5359902659839	2697.6821778087306	1199.783771503593	2023-10-20 13:50:00
43	16834.743190749316	22697.163469074294	29723.812764693517	418.85872075052157	70.58233114964611	1709.8824737603172	430.33798553099405	1173.9164916552581	36.03110366997504	745.1703047164046	360.0061522323896	4654.250334316479	1129.3902299528563	2632.109714334003	1169.1969693409337	2023-10-20 14:00:00
44	18094.590069593163	31632.764242598787	33056.80935488292	404.6155409535986	69.14925862545283	1604.9274553201158	418.68007735938954	1179.5782394104226	35.885621475869755	757.0197448451654	364.93345511911934	4404.768867336694	1221.143401442052	2606.093316425858	1184.261486137344	2023-10-20 14:10:00
45	17738.212682763115	43214.67230298184	34681.57929503685	379.05156178400284	67.42061741275387	1565.4762528867923	393.6199901157106	1212.4362602312694	36.38246212463122	788.6578192302441	366.6356142981715	4318.5843605618575	1319.6967463399924	2473.635748785633	970.9265935226285	2023-10-20 14:20:00
46	14767.83943841909	44360.12968256511	31379.32934477739	336.1260314591964	64.41217733143628	1478.2936221539876	339.5751799976897	1261.0086017180265	36.08809884199758	870.1341052465759	369.5024087049961	4173.431507046342	1359.904580342176	2455.6529110584884	715.0539654439344	2023-10-20 14:30:00
47	5861.323182520224	25882.07409747783	18247.74572133622	249.9272170389977	56.3947008853076	1284.8763300727132	228.1677686864732	1333.7347406496428	37.73976316469185	929.4458525969421	374.3401242665127	3928.486066738915	1090.3594713030616	2453.647949153842	473.58302337937494	2023-10-20 14:40:00
48	2598.3098783446476	20989.26394339744	13069.782386691542	208.24182523292802	50.18041628613247	1148.6114303969007	177.95783699975436	1404.2916028797927	39.74994862526654	966.3200438456333	382.5821581861336	3511.1716128818152	843.9198773702083	2552.776386485004	469.58865096382215	2023-10-20 14:50:00
49	9230.250809469027	33308.06266526785	22628.509866050445	247.9963604947461	57.29969234930206	1213.4536336905276	226.66083599509693	1317.5508448008031	31.794139731422717	1106.456175608564	389.9283188536217	3139.2174257483202	925.3944825604121	3034.380097452239	627.5560567455905	2023-10-20 15:00:00
50	7301.25764802238	30316.718691098504	17986.389900815673	218.5919324298884	56.711090302558034	1087.3732522552182	164.87302129666205	1348.7162043609596	28.091004546068234	1274.3286095256008	395.84108231769756	2839.8396653725795	1081.5209581314411	3335.4467730387964	519.6365985512675	2023-10-20 15:10:00
51	4352.476236318238	25098.79629462678	10936.817161215236	194.5223506208522	52.81949987944694	963.2005940175532	109.11087889588998	1423.2532453394024	27.96159290663104	1390.3772549909772	399.1558133505886	2672.006678495265	1170.0892500938644	3638.8746090807595	566.3085873506934	2023-10-20 15:20:00
52	16145.581543733133	66897.766612757	32013.65463256417	268.0496436663261	59.03121932846972	1181.991174384597	233.9631620893706	1428.7245799168404	23.62887679461909	1531.5987677093253	402.0226077574132	2526.8538249797493	1316.5269166713551	4139.911972580924	851.6234469426781	2023-10-20 15:30:00
53	14714.099519246724	68120.64308147132	30707.30793073587	245.63008174665174	59.57816370223992	1158.074792887859	201.9864775641836	1503.6180383615392	22.059793098605383	1669.8656797197036	402.0226077574132	2526.8538249797493	1346.635281280207	4379.122127782221	832.1135758579476	2023-10-20 15:40:00
54	12952.893064375967	60127.76102259103	28275.354395087576	237.44834587091827	58.650814402345475	1162.7091487725647	197.73511520217835	1520.59781588449	21.058694570957584	1728.8737856211337	400.9475598548539	2581.2861450480705	1214.7322080078302	4619.880058263944	917.9779319755617	2023-10-20 15:50:00
55	8617.629427316599	46111.81614705548	21288.500697826734	204.8904873684878	57.07969795072205	1103.3153245255671	150.1245095387003	1491.2595910710952	19.866680388125417	1741.7198368571371	400.8579725296406	2585.822171720436	1119.6814984944504	4620.621249646275	789.4059220470808	2023-10-20 16:00:00
56	7984.216730287531	48453.392787725665	20896.373737898888	191.3592591331544	54.28389871091946	1054.234697274087	138.518679215078	1557.0017511823062	18.309141843815098	1890.7047599710022	403.1872429851858	2467.885478239077	1515.7899883173814	4532.939442501074	192.87592118856992	2023-10-20 16:10:00
57	7265.102503017522	44709.73265415616	20497.158834401518	183.03076363934906	53.26239868393435	1019.4819273104222	135.60757129029116	1658.1481226770557	16.45410141868564	2075.0404813038112	403.63517961125206	2445.2053448772785	1741.8875952708913	4724.630999787976	-66.84947187022772	2023-10-20 16:20:00
58	6051.177385081071	39862.23989348393	18048.399616014212	173.2945379113462	52.47745347074357	984.2694851821634	118.76331352528177	1730.5161020193418	17.37363259089466	2125.6775200409065	405.1581641398775	2368.092891447166	1520.6990635419352	5028.001521435199	251.6339008528812	2023-10-20 16:30:00
59	5243.695583757712	41077.070201286115	17303.655087947147	164.02434144662766	53.08903547447983	1008.2329649609637	105.9734158911142	1678.3799524484575	15.885547450005447	2119.1734776910635	404.2622908877448	2413.4531581707633	1402.485014494945	5132.717374303754	339.46725645770493	2023-10-20 16:40:00
60	49667.50623787858	102632.93453177437	75562.0137163871	598.917257718459	107.62579594019348	2364.849039435433	660.7235698161717	66.21753555532086	17.30739305557711	93.65476505116567	2473.89269259082	2324.581173357132	1427.992445777796	2092.638487567194	1498.0405091445136	2023-10-24 10:00:00
61	42309.45696521166	87949.78463390609	63531.18339083041	575.6413424804614	102.19073599577837	2163.9534706481536	638.0468071969126	204.041496229951	20.43816000706323	162.20648088052985	2317.4609131780744	1784.2300455628865	1409.0767085235639	2185.636375263406	1399.5957988805603	2023-10-24 10:30:00
62	51007.476838709204	115165.31678555021	77188.51518683112	660.4435379958259	107.65959247093724	2328.865563570096	726.3725532130002	265.84198793052747	22.777128349941677	158.16406153103162	2275.9586043542804	1640.871583086846	1586.569577237351	2510.048071168625	1530.1587923275292	2023-10-24 10:40:00
63	47208.55890048272	103508.77238105563	71094.33227911824	648.746555306353	107.07876406058983	2275.116512869908	698.3489636409058	360.4261894398933	25.666111544876458	190.64155076844145	2371.733163178411	1971.698804185362	1624.4599405341796	2411.193038120531	1482.50915070287	2023-10-24 10:50:00
64	31225.306330599706	64999.34472420253	46634.70759957889	561.7126553319031	93.08944202069631	1921.7065521226205	620.4744399624897	686.5970833267675	35.22653904092709	258.4740798271905	2355.7707367077237	1916.560934002293	1436.2245749155263	2106.957851236599	1032.8475635656578	2023-10-24 11:00:00
65	29684.458962464938	74428.94313516933	44294.26660883287	552.3419293845009	86.61568342431804	1713.4599216988736	618.7470246879116	982.1952367842841	44.03504836065068	297.7333555164896	2097.1794278825655	1023.3274370362487	1560.5535222606122	1865.8822673021496	783.1930072864125	2023-10-24 11:10:00
66	9515.422571958625	27769.654174682684	11079.860506664962	457.5407004162216	70.88161990109052	945.5425036468932	467.73884625743176	1311.5733233046067	53.17077465186205	370.8674292748001	1659.8089425856851	-487.4502059803781	1614.012124198045	1922.8859445062844	483.782431414882	2023-10-24 11:20:00
67	-1672.9830993706128	-460.48169885762036	-6969.05106816045	357.3471000558566	54.996281737740674	403.3286189137525	384.3802035441654	1714.7046074432747	64.45230805258561	467.2830389654955	1046.8517661112237	-2604.744421010997	1302.1029542155666	1597.2397955363995	-57.67181725901901	2023-10-24 11:30:00
68	-8550.713353333646	-28317.78945833631	-19252.645261264173	232.61200402717986	42.75945767328744	-202.9479512962398	246.8473396897043	1912.9947520217447	69.79958832927926	512.0321419444936	251.92292787090992	-5350.610356128818	946.0949038063336	1250.2847255482338	-422.59262387734634	2023-10-24 11:40:00
69	-10520.734464625013	-44349.55308920471	-24101.93803316797	145.22829226951853	35.71002110870779	-674.2791072291675	143.25881074259723	1974.7228268165618	70.91981770364532	538.9537487052639	-514.2735427221633	-7997.228124917077	669.8461262684359	1369.5164274568087	-423.3974440923048	2023-10-24 11:50:00
70	-42881.828289219295	-141367.8649720177	-80097.95334615745	-75.28714843938997	18.743475954966243	-1970.8118431323282	-217.04596343402727	1998.612541458995	70.49846108194615	573.371025007862	-1417.746880963161	-11118.031577279908	531.177116680512	1471.346416382803	-555.700004000566	2023-10-24 12:00:00
71	-21666.134718275745	-95320.12133420166	-46424.65055613313	-28.305204448599397	23.61903487589234	-1785.6087143874101	-128.0414319831293	1988.9577377346468	69.50824675951796	594.5955341407698	-1922.1595574369385	-12860.388275065518	369.08715265656065	1359.3846980173985	-556.8422247410999	2023-10-24 12:10:00
72	-11751.704772743047	-68721.4643267882	-31093.77131241886	-4.695008422630053	28.10201197894844	-1706.4965067358062	-106.93329680300485	1955.204389662571	68.03656053837207	604.1005190246178	-2084.976307437959	-13422.794550933017	508.17758430388494	1378.6352428200335	-326.35140089166816	2023-10-24 12:20:00
73	-4572.515224284027	-45667.47788354242	-19648.55367466528	10.08358429648706	32.135032584567284	-1537.2439043711784	-76.76721429906002	1929.183898420868	67.17497234205209	602.98995762901	-2078.5913368496804	-13400.739402859763	593.8399237355479	1073.687817569953	-291.36597684800654	2023-10-24 12:30:00
74	5624.830012719613	-11549.958993384149	-3216.4587563872337	57.41766478597401	38.385354383487766	-1232.3847230600313	2.5751230946552823	1879.8981666956697	65.50149094391867	603.3545960486917	-2024.3190868493402	-13213.270644237273	706.9565436187113	923.7832575546927	-177.72286444350902	2023-10-24 12:40:00
75	10501.52909475565	5754.56465060683	4890.19436813402	68.78382988489011	41.2772132218239	-1040.2355234923252	38.983908109947606	1851.8313974785633	64.03429100369621	628.3666132495109	-1941.3144692017595	-12926.553719285206	759.7414845892345	909.9369321218692	12.09380725723895	2023-10-24 12:50:00
76	11919.913190195686	14391.202056120615	7181.289649755927	85.11620478968143	43.46196627480242	-944.6322924768656	59.27541843852623	1845.1014913480594	63.31425286495883	653.964860703416	-1848.7323956717628	-12606.754072223295	881.5756155694398	973.4581261159619	162.30017849242722	2023-10-24 13:00:00
77	14467.46378778643	20656.665003472473	11687.495498253731	64.96175781566126	43.15675254104087	-843.2290254614518	70.0267836792259	1769.5671244170026	60.56588554100048	653.8440953125137	-1858.309851554175	-12639.836794333154	746.4029288423772	744.0641050867416	119.47475350735476	2023-10-24 13:10:00
78	21187.132160323672	41923.27886154177	22925.82106131874	98.56403271444015	46.52205732293464	-611.780296064735	133.50680021530025	1671.0603187725847	57.685594690140675	623.7645077588186	-1775.3052339066016	-12353.119869381117	750.5515335376767	706.1082267956663	162.74823857114825	2023-10-24 13:20:00
79	24557.824743691133	52866.05163100129	28572.626881915377	127.58384294220195	51.17524684613011	-401.80631185562197	168.85331076235116	1514.834836662847	53.58760135337175	566.7696944149629	-1551.8312633169517	-11581.189686817874	813.2652951539058	722.3818062460341	271.9393149956668	2023-10-24 13:30:00
80	29780.78365862381	69651.67911840044	38060.79537838115	181.7945474510916	54.97310552648321	-112.01739114618886	244.9228113143222	1400.4954824623273	50.427540500898345	528.5769819188372	-1229.3902486090337	-10467.404709119466	889.8103253374429	1057.9455299835827	504.77504958963254	2023-10-24 13:40:00
81	35327.27770941716	91247.0781943379	47628.53489168524	233.37231003304987	59.084509795005715	167.71912372687348	324.07784070111256	1355.8437022560192	48.863589591611	530.8766675170427	-1012.3012486076514	-9717.529674629419	1008.6641002847973	1414.490915905073	813.4922779572589	2023-10-24 13:50:00
82	34857.48516250646	104924.16736884555	45725.15636284696	359.898378172662	66.90227907017254	166.68718283831276	373.32530033249895	1326.1252050733892	47.59641743126471	544.7629515590306	-766.4798809590466	-8868.406473809868	1741.373490398044	2385.008057023748	1360.3078258425667	2023-10-24 14:00:00
83	31255.073092453647	97179.1534277699	40915.4480542494	362.47538872107	66.36340789070744	271.5905063182072	384.53946689895247	1295.308355095789	46.674886657176756	542.7069999335854	-450.4238368394035	-7776.676644184714	1745.0222292757899	2400.5757653108158	1357.322288508978	2023-10-24 14:10:00
84	35502.3963180033	110892.29764291644	48554.17635792401	407.8657024872082	69.42848588149093	523.0191300837387	456.24935003307473	1286.8753528509333	46.253452817212036	556.4876588552088	-226.94986624976082	-7004.746461621486	1771.7623153874083	2255.2106100958335	1260.636690462903	2023-10-24 14:20:00
85	36074.13736885926	114130.55821080226	49985.04751354852	412.07859040511266	69.4674476113413	624.7971535732822	480.4965529175547	1343.1365820199826	47.32574368404042	603.3404556662681	-131.17530742562303	-6673.9192405229405	1754.963975077655	2080.218480874566	1185.6053661570113	2023-10-24 14:30:00
