# Supplementary material for: Exploring online sensor parameters as proxies for polar organic chemicals—An innovative approach for combined sewer overflow monitoring
Source: PLoS One. 2025 Oct 13;20(10):e0333173. doi: 10.1371/journal.pone.0333173 (PMC12517529; doi:10.1371/journal.pone.0333173)
Supplement: S3 Tables — The tables in this zip file show the statistical measures (R2, RMSE, p-value, confidence intervals, etc.) of all models calculated for this manuscript and the predicted chemical concentrations. A ReadMe file explains further details about the content and structure of each table. (ZIP) [file pone.0333173.s003.zip › S3_Tables/S3_Table41_catchment_L_MLR_prediction.csv]

	Acesulfame_pred	Caffeine_pred	Cyclamate_pred	Candesartan_pred	Citalopram_pred	Diclofenac_pred	Hydrochlorothiazide_pred	Triclosan_pred	1,3-Diphenylguanidine_pred	6PPD-Quinone_pred	HMMM_pred	2,4-D_pred	Diuron_pred	MCPA_pred	Mecoprop_pred	OIT_pred	4-&5-Methylbenzotriazole_pred	Benzotriazole_pred	DEET_pred	Time
0	10555.336170416913	17937.185816520258	12482.692447961961	138.02483088368055	39.23258364522584	445.5009840269007	265.33137682188215	36.21609826168947	810.2603013870639	30.80282913190473	446.6149795379515	-0.021925111586597268	31.860401020101087	20.81233214134818	225.45108292882924	11.79525391420781	326.10092352404354	1691.0376965793184	1355.434066522202	2022-08-19 04:08:00
1	9388.738500581652	15301.489007250879	10768.816426994954	117.02005376224581	34.9589370564474	361.2250047520522	232.58759364125888	33.13933996123382	983.8318799581475	35.62821577626198	490.3368412521522	8.700230575511796	31.78789695176784	26.536118622263757	245.406063512095	11.748996733092332	344.9271263074529	1431.160351625178	1333.178007472942	2022-08-19 04:18:00
2	8854.060832523257	14233.573344385315	10373.96149667901	112.06916816884484	33.13933714944386	338.4255961540374	217.14674568072792	31.98958147848621	1181.476248524883	41.11905306262045	552.7939146986209	21.739527279800768	31.924276426467596	34.69112140143875	273.5635608753669	12.124219706115865	422.6668871718921	1239.0447331481555	1246.316778765288	2022-08-19 04:28:00
3	8395.393799626663	12873.383181530511	9925.627198642254	106.72384085970336	31.145428273035435	340.0038972873432	203.49512436023267	30.441044549288456	1040.0991430765498	37.6396458361786	533.0481543616852	4.898981483433317	31.943956178896276	23.837275083300028	235.85795140965774	11.995112523994921	365.8366339228128	710.62795546696	1032.1831797997788	2022-08-19 04:38:00
4	7962.753238618376	12062.016117983723	9631.208148303318	103.01835508057162	29.603241742124112	333.93113008472847	191.31895807521005	29.71273421343662	903.1216098508185	34.29920479760199	523.4043230783436	-5.440006273488734	31.86413936242403	17.324599269664077	213.3378588763253	11.749008583290946	315.09325678278265	272.711517306896	858.979021465678	2022-08-19 04:48:00
5	7642.057812053574	10350.699098888741	8848.310517995076	93.94037993548278	27.694289279560834	328.4514932422893	181.0593600348423	27.353976232737523	884.0831679652138	33.843914768470796	501.0403006319093	-4.785688031198561	31.816515341917174	17.823241760096607	215.12342394742518	11.66895258637897	310.338506556669	251.1882340931479	828.1027109788304	2022-08-19 04:58:00
6	6161.800793145312	7941.103968628795	6550.940985452176	65.63634048419594	23.268910111587502	201.58626125613495	143.52123932661328	24.50817371914672	959.7666474585867	36.75493417930866	515.8047725509941	-26.26728394770089	31.833142169145248	3.9921229773985942	167.08459243400966	11.488876246740352	229.08104528108106	108.90151259578852	812.1947090315148	2022-08-19 05:08:00
7	7574.219839730975	9003.428919364205	7975.339818080232	83.8394799582025	26.290564531390643	331.62805533978894	177.9506842795701	25.522306062623507	691.3188430885148	28.85044866514039	446.3973788138301	-27.285810367312024	31.701410141672163	3.5538967442796547	165.71344401225178	11.239750008780133	201.0134990526294	221.98714148013096	840.5897457337308	2022-08-19 05:18:00
8	7074.379832152774	7296.320258867943	6803.092212026307	69.72216660826399	23.80312552266902	296.11201897775277	163.15039841865146	23.485138497931864	913.7001487424004	35.2456829133593	513.5735995739324	-13.90241227806382	31.71393391115312	12.133351270144658	195.48591204364766	11.39348346212721	253.39016372673723	482.8668798474391	935.1251996975932	2022-08-19 05:28:00
9	7098.127948797597	7397.89782585835	6651.267016009941	67.8582616130187	23.865405530203276	289.6221523111451	164.26526901733968	23.63713015401396	933.3678527022284	35.93876862873449	523.1126546187352	-9.708447529166278	31.640036538549765	14.949662645753506	205.34810424408897	11.300374799002137	254.98425200410475	716.6506273619525	1011.6051239576111	2022-08-19 05:38:00
10	5858.7809275944455	5571.712495923406	4830.206145228663	45.33734538467981	20.336400657376306	183.9783031379206	133.19236257792807	21.525814526315713	1054.9692598376714	40.072086550880556	555.4600451291881	-8.966317756391163	31.53613695297317	15.597120443663698	207.71455165020052	11.119011125114044	238.86957382576657	867.1379748947584	1047.3465822772603	2022-08-19 05:48:00
11	4990.832530619131	4259.409367784521	4281.808911255031	38.48213975408914	18.083548219625783	146.94129422140827	110.51726515108982	19.924486801932282	887.6912713835727	35.78643182750514	503.40819220363574	-21.16256358909709	31.46973006513974	7.868976989587736	180.95921059734565	10.879073789523416	185.94066947031888	251.17361387266283	784.7128743571893	2022-08-19 05:58:00
12	4045.7799999875588	2357.3370291545516	3550.771107178433	29.467336317204257	15.078471770193339	107.69363185496769	84.12015989650187	17.647696450112107	875.8488444361356	35.52825382492583	494.9356001945989	-26.99691103334476	31.53826501325133	4.007378478103419	167.4740353365355	10.946390999221753	180.87846512853548	-449.6039085440352	529.5126581675258	2022-08-19 06:08:00
13	3597.23796968685	1383.84268877061	3179.4215429840287	25.01715114859106	13.755982998805237	91.59811585661515	72.09483602774392	16.305864145203437	884.4460272564384	35.90435210994269	482.8423200448751	-22.765670792832452	31.54698057540175	6.712015451870911	176.85424064437348	11.003629340214344	202.80779206687248	-563.0226237734023	429.340957298426	2022-08-19 06:18:00
14	3361.871967808769	1025.4873520256788	2957.831367287301	22.238875021863173	13.049206078790412	79.3759078222725	65.85898709413935	15.944992314485518	813.5970727112135	34.08225862964875	468.7811709977432	-25.437658918570833	31.4500575067734	5.154147553898838	171.55612116244674	10.801513984387578	175.6941245752837	-709.7232028179424	379.5462809700166	2022-08-19 06:28:00
15	3198.609894780022	570.3645099558721	2712.4055258228705	19.34622509409475	12.52028151907853	70.94537845461934	61.59872251300912	15.256832202550541	817.1044417853464	34.24006794586029	458.33052454548215	-24.687973929542295	31.451235570323586	5.633952307930031	173.2205970702289	10.810990657585018	179.91186230315998	-681.2722683003449	365.02393088466715	2022-08-19 06:38:00
16	3523.7553947002743	1015.981568138146	3213.637305269238	25.707704710185695	13.73677258849834	99.27887371865557	70.60157691756827	15.455688927112774	642.0427918544519	29.138333051305864	382.30727717179525	-32.336769914847764	31.411286412893386	0.7845107727748655	156.42954715130327	10.663597280937216	144.53555226949993	-753.6802378292341	318.21347504968844	2022-08-19 06:48:00
17	4036.584764422847	1895.288491582307	3877.933289331241	33.97744773284731	15.478456671649525	132.31349486975722	84.43673790942279	16.30174805546183	632.7535825168643	28.543350712252504	362.00588735609017	-28.75608215036982	31.459084977771326	3.0069470417224693	164.09101711097537	10.785422429106534	166.67890481916902	-582.9489714095398	365.1413851356033	2022-08-19 06:58:00
18	4245.110662455689	1957.0526017252005	3978.5834891728414	35.439920899451444	16.017643024788633	144.2239311394777	89.8778701026315	16.121992823533766	738.1983031726359	31.280930850890684	370.8976898850751	-17.162436917340756	31.52258603025343	10.352636964746353	189.52184465758364	11.014186018986306	222.8282644228275	-258.10509141063085	446.09165216295287	2022-08-19 07:08:00
19	4368.91620002351	1894.3028774253935	4028.64173521233	36.217237412118386	16.25265063806971	151.80654962300355	92.7798459203455	15.87651518622792	741.6974606587664	31.15047236890365	356.5760029862158	-13.879628459063952	31.513976919094144	12.476265010981251	196.90463076906053	11.030688500630662	233.2846674433663	-190.47058364919212	475.213357464972	2022-08-19 07:18:00
20	4824.544980994146	2635.0004680605834	4763.123559644807	45.14460539364031	17.416118218678506	190.26086776278908	103.51237406676682	16.949764489984112	674.6531161938874	28.89363278826292	353.8110998481179	-19.1725902384685	31.54619891153558	9.022170250705358	184.87569183663118	11.03737934333616	217.2519679998286	-490.17958589290356	433.6087443699457	2022-08-19 07:28:00
21	5569.767268163641	4203.202866756793	5799.058726308798	57.661955366932375	19.609478648504243	243.64718057214066	122.75969993101648	19.174336022347376	731.4522270484022	30.3621906129018	405.67789292385805	-13.328272681184217	31.627313862655747	12.644492407959433	197.35936830649462	11.241846157458232	253.04134438905157	-348.1212764600641	497.17318327040084	2022-08-19 07:38:00
22	6539.129858165315	6057.149781221045	6942.783387268367	71.56208455179444	22.27671342651866	311.87567516401856	147.8593588468372	21.799066364080552	684.150377805483	29.03078536010915	439.1466522766359	-14.70784751193969	31.623550525189042	11.764172103518376	194.30730410727438	11.221510604204946	244.2606366038858	-190.1385335889645	584.909688070783	2022-08-19 07:48:00
23	7986.879882827236	9630.70146539494	9085.107558518293	97.06791223461946	26.362045561304353	430.81261981813134	185.41311343235895	27.5028858055247	709.6430028994555	30.497948365808895	598.3195287184171	-33.386886736027236	31.941832781271323	-0.7612898842021423	150.45733213396852	11.616515182736324	228.58384575254968	-279.0115749610777	583.7829044646169	2022-08-19 08:07:00
24	8303.53029030316	10799.347840745966	9627.131968263777	103.29564167221217	27.30415855764146	458.44418906102715	193.97158014680096	29.578129366031774	877.6804525613106	35.77053977454736	715.7108505554179	-41.47777338419132	32.26252183206016	-6.486880183422045	130.21289055512216	12.119526163450141	256.0537248577407	-240.08104343132436	581.0466043783813	2022-08-19 08:17:00
25	8428.97502272402	11611.881814660152	10025.628033648503	107.61904749924292	27.41176578834408	478.88950789861053	196.4833582111276	31.480520513893225	829.6117756987614	35.01528728945004	792.4486387473162	-48.741449154795646	32.20198373353891	-11.055046725552984	114.42188468671839	11.938523530353583	216.45430054119288	-535.3435038250464	522.2004213913938	2022-08-19 08:27:00
26	8663.476824728752	12701.660312806418	10549.048722498532	113.43537326283962	27.912284256616623	502.01009355458666	201.98033606214784	33.734349508191585	847.6210025269957	36.00907846939103	887.5733572657537	-58.990782521159645	32.27302943800097	-17.757785492635094	91.06977224151024	11.967185054504421	188.39318650204405	-819.578273552077	480.86023797446296	2022-08-19 08:37:00
27	9636.685125637194	14846.038192524904	12118.121552667795	132.4728423927613	31.089581277198562	579.1798761427252	227.6207757923235	36.59267744787731	756.6122360955451	33.30398153824876	894.8831887082997	-59.57905525491333	32.31171133855479	-18.19930746678915	89.49272588394524	12.031653263174595	193.33179414070264	-836.343524119955	473.4467101453197	2022-08-19 08:47:00
28	10654.649463141226	16669.719571537782	13596.085519842043	150.66739548856415	34.30755035585021	657.6816695273084	254.26145895586944	38.72203651592801	649.1539525518065	29.86258162441851	866.0382026570869	-60.718140868730416	32.36725137144946	-19.022451663846823	86.57149999013973	12.12133571768973	198.93371343940953	-810.0310467102026	480.6818342876404	2022-08-19 08:51:00
29	11148.149276340117	17830.151501175387	14210.716948527073	158.05222524319512	35.81033576189995	691.1436405214293	267.55945132795836	40.402243641000595	675.6200724350156	30.77686255323249	906.2312299615842	-72.37970997653883	32.560580912456004	-26.833432252230523	59.23217962989338	12.358178158184879	188.05785730366324	-783.2231285307862	500.51048062420796	2022-08-19 09:01:00
30	11381.867388289718	18477.166729160395	14343.98999895626	159.56622395956975	36.508065183137646	697.8782045459265	274.21834229181604	41.391274742327	860.4986972415418	36.135687255971874	980.5191841865408	-68.0326885490249	32.73443041048755	-24.325499106427742	67.74102397214301	12.716347165262286	234.95530521349656	-441.30532051315095	607.5401616588199	2022-08-19 09:11:00
31	11891.883089175992	19295.68734930789	14888.718512717685	166.31125210507292	38.0314623849605	723.7757651602655	287.41994164331277	42.28573502531469	878.3876480490208	36.158534905279765	974.7457729402422	-58.03052525830071	32.684005602994624	-17.81544264953004	90.40063826143432	12.72270316978374	261.630585128064	-237.15945327474037	710.8637690460032	2022-08-19 09:21:00
32	13716.54113385653	22533.890123000783	17395.832697200243	197.1475686615085	43.7130918333123	851.5201322359666	334.87969323796835	46.08134273740235	885.0068434051482	35.28392583319331	973.3810640899374	-39.875962335112035	32.78430668689569	-6.314199077146441	130.2170199564257	13.082494799622525	347.37872350620273	127.38033661605732	850.043966334207	2022-08-19 09:31:00
33	15740.18337476866	26837.207803761474	20365.91377891472	233.4268746742325	50.69976023481391	985.5959938266636	389.3626076709921	51.22802562512358	705.398291292996	29.357847804256693	924.3156810893315	-61.072804033113925	33.09674617953321	-20.44797930357663	80.78984171723778	13.442247687711925	319.59516718114855	55.12792158025695	876.8240395176867	2022-08-19 09:38:00
34	15274.231789968979	26417.224193606122	19641.464006272952	224.35941936681758	49.55916880704781	936.6742507987161	378.3457475970128	50.82835501388719	836.255538375437	33.371493719435136	964.8518599873014	-84.30557647284172	33.419579391143465	-35.90708836748968	26.749432793792494	13.80094246249437	287.4766431681792	-66.71178054102347	860.2736093102035	2022-08-19 09:48:00
35	15110.895217407882	25410.208437968602	19194.34855418504	219.16958745656547	48.34475356936877	940.6378012762399	372.71467689595914	49.561294295546205	832.4155513836058	33.48647855199977	969.3641974808861	-91.1373634017898	33.48235325667971	-40.4001717454405	11.07839743582008	13.848037595681403	273.73150094029415	-158.1012666094539	813.3874183045095	2022-08-19 09:58:00
36	15133.586451138874	25835.0936902037	19417.365024755716	221.6143541353499	48.539047751273216	940.3229974831626	373.1675257256219	50.375195401949796	911.7048343321694	35.67463756387255	1014.2051074037308	-88.2284298398456	33.54553613096222	-38.63465357563473	17.13595204321291	13.991217518726371	295.7822602534916	-246.34557844363735	807.7361482190445	2022-08-19 10:08:00
37	15734.267918097006	27411.55130554273	20483.19194553583	234.517457370268	50.97613429415765	975.3753714782925	389.7988956695371	52.2401187726625	923.0886659445569	35.545637217034226	1009.2565171233719	-78.50433924325012	33.57109167275378	-32.428021735956236	38.65541574033887	14.132792569126922	337.4580976052134	-109.4597864140087	852.6156435881096	2022-08-19 10:18:00
38	15809.565469191371	26841.57245113774	20304.346474087542	232.7726759536778	50.953235754792544	977.948288780514	391.27826275902765	51.0313893143766	997.1972834721091	37.17365889820056	982.6649313620637	-62.43865705817825	33.54212270332479	-22.056843427954846	74.69586389972528	14.237450990630466	393.9039744134607	218.64000467801088	939.356042619816	2022-08-19 10:28:00
39	14570.444402664512	23699.99193971499	17957.380106309392	204.30105278569457	46.18226917467523	877.7673168761017	357.2822766462788	47.12507161156823	1333.0726451546489	46.83920223188949	1059.6594484298312	-51.6387931593556	33.60246157585537	-15.216036693542037	98.37741048212138	14.452704167829692	444.0371023838711	473.2738958896298	1049.7264692237138	2022-08-19 10:38:00
40	14813.448929253262	23433.384850996546	17945.762207470492	204.37657383241844	45.987919846568516	907.5455370087176	361.87287012041463	46.96224205351997	1377.1597633018864	48.208137864957536	1099.714725676331	-51.112192853960096	33.648700150535305	-14.953560229221921	99.2359330736067	14.541803754486002	453.70267274668277	542.9871689504798	1080.3735661659105	2022-08-19 10:48:00
41	11288.067805745772	18677.962399945034	13252.547278063597	145.74910640657018	35.750410082936995	622.1596349779581	271.7822694508724	42.23094939432502	2096.1855676028645	70.43686177202702	1361.3483712846173	-36.515096705226824	33.76678045722811	-5.767491667053719	130.9940385134919	14.89905270164431	532.4730964440587	780.2099171524387	1121.986287512797	2022-08-19 10:58:00
42	9370.864606387755	15812.612756645192	11267.749846942465	120.94584383501991	30.19429575993878	501.9927778805028	221.55386262529643	39.16149653910737	1853.6502923349253	64.60652548300811	1314.180235564214	-27.56949142375356	33.07261456947717	1.1204747188580768	155.7002659426007	13.726367892221537	445.6466154149625	227.89725433910644	909.9188955558354	2022-08-19 11:08:00
43	7762.8760889663445	13575.356843933567	9525.20771609407	99.21316540089597	25.77695731195255	395.91451610233776	180.53481966625264	36.69876588471348	1760.1357967244185	63.01411554170548	1300.5424238436399	-25.632940036456375	32.71517593402057	2.9516936615627856	162.46588701518294	13.096400088385286	393.04778777272213	-37.53943266563874	757.4860455649525	2022-08-19 11:18:00
44	7102.710798532295	10793.833817613504	8336.961591456467	85.27684681113827	22.19228210111101	395.8670800533637	159.98574780798577	33.23980415157417	1668.1568660288558	61.10657763165355	1289.0391222255093	-12.857434582775568	32.420540438632585	11.644792589012695	192.98340635409886	12.686541905633751	394.2388160634455	-60.861243179111625	654.1151160076188	2022-08-19 11:28:00
45	6656.605397072644	9812.80107366034	7793.6158326761	78.55325326439831	20.355985401505265	382.0186459616483	147.19719871526556	32.35891499640421	1546.1076873541479	58.19960625684536	1288.2083603850133	-13.263501298947858	32.175698731914736	11.785820066981614	193.75241898652394	12.238062039066039	349.88899406211794	-290.77812362437544	569.3670806963055	2022-08-19 11:38:00
46	6859.0241219586005	10348.744851816115	8180.136475775997	83.15763728672852	20.965536297274177	401.596926900496	152.3535560043773	33.21795952536794	1508.1155785545689	57.217744510614125	1299.9139990556932	-13.027385121436282	32.14297171771862	11.991274110121367	194.50307297210065	12.18095789804441	345.0821985978232	-344.1069474301403	553.1140800148269	2022-08-19 11:48:00
47	7263.892817464222	10778.963314432813	8567.282315003373	88.05730346453423	21.909313214492258	434.2562905556591	162.5002050699128	33.703779350682694	1577.5007964555334	59.07707696631098	1324.1753335358862	-3.574743908403434	32.190735335395885	17.98701633915607	215.26501402181157	12.3601943230501	390.12011754987816	-79.7187832249765	619.2627607336321	2022-08-19 11:59:00
48	6881.365338393853	10815.384527441096	8194.380085587922	83.18882657751524	21.361517625695377	395.6083450428007	154.22520885011872	33.88325468717432	1620.4488665021254	60.678358336981034	1342.790579131758	-10.731354981707454	32.25308743905833	13.285897180689062	198.872186551494	12.403344374813225	374.3812509032541	-60.24548205314204	609.7195280280969	2022-08-19 12:09:00
49	6076.382215521968	8869.334510665412	6902.786330145996	67.5802708217015	18.444407123232896	348.6514171073899	132.65203390773294	31.436606794920834	1617.1839008727165	61.152713023470284	1338.1162417945498	-11.631668967538644	32.14626787798889	12.882733613488199	197.59434411759958	12.200603291712467	353.7716897776777	-51.65849211053137	567.4681093297695	2022-08-19 12:19:00
50	5513.479534384367	8661.017934327581	6411.059018005236	61.19299082507537	17.35031180355155	305.86017860334243	119.63394260094346	31.424687443961695	1694.172889798314	63.97532728058394	1378.8302227833665	-10.913030905933283	32.16897372161347	13.307245416910291	199.04228516670128	12.248859336884314	363.3263336597138	34.654572670551715	536.3443714452928	2022-08-19 12:29:00
51	5698.889418966528	8983.367082048568	6655.816683433732	64.16916020711982	17.706008704306413	330.5022265878912	124.32903030997373	32.022273580974186	1631.6966937331872	62.59253574720876	1391.182182949924	-9.019810809684486	32.07685314248336	14.675042574710233	203.89621708200139	12.100147096954332	355.2021165854667	114.86586121790606	529.9998562093656	2022-08-19 12:49:00
52	5591.8028681552005	9492.93323780976	6792.8344287350565	65.47801941699285	17.79529424245237	324.2052167016226	122.48762447633378	32.992520548342505	1608.4026049079494	62.36752781858951	1416.8978938984983	-13.291303859371965	32.066813883713635	11.946712754149758	194.43526370932523	12.040111616106971	338.18760618530723	30.331414298445452	484.2182490176124	2022-08-19 12:59:00
53	5251.0053038843125	8851.296187251908	6346.079555445974	59.98827862456976	16.655759611748337	305.81167367157707	113.48655200035203	32.287686439166414	1598.7744019611982	62.41866044948685	1422.5995823347303	-17.562796909059216	32.056774624943905	9.218382933589055	184.97431033664907	11.980076135259614	321.17309578514823	-54.20303262100788	438.43664182585917	2022-08-19 13:09:00
54	5497.953305552126	8930.30809315907	6572.180032179422	62.73811011066027	16.491340934217234	349.5521156143267	118.21074442275207	32.92352791836522	1560.151960623769	61.95072817905603	1481.309813376637	-21.834289958746467	32.046735366174175	6.49005311302858	175.5133569639729	11.920040654412253	304.15858538498924	-138.73747954046848	392.65503463410596	2022-08-19 13:38:00
55	5437.310596716838	8574.784970336588	6368.50016656253	60.36641908675066	16.123517242155827	345.67319580902415	116.33290486772503	32.400513965462565	1579.2091985662082	62.4650660196435	1479.3058911303997	-21.045055301989805	32.053739062127576	6.9857079713972325	177.22621488824052	11.940480760607704	308.3339224779752	-93.15907626377157	405.9877428477648	2022-08-19 13:41:00
56	5379.587391837251	8448.32902811986	6249.007444771512	58.84294340484311	15.88566331781304	331.78651707536824	114.31523484168406	32.26759582417024	1602.096162545873	62.76260820286058	1478.2518598480974	-18.087800796037982	32.00272608444722	8.969754075691071	184.17277662566357	11.876813335674614	307.8614576562504	-180.74460276283935	437.8035746199066	2022-08-19 13:44:00
57	5337.922093112311	8815.798678943644	6295.60580384035	59.324125462770596	16.2522757343717	327.3174644847294	114.83461654720635	32.692329150844564	1591.7787396535114	62.85696446359216	1477.1639958649894	-11.26780293132947	31.92261289197018	13.483728235500848	199.93612760240785	11.79812360545406	321.82089999105256	108.26092181866989	463.5871687360641	2022-08-19 13:47:00
58	5260.518637957573	8368.725255804235	6057.373281828919	56.540348205592664	15.744461977662837	324.3007415087758	112.31040759786272	32.08307196157415	1569.8217589663964	62.25014436544731	1466.6885350471075	-6.882646157183672	31.821178966914484	16.4681046416938	210.41324124261473	11.656894264158035	320.15740916345203	165.1237395451535	481.2333620234617	2022-08-19 13:50:00
59	5138.25991190778	7697.3446672960445	5735.658967754496	52.76985402328759	14.92292504739212	322.2890528134448	108.17738908600636	31.229617473718676	1583.9194445608155	62.68841412672438	1470.569185596717	-3.6880322270621946	31.784576019799378	18.581017918863836	217.7907702034895	11.621711240859051	326.0105129517592	184.57579772560712	483.71550679174834	2022-08-19 13:53:00
60	5019.536303739895	7947.794038529448	5741.236639011915	52.63489104312665	15.007144325225369	305.5384748485161	105.93045012292441	31.584881123809957	1630.4896221123636	63.98276750238793	1481.4264883143505	-3.115720030991042	31.826851954879107	18.87937384870156	218.77838334775333	11.70406416190457	335.81622606808014	182.14072924687207	485.1494240930424	2022-08-19 13:56:00
61	4925.854597222509	7204.055102033628	5401.155282040621	48.63697284662961	14.13768250279086	298.9237023355896	101.88801153145461	30.63503108698349	1656.514099969896	64.40019495030958	1481.045962367325	-1.3690802665194042	31.79914569947171	20.047230002923925	222.8646441540568	11.670860125082735	335.361811495829	66.16868039107794	501.3580000034658	2022-08-19 13:59:00
62	4827.861710432942	7040.689089713138	5263.394605114132	46.96129015581459	13.910352671945077	289.35028963899344	99.49240959548986	30.37511456829862	1701.9210870885418	65.64853087663104	1486.075933558498	1.4005039277431024	31.82372308649834	21.786583248241868	228.87540938522943	11.742588595903582	350.6317823683462	126.21866191360459	513.9711338181378	2022-08-19 14:02:00
63	4800.429158568406	6906.3969589272065	5201.28799821637	46.25641798501872	13.811700079575608	287.0234606432408	98.73035473483614	30.135895709405403	1699.4433103552037	65.52293809108087	1477.7830281056858	1.4005039277431024	31.82372308649834	21.786583248241868	228.87540938522943	11.742588595903582	350.6317823683462	126.21866191360459	513.9711338181378	2022-08-19 14:05:00
64	4755.6856558206255	7448.416972343351	5379.612788861588	48.22591410578509	14.40054926947306	271.93993449515824	99.00164604681233	30.74166179382783	1692.6606460512503	65.22338836296029	1462.066549556269	1.4005039277431024	31.82372308649834	21.786583248241868	228.87540938522943	11.742588595903582	350.6317823683462	126.21866191360459	513.9711338181378	2022-08-19 14:08:00
65	4670.7248209502595	6955.39882053551	5188.175178602762	46.03636282729982	13.900921627238262	270.2656686919206	96.1719492349286	30.02529700491702	1663.4625904608583	64.32933413059956	1443.8378063401424	-9.935759784704032	31.91845776179583	14.346505131915592	202.93631894112423	11.803618096636926	324.1569120610325	-76.47179236469674	462.12863933134486	2022-08-19 14:11:00
66	4675.354431035454	6749.692943089481	5104.93316734667	45.150833456728826	13.830349888437027	270.013424448317	96.15393381597664	29.625975611924922	1649.3571849150285	63.826964128677844	1426.3014694546246	-13.439379057121641	31.948121975637843	12.046420084920555	194.91687139109445	11.82317944020384	315.79827171449006	-99.05012856711255	459.7831808339465	2022-08-19 14:14:00
67	4681.070865501928	7115.655084262494	5221.4136101573395	46.459329471568886	14.253062623859975	262.7577459108993	97.17917512227449	30.043868540989735	1689.3842558340457	64.8970385758602	1430.70795145812	-7.146312012435374	31.938633299938605	16.10584907752127	209.0215121551728	11.867549522596244	338.39324529445366	31.3023313859303	491.36213207608034	2022-08-19 14:17:00
68	4664.266748837701	7293.3201132460235	5268.5390869274615	46.96111877811241	14.428396803693829	257.5448780565184	97.21372103306061	30.25561391322617	1647.9446985974882	63.71895096765206	1415.8255086986992	-7.958404170936774	31.883738026444696	15.674130752519204	207.58528163690107	11.759939473902483	325.09052438086337	7.959739720878133	489.35431191492944	2022-08-19 14:20:00
69	4665.1252546264	7054.809617707889	5168.0150924250065	45.826520354324344	14.18725586595842	260.75722307609925	96.77747533498767	29.947668858682377	1719.6085635307154	65.74382592824529	1437.2141531975076	-0.5835182964508476	31.901494282415793	20.38399535556914	223.9170622919305	11.864361042144784	357.0114670988437	148.36027061659115	519.9217403407388	2022-08-19 14:23:00
70	4666.699556863701	7136.810770619404	5180.859814047452	45.95114956884751	14.256797161508857	259.22643058486017	96.99508241563676	30.063978638891058	1654.9163514507854	63.94973392901497	1419.8075956770872	-4.306733561111514	31.840842559872556	18.091073851311876	216.02554314665986	11.717806179898327	331.256763577946	83.24385615915526	510.42069464761335	2022-08-19 14:26:00
71	4636.870915659454	6852.893207531995	5029.978617160998	44.2340145478487	14.03603887307004	256.6975982877859	96.02004327259094	29.593622858288164	1656.5652392968277	63.93147119107516	1409.2506981573015	-2.817851016079203	31.823352945319577	19.07652538202933	219.46686066406573	11.700627323229627	333.6331304273499	136.21344375086483	526.6301189307442	2022-08-19 14:36:00
72	5804.331780110731	8473.713429576921	6444.467316567392	62.091198542218464	18.16541898346619	307.38321844738596	126.87864421658283	30.470495716954083	1656.9438236643036	61.89269847740147	1291.4266288257468	-6.6024744192488924	32.1148908136946	16.16594750271088	209.0290425953117	12.192864643805413	366.21474552413656	141.93164129494835	637.365537186482	2022-08-19 15:21:00
73	6236.6909475485445	8929.936935441496	6798.115524711893	66.66194283675532	19.34338071418573	334.3177681289636	138.16918176965498	30.796859382239937	1551.9085289016402	58.69050208395822	1245.4551992149882	-18.983977275663165	32.15640959589977	8.141576466101242	181.1220860296794	12.147050933415601	324.31025078927996	110.36297567166184	656.2380500294487	2022-08-19 15:31:00
74	6698.91414143094	10187.51867211992	7545.704757423464	75.71873661637723	21.266792280558803	358.93763713576766	151.40472865972774	32.26831799211983	1600.1223912329697	59.8333423673223	1253.415316888767	-6.290716525871403	32.160968277151866	16.290633245936533	209.40935743044338	12.279568857137699	374.01300539047725	417.73594797125406	733.3246992263014	2022-08-19 15:41:00
75	6745.604689893906	10149.242476900197	7444.6469309051845	74.55823528716861	21.418245766542313	348.03807192166073	152.58019048818198	32.046943679368205	1642.1225338456225	60.60377551009003	1241.4180366777273	-5.895880895323444	32.18786815783572	16.500187966609246	210.1062095136449	12.33226971321798	377.68205198892156	453.1534246343508	793.9824061437105	2022-08-19 15:51:00
76	7596.194011539485	11196.513306628995	8401.706028629817	86.66196118880771	23.924285889978357	406.74624236764	174.64695546062916	32.88935580890827	1626.6095620163833	59.51848667457364	1204.0358126517767	-13.481383273035135	32.4216894573737	11.241964095083858	191.5835267029188	12.682520712174375	389.6674371920735	526.7127254883017	830.6688393039115	2022-08-19 16:01:00
77	7913.300109139405	11292.02020155018	8631.817596436182	89.89948221679103	24.98461796393805	422.0229476983087	183.2234900443398	32.394727071422736	1615.8639376393876	58.638048542231985	1144.1738298549126	-20.75110902499955	32.59316061414394	6.289015981720695	174.19186828082684	12.922667082324326	392.0860237171928	586.8212432164655	853.9736521695177	2022-08-19 16:11:00
78	8649.9600917979	12178.626546055784	9688.510585818141	103.310130431596	27.600440774926053	473.17444293543474	202.74062170719165	32.68302410706685	1476.2964735038095	53.70976572761316	1031.1600568076146	-10.475153747154309	32.51784933646854	13.015864548800664	197.63255419024563	12.886522069717033	418.4220716617292	709.9484758445906	879.4249852712417	2022-08-19 16:21:00
79	8821.955806000831	12368.637894399384	9777.627262509792	104.42376252549701	27.9755593096748	476.7837301931128	206.82365328725135	32.90760456426704	1440.9113352345776	52.418393626464365	1016.7343535318341	-17.356734902134804	32.52039872275165	8.58965563522679	182.26241915572064	12.823793464084785	389.4255914136097	590.9157088807115	904.9988408565571	2022-08-19 16:31:00
80	10177.006358928016	14962.65530894527	11688.707719874157	127.86757524566278	32.35558381346135	572.2056865952842	242.6199834117008	35.99874222451417	1376.584582980944	50.01419032311702	1002.1741425658884	-31.123529649619513	32.813314491176456	-0.737610886899347	149.5451141324711	13.220826769730001	387.98181947926787	543.3587973047252	917.662729132122	2022-08-19 16:38:00
81	9072.264488904211	13629.831934914317	10136.73300707053	108.46798998146483	29.28703866725912	475.92557750162473	215.08243309067825	34.70785156460055	1701.3370554760058	59.89101943278641	1112.8000362895064	-36.89294578627937	33.09227517026859	-4.902945149153311	134.76529542495973	13.670803285959193	416.41913703641194	667.095846260112	942.786245959333	2022-08-19 16:48:00
82	9501.732083544255	14088.607998076684	10629.42115120227	114.67587343453333	30.35597294233825	512.452731194256	225.78135249679843	35.17857318628724	1503.6175185906031	54.16998440532279	1055.6773401058654	-36.86399833735936	32.872276839748594	-4.523168492493824	136.33486616182245	13.271683999982452	375.88901000562964	629.7973152150007	946.8127996599192	2022-08-19 16:58:00
83	16391.86982791905	29118.609189598865	20098.968816689303	229.0382691566625	52.79962525283207	886.0764220014086	405.2617288067425	55.67887107795271	2028.9186709013675	65.66757284269838	1337.4903719098556	75.34208696363112	36.21338845737547	61.27924219341435	381.9606399424474	14.115951838421818	839.6275424763958	3110.6516490953763	1955.3719969048325	2022-08-20 15:30:00
84	11479.755617834295	20107.63521420664	13082.273378614082	142.38910456592336	37.063317090861695	523.0182855542483	272.4972009586799	45.13838547040531	2257.27010925783	75.19028104630311	1460.0462548200658	66.01366559680446	35.33730726016789	56.618494590201635	364.8436959753558	13.497305762287372	740.6841420049946	2074.8304016699767	1691.1942200367653	2022-08-20 15:44:00
85	10493.66664648508	17583.08253291693	12464.412619368282	134.81756475483198	33.587157842190095	483.0643352802382	241.57104275114142	41.87629883168712	1790.3734007346065	61.52561255249256	1261.1314709597054	45.88059461553257	34.77041917852419	44.49509196714371	323.9077948103495	12.656603957753266	599.6780171442269	898.7242350123233	1356.237541743742	2022-08-20 15:54:00
86	9801.495611462988	15736.841620727108	11878.352241321161	127.83518073592435	31.2751064582435	448.53093866089955	221.65618530603314	39.2718751927565	1850.7980358310342	62.84363046661619	1251.1731328426295	54.807868591454735	34.460833559288204	50.74544652625832	343.75128798635023	12.819863124541936	627.5445585449784	630.884789108768	1276.91041103268	2022-08-20 16:04:00
87	11242.201410070975	24584.634879504294	14433.502692422418	166.7007023656403	38.19520405275109	571.2160184970267	298.0594452714365	55.7799485016412	2135.4476504224476	80.57262470625983	1709.9572940434355	58.49409018629899	34.847918638239264	52.35574004317641	348.2998865710929	13.112496418711764	710.7620202541084	2902.5726792280584	1792.56854497681	2022-08-20 20:02:00
88	11847.407129873269	23453.719717156506	15912.576194146193	181.7445749760823	38.26755812543985	627.5606943394673	279.4613896599408	53.230868465630365	1526.792745657025	61.93046243894301	1496.8357450779813	28.086548178400335	35.55406536598595	31.648601185268262	281.976118136648	12.423895395875853	561.5405905797834	980.8307796797126	1248.7651961938507	2022-08-20 20:14:00
89	12339.793896531346	25036.528920118093	16650.639322887673	191.38100113515523	39.926057932709824	670.7115929398656	301.26675402844023	55.95182908264735	1655.484738920909	65.83065256675798	1575.0445405683095	38.822069291205935	35.284021616119205	38.991921822107315	305.4573452607251	12.659139755172728	608.6903438628137	1322.3887237886702	1408.2206706263307	2022-08-20 20:23:00
90	10694.819236858319	23465.59919205343	14599.547544086465	167.56084051220952	35.24039103875559	578.0148331500832	275.7204036613702	55.600398549913166	1765.3533607137488	71.2603494591338	1680.3708228250116	25.697039571164396	35.40935455324484	30.335851965705615	277.39486987399323	12.293804055020948	548.6860978706354	1284.1374044513286	1427.203648439611	2022-08-20 20:33:00
91	9496.573055207788	20857.80757174448	13407.167141126218	152.35355915985727	30.83271422902108	514.394576907471	239.15395345476236	52.68010127884071	1620.0870371167084	67.73428842903155	1655.0215878892059	15.343128449648248	35.15148285696657	24.067726614200865	256.38106857494176	11.8702140254261	471.177161577838	320.44091439258045	1199.6821708776579	2022-08-20 20:43:00
92	7483.692466440916	17728.335227298943	12058.82285804371	135.83161038267676	24.761211830035677	486.70737950033435	212.77807019571333	49.606331255230444	1787.962352335905	73.63429722643835	1742.3045283387955	25.405156465819346	34.56033410376064	31.481363473901865	279.45408152006394	11.962407404179059	488.9789973980123	-52.372732987467316	1093.0130718147652	2022-08-20 20:53:00
93	7018.97643808328	16474.368807846746	11238.830163419461	125.33194124940431	22.86016276507118	429.0399111768277	187.0412957661905	47.989175715116716	1507.6554023804783	66.11018226889169	1653.7954409933163	15.363293906904346	33.93190192106579	25.99642886566562	260.2653853908969	11.408001616409393	401.45777559537646	-661.2614130401053	922.5536110228302	2022-08-20 21:03:00
94	15017.45261895145	26248.738923236913	18992.966253547915	211.42255966796353	48.59804933478688	828.7067472305977	355.7401053466159	51.85004378839685	1865.2201891148616	61.64614295241273	1302.7735283743705	61.404093723641836	36.82433085410288	52.00899932348398	345.9424811713534	14.012995894389254	822.416418914976	2433.1680133689115	1479.5295966912931	2022-08-31 12:04:00
95	15575.976012622708	26666.932843349055	19975.56123712314	223.06856363244356	50.06678127649658	884.7919412182113	368.13115499488174	52.12523034371447	1804.4624282326704	59.063712703591875	1266.3155036002263	71.09807793316872	36.35192940938657	58.888172406154354	367.498667040099	14.153263707303948	852.6879088369697	2342.0597404856053	1463.535592344208	2022-08-31 12:11:00
96	16435.701429887355	27156.780116144193	21131.144843480266	236.04437111152725	52.30456613413111	944.1722961929773	380.3150830097527	52.11788428038701	1911.213012569241	61.20220535550516	1291.6051860576163	101.50545776597141	35.48540466442152	79.67888061308281	433.5009389976708	14.808473598215432	978.9445627181303	2495.7009950293286	1488.7288936690748	2022-08-31 12:21:00
97	16975.592144212005	28388.45755758663	22184.03301918879	249.15593877386056	54.033925590628115	1007.8049954536272	399.32680359884876	53.91357116731189	1656.1271231876462	53.47328742158655	1201.8925749521113	99.0389551320909	34.80617831872749	78.95161251261243	430.11280953269215	14.493137527281016	927.2540133777647	2401.1877824733965	1480.1001754309336	2022-08-31 12:36:00
98	16320.322773486765	27538.391855615188	21493.25005685221	241.00118056350408	52.14995607490266	977.6235724542865	386.13517137024826	53.13409522362806	1552.7018228102488	51.204566742332446	1177.8010936195979	95.69841857174833	34.317559654090076	77.41468211767165	424.39293970603967	14.216931767605328	883.5320325381622	2262.9759145343633	1418.453690348849	2022-08-31 12:46:00
99	15157.525299807137	26018.19899223669	20036.60281684909	223.34036797689618	48.63245761042181	904.8591005102793	359.1219416211569	51.84013476997628	1874.409974952494	62.032050574823955	1350.4356065850843	114.41731241576622	33.892752646775065	90.07450246444728	464.73929120673847	14.658280915200525	967.1941089968	2456.136438844802	1439.1696333314903	2022-08-31 12:56:00
100	14564.04930459366	25047.852130458403	19422.66458091096	215.95302036219977	46.74274361084886	877.0087115029745	346.01350504789036	50.89421266271757	1765.1021011199346	59.209322174143466	1317.94103152979	114.43599870225285	33.166246632446985	91.01632830210679	466.6837751663402	14.404729994045505	929.27237581075	2205.0102069700915	1381.502243667156	2022-08-31 13:06:00
101	13445.509105338206	23201.132019583438	18396.957776243587	203.88490735845386	43.21901979160383	834.7059411566166	323.6833937799596	49.07131907077092	1847.1889955157967	62.32910564851184	1371.9796633462784	122.63871301017434	32.54575137163759	97.11976672796447	485.50284955702546	14.446193556414675	944.595517118898	1991.1229531150566	1321.541449852879	2022-08-31 13:16:00
102	12807.130418071154	21999.00235702703	17333.29181162642	189.76051338138086	40.867588464131316	772.7658403449856	298.82565567209645	47.93382805002117	1941.0295059453192	65.78137652508596	1448.1493319592882	129.32123983794122	32.13775987650095	101.9672858538288	500.5785091950097	14.514082516730443	962.684447156676	1777.2056601876757	1267.391778708175	2022-08-31 13:26:00
103	12110.274481876613	21542.742812043234	17620.267319950523	195.5034271973105	39.10686610394802	819.0229639102475	305.66968800917266	48.156623134409806	1765.6315992117352	61.001232723325955	1391.2353705057649	123.84737710265313	31.54187233435448	99.18679204216221	490.66879841172795	14.133118247171135	899.9162115999775	1557.4909290744545	1219.8960340506603	2022-08-31 13:36:00
104	11452.123196181521	20772.90773350575	16891.151308664346	187.43362324310334	37.36191943824315	785.9176262967536	295.7184179408131	47.37402412500186	1615.348647632065	57.150376258860234	1328.9077065283473	114.78518752587797	31.18178741710335	93.7819176875496	472.62003031780614	13.721549356004063	829.2281599921316	1438.5825379234193	1182.5914825934613	2022-08-31 13:46:00
105	12217.374206722443	21671.892658568857	17785.866792515953	197.8330406772805	39.59671837463158	829.1274737923744	309.9738242310575	48.074893249080425	1495.428433569792	52.89424520390881	1262.2869111132895	119.33053803237476	30.802965104466622	97.20877757973301	483.13995990708327	13.73228600734721	833.98428863657	1456.561014637722	1191.9336726103056	2022-08-31 13:56:00
106	14266.394331245774	24081.3898591648	20437.296929344302	229.15536860183505	45.71873190758752	965.6832539690139	351.86814378919235	49.8901019636694	1365.4138660227336	47.22722260733818	1160.6744647788082	71.99228863502867	34.551954885452346	61.770447826628924	374.0933882491445	13.551794960279866	774.613285340663	1285.617893540959	1072.395825523307	2022-08-31 14:06:00
107	12041.905970726213	21479.179152404806	17406.445153826207	194.1708233242474	39.54954289769975	807.9754364118068	309.8615796922344	47.35505984692751	1784.0972197912424	61.565682761707706	1343.7064171104712	48.609893777686466	36.56718362859873	44.05677345548156	319.801963489042	13.519816376090832	750.7917211565436	1484.6427029547776	1098.6557326512768	2022-08-31 14:16:00
108	15523.89820203843	33548.72228335616	21697.22921176096	248.21362991594302	51.631898291173364	968.963888537607	418.36436989714343	67.04047156350748	3169.705958012384	104.01003737672079	2262.947499594082	178.9927687729862	33.29891438616406	129.0119992861171	618.7097737742965	16.341081249238822	1244.380251474462	4781.433973862753	2297.464829964576	2022-09-07 21:13:00
109	14299.96718558243	31193.161086187603	20073.04778896419	227.60784171154998	46.987992355055525	864.724362985212	377.3155360040437	64.9644717313046	3088.009974708777	102.0554881791169	2279.4796578382393	180.40429762694544	32.11249700262249	131.5245446153068	625.7327770222964	15.948332608566476	1185.6627476995686	3872.326641409618	2165.6730362094668	2022-09-07 21:23:00
110	16774.81402758017	34126.88570086787	24016.532859421888	276.1426946828577	53.764447015851346	1054.9874541385002	427.30181444176014	67.76705926431089	2356.4621038091836	78.35114939697107	1934.5034990377117	162.33586299290778	31.97361726681099	120.36166659692583	587.0129172811799	15.327357217618378	1079.4259921102562	3015.441597075096	1938.422793513757	2022-09-07 21:33:00
111	18382.988479342945	36325.07932651892	26735.280647986532	310.09852444518924	58.548797293177145	1201.5792098687657	468.20057740110985	69.94527131753395	2666.741132499874	85.62452709649148	2023.1041741489025	184.42355132592775	33.03510006188293	132.78586887029746	631.3680804071014	16.415111293732902	1250.047534631622	3530.6128938118163	2049.647682795292	2022-09-07 21:43:00
112	17657.99319324459	35599.58155906198	25947.55908123435	300.6930667808433	56.567632904182915	1173.4814979186076	457.2441489418205	69.54921454467964	2611.9859724960343	85.05218302452082	2029.8512147104684	174.65680708337277	33.04316783525124	126.63795140274215	610.1607458727281	16.110089182629874	1199.7701319573252	3446.7713003244353	1996.9075871636603	2022-09-07 21:53:00
113	7870.070340574455	15157.05732534649	11932.626139580745	134.51296962532538	29.39656977670231	411.3514375300972	195.53614468381568	36.4485858564713	854.8199314198591	36.841268392321126	860.1405232652269	20.4078745307811	31.77744536238893	23.382395315734357	313.2279632221039	12.079301289572438	407.98449016550467	655.8178781979041	866.7760357960599	2022-09-08 00:55:00
114	9529.513229147868	17583.680682835715	14565.636313350733	167.64461446654562	34.62505060643973	539.9888522658168	236.18215288891582	38.697853799564626	757.8327962883368	32.07624213403014	771.6211155906367	32.64258686804578	31.819168001085544	31.65420903655138	336.89800236675273	12.412921250574026	472.1519573379055	841.6883253433625	907.6441822709551	2022-09-08 01:03:00
115	9047.912065333892	16455.779148307847	13756.249823886283	157.83239285717147	33.37348483910269	500.46558485656215	226.01280938556158	37.046105980535614	1010.3110399525931	39.4262535091155	838.4031344941668	34.62550826892311	32.838712691369736	33.231990485866504	330.7710594478508	12.612144420181373	519.2940711414362	1117.3090519885664	944.7661140616615	2022-09-08 01:13:00
116	6227.349842638161	11877.645824124884	9413.416776610185	103.88832660849945	24.86056138317554	278.7948472656876	154.2068507084948	31.757559046141523	1190.196636112023	47.31840147529854	943.0654812208568	26.136436598945238	32.36271402012838	27.387905884859833	318.74540929273917	12.316590533948872	460.65129316235334	982.2426877491926	871.5456667008534	2022-09-08 01:23:00
117	4883.019164729034	9719.839695923503	7646.604038812831	82.20254217159342	20.91885706220853	188.42427752260073	119.12409401988901	29.155207910633933	967.3727255198628	42.20432846891521	872.8172578672429	29.089843733693442	30.084176950503362	28.848814286621064	346.9733943912411	12.06912098876538	397.5926839960357	735.8839503509153	774.3720741585842	2022-09-08 01:33:00
118	5569.623978540987	9957.914003226651	9708.179547233864	108.82831445467357	23.007020730961184	314.56198057894767	148.53775932974997	29.726346324646215	829.2393923983645	36.140700517085435	747.2263009843127	35.653362931925585	29.920177718830587	33.24272833691725	361.5051182389807	12.221384760436841	422.29087701248864	471.59629679830687	723.5670915990431	2022-09-08 01:43:00
119	5978.4285082886	10199.66903751691	10591.01097558206	120.41097154149955	24.5074972383415	357.9214643061198	159.4846750436916	29.462708107372592	1135.7783534209912	44.080879345551665	824.4181618798284	55.25028269850509	30.862826786434198	46.69715623308241	390.8026842805534	12.881282426728966	556.313959746943	881.6895038044131	775.9891221074815	2022-09-08 01:53:00
120	6087.101434791006	10168.306932771411	11015.074844294173	125.64315292266397	24.861745804502632	402.9809972518576	172.47448836337458	30.03549809390121	1117.8799936009664	43.31879099662899	799.7562857735402	45.37102670641684	31.6378135968113	40.20720171855271	363.73431657642186	12.727791561406391	533.114231017782	869.3945407201973	763.4881761785566	2022-09-08 02:03:00
121	5599.8735250836435	9030.34855468716	10402.743381982007	117.92440272216672	23.115553684546978	392.6437501807711	170.96985067009598	29.540760553456963	1394.2570200294613	51.20890670657039	895.8628710898811	53.60429382756274	31.807713626175598	45.80687046654316	378.26772841496313	12.972624979728486	578.958967073565	962.6927593318178	867.4221326248771	2022-09-08 02:13:00
122	4672.39001720385	7383.788447787592	9018.590220992217	100.84171195808372	20.380520458944115	324.81225180032015	149.02484410096116	27.587286205980405	1033.4846927956205	41.407480900304535	744.6606714625741	29.25180456446037	31.064396822510815	29.18770170514574	337.6492754919177	12.213943585494473	428.7917490497289	507.3205899513814	744.3517341997413	2022-09-08 02:23:00
123	4268.4789293964495	6536.883452365979	8476.628052441854	94.52614088834108	19.48857229573509	291.60881415635845	136.53913038208054	25.968776103535745	880.9308058926954	37.1801752436231	660.1245944694283	28.144021783569315	30.344874864726663	28.27114687433925	342.5472079446349	12.081155579346035	400.2386502884883	491.662130314573	682.0994002775192	2022-09-08 02:37:00
124	4059.8098429610236	6286.652169627421	7898.675627680503	87.28595102648086	19.16793244373548	258.2215911229255	128.64009578987122	25.213730941549684	846.636695117244	36.72796392148058	640.7609807305598	24.53584338800033	30.34956350186748	25.835658579115602	335.3994303257123	11.985202111730544	385.3203495079638	686.9651362255427	671.5078082790876	2022-09-08 02:47:00
125	4010.0799102671735	6473.936178531396	7323.593020538337	79.70377851914301	19.215554383204367	226.68973840204694	125.10215443566227	25.21274632867997	927.8480048773754	39.75800366550499	681.6930666431999	25.689290909244846	30.422956341636436	26.63176108707023	336.94765693801855	12.026609613526453	397.1350020668733	1041.9402568751684	732.7352062563264	2022-09-08 02:57:00
126	3054.59958858575	5008.312892238337	5733.094404797099	59.93925547042363	16.154299482325683	132.41235286966867	95.63594821538538	23.360697559817154	921.4506848737483	40.381720329340425	701.8999054488759	16.121906754176734	30.353682564481176	20.154730680865555	318.79851385944767	11.760470902253733	344.2246395679267	754.4878620046584	679.2056830887134	2022-09-08 03:07:00
127	2340.852125973919	3906.0418620810196	5161.629974556519	53.394966604429584	14.1674373003369	95.25753670380027	72.88548933144489	21.709272228790795	748.4552941333322	36.125103665050545	651.9165228706643	9.359818843311132	30.057481456850084	15.518969346752328	308.40317597175226	11.536933519737719	299.94409563971294	433.1106026324305	500.4872845703958	2022-09-08 03:17:00
128	1750.5695137155471	2763.1061942980778	4468.096811692947	45.304666110104364	12.514895534144628	48.570520484488725	53.67436021955103	19.82218686904109	664.7814703707572	33.88764753668505	608.302542693772	4.320691733153353	29.970730377523992	12.095757644520631	299.33852684221256	11.389554706494685	271.06176643881736	220.98567908105179	402.4321061421815	2022-09-08 03:27:00
129	1435.8021874295118	1996.67096765132	4337.0305311625925	44.07238508234079	11.761937404990675	49.58155763565105	49.202942465694605	18.847584102000184	594.3467887659599	31.872194188360822	559.9700937706775	4.423996466629887	29.676071912729952	12.096525312236054	302.4405485559091	11.350090637622053	262.3946454761258	186.2414811147719	347.5006192486378	2022-09-08 03:37:00
130	802.0487606859551	771.0341742752535	3876.8969302072255	38.43628056847132	9.890860031032979	54.283214291713534	44.83434514159353	18.192708145829272	609.7849933141642	32.8386844731902	563.3544218889692	0.7596277840677885	29.706904852772823	9.629213599798959	294.9249826293458	11.256379426626257	245.5123657522863	149.00364078621715	306.37879292152456	2022-09-08 03:46:00
131	767.6470787960661	673.9172799512817	3819.7471067811784	37.87779561719347	10.04995597158824	50.29645630113055	43.039623574354266	17.715536162714926	761.308205402448	37.37808686576736	612.5987059262206	11.325274693512256	29.897499880218987	16.808773277924843	313.84542138613824	11.56663897103737	308.674094016249	480.46989855936044	332.9270640971115	2022-09-08 03:56:00
132	875.8398240560946	722.9250148851606	3840.6002920447536	38.217869522612176	10.523374919551113	48.767181839467526	45.18282875470277	17.449242768224025	656.475385246591	34.08900800253872	548.5545209588172	13.67967609672246	29.183714627584877	18.23155859649364	325.5012250926279	11.527388933829954	296.87135727783743	541.118557798578	352.93153578056035	2022-09-08 04:06:00
133	977.8077070451054	868.2269426959319	3867.6587612922813	38.35248367315526	10.88426472704612	58.788102915468585	51.388727742123365	17.79892504797519	554.5337116781184	31.12008598209755	498.639220922988	12.285141110380664	28.591759410491704	17.151230763862827	328.57983389133597	11.405204725705712	270.1094618287252	595.4208951706423	384.29541310960144	2022-09-08 04:16:00
134	1038.0134752279664	1031.5576625588947	3805.415117285036	37.33630494980383	10.956316761211294	57.88631013803081	53.96626519568713	18.206025881395703	563.7239228910275	31.402645710356182	507.8818456090976	13.661216651101313	28.315465980688828	18.015794778606505	334.00627035951675	11.402456985510835	267.0499698272233	616.8537685976553	428.1320001706647	2022-09-08 04:26:00
135	1344.204707951516	1746.3305332689451	4046.6720580958936	39.92446011649136	11.792997869351073	73.34637232741238	62.37750044893977	19.314034019613203	625.8018602480352	33.28887329145465	547.7879007840438	19.278659355035643	28.123925474567102	21.764379042056476	346.9468535651272	11.525438018840198	289.3947755373083	780.9874942601382	499.27887203576915	2022-09-08 04:36:00
136	1701.8738032541296	2653.665874006503	4364.51219915691	43.34785708996796	12.835910183726792	96.42431755491157	72.88977246078008	20.746787671279435	668.6208915385123	34.82957604948399	587.6022817670455	22.94751278944932	28.01540870016629	24.21652981191005	355.23545947045614	11.608135663038638	305.59492428298836	989.5134911065361	562.1091602058427	2022-09-08 04:46:00
137	2276.995527236877	3562.655861196261	5229.9925478997175	54.1848764566688	14.801256096793699	141.23557804930135	87.32173145587467	21.530170300523025	452.41212776420616	28.120238175039262	482.6285442197195	13.557817402131377	28.16022305070743	17.909620003435293	335.3299578856563	11.377438543299089	264.25878885760585	966.8904935012688	516.4542739258086	2022-09-08 04:56:00
138	2763.6509947734303	4161.783275353042	6080.50761416326	64.95923977293873	16.265857791727655	184.3392091847154	100.49355696536043	22.138439907048053	441.5550555230284	26.996795738878276	457.1983018768251	-2.9677638132379798	29.994574445604485	7.1794804626358655	284.7587493323226	11.197790382525177	242.46497432290425	819.3686218205439	462.696109744918	2022-09-08 05:06:00
139	2557.3743573644915	3962.5792071945834	5544.886183067483	57.891467704477265	15.549628596876765	164.3885133109269	98.01541404422517	22.291178366730463	550.9008838664095	30.632229156799013	514.4744440132581	-11.469998921329534	30.828885156622178	1.6333123037402402	259.8170504820132	11.08967785231306	228.36764537150702	889.8974054059581	492.2314261875997	2022-09-08 05:16:00
140	1792.244371625582	2630.441989304494	4605.099515487313	46.401485283576164	13.159236441234814	117.81917836596949	79.53129836005081	20.868489560340123	536.1233446955794	30.706463373850653	516.6075167884519	-13.879994832792136	30.466885248933664	-0.0789081215511942	258.63483841015704	10.973257295599119	202.44828783553885	682.8585476110638	439.9214593782142	2022-09-08 05:26:00
141	1860.8603604789987	2719.132995680393	4884.878877359115	49.94115361291617	13.337306727263286	136.35390484423556	83.0027775600978	21.138297751939945	489.42035233909246	29.252754275714352	499.4259782829904	-7.760864890729408	29.802215159644177	3.897681102321826	277.2172495860409	11.041864244679896	210.21316399034595	651.1694535072238	441.256319908003	2022-09-08 05:36:00
142	2001.282840021946	2874.001688817345	5045.225516256818	52.038767196949976	13.811378642811889	139.82118662854214	84.98167274823061	21.075632747010275	491.28939701132185	29.038797699737543	489.00927726551436	-5.679877849285049	29.800769443052175	5.302623484290166	281.32729155749985	11.09738496987217	220.85892990906586	688.4535687230527	450.98441190251674	2022-09-08 05:46:00
143	2164.3408827626936	3174.6268989778255	5208.565191758782	54.04398098107046	14.32215843251566	144.54224118071784	87.52642952090082	21.299963018942975	511.6000087239763	29.523068666676664	496.44005582039335	-0.08233295814420671	29.555847425621508	9.025271700294411	294.7538511524958	11.212182496948603	241.16981489897853	773.6433112919694	478.2338458743159	2022-09-08 05:56:00
144	2445.8580068956016	3608.4019327274946	5577.468840088448	58.51919799894617	15.206997679232424	168.8726015325717	97.02197624925964	21.91187792028525	469.26193740853887	28.066718376012147	470.82832710982166	-2.4025755693294286	29.626912357898235	7.4750623067671995	289.4880264136009	11.16023245525356	232.25627862172132	822.6592247784538	496.4929529602498	2022-09-08 06:06:00
145	2303.9174744766715	3229.070050412738	5312.675018059173	55.38566964299994	14.805056330143852	150.6224912394065	92.26096835965484	21.22605453209927	477.1431203386701	28.142818363492708	459.83504615610946	-5.731204915897479	29.886878086539568	5.2881246769710515	280.3791771824499	11.10835156564723	223.96926891994144	779.6744550996991	487.3583481315293	2022-09-08 06:16:00
146	2218.121724167815	3199.616927963816	5075.437682660937	52.375588485368354	14.565845104976038	133.4401313560836	87.50584532219636	21.055619555550678	441.9514854666013	27.365016882296416	454.11175441340674	-10.172363616543862	29.975104377517724	2.30968877875614	270.77011942524814	11.002063886006159	204.69556844361932	742.726407398135	466.7362098211852	2022-09-08 06:26:00
147	2329.6381682217925	3193.418787391118	5340.915204960496	56.031337961698256	14.870870767533955	136.35982803029492	87.00987217562829	20.68274887397523	398.2926748468899	25.529234458868416	421.27990588564626	-11.185989679697286	30.09477216497166	1.6532117136091529	267.5978610667421	10.992070239093735	202.04960647147527	577.0203557641216	434.75239230278225	2022-09-08 06:36:00
148	2479.095107217403	3189.8474768085944	5531.099843658289	58.59506489903865	15.301327299636522	141.71290645945464	90.45601829616658	20.45482943522441	461.4364580253714	26.737676671823536	422.01514024690096	-10.786702746575656	30.56070224938955	2.031944685775102	263.8001644966416	11.069540184866742	219.22927080001955	579.3595354850513	457.26574638863485	2022-09-08 06:46:00
149	2931.9281347469514	3946.4205166314314	6145.227658360633	66.19103231334134	16.888437098268554	175.9362217176738	102.53459482046304	21.15783584399314	382.3426049107029	24.233237399641993	377.2752293294543	-12.947651861213899	30.70602788297397	0.6066934080040483	258.1173247833299	11.032499015771755	215.3556885552789	726.4691348634187	457.43996624876354	2022-09-08 06:56:00
150	3264.114690722512	4338.389803858947	6781.321668309822	74.28503280903314	17.940272513627047	209.7352124651004	112.03678847536264	21.534905225541948	290.20031612676485	21.01867565347679	323.2533400343891	-15.488953806126347	30.782359808563896	-1.0915630745728322	252.3645948923895	10.975383968295926	204.69514088303322	653.3901917167204	435.47892226134763	2022-09-08 07:06:00
151	5188.217359421937	7146.355000078605	9930.650513213197	113.74512385223912	23.78738239370343	372.404815946556	163.14872201068022	24.660142943555726	109.14126445540023	13.415807491872727	201.08814428970527	-17.75896829995304	31.631225399625237	-2.4257335828424402	239.54603243996235	11.036253597904949	220.89521240769545	593.5722238451126	441.7805536990734	2022-09-08 07:16:00
152	12442.579748570124	25193.83646491471	16904.54268099339	190.56931873519943	39.35648998296024	677.8653946212213	295.8665178739541	55.13047925853033	1604.7221988557922	64.97416778242368	1487.4058848499626	41.2577482641002	36.39631681757822	39.08918980401859	308.9055510702792	13.050350662807165	642.8204265754944	2326.3297539145024	1335.3481906883571	2022-09-15 20:25:00
153	12002.007205536385	24684.763597049503	16897.769881574375	190.67945142106737	38.02800288845579	690.9451366922953	290.33663039746136	55.05964663316779	1398.4722504671881	59.81061175668691	1433.237155135991	45.912965059453654	35.2941763661593	43.89694794275738	322.89470776190274	12.772470050700537	611.2818588438554	1978.0975816438477	1231.3026309123056	2022-09-15 20:35:00
154	11889.155795008719	24755.341987707157	16994.537875595135	192.03991261886245	37.7689008682825	703.8921572778007	292.685597482327	55.48018699615419	1491.7425906050448	62.696633254133644	1486.790343897057	55.694542453746635	34.987133319474886	50.709569345305	344.7066704920562	12.961581228620517	647.5537983410263	2045.1602312478753	1264.7396863062093	2022-09-15 20:40:00
155	11380.56114509771	23894.903053711765	16532.198824908275	186.45323791281834	36.17962142578555	684.7536233341083	281.3217096799185	54.62083083764985	1413.0815436581343	60.88093007287989	1465.3117918783064	53.54536638043078	34.68583924710121	49.816578835262135	341.30609109121315	12.778129809679863	619.9085335753043	1810.492552329084	1190.1596844450605	2022-09-15 20:49:00
156	10115.436858600197	21635.08576498158	15048.807270132922	168.34588094201303	32.17715255265837	611.8653089846047	249.3985078919822	52.09449676245826	1562.5404841481559	65.98488280105954	1543.4843127764007	68.050406002091	33.904846395297035	60.45228973632163	374.88019668820425	12.933237017770736	656.9155625006233	1702.5768187712856	1134.6172790230614	2022-09-15 20:59:00
157	8342.544868413654	19037.409281140746	12984.835371632653	143.06611234411707	26.83907949980045	515.2733800013553	206.4459668890213	49.52502291382065	1473.3179072659805	65.76937981520214	1563.544058313324	65.18524945685544	33.135954075805365	59.86315433894845	371.7328329968709	12.547359241097531	605.3537587425844	1452.287969368539	958.30883189325	2022-09-15 21:09:00
158	6569.258589397266	16809.827064263198	11239.458698173927	122.03763441612375	21.561794850933282	445.54919704034194	172.71679363282794	47.94189454022914	1486.4624064498157	68.43173491507127	1639.1566345852461	62.39198203186879	32.66012843588273	58.840482077630895	367.63107588732737	12.276514129416775	565.6785930625583	1129.1612775915237	834.103823707992	2022-09-15 21:19:00
159	7326.929616807765	17995.30467554699	12493.236345206518	137.37305591039353	23.85742497004537	512.8268292982401	191.59263800581766	49.341528550284565	1361.9874538792737	64.30071240405923	1583.9737918788778	56.52412582152897	33.03628121533574	54.4393230568985	353.8217709613996	12.23693672509431	551.6888760479583	999.8193845963506	796.782544464184	2022-09-15 21:29:00
160	7747.671545495965	18925.276852704475	13698.105188295645	152.82337645707582	26.011238218634357	606.211874207491	219.6532457826541	50.2344834086507	1381.9296864868902	63.872334771398585	1560.4878848482922	51.76084257215234	33.75837158038498	50.18420422854024	341.0389414014362	12.365176327430877	561.823005312624	1064.1157528170697	809.9667679497593	2022-09-15 21:39:00
161	8700.790436988105	13868.072035320973	10835.214400631377	116.88189748186161	30.806728272786682	380.44627174240907	190.5932354351674	31.409105186655808	753.8075861537609	33.82368325101629	668.3919731375895	22.533385191181196	34.01923688054291	32.34091140525538	284.68727469769556	11.893191105290317	410.1168455044599	1496.5794964253437	817.6085243747543	2022-09-16 01:46:00
162	8532.282528429301	13282.729404353482	10673.510787435911	115.04418141571645	30.493164392733565	375.6196021338893	186.3641996326989	30.245898645489802	595.4536042073123	29.185747698457675	577.132319671136	21.033578426880467	33.68661550638826	32.05809511281359	283.48486639875773	11.742563368748096	381.7554240781428	1471.4478223881779	750.1460908038896	2022-09-16 01:56:00
163	9483.232846822779	14510.08268725713	12474.689926758992	137.60842115753437	33.541148337312165	481.0183584240277	216.57006011950665	31.742368673700298	451.47900565070177	23.77481042866458	482.1578836509193	4.9388214444061305	34.757162039997574	19.705184206437707	244.5356771324873	11.600040914670394	357.8086170272986	1335.978734976794	691.1640184445134	2022-09-16 02:06:00
164	7342.095881681746	10612.929823735507	9066.510814652955	95.27573606361457	26.859795208238	288.83849631247574	149.37018630117376	26.11393005789347	432.83630353482295	25.00599669262229	483.5707047543451	-8.127120976250808	34.68990508033978	11.557271422801023	218.17221690806582	11.186908979855785	278.78089364442394	981.7059963569627	515.2146848892544	2022-09-16 02:16:00
165	4964.234469492938	6098.520549569035	6603.254704935747	65.64725083345033	20.023481981355435	186.87323233745508	96.63336005224295	20.591266178328695	478.7693853458477	27.964310506258727	488.2061658026946	11.310575910079933	33.37516178017437	26.519786590633203	265.3338929519314	11.352096251720278	305.4596590699557	937.1519156527211	318.86706899304363	2022-09-16 02:35:00
166	3860.176759896216	4466.317994475041	5232.611239644373	49.00037530809607	17.390386328045405	132.63298580712	73.38614577930167	18.37549292932043	409.3574217871683	27.621839409017326	463.1535670352682	9.565447353363652	33.088101065717886	25.98995754626958	263.37365614494047	11.208585232117379	283.2012298698023	1231.5045788065072	208.3478540311023	2022-09-16 02:48:00
167	2770.12415640974	3424.4277997109275	4852.832092468236	45.543283837460194	14.839490246455405	164.00688240678085	76.56319262943299	19.162865524709574	429.19212080276066	29.47716018234732	501.98128757543645	7.588522661803836	32.93803657818098	25.038070444373034	260.17001186143125	11.101641134900165	264.5326017840848	1305.9436499073563	169.49976151689754	2022-09-16 03:09:00
168	2290.912575963739	2660.153822506367	4212.0325771158805	37.607508096827104	13.29675954681574	130.0928977565028	63.482756830620815	18.344806977846886	485.97451549583093	31.567990846211927	538.608835295227	9.129045966249578	32.84784263816393	26.195790633766364	263.8291662849597	11.119181752464605	266.68661686374935	1239.9216448094958	149.04271784226813	2022-09-16 03:19:00
169	1999.9125898246402	1960.6915754481379	3733.525165897345	31.845014416375562	12.750102110714895	108.46071941455364	55.91531601348578	16.895004110131623	467.93108282367484	31.286024964424826	503.2523268912105	14.693498131667639	32.52205732651871	30.377537574061307	277.0462268103306	11.182539396654446	280.6468285513811	1485.6464264789101	132.6039083892287	2022-09-16 03:39:00
170	1815.4937459245698	1547.7742601194768	3574.5231179292077	30.10475632927495	12.316510406927598	105.63641676484815	54.387476214625735	16.37441530674097	534.8654820036336	33.2063102335064	516.6254374619934	21.049730974039676	32.37666063198498	34.698969089331285	290.87117382563883	11.326938429839153	308.0067425879938	1607.1164308273437	150.78055957144545	2022-09-16 03:49:00
171	20645.25174041624	37219.42454833414	25435.465357752946	282.21456823322967	71.4450453322979	1218.31578520673	495.959300841265	62.21225671879141	336.62000071814145	25.613284429592838	669.9126787214636	-49.73618236603329	49.21530985103098	-29.126527493840058	108.14944975482877	14.241840805416581	610.0630022757796	7950.36166339754	812.8155916957603	2022-09-28 09:33:00
172	21537.201053427227	38651.03351901707	26616.890586607842	295.88228066077374	74.16753815377679	1280.7862601192285	517.3716186491558	64.02727966556479	206.91254313133595	21.522353362347175	613.9329233674625	-23.59748531021887	46.62875928698978	-10.023559824200447	166.9982224581131	14.17760678936344	645.752459912735	8398.20476317485	799.4317124392437	2022-09-28 09:43:00
173	19621.94400550072	36648.177660211324	24667.03516089038	275.4862959484402	69.21839528238937	1191.5390972024527	487.83488633449343	62.0994767077339	675.002807802678	36.50605115003894	842.439563175576	15.831851395764716	43.80316981356219	17.91055482686511	254.2374403705585	14.463117780337583	752.5843243674658	9003.981936904063	1000.0315428188569	2022-09-28 09:57:00
174	18992.647110659564	36002.3734937939	23972.866581010232	267.77286664682674	67.34483508438771	1156.5885071915848	475.1374698497967	61.627174065193586	1010.0581395279642	46.78151297563123	1010.6540050164804	36.8609319515017	43.12589383307514	32.12873956080091	299.5839354212194	14.910230491951202	836.2727748044862	9291.144357847821	1101.4410036887111	2022-09-28 10:07:00
175	18865.684648945346	35568.25566469552	23580.68037943374	262.32228974435066	66.78890011775722	1132.1968131665592	466.5157728707605	60.90631520615074	748.1737095499066	39.3118893298023	898.8803953736851	43.290975279204076	40.80522596423512	38.20863468738594	316.4587207043596	14.295880867252961	780.3473164342053	9159.20344582475	992.9021518587724	2022-09-28 10:17:00
176	18507.5992274206	35091.335749773425	23981.941984422745	269.2012084115556	66.51628831067384	1171.4618102352072	477.2278869597424	60.823222448686266	347.37577268665245	27.470323072055876	697.6592971629998	26.236565114940277	40.059843318689815	27.738974588600513	281.5263567127977	13.473221199352125	668.8260074421707	8845.97525440903	900.6339041693536	2022-09-28 10:27:00
177	18916.773232019463	35291.64539845519	23578.204415269072	262.8318604727631	67.37738524296338	1135.1206566808871	471.0390597119935	59.85554549857933	418.4317096929899	29.191985743746514	700.9145782709838	20.59135655002615	41.2735022332067	23.076373632383138	267.88409311195755	13.719862665257237	685.2637583575934	8953.452198352694	927.293557868391	2022-09-28 10:37:00
178	18114.548672790395	34562.42648359254	23030.121999227704	257.4444725250805	65.38599845642266	1116.393898592488	461.8868166216973	59.67129385705486	731.3632710466936	39.16396382485108	864.908338810229	18.233200590760134	42.81692959442003	20.279144250242553	260.7096963513759	14.1911951912689	731.8910632121696	9148.498553761725	1002.4744000869896	2022-09-28 10:47:00
179	8472.154524520141	19053.275393414104	11509.734763981029	112.83557622324463	37.8707444841555	555.7010356056692	223.08002059494885	44.909102603965934	532.9314667542421	46.05759269327406	1087.193742016695	31.90795150549934	35.3407584450928	35.29183831132866	300.2147545613502	11.98177780057534	451.791922998093	10394.284498291068	-252.10817052290395	2022-09-28 12:34:00
180	8148.899707893765	18812.53004675241	11166.075499122588	108.17832369980692	37.192191547894936	542.2064992227686	215.9922643955308	45.00411934572159	549.397482353369	47.64102047423124	1128.2316797606381	47.752128581175384	33.801530298887485	46.84778589231928	335.8456395636258	11.95301550338168	471.2304901343771	10897.67426523516	-308.66170495756387	2022-09-28 12:54:00
181	8052.12256014115	18856.898718162916	11314.468640644056	110.32617142126469	37.014684221568075	554.4865313233342	218.18334353804147	45.477290991286836	492.7914550368214	46.20565578028466	1118.4605993478726	46.62519222082619	33.50381098431072	46.35961928209008	333.8911029186693	11.810362586752472	454.326507437552	10828.069282649129	-329.61285711838036	2022-09-28 13:01:00
182	7084.808047925043	17424.280374240083	10280.593645785048	98.46042768182963	34.15400999323123	504.0097778791428	198.1535595457571	44.09523701078	587.3802921401093	49.574518853198825	1175.937001088273	46.99451728861641	33.284635150177394	46.77922725903443	334.98262328301325	11.744557402940531	447.1519678049367	10691.570909578106	-344.57559218075903	2022-09-28 13:08:00
183	6675.638898565766	16784.442132895154	9773.746056451077	93.43683191023212	32.773374947265964	475.5134031055961	190.1934371862913	43.14744361006291	612.0050364031067	49.850543960019095	1171.7045732974884	34.078870594722275	34.11900608240197	37.7037519858701	306.5359968427806	11.618629116240962	418.0380392215627	10161.4891185378	-286.6470641062024	2022-09-28 14:16:00
184	6522.071973595268	16445.224836723635	9490.2134874088	89.65037643218193	32.362563911480194	460.5764606162322	184.70049345061352	42.655574210948814	595.5188633306016	49.64077206783661	1165.247120945649	33.62804385369486	34.049594133304936	37.4677342233399	305.6833456348868	11.57921860051782	410.9887591928207	10255.606228076555	-323.86151095430387	2022-09-28 14:26:00
185	6994.208295638772	16818.14016091458	9951.817525826238	94.31099134212963	33.647351417721126	482.20767873255613	191.79442129058094	42.888233233203664	302.3810671801102	40.769360514530675	1024.8959210376743	31.134475565275807	33.02212234910053	36.689785528129164	301.8835025072085	11.132549611230544	356.62533192037495	10140.148420315672	-431.65965072790914	2022-09-28 14:36:00
186	6431.761191889296	15627.874944855732	9023.092906075024	82.96080909191454	31.87546680194917	430.8659157294228	174.60160116230662	41.09742428507701	390.17503288102125	43.45703009914659	1049.3479473921207	36.21195426825443	32.677891703293966	40.27088525521708	313.08970574460454	11.176292369619294	368.0980896060162	10185.864256745343	-440.7384850317044	2022-09-28 14:46:00
187	6097.313019022423	14951.555067393885	8725.451948658992	80.13149616498288	30.862081336746673	416.7510808842901	169.7428135936001	40.20952927203113	420.28807267871434	43.991086449744515	1043.2635825276238	31.318339724244197	33.06581985385142	36.773428996384496	302.2093360426902	11.154091100640699	359.3389748256261	9949.13140175261	-418.39786188315793	2022-09-28 14:56:00
188	7593.317745395354	16983.00042402947	10549.549749135302	101.55762587590328	35.2846002475098	509.578075669162	204.2510001244044	42.24341083941073	120.79062554640223	33.94866220954087	874.508112583806	34.57236733924424	32.16948525188974	39.62233010254556	310.3531796696252	10.942004568383044	343.4560834088852	9996.427016875008	-437.5384813880246	2022-09-28 15:06:00
189	7623.77212238093	16793.991242816544	10569.537074512897	102.0311948001966	35.33799048297547	509.9331933379319	205.27003551800408	41.76225668474211	163.28556838074292	34.7182862888056	868.742364792749	35.32996616236164	32.413932528123865	39.9141950260464	311.60407003620094	11.053647521019768	357.054857709054	9971.481807636046	-410.845680660329	2022-09-28 15:16:00
190	15764.403069407956	32713.661689233177	20809.059713752904	241.0609756962297	58.4379106346914	1065.65139010569	420.4508127098768	56.29146036974882	-96.82767036413225	19.172807877905456	584.9214968761244	-203.1555937966009	51.81161585199345	-127.9991292648183	-139.23887797522093	12.472507021307239	135.51469672589974	8777.963337307814	715.8564824128957	2022-09-29 09:00:00
191	15674.042377830436	32832.00124913092	21159.656659673426	245.91139682009717	58.18742712914405	1096.877572197337	426.304894702457	57.043430554066944	-147.31624457251382	18.01282321196237	584.2577748711919	-197.66247017359046	51.191194947122256	-123.97328731094285	-129.54048296713336	12.368588546120865	135.9539140963734	8604.807933377411	688.7756939478325	2022-09-29 09:10:00
192	14984.90656425854	31670.464607812657	20199.455676566897	234.15572301122344	56.17288880313998	1049.3551967809053	409.14809161484095	55.58207939061134	-20.986448834891235	22.020303396134977	634.850007183034	-185.6510171915147	50.51337737390659	-115.65264954723216	-106.15783700609518	12.449357389576823	171.81366129763137	8598.026073867244	682.866981074432	2022-09-29 09:20:00
193	15319.776941510198	32472.638813949434	20881.614742507198	243.0197011958127	57.36859799318313	1095.0753232753777	424.27160500734453	56.78908841950553	-51.08814491008434	21.123290686285003	623.8024363497161	-194.46504666205146	51.28095150158052	-121.95036407635848	-122.45003417306634	12.512682952315954	160.5158432520111	8811.440550398702	696.2409126737318	2022-09-29 09:30:00
194	14699.879896787406	31629.662251265752	20044.70126141602	232.6367571109026	55.47420257622521	1052.1383661159057	409.33824076457404	56.02102358076799	-13.795874204331994	22.80020671275605	658.8553667388014	-186.5608816993563	50.420369556990806	-116.18035048423508	-108.39175744769182	12.377741908570322	162.8625133927253	8666.677418679612	683.4704373811649	2022-09-29 09:40:00
195	14217.517058431982	30723.62061865212	19155.471311006622	221.32381483047564	53.94310353109812	998.6728030132593	392.391663566101	54.738069091788674	34.50288976197044	24.45387370520831	680.315320421375	-155.3653765427316	47.91235644220356	-94.03912999230192	-50.0599393013772	12.248290701942471	216.0080095739877	8405.430120635394	698.8596310243365	2022-09-29 09:50:00
196	14135.00298910829	30662.876066386405	19332.47828567819	223.7600954441332	53.67674081006538	1014.8681546173808	393.69668529044554	54.96115589445748	82.2549830360822	25.918250177059235	709.8499392540316	-155.5402657457439	48.20243144535692	-94.3594109329324	-49.50225461959144	12.374253032775384	229.47547547128124	8375.54128349651	678.4813420716846	2022-09-29 10:00:00
197	13662.95033579793	30052.97503300935	19078.26196427655	221.0568591437955	52.26472687876699	1012.8097214411017	387.8357141686381	54.69671130557278	19.598854204224153	24.67103888060086	703.157925595292	-157.6717448918098	47.93393352408265	-95.55965109164913	-54.89774636387756	12.183518702166555	204.57003154656377	8167.995940047891	611.9316057632195	2022-09-29 10:10:00
198	13613.55443036771	29712.648656947164	18921.153517223058	218.95441817358815	51.97375523090019	998.8410043723565	383.21237310183506	54.09961038767999	136.70732050521656	27.617190308930077	738.622658656619	-137.37442561582066	46.87341995153247	-81.55950685198991	-15.112963409658732	12.358518582782855	266.3078312497628	8045.964242865412	648.1842991375458	2022-09-29 10:19:00
199	26307.800029939353	45918.63632661533	33842.96700060706	394.5328152491536	95.28583603338733	1778.5183810948188	607.4483668014792	60.37985156679051	1111.722634147617	40.51431079390835	715.7820698889363	126.3965640860813	32.12106747705612	96.50206977755033	577.3558060055739	11.732887423458543	1497.5018453662155	5222.62773965298	2079.0791592467667	2023-05-09 17:30:00
200	25211.563927505355	44939.86573291185	32521.230276456292	379.1133459475989	92.6085861975593	1717.205403924626	590.8150902973833	58.70141759311693	1413.7714518474168	49.875901816555256	822.3636539224908	139.82811506900248	31.76451127704135	105.67155835258245	607.093327681067	12.100950575728035	1555.7300833593	5503.151574268917	2199.5515397170598	2023-05-09 17:40:00
201	25186.20968553172	45038.258968501315	32551.70029962666	379.54390752133463	92.54256121706356	1718.926331826859	590.6425745960336	58.91783134843806	1471.2526315377145	51.62763868991601	851.8959492205149	151.30462973582007	31.410006639888252	113.77153447097692	630.4624971951453	12.460277174183382	1596.5132263263026	5607.984684926882	2234.605312903215	2023-05-09 17:50:00
202	19907.736255162235	37323.36840154509	25763.73737210931	297.1603262366757	76.57671076006503	1358.4133724990693	470.4201745523591	49.65567379343574	1538.1505296536534	57.21379982065994	936.3259040532494	103.77124271714501	32.52726153585195	82.09035901378479	519.3069320516652	11.287768890401331	1326.812998621066	4889.068258853958	1966.6661553046545	2023-05-09 18:00:00
203	13621.356340959419	26737.979752171137	17541.82410320347	196.19608167607112	56.31288995178303	906.2914389513372	309.74925258459916	37.89263820059077	1750.2174064666524	66.97413215153983	1082.76720606879	71.84088573415329	33.16937259477441	61.38528494061029	440.2025800960994	10.597646382779764	1111.2645900649582	3896.9794150909465	1574.2065188301508	2023-05-09 18:10:00
204	15563.031682657742	27967.55247767295	19891.79914861168	223.3333855867172	60.69049848067434	1012.4155902293347	333.4231670515461	40.543252913925016	1137.3633057524276	48.0727743978093	864.8061131313334	67.87877348293318	33.08148873049551	59.707397939218254	423.52974933981204	10.662731308689075	1059.7732827584823	3422.194273451025	1330.827246511064	2023-05-09 18:20:00
205	17159.26363557655	29942.728524891798	21864.752851710058	246.87315808039307	65.12210420639325	1111.0837550148299	364.99853905839643	43.21612207319038	1339.7321940704596	52.35894694326004	916.5835279539851	83.99021823232533	32.87294673929054	69.540629241729	468.16903937838356	10.907103218492118	1184.8855120296357	3598.5257227853826	1421.3400152066192	2023-05-09 18:30:00
206	15609.766277389555	29264.395357576614	20683.040792509157	234.88361680338608	61.102717449818286	1065.0839990138456	353.28351847843817	42.97382836922213	1687.479302014338	63.711173620236195	1077.405013971239	91.34460471099987	32.730661185226474	74.27970523978104	486.6183618252021	11.061010827333483	1227.536176772834	3749.637982437407	1494.6017830716962	2023-05-09 18:40:00
207	16431.366135114367	31650.26047089583	22736.141747241185	262.62345744049117	63.34390583805011	1182.98637976291	398.92525397365114	47.673789007862354	1614.8055952161649	61.093201704894426	1068.1349152910843	88.73965535499678	32.85267414342296	72.22015930139241	483.0142398918738	10.942079244283832	1222.9479338870938	3707.9429648783034	1492.5822898356791	2023-05-09 18:50:00
208	18033.264655214065	33439.844559830635	24290.255544291707	279.5578912658383	68.04690109236978	1254.5346111351223	416.2866764068634	49.24322728749212	1413.9283243258087	54.77266872748717	1006.4994885382339	76.45592388239447	33.286725769985175	63.259954511832916	460.23626679837093	10.508355538202899	1199.29017809249	3601.34852395529	1449.5294229498618	2023-05-09 19:00:00
209	15882.154047728289	31195.712610783252	21864.202201360342	250.85781334718786	62.11385290028642	1134.8463453180457	374.3828296858991	46.47103760718724	2184.306332291356	78.31257199925415	1314.8522717833039	113.03927958528539	32.420537668432196	87.676458038041	545.5272629970655	11.41643439677619	1386.8794391424403	4003.283483707698	1624.697556664245	2023-05-09 19:10:00
210	16669.24911276107	32476.50140929786	23083.143251386035	265.8730141991052	63.4811008956417	1185.266131177464	395.4850563631304	49.62929852265367	2116.129852127752	75.68987213130177	1327.9687034847047	118.3713848543614	32.22237711693159	91.61774506075142	555.0157767509661	11.613472840943004	1376.901691916295	3951.661598881562	1633.918578098046	2023-05-09 19:20:00
211	14169.348110276462	29745.773862599402	20408.191131172833	234.72404002341943	56.22272541388933	1052.1920873084464	350.5552515590813	46.855366011350185	2329.984031985681	83.88588527894751	1455.6794968119711	113.0282805867555	32.316292860221125	88.22502262440798	541.2249591944599	11.510162888493099	1336.1728700074045	3808.732235531661	1579.5626110849696	2023-05-09 19:30:00
212	16371.668352737694	33597.799136993934	23919.670728881625	278.901198158724	62.51542246238027	1241.4813748169531	413.8029802040704	52.91455625694982	1983.724813459523	72.88344164246286	1346.5079371357187	122.42914860723545	31.9624491368254	95.19757647406857	557.770810556271	11.861578677214837	1361.7504510649774	3838.4893675317853	1564.7250448649734	2023-05-09 19:40:00
213	14829.886265705643	32409.25476873933	22416.11884962159	261.5930668247779	58.23695885037358	1168.7968588570084	387.3911700405582	51.86374795726968	1882.1153039984974	72.02089334128686	1378.4012699020868	101.3126512990932	32.44004440689449	81.22304130305963	507.62353413607275	11.357553765359413	1245.857529062007	3569.9114301159843	1450.102457854036	2023-05-09 19:50:00
214	12725.25391064384	30777.341086853812	20402.42918777487	238.74195420963736	52.378360783509976	1072.9600294702732	354.69633015827355	50.49011661587497	2235.4903933531286	84.21912726892694	1572.0226357275797	110.42018144033887	32.180977599207296	87.53260391134745	527.0798165351241	11.622684606958337	1278.7303466737826	3641.7542066595497	1484.0630651654506	2023-05-09 20:00:00
215	11280.846191719604	29938.17982153227	19580.64546935793	231.0363292180291	48.29961086349627	1044.7605483714642	339.34101367165715	50.62991976848144	1802.3726629014163	74.11249926381612	1492.179929350791	75.56077720890335	32.9273975542437	64.68666870221284	442.5772033647904	10.828412766441438	1091.1510060299593	3064.3180954929703	1207.8231783365702	2023-05-09 20:10:00
216	10088.0330800051	28436.629243081006	18465.57066437514	218.15717793826047	44.36144704903799	985.639675523434	315.57021817323437	49.77379829119934	1692.6561983302972	72.14565220895352	1499.1992730841203	63.60198568005649	33.1458678828298	57.049174129533526	412.0494276085574	10.589747848139538	1012.4021906336948	2718.8182953292744	1056.4952820374822	2023-05-09 20:20:00
217	9555.295112945878	27676.54542827706	17771.265042647625	209.22824237269867	42.699097289126044	945.8979344018879	297.1619724612018	48.90087963527077	1672.5792444682975	72.38271375508833	1526.1761339824307	57.90194768846959	33.27785794137629	53.26064905758824	398.6387157293484	10.450932259218355	983.6926829541981	2567.9975726804114	988.8198832796285	2023-05-09 20:30:00
218	9753.98700264855	28488.324176878574	18229.25378177587	214.91833997537867	43.50893864534008	972.5149487826287	302.0866805325985	49.98510534943097	1663.7450876225612	72.65213908980888	1557.1721204453052	64.05387653226353	33.08450650930766	57.620266755805915	411.02973917461895	10.646534691493088	1010.5578189361413	2621.8627516113793	995.4990612925503	2023-05-09 20:40:00
219	10482.285581843322	29506.643235277697	19018.865408306447	224.00137624053616	45.61628509038012	1009.6970533963805	314.7848538677631	51.162531611499276	1597.2098500706197	70.38808067350328	1538.6364944110665	64.87792633521872	33.06294924207902	58.18113928173477	412.867207049193	10.668829902533425	1012.307977679869	2669.9314065147537	1019.6909182044352	2023-05-09 20:50:00
220	8715.199728373527	27438.650170918707	16839.29816476559	197.9516652089908	40.688890493445165	899.3329400587653	279.9173852475178	48.424207953425366	1790.5496021266317	77.26838815290691	1629.0488897255618	62.067590514082895	33.1096377865625	56.41106310501118	405.5027415856075	10.616927993261804	986.9077638324693	2682.6901474033075	1034.7708702461423	2023-05-09 21:00:00
221	8290.17995185672	27264.303266970695	16714.342974992884	197.1534843529198	39.292828427917584	895.0663806891172	274.95639183199887	48.95187287359411	1871.952800011235	80.19250616772368	1692.4586438282913	68.85615987707433	32.915222288190904	61.12106464897943	419.9513581653782	10.815731599962241	1016.2186695266037	2634.0949338105984	1006.613539165298	2023-05-09 21:10:00
222	7371.184686766266	26758.78536199565	15997.965299075739	189.20882130943903	36.68457056862325	861.6160895459269	259.77046423286174	48.896500206493954	1823.970759034989	80.29133719850768	1736.0697170174808	62.67961002303696	32.998560544831676	57.33331986117298	402.977014981675	10.718998238083302	971.4761020719075	2477.315732970148	929.4883772117091	2023-05-09 21:20:00
223	7087.948159003901	26448.6856949719	15786.700287970692	186.97798302205285	35.78959270250711	851.9938198857045	255.6463746370954	48.76983742000817	1665.8497836974166	76.16847849292256	1691.659217219969	50.855922269540315	33.257233435796515	49.55512666399966	374.5403359893576	10.44464769809418	906.4779831716755	2294.0558707997534	846.711444006519	2023-05-09 21:30:00
224	7111.6842871792705	26047.954915809467	15705.524707677003	185.79578291036955	35.78766619625462	847.8031202147573	253.27253213992742	48.1050945189846	1620.0056200490135	74.57453301416209	1652.8159715245465	51.2329822556228	33.22718653150333	49.91912608519635	374.5551592584957	10.473003692929979	907.702239342409	2258.6990227091264	821.5567405420456	2023-05-09 21:40:00
225	7495.868907579637	26734.945027358168	16187.786512214509	191.41075590220544	37.03799502992129	872.9039340427568	259.52346255478085	48.83659126988428	1560.0320345841392	72.9425497257842	1644.2878052197302	52.086118101089596	33.18990763611407	50.57937760891912	375.84524618755086	10.509542889866232	911.7727674514467	2278.3003959015005	821.4207294618817	2023-05-09 21:50:00
226	7777.71778276704	27331.36474288084	16592.98708929433	196.39994911269605	37.96042760361022	894.9086628635288	266.9751772618994	49.573239657696035	1540.1960805346298	72.34666889222558	1643.4317267859315	51.66489209885617	33.21382171804732	50.22408644241	375.43368644150405	10.486547635061605	913.3640635045754	2304.436442295415	833.0907414563344	2023-05-09 22:00:00
227	7048.2513287973	26451.443541518347	15671.138502085625	185.29076461187708	35.998571070388735	848.9845285180623	251.43342584860204	48.27850307561155	1309.9888601663224	66.68170616964966	1577.4299036436896	32.52120658153444	33.60531021905515	37.775812265385525	328.27364198958276	10.066928829904697	800.7525477607405	2099.9035546115756	737.6638571688313	2023-05-09 22:10:00
228	6802.212569030904	26568.7173473386	15714.777061757995	186.47144749064012	35.377309673621795	856.2777908139025	250.2243765862953	48.79419881799788	1470.652498165574	71.72893868741903	1657.5277792411234	41.982109353820306	33.40581849172932	43.95981269055778	351.3341654626788	10.279718008184979	861.1188556362881	2144.8481921164384	748.7334207865674	2023-05-09 22:20:00
229	6699.324983608605	26453.825915950198	15697.962071502196	186.52377441091755	35.014846920476884	856.5752236203417	249.51668235917862	48.855048870141076	1487.7212877855018	72.26671694844663	1665.5355813496608	45.72482638989277	33.28916493980167	46.60692025271612	358.91264392085577	10.397839303638492	875.4965693630652	2141.790477591536	741.6244683653085	2023-05-09 22:30:00
230	6317.036094027613	25601.30139780997	15098.139242080244	179.14400971824978	34.08331201334456	829.0133402756697	239.00406113639895	47.30835986923296	1605.4470794123008	75.60857285670474	1680.3018525735451	53.34350818893995	33.10262235257798	51.724526066904104	376.42310639783955	10.592487312126927	920.5453005094782	2226.5265208925994	764.087710286653	2023-05-09 22:40:00
231	5690.223517022514	24419.01415732997	14216.835355554955	168.44394844917645	32.310369551159354	785.3594507577274	224.08594364659416	45.54924461510265	1631.5576928898472	76.54250657179693	1670.5091511010323	59.72033655145469	32.84935715933673	56.52462627984062	387.1045306367755	10.842774365257327	933.6113226278803	2265.2437416852335	762.8421515761197	2023-05-09 22:50:00
232	6542.651235114834	24888.597813817752	15035.719997969922	177.9965912489988	34.699579729173344	827.0523167502259	239.50548256517334	45.794239165936574	1551.243812991972	73.01832386953427	1588.3672340319117	71.28037756172944	32.4875669451632	64.70858458475152	410.45121931479207	11.208948691354074	977.612032103511	2390.2656679328866	798.5085062244361	2023-05-09 23:00:00
233	7702.162432629439	27033.922441024602	16428.319429698277	195.42306377108252	38.988500476157085	910.9830504371067	274.95559573488947	47.43519212613586	1585.6898502449776	73.08922008537678	1553.6483879876878	77.4865245705655	32.39930632404237	68.5385394777179	427.32180594058855	11.310214000785052	1028.0363206375214	2773.5695121218414	960.1971059888419	2023-05-09 23:10:00
234	6877.5396616225025	25074.02233774127	15156.255419320732	179.36488594858224	36.16582393340266	839.1448429193623	248.39816069621327	45.004681907017016	1546.6079786194177	72.17459999147457	1528.1852739972664	60.45850464144837	32.890937746619336	56.70314042346308	391.2423447726569	10.807974928286797	959.2235593382552	2467.4303831277557	840.630846849978	2023-05-09 23:20:00
235	6359.917648389932	23830.09976332353	14400.83010085814	169.9742763964756	34.419904802495935	797.9789628404332	232.97895080292187	43.46887397785113	1623.1611960323098	74.33159711537567	1539.4406834395504	64.26267628226947	32.786834727187134	59.316762641946184	399.537249654476	10.915023751051713	977.0696190112158	2419.4681784657823	815.9151017739006	2023-05-09 23:30:00
236	5876.471938055041	22798.350069587184	13790.960096084367	162.85885144120095	32.87462911732695	767.9070444096677	223.89097414563582	42.238594212411556	1544.5474166523773	72.0600613169301	1489.279186380255	57.8042109034825	32.91062738869195	55.1611748892725	383.2879988623022	10.780908310845192	937.9593731489235	2296.1847389447066	758.0809950506716	2023-05-09 23:40:00
237	5628.988773933246	21089.090019307267	12949.555271403384	151.52570926160956	31.754434273982696	717.286160001359	206.20524827749716	39.62969348246244	1397.7092039598047	67.25996693067898	1385.0482630904744	47.92470020650808	33.12818718703422	48.65439820957488	359.58532031145614	10.550391539972239	884.6475003712094	2099.6343107523717	669.1954585533241	2023-05-09 23:50:00
238	6031.816681310205	20575.741216910195	13048.829057407951	151.89965972305527	32.72244985782546	718.9971927847056	206.3310929103685	38.49817887096677	1276.1537961377708	62.83078524075427	1287.06629018464	42.40268953055829	33.28687121961203	44.82027408948568	347.85455694348775	10.388192480954096	867.313420727357	2004.6560203689496	622.5773130719215	2023-05-10 00:00:00
239	6067.6326509392675	19189.402273581632	12545.351971769567	144.9941588729851	32.589621607540266	690.0013988848499	198.98785074919817	36.05910627986037	1219.5775857450963	59.991302813500255	1181.0670376551589	36.96869527230206	33.45764098460571	40.96951958945942	336.90886235096696	10.215432658871393	851.8630270028007	1933.2631477518698	591.020664617705	2023-05-10 00:10:00
240	30515.92829981415	80468.95807419618	66062.78277620033	834.5340924877695	122.75619463991467	2517.679441458184	1070.8765081985857	132.8738136101505	2114.377658692454	72.48182677445465	1629.2785753996004	83.93809856324822	50.1332297928981	89.33976282631545	313.10203547865126	28.506944819106284	1690.2310468232267	20874.496589242874	3494.9899697766095	2023-06-22 18:20:00
241	29479.0815022085	77132.43046220101	62865.114778844	792.1120750265414	118.14065650441624	2398.190366112086	1025.8793708196033	127.75230321202974	2325.1181613768385	81.30597483832591	1784.1097122047322	85.61608919923566	50.5110858470081	90.94308370098474	314.7390724488964	28.938306624820502	1693.266368596539	20657.54988447558	3550.6278314477686	2023-06-22 18:30:00
242	29347.008679274295	77056.97652602088	63047.79518623266	794.5810051944119	117.55178481872724	2409.0375607232286	1023.1188385567691	128.20179966875645	1928.3192210185334	65.66509813332524	1516.1359158760342	79.12903470495127	48.15083734328359	85.70456415096601	318.2038261125067	26.841067524746613	1591.5787508595358	19430.255402127397	3250.0232227254264	2023-06-22 18:40:00
243	30606.432157672338	79947.09344491565	65785.49141039219	829.9032968110838	122.03690636831949	2525.23309050866	1056.8479943393888	132.2574137802954	2051.498833091233	69.62622279022824	1614.5285120382605	87.47828251431554	48.965915221925634	94.81882186220116	337.9454776932073	28.478724749142422	1678.1994308717822	20359.99754425286	3443.9031679590717	2023-06-22 18:50:00
244	27560.442021519782	72306.67933567728	57353.789707268166	717.9541249762684	109.95683435984867	2199.5072803116227	955.1628141564504	121.25161490992542	2452.422145496378	87.48470836142553	1925.8226413689372	90.66465654260384	48.450551692697395	99.1790677471165	354.4777870065591	28.708991978534442	1699.601902669995	20587.849659221924	3460.13295448434	2023-06-22 19:00:00
245	23997.33611663318	63717.02707372111	48329.888634442876	598.5425559422796	95.91281731395048	1843.9876677678503	842.437826377788	109.56586088051301	2400.931424196214	87.39495150084485	1915.0623306091156	81.48434411588755	45.51377373325324	91.33517987957612	354.98893766271476	25.933699851468702	1563.6933562270178	18954.429945132273	3103.3848244216415	2023-06-22 19:10:00
246	27670.92463911252	73176.39567059439	58437.93671196593	731.6731884536115	110.00944802869577	2245.627368907945	962.1381276119394	123.86150938721076	2099.4739167993657	72.41793696099901	1704.5895293644917	85.93302630245086	45.94589622549616	96.19379451002652	365.5314054642861	26.805246594133525	1599.718156358781	19193.082897649452	3214.5575957676965	2023-06-22 19:20:00
247	26746.764764672807	71042.33894556302	55803.99276583377	696.3164533933756	106.30957657344068	2152.023619137932	930.6333545013642	120.910660327284	2693.2277498847243	96.27003931418841	2154.2389540031018	97.39243896827475	47.93945497616037	107.76959044730052	383.1014862661243	29.470798483243165	1728.5757567298806	20535.803887697926	3562.5129720292207	2023-06-22 19:30:00
248	25338.98358124854	68836.25322130849	53389.11901109535	665.0087695411161	101.63636021908283	2055.679446183477	902.2983361725765	118.69774770933338	2868.0012163266447	103.87512669499881	2301.5955645903714	99.53503603556828	47.75315888853668	110.53052127714591	392.4734411135064	29.702173897304085	1749.396104124573	20816.623281660446	3588.3737986786355	2023-06-22 19:40:00
249	23426.64834932157	65117.65256043445	48898.35904488822	605.4018706293099	94.63402394950687	1886.9458177082129	850.6088847872529	114.06335759083083	3100.403900409189	114.48007371458726	2507.9761131793985	101.36397278194295	47.31226761190916	113.18806566863572	403.5424022524644	29.765050745356213	1766.4722243198507	21098.531467335102	3582.5999319414577	2023-06-22 19:50:00
250	20141.12661955748	57692.24278669714	40684.27074835768	496.35942524414133	81.86676385043198	1567.904730736852	750.9228371118329	104.28609652963306	3587.008323174967	135.1566808311869	2896.138704617435	103.2900069353791	47.201116446383985	115.60983923574622	411.3539254385573	29.999937361612627	1773.3916033249016	21030.472443138548	3643.0800483944095	2023-06-22 20:00:00
251	18432.86703960569	45412.893850306486	33865.12857457604	406.3525162869804	68.79251454525047	1366.8870620534599	574.1174577956585	84.70036246731712	3243.506185168375	120.3454014855983	2664.964049554109	77.6771041820615	46.7525990785364	85.4604619303106	328.4515723194718	25.956145784225672	1282.5727447236382	12142.631225098827	3149.149930944549	2023-06-22 20:10:00
252	17970.13001076909	44057.78018910477	33779.09945973466	406.30494909251115	66.7710620664908	1378.320800260658	553.673128759797	83.24796219654033	3323.5021909257957	123.36925978481455	2743.0526458000686	81.70477902079944	46.92152570644134	90.09650228634433	340.4167691545588	26.639035842424306	1279.048318048645	11513.861219667568	3193.1114309567065	2023-06-22 20:20:00
253	16520.0113206015	40676.73766256773	31015.077436814718	370.75448807417035	61.28837408675142	1281.8005117033754	507.67063316654156	78.8468823071974	3719.613389411428	139.69503214387362	3051.1056719108537	87.16349460836506	48.310524720832355	95.14179349377781	344.0025028839377	28.11862782768972	1319.5758105492719	11550.184046206487	3371.511927050263	2023-06-22 20:30:00
254	16583.174825271784	40551.1295329461	31202.656601304385	372.93043285451097	61.02631650152547	1300.5725510341235	501.90136579949234	78.90659201423162	3190.1843649868533	119.00372718294136	2693.9629336013422	73.6721423610943	45.99708130029246	81.47755930437387	322.9510621488014	24.99648125846163	1144.358597529504	9376.575612689943	2956.0601141639745	2023-06-22 20:40:00
255	18183.260929827127	44857.15027260824	36107.83968622322	438.16512436244295	67.43609398128969	1492.7898696176608	558.0960751016567	85.52714113379028	3099.015645738962	113.96055149961441	2625.7382887753	75.7048449468594	46.70984818837973	83.14764793269853	322.15731186112566	25.64084029343711	1164.5243120036198	9474.132403779062	3046.2208301899573	2023-06-22 20:50:00
256	19463.205509911975	47601.75424331498	38332.679805917316	466.3982141192246	71.97370431628704	1587.0605868074144	590.4947325727526	88.95727169676744	2887.766590302779	105.40571291951241	2478.8956892093393	71.91828900795963	46.49156175299107	78.85261254563648	311.5559601539219	24.970426183435812	1137.7955819832569	9339.992468980825	2961.41443403621	2023-06-22 21:00:00
257	21203.34329395402	52994.03553232565	42557.37954753186	521.000411656535	79.24121605786145	1757.84044439308	656.9657913429685	96.95310313426756	3111.226748699647	113.52053235868539	2659.653546818964	78.76750485640042	48.56291940112414	84.83249430591371	312.47794188534704	26.983833198393572	1260.936130302276	11115.903807525588	3248.0990330467357	2023-06-22 21:10:00
258	23216.64556169528	59163.17019343602	46961.49827813002	577.0984445292878	87.43053894593379	1938.4540236763241	731.2248579614627	106.0430769245796	3196.315740031351	116.29822231564415	2752.1201584501723	84.59683251109772	49.63511652210993	90.65903822494323	320.78327210830184	28.367525622625404	1373.8740391754645	12971.237203772966	3439.1697640977573	2023-06-22 21:20:00
259	24099.609623480737	62599.12840558021	49215.954822524596	606.233422212882	91.71847885963213	2021.2561967935426	776.2623296473528	111.20233046891411	3127.848497312877	113.69719190897786	2709.4840213373864	83.74939261119818	49.79122871234009	89.47907201542415	316.1789918572831	28.315381858548392	1411.2506208219997	13981.516459939667	3448.472961644391	2023-06-22 21:30:00
260	22856.679875567712	59662.41462765688	45961.59433285921	563.6089955799947	87.26330963187252	1889.8410825515793	740.2968744105003	106.73159416195872	3062.762513000568	112.56696269228516	2659.2717348823953	81.87986561832207	48.53737257012029	88.58152972810092	323.42342379885986	27.436982753837892	1392.8611078108502	14025.228247497915	3299.3702272951377	2023-06-22 21:40:00
261	14288.60059327505	28348.48559652391	15884.829999379464	177.8641955016727	50.235259596519256	659.2608356632633	382.493777000222	46.86712475462869	680.1151592160622	32.0965756845755	532.9298134411079	18.823931252029524	33.883293738453176	29.270594394816726	214.20131123700276	11.088701964005915	429.51526204419315	6132.674744022221	2008.6355690135592	2023-06-23 05:36:00
262	13768.653760151674	26780.14638710449	15309.785086372896	170.76256521747442	48.39635182590811	624.9734364920201	363.15007303251997	44.93079358493797	740.7169442633422	33.71745508070404	554.8029692971663	30.858056884903817	33.34114720638124	37.92342209673325	236.66322072219282	11.228459415673766	468.5371934394757	5826.33392823768	1935.6271707749327	2023-06-23 05:40:00
263	14809.776953157672	26364.49219843406	17363.035186314428	196.3651358932108	51.2843721007018	724.1512981366208	374.1800571891068	44.26958271758116	832.0760654772948	33.9229068506512	554.200098882699	59.105918037652145	33.25679110076693	56.23477348791539	298.6905534874645	12.118865097238459	623.1671347258666	5290.947342363241	1797.2959285264394	2023-06-23 05:50:00
264	12094.129752193841	20917.168530611234	14027.695916398709	155.53548151089623	42.59355913988379	552.4187768046028	299.953580549142	37.90843565953189	984.5771119053998	39.82975103718783	637.9995220811657	54.580750299887086	33.33099555309927	53.19925523157144	289.22920749143987	12.004949585404175	605.1418745277433	4376.114593258186	1515.4932638851155	2023-06-23 06:00:00
265	8761.175363691276	14002.070483225652	10083.82574162581	107.43167296066079	32.19565727854503	354.2519183226076	208.0160183108145	29.64439303151029	1068.9876310592772	44.16265093049711	691.092390384471	55.05915387718005	32.858428209762494	54.30220254198889	286.59133802983933	11.797054875565989	590.2351867426974	3345.0130273774703	1122.80756149811	2023-06-23 06:20:00
266	7320.532518101703	10874.510648507981	8636.864478571497	90.15149489510091	27.781679075326586	287.75078493145145	170.44184859163835	26.11895925425938	1037.1128867140524	43.868333033154784	685.2518101719866	50.678816865198314	32.790927005143985	51.59830224715813	276.34204288526325	11.620844631046571	566.0919240166527	2760.4390377395684	904.2730864657128	2023-06-23 06:30:00
267	6277.461299170154	8542.47905101945	7583.095040469776	77.65311394054376	24.654318540912044	240.02354484762498	143.69291200652157	23.34585719410302	950.4832850639777	41.72549463131239	644.8246432418669	43.45614116669026	32.77649059050377	46.97687521112755	260.20044604719124	11.376137266014297	528.2773544177612	2324.592557195334	731.1972786561323	2023-06-23 06:40:00
268	6317.878690850911	7896.50456962832	8096.510594141906	84.75101435869789	24.884743085194494	274.4260177469022	146.96272902194903	22.618059226788517	797.0359663691315	36.401895016703236	553.3204747120458	39.748951050795995	32.7460147021104	44.64364605122341	251.73485680255135	11.23961963819138	506.91502600661215	2021.0830032012746	640.222801655219	2023-06-23 06:50:00
269	6351.283762738854	7891.809362126605	8682.499473443651	93.14941759622482	25.291602067708634	322.37954550320023	160.08976995137914	23.00631272793443	774.8231948687826	35.3349754008066	527.8265151265336	38.83085269041317	32.917305924103815	43.76486581833262	251.03838225084064	11.290449083312753	510.72602348040436	2059.925558939256	650.6223119034319	2023-06-23 07:00:00
