# Supplementary material for: Exploring online sensor parameters as proxies for polar organic chemicals—An innovative approach for combined sewer overflow monitoring
Source: PLoS One. 2025 Oct 13;20(10):e0333173. doi: 10.1371/journal.pone.0333173 (PMC12517529; doi:10.1371/journal.pone.0333173)
Supplement: S3 Tables — The tables in this zip file show the statistical measures (R2, RMSE, p-value, confidence intervals, etc.) of all models calculated for this manuscript and the predicted chemical concentrations. A ReadMe file explains further details about the content and structure of each table. (ZIP) [file pone.0333173.s003.zip › S3_Tables/S3_Table42_catchment_L_RFR_prediction.csv]

	Acesulfame_pred	Caffeine_pred	Cyclamate_pred	Candesartan_pred	Citalopram_pred	Diclofenac_pred	Hydrochlorothiazide_pred	Triclosan_pred	1,3-Diphenylguanidine_pred	6PPD-Quinone_pred	HMMM_pred	2,4-D_pred	Diuron_pred	MCPA_pred	Mecoprop_pred	OIT_pred	4-&5-Methylbenzotriazole_pred	Benzotriazole_pred	DEET_pred	Time
0	8117.5592099999985	12177.535963333326	6597.582363333328	61.407603333333334	35.04825333333338	281.99077500000027	174.45336499999996	25.689900000000012	1291.9930599999998	51.86016333333331	645.3243899999999	49.59088000000003	31.681998333333336	64.0523116666667	1318.167295000001	15.34368999999999	657.4781350000005	1448.972685	878.7966333333336	2022-08-19 04:08:00
1	7907.68108	12203.962413333322	6226.415046666664	56.36006166666666	34.61556333333337	293.8307750000002	160.59192166666668	25.348425000000006	1552.4442200000003	50.85625999999999	623.1805733333331	68.49830000000007	33.676345	68.21644500000002	1537.6053016666679	16.690269999999988	675.7917550000006	1431.343518333333	2080.977746666666	2022-08-19 04:18:00
2	7547.178750000003	11316.310399999993	5567.318533333333	49.935465000000015	29.880076666666685	264.73020500000007	144.77615999999995	23.55697500000001	1375.1359400000001	46.07972333333334	601.8842299999999	54.19459333333336	33.17638833333335	69.52769833333335	1254.9277666666676	13.047989999999993	577.9150250000004	1353.9847616666666	2150.9037500000004	2022-08-19 04:28:00
3	8128.99783	11534.930536666661	5955.219103333328	54.360294999999994	30.91738666666668	284.57615500000014	149.5690983333333	24.08859500000001	1148.2327700000005	44.956086666666664	718.5692166666663	36.03948666666666	31.406481666666696	62.825730000000014	762.9209666666668	9.169809999999998	478.6864300000002	1356.3840516666664	1887.3229766666655	2022-08-19 04:38:00
4	8748.252330000003	11542.784336666662	6387.020919999997	61.139458333333316	34.869646666666675	304.4110550000003	158.23047499999993	24.507915000000015	1140.0911700000006	40.81957333333332	751.2116466666665	29.464379999999995	33.767351666666684	57.43674333333333	205.49375999999995	6.665110000000001	467.5880950000001	1378.5184649999997	767.3359799999998	2022-08-19 04:48:00
5	7982.152640000001	11008.441416666663	6394.937236666663	56.61547333333332	33.17991666666668	343.72081500000024	153.62085499999992	24.72369500000001	1175.1496800000004	41.53133999999998	708.6208599999998	40.06165666666667	32.86267166666669	62.95855333333334	729.4815600000002	7.049390000000004	524.49226	1379.386475	710.0366166666666	2022-08-19 04:58:00
6	6952.004750000002	10494.680039999997	5340.663113333332	43.74600500000001	29.139819999999997	209.63387499999996	123.44452499999997	21.947020000000016	1171.0024700000006	42.21861333333332	697.8565466666664	41.89084333333333	35.30780833333335	71.61540000000001	774.5564466666663	9.410520000000007	538.8859400000002	1372.2106916666664	497.87059999999997	2022-08-19 05:08:00
7	7214.843730000002	10909.684469999995	6320.295863333333	50.98677333333331	32.22256333333332	239.59427500000015	153.86328666666657	23.51936000000001	1024.2463500000001	40.59190333333331	727.5889466666663	33.37879333333333	29.738545000000016	61.31089333333332	473.8600916666665	6.775250000000001	559.7001050000001	1301.5004916666664	461.5301666666666	2022-08-19 05:18:00
8	7192.681510000003	10666.135799999996	6122.769866666665	47.222793333333314	30.20145666666667	231.13350500000013	150.6662283333333	23.346515000000014	1208.1027800000004	44.95344666666664	769.1357733333332	31.529233333333327	31.085235000000015	77.49498	430.4722699999999	6.7030400000000006	491.824895	1377.4541566666667	566.7314599999999	2022-08-19 05:28:00
9	7367.556360000001	10683.803869999996	6098.762569999997	44.80916333333331	30.242726666666673	229.7334850000001	146.39094666666662	22.727860000000014	1186.8746400000005	44.739513333333306	761.7635133333331	31.293543333333332	32.521073333333355	82.35180833333328	360.2759133333333	6.70186	486.903565	1409.5060316666663	596.5585999999998	2022-08-19 05:38:00
10	6361.553660000001	10427.883159999996	3305.9809400000026	34.30409499999999	24.396826666666666	192.67316499999998	110.56390666666671	19.884395000000005	1075.01151	43.91946666666666	692.2918133333332	33.11816000000001	34.15791833333336	84.21619166666663	448.57317166666684	6.8018600000000005	446.994495	1348.9442133333328	362.6326000000001	2022-08-19 05:48:00
11	6350.2210700000005	10417.289019999997	3316.2206900000024	34.047425	23.45665	183.04048499999993	106.77373000000001	19.275395000000007	890.5952200000004	31.996919999999985	597.7168333333334	28.3196	34.75333333333336	80.3795033333333	490.58285166666684	9.016570000000003	481.0462999999999	1259.1199366666665	254.95458000000002	2022-08-19 05:58:00
12	6202.527289999999	6558.490500000002	3312.465070000003	33.07642999999999	14.78903999999999	175.63698	98.33892000000002	19.06002	878.1550100000002	31.70856	687.2133633333331	28.99577333333333	35.105068333333364	86.12411833333334	449.7764333333334	8.888760000000001	472.1644649999999	1269.7033866666666	198.73892	2022-08-19 06:08:00
13	5865.141220000001	6459.383880000001	3194.7550000000033	33.495184999999985	14.429979999999986	169.64615	98.21419000000002	17.310555000000004	770.6270400000001	34.39264666666666	470.9863300000002	22.74624999999999	33.80484500000001	63.081164999999956	303.15734166666687	12.288220000000003	463.16023999999993	1241.6552233333332	186.71498999999991	2022-08-19 06:18:00
14	5845.785970000001	6446.939160000002	2842.8378200000025	25.2854	13.260969999999993	167.4333599999999	85.34380499999997	14.318500000000004	596.84991	30.765109999999986	449.50349	19.651870000000002	33.81599499999999	54.53230999999996	353.75615833333336	10.29484	457.6423999999999	1173.7545266666668	173.29849	2022-08-19 06:28:00
15	5832.1273500000025	6406.965900000001	2801.0651100000036	26.159319999999994	12.994569999999994	166.85304999999994	81.75786499999997	14.636045000000003	602.86449	30.642189999999992	416.8286499999999	20.321020000000004	34.383945	54.079329999999956	298.81921166666683	12.642040000000001	441.02409499999993	1171.3632616666669	173.31428999999997	2022-08-19 06:38:00
16	6012.322120000002	6283.323400000001	3329.7676500000025	30.201909999999984	16.07621999999999	162.7443499999999	98.02438500000002	13.831859999999999	548.02254	29.69511999999999	474.4110800000002	19.963669999999997	30.921009999999995	59.40642499999997	327.00432666666694	12.834990000000003	449.89463999999987	1140.8507466666667	160.4077399999999	2022-08-19 06:48:00
17	6244.182680000003	6423.589290000001	5011.750866666666	31.506159999999976	21.026256666666658	179.63241	105.86201499999994	15.434900000000006	547.0418200000001	29.73484999999999	456.90761000000003	20.465539999999997	31.010835	59.96824499999993	335.8111916666669	12.88222	457.809405	1159.5855566666667	170.09226999999996	2022-08-19 06:58:00
18	6245.041070000004	6426.999210000004	5490.024159999997	39.36003	21.338616666666667	191.88862499999993	113.26800499999997	18.201210000000007	859.7799699999999	37.393956666666654	500.11157999999983	20.790579999999995	32.182314999999996	76.25203999999994	356.97422666666694	12.829150000000004	434.7123250000001	1234.33078	198.77257999999986	2022-08-19 07:08:00
19	6281.959710000005	6394.453440000003	5670.132329999999	39.34438000000003	21.213946666666665	196.08933000000002	112.20624499999998	18.36005000000001	920.4589899999997	38.50769666666666	469.45963999999987	28.106079999999974	32.82780499999999	79.18260499999994	440.7573	12.971550000000004	443.53773	1252.193063333333	209.00408999999985	2022-08-19 07:18:00
20	7028.98657	7128.731810000002	6598.813559999998	41.068895000000005	22.98845999999998	193.47483499999996	126.42899	19.560240000000007	910.8259599999999	37.319559999999996	506.9600999999999	21.438999999999986	32.97236	59.268709999999956	336.608121666667	12.848670000000006	560.7914200000001	1263.1822433333332	249.7680699999998	2022-08-19 07:28:00
21	7185.219789999999	7468.6214700000055	6147.863466666663	42.54391500000001	24.828539999999993	216.7352900000001	142.68503666666666	23.179405000000017	1053.9845700000003	40.28714999999999	540.0034733333332	32.594693333333325	34.124255000000005	68.60661833333333	542.7269283333335	13.076990000000007	473.4764350000002	1296.1798033333334	357.57880666666665	2022-08-19 07:38:00
22	7171.03711	7650.900580000003	6470.114656666665	46.26825999999999	25.684869999999993	242.85217500000013	146.40155166666662	23.590655000000012	1025.2970800000003	42.41442	756.6279033333329	34.431673333333336	35.52380333333336	70.28395166666665	529.890725	6.368259999999999	475.44740000000013	1300.913503333333	409.99726333333325	2022-08-19 07:48:00
23	10435.468200000001	10142.677519999996	9973.100040000001	82.08105000000002	36.60730666666667	382.97051500000003	167.2639666666666	35.62460499999997	898.0503800000006	38.786240000000014	785.455136666666	24.58888	30.230480000000004	29.045418333333313	190.68298000000001	6.7728900000000065	471.35359500000027	1554.5088600000004	609.1979499999999	2022-08-19 08:07:00
24	10873.005449999999	11181.583619999992	11196.096710000002	87.16769666666669	42.27060000000002	400.23983499999986	179.08362666666656	36.07414499999999	902.0338500000003	40.12423	746.045006666666	22.978270000000013	31.506364999999995	27.43441499999998	199.58012000000002	6.968360000000008	442.5689900000003	1590.3113000000012	629.3413099999997	2022-08-19 08:17:00
25	11224.996799999995	14764.424989999998	13275.84132999999	92.36334000000002	37.803950000000015	512.0054749999999	198.78594499999997	36.20928999999997	954.4208400000003	44.38258	759.882883333333	24.464339999999996	32.286044999999994	26.434969999999993	197.67890000000006	6.774190000000007	472.09573000000034	1589.6453800000008	606.8030599999998	2022-08-19 08:27:00
26	11151.776969999995	18996.339209999984	14732.163089999996	102.97178000000002	37.324450000000006	565.5404599999999	205.60154	37.01088999999999	944.7344200000002	44.838970000000025	799.3817066666666	20.535709999999998	38.57727	26.380069999999975	194.40431000000004	6.5433100000000035	478.85530500000044	1589.1415300000008	585.7397699999997	2022-08-19 08:37:00
27	12019.679299999994	19215.922729999984	15896.330429999989	127.00627999999999	36.82526666666667	593.7165199999998	208.13992999999994	38.502559999999995	946.8078800000002	43.68043000000001	780.5855099999999	18.067140000000013	40.514463333333325	28.68330999999997	172.16219999999993	7.203720000000005	577.1024100000004	1615.9146400000004	622.4248799999997	2022-08-19 08:47:00
28	12841.999319999995	19843.707189999983	17334.703469999993	134.64374	42.70412666666668	636.5240799999996	210.46149000000003	38.17591000000001	951.0913499999998	43.32034000000001	743.3600400000001	18.076560000000004	40.03264833333333	28.68294999999996	172.17589999999996	7.456100000000005	615.3734350000002	1734.22431	648.7530599999998	2022-08-19 08:51:00
29	13149.489080000001	19515.856379999987	17357.892089999994	140.81642999999997	51.25937000000001	642.9303399999997	220.85037	39.94216000000002	884.2193699999999	43.937920000000005	747.7284600000005	17.594590000000007	37.67667	23.532849999999982	150.73756999999995	7.569180000000006	561.532315	1739.0364300000003	700.7771699999996	2022-08-19 09:01:00
30	12036.431160000004	21256.84596999999	18203.64821999999	148.35439000000002	51.210090000000015	671.7096499999996	257.00840000000005	35.89466000000001	878.5651899999998	41.56057	762.2984900000005	15.294550000000006	37.14710499999999	21.82635999999998	150.08935000000005	7.886920000000004	578.5870550000002	1707.6487200000006	758.8815466666663	2022-08-19 09:11:00
31	12406.671810000003	21548.945989999993	19000.911669999998	170.26609	49.36015000000001	683.8604799999995	259.4048016666667	40.36273000000001	1259.2586199999998	42.39379666666666	757.1144800000005	12.943140000000005	38.497344999999974	21.84847999999998	162.57925999999995	8.32902	589.9179949999998	1691.16473	877.363986666666	2022-08-19 09:21:00
32	12480.651140000005	22807.82693	27459.833980000018	294.26784499999997	50.403020000000005	722.6606899999997	285.3547216666666	40.60065	1374.1909399999995	43.30310333333335	733.8287600000003	12.912500000000007	31.25823833333335	27.344959999999986	164.11051999999995	8.026919999999992	598.0234249999997	1556.03997	1884.5170399999988	2022-08-19 09:31:00
33	12631.489890000004	21376.121560000003	25800.919799999996	324.51220499999994	58.140999999999984	902.5141100000004	280.44191166666644	41.23055	1306.1764500000002	42.72290333333335	787.5566200000004	18.49917000000001	28.16652833333334	17.320849999999986	139.6205350000001	8.037339999999993	545.3397100000001	1531.0133200000012	2199.919669999998	2022-08-19 09:38:00
34	12225.226390000003	20646.08412999999	22998.150969999995	271.57168999999993	53.422929999999994	790.3093500000002	277.1248799999997	39.85958000000002	1139.5376	37.07736999999998	770.1358500000005	17.51659	29.696779999999993	17.42061999999999	129.43496500000012	7.548160000000003	553.4846700000002	1574.9970900000003	2146.4044199999976	2022-08-19 09:48:00
35	10944.386760000001	21613.54169	21710.17097	276.79677000000004	51.80424	786.7559700000003	272.29431999999974	40.80427000000001	1210.7916600000003	36.068139999999985	820.7540900000001	20.19796000000001	30.25577	17.449169999999995	135.99158500000004	7.01827	536.6156300000001	1576.02463	2141.6407899999986	2022-08-19 09:58:00
36	12183.762660000002	21283.44036999999	22814.138399999993	279.59202	53.31133	830.6906399999998	281.9782899999998	40.48302000000002	1167.3051400000002	39.98087000000001	917.8008600000001	17.70264	29.545470000000005	18.097979999999986	129.17956000000007	7.563460000000003	535.58195	1584.61301	2227.788389999998	2022-08-19 10:08:00
37	12274.350340000005	24901.516130000007	24368.585359999994	296.0584999999999	55.69325	919.8423000000001	283.73390999999975	40.45586000000002	1318.7744600000003	40.18834000000001	948.2372300000002	20.646110000000007	28.904225000000007	17.566589999999984	129.3472500000001	7.581830000000001	531.3841799999999	1600.8873200000003	2610.9964199999977	2022-08-19 10:18:00
38	12671.457419999997	27386.43535000001	25702.710840000007	310.09855	56.27465999999997	890.0936900000004	329.08642999999984	50.526230000000005	1553.8950100000002	41.29683000000001	1006.2044099999996	19.148520000000012	28.725205000000006	19.988239999999983	132.73003500000004	7.677059999999998	491.5699899999999	1586.33039	2614.336389999997	2022-08-19 10:28:00
39	10166.061769999998	27753.502460000003	21824.671450000005	249.6686200000001	51.76084	700.2660799999996	351.9058399999998	53.20795000000001	1711.11653	43.72831000000002	1509.7832200000005	23.009229999999988	29.747109999999985	22.233029999999985	133.1827999999999	7.066810000000001	592.456905	2227.054530000001	2416.7042299999976	2022-08-19 10:38:00
40	10283.048499999999	28396.58294000001	21257.53047000001	255.60187000000008	51.74766000000002	752.9180899999999	361.10487999999975	58.93199000000001	1902.8497699999998	45.363920000000014	1959.8544200000013	21.002489999999995	28.89593	21.321199999999987	127.07970999999989	7.028240000000002	595.551165	2083.4700300000004	2463.7591799999977	2022-08-19 10:48:00
41	10113.35106	27998.99828000001	18592.438400000006	218.14681999999982	48.04434000000001	775.5983300000003	340.12327999999974	54.80518000000001	2011.049889999999	45.691850000000024	1873.7074200000002	19.27432	29.04293	20.62779999999999	125.45727999999994	8.056029999999998	583.9939499999999	2238.1097599999994	2298.602679999998	2022-08-19 10:58:00
42	9553.665630000001	23899.960220000004	13437.850266666668	171.06432999999993	45.52206000000001	670.6736050000001	248.03646999999984	39.44587000000002	1713.5754199999997	52.036613333333364	1226.77471	19.785090000000004	30.081024999999986	20.541189999999986	146.31097999999997	7.528749999999995	588.6968700000001	1390.0634499999994	2368.625719999999	2022-08-19 11:08:00
43	8741.697689999999	19403.12930999999	11895.262756666662	121.16442	35.75962000000002	585.4804916666667	235.72748999999988	37.75177000000003	1282.1775100000007	50.260663333333326	980.0626466666664	21.497499999999995	34.612705000000005	22.36780000000001	189.17066999999992	8.17293	482.901655	1328.4191399999993	973.60751	2022-08-19 11:18:00
44	8601.681250000003	18342.030819999996	10728.606913333324	95.21540000000005	31.79859	489.6576483333335	199.15240000000003	33.127210000000005	1237.8615900000004	51.78469333333334	942.1919666666661	23.605799999999995	29.684205000000006	25.713649999999987	185.97059000000002	8.5871	530.42938	1325.62271	617.56341	2022-08-19 11:28:00
45	8420.653599999998	17832.291719999997	10681.613713333325	92.98950000000008	27.285419999999984	461.43041333333343	198.13043	32.39278999999999	1118.8251300000004	51.91411000000001	929.707586666666	22.169199999999996	29.056760000000004	26.739953333333325	182.96857000000003	8.599460000000002	541.10338	1411.8244800000007	594.24264	2022-08-19 11:38:00
46	8426.855199999998	18832.97747999999	10563.678833333326	92.19685000000007	27.70824999999998	470.28524333333337	197.97257999999994	32.74292	1124.9502100000004	51.31012000000001	927.160876666666	22.140310000000003	29.72858000000001	25.939613333333323	181.51499	8.922120000000001	534.2825550000001	1377.6120299999998	628.1972000000001	2022-08-19 11:48:00
47	8515.3096	18812.75133999999	10890.95795666666	101.38922000000007	28.78387	621.3762733333338	197.64544	33.06435	1211.8291500000007	54.68805000000001	960.8875233333326	23.068640000000002	29.79114000000001	29.337873333333324	181.92434	9.280540000000002	545.7492900000002	1376.1375499999997	601.26768	2022-08-19 11:59:00
48	8468.30225	17608.36809	10749.139193333325	93.31573000000012	27.714109999999977	466.41278	199.99844999999996	32.92717999999999	1231.2957400000007	52.71781000000001	938.9048399999996	23.668960000000006	29.92784000000001	28.742633333333316	187.52149	9.554440000000003	456.4882	1460.5255200000001	598.39144	2022-08-19 12:09:00
49	8115.350229999993	17305.36438	10281.560683333328	93.25317000000008	25.80172666666666	466.9004233333333	200.61935999999997	32.31108999999999	1058.6156300000002	52.03905666666667	941.7713033333328	20.451729999999994	26.868254999999994	29.12762333333332	173.81522000000004	8.767310000000002	481.10000000000014	1719.9918799999996	786.6664	2022-08-19 12:19:00
50	7784.490799999999	16144.968599999997	10201.257493333329	92.90423000000011	23.718613333333316	443.51025333333325	207.28124000000008	31.30351999999999	1033.3582700000006	52.15476000000002	941.0368833333331	20.34370999999999	26.26029	29.420119999999994	162.24742	9.65649	514.7540949999999	1801.9064199999991	1091.9060599999996	2022-08-19 12:29:00
51	7455.293049999998	16111.226100000005	10228.951269999994	93.3240100000001	23.59827666666665	456.1926333333333	207.22749000000007	32.398559999999996	1020.3144400000006	51.76262666666666	953.7666833333329	19.972049999999996	27.075180000000003	32.24870999999998	158.17773333333335	9.736149999999999	526.360035	1733.950179999999	1208.5675799999995	2022-08-19 12:49:00
52	7111.074129999999	16507.964440000003	10472.964596666665	94.16859000000011	22.696569999999983	478.39616000000024	208.66950000000008	35.25812000000002	1045.855410000001	52.36897999999999	945.5029933333332	18.589329999999997	27.071780000000004	33.81001999999998	159.17713999999998	9.574409999999999	545.182575	1869.5385699999997	1300.7946799999997	2022-08-19 12:59:00
53	6613.829890000001	16343.823860000006	10525.463276666664	94.12875000000011	22.315903333333313	469.9794400000002	193.39407000000006	34.347359999999995	1042.4281400000007	52.54429999999999	949.6235233333333	18.851989999999997	26.875400000000003	28.417730000000002	159.84390333333332	8.933969999999999	495.8080549999998	1869.1392099999991	1252.6011099999998	2022-08-19 13:09:00
54	6821.7571499999995	18587.48217999999	10656.289889999998	97.83829000000003	23.701899999999977	1374.7013566666665	192.67580000000007	34.21652	1039.1444800000008	52.657159999999976	953.6930333333331	16.204479999999997	27.289389999999997	26.24424	157.45258333333334	9.74529	514.9297149999999	1635.7995500000002	1020.48436	2022-08-19 13:38:00
55	6770.771	18254.162559999997	10559.570800000001	97.63246000000005	23.224413333333313	1365.4189866666666	192.33116	33.145079999999986	1030.7535300000006	52.21094999999998	950.848093333333	16.214729999999996	27.414600000000004	25.984	155.9399566666667	9.83552	534.3588149999998	1915.9597499999995	1323.85045	2022-08-19 13:41:00
56	7225.905839999999	18560.625669999994	10667.92426	97.78382000000005	23.446903333333324	1374.8407266666661	192.76334000000003	33.56897999999999	1035.8293900000003	52.54560999999998	945.9285233333335	16.632329999999996	28.319440000000004	27.63218	165.94115	9.76885	495.45195499999994	1700.8814699999994	1011.5963	2022-08-19 13:44:00
57	6551.032790000001	16456.867710000006	10626.20885	94.8296900000001	23.063283333333317	469.29002333333347	189.09354999999996	34.29540999999999	1020.2130200000007	52.312099999999994	944.0805033333334	16.3139	28.013898333333337	29.336190000000002	155.17365	9.724690000000002	492.2625849999999	1903.3296499999994	1346.38277	2022-08-19 13:47:00
58	6657.700609999999	18626.698279999993	10573.325890000006	97.29674000000006	23.053733333333327	1368.1235066666666	189.77016	33.37179	1031.8363400000003	52.65380999999999	942.7034233333334	17.989010000000004	28.003818333333335	32.25434999999999	158.37034999999997	9.48848	487.50656999999984	1538.2848766666668	987.1216299999999	2022-08-19 13:50:00
59	6668.291419999999	18487.150639999993	10520.072660000007	97.50479000000004	22.88806333333332	1368.1235066666666	189.65432999999996	33.24557999999999	1050.5781600000007	52.869209999999995	942.4357933333335	17.967450000000003	28.195495000000005	35.60049999999998	157.78354333333334	9.607119999999998	470.3317099999997	1972.4974899999986	1299.0723199999995	2022-08-19 13:53:00
60	6694.2246	18626.698279999993	10598.962830000006	97.38875000000006	22.984236666666664	1374.8407266666661	191.85219	33.40136	1020.8601800000002	52.7746	942.4859933333332	17.626930000000005	28.346548333333335	36.95395999999998	158.83329000000003	9.467220000000001	407.75633999999985	1604.4783966666666	1011.9911399999997	2022-08-19 13:56:00
61	6900.2747100000015	18626.698279999993	10445.38556000001	97.21240000000006	22.306473333333326	1374.5389566666663	191.83565	33.737269999999995	1019.5825400000008	52.70497	943.9462633333334	18.040390000000006	30.17273	41.88307999999999	166.27559000000002	9.46349	422.64926999999983	1602.8701999999996	998.1990199999999	2022-08-19 13:59:00
62	6951.248650000001	18690.953189999997	10624.787210000008	97.23039000000004	21.526289999999996	1375.2230066666662	193.15733000000003	33.736700000000006	990.1515700000002	52.68188	942.5444833333333	19.94715	29.868105000000003	50.194300000000005	167.35384	9.514010000000003	389.23481	1624.7519899999993	1015.9632899999998	2022-08-19 14:02:00
63	6801.649869999999	18624.012399999992	10461.248350000007	97.30441000000005	21.251739999999995	1374.6699366666662	194.24099	33.650659999999995	1018.2396800000004	52.66264	942.8883433333332	19.182850000000002	30.058680000000003	44.60249999999999	166.85188000000002	9.415130000000001	399.29479999999995	1611.8578599999996	1022.3455999999999	2022-08-19 14:05:00
64	6766.542080000001	17831.514649999997	10334.001996666673	94.79075000000013	21.270439999999994	485.2010866666668	190.6755	34.49123	1034.2443000000003	52.68188	942.8883433333332	19.854820000000004	30.120770000000004	47.86492000000001	170.27789	8.582620000000002	400.1931199999999	1619.6917799999992	1017.0606299999998	2022-08-19 14:08:00
65	6694.155600000002	18557.939789999993	10948.707050000003	97.53099000000007	20.141229999999986	1374.550576666666	191.60878	33.78407	1020.5723900000006	52.62076999999999	943.4204933333334	19.060580000000005	27.928948333333327	31.846189999999993	166.09261999999998	8.683079999999999	498.6382599999998	1618.1753499999988	1004.5144399999999	2022-08-19 14:11:00
66	6753.160530000002	18518.068669999993	10139.695459999999	95.69559000000005	19.719599999999986	1374.550576666666	193.26172000000003	31.623389999999993	1010.4236400000003	52.38046	950.9347833333331	18.8914	33.32362	34.426059999999985	166.46374	8.46757	419.79337999999996	1621.6436099999985	1003.1461699999999	2022-08-19 14:14:00
67	6753.753260000001	17505.060419999998	10482.750406666666	93.59434000000012	19.65578666666665	465.14057333333346	192.13864	31.849029999999992	999.3797900000004	52.04992	952.8179633333332	18.92716	28.634948333333327	34.248119999999986	166.12629999999993	8.46676	415.05827999999997	1542.520849999999	1026.16054	2022-08-19 14:17:00
68	6750.707740000001	17525.116749999997	10061.508206666666	94.02678000000013	19.23969666666665	464.4511733333335	187.88716	32.01353999999999	986.2433400000003	51.79910000000001	950.4312133333333	19.5606	26.092168333333326	34.30401999999999	164.24794000000006	8.461509999999997	470.4911299999998	1556.8487599999987	966.2814699999998	2022-08-19 14:20:00
69	6644.173609999999	16252.129700000007	9632.737893333337	93.41756000000011	18.994016666666646	454.3592266666667	203.58122000000012	31.20882	978.7620200000006	51.88205000000001	948.9216133333331	19.383229999999998	28.037273333333342	37.599029999999985	163.46517333333333	9.269119999999997	472.6300699999997	1724.2773899999988	1238.4505999999994	2022-08-19 14:23:00
70	6711.631599999999	17503.62146	9755.97035666667	93.77846000000012	19.05498666666665	465.14057333333346	189.45969000000002	31.9823	963.7468300000006	51.790160000000014	948.0704533333333	19.57231	27.69026833333333	43.853529999999985	164.41767000000004	8.396089999999997	476.11048000000005	1533.8973099999992	1019.62382	2022-08-19 14:26:00
71	6667.0079	17358.137980000003	9258.884593333341	93.6995800000001	18.41574999999998	452.57931333333346	188.24875000000003	30.63133	959.2390300000003	52.05778000000002	948.443143333333	19.70395	27.83790833333333	43.687429999999985	168.16343	8.134220000000001	421.66336999999993	1577.764389999999	945.3045999999998	2022-08-19 14:36:00
72	8058.5507699999935	18025.193869999996	10205.31413666666	90.30566000000006	23.862273333333327	452.9884633333333	199.69889999999998	30.871739999999992	1055.5139700000007	49.35094666666666	926.9700666666661	23.364559999999997	27.852330000000002	31.816269999999964	187.88639	8.315760000000001	489.6189550000001	1512.2287200000003	812.7248366666664	2022-08-19 15:21:00
73	8373.451259999996	18465.299409999992	10637.696666666658	89.92391000000005	36.39923666666667	458.6112533333333	204.46674999999996	33.14151	1022.4063400000005	47.43177666666665	898.7165533333329	23.071850000000005	28.1831	31.827379999999962	189.84386999999995	7.964850000000005	454.82365999999996	1520.7841000000003	786.584076666667	2022-08-19 15:31:00
74	8386.168479999998	18119.67169999999	10665.851489999994	90.52180000000004	36.28961666666668	459.3664333333332	226.51804999999996	34.20667	1087.7395600000004	46.968966666666645	899.4542199999996	23.789749999999998	28.629425	26.336773333333323	190.74391000000003	8.371840000000002	473.91509500000006	1423.3290500000005	562.9807766666665	2022-08-19 15:41:00
75	8714.72335	18280.706639999993	10708.827523333326	92.79033000000007	36.201270000000015	460.8853833333332	235.1466599999999	34.5192	1097.9593800000005	48.785533333333326	878.2840999999999	21.884219999999996	28.911480000000005	24.50666333333332	189.18607000000003	8.528229999999999	477.7977649999999	1673.5017600000003	796.9049266666666	2022-08-19 15:51:00
76	8916.702900000002	19407.615079999996	11962.49035333333	97.58586000000005	36.45323666666668	490.69607666666656	235.14398999999986	35.92183	1094.3853300000005	48.083583333333344	874.6283866666662	22.02923	30.350024999999995	21.96647666666666	194.29994000000002	8.69161	496.95674999999994	1371.2546699999994	689.1897799999999	2022-08-19 16:01:00
77	8921.69657	20281.15862999999	12529.380876666664	116.56526000000011	36.47976666666669	508.430795	244.19920999999988	37.64553	1093.3572000000004	48.006780000000006	786.0474099999998	25.11816	34.78551	24.705553333333324	198.53226000000004	8.41373	479.77134500000005	1372.6270999999997	619.9697599999998	2022-08-19 16:11:00
78	10622.78407	19385.41570999999	13206.250936666662	126.68562	40.227836666666704	581.933346666667	252.07403999999994	38.539550000000006	1055.3988600000002	45.991550000000004	725.7936099999996	21.10614000000001	32.091448333333325	23.006043333333338	202.5192900000001	7.66082	439.45835000000034	1541.12489	659.5346599999996	2022-08-19 16:21:00
79	11310.666739999993	19535.118229999985	14281.689696666663	146.72004000000007	40.19130333333335	579.5945566666668	256.68763999999993	38.55260000000001	1041.7796300000002	43.13368333333336	695.4198933333332	17.203390000000002	35.22875666666666	21.495733333333334	187.37784000000008	8.586230000000002	493.3128450000001	1577.49949	737.4631766666664	2022-08-19 16:31:00
80	11521.043879999997	20775.30493999999	19542.13904999999	198.26199	44.44223333333335	698.7277199999996	267.21736166666665	40.79214000000003	1273.87156	45.06753000000003	661.9930433333334	14.005960000000007	34.867745000000006	20.357799999999987	161.20482	8.442490000000001	563.9447300000004	1580.30383	900.7772666666662	2022-08-19 16:38:00
81	11402.985489999997	23343.768070000002	14772.869713333335	170.44180999999998	46.27355000000001	657.26277	263.4788266666667	40.016440000000046	1402.8769100000002	46.13465000000002	722.3034233333331	14.466540000000014	33.33549333333334	21.272579999999984	137.37498999999997	9.799140000000001	582.8425600000003	1582.1197599999994	849.0100999999995	2022-08-19 16:48:00
82	11304.616189999997	20497.467489999988	14862.785926666667	169.07658	44.20877333333334	614.7449466666667	259.7365216666666	40.136320000000026	1231.34666	44.94158333333336	694.2246599999999	13.461360000000008	33.44430666666667	21.276269999999986	140.69406999999993	9.129520000000003	557.1096350000003	1580.0294399999996	851.4945299999994	2022-08-19 16:58:00
83	14681.084790000003	35204.14246999999	26640.856030000003	327.10168499999975	48.842479999999995	1234.1636400000007	441.93003	64.31568999999999	3375.2977799999976	73.81939333333332	1555.7966900000008	34.31398333333335	40.87666500000001	87.99668666666663	341.0551216666666	13.646740000000001	649.1954050000004	2779.658404999999	3464.8691300000037	2022-08-20 15:30:00
84	12185.240979999997	30057.15027999999	14873.630200000003	146.37889000000013	39.71154000000003	789.1798750000007	334.08835500000004	60.756640000000026	3216.663079999998	52.08769000000001	1348.2871333333337	16.38436333333333	41.131748333333334	89.44093166666661	289.8444966666667	14.863270000000005	548.7949850000003	2624.4522099999986	3309.765200000003	2022-08-20 15:44:00
85	12353.55994	26186.74183	14608.775479999995	134.4305100000001	38.98869000000003	670.5039200000001	293.50765999999976	53.09648999999999	1427.421730000001	44.69439999999998	1104.073553333334	12.79439	39.61000000000001	78.19083499999995	256.2529899999999	8.093179999999997	462.54602499999993	2152.543409999999	2800.6575	2022-08-20 15:54:00
86	11845.184399999996	25803.251239999998	13982.019040000001	131.44230000000007	38.567450000000015	673.31761	301.2578549999997	59.144085	1455.1391400000011	42.38906000000001	1043.3743833333333	16.082569999999997	43.543290000000006	76.58235499999996	257.2629499999998	8.699739999999998	447.24202500000024	2351.9675099999986	2827.9894200000003	2022-08-20 16:04:00
87	9599.669929999995	29734.980700000007	19157.80082000001	208.2291	41.670230000000004	693.2600699999996	351.9476750000002	62.68277000000002	2416.0217899999993	69.33163999999998	1599.8513999999989	48.99302333333333	22.355723333333334	81.75251499999996	451.17742833333335	12.159339999999997	649.735615	2987.521279999999	1821.0624799999996	2022-08-20 20:02:00
88	12133.990960000006	33015.42810000001	18568.802760000028	190.86110999999985	49.36369666666666	837.2742600000003	329.6642699999998	58.82780000000005	2874.7382700000003	94.47542	2211.319330000001	17.42128	30.670128333333345	63.21216999999997	203.36191000000005	12.453320000000003	766.430535	1823.21073	1940.4218799999994	2022-08-20 20:14:00
89	11660.721890000004	30328.745620000016	20808.96439000003	223.27876999999992	48.87608	840.5508000000003	339.22386499999993	56.547495000000005	2894.37561	100.02233999999994	2204.846310000001	11.641759999999993	26.51691	84.84583999999997	180.0488600000001	13.790450000000005	666.1319050000001	1904.3098400000003	1751.4372900000003	2022-08-20 20:23:00
90	9087.36299	25773.658380000008	19737.00224000002	203.29287	39.445580000000035	749.6828999999999	293.95353999999986	50.28257500000002	2781.37962	77.11946999999998	2162.664980000002	17.718279999999993	26.07493499999998	87.20321166666665	248.8895100000001	16.659789999999997	528.08088	2266.4100899999985	1801.33398	2022-08-20 20:33:00
91	8707.53139	24579.18817000001	16265.9104	168.95822	37.57145000000002	625.4967799999996	287.36681499999986	51.38968000000003	1961.2009500000004	67.94277999999997	1691.9747900000002	13.741469999999994	27.88608499999999	79.03674999999994	191.48526000000004	13.463630000000007	629.6113100000001	2896.7761466666648	1732.81802	2022-08-20 20:43:00
92	8097.462830000001	22711.302170000003	14620.159289999987	137.75178	31.303009999999993	608.6354399999996	266.66137999999984	51.78774000000003	1931.1025500000005	63.95358999999999	1409.28164	16.462410000000002	29.710458333333307	79.19093999999994	194.07995000000003	14.492630000000004	719.0205500000002	2251.351684999999	1648.75748	2022-08-20 20:53:00
93	8335.876700000006	16923.124250000004	11463.813709999993	102.44541000000005	32.63442	518.0298499999994	246.79851166666646	46.22579	1720.667850000001	58.59612000000001	1200.6553699999997	11.056110000000011	34.81823499999995	79.95884499999998	208.64093999999997	12.130859999999993	710.509495	1375.6442099999997	1657.4501200000004	2022-08-20 21:03:00
94	14560.163049999997	31747.965499999988	22875.170290000027	262.0954350000001	51.15204999999998	1104.0152899999996	393.7581299999999	59.33928000000001	2639.7838999999994	95.92953	2301.253240000001	14.446119999999992	50.204444999999986	76.20694499999998	257.7576299999999	11.08827	641.4633699999998	2026.087860000001	2344.913889999998	2022-08-31 12:04:00
95	14611.4114	30184.466249999983	23823.12001000001	266.6885300000001	50.57088999999999	1117.9064099999994	401.60630499999985	59.93869000000001	2584.56082	94.23100000000001	2296.2502200000013	14.971049999999991	36.56936500000002	74.68128499999997	251.00217	10.95131	662.2161399999998	2039.6833900000006	2252.7672199999975	2022-08-31 12:11:00
96	14374.227220000006	29002.980990000015	21272.262219999986	275.2593300000003	50.30894	1067.7803149999997	372.744195	57.18476000000001	1934.3633000000002	87.08190000000002	1853.5780800000005	11.055809999999992	27.112835	75.25740500000002	226.10962000000004	10.214429999999998	1127.5169950000002	2228.755184999999	1803.113519999999	2022-08-31 12:21:00
97	13894.73335	29400.15659000001	21600.73036999999	277.5874000000003	53.79726999999996	1111.7854699999993	378.9696599999998	57.49033500000003	2723.47682	90.48613000000003	1984.6093900000005	17.34695999999999	28.63357	67.13247499999999	220.45762	11.62221	818.6628399999997	2167.274584999999	1770.8873599999995	2022-08-31 12:36:00
98	13291.519249999998	28022.888310000002	18278.48618999999	260.1958200000002	48.87826	1075.5084800000002	363.8088399999999	56.907199999999996	2353.621789999999	82.70422	1937.0762099999993	11.372149999999998	28.824169999999985	77.42247500000002	224.07645000000005	13.9563	528.8620699999999	2942.1236699999986	1661.6251100000006	2022-08-31 12:46:00
99	13479.582770000003	28607.19273000001	19101.67436999999	263.1272300000001	47.21367000000002	1075.2373150000003	362.5222399999999	54.98064500000001	2524.9444099999982	85.04951	1998.6793799999991	11.775449999999996	34.80815499999999	63.46935499999997	216.58856000000003	14.401080000000004	1096.8687550000002	2930.7868799999997	1562.5052600000001	2022-08-31 12:56:00
100	13154.011439999997	28243.58536000001	19333.64311	258.21891500000004	47.23664000000002	1049.6669850000003	360.25078999999977	52.49689500000002	2570.3095799999983	84.63705999999996	1958.0030599999998	14.42115	31.41072	71.78459000000004	208.52775000000003	15.078800000000008	585.42979	4407.918229999998	1577.6844800000003	2022-08-31 13:06:00
101	13028.62438	27872.63003	19632.42194	237.19993499999998	46.967980000000026	1081.0655900000002	293.1106799999998	52.127974999999985	2640.052199999998	88.89279999999995	1955.9040600000005	29.41815000000001	32.63246999999999	74.19509000000004	206.86104000000012	15.882700000000002	583.0925049999998	4686.719479999998	1611.5222400000005	2022-08-31 13:16:00
102	13271.832099999994	27120.607919999995	18060.288750000003	215.7506849999999	47.32020000000001	1085.116135	291.41507999999976	51.41075	2767.4271199999976	91.41384999999995	1982.003240000001	37.031409999999994	42.730615	95.61446499999998	210.64987000000002	15.997370000000004	581.4519500000001	4740.559289999996	1629.4341500000003	2022-08-31 13:26:00
103	12512.999909999999	24792.666949999988	18506.573900000003	222.59906499999985	46.77942999999999	1002.9336550000003	289.89993999999984	52.990869999999994	3102.0892099999987	84.05707999999997	2051.511340000001	38.07526	40.43911499999999	86.02906000000002	210.6486700000001	14.986800000000006	594.5543849999999	4414.389859999996	1607.5130700000002	2022-08-31 13:36:00
104	11537.606539999999	23441.84764999999	13328.998009999992	123.28488999999998	45.74698	765.9839299999999	281.6998299999998	51.661300000000004	2811.8121299999975	82.65639999999999	2382.743130000001	38.17323999999999	40.42737499999999	86.07617500000002	208.68380000000002	15.19427	597.9032950000001	3581.529929999996	1575.0702200000003	2022-08-31 13:46:00
105	11612.45402	23831.299679999993	18487.202740000004	221.13308499999997	47.50019	780.05925	286.11989999999986	52.050459999999994	2768.102059999998	84.64898	2419.1629500000013	38.61563999999999	39.997834999999995	86.96810500000004	209.18457999999998	15.11885	604.936175	3479.442279999997	1574.1670300000003	2022-08-31 13:56:00
106	12158.608739999996	25023.115589999987	18854.11892999999	266.48090000000013	47.205799999999996	810.9156200000001	285.7119099999998	57.25818	2497.9713699999984	79.16643	2194.91066	10.918979999999987	31.468199999999996	61.13003499999997	211.59981000000005	14.540840000000005	591.1811099999999	3773.5594499999993	1566.1951900000006	2022-08-31 14:06:00
107	12370.468399999996	28651.005549999998	18598.55167	225.312045	47.79306999999997	1061.83113	289.0932899999998	57.67071000000001	2217.7352799999994	82.80905999999996	2405.6854000000017	10.132159999999992	32.943735000000004	55.46678999999995	216.86904999999996	13.910860000000005	538.782775	3747.023849999998	1671.1711699999994	2022-08-31 14:16:00
108	16390.125340000006	38099.35297999997	20880.45075000001	249.15030999999985	44.812020000000004	1114.7011200000002	486.1185450000003	62.934985000000026	3400.090880000002	105.29660999999994	1983.4200200000012	34.89004333333333	23.92457999999999	82.37387999999999	463.0300316666663	14.934389999999997	1517.9712350000004	3362.7699850000004	2299.883309999999	2022-09-07 21:13:00
109	15814.868070000004	38960.242899999976	19048.133820000017	238.32743999999985	41.60954999999999	1062.8838650000005	446.91661500000004	57.062685	3609.568519999998	93.95731999999998	2324.580760000002	26.95088	25.273189999999985	61.22051333333334	427.4988849999998	18.82701	2069.763590000001	3299.8085899999983	2351.610199999999	2022-09-07 21:23:00
110	13991.745740000006	36761.18063999999	24701.68235999999	341.6588700000001	46.53602999999998	1129.2019850000006	405.533925	59.24553000000001	2584.0815000000002	95.25208999999991	2295.923740000001	32.322780000000016	27.76473	52.0567	332.09784999999994	15.009360000000001	1628.4539250000005	3719.652260000001	2227.721189999999	2022-09-07 21:33:00
111	15341.403090000009	34834.78551999999	22416.468969999984	315.32719000000003	52.67960999999997	1091.8784849999997	395.3103249999999	54.22036500000004	3137.7837399999985	98.54937999999991	2330.821480000001	182.46645999999998	27.310640000000003	120.91275499999998	341.72863499999994	14.835939999999999	2321.4997050000025	3797.579600000001	2142.05022	2022-09-07 21:43:00
112	14310.198999999999	32655.98644000002	24558.3319	312.86147500000004	51.31276999999997	1060.8438250000002	383.06634999999983	54.48577500000003	3276.888119999998	100.09980999999995	2325.904910000001	96.39962000000003	26.21061499999999	104.58130333333332	343.44471	16.278399999999998	2233.791445000002	3752.347365000001	2246.7041000000004	2022-09-07 21:53:00
113	10328.32289	16322.15425999999	12941.213559999995	182.39963999999998	38.19587666666667	535.3450399999997	211.66911499999983	43.62604000000001	860.5439899999999	32.511579999999995	593.9198899999998	11.557540000000007	39.38255499999998	18.928401666666662	209.15688999999992	7.929280000000005	422.6751449999998	3195.3601199999994	851.3132700000004	2022-09-08 00:55:00
114	9882.73648	16370.452769999998	17539.10561999999	203.237115	37.52608	694.1644900000001	219.6499099999998	53.85004000000003	836.8021000000001	28.16548	549.19565	18.445540000000005	57.26250499999999	24.315423333333328	221.3437	8.243170000000006	495.639075	4056.3808649999987	994.8330200000009	2022-09-08 01:03:00
115	9445.7988	20455.18486	12874.982319999994	185.67660999999995	38.581280000000014	671.4374549999999	247.7327399999997	47.17431000000002	1050.7230799999995	30.918759999999985	675.5503899999997	17.67141	37.55348999999999	14.86007	263.3785400000001	7.368330000000007	459.0802600000001	2667.718085	1246.3755000000006	2022-09-08 01:13:00
116	7638.256660000002	13189.25423333333	10838.906389999995	107.46352833333336	25.302599999999998	470.11037	198.17641	47.21024000000003	933.51819	32.84292999999998	718.8752266666665	16.603859999999997	33.45906999999998	13.729680000000005	280.7136100000002	7.730400000000002	412.0908449999999	2518.6073899999988	984.2007300000006	2022-09-08 01:23:00
117	5431.802310000003	9341.063013333334	10786.119629999994	101.47726000000006	20.486886666666674	386.78562500000015	175.76088999999985	37.47515999999999	731.3480599999999	34.39488000000001	513.7899100000001	8.008310000000002	34.000649999999986	17.72987999999999	234.8064000000001	7.7515100000000015	516.0845150000002	2694.2738149999986	635.8365399999998	2022-09-08 01:33:00
118	8415.98276	10527.712943333334	9954.153123333333	98.95558000000001	30.548519999999993	390.66021166666707	186.60549999999992	39.79294499999998	842.9286900000005	35.11011	724.8095633333335	8.196209999999999	24.228044999999998	15.780095	226.09113999999997	7.7776200000000015	503.6217500000002	1515.949184999999	673.4806	2022-09-08 01:43:00
119	8273.388860000003	16318.062139999993	10119.41262333333	109.70444000000002	32.40033000000001	497.65140499999984	217.21085499999984	44.79498	1244.3870399999998	33.64870999999999	594.2497433333336	12.590380000000003	30.656669999999995	17.625549999999993	204.97927999999985	7.378760000000002	549.3393100000002	1564.4726099999993	782.6845566666669	2022-09-08 01:53:00
120	8244.309670000002	10787.848849999995	9901.116433333329	104.17071500000002	32.324770000000015	390.909255	209.5712949999999	35.71625999999998	855.5863	29.731429999999992	583.7411933333336	26.905263333333338	28.837159999999987	24.01948333333334	216.65454999999992	7.210240000000002	473.59838000000025	1269.383915	787.2055666666663	2022-09-08 02:03:00
121	7610.65459	7871.437086666665	7644.5253399999965	65.98854500000002	29.848530000000043	359.14683000000014	170.49357666666663	35.91172999999999	1582.124770000001	36.026009999999985	663.5830700000005	28.305783333333338	27.812679999999986	25.448085000000003	220.11560999999992	7.260850000000004	484.0344500000002	1343.1585916666663	1030.8995300000001	2022-09-08 02:13:00
122	6963.503409999996	7803.830796666663	5706.126573333338	48.86495999999999	25.606039999999993	291.622015	147.72310333333337	30.889834999999984	950.1676900000001	35.28339999999999	591.7697700000004	14.126900000000003	24.387125000000005	22.546250000000008	215.35588999999982	7.778490000000004	434.68175	1139.6588666666676	594.3558599999996	2022-09-08 02:23:00
123	6554.682	6224.382299999998	5538.762463333335	49.34978499999998	24.778029999999998	282.7511550000001	147.8296933333333	22.378444999999992	809.13039	33.68275999999998	467.19984000000017	9.232749999999996	25.53489	22.039713333333353	219.24505999999985	8.173710000000003	553.6150850000004	1137.0930783333336	530.7358	2022-09-08 02:37:00
124	6258.563250000002	5338.041113333333	5337.474713333333	46.137829999999994	21.808680000000013	273.19024499999995	139.63117000000003	21.283630000000013	850.0204700000002	33.34274999999998	458.8527400000001	8.875759999999998	24.91492	25.543463333333328	209.19125999999983	7.7753700000000014	661.4938200000001	890.7013950000005	395.4776100000001	2022-09-08 02:47:00
125	5687.476350000003	4815.756829999999	5012.760079999998	47.256849999999986	20.14390333333334	209.40949500000005	139.8995516666666	20.412245000000013	745.4956299999999	34.151369999999986	487.34763000000015	7.962679999999997	25.600199999999994	17.268089999999994	215.49911999999998	8.428790000000003	618.5261750000004	969.3992000000002	360.2573966666668	2022-09-08 02:57:00
126	5381.467060000001	3970.5788999999995	4369.484299999999	46.512059999999984	18.86132666666668	192.55519000000004	118.26690499999995	20.202410000000008	719.41816	33.4502	463.03337000000016	7.612299999999999	22.848889999999994	16.536404999999988	224.49214	6.8481399999999955	510.5956500000003	628.0171950000002	291.20255000000014	2022-09-08 03:07:00
127	5334.914120000002	3971.295759999999	4314.61471	46.46297499999998	18.43448000000001	196.22470500000006	117.80259499999991	21.873385000000013	713.4794800000001	31.018579999999996	476.1846500000002	7.740439999999998	22.926665000000003	16.202194999999996	161.28194999999997	6.478919999999996	513.4315500000005	582.9592549999999	279.6864	2022-09-08 03:17:00
128	5072.741250000004	3769.531409999998	4139.472599999999	45.15319499999997	17.04570666666667	151.10291500000005	99.88073999999997	20.951255	733.0139700000003	30.737250000000014	456.92442000000034	8.97486	22.91000333333334	15.682564999999993	220.97450666666683	6.331479999999995	530.1938200000004	600.5585600000003	249.70649000000006	2022-09-08 03:27:00
129	5185.282350000005	3612.808219999998	4123.067359999999	44.11033999999998	16.765866666666668	148.49489000000005	95.22488	21.407945000000005	711.1634333333333	30.125130000000016	440.00985000000014	9.108410000000001	23.95755833333333	16.213844999999996	263.1674049999999	6.256539999999997	658.0010600000007	572.5263400000001	233.79228000000015	2022-09-08 03:37:00
130	4994.391570000006	3012.0385299999984	3702.1880300000007	38.66227	15.318620000000001	114.00445000000009	83.90441999999996	19.703019999999988	669.0241833333332	30.478199999999987	411.28491	10.158170000000005	25.29159999999999	17.700980000000005	295.2593599999999	6.468809999999999	653.5200850000007	544.8782750000001	217.11841000000013	2022-09-08 03:46:00
131	5087.8622200000045	3137.707139999999	3766.71181	40.21489	16.1	162.03429000000006	92.82160499999996	19.070164999999985	651.4675933333333	31.359059999999996	411.7948400000002	13.601730000000005	24.996458333333322	19.551840000000002	757.4866883333334	9.091039999999998	646.0773650000007	543.2048300000002	215.15349000000006	2022-09-08 03:56:00
132	5050.406830000004	2862.542649999999	3784.533230000001	37.998495000000005	15.269129999999997	110.51512500000008	82.69317999999997	18.52894499999999	727.2864533333334	30.59527999999999	376.7159800000002	31.76046000000001	24.80446999999999	26.55568999999999	1010.4206066666675	15.783640000000002	642.9722200000007	510.6571900000002	220.81480000000013	2022-09-08 04:06:00
133	3810.33859	2733.4525900000003	3664.0286600000004	39.345085	15.283349999999995	103.74272000000006	83.70979999999997	18.359579999999994	763.73963	30.28672999999999	369.2264700000003	470.9096600000002	25.241749999999993	73.62944499999996	1119.7805066666674	15.239140000000004	607.1456550000006	510.3703800000001	215.44883000000004	2022-09-08 04:16:00
134	3734.123940000001	2750.2950999999994	3712.0774099999985	38.04470000000001	15.645899999999985	101.62907000000007	83.42483999999996	18.724649999999997	767.4823800000004	29.99465	353.08363000000014	500.63183000000026	25.359404999999995	73.41477999999995	1120.0960716666677	15.256070000000001	579.8742800000005	490.0033550000003	221.8972700000001	2022-09-08 04:26:00
135	3791.6090699999995	2838.3058099999985	3636.545789999999	37.23189500000002	15.765129999999983	103.71815000000008	84.52694999999999	18.61261	808.4416700000006	30.359250000000007	398.90697000000006	536.3286500000005	25.82933999999999	73.42588499999995	962.2666233333341	13.070959999999992	525.8302450000004	508.2597050000002	220.65685000000002	2022-09-08 04:36:00
136	3781.0869300000004	3080.7153599999997	3613.6085599999997	37.555365000000016	15.774479999999985	104.35585000000009	84.59953	18.70072499999999	847.3122200000007	30.689149999999994	417.9301799999999	610.0746300000006	25.034094999999997	71.89083999999993	314.3634433333332	7.706619999999994	565.6814550000004	541.2514550000001	222.07868	2022-09-08 04:46:00
137	4073.0961199999997	3107.644359999999	3975.0061799999994	40.509620000000005	16.061390000000003	129.1466950000001	91.22119	18.799145	825.8510500000004	30.555100000000003	419.7880300000002	529.0402400000005	23.916939999999997	71.71813999999993	756.7200283333332	9.251579999999995	525.0675150000004	539.9747900000003	220.81356000000002	2022-09-08 04:56:00
138	4313.889419999996	3765.8406099999997	4556.25876	45.39538999999996	17.641160000000003	160.09733499999984	111.67722499999991	19.271914999999996	727.56902	30.431740000000005	413.54641000000026	27.331169999999997	24.321610000000007	21.097499999999986	958.059463333334	15.183209999999997	534.7459550000004	511.96165000000036	237.50196000000022	2022-09-08 05:06:00
139	4101.970909999999	2923.0586099999987	4131.25093	41.76125	15.975479999999994	131.1018400000001	92.56379999999997	19.233604999999997	770.0868500000004	31.75919	449.70496000000026	19.4631	23.701288333333327	19.730520000000002	930.4198166666669	9.580099999999995	400.5235400000002	572.7820650000001	254.45805000000018	2022-09-08 05:16:00
140	3715.9870000000014	2954.8226799999993	3711.6285599999987	38.999945000000025	15.659669999999975	103.67446000000005	85.14751999999997	18.902974999999998	706.2770800000002	30.775429999999997	416.8716600000002	18.169200000000007	24.78663333333333	19.9925	931.3817366666666	9.455509999999995	521.1619250000005	539.839465	245.7249700000001	2022-09-08 05:26:00
141	3857.6229599999997	3144.7378999999987	3713.72779	37.69683500000001	15.335049999999997	106.00993000000005	83.54109999999993	18.763589999999994	721.2586	30.971509999999995	415.55110000000013	14.682260000000007	25.01716499999999	20.006435	755.5465683333333	9.468609999999998	561.1322300000004	550.2981249999999	231.7678800000002	2022-09-08 05:36:00
142	4968.814070000005	3063.393459999999	3809.06263	40.18080500000001	15.525040000000006	117.15323000000008	87.28009999999993	19.287324999999992	721.9674500000001	30.64569999999999	402.8260700000002	28.028519999999993	25.41423499999999	23.09868999999999	958.5144033333341	13.146089999999994	554.3930650000004	529.3926200000001	244.71173000000027	2022-09-08 05:46:00
143	5129.025960000006	3028.964209999999	3937.1631500000008	41.833935000000004	15.533350000000008	130.76441000000008	92.61511999999999	19.43934499999999	747.6451400000002	30.698510000000006	405.79011000000025	25.659810000000007	24.162495	22.971214999999997	963.0682833333343	11.600229999999994	550.3833950000004	516.3639699999999	249.43730000000022	2022-09-08 05:56:00
144	5084.227440000006	3148.536079999999	4209.07083	43.33875	15.698400000000008	135.07269000000008	91.82573999999997	19.79420999999999	746.9814300000004	30.75334	404.04596000000026	32.6327	24.38368333333333	23.276859999999992	1044.8598350000013	15.113549999999998	566.6577550000005	521.06246	247.10836000000026	2022-09-08 06:06:00
145	4943.271540000005	2909.2739400000005	4012.8216400000015	43.625424999999986	15.481740000000007	127.9433050000001	90.85576	19.313669999999984	717.1626899999999	30.723289999999988	372.34128000000027	46.917590000000025	23.90958999999999	28.416655000000006	1117.9323016666674	15.420860000000003	550.6656050000004	520.197675	227.7066800000002	2022-09-08 06:16:00
146	4017.0489700000007	2834.208579999999	3849.0666699999983	39.804865000000014	16.262770000000003	110.40228000000003	84.83068999999998	19.05985	710.29747	30.081039999999994	362.56195000000014	33.330900000000014	24.970964999999996	23.27482999999998	1013.4452316666677	15.597050000000001	527.3007800000004	529.3274549999999	240.97182000000018	2022-09-08 06:26:00
147	4110.62679	3024.967660000001	4117.91716	43.911489999999986	16.85638	137.83228000000003	92.64161000000001	19.369049999999998	713.1610099999998	30.169900000000002	355.98171000000025	46.66312000000002	23.45196833333334	27.974135000000015	1118.972331666668	15.4851	579.3650000000005	465.1862150000002	238.83220000000017	2022-09-08 06:36:00
148	4319.188789999997	3158.1152700000007	4346.274930000001	44.19248999999998	17.283550000000005	146.84670999999992	98.92507499999992	19.294709999999995	635.95736	28.762000000000004	378.1583800000002	48.01622000000002	24.695858333333334	29.484415000000023	1093.644740000001	15.421830000000002	575.3571450000004	458.672855	213.3165700000002	2022-09-08 06:46:00
149	4515.7954299999965	3643.9699900000032	4707.238880000001	44.50700499999998	17.635300000000008	159.75323999999992	111.55693999999998	19.257044999999998	615.1890200000003	28.181290000000004	370.79727000000014	49.71973000000003	24.103108333333342	30.448115000000012	1077.377856666668	15.47186	453.78069000000033	460.1743450000002	219.18420000000023	2022-09-08 06:56:00
150	5025.15257	4137.749489999999	5393.736260000001	46.06673499999998	18.890426666666674	177.7121949999999	113.76007499999994	19.019759999999998	624.3829700000002	28.053880000000003	385.3627900000003	50.84905000000003	24.12888000000001	33.56688000000001	1083.9531966666677	15.47186	470.8710350000003	563.7817650000002	224.4999000000003	2022-09-08 07:06:00
151	7319.4682299999995	6988.079880000001	6788.60718333333	57.34838999999999	31.076530000000005	306.4609749999999	123.41525999999989	21.17395000000001	694.3670200000001	29.03482	436.6113500000002	32.13656	23.246653333333335	30.47215833333334	1076.0165133333337	15.658979999999994	466.71759000000026	620.3494650000002	385.7274100000001	2022-09-08 07:16:00
152	14075.358959999989	34137.99145	19699.417500000025	189.53100000000006	49.551289999999966	887.6696000000005	384.46229499999987	81.46196	2601.92896	59.93937999999997	1700.715710000001	12.807350000000001	32.54836500000002	23.28534999999999	262.4505700000001	11.303289999999993	441.3429500000002	2464.2507950000013	1534.1593866666663	2022-09-15 20:25:00
153	14105.678369999987	29606.11045	18660.45245000001	166.01616	48.27539999999997	885.9070900000006	361.5901649999998	61.853910000000006	1836.1559500000005	50.15395999999997	1291.3395700000003	16.29464	28.13936	20.755409999999987	245.76877000000007	11.147039999999995	359.99109999999996	2161.1238150000017	1708.308579999999	2022-09-15 20:35:00
154	14040.785319999984	28634.6387	18812.53796000001	174.57563	47.54156999999999	882.8572600000006	354.7028749999997	60.52005000000002	2291.4080800000006	54.88013999999996	1489.15505	18.902260000000002	28.175344999999997	20.867749999999987	256.0478200000001	10.806409999999996	373.63563999999997	2400.8446350000017	1711.205449999999	2022-09-15 20:40:00
155	12766.70561999999	27798.21986	17489.158810000008	171.58082000000002	42.4675	874.12029	336.06237999999973	57.427019999999985	1770.8201100000006	52.68204999999998	1202.4829800000002	18.245639999999995	37.015613333333356	20.715929999999986	261.7741600000001	11.055919999999999	389.02142499999985	2184.764825000001	1300.21618	2022-09-15 20:49:00
156	10759.81417	25945.240839999984	14502.604859999994	147.551955	37.787969999999994	809.7886699999998	310.73301999999984	56.575875	1528.3264000000004	63.127580000000016	1469.8062000000004	24.2794	30.591209999999993	18.474809999999994	264.27612999999985	12.861839999999994	428.0914400000001	2393.1620750000006	1418.7739100000001	2022-09-15 20:59:00
157	10233.062699999997	21502.210659999993	11761.625323333335	119.06877	33.47449000000001	666.3077999999997	234.01981500000002	42.54542000000002	1667.6999100000007	57.056200000000025	1265.4000700000004	21.33704999999999	36.37985499999999	37.304688333333345	229.01252000000014	12.706073333333329	422.24443500000007	2566.150365	1104.6766600000003	2022-09-15 21:09:00
158	7883.570849999998	18862.331179999994	10373.569743333332	101.21910000000001	30.015580000000003	568.3725599999998	209.15924999999993	42.35979000000001	969.3350700000007	56.51777000000002	1135.4778800000004	42.40213	38.272989999999986	57.860150000000004	221.2377200000002	12.512276666666665	463.49920000000003	2996.3970149999996	963.8311500000007	2022-09-15 21:19:00
159	9948.505799999995	19406.01810999999	10739.601466666669	111.81416999999999	30.77774000000001	588.85939	218.73999	39.567000000000014	976.9093100000006	57.60407000000001	1167.292026666667	98.43837000000003	36.74373499999999	42.198940000000015	222.0837300000002	15.070843333333332	425.4383200000001	3343.902625	966.5872200000008	2022-09-15 21:29:00
160	10068.443299999994	22042.389309999988	11775.16224	125.13633999999993	32.742066666666666	652.3797899999997	225.01637499999987	42.34314000000002	1200.7876899999994	58.88632000000001	1244.2440100000003	30.583729999999996	35.34514499999999	23.242965000000005	229.66573000000014	12.598099999999995	403.66595	3282.3377350000005	967.2056000000005	2022-09-15 21:39:00
161	9116.867090000003	7928.043233333333	8694.471103333331	97.01266	31.59713666666669	304.1654450000004	190.01185833333327	27.50372499999999	669.8506	36.524820000000034	549.3730066666668	20.21973999999999	43.78951500000002	28.089603333333322	248.17131999999998	7.911650000000008	602.6959950000002	1512.5861183333334	423.5128766666669	2022-09-16 01:46:00
162	8639.67672	7828.748196666665	8712.381646666665	92.96334999999999	29.68947666666668	297.6085850000004	178.78164333333322	28.028969999999987	671.4478200000001	36.490270000000024	502.26147333333336	20.049189999999996	41.86259500000002	56.80939333333331	240.00121000000007	7.4216600000000055	580.6612250000002	1545.7206099999994	401.63609666666684	2022-09-16 01:56:00
163	8632.752320000007	7918.348323333328	10221.074419999997	101.62901999999997	31.59744000000001	288.0043900000003	174.3680899999999	25.878639999999987	629.67856	35.881870000000006	574.5791099999998	17.45595	39.18836833333333	22.173219999999997	240.2882649999999	7.112369999999999	450.1645299999998	1545.5968466666664	451.3540600000001	2022-09-16 02:06:00
164	7994.415280000003	6819.261616666667	8808.731530000001	79.17753333333332	27.120849999999987	272.99990000000025	140.57471999999993	21.042629999999996	700.4377699999999	28.86577999999999	573.8652900000001	13.298959999999996	32.68343	23.343825000000002	244.06903500000004	6.966839999999999	373.58508	970.9571299999996	412.4560166666663	2022-09-16 02:16:00
165	6156.752960000001	6595.230986666666	6581.286390000001	52.24266999999999	22.90625	244.18820000000008	126.464285	18.834175000000005	616.7089166666668	33.16336000000002	503.47778	14.19897000000001	35.234815000000005	41.55674500000001	169.3949499999999	8.002020000000005	390.3778499999999	1116.7411600000003	268.5619	2022-09-16 02:35:00
166	5323.665309999999	5324.400773333336	5446.424430000002	44.78462999999997	20.686540000000004	210.795275	113.67593499999992	15.894430000000007	522.2307099999997	32.11141000000003	488.8238300000002	15.343010000000003	33.939265000000006	56.35078999999996	164.03979999999993	6.75463	379.5398750000001	1101.04182	186.68344000000002	2022-09-16 02:48:00
167	3938.911530000001	4472.764243333333	3959.236910000001	34.70527999999997	17.203739999999993	135.24430499999988	100.28767000000003	15.46341	517.5410699999998	32.186450000000036	438.15937999999994	14.040080000000005	35.38379000000002	38.775965000000014	160.83284999999992	6.528020000000001	292.15495999999985	1062.42275	182.56138000000007	2022-09-16 03:09:00
168	3805.8421599999997	3935.765980000002	3208.3436700000016	29.283300000000004	13.021279999999997	111.83448500000003	72.68318999999997	13.862279999999997	526.1490033333332	30.94297000000003	438.3375899999999	14.429310000000008	35.01977000000002	39.01967500000001	163.46561999999992	6.340389999999998	290.75892999999985	949.0882499999998	178.50610000000003	2022-09-16 03:19:00
169	3123.7812499999995	3253.1769500000014	2489.979930000003	27.188819999999993	11.827710000000007	103.23597499999997	64.76852999999996	13.169099999999993	526.548363333333	29.304990000000025	351.90879000000035	13.362500000000006	33.60586000000003	33.135889999999996	163.45748999999995	6.23471	283.2759499999995	652.7107299999998	173.23733000000004	2022-09-16 03:39:00
170	3132.8072399999987	2867.175190000001	2453.3711300000023	29.433819999999997	12.007110000000004	118.44837000000001	65.62905999999995	13.235519999999992	490.2601033333327	27.51533000000002	316.6641700000002	13.417340000000008	33.94405500000002	29.342280000000002	172.51278999999994	6.1882	282.2465799999995	568.0048499999997	165.31114999999997	2022-09-16 03:49:00
171	14159.339149999998	34919.20881000003	23526.986699999998	316.75146499999994	51.93570999999998	1028.6777700000002	422.45898	65.0394	1240.8879199999997	30.56594000000001	795.96178	92.33801999999997	44.10219	106.51971499999996	141.98984499999997	16.936229999999995	641.2048100000003	8894.584134999997	1218.5941800000003	2022-09-28 09:33:00
172	20105.94816000001	36470.305950000016	27189.57826000001	324.293505	56.68794999999998	1093.856635	479.6793649999999	66.90367	1200.3538899999996	31.135120000000008	821.6183233333331	133.34292999999994	49.15291000000001	112.19967999999997	147.30327999999997	17.05202	671.9292199999998	9716.414344999996	1252.0770300000001	2022-09-28 09:43:00
173	13909.157940000006	38536.90388000003	26082.361619999996	317.39708500000006	49.16541	1116.664510000001	444.57518499999986	68.51668500000002	1310.6377499999994	31.110660000000006	852.8860533333329	39.01204	43.351720000000014	76.21811999999998	159.07058	18.394179999999995	677.9096350000003	10109.48528499999	1276.82552	2022-09-28 09:57:00
174	13984.722480000004	34272.21084000003	24163.373619999984	292.79323500000015	48.07189	1040.9754050000004	413.6361499999998	68.14883000000002	1482.0163999999993	35.81958000000001	1271.2519200000002	22.938130000000015	43.40773000000001	46.41695499999998	166.51103000000006	18.30637	858.5573450000007	9462.89717499999	1313.2368900000001	2022-09-28 10:07:00
175	13533.044910000006	34317.98533000003	20764.850619999994	270.09653000000014	47.09301999999998	1099.0639200000003	410.06651000000005	67.84564000000002	1545.3255999999985	35.39184999999999	1261.90928	19.04902000000001	44.306729999999995	35.74799	166.95747	17.815810000000006	658.6053750000003	9536.595334999989	1123.3444900000004	2022-09-28 10:17:00
176	13093.149650000003	28745.80949000001	21266.948169999992	268.27343000000013	46.170349999999964	815.6195700000001	382.8468799999999	64.39349000000003	1119.8808899999995	32.692350000000005	779.3241599999997	17.84183000000001	43.309039999999996	43.44129500000001	155.09857000000008	16.312350000000006	637.2535100000002	8830.15488999999	1024.8844099999997	2022-09-28 10:27:00
177	13027.61183	30453.450370000024	26001.160350000006	301.7726000000001	48.455459999999974	809.0400500000003	392.05720499999995	66.32785000000004	1113.3359699999994	32.077349999999996	758.6445699999998	17.895520000000012	58.660425	43.699895000000005	155.7547000000001	18.322049999999994	649.5060800000002	9527.568609999993	1121.1375700000003	2022-09-28 10:37:00
178	13174.822050000008	34531.337570000025	23871.179189999984	280.8202700000002	47.34220999999996	930.6616600000004	396.9945699999998	66.53451000000005	1107.5903599999992	32.05378	801.3141499999999	18.351440000000007	47.67133500000003	88.51032499999998	159.62757000000002	18.836709999999997	663.1413750000004	9670.529109999989	1177.6323000000004	2022-09-28 10:47:00
179	9352.828130000007	16797.951119999994	10189.21613	110.64620000000006	37.883160000000046	507.9475299999998	203.77637000000007	44.16021	1179.1348300000004	54.987679999999976	1140.6413300000002	12.05942	58.68739999999998	16.907109999999996	147.93613000000002	17.42927000000001	422.5847000000003	17870.567325	394.5752199999999	2022-09-28 12:34:00
180	6354.224689999998	16215.71361	9820.95205	108.64277000000004	30.756120000000013	489.0342199999999	202.72250999999997	45.93695999999997	1344.1717400000002	54.81768999999999	1148.97152	13.150659999999998	58.45933499999999	21.691229999999997	145.3651	17.440160000000017	465.6165550000003	17884.945095	419.11562	2022-09-28 12:54:00
181	6223.838569999997	16266.093160000004	9854.064389999998	107.611	30.318680000000004	477.9658099999999	203.55687999999992	45.11557999999997	1138.3227599999998	55.29864999999998	1183.9071500000005	15.069193333333331	58.510474999999985	20.46642999999999	145.58987000000002	17.415210000000016	466.8702000000002	17884.945095	400.83216	2022-09-28 13:01:00
182	5450.041139999999	16268.061670000001	9872.634600000001	106.37922	25.279810000000015	466.2892399999997	201.52540000000002	59.828839999999964	982.58696	55.220819999999975	1188.1052200000006	16.14826333333333	59.73959999999998	21.499619999999997	146.24383000000003	17.352230000000013	671.3183950000004	17893.923785	412.9996199999998	2022-09-28 13:08:00
183	5020.291939999998	16432.40954	9623.17507	103.55229000000003	24.58036	454.8154299999998	201.86936000000003	60.07243999999996	940.4507199999998	52.92636999999998	1143.6611000000005	13.552669999999999	59.401604999999975	20.73777	148.81289000000004	17.399250000000016	505.7067100000002	17908.626174999998	440.1549999999998	2022-09-28 14:16:00
184	4331.888399999999	16417.424749999995	9065.889239999995	106.79641000000001	24.136950000000002	455.8760799999997	194.840915	61.044449999999955	944.1695099999998	52.90945999999998	1137.3661700000005	13.28326	59.33898499999997	22.057769999999994	146.09215000000003	17.381450000000015	517.3684700000002	17908.501174999998	439.0015299999999	2022-09-28 14:26:00
185	5428.900539999998	15807.178680000003	9770.18903	107.59927999999998	23.067359999999994	465.57075999999944	185.23944	43.09920999999995	880.5100699999999	56.02877999999999	1190.9494800000002	16.371169999999992	59.44513499999998	20.11325999999999	145.74542000000002	17.208560000000016	671.2825150000004	17914.48502	434.78629666666654	2022-09-28 14:36:00
186	4429.459229999999	16315.221899999993	9064.175479999998	108.91383999999996	22.247520000000005	469.4191599999994	189.06891999999996	42.86886999999995	869.3905600000003	56.13507999999998	1193.19261	45.77726000000004	59.288944999999984	21.521739999999994	144.24178000000003	17.202110000000015	678.2064150000001	17923.821795	415.2291266666665	2022-09-28 14:46:00
187	4312.4829899999995	16290.158059999998	9114.231829999997	107.66389999999996	22.686350000000008	464.0434399999994	188.49599	41.22887999999998	841.2267100000005	55.63033999999996	1216.25409	14.629159999999992	59.709224999999975	22.756089999999993	144.15780000000004	16.23576000000001	457.17293000000006	17907.404985	425.4411166666665	2022-09-28 14:56:00
188	6317.375509999999	13295.11372	9696.40906	100.26889999999995	29.36499	449.3112400000001	188.26865499999988	39.04496999999999	971.9540700000002	56.55631999999997	1211.9593800000005	11.267759999999999	59.278605	19.24773	144.16753000000006	14.371210000000005	677.7997300000003	17876.349115	457.20262666666645	2022-09-28 15:06:00
189	6234.49119	15504.738020000006	9857.395969999998	101.54276999999996	29.72260000000001	479.8484799999999	190.08415499999995	39.55339999999998	922.0190100000001	53.64106999999997	1211.7563300000004	11.960089999999994	59.574545	21.236095	144.60321000000005	14.264070000000004	662.7823850000003	17876.349115	453.2024066666665	2022-09-28 15:16:00
190	12205.453969999999	27000.426629999998	27111.34292	337.49241	42.719423333333346	885.13981	318.27553499999993	55.67153000000002	1234.9234600000002	41.55547333333333	851.7825200000002	14.103169999999999	32.681129999999996	15.04262999999999	136.85422000000008	10.447429999999995	368.59169500000013	3643.7387199999994	730.94784	2022-09-29 09:00:00
191	12478.476420000003	24063.421109999996	25216.060500000003	329.9659400000001	42.70851666666667	835.8610300000001	308.99148500000007	54.53582000000003	1139.3143199999995	38.75786333333333	816.7577000000006	14.642819999999999	36.09077999999998	15.44674999999999	138.6754400000001	10.633849999999995	344.28772000000004	3641.605669999999	852.9144599999998	2022-09-29 09:10:00
192	12707.488339999998	24740.12611	26793.914220000017	344.39557	41.99628666666669	866.3949699999998	304.17644499999994	52.646129999999985	1099.4010299999995	36.518423333333345	838.9421100000004	12.456579999999997	32.488649999999986	16.387559999999993	138.78605000000007	15.887270000000003	343.55087999999995	3937.8305999999993	714.1686000000004	2022-09-29 09:20:00
193	12643.402389999997	24779.685920000007	25833.640690000015	348.96941000000004	41.78081000000002	882.8097799999997	304.04108500000007	52.69512999999999	1117.4606199999996	37.78318333333335	832.7261500000006	12.526029999999993	34.939589999999995	16.577369999999995	138.66027000000008	16.226900000000004	336.6698999999999	3887.151799999999	696.4069600000001	2022-09-29 09:30:00
194	12637.10183	24993.66733	22156.99017000001	259.5029499999999	41.626420000000024	836.8464599999998	304.55988	53.83732	1116.2494499999996	36.516723333333346	759.17082	12.158139999999996	38.07828999999999	17.826349999999994	139.47086000000007	16.135090000000005	350.72915000000006	3808.007	830.43227	2022-09-29 09:40:00
195	12594.943650000003	24247.034060000005	21111.11896000003	241.4204899999999	42.35136666666668	812.1353100000001	297.4579949999999	53.961050000000014	1104.1624599999993	37.04395333333335	782.3629800000002	12.640419999999999	37.68387999999999	18.376519999999992	139.92170000000004	15.317010000000003	350.48881000000006	3802.50309	863.1176499999998	2022-09-29 09:50:00
196	13045.01866	26897.19335	20269.733010000018	235.13707999999994	41.20486000000003	821.4218299999999	302.80249999999995	52.82199000000001	619.8133000000001	28.401100000000007	749.88177	12.29272	33.0843	17.40039999999999	137.99673000000004	19.7388	335.097985	3586.14651	805.2501800000001	2022-09-29 10:00:00
197	12819.203659999997	21634.498950000005	19973.243540000007	235.8000100000001	41.12544000000005	756.2472099999999	280.7960849999999	63.13298	623.7318300000003	33.602350000000015	1192.7949200000005	13.190520000000001	50.88302499999998	17.857969999999995	142.29450000000006	19.739470000000004	379.63703000000004	3582.3767299999995	835.0795866666667	2022-09-29 10:10:00
198	12539.748369999994	27731.188460000005	19952.967240000005	234.89267000000004	41.12436000000003	832.11288	330.48599999999993	56.18984000000001	548.7663300000004	30.085250000000002	758.7679499999999	12.693659999999998	62.56680500000002	21.15014999999999	150.60549500000002	17.05248	492.76099999999985	3911.574469999999	1133.7586366666671	2022-09-29 10:19:00
199	26811.935909999982	43020.42259999999	34831.08553000001	440.3095999999998	82.87090666666663	1599.4363899999992	657.9697366666667	70.22450999999997	1178.425760000001	50.483729999999994	1132.2667733333328	160.80744666666652	56.5437916666667	134.282985	1206.6457150000015	16.486059999999988	2093.857510000001	5071.998485000003	1467.3025433333328	2023-05-09 17:30:00
200	25343.968239999973	41400.10258	34602.04644000001	439.0854499999998	76.16861666666661	1552.7748299999992	644.4347366666667	68.15734499999999	1184.3073900000009	50.828129999999994	1131.341033333333	163.90126666666652	56.7955566666667	135.339395	1249.3614950000012	16.53080999999999	2093.857510000001	5002.151845000003	1467.3025433333328	2023-05-09 17:40:00
201	25343.968239999973	40870.10906	34512.06813000002	440.1193299999998	75.0851566666666	1534.0275449999992	642.6728916666666	64.48945999999998	1188.229390000001	50.18211	1131.7642033333332	166.63393666666656	56.96624666666669	134.45835	1268.6899900000012	17.070059999999984	2078.6296150000016	5153.798485000003	1519.9494133333328	2023-05-09 17:50:00
202	17651.852329999994	42618.94677999999	34134.49781000002	438.9528249999998	63.5571233333333	1463.8077399999988	479.2089200000002	64.994785	1216.6091200000012	50.936896666666634	1136.6617599999997	178.08183666666656	57.01503500000002	118.98171999999997	1343.1914100000015	11.97876999999999	1971.1985650000015	3987.8919100000003	1414.5624966666667	2023-05-09 18:00:00
203	15539.116059999998	42974.13065999999	27749.60722000001	349.80118999999985	51.101766666666656	1217.8593899999996	441.5149900000001	66.16916499999999	1215.0380200000006	49.75404333333332	1153.9334833333335	89.98772	62.30705166666669	53.941035000000035	1245.2465150000007	13.91048999999999	1664.1256850000009	3175.416421666665	1449.7086299999992	2023-05-09 18:10:00
204	15448.60838	38236.70258000001	31372.170570000006	440.9167249999998	51.19224666666665	1255.9999049999997	407.46084999999977	66.470345	1193.7137600000008	49.44668000000001	1139.0405333333335	64.57290333333337	67.64612500000004	28.540364999999994	1206.7811566666671	13.299939999999987	1214.7658500000005	3172.658121666667	939.5100199999998	2023-05-09 18:20:00
205	16707.78230000001	37998.75873000001	31188.73319000001	434.43363499999975	60.128563333333325	1485.8335999999988	406.7034899999998	65.42098999999999	1192.038130000001	51.29689999999999	1226.5486833333334	119.17398333333337	30.97688666666667	105.58079166666664	1234.9699666666672	12.20338999999999	1640.0333650000007	3229.9376499999985	1071.0716299999997	2023-05-09 18:30:00
206	16943.953480000004	34826.36130000001	29427.867680000014	365.4588199999998	50.592633333333325	1252.961455	409.2674599999998	62.191085000000015	1197.1117600000007	52.15429999999999	1147.16729	157.87635333333327	34.14354666666669	114.8816583333333	1192.0787016666673	10.706609999999996	1579.3783600000006	2822.6371266666665	1067.3011399999996	2023-05-09 18:40:00
207	15644.31586	32271.997829999997	28421.087690000026	337.30215000000004	51.77007999999998	1368.9564899999991	386.3871099999996	58.712090000000025	1196.4062200000008	52.275609999999986	1236.5924700000003	147.2687733333332	31.674663333333328	108.3902083333333	678.1583516666667	9.638219999999999	1515.860870000001	2552.441525	1012.0490399999996	2023-05-09 18:50:00
208	16495.51064	33244.7409	28670.37910000001	333.81213999999994	60.88714999999998	1479.1525699999986	387.19492999999943	56.24257000000004	1201.5276700000004	52.99907666666666	1305.9493500000005	147.85283333333317	29.83801333333332	113.24172833333328	674.5635550000002	9.57942	1565.926810000001	2427.2681549999993	983.0910199999995	2023-05-09 19:00:00
209	16269.990889999997	32542.19102	26839.313070000004	335.6366549999999	50.39012999999998	1226.0480049999994	380.36654499999975	58.088870000000014	1217.8371100000004	52.45861333333332	1187.8573200000008	144.9639133333332	21.608589999999985	103.48096999999994	664.3446783333336	9.326969999999998	1492.0942550000004	2953.526574999999	848.8443599999991	2023-05-09 19:10:00
210	15426.499060000002	31648.810220000007	26115.273890000004	339.6770900000001	53.209239999999966	1304.8460649999993	380.6880099999999	59.80604	1233.2133000000008	57.472480000000026	1277.3896	143.9808733333332	20.238614999999985	120.04663499999997	649.6685733333331	11.054629999999998	1316.0332049999997	3129.969669999999	911.4875799999993	2023-05-09 19:20:00
211	14869.431330000003	30886.727350000005	25169.993410000014	335.03380000000004	49.65280999999998	1177.2560499999995	372.2100949999999	60.84727000000001	1629.3843499999994	67.61792000000003	1353.0376400000002	147.86079333333325	22.072424999999996	119.38725999999996	736.9816183333336	11.09646	1387.9533249999995	2958.663429999999	916.8297399999991	2023-05-09 19:30:00
212	14493.127980000007	30657.524620000004	25478.307669999995	336.5383600000001	56.155419999999964	1289.109614999999	379.3449949999999	59.699870000000004	1678.0025099999991	74.07907999999999	1285.0227166666668	146.25084999999984	27.759223333333317	117.98114999999996	647.372553333333	12.208069999999998	1381.9632799999995	3040.593379999999	966.3448599999994	2023-05-09 19:40:00
213	14457.219970000007	31530.04673999999	24806.332459999994	342.93928	51.133149999999986	1151.759154999999	381.26385999999997	59.584220000000016	1893.8470499999994	75.82233999999998	1343.6607100000006	144.12936999999982	23.27302333333333	122.02384499999997	581.4265433333331	12.19408	1336.67501	2527.473015	839.3069099999998	2023-05-09 19:50:00
214	14648.044779999998	31167.388080000008	22998.45775999999	263.5461000000002	49.58158999999997	1102.8503949999995	347.66635999999994	57.98130999999999	2194.8626099999997	76.60206999999998	1397.5526300000001	145.7068699999999	31.109838333333343	109.73636499999994	217.30718500000006	11.730360000000001	1363.0705150000001	2612.2813299999993	898.5205299999994	2023-05-09 20:00:00
215	11356.051740000003	30302.82233	19783.055480000017	205.01583999999994	50.51767999999997	1062.5671250000003	351.9306299999998	57.21444000000001	2760.610610000001	76.34518	1308.38529	42.79808	32.55660833333334	19.95085499999999	120.97989999999999	10.799330000000003	866.9069300000001	2428.9306849999994	723.3255499999999	2023-05-09 20:10:00
216	10602.19879	28674.301169999995	17258.884370000014	199.55814999999996	48.134239999999984	939.1282400000002	350.45333999999997	60.96452500000001	2766.6931000000004	71.77598	1603.1372500000004	12.239809999999999	29.111188333333356	19.715714999999992	120.93154	11.101120000000003	550.3038000000001	2465.2021149999996	599.8066599999999	2023-05-09 20:20:00
217	10320.297079999998	27025.349720000002	16906.379520000006	201.93439999999998	44.636620000000015	834.0726999999999	329.5878399999999	58.64437500000002	2962.3028999999997	73.40685	1659.7775000000004	13.918869999999995	40.88200833333333	19.79036499999999	122.62123	11.310040000000004	667.3306500000002	2406.4550399999994	611.87415	2023-05-09 20:30:00
218	10414.482359999996	26967.64348	15980.42059	200.00045000000003	41.54033000000002	823.2756299999995	323.1173499999999	55.76075000000001	3150.24403	75.64077000000003	1606.3862000000001	13.39327	41.92793833333333	20.297074999999992	134.11924	11.714790000000004	783.8550850000006	2225.9596699999993	579.2421100000003	2023-05-09 20:40:00
219	10170.546839999995	27124.77378999999	16405.77374	198.43224	41.944510000000015	795.8274299999998	321.99273999999986	56.34960999999999	3003.7077599999993	81.21780000000005	1548.9947200000004	13.878140000000004	39.508038333333324	20.20366499999999	133.25879999999998	11.40551	813.0966150000003	2150.930415	544.92592	2023-05-09 20:50:00
220	9325.157449999997	26353.47748999999	16019.665310000002	188.48308	37.97193666666668	747.3586799999997	305.46208499999995	53.194064999999995	3169.3804299999993	74.55573999999999	1610.3953599999995	13.782229999999997	30.801733333333345	20.982834999999994	135.61186	11.561910000000005	670.4696050000001	2126.08888	650.9818200000002	2023-05-09 21:00:00
221	9435.057719999997	25825.41430999999	14906.006499999994	181.77143000000007	37.625586666666685	759.6635399999994	302.948315	54.24856499999998	2830.7563099999998	76.11887	1603.5081500000001	13.330369999999998	39.17834833333333	21.496584999999996	129.35576	11.452830000000004	657.398415	2105.7774599999993	642.2893100000001	2023-05-09 21:10:00
222	9317.362739999997	25073.666999999994	12841.112439999999	156.5411700000001	38.69687333333335	759.2640899999999	293.13121499999994	55.81466500000001	2589.84384	72.72532999999997	1572.2345300000002	15.886680000000002	41.642728333333324	22.214274999999994	127.29209999999999	11.422920000000003	717.5519250000003	2383.6956699999982	749.7999900000002	2023-05-09 21:20:00
223	8345.812119999999	24777.530179999987	12506.392519999996	153.72316000000012	35.87669333333335	647.310965	282.7887149999999	52.29801999999999	2661.2804900000006	74.79015999999996	1584.21749	20.034960000000005	43.69143499999998	22.398404999999997	137.83861999999996	11.412080000000005	706.8719700000003	2354.2192399999985	774.13232	2023-05-09 21:30:00
224	8483.004729999999	24626.855069999994	12283.344789999994	145.5362500000001	37.07035666666669	656.0910149999997	282.7529749999999	51.1498	2757.38868	74.43682999999996	1564.91176	13.705840000000006	42.73052999999999	21.388765	138.75539999999998	11.510160000000008	592.8874300000001	2205.1912199999992	741.64102	2023-05-09 21:40:00
225	8566.06322	24667.229639999987	13056.853829999996	150.5118400000001	36.74432000000002	665.0208649999996	279.6713649999999	51.007839999999995	2775.2445900000002	76.26478999999996	1527.6614099999997	15.644590000000008	42.492174999999996	20.947239999999997	140.34945999999997	11.331850000000005	698.4585100000005	1934.5491599999993	676.6058199999998	2023-05-09 21:50:00
226	8554.914690000001	24620.61053999999	14253.859879999996	184.53492999999997	36.419060000000016	698.8167799999997	289.2656349999999	50.54349999999999	2789.2241500000005	79.11977999999996	1515.8485000000003	23.232760000000003	44.31156	21.123739999999998	141.38652999999994	11.321880000000004	699.5868200000003	1948.8810699999992	686.6374599999998	2023-05-09 22:00:00
227	7951.149689999999	24287.989929999996	12507.638209999996	142.5023300000001	35.430963333333345	618.2707149999999	283.88091499999996	48.99386999999999	2821.2824899999996	69.65041999999995	1324.23809	41.03278	45.5994	19.609769999999997	141.4309599999999	10.871710000000002	687.6347200000002	2517.494744999999	811.5554299999997	2023-05-09 22:10:00
228	8045.0923999999995	23586.951769999992	12133.230189999997	141.3773700000001	35.50833333333334	613.1019749999999	279.427505	49.63349	2854.5323399999997	75.40814999999994	1538.7013300000003	41.44829	43.38266999999999	19.991539999999993	141.43817999999993	10.943870000000002	693.2776700000004	2666.8201999999983	810.2356199999998	2023-05-09 22:20:00
229	8089.249880000001	24443.702239999995	11668.994339999997	139.25407000000013	35.61476333333334	611.9562849999999	291.791005	52.35157999999999	2849.5557800000006	75.88630999999995	1539.3096000000005	41.67857	39.17754999999999	20.197229999999998	142.77847999999994	10.959800000000003	693.2877100000004	2009.1997399999996	812.4446099999998	2023-05-09 22:30:00
230	7646.489439999998	23379.81033999999	11692.820369999994	137.18529000000015	33.69431666666668	614.188245	290.216695	52.02022999999999	2852.0547300000007	75.48113999999994	1547.4977800000001	40.83009	38.70556999999999	20.64128	143.98133999999993	11.133560000000003	692.9851400000003	1980.9332899999995	860.6177899999998	2023-05-09 22:40:00
231	6579.427599999996	23744.11300999999	11457.505939999992	134.4575200000001	32.41220000000001	638.5412249999999	285.380825	59.41664000000002	2828.47082	73.75519999999995	1519.0230200000008	15.13819000000001	37.055305	21.850869999999997	154.7345199999999	11.714700000000008	681.2298800000001	1658.9239050000003	816.6069799999996	2023-05-09 22:50:00
232	7871.87019	23645.55740999999	10899.90517999999	123.57519000000009	32.57232	622.9294849999999	287.475525	58.41336999999999	3317.0653500000003	74.59557999999996	1525.9515000000006	15.835030000000012	29.963365000000007	22.51800999999999	146.56066999999996	11.254869999999997	622.15172	1542.134246666667	748.9758999999997	2023-05-09 23:00:00
233	8762.92045	25118.081140000002	13594.69453	170.2334900000001	34.729690000000005	737.8632700000002	289.019505	62.65936000000001	3384.6114399999997	73.78494000000002	1600.7202300000004	14.888570000000007	27.58591333333334	21.220820000000003	143.57377999999994	12.105359999999992	649.813285	1620.170981666666	744.8625899999996	2023-05-09 23:10:00
234	7840.1239799999985	24349.156399999996	12420.83885	155.85202000000012	32.24585	678.395355	284.04515499999997	59.58582000000001	3341.56506	70.16735999999997	1621.5466700000004	14.719000000000008	37.47445166666667	19.42024	145.67549999999994	10.978610000000005	633.773095	1716.2192150000003	791.8002499999997	2023-05-09 23:20:00
235	7049.994889999996	24358.72946999999	12167.773459999995	157.30920000000012	29.650393333333337	690.2976449999999	279.482535	56.75252	3224.5328699999995	68.89467999999998	1592.1555300000005	15.093050000000012	37.463364999999996	19.692929999999993	145.67549999999994	11.087590000000002	587.87766	1701.5071500000008	820.0135399999998	2023-05-09 23:30:00
236	6413.342389999998	24430.13843999999	11543.612539999993	146.84839000000005	28.75127000000001	709.2387250000002	278.85064500000004	57.04470000000001	3107.683470000001	68.02920999999998	1572.4151600000007	14.569730000000009	36.292255	18.613539999999997	152.94689999999989	11.256960000000003	573.4988100000002	1644.4458800000002	824.8330499999997	2023-05-09 23:40:00
237	6494.7923599999995	24806.338929999984	11542.764509999994	144.36701000000005	28.27491000000001	692.5323749999999	290.516485	57.87442000000001	2935.0952599999996	54.22443999999998	1288.48129	14.29409000000001	37.610555000000005	18.67136	154.09691999999993	11.076450000000005	562.9236200000001	1632.5716000000002	822.2284599999996	2023-05-09 23:50:00
238	7082.147859999998	24692.02096999999	11241.144019999996	148.1661300000001	28.3149	687.3866100000002	286.12010499999997	57.96137999999999	1826.60842	52.49334999999997	1286.5372200000006	14.915790000000008	35.934464999999996	18.363620000000004	151.73343999999992	10.76548	513.0977950000001	1614.9239050000003	759.8743299999998	2023-05-10 00:00:00
239	6881.138539999999	24936.962279999992	11316.890429999998	152.17510000000004	27.42985	689.6032350000002	295.474075	59.48523000000003	1377.6427400000002	52.02819999999998	1267.2936466666677	15.126830000000009	35.116975	14.947380000000003	149.32200333333324	8.872569999999998	489.0536850000002	1888.6876050000005	791.8428899999999	2023-05-10 00:10:00
240	20380.42002	60155.15161999993	39420.10573000002	447.42900999999966	90.49400666666668	1658.9570400000002	742.3186500000005	97.21714000000009	854.9910599999997	52.9498333333333	772.5158433333339	71.18385666666663	101.84973166666664	86.58391	317.53329999999977	10.493209999999994	1380.9561199999996	23369.79972999999	3797.7653533333346	2023-06-22 18:20:00
241	20380.42002	60092.64286999993	39420.10573000002	447.4301299999997	90.49400666666668	1667.08138	742.6510700000005	97.24839000000009	874.6556299999997	52.9380033333333	773.1628033333338	71.18385666666663	98.79960166666665	86.54956	366.34746999999993	9.963139999999996	1380.9561199999996	23410.189229999996	3957.2700666666697	2023-06-22 18:30:00
242	20396.710590000002	60161.49035999994	39516.17232000001	443.9429299999997	90.24233666666667	1668.4871500000002	744.6165400000006	97.24839000000009	964.8817199999996	53.92682999999997	817.728233333334	73.42706666666663	97.12888166666666	95.72752999999999	418.09589000000005	10.242599999999992	1367.8141299999997	23354.507409999995	4103.632050000003	2023-06-22 18:40:00
243	20365.123680000004	59696.57273999994	39373.60404000001	437.2663899999996	90.15739666666667	1667.26744	742.2685100000006	97.19486000000008	1280.8884799999996	54.09912999999996	860.020633333334	74.57441999999996	97.12881166666665	104.12102999999998	373.8389399999999	10.192639999999994	1367.3206199999997	23354.011549999992	3999.9999200000034	2023-06-22 18:50:00
244	20365.123680000004	58736.303929999944	39361.102840000014	437.2663899999996	89.55732	1644.18824	726.2579200000005	96.31668000000009	1301.2857999999994	54.2161133333333	901.8716500000006	75.89776666666663	96.91471999999997	108.48590666666665	418.0956200000001	10.074189999999994	1378.4116199999999	23312.708389999993	3930.804570000003	2023-06-22 19:00:00
245	20236.73357	56424.33736999995	38819.589150000014	430.5685399999997	90.15508999999999	1611.8058899999999	697.3362300000005	95.9796700000001	1374.6449299999992	54.879459999999966	978.5005000000004	75.64365333333329	95.99926999999998	117.76647666666663	423.15553000000017	9.979839999999998	1404.0818399999996	23317.58059999999	3925.344110000002	2023-06-22 19:10:00
246	19898.090719999997	56350.67062999996	38948.03395000001	423.91937999999965	90.33552	1564.1218800000001	693.3275600000005	95.9796700000001	1889.5829099999992	82.05870333333336	1581.2833099999987	75.3851733333333	92.15993999999996	108.59056666666662	422.95505000000014	10.022749999999997	1404.0818399999996	23341.696869999996	3737.6975000000016	2023-06-22 19:20:00
247	19631.22038	55387.350269999944	36883.53386000001	421.59357999999963	88.72622999999997	1542.0038	666.9099100000007	96.72791000000007	2218.924829999999	88.94823000000004	1584.0927999999985	75.4164433333333	92.25725999999997	109.6808066666666	427.65548	10.101769999999997	1375.5757199999998	20653.817139999992	3741.352070000002	2023-06-22 19:30:00
248	19312.7684	55102.16873999994	35728.27779000002	409.15115999999966	87.91247999999997	1539.9103600000003	658.5292700000006	98.26005000000006	2247.066759999999	89.00837000000001	1580.3994999999984	75.4164433333333	85.83972999999997	113.11479666666659	430.87357000000003	10.103569999999994	1289.4453600000002	19690.433209999985	3671.4923700000027	2023-06-22 19:40:00
249	19291.572010000004	55252.303759999944	35133.04923000001	406.23406999999963	88.03564999999998	1538.9820600000003	659.6518900000004	96.75489000000005	2240.234939999999	88.90610000000001	1591.7717699999985	75.4164433333333	84.66843999999998	113.11479666666659	429.36440000000005	10.294529999999995	1288.65765	19704.294709999984	3671.4923700000027	2023-06-22 19:50:00
250	19192.912729999996	54615.12972999996	30176.604910000016	398.2846599999997	76.65018	1346.64527	606.3185000000005	83.39305000000007	2458.222319999999	89.26165999999999	1607.1869299999985	85.78390333333328	68.23739166666668	111.22763333333329	428.07698	10.817119999999996	1062.8599600000005	17784.400669999985	3242.901689999999	2023-06-22 20:00:00
251	18796.327699999998	51468.56890999996	27493.259370000018	376.6292899999997	71.08677999999996	1209.3136800000002	576.4637100000004	82.25986000000007	2797.11	85.94403000000007	1371.0562999999984	86.29069999999996	83.89210833333331	102.29832999999995	442.01423833333314	11.142829999999998	1062.9262000000006	9843.888200000009	2768.6245400000003	2023-06-22 20:10:00
252	19105.210119999996	52202.43290999997	25857.173790000008	358.55602999999974	68.61868999999997	1227.38888	567.6009300000006	73.66233000000005	2634.354300000002	87.55361000000006	1364.1138899999985	82.46869999999996	84.18201999999998	107.53690999999999	268.9611799999998	10.934599999999996	1081.9435800000006	9503.458330000005	2612.49074	2023-06-22 20:20:00
253	19055.82659	51722.31575999995	27088.775930000003	354.0125599999998	69.26696999999997	1247.04734	575.3955100000006	74.66424000000006	2660.395360000002	87.89906000000006	1404.8445499999987	52.68987999999999	89.47230999999998	127.20221999999995	263.5629099999999	9.774629999999995	1139.7688400000004	12723.316929999997	2651.2268500000005	2023-06-22 20:30:00
254	17419.229300000003	41808.20607000001	27157.187160000005	344.30056999999977	69.70569999999995	1219.76212	514.0999300000004	71.85392000000007	2720.689490000002	86.90786000000006	1405.5389799999987	48.71253999999998	87.88018999999997	71.52382999999999	259.68146999999993	10.110229999999996	1151.2734300000004	12707.19188	2298.97249	2023-06-22 20:40:00
255	17495.035170000003	41642.9226	30999.46063	354.65369999999973	77.10341999999996	1357.1053800000002	518.3091200000003	71.47922000000005	2638.851340000002	85.76868000000006	1415.4280999999985	46.848809999999986	87.14109999999997	71.13185999999999	261.6887899999999	9.715249999999992	1140.4252800000002	14166.822570000002	2283.18508	2023-06-22 20:50:00
256	17690.63997	43050.28067000001	32188.273270000005	358.26352999999983	80.43393999999996	1374.2024800000002	535.4069500000004	71.86160000000008	2700.005810000001	86.62580000000001	1432.2189299999986	47.00347999999999	87.68165999999998	70.20067999999998	264.4054699999999	9.909749999999995	1153.12445	14315.160580000009	2319.65581	2023-06-22 21:00:00
257	19692.023759999996	54816.944159999955	32877.76681	376.8675099999996	81.63833999999999	1400.6128100000005	622.3685800000006	74.76599000000009	2689.6265100000005	87.54230000000005	1550.3973399999982	80.30817999999995	89.22776999999998	110.98381999999997	253.87481999999986	11.824259999999997	1331.58899	14086.502600000007	2797.309419999999	2023-06-22 21:10:00
258	19670.285599999992	54761.64050999997	34377.91968000001	370.78494999999964	81.74234999999997	1388.1403200000009	623.7300200000006	84.00774000000008	2861.421480000002	87.32981000000005	1485.3003599999984	83.48094999999995	89.45567999999997	107.08756999999996	240.65916999999988	13.4309	1329.1772100000003	14087.789260000005	2990.5827799999984	2023-06-22 21:20:00
259	19668.968779999992	56837.47406999997	35429.994580000006	409.0526899999996	83.17363999999996	1415.4036700000008	638.3447700000006	85.6946700000001	2922.3834500000016	88.50773000000005	1571.2740599999984	96.21265999999996	90.79026833333332	100.68098999999998	398.97754833333323	13.273310000000002	1353.9266200000002	16236.995880000002	3083.212579999998	2023-06-22 21:30:00
260	19676.717289999993	56837.47406999997	35371.12043000002	408.6668199999996	83.20858999999997	1422.7765000000006	638.3447700000006	85.43084000000007	2851.7453400000018	87.74525000000007	1529.1802799999987	82.48415333333328	90.79026833333332	101.57261999999999	401.94996499999985	12.084659999999996	1328.73669	17275.256019999993	3070.040069999999	2023-06-22 21:40:00
261	12313.162929999993	29565.633900000015	8989.740189999991	103.23785999999991	50.761230000000026	548.78217	468.94284500000026	35.060829999999996	1122.2465100000002	49.282879999999984	929.1110799999998	98.14760999999999	34.15302499999999	35.69648999999997	181.7614300000001	9.543370000000005	548.994525	3461.0204200000003	1826.4778699999997	2023-06-23 05:36:00
262	11919.860219999995	26321.129800000006	9099.70235999999	104.15581999999989	45.88116000000001	480.8112599999999	420.35252500000007	32.53391500000002	1117.4740000000002	52.21678	1008.2422999999998	98.34291000000002	34.715970000000006	39.43402499999998	180.5136600000001	9.205650000000006	490.62184499999995	2760.663344999999	1807.17494	2023-06-23 05:40:00
263	14538.896479999994	33719.12964000001	12321.06193	112.6445099999999	50.684790000000014	633.36745	446.49734000000035	54.02129000000003	1278.1367099999995	54.126349999999995	880.61662	32.94138	25.170750000000016	44.143795	178.76207000000005	7.660070000000004	515.785315	3100.668679999999	1607.80073	2023-06-23 05:50:00
264	11976.006169999991	22328.488110000002	12390.385820000007	112.15113999999993	41.28670000000001	441.53702999999996	318.7392199999998	43.83856000000001	1188.06866	54.82008999999998	1047.3224699999998	22.652789999999996	22.879735000000004	21.40646999999999	183.7411700000001	7.214960000000006	452.50214499999987	1990.1472399999998	616.9988899999996	2023-06-23 06:00:00
265	7909.471219999999	12804.724829999997	6416.792270000003	68.77648999999998	31.24020999999998	334.28136	229.84544000000014	30.35407999999999	1152.1209000000001	34.446729999999995	1238.3573800000006	17.124469999999995	32.14899000000002	24.16056	190.74987000000016	6.1507599999999965	474.0036100000001	2045.7189700000006	538.7582199999998	2023-06-23 06:20:00
266	7469.8737699999965	10128.984049999992	6821.256600000004	68.49703999999997	27.02049000000001	305.38994999999994	216.48440000000002	31.401219999999984	547.9155800000001	33.53835999999999	1068.4358500000005	18.75623	29.453569999999996	30.335579999999997	190.42042000000015	6.135199999999997	497.0418300000003	1997.2466900000006	571.73996	2023-06-23 06:30:00
267	7539.283369999998	8015.062200000001	6689.940720000001	63.131949999999954	26.122530000000012	281.5873199999999	186.01582000000002	31.005150000000008	487.17338999999987	30.427560000000003	980.2427100000003	18.00475999999999	31.678550000000005	34.2329	185.75800000000015	5.8768899999999995	529.6665900000002	1905.6311299999998	594.7724100000003	2023-06-23 06:40:00
268	7699.887519999995	7015.416440000002	7017.35687	68.52295999999997	26.985909999999986	237.15828999999994	174.1481699999999	27.242860000000015	515.8282900000002	30.3818	970.4829100000004	18.661869999999986	33.18613	30.389560000000028	184.45907000000014	6.02113	589.0645800000003	1581.9410400000002	499.25474000000014	2023-06-23 06:50:00
269	8187.389910000001	7462.477260000003	6952.994669999998	70.03302999999998	30.153990000000007	251.82209999999998	181.69481999999994	33.169180000000004	508.8287900000001	30.02798	971.4056500000003	17.12879999999999	32.83486	30.772780000000026	180.64998000000014	6.130770000000001	568.3486600000001	1702.32301	552.57156	2023-06-23 07:00:00
