# Supplementary material for: Exploring online sensor parameters as proxies for polar organic chemicals—An innovative approach for combined sewer overflow monitoring
Source: PLoS One. 2025 Oct 13;20(10):e0333173. doi: 10.1371/journal.pone.0333173 (PMC12517529; doi:10.1371/journal.pone.0333173)
Supplement: S3 Tables — The tables in this zip file show the statistical measures (R2, RMSE, p-value, confidence intervals, etc.) of all models calculated for this manuscript and the predicted chemical concentrations. A ReadMe file explains further details about the content and structure of each table. (ZIP) [file pone.0333173.s003.zip › S3_Tables/S3_Table4_catchment_M_Flow_results_prediction.csv]

	Substance	Sensor	Training	R2_train	RMSE_train	RRMSE_train	p-val Model	Coef	SE	p-val Coef	CI[2.5%]	CI[97.5%]	Testing	R2_test	RMSE_test	RRMSE_test
0	ACE	Intercept	M.1 excl.	0.13	20911	0.72	3.59e-02	-6.03e+04	6.04e+04	3.22e-01	-1.81e+05	6.05e+04	M.1	0.11	33269	0.88
1	ACE	Flow	M.1 excl.	0.13	20911	0.72	3.59e-02	2.23e+01	1.08e+01	4.44e-02	5.73e-01	4.39e+01	M.1	0.11	33269	0.88
2	ACE	Flow_dry	M.1 excl.	0.13	20911	0.72	3.59e-02	2.66e+02	1.77e+02	1.39e-01	-8.92e+01	6.21e+02	M.1	0.11	33269	0.88
3	ACE	Flow_shifted	M.1 excl.	0.13	20911	0.72	3.59e-02	-2.46e+01	1.02e+01	1.88e-02	-4.50e+01	-4.23e+00	M.1	0.11	33269	0.88
4	ACE	Intercept	M.2 excl.	0.5	19409	0.54	8.97e-10	-3.26e+05	6.13e+04	1.39e-06	-4.48e+05	-2.03e+05	M.2	-59.75	47909	3.9
5	ACE	Flow	M.2 excl.	0.5	19409	0.54	8.97e-10	-3.76e+00	5.67e+00	5.09e-01	-1.51e+01	7.56e+00	M.2	-59.75	47909	3.9
6	ACE	Flow_dry	M.2 excl.	0.5	19409	0.54	8.97e-10	1.14e+03	1.84e+02	4.62e-08	7.72e+02	1.51e+03	M.2	-59.75	47909	3.9
7	ACE	Flow_shifted	M.2 excl.	0.5	19409	0.54	8.97e-10	-2.82e+01	5.16e+00	8.16e-07	-3.85e+01	-1.79e+01	M.2	-59.75	47909	3.9
8	ACE	Intercept	M.3 excl.	0.23	25922	0.74	1.47e-03	2.99e+05	1.98e+05	1.37e-01	-9.79e+04	6.95e+05	M.3	-18.64	41135	1.94
9	ACE	Flow	M.3 excl.	0.23	25922	0.74	1.47e-03	8.41e+00	7.18e+00	2.46e-01	-5.96e+00	2.28e+01	M.3	-18.64	41135	1.94
10	ACE	Flow_dry	M.3 excl.	0.23	25922	0.74	1.47e-03	-7.04e+02	5.66e+02	2.19e-01	-1.84e+03	4.30e+02	M.3	-18.64	41135	1.94
11	ACE	Flow_shifted	M.3 excl.	0.23	25922	0.74	1.47e-03	-2.94e+01	7.13e+00	1.21e-04	-4.36e+01	-1.51e+01	M.3	-18.64	41135	1.94
12	ACE	Intercept	M.4 excl.	0.19	21733	0.88	8.17e-03	-9.43e+04	6.20e+04	1.34e-01	-2.18e+05	2.98e+04	M.4	-0.41	37834	0.74
13	ACE	Flow	M.4 excl.	0.19	21733	0.88	8.17e-03	9.49e+00	6.67e+00	1.60e-01	-3.86e+00	2.28e+01	M.4	-0.41	37834	0.74
14	ACE	Flow_dry	M.4 excl.	0.19	21733	0.88	8.17e-03	3.72e+02	1.84e+02	4.78e-02	3.74e+00	7.40e+02	M.4	-0.41	37834	0.74
15	ACE	Flow_shifted	M.4 excl.	0.19	21733	0.88	8.17e-03	-2.05e+01	6.45e+00	2.47e-03	-3.34e+01	-7.53e+00	M.4	-0.41	37834	0.74
16	CAF	Intercept	M.1 excl.	0.05	63619	0.95	4.09e-01	-8.85e+04	1.83e+05	6.30e-01	-4.54e+05	2.77e+05	M.1	-0.74	136507	0.97
17	CAF	Flow	M.1 excl.	0.05	63619	0.95	4.09e-01	-4.78e+01	3.29e+01	1.51e-01	-1.14e+02	1.79e+01	M.1	-0.74	136507	0.97
18	CAF	Flow_dry	M.1 excl.	0.05	63619	0.95	4.09e-01	4.85e+02	5.35e+02	3.69e-01	-5.86e+02	1.56e+03	M.1	-0.74	136507	0.97
19	CAF	Flow_shifted	M.1 excl.	0.05	63619	0.95	4.09e-01	3.52e+01	3.10e+01	2.61e-01	-2.68e+01	9.73e+01	M.1	-0.74	136507	0.97
20	CAF	Intercept	M.2 excl.	0.36	67451	0.67	2.04e-06	-9.40e+05	2.10e+05	3.09e-05	-1.36e+06	-5.21e+05	M.2	-266.55	153563	8.76
21	CAF	Flow	M.2 excl.	0.36	67451	0.67	2.04e-06	-4.25e+01	1.96e+01	3.35e-02	-8.15e+01	-3.42e+00	M.2	-266.55	153563	8.76
22	CAF	Flow_dry	M.2 excl.	0.36	67451	0.67	2.04e-06	3.28e+03	6.29e+02	2.11e-06	2.02e+03	4.53e+03	M.2	-266.55	153563	8.76
23	CAF	Flow_shifted	M.2 excl.	0.36	67451	0.67	2.04e-06	-4.72e+01	1.79e+01	1.05e-02	-8.29e+01	-1.14e+01	M.2	-266.55	153563	8.76
24	CAF	Intercept	M.3 excl.	0.17	83573	0.84	1.07e-02	1.72e+06	6.43e+05	9.71e-03	4.32e+05	3.01e+06	M.3	-56.26	194302	4.0
25	CAF	Flow	M.3 excl.	0.17	83573	0.84	1.07e-02	-3.96e+00	2.30e+01	8.64e-01	-5.01e+01	4.22e+01	M.3	-56.26	194302	4.0
26	CAF	Flow_dry	M.3 excl.	0.17	83573	0.84	1.07e-02	-4.49e+03	1.83e+03	1.75e-02	-8.16e+03	-8.15e+02	M.3	-56.26	194302	4.0
27	CAF	Flow_shifted	M.3 excl.	0.17	83573	0.84	1.07e-02	-5.84e+01	2.30e+01	1.37e-02	-1.04e+02	-1.25e+01	M.3	-56.26	194302	4.0
28	CAF	Intercept	M.4 excl.	0.12	76552	1.06	5.81e-02	-3.43e+05	2.18e+05	1.22e-01	-7.80e+05	9.47e+04	M.4	-0.44	108374	0.86
29	CAF	Flow	M.4 excl.	0.12	76552	1.06	5.81e-02	2.63e+01	2.35e+01	2.67e-01	-2.07e+01	7.33e+01	M.4	-0.44	108374	0.86
30	CAF	Flow_dry	M.4 excl.	0.12	76552	1.06	5.81e-02	1.26e+03	6.48e+02	5.58e-02	-3.26e+01	2.56e+03	M.4	-0.44	108374	0.86
31	CAF	Flow_shifted	M.4 excl.	0.12	76552	1.06	5.81e-02	-4.92e+01	2.27e+01	3.47e-02	-9.47e+01	-3.66e+00	M.4	-0.44	108374	0.86
32	CYC	Intercept	M.1 excl.	0.08	35314	0.77	1.61e-01	-1.07e+05	1.02e+05	2.98e-01	-3.11e+05	9.69e+04	M.1	0.16	48856	0.74
33	CYC	Flow	M.1 excl.	0.08	35314	0.77	1.61e-01	1.11e+01	1.83e+01	5.45e-01	-2.55e+01	4.78e+01	M.1	0.16	48856	0.74
34	CYC	Flow_dry	M.1 excl.	0.08	35314	0.77	1.61e-01	4.82e+02	3.00e+02	1.13e-01	-1.17e+02	1.08e+03	M.1	0.16	48856	0.74
35	CYC	Flow_shifted	M.1 excl.	0.08	35314	0.77	1.61e-01	-2.78e+01	1.72e+01	1.11e-01	-6.22e+01	6.57e+00	M.1	0.16	48856	0.74
36	CYC	Intercept	M.2 excl.	0.48	31735	0.55	3.56e-09	-5.43e+05	1.00e+05	9.48e-07	-7.43e+05	-3.43e+05	M.2	-55.54	76813	3.75
37	CYC	Flow	M.2 excl.	0.48	31735	0.55	3.56e-09	-7.14e+00	9.27e+00	4.44e-01	-2.56e+01	1.14e+01	M.2	-55.54	76813	3.75
38	CYC	Flow_dry	M.2 excl.	0.48	31735	0.55	3.56e-09	1.88e+03	3.01e+02	3.61e-08	1.28e+03	2.48e+03	M.2	-55.54	76813	3.75
39	CYC	Flow_shifted	M.2 excl.	0.48	31735	0.55	3.56e-09	-4.08e+01	8.44e+00	8.44e-06	-5.77e+01	-2.40e+01	M.2	-55.54	76813	3.75
40	CYC	Intercept	M.3 excl.	0.19	42048	0.73	5.45e-03	4.26e+05	3.21e+05	1.90e-01	-2.17e+05	1.07e+06	M.3	-13.24	63845	1.91
41	CYC	Flow	M.3 excl.	0.19	42048	0.73	5.45e-03	1.11e+01	1.16e+01	3.43e-01	-1.22e+01	3.45e+01	M.3	-13.24	63845	1.91
42	CYC	Flow_dry	M.3 excl.	0.19	42048	0.73	5.45e-03	-9.78e+02	9.19e+02	2.91e-01	-2.82e+03	8.61e+02	M.3	-13.24	63845	1.91
43	CYC	Flow_shifted	M.3 excl.	0.19	42048	0.73	5.45e-03	-4.25e+01	1.16e+01	5.22e-04	-6.56e+01	-1.93e+01	M.3	-13.24	63845	1.91
44	CYC	Intercept	M.4 excl.	0.19	34625	0.84	8.18e-03	-1.72e+05	9.87e+04	8.72e-02	-3.70e+05	2.59e+04	M.4	-0.38	61602	0.76
45	CYC	Flow	M.4 excl.	0.19	34625	0.84	8.18e-03	2.06e+01	1.06e+01	5.77e-02	-6.92e-01	4.19e+01	M.4	-0.38	61602	0.76
46	CYC	Flow_dry	M.4 excl.	0.19	34625	0.84	8.18e-03	6.43e+02	2.93e+02	3.25e-02	5.57e+01	1.23e+03	M.4	-0.38	61602	0.76
47	CYC	Flow_shifted	M.4 excl.	0.19	34625	0.84	8.18e-03	-2.91e+01	1.03e+01	6.43e-03	-4.97e+01	-8.52e+00	M.4	-0.38	61602	0.76
48	CAN	Intercept	M.1 excl.	0.35	152	0.38	9.78e-06	-7.58e+02	4.42e+02	9.17e-02	-1.64e+03	1.27e+02	M.1	-0.42	258	0.48
49	CAN	Flow	M.1 excl.	0.35	152	0.38	9.78e-06	4.35e-02	7.91e-02	5.84e-01	-1.15e-01	2.02e-01	M.1	-0.42	258	0.48
50	CAN	Flow_dry	M.1 excl.	0.35	152	0.38	9.78e-06	3.96e+00	1.30e+00	3.47e-03	1.36e+00	6.56e+00	M.1	-0.42	258	0.48
51	CAN	Flow_shifted	M.1 excl.	0.35	152	0.38	9.78e-06	-3.28e-01	7.49e-02	5.03e-05	-4.78e-01	-1.78e-01	M.1	-0.42	258	0.48
52	CAN	Intercept	M.2 excl.	0.65	125	0.28	2.07e-14	-2.80e+03	3.97e+02	1.50e-09	-3.60e+03	-2.01e+03	M.2	-2.78	347	0.92
53	CAN	Flow	M.2 excl.	0.65	125	0.28	2.07e-14	-9.03e-02	3.66e-02	1.63e-02	-1.63e-01	-1.72e-02	M.2	-2.78	347	0.92
54	CAN	Flow_dry	M.2 excl.	0.65	125	0.28	2.07e-14	1.03e+01	1.20e+00	2.58e-12	7.93e+00	1.27e+01	M.2	-2.78	347	0.92
55	CAN	Flow_shifted	M.2 excl.	0.65	125	0.28	2.07e-14	-2.23e-01	3.35e-02	6.91e-09	-2.90e-01	-1.57e-01	M.2	-2.78	347	0.92
56	CAN	Intercept	M.3 excl.	0.33	181	0.39	3.80e-05	1.52e+03	1.38e+03	2.75e-01	-1.24e+03	4.29e+03	M.3	-3.44	282	0.78
57	CAN	Flow	M.3 excl.	0.33	181	0.39	3.80e-05	-5.38e-03	5.02e-02	9.15e-01	-1.06e-01	9.52e-02	M.3	-3.44	282	0.78
58	CAN	Flow_dry	M.3 excl.	0.33	181	0.39	3.80e-05	-2.43e+00	3.94e+00	5.41e-01	-1.03e+01	5.47e+00	M.3	-3.44	282	0.78
59	CAN	Flow_shifted	M.3 excl.	0.33	181	0.39	3.80e-05	-2.42e-01	5.01e-02	1.07e-05	-3.43e-01	-1.42e-01	M.3	-3.44	282	0.78
60	CAN	Intercept	M.4 excl.	0.29	164	0.39	2.39e-04	-1.20e+03	4.70e+02	1.35e-02	-2.14e+03	-2.58e+02	M.4	0.27	274	0.54
61	CAN	Flow	M.4 excl.	0.29	164	0.39	2.39e-04	2.42e-02	5.06e-02	6.34e-01	-7.71e-02	1.26e-01	M.4	0.27	274	0.54
62	CAN	Flow_dry	M.4 excl.	0.29	164	0.39	2.39e-04	5.08e+00	1.40e+00	5.95e-04	2.28e+00	7.87e+00	M.4	0.27	274	0.54
63	CAN	Flow_shifted	M.4 excl.	0.29	164	0.39	2.39e-04	-1.70e-01	4.90e-02	9.94e-04	-2.68e-01	-7.21e-02	M.4	0.27	274	0.54
64	CIT	Intercept	M.1 excl.	0.8	12	0.21	1.57e-13	-3.69e+02	9.81e+01	5.56e-04	-5.68e+02	-1.71e+02	M.1	0.18	31	0.44
65	CIT	Flow	M.1 excl.	0.8	12	0.21	1.57e-13	-1.86e-02	7.73e-03	2.12e-02	-3.42e-02	-2.92e-03	M.1	0.18	31	0.44
66	CIT	Flow_dry	M.1 excl.	0.8	12	0.21	1.57e-13	1.39e+00	2.86e-01	1.97e-05	8.11e-01	1.97e+00	M.1	0.18	31	0.44
67	CIT	Flow_shifted	M.1 excl.	0.8	12	0.21	1.57e-13	-4.71e-02	6.91e-03	3.78e-08	-6.11e-02	-3.31e-02	M.1	0.18	31	0.44
68	CIT	Intercept	M.2 excl.	0.71	16	0.26	4.50e-15	-6.50e+02	1.07e+02	1.09e-07	-8.64e+02	-4.36e+02	M.2	-0.98	18	0.17
69	CIT	Flow	M.2 excl.	0.71	16	0.26	4.50e-15	-2.34e-02	4.82e-03	1.03e-05	-3.30e-02	-1.37e-02	M.2	-0.98	18	0.17
70	CIT	Flow_dry	M.2 excl.	0.71	16	0.26	4.50e-15	2.19e+00	3.13e-01	3.19e-09	1.57e+00	2.82e+00	M.2	-0.98	18	0.17
71	CIT	Flow_shifted	M.2 excl.	0.71	16	0.26	4.50e-15	-2.91e-02	4.31e-03	8.91e-09	-3.78e-02	-2.05e-02	M.2	-0.98	18	0.17
72	CIT	Intercept	M.3 excl.	0.84	13	0.21	1.77e-18	-1.18e+03	1.50e+02	3.96e-10	-1.48e+03	-8.77e+02	M.3	-4.1	33	0.53
73	CIT	Flow	M.3 excl.	0.84	13	0.21	1.77e-18	-2.89e-02	4.18e-03	1.13e-08	-3.73e-02	-2.05e-02	M.3	-4.1	33	0.53
74	CIT	Flow_dry	M.3 excl.	0.84	13	0.21	1.77e-18	3.73e+00	4.32e-01	2.87e-11	2.86e+00	4.60e+00	M.3	-4.1	33	0.53
75	CIT	Flow_shifted	M.3 excl.	0.84	13	0.21	1.77e-18	-2.83e-02	3.89e-03	3.13e-09	-3.61e-02	-2.05e-02	M.3	-4.1	33	0.53
76	CIT	Intercept	M.4 excl.	0.73	15	0.22	7.58e-10	-6.21e+02	1.19e+02	8.46e-06	-8.62e+02	-3.80e+02	M.4	0.5	20	0.38
77	CIT	Flow	M.4 excl.	0.73	15	0.22	7.58e-10	-2.46e-02	5.37e-03	5.85e-05	-3.56e-02	-1.37e-02	M.4	0.5	20	0.38
78	CIT	Flow_dry	M.4 excl.	0.73	15	0.22	7.58e-10	2.14e+00	3.49e-01	5.94e-07	1.43e+00	2.84e+00	M.4	0.5	20	0.38
79	CIT	Flow_shifted	M.4 excl.	0.73	15	0.22	7.58e-10	-2.85e-02	4.87e-03	1.37e-06	-3.84e-02	-1.86e-02	M.4	0.5	20	0.38
80	DCF	Intercept	M.1 excl.	0.55	512	0.41	4.10e-10	-5.18e+02	1.50e+03	7.30e-01	-3.51e+03	2.48e+03	M.1	-1.34	1335	0.77
81	DCF	Flow	M.1 excl.	0.55	512	0.41	4.10e-10	5.16e-01	2.68e-01	5.91e-02	-2.04e-02	1.05e+00	M.1	-1.34	1335	0.77
82	DCF	Flow_dry	M.1 excl.	0.55	512	0.41	4.10e-10	8.14e+00	4.41e+00	7.01e-02	-6.92e-01	1.70e+01	M.1	-1.34	1335	0.77
83	DCF	Flow_shifted	M.1 excl.	0.55	512	0.41	4.10e-10	-1.97e+00	2.52e-01	1.25e-10	-2.47e+00	-1.46e+00	M.1	-1.34	1335	0.77
84	DCF	Intercept	M.2 excl.	0.57	540	0.39	1.19e-11	-7.27e+03	1.75e+03	9.92e-05	-1.08e+04	-3.77e+03	M.2	-0.98	1093	0.84
85	DCF	Flow	M.2 excl.	0.57	540	0.39	1.19e-11	-1.58e-01	1.60e-01	3.29e-01	-4.78e-01	1.63e-01	M.2	-0.98	1093	0.84
86	DCF	Flow_dry	M.2 excl.	0.57	540	0.39	1.19e-11	2.86e+01	5.29e+00	1.02e-06	1.81e+01	3.92e+01	M.2	-0.98	1093	0.84
87	DCF	Flow_shifted	M.2 excl.	0.57	540	0.39	1.19e-11	-1.10e+00	1.45e-01	1.97e-10	-1.39e+00	-8.10e-01	M.2	-0.98	1093	0.84
88	DCF	Intercept	M.3 excl.	0.37	724	0.53	7.97e-06	-4.45e+03	5.57e+03	4.28e-01	-1.56e+04	6.71e+03	M.3	0.52	332	0.23
89	DCF	Flow	M.3 excl.	0.37	724	0.53	7.97e-06	2.94e-04	2.02e-01	9.99e-01	-4.05e-01	4.06e-01	M.3	0.52	332	0.23
90	DCF	Flow_dry	M.3 excl.	0.37	724	0.53	7.97e-06	1.92e+01	1.59e+01	2.33e-01	-1.27e+01	5.11e+01	M.3	0.52	332	0.23
91	DCF	Flow_shifted	M.3 excl.	0.37	724	0.53	7.97e-06	-1.00e+00	2.01e-01	6.03e-06	-1.41e+00	-6.01e-01	M.3	0.52	332	0.23
92	DCF	Intercept	M.4 excl.	0.31	614	0.41	1.12e-04	-2.21e+03	1.75e+03	2.12e-01	-5.72e+03	1.30e+03	M.4	0.27	1566	0.94
93	DCF	Flow	M.4 excl.	0.31	614	0.41	1.12e-04	-6.54e-02	1.88e-01	7.30e-01	-4.43e-01	3.12e-01	M.4	0.27	1566	0.94
94	DCF	Flow_dry	M.4 excl.	0.31	614	0.41	1.12e-04	1.26e+01	5.20e+00	1.81e-02	2.24e+00	2.31e+01	M.4	0.27	1566	0.94
95	DCF	Flow_shifted	M.4 excl.	0.31	614	0.41	1.12e-04	-7.64e-01	1.82e-01	1.00e-04	-1.13e+00	-3.99e-01	M.4	0.27	1566	0.94
96	HCT	Intercept	M.1 excl.	0.39	208	0.4	1.36e-06	1.44e+03	5.99e+02	1.90e-02	2.46e+02	2.64e+03	M.1	-0.58	336	0.62
97	HCT	Flow	M.1 excl.	0.39	208	0.4	1.36e-06	2.01e-02	1.07e-01	8.52e-01	-1.95e-01	2.35e-01	M.1	-0.58	336	0.62
98	HCT	Flow_dry	M.1 excl.	0.39	208	0.4	1.36e-06	-1.72e+00	1.76e+00	3.30e-01	-5.23e+00	1.79e+00	M.1	-0.58	336	0.62
99	HCT	Flow_shifted	M.1 excl.	0.39	208	0.4	1.36e-06	-5.20e-01	1.02e-01	3.34e-06	-7.23e-01	-3.17e-01	M.1	-0.58	336	0.62
100	HCT	Intercept	M.2 excl.	0.65	153	0.27	4.93e-15	-1.08e+03	4.76e+02	2.60e-02	-2.03e+03	-1.34e+02	M.2	-4.49	487	1.47
101	HCT	Flow	M.2 excl.	0.65	153	0.27	4.93e-15	-1.65e-01	4.42e-02	3.91e-04	-2.54e-01	-7.70e-02	M.2	-4.49	487	1.47
102	HCT	Flow_dry	M.2 excl.	0.65	153	0.27	4.93e-15	6.05e+00	1.43e+00	7.13e-05	3.20e+00	8.90e+00	M.2	-4.49	487	1.47
103	HCT	Flow_shifted	M.2 excl.	0.65	153	0.27	4.93e-15	-3.25e-01	4.06e-02	2.72e-11	-4.06e-01	-2.44e-01	M.2	-4.49	487	1.47
104	HCT	Intercept	M.3 excl.	0.34	236	0.48	1.85e-05	3.37e+03	1.79e+03	6.47e-02	-2.12e+02	6.95e+03	M.3	-2.09	258	0.41
105	HCT	Flow	M.3 excl.	0.34	236	0.48	1.85e-05	-4.02e-02	6.50e-02	5.39e-01	-1.70e-01	8.98e-02	M.3	-2.09	258	0.41
106	HCT	Flow_dry	M.3 excl.	0.34	236	0.48	1.85e-05	-7.40e+00	5.11e+00	1.53e-01	-1.76e+01	2.82e+00	M.3	-2.09	258	0.41
107	HCT	Flow_shifted	M.3 excl.	0.34	236	0.48	1.85e-05	-3.04e-01	6.48e-02	1.69e-05	-4.33e-01	-1.74e-01	M.3	-2.09	258	0.41
108	HCT	Intercept	M.4 excl.	0.25	210	0.4	9.15e-04	1.32e+03	5.99e+02	3.16e-02	1.21e+02	2.52e+03	M.4	0.35	253	0.47
109	HCT	Flow	M.4 excl.	0.25	210	0.4	9.15e-04	1.09e-02	6.45e-02	8.67e-01	-1.18e-01	1.40e-01	M.4	0.35	253	0.47
110	HCT	Flow_dry	M.4 excl.	0.25	210	0.4	9.15e-04	-1.87e+00	1.78e+00	2.98e-01	-5.43e+00	1.69e+00	M.4	0.35	253	0.47
111	HCT	Flow_shifted	M.4 excl.	0.25	210	0.4	9.15e-04	-2.30e-01	6.24e-02	5.18e-04	-3.55e-01	-1.05e-01	M.4	0.35	253	0.47
112	DPG	Intercept	M.1 excl.	0.52	481	0.37	1.67e-10	8.97e+03	1.37e+03	1.26e-08	6.23e+03	1.17e+04	M.1	0.81	323	0.22
113	DPG	Flow	M.1 excl.	0.52	481	0.37	1.67e-10	1.14e+00	2.02e-01	4.12e-07	7.39e-01	1.55e+00	M.1	0.81	323	0.22
114	DPG	Flow_dry	M.1 excl.	0.52	481	0.37	1.67e-10	-2.48e+01	4.01e+00	5.57e-08	-3.28e+01	-1.68e+01	M.1	0.81	323	0.22
115	DPG	Intercept	M.2 excl.	0.61	458	0.32	2.31e-14	1.04e+04	1.41e+03	3.41e-10	7.58e+03	1.32e+04	M.2	-2.35	402	0.47
116	DPG	Flow	M.2 excl.	0.61	458	0.32	2.31e-14	1.12e+00	1.21e-01	1.19e-13	8.80e-01	1.36e+00	M.2	-2.35	402	0.47
117	DPG	Flow_dry	M.2 excl.	0.61	458	0.32	2.31e-14	-2.90e+01	4.23e+00	2.60e-09	-3.75e+01	-2.06e+01	M.2	-2.35	402	0.47
118	DPG	Intercept	M.3 excl.	0.66	398	0.31	1.25e-14	1.20e+04	2.92e+03	1.25e-04	6.14e+03	1.78e+04	M.3	0.35	614	0.42
119	DPG	Flow	M.3 excl.	0.66	398	0.31	1.25e-14	9.95e-01	9.89e-02	1.71e-14	7.97e-01	1.19e+00	M.3	0.35	614	0.42
120	DPG	Flow_dry	M.3 excl.	0.66	398	0.31	1.25e-14	-3.31e+01	8.38e+00	2.11e-04	-4.98e+01	-1.63e+01	M.3	0.35	614	0.42
121	DPG	Intercept	M.4 excl.	0.64	419	0.33	1.60e-13	9.06e+03	1.18e+03	2.53e-10	6.69e+03	1.14e+04	M.4	0.47	505	0.35
122	DPG	Flow	M.4 excl.	0.64	419	0.33	1.60e-13	9.82e-01	1.17e-01	1.34e-11	7.49e-01	1.22e+00	M.4	0.47	505	0.35
123	DPG	Flow_dry	M.4 excl.	0.64	419	0.33	1.60e-13	-2.49e+01	3.49e+00	2.04e-09	-3.19e+01	-1.79e+01	M.4	0.47	505	0.35
124	6PPDQ	Intercept	M.1 excl.	0.42	9	0.19	2.00e-05	2.03e+02	2.98e+01	3.27e-08	1.43e+02	2.64e+02	M.1	0.1	20	0.34
125	6PPDQ	Flow	M.1 excl.	0.42	9	0.19	2.00e-05	9.06e-03	4.64e-03	5.79e-02	-3.18e-04	1.84e-02	M.1	0.1	20	0.34
126	6PPDQ	Flow_dry	M.1 excl.	0.42	9	0.19	2.00e-05	-4.71e-01	8.94e-02	5.07e-06	-6.52e-01	-2.90e-01	M.1	0.1	20	0.34
127	6PPDQ	Intercept	M.2 excl.	0.44	12	0.22	7.17e-07	1.89e+02	4.17e+01	3.75e-05	1.05e+02	2.73e+02	M.2	-0.26	7	0.18
128	6PPDQ	Flow	M.2 excl.	0.44	12	0.22	7.17e-07	2.27e-02	3.71e-03	1.51e-07	1.53e-02	3.02e-02	M.2	-0.26	7	0.18
129	6PPDQ	Flow_dry	M.2 excl.	0.44	12	0.22	7.17e-07	-4.55e-01	1.28e-01	8.15e-04	-7.11e-01	-1.99e-01	M.2	-0.26	7	0.18
130	6PPDQ	Intercept	M.3 excl.	0.5	12	0.24	1.38e-07	2.96e+02	1.08e+02	9.00e-03	7.76e+01	5.14e+02	M.3	-3.23	12	0.22
131	6PPDQ	Flow	M.3 excl.	0.5	12	0.24	1.38e-07	2.30e-02	3.46e-03	3.48e-08	1.60e-02	2.99e-02	M.3	-3.23	12	0.22
132	6PPDQ	Flow_dry	M.3 excl.	0.5	12	0.24	1.38e-07	-7.61e-01	3.13e-01	1.89e-02	-1.39e+00	-1.32e-01	M.3	-3.23	12	0.22
133	6PPDQ	Intercept	M.4 excl.	0.7	9	0.17	2.41e-10	1.73e+02	2.93e+01	8.40e-07	1.14e+02	2.33e+02	M.4	-0.26	15	0.3
134	6PPDQ	Flow	M.4 excl.	0.7	9	0.17	2.41e-10	2.65e-02	2.95e-03	7.80e-11	2.05e-02	3.24e-02	M.4	-0.26	15	0.3
135	6PPDQ	Flow_dry	M.4 excl.	0.7	9	0.17	2.41e-10	-4.13e-01	8.81e-02	3.68e-05	-5.92e-01	-2.35e-01	M.4	-0.26	15	0.3
136	HMMM	Intercept	M.1 excl.	0.31	392	0.53	1.98e-05	4.51e+03	1.13e+03	1.90e-04	2.24e+03	6.78e+03	M.1	-35.65	595	1.46
137	HMMM	Flow	M.1 excl.	0.31	392	0.53	1.98e-05	6.67e-01	1.71e-01	2.47e-04	3.25e-01	1.01e+00	M.1	-35.65	595	1.46
138	HMMM	Flow_dry	M.1 excl.	0.31	392	0.53	1.98e-05	-1.25e+01	3.35e+00	4.38e-04	-1.92e+01	-5.77e+00	M.1	-35.65	595	1.46
139	HMMM	Intercept	M.2 excl.	0.11	406	0.54	2.09e-02	4.43e+03	1.30e+03	1.14e-03	1.83e+03	7.03e+03	M.2	-4.39	312	1.15
140	HMMM	Flow	M.2 excl.	0.11	406	0.54	2.09e-02	1.40e-01	1.12e-01	2.15e-01	-8.35e-02	3.64e-01	M.2	-4.39	312	1.15
141	HMMM	Flow_dry	M.2 excl.	0.11	406	0.54	2.09e-02	-1.12e+01	3.92e+00	5.74e-03	-1.90e+01	-3.37e+00	M.2	-4.39	312	1.15
142	HMMM	Intercept	M.3 excl.	0.13	403	0.67	1.67e-02	7.74e+03	3.01e+03	1.28e-02	1.71e+03	1.38e+04	M.3	0.1	391	0.5
143	HMMM	Flow	M.3 excl.	0.13	403	0.67	1.67e-02	1.94e-01	1.03e-01	6.47e-02	-1.23e-02	4.00e-01	M.3	0.1	391	0.5
144	HMMM	Flow_dry	M.3 excl.	0.13	403	0.67	1.67e-02	-2.10e+01	8.66e+00	1.87e-02	-3.83e+01	-3.62e+00	M.3	0.1	391	0.5
145	HMMM	Intercept	M.4 excl.	0.62	213	0.42	1.05e-12	6.29e+03	6.03e+02	7.88e-15	5.08e+03	7.49e+03	M.4	-0.35	2434	1.53
146	HMMM	Flow	M.4 excl.	0.62	213	0.42	1.05e-12	1.26e-01	5.94e-02	3.77e-02	7.41e-03	2.45e-01	M.4	-0.35	2434	1.53
147	HMMM	Flow_dry	M.4 excl.	0.62	213	0.42	1.05e-12	-1.72e+01	1.78e+00	1.42e-13	-2.07e+01	-1.36e+01	M.4	-0.35	2434	1.53
148	DCMU	Intercept	M.1 excl.	0.03	4819	2.19	3.40e-01	4.02e+02	1.37e+04	9.77e-01	-2.70e+04	2.78e+04	M.1	-29501.04	2399	36.61
149	DCMU	Flow	M.1 excl.	0.03	4819	2.19	3.40e-01	-2.97e+00	2.02e+00	1.47e-01	-7.01e+00	1.07e+00	M.1	-29501.04	2399	36.61
150	DCMU	Flow_dry	M.1 excl.	0.03	4819	2.19	3.40e-01	1.13e+01	4.02e+01	7.80e-01	-6.90e+01	9.16e+01	M.1	-29501.04	2399	36.61
151	DCMU	Intercept	M.2 excl.	0.07	4832	2.12	1.17e-01	-1.11e+04	1.52e+04	4.71e-01	-4.16e+04	1.94e+04	M.2	-3069.13	3670	19.46
152	DCMU	Flow	M.2 excl.	0.07	4832	2.12	1.17e-01	-4.03e+00	2.01e+00	4.92e-02	-8.04e+00	-1.52e-02	M.2	-3069.13	3670	19.46
153	DCMU	Flow_dry	M.2 excl.	0.07	4832	2.12	1.17e-01	4.80e+01	4.56e+01	2.97e-01	-4.33e+01	1.39e+02	M.2	-3069.13	3670	19.46
154	DCMU	Intercept	M.3 excl.	0.03	452	1.12	4.16e-01	-1.66e+03	3.54e+03	6.41e-01	-8.77e+03	5.44e+03	M.3	-0.47	8808	1.66
155	DCMU	Flow	M.3 excl.	0.03	452	1.12	4.16e-01	2.31e-01	1.79e-01	2.02e-01	-1.28e-01	5.90e-01	M.3	-0.47	8808	1.66
156	DCMU	Flow_dry	M.3 excl.	0.03	452	1.12	4.16e-01	5.44e+00	1.01e+01	5.92e-01	-1.48e+01	2.57e+01	M.3	-0.47	8808	1.66
157	DCMU	Intercept	M.4 excl.	0.02	5401	2.23	5.51e-01	3.28e+03	1.58e+04	8.36e-01	-2.84e+04	3.50e+04	M.4	-9.91	1716	2.45
158	DCMU	Flow	M.4 excl.	0.02	5401	2.23	5.51e-01	-4.04e+00	3.69e+00	2.79e-01	-1.14e+01	3.38e+00	M.4	-9.91	1716	2.45
159	DCMU	Flow_dry	M.4 excl.	0.02	5401	2.23	5.51e-01	4.61e+00	4.58e+01	9.20e-01	-8.75e+01	9.67e+01	M.4	-9.91	1716	2.45
160	MPP	Intercept	M.1 excl.	0.14	93	0.87	1.89e-02	-1.48e+02	2.77e+02	5.96e-01	-7.05e+02	4.09e+02	M.1	-1.24	9783	1.33
161	MPP	Flow	M.1 excl.	0.14	93	0.87	1.89e-02	-1.38e-01	5.14e-02	9.92e-03	-2.41e-01	-3.45e-02	M.1	-1.24	9783	1.33
162	MPP	Flow_dry	M.1 excl.	0.14	93	0.87	1.89e-02	1.02e+00	8.14e-01	2.16e-01	-6.15e-01	2.65e+00	M.1	-1.24	9783	1.33
163	MPP	Intercept	M.2 excl.	0.11	4947	1.84	4.13e-02	-3.49e+04	1.63e+04	3.68e-02	-6.76e+04	-2.22e+03	M.2	-896.69	5148	34.2
164	MPP	Flow	M.2 excl.	0.11	4947	1.84	4.13e-02	-2.59e+00	1.42e+00	7.43e-02	-5.44e+00	2.63e-01	M.2	-896.69	5148	34.2
165	MPP	Flow_dry	M.2 excl.	0.11	4947	1.84	4.13e-02	1.17e+02	4.93e+01	2.07e-02	1.86e+01	2.16e+02	M.2	-896.69	5148	34.2
166	MPP	Intercept	M.3 excl.	0.09	5223	1.71	9.86e-02	8.02e+04	3.98e+04	4.94e-02	2.17e+02	1.60e+05	M.3	-70953.06	8825	98.4
167	MPP	Flow	M.3 excl.	0.09	5223	1.71	9.86e-02	-1.31e+00	1.39e+00	3.54e-01	-4.11e+00	1.50e+00	M.3	-70953.06	8825	98.4
168	MPP	Flow_dry	M.3 excl.	0.09	5223	1.71	9.86e-02	-2.18e+02	1.14e+02	6.24e-02	-4.48e+02	1.17e+01	M.3	-70953.06	8825	98.4
169	MPP	Intercept	M.4 excl.	0.02	5150	1.94	6.03e-01	-1.06e+04	1.45e+04	4.67e-01	-3.97e+04	1.84e+04	M.4	-14019.44	2510	28.22
170	MPP	Flow	M.4 excl.	0.02	5150	1.94	6.03e-01	-7.55e-01	1.43e+00	6.00e-01	-3.62e+00	2.11e+00	M.4	-14019.44	2510	28.22
171	MPP	Flow_dry	M.4 excl.	0.02	5150	1.94	6.03e-01	4.05e+01	4.29e+01	3.49e-01	-4.54e+01	1.26e+02	M.4	-14019.44	2510	28.22
172	MeBT	Intercept	M.1 excl.	0.01	698	0.63	7.23e-01	-2.81e+02	1.99e+03	8.88e-01	-4.26e+03	3.69e+03	M.1	-2.23	2761	0.81
173	MeBT	Flow	M.1 excl.	0.01	698	0.63	7.23e-01	-1.12e-01	2.93e-01	7.05e-01	-6.98e-01	4.74e-01	M.1	-2.23	2761	0.81
174	MeBT	Flow_dry	M.1 excl.	0.01	698	0.63	7.23e-01	4.28e+00	5.83e+00	4.66e-01	-7.38e+00	1.59e+01	M.1	-2.23	2761	0.81
175	MeBT	Intercept	M.2 excl.	0.14	1205	0.69	6.92e-03	-1.04e+04	3.73e+03	6.98e-03	-1.78e+04	-2.94e+03	M.2	-0.23	2617	1.68
176	MeBT	Flow	M.2 excl.	0.14	1205	0.69	6.92e-03	-1.24e-01	3.18e-01	6.97e-01	-7.59e-01	5.11e-01	M.2	-0.23	2617	1.68
177	MeBT	Flow_dry	M.2 excl.	0.14	1205	0.69	6.92e-03	3.59e+01	1.12e+01	1.99e-03	1.36e+01	5.82e+01	M.2	-0.23	2617	1.68
178	MeBT	Intercept	M.3 excl.	0.01	1388	0.79	8.53e-01	4.02e+03	1.04e+04	7.02e-01	-1.69e+04	2.49e+04	M.3	-1.77	949	0.82
179	MeBT	Flow	M.3 excl.	0.01	1388	0.79	8.53e-01	1.80e-01	3.46e-01	6.05e-01	-5.13e-01	8.73e-01	M.3	-1.77	949	0.82
180	MeBT	Flow_dry	M.3 excl.	0.01	1388	0.79	8.53e-01	-6.89e+00	2.99e+01	8.19e-01	-6.68e+01	5.30e+01	M.3	-1.77	949	0.82
181	MeBT	Intercept	M.4 excl.	0.1	1291	0.71	5.73e-02	-4.85e+03	3.65e+03	1.89e-01	-1.22e+04	2.46e+03	M.4	-1.28	1171	1.05
182	MeBT	Flow	M.4 excl.	0.1	1291	0.71	5.73e-02	5.19e-01	3.61e-01	1.56e-01	-2.05e-01	1.24e+00	M.4	-1.28	1171	1.05
183	MeBT	Flow_dry	M.4 excl.	0.1	1291	0.71	5.73e-02	1.84e+01	1.08e+01	9.31e-02	-3.18e+00	4.00e+01	M.4	-1.28	1171	1.05
184	BT	Intercept	M.1 excl.	0.14	916	0.46	9.14e-03	6.91e+03	2.63e+03	1.08e-02	1.65e+03	1.22e+04	M.1	0.09	832	0.42
185	BT	Flow	M.1 excl.	0.14	916	0.46	9.14e-03	-1.03e+00	3.92e-01	1.13e-02	-1.81e+00	-2.41e-01	M.1	0.09	832	0.42
186	BT	Flow_dry	M.1 excl.	0.14	916	0.46	9.14e-03	-1.23e+01	7.73e+00	1.17e-01	-2.78e+01	3.17e+00	M.1	0.09	832	0.42
187	BT	Intercept	M.2 excl.	0.32	755	0.35	3.01e-06	1.56e+01	2.35e+03	9.95e-01	-4.68e+03	4.72e+03	M.2	-0.29	1818	1.07
188	BT	Flow	M.2 excl.	0.32	755	0.35	3.01e-06	-1.12e+00	2.01e-01	5.60e-07	-1.52e+00	-7.14e-01	M.2	-0.29	1818	1.07
189	BT	Flow_dry	M.2 excl.	0.32	755	0.35	3.01e-06	8.98e+00	7.06e+00	2.08e-01	-5.11e+00	2.31e+01	M.2	-0.29	1818	1.07
190	BT	Intercept	M.3 excl.	0.19	833	0.47	2.62e-03	1.36e+04	6.15e+03	3.04e-02	1.33e+03	2.59e+04	M.3	-0.91	1159	0.46
191	BT	Flow	M.3 excl.	0.19	833	0.47	2.62e-03	-6.41e-01	2.10e-01	3.48e-03	-1.06e+00	-2.20e-01	M.3	-0.91	1159	0.46
192	BT	Flow_dry	M.3 excl.	0.19	833	0.47	2.62e-03	-3.24e+01	1.76e+01	7.13e-02	-6.77e+01	2.91e+00	M.3	-0.91	1159	0.46
193	BT	Intercept	M.4 excl.	0.14	918	0.45	1.65e-02	6.96e+03	2.60e+03	9.68e-03	1.75e+03	1.22e+04	M.4	0.1	1239	0.59
194	BT	Flow	M.4 excl.	0.14	918	0.45	1.65e-02	-5.26e-01	2.57e-01	4.57e-02	-1.04e+00	-1.03e-02	M.4	0.1	1239	0.59
195	BT	Flow_dry	M.4 excl.	0.14	918	0.45	1.65e-02	-1.33e+01	7.69e+00	8.97e-02	-2.87e+01	2.12e+00	M.4	0.1	1239	0.59
196	DEET	Intercept	M.1 excl.	0.54	372	0.46	4.50e-11	9.27e+03	1.06e+03	1.94e-12	7.16e+03	1.14e+04	M.1	-2.0	1924	0.92
197	DEET	Flow	M.1 excl.	0.54	372	0.46	4.50e-11	-4.81e-01	1.56e-01	3.07e-03	-7.93e-01	-1.69e-01	M.1	-2.0	1924	0.92
198	DEET	Flow_dry	M.1 excl.	0.54	372	0.46	4.50e-11	-2.39e+01	3.11e+00	1.40e-10	-3.01e+01	-1.77e+01	M.1	-2.0	1924	0.92
199	DEET	Intercept	M.2 excl.	0.07	909	0.72	8.56e-02	1.41e+03	2.80e+03	6.17e-01	-4.19e+03	7.01e+03	M.2	-12.32	1017	2.17
200	DEET	Flow	M.2 excl.	0.07	909	0.72	8.56e-02	-5.22e-01	2.40e-01	3.28e-02	-1.00e+00	-4.39e-02	M.2	-12.32	1017	2.17
201	DEET	Flow_dry	M.2 excl.	0.07	909	0.72	8.56e-02	8.58e-01	8.39e+00	9.19e-01	-1.59e+01	1.76e+01	M.2	-12.32	1017	2.17
202	DEET	Intercept	M.3 excl.	0.02	1012	0.97	6.14e-01	-2.99e+02	7.42e+03	9.68e-01	-1.51e+04	1.46e+04	M.3	-0.81	609	0.45
203	DEET	Flow	M.3 excl.	0.02	1012	0.97	6.14e-01	-2.45e-01	2.51e-01	3.33e-01	-7.48e-01	2.58e-01	M.3	-0.81	609	0.45
204	DEET	Flow_dry	M.3 excl.	0.02	1012	0.97	6.14e-01	4.43e+00	2.13e+01	8.36e-01	-3.81e+01	4.70e+01	M.3	-0.81	609	0.45
205	DEET	Intercept	M.4 excl.	0.03	950	0.69	3.92e-01	5.02e+03	2.68e+03	6.61e-02	-3.45e+02	1.04e+04	M.4	-5.33	874	1.63
206	DEET	Flow	M.4 excl.	0.03	950	0.69	3.92e-01	-1.64e-02	2.64e-01	9.51e-01	-5.45e-01	5.12e-01	M.4	-5.33	874	1.63
207	DEET	Flow_dry	M.4 excl.	0.03	950	0.69	3.92e-01	-1.06e+01	7.91e+00	1.84e-01	-2.65e+01	5.21e+00	M.4	-5.33	874	1.63
