# Supplementary material for: Exploring online sensor parameters as proxies for polar organic chemicals—An innovative approach for combined sewer overflow monitoring
Source: PLoS One. 2025 Oct 13;20(10):e0333173. doi: 10.1371/journal.pone.0333173 (PMC12517529; doi:10.1371/journal.pone.0333173)
Supplement: S3 Tables — The tables in this zip file show the statistical measures (R2, RMSE, p-value, confidence intervals, etc.) of all models calculated for this manuscript and the predicted chemical concentrations. A ReadMe file explains further details about the content and structure of each table. (ZIP) [file pone.0333173.s003.zip › S3_Tables/S3_Table5_catchment_L_Flow_results_prediction.csv]

	Substance	Sensor	Training	R2_train	RMSE_train	RRMSE_train	p-val Model	Coef	SE	p-val Coef	CI[2.5%]	CI[97.5%]	Testing	R2_test	RMSE_test	RRMSE_test
0	ACE	Intercept	L.1 excl.	0.76	4341	0.34	5.43e-57	2.59e+04	3.92e+03	3.96e-10	1.82e+04	3.37e+04	L.1	-0.28	3057.0	0.48
1	ACE	Flow	L.1 excl.	0.76	4341	0.34	5.43e-57	-3.25e+00	2.52e-01	1.65e-27	-3.75e+00	-2.76e+00	L.1	-0.28	3057.0	0.48
2	ACE	Flow_dry	L.1 excl.	0.76	4341	0.34	5.43e-57	3.96e+00	1.07e+00	2.85e-04	1.85e+00	6.07e+00	L.1	-0.28	3057.0	0.48
3	ACE	Flow_shifted	L.1 excl.	0.76	4341	0.34	5.43e-57	-3.09e-01	2.12e-01	1.46e-01	-7.27e-01	1.09e-01	L.1	-0.28	3057.0	0.48
4	ACE	Intercept	L.2 excl.	0.77	3878	0.36	2.53e-84	2.22e+04	2.98e+03	1.37e-12	1.63e+04	2.81e+04	L.2	-8.57	7003.0	0.73
5	ACE	Flow	L.2 excl.	0.77	3878	0.36	2.53e-84	-2.73e+00	1.94e-01	8.36e-34	-3.11e+00	-2.35e+00	L.2	-8.57	7003.0	0.73
6	ACE	Flow_dry	L.2 excl.	0.77	3878	0.36	2.53e-84	4.57e+00	8.23e-01	6.65e-08	2.95e+00	6.19e+00	L.2	-8.57	7003.0	0.73
7	ACE	Flow_shifted	L.2 excl.	0.77	3878	0.36	2.53e-84	-6.49e-01	1.54e-01	3.36e-05	-9.52e-01	-3.46e-01	L.2	-8.57	7003.0	0.73
8	ACE	Intercept	L.3 excl.	0.77	3939	0.37	2.84e-82	2.10e+04	3.06e+03	5.10e-11	1.50e+04	2.71e+04	L.3	-1.67	4460.0	0.39
9	ACE	Flow	L.3 excl.	0.77	3939	0.37	2.84e-82	-2.69e+00	2.03e-01	6.07e-31	-3.09e+00	-2.29e+00	L.3	-1.67	4460.0	0.39
10	ACE	Flow_dry	L.3 excl.	0.77	3939	0.37	2.84e-82	4.86e+00	8.49e-01	2.83e-08	3.19e+00	6.53e+00	L.3	-1.67	4460.0	0.39
11	ACE	Flow_shifted	L.3 excl.	0.77	3939	0.37	2.84e-82	-6.62e-01	1.63e-01	6.12e-05	-9.82e-01	-3.42e-01	L.3	-1.67	4460.0	0.39
12	ACE	Intercept	L.4 excl.	0.77	3968	0.37	1.10e-80	2.18e+04	3.08e+03	1.48e-11	1.57e+04	2.78e+04	L.4	-4.76	3438.0	0.33
13	ACE	Flow	L.4 excl.	0.77	3968	0.37	1.10e-80	-2.78e+00	2.02e-01	1.79e-32	-3.18e+00	-2.38e+00	L.4	-4.76	3438.0	0.33
14	ACE	Flow_dry	L.4 excl.	0.77	3968	0.37	1.10e-80	4.72e+00	8.51e-01	7.31e-08	3.05e+00	6.40e+00	L.4	-4.76	3438.0	0.33
15	ACE	Flow_shifted	L.4 excl.	0.77	3968	0.37	1.10e-80	-6.00e-01	1.60e-01	2.14e-04	-9.14e-01	-2.85e-01	L.4	-4.76	3438.0	0.33
16	ACE	Intercept	L.5 excl.	0.76	3974	0.37	5.99e-81	2.18e+04	3.11e+03	1.99e-11	1.57e+04	2.79e+04	L.5	0.6	958.0	0.06
17	ACE	Flow	L.5 excl.	0.76	3974	0.37	5.99e-81	-2.76e+00	2.01e-01	1.36e-32	-3.16e+00	-2.36e+00	L.5	0.6	958.0	0.06
18	ACE	Flow_dry	L.5 excl.	0.76	3974	0.37	5.99e-81	4.61e+00	8.64e-01	2.13e-07	2.90e+00	6.31e+00	L.5	0.6	958.0	0.06
19	ACE	Flow_shifted	L.5 excl.	0.76	3974	0.37	5.99e-81	-5.87e-01	1.60e-01	2.94e-04	-9.02e-01	-2.72e-01	L.5	0.6	958.0	0.06
20	ACE	Intercept	L.6 excl.	0.75	4195	0.37	2.59e-68	2.10e+04	3.62e+03	2.11e-08	1.39e+04	2.82e+04	L.6	0.76	1844.0	0.28
21	ACE	Flow	L.6 excl.	0.75	4195	0.37	2.59e-68	-2.86e+00	2.22e-01	7.84e-29	-3.29e+00	-2.42e+00	L.6	0.76	1844.0	0.28
22	ACE	Flow_dry	L.6 excl.	0.75	4195	0.37	2.59e-68	4.87e+00	1.03e+00	3.82e-06	2.84e+00	6.89e+00	L.6	0.76	1844.0	0.28
23	ACE	Flow_shifted	L.6 excl.	0.75	4195	0.37	2.59e-68	-5.09e-01	1.78e-01	4.66e-03	-8.59e-01	-1.58e-01	L.6	0.76	1844.0	0.28
24	ACE	Intercept	L.7 excl.	0.77	3929	0.37	2.82e-82	1.98e+04	3.11e+03	8.02e-10	1.37e+04	2.60e+04	L.7	-3.5	4529.0	0.42
25	ACE	Flow	L.7 excl.	0.77	3929	0.37	2.82e-82	-2.66e+00	2.01e-01	1.03e-30	-3.05e+00	-2.26e+00	L.7	-3.5	4529.0	0.42
26	ACE	Flow_dry	L.7 excl.	0.77	3929	0.37	2.82e-82	5.23e+00	8.65e-01	5.26e-09	3.52e+00	6.93e+00	L.7	-3.5	4529.0	0.42
27	ACE	Flow_shifted	L.7 excl.	0.77	3929	0.37	2.82e-82	-6.92e-01	1.60e-01	2.17e-05	-1.01e+00	-3.77e-01	L.7	-3.5	4529.0	0.42
28	ACE	Intercept	L.8 excl.	0.76	3992	0.37	1.35e-79	2.15e+04	3.10e+03	3.77e-11	1.53e+04	2.76e+04	L.8	0.61	2207.0	0.33
29	ACE	Flow	L.8 excl.	0.76	3992	0.37	1.35e-79	-2.82e+00	2.06e-01	1.91e-32	-3.23e+00	-2.42e+00	L.8	0.61	2207.0	0.33
30	ACE	Flow_dry	L.8 excl.	0.76	3992	0.37	1.35e-79	4.77e+00	8.64e-01	8.42e-08	3.07e+00	6.47e+00	L.8	0.61	2207.0	0.33
31	ACE	Flow_shifted	L.8 excl.	0.76	3992	0.37	1.35e-79	-5.54e-01	1.62e-01	7.48e-04	-8.74e-01	-2.34e-01	L.8	0.61	2207.0	0.33
32	ACE	Intercept	L.9 excl.	0.76	4039	0.37	9.97e-77	2.33e+04	3.17e+03	3.40e-12	1.70e+04	2.95e+04	L.9	0.75	2357.0	0.28
33	ACE	Flow	L.9 excl.	0.76	4039	0.37	9.97e-77	-2.83e+00	2.04e-01	1.10e-32	-3.23e+00	-2.43e+00	L.9	0.75	2357.0	0.28
34	ACE	Flow_dry	L.9 excl.	0.76	4039	0.37	9.97e-77	4.32e+00	8.67e-01	1.17e-06	2.61e+00	6.03e+00	L.9	0.75	2357.0	0.28
35	ACE	Flow_shifted	L.9 excl.	0.76	4039	0.37	9.97e-77	-5.99e-01	1.61e-01	2.36e-04	-9.15e-01	-2.83e-01	L.9	0.75	2357.0	0.28
36	ACE	Intercept	L.10 excl.	0.77	3970	0.37	3.68e-81	2.22e+04	3.05e+03	4.27e-12	1.62e+04	2.82e+04	L.10	-5.57	2952.0	0.25
37	ACE	Flow	L.10 excl.	0.77	3970	0.37	3.68e-81	-2.84e+00	2.02e-01	9.39e-34	-3.24e+00	-2.45e+00	L.10	-5.57	2952.0	0.25
38	ACE	Flow_dry	L.10 excl.	0.77	3970	0.37	3.68e-81	4.56e+00	8.42e-01	1.40e-07	2.90e+00	6.22e+00	L.10	-5.57	2952.0	0.25
39	ACE	Flow_shifted	L.10 excl.	0.77	3970	0.37	3.68e-81	-5.26e-01	1.58e-01	1.01e-03	-8.38e-01	-2.15e-01	L.10	-5.57	2952.0	0.25
40	ACE	Intercept	L.11 excl.	0.76	4095	0.41	1.17e-69	2.62e+04	3.61e+03	6.35e-12	1.91e+04	3.33e+04	L.11	0.51	3128.0	0.21
41	ACE	Flow	L.11 excl.	0.76	4095	0.41	1.17e-69	-2.85e+00	2.13e-01	1.64e-30	-3.27e+00	-2.43e+00	L.11	0.51	3128.0	0.21
42	ACE	Flow_dry	L.11 excl.	0.76	4095	0.41	1.17e-69	3.43e+00	9.89e-01	6.26e-04	1.48e+00	5.38e+00	L.11	0.51	3128.0	0.21
43	ACE	Flow_shifted	L.11 excl.	0.76	4095	0.41	1.17e-69	-6.01e-01	1.65e-01	3.43e-04	-9.27e-01	-2.76e-01	L.11	0.51	3128.0	0.21
44	ACE	Intercept	L.12 excl.	0.74	2387	0.27	3.85e-72	1.13e+04	1.91e+03	1.32e-08	7.48e+03	1.50e+04	L.12	-1.29	14065.0	0.44
45	ACE	Flow	L.12 excl.	0.74	2387	0.27	3.85e-72	-1.69e+00	1.48e-01	1.90e-24	-1.99e+00	-1.40e+00	L.12	-1.29	14065.0	0.44
46	ACE	Flow_dry	L.12 excl.	0.74	2387	0.27	3.85e-72	5.02e+00	5.20e-01	6.84e-19	4.00e+00	6.05e+00	L.12	-1.29	14065.0	0.44
47	ACE	Flow_shifted	L.12 excl.	0.74	2387	0.27	3.85e-72	-5.96e-01	9.78e-02	4.42e-09	-7.88e-01	-4.03e-01	L.12	-1.29	14065.0	0.44
48	ACE	Intercept	L.13 excl.	0.78	3843	0.35	3.66e-84	2.58e+04	3.09e+03	3.84e-15	1.97e+04	3.19e+04	L.13	-19.31	6535.0	1.07
49	ACE	Flow	L.13 excl.	0.78	3843	0.35	3.66e-84	-2.69e+00	1.94e-01	5.58e-33	-3.08e+00	-2.31e+00	L.13	-19.31	6535.0	1.07
50	ACE	Flow_dry	L.13 excl.	0.78	3843	0.35	3.66e-84	3.55e+00	8.50e-01	4.09e-05	1.88e+00	5.22e+00	L.13	-19.31	6535.0	1.07
51	ACE	Flow_shifted	L.13 excl.	0.78	3843	0.35	3.66e-84	-7.21e-01	1.55e-01	5.63e-06	-1.03e+00	-4.15e-01	L.13	-19.31	6535.0	1.07
52	CAF	Intercept	L.1 excl.	0.69	10154	0.41	2.22e-46	1.77e+04	9.17e+03	5.49e-02	-3.77e+02	3.58e+04	L.1	0.01	7374.0	0.55
53	CAF	Flow	L.1 excl.	0.69	10154	0.41	2.22e-46	-5.44e+00	5.90e-01	7.34e-17	-6.60e+00	-4.27e+00	L.1	0.01	7374.0	0.55
54	CAF	Flow_dry	L.1 excl.	0.69	10154	0.41	2.22e-46	1.63e+01	2.50e+00	6.71e-10	1.14e+01	2.13e+01	L.1	0.01	7374.0	0.55
55	CAF	Flow_shifted	L.1 excl.	0.69	10154	0.41	2.22e-46	-9.17e-01	4.96e-01	6.61e-02	-1.89e+00	6.15e-02	L.1	0.01	7374.0	0.55
56	CAF	Intercept	L.2 excl.	0.69	9308	0.44	1.58e-65	1.28e+03	7.15e+03	8.58e-01	-1.28e+04	1.54e+04	L.2	0.33	5605.0	0.17
57	CAF	Flow	L.2 excl.	0.69	9308	0.44	1.58e-65	-4.66e+00	4.66e-01	4.12e-20	-5.57e+00	-3.74e+00	L.2	0.33	5605.0	0.17
58	CAF	Flow_dry	L.2 excl.	0.69	9308	0.44	1.58e-65	1.98e+01	1.97e+00	2.97e-20	1.59e+01	2.37e+01	L.2	0.33	5605.0	0.17
59	CAF	Flow_shifted	L.2 excl.	0.69	9308	0.44	1.58e-65	-1.05e+00	3.69e-01	4.91e-03	-1.77e+00	-3.20e-01	L.2	0.33	5605.0	0.17
60	CAF	Intercept	L.3 excl.	0.69	9271	0.44	3.57e-66	-7.69e+02	7.21e+03	9.15e-01	-1.50e+04	1.34e+04	L.3	-1.08	10319.0	0.42
61	CAF	Flow	L.3 excl.	0.69	9271	0.44	3.57e-66	-4.47e+00	4.78e-01	4.45e-18	-5.41e+00	-3.52e+00	L.3	-1.08	10319.0	0.42
62	CAF	Flow_dry	L.3 excl.	0.69	9271	0.44	3.57e-66	2.05e+01	2.00e+00	5.99e-21	1.66e+01	2.44e+01	L.3	-1.08	10319.0	0.42
63	CAF	Flow_shifted	L.3 excl.	0.69	9271	0.44	3.57e-66	-1.25e+00	3.82e-01	1.20e-03	-2.01e+00	-5.00e-01	L.3	-1.08	10319.0	0.42
64	CAF	Intercept	L.4 excl.	0.69	9407	0.45	1.67e-63	3.32e+03	7.30e+03	6.50e-01	-1.11e+04	1.77e+04	L.4	-1.21	6212.0	0.21
65	CAF	Flow	L.4 excl.	0.69	9407	0.45	1.67e-63	-4.75e+00	4.79e-01	9.16e-20	-5.70e+00	-3.81e+00	L.4	-1.21	6212.0	0.21
66	CAF	Flow_dry	L.4 excl.	0.69	9407	0.45	1.67e-63	1.93e+01	2.02e+00	1.22e-18	1.53e+01	2.33e+01	L.4	-1.21	6212.0	0.21
67	CAF	Flow_shifted	L.4 excl.	0.69	9407	0.45	1.67e-63	-1.01e+00	3.78e-01	8.00e-03	-1.76e+00	-2.66e-01	L.4	-1.21	6212.0	0.21
68	CAF	Intercept	L.5 excl.	0.69	9303	0.44	1.20e-65	-7.44e+02	7.27e+03	9.19e-01	-1.51e+04	1.36e+04	L.5	-1.11	7259.0	0.23
69	CAF	Flow	L.5 excl.	0.69	9303	0.44	1.20e-65	-4.52e+00	4.71e-01	7.55e-19	-5.45e+00	-3.59e+00	L.5	-1.11	7259.0	0.23
70	CAF	Flow_dry	L.5 excl.	0.69	9303	0.44	1.20e-65	2.05e+01	2.02e+00	1.46e-20	1.65e+01	2.45e+01	L.5	-1.11	7259.0	0.23
71	CAF	Flow_shifted	L.5 excl.	0.69	9303	0.44	1.20e-65	-1.20e+00	3.74e-01	1.47e-03	-1.94e+00	-4.66e-01	L.5	-1.11	7259.0	0.23
72	CAF	Intercept	L.6 excl.	0.64	9818	0.41	1.04e-50	9.09e+03	8.47e+03	2.85e-01	-7.61e+03	2.58e+04	L.6	-0.87	5411.0	0.94
73	CAF	Flow	L.6 excl.	0.64	9818	0.41	1.04e-50	-4.59e+00	5.19e-01	2.88e-16	-5.61e+00	-3.56e+00	L.6	-0.87	5411.0	0.94
74	CAF	Flow_dry	L.6 excl.	0.64	9818	0.41	1.04e-50	1.76e+01	2.40e+00	4.66e-12	1.28e+01	2.23e+01	L.6	-0.87	5411.0	0.94
75	CAF	Flow_shifted	L.6 excl.	0.64	9818	0.41	1.04e-50	-1.11e+00	4.16e-01	8.37e-03	-1.93e+00	-2.87e-01	L.6	-0.87	5411.0	0.94
76	CAF	Intercept	L.7 excl.	0.69	9283	0.44	9.50e-66	-3.33e+03	7.35e+03	6.51e-01	-1.78e+04	1.11e+04	L.7	-0.6	9256.0	0.37
77	CAF	Flow	L.7 excl.	0.69	9283	0.44	9.50e-66	-4.43e+00	4.75e-01	5.59e-18	-5.37e+00	-3.49e+00	L.7	-0.6	9256.0	0.37
78	CAF	Flow_dry	L.7 excl.	0.69	9283	0.44	9.50e-66	2.12e+01	2.04e+00	2.24e-21	1.72e+01	2.53e+01	L.7	-0.6	9256.0	0.37
79	CAF	Flow_shifted	L.7 excl.	0.69	9283	0.44	9.50e-66	-1.26e+00	3.78e-01	9.92e-04	-2.00e+00	-5.15e-01	L.7	-0.6	9256.0	0.37
80	CAF	Intercept	L.8 excl.	0.68	9402	0.43	3.77e-63	1.90e+03	7.31e+03	7.95e-01	-1.25e+04	1.63e+04	L.8	0.09	4399.0	0.58
81	CAF	Flow	L.8 excl.	0.68	9402	0.43	3.77e-63	-4.63e+00	4.85e-01	1.12e-18	-5.58e+00	-3.67e+00	L.8	0.09	4399.0	0.58
82	CAF	Flow_dry	L.8 excl.	0.68	9402	0.43	3.77e-63	1.97e+01	2.03e+00	3.55e-19	1.57e+01	2.38e+01	L.8	0.09	4399.0	0.58
83	CAF	Flow_shifted	L.8 excl.	0.68	9402	0.43	3.77e-63	-1.13e+00	3.82e-01	3.43e-03	-1.88e+00	-3.76e-01	L.8	0.09	4399.0	0.58
84	CAF	Intercept	L.9 excl.	0.72	9059	0.43	1.72e-67	8.24e+03	7.12e+03	2.48e-01	-5.78e+03	2.23e+04	L.9	-1.88	12301.0	0.51
85	CAF	Flow	L.9 excl.	0.72	9059	0.43	1.72e-67	-4.90e+00	4.58e-01	3.32e-22	-5.80e+00	-4.00e+00	L.9	-1.88	12301.0	0.51
86	CAF	Flow_dry	L.9 excl.	0.72	9059	0.43	1.72e-67	1.84e+01	1.95e+00	2.17e-18	1.46e+01	2.23e+01	L.9	-1.88	12301.0	0.51
87	CAF	Flow_shifted	L.9 excl.	0.72	9059	0.43	1.72e-67	-1.22e+00	3.60e-01	8.57e-04	-1.92e+00	-5.06e-01	L.9	-1.88	12301.0	0.51
88	CAF	Intercept	L.10 excl.	0.69	9362	0.44	3.11e-65	2.03e+03	7.20e+03	7.78e-01	-1.22e+04	1.62e+04	L.10	-4.98	5832.0	0.27
89	CAF	Flow	L.10 excl.	0.69	9362	0.44	3.11e-65	-4.76e+00	4.76e-01	4.33e-20	-5.70e+00	-3.82e+00	L.10	-4.98	5832.0	0.27
90	CAF	Flow_dry	L.10 excl.	0.69	9362	0.44	3.11e-65	1.98e+01	1.99e+00	5.42e-20	1.59e+01	2.37e+01	L.10	-4.98	5832.0	0.27
91	CAF	Flow_shifted	L.10 excl.	0.69	9362	0.44	3.11e-65	-1.00e+00	3.73e-01	7.60e-03	-1.74e+00	-2.69e-01	L.10	-4.98	5832.0	0.27
92	CAF	Intercept	L.11 excl.	0.69	8804	0.46	8.35e-57	-1.44e+04	7.76e+03	6.47e-02	-2.97e+04	8.86e+02	L.11	0.34	12486.0	0.37
93	CAF	Flow	L.11 excl.	0.69	8804	0.46	8.35e-57	-4.05e+00	4.58e-01	2.51e-16	-4.96e+00	-3.15e+00	L.11	0.34	12486.0	0.37
94	CAF	Flow_dry	L.11 excl.	0.69	8804	0.46	8.35e-57	2.25e+01	2.13e+00	1.52e-21	1.83e+01	2.67e+01	L.11	0.34	12486.0	0.37
95	CAF	Flow_shifted	L.11 excl.	0.69	8804	0.46	8.35e-57	-8.40e-01	3.56e-01	1.91e-02	-1.54e+00	-1.39e-01	L.11	0.34	12486.0	0.37
96	CAF	Intercept	L.12 excl.	0.66	7714	0.42	1.67e-56	-1.37e+04	6.18e+03	2.73e-02	-2.59e+04	-1.55e+03	L.12	-0.32	20775.0	0.39
97	CAF	Flow	L.12 excl.	0.66	7714	0.42	1.67e-56	-4.36e+00	4.80e-01	3.34e-17	-5.31e+00	-3.42e+00	L.12	-0.32	20775.0	0.39
98	CAF	Flow_dry	L.12 excl.	0.66	7714	0.42	1.67e-56	2.29e+01	1.68e+00	9.09e-32	1.96e+01	2.62e+01	L.12	-0.32	20775.0	0.39
99	CAF	Flow_shifted	L.12 excl.	0.66	7714	0.42	1.67e-56	-7.06e-01	3.16e-01	2.65e-02	-1.33e+00	-8.31e-02	L.12	-0.32	20775.0	0.39
100	CAF	Intercept	L.13 excl.	0.7	9032	0.41	2.64e-67	1.09e+04	7.25e+03	1.33e-01	-3.37e+03	2.52e+04	L.13	-134.45	15525.0	3.38
101	CAF	Flow	L.13 excl.	0.7	9032	0.41	2.64e-67	-4.47e+00	4.57e-01	1.90e-19	-5.37e+00	-3.57e+00	L.13	-134.45	15525.0	3.38
102	CAF	Flow_dry	L.13 excl.	0.7	9032	0.41	2.64e-67	1.73e+01	2.00e+00	4.77e-16	1.34e+01	2.13e+01	L.13	-134.45	15525.0	3.38
103	CAF	Flow_shifted	L.13 excl.	0.7	9032	0.41	2.64e-67	-1.41e+00	3.65e-01	1.48e-04	-2.13e+00	-6.88e-01	L.13	-134.45	15525.0	3.38
104	CYC	Intercept	L.1 excl.	0.75	5803	0.34	2.16e-55	2.59e+04	5.24e+03	1.77e-06	1.55e+04	3.62e+04	L.1	0.1	5940.0	0.52
105	CYC	Flow	L.1 excl.	0.75	5803	0.34	2.16e-55	-4.13e+00	3.37e-01	1.36e-25	-4.80e+00	-3.47e+00	L.1	0.1	5940.0	0.52
106	CYC	Flow_dry	L.1 excl.	0.75	5803	0.34	2.16e-55	7.39e+00	1.43e+00	6.31e-07	4.56e+00	1.02e+01	L.1	0.1	5940.0	0.52
107	CYC	Flow_shifted	L.1 excl.	0.75	5803	0.34	2.16e-55	-3.75e-01	2.83e-01	1.88e-01	-9.34e-01	1.84e-01	L.1	0.1	5940.0	0.52
108	CYC	Intercept	L.2 excl.	0.71	5723	0.38	4.68e-70	1.53e+04	4.40e+03	5.67e-04	6.69e+03	2.40e+04	L.2	0.01	4789.0	0.2
109	CYC	Flow	L.2 excl.	0.71	5723	0.38	4.68e-70	-3.61e+00	2.87e-01	9.95e-29	-4.17e+00	-3.04e+00	L.2	0.01	4789.0	0.2
110	CYC	Flow_dry	L.2 excl.	0.71	5723	0.38	4.68e-70	9.59e+00	1.21e+00	7.55e-14	7.20e+00	1.20e+01	L.2	0.01	4789.0	0.2
111	CYC	Flow_shifted	L.2 excl.	0.71	5723	0.38	4.68e-70	-3.91e-01	2.27e-01	8.63e-02	-8.38e-01	5.62e-02	L.2	0.01	4789.0	0.2
112	CYC	Intercept	L.3 excl.	0.72	5668	0.37	1.06e-71	1.36e+04	4.41e+03	2.26e-03	4.92e+03	2.23e+04	L.3	-4.14	8178.0	0.58
113	CYC	Flow	L.3 excl.	0.72	5668	0.37	1.06e-71	-3.42e+00	2.92e-01	1.01e-25	-4.00e+00	-2.85e+00	L.3	-4.14	8178.0	0.58
114	CYC	Flow_dry	L.3 excl.	0.72	5668	0.37	1.06e-71	1.02e+01	1.22e+00	3.98e-15	7.80e+00	1.26e+01	L.3	-4.14	8178.0	0.58
115	CYC	Flow_shifted	L.3 excl.	0.72	5668	0.37	1.06e-71	-5.99e-01	2.34e-01	1.10e-02	-1.06e+00	-1.39e-01	L.3	-4.14	8178.0	0.58
116	CYC	Intercept	L.4 excl.	0.71	5761	0.39	7.86e-68	1.67e+04	4.47e+03	2.26e-04	7.92e+03	2.55e+04	L.4	-0.1	4825.0	0.22
117	CYC	Flow	L.4 excl.	0.71	5761	0.39	7.86e-68	-3.64e+00	2.94e-01	7.13e-28	-4.22e+00	-3.06e+00	L.4	-0.1	4825.0	0.22
118	CYC	Flow_dry	L.4 excl.	0.71	5761	0.39	7.86e-68	9.16e+00	1.24e+00	1.95e-12	6.72e+00	1.16e+01	L.4	-0.1	4825.0	0.22
119	CYC	Flow_shifted	L.4 excl.	0.71	5761	0.39	7.86e-68	-3.75e-01	2.32e-01	1.07e-01	-8.31e-01	8.19e-02	L.4	-0.1	4825.0	0.22
120	CYC	Intercept	L.5 excl.	0.71	5745	0.38	4.70e-70	1.44e+04	4.49e+03	1.49e-03	5.58e+03	2.33e+04	L.5	-1.58	3545.0	0.17
121	CYC	Flow	L.5 excl.	0.71	5745	0.38	4.70e-70	-3.53e+00	2.91e-01	3.49e-27	-4.10e+00	-2.96e+00	L.5	-1.58	3545.0	0.17
122	CYC	Flow_dry	L.5 excl.	0.71	5745	0.38	4.70e-70	9.95e+00	1.25e+00	5.15e-14	7.49e+00	1.24e+01	L.5	-1.58	3545.0	0.17
123	CYC	Flow_shifted	L.5 excl.	0.71	5745	0.38	4.70e-70	-4.88e-01	2.31e-01	3.55e-02	-9.44e-01	-3.33e-02	L.5	-1.58	3545.0	0.17
124	CYC	Intercept	L.6 excl.	0.68	5984	0.36	8.04e-56	2.27e+04	5.17e+03	1.75e-05	1.25e+04	3.28e+04	L.6	-0.73	4327.0	0.77
125	CYC	Flow	L.6 excl.	0.68	5984	0.36	8.04e-56	-3.63e+00	3.16e-01	2.72e-24	-4.25e+00	-3.00e+00	L.6	-0.73	4327.0	0.77
126	CYC	Flow_dry	L.6 excl.	0.68	5984	0.36	8.04e-56	7.46e+00	1.47e+00	7.45e-07	4.57e+00	1.03e+01	L.6	-0.73	4327.0	0.77
127	CYC	Flow_shifted	L.6 excl.	0.68	5984	0.36	8.04e-56	-3.46e-01	2.54e-01	1.74e-01	-8.47e-01	1.54e-01	L.6	-0.73	4327.0	0.77
128	CYC	Intercept	L.7 excl.	0.73	5616	0.37	1.63e-72	1.13e+04	4.44e+03	1.16e-02	2.55e+03	2.01e+04	L.7	-7.94	8544.0	0.62
129	CYC	Flow	L.7 excl.	0.73	5616	0.37	1.63e-72	-3.38e+00	2.88e-01	7.74e-26	-3.95e+00	-2.82e+00	L.7	-7.94	8544.0	0.62
130	CYC	Flow_dry	L.7 excl.	0.73	5616	0.37	1.63e-72	1.09e+01	1.24e+00	1.57e-16	8.49e+00	1.34e+01	L.7	-7.94	8544.0	0.62
131	CYC	Flow_shifted	L.7 excl.	0.73	5616	0.37	1.63e-72	-6.29e-01	2.29e-01	6.40e-03	-1.08e+00	-1.78e-01	L.7	-7.94	8544.0	0.62
132	CYC	Intercept	L.8 excl.	0.7	5789	0.37	1.54e-67	1.60e+04	4.50e+03	4.50e-04	7.14e+03	2.49e+04	L.8	0.05	2999.0	0.48
133	CYC	Flow	L.8 excl.	0.7	5789	0.37	1.54e-67	-3.58e+00	2.99e-01	1.28e-26	-4.17e+00	-2.99e+00	L.8	0.05	2999.0	0.48
134	CYC	Flow_dry	L.8 excl.	0.7	5789	0.37	1.54e-67	9.50e+00	1.25e+00	6.19e-13	7.03e+00	1.20e+01	L.8	0.05	2999.0	0.48
135	CYC	Flow_shifted	L.8 excl.	0.7	5789	0.37	1.54e-67	-4.57e-01	2.35e-01	5.36e-02	-9.20e-01	7.11e-03	L.8	0.05	2999.0	0.48
136	CYC	Intercept	L.9 excl.	0.72	5687	0.38	6.03e-68	1.71e+04	4.47e+03	1.71e-04	8.26e+03	2.59e+04	L.9	0.48	6217.0	0.37
137	CYC	Flow	L.9 excl.	0.72	5687	0.38	6.03e-68	-3.69e+00	2.88e-01	3.50e-29	-4.25e+00	-3.12e+00	L.9	0.48	6217.0	0.37
138	CYC	Flow_dry	L.9 excl.	0.72	5687	0.38	6.03e-68	9.18e+00	1.22e+00	1.02e-12	6.78e+00	1.16e+01	L.9	0.48	6217.0	0.37
139	CYC	Flow_shifted	L.9 excl.	0.72	5687	0.38	6.03e-68	-4.05e-01	2.26e-01	7.41e-02	-8.51e-01	3.99e-02	L.9	0.48	6217.0	0.37
140	CYC	Intercept	L.10 excl.	0.71	5767	0.38	3.72e-69	1.54e+04	4.44e+03	5.89e-04	6.70e+03	2.42e+04	L.10	-7.47	3703.0	0.18
141	CYC	Flow	L.10 excl.	0.71	5767	0.38	3.72e-69	-3.59e+00	2.93e-01	2.05e-27	-4.17e+00	-3.01e+00	L.10	-7.47	3703.0	0.18
142	CYC	Flow_dry	L.10 excl.	0.71	5767	0.38	3.72e-69	9.59e+00	1.22e+00	1.23e-13	7.18e+00	1.20e+01	L.10	-7.47	3703.0	0.18
143	CYC	Flow_shifted	L.10 excl.	0.71	5767	0.38	3.72e-69	-4.25e-01	2.30e-01	6.55e-02	-8.78e-01	2.74e-02	L.10	-7.47	3703.0	0.18
144	CYC	Intercept	L.11 excl.	0.7	5869	0.41	6.30e-59	6.95e+03	5.17e+03	1.80e-01	-3.24e+03	1.71e+04	L.11	0.66	5100.0	0.26
145	CYC	Flow	L.11 excl.	0.7	5869	0.41	6.30e-59	-3.40e+00	3.05e-01	3.05e-23	-4.00e+00	-2.80e+00	L.11	0.66	5100.0	0.26
146	CYC	Flow_dry	L.11 excl.	0.7	5869	0.41	6.30e-59	1.17e+01	1.42e+00	1.43e-14	8.88e+00	1.45e+01	L.11	0.66	5100.0	0.26
147	CYC	Flow_shifted	L.11 excl.	0.7	5869	0.41	6.30e-59	-3.60e-01	2.37e-01	1.31e-01	-8.27e-01	1.07e-01	L.11	0.66	5100.0	0.26
148	CYC	Intercept	L.12 excl.	0.63	4938	0.37	3.61e-53	6.58e+03	3.96e+03	9.73e-02	-1.21e+03	1.44e+04	L.12	-0.29	12053.0	0.32
149	CYC	Flow	L.12 excl.	0.63	4938	0.37	3.61e-53	-3.33e+00	3.07e-01	1.37e-22	-3.93e+00	-2.72e+00	L.12	-0.29	12053.0	0.32
150	CYC	Flow_dry	L.12 excl.	0.63	4938	0.37	3.61e-53	1.11e+01	1.08e+00	4.32e-21	9.03e+00	1.33e+01	L.12	-0.29	12053.0	0.32
151	CYC	Flow_shifted	L.12 excl.	0.63	4938	0.37	3.61e-53	-2.18e-01	2.02e-01	2.83e-01	-6.16e-01	1.81e-01	L.12	-0.29	12053.0	0.32
152	CYC	Intercept	L.13 excl.	0.73	5540	0.36	1.54e-72	2.17e+04	4.45e+03	1.83e-06	1.30e+04	3.05e+04	L.13	-51.62	10062.0	1.82
153	CYC	Flow	L.13 excl.	0.73	5540	0.36	1.54e-72	-3.49e+00	2.80e-01	4.05e-28	-4.04e+00	-2.93e+00	L.13	-51.62	10062.0	1.82
154	CYC	Flow_dry	L.13 excl.	0.73	5540	0.36	1.54e-72	7.97e+00	1.23e+00	4.05e-10	5.56e+00	1.04e+01	L.13	-51.62	10062.0	1.82
155	CYC	Flow_shifted	L.13 excl.	0.73	5540	0.36	1.54e-72	-6.35e-01	2.24e-01	4.96e-03	-1.08e+00	-1.94e-01	L.13	-51.62	10062.0	1.82
156	CAN	Intercept	L.1 excl.	0.7	80	0.43	5.05e-47	3.11e+02	7.31e+01	3.24e-05	1.67e+02	4.56e+02	L.1	-0.05	81.0	0.64
157	CAN	Flow	L.1 excl.	0.7	80	0.43	5.05e-47	-4.86e-02	4.70e-03	4.78e-20	-5.79e-02	-3.93e-02	L.1	-0.05	81.0	0.64
158	CAN	Flow_dry	L.1 excl.	0.7	80	0.43	5.05e-47	8.53e-02	1.99e-02	3.04e-05	4.60e-02	1.25e-01	L.1	-0.05	81.0	0.64
159	CAN	Flow_shifted	L.1 excl.	0.7	80	0.43	5.05e-47	-5.92e-03	3.95e-03	1.35e-01	-1.37e-02	1.87e-03	L.1	-0.05	81.0	0.64
160	CAN	Intercept	L.2 excl.	0.64	79	0.47	3.35e-58	1.63e+02	6.11e+01	8.15e-03	4.26e+01	2.83e+02	L.2	-1.22	59.0	0.2
161	CAN	Flow	L.2 excl.	0.64	79	0.47	3.35e-58	-4.11e-02	3.98e-03	3.49e-21	-4.89e-02	-3.33e-02	L.2	-1.22	59.0	0.2
162	CAN	Flow_dry	L.2 excl.	0.64	79	0.47	3.35e-58	1.16e-01	1.69e-02	4.01e-11	8.31e-02	1.49e-01	L.2	-1.22	59.0	0.2
163	CAN	Flow_shifted	L.2 excl.	0.64	79	0.47	3.35e-58	-6.28e-03	3.15e-03	4.76e-02	-1.25e-02	-6.83e-05	L.2	-1.22	59.0	0.2
164	CAN	Intercept	L.3 excl.	0.66	78	0.45	8.25e-61	1.33e+02	6.08e+01	2.94e-02	1.34e+01	2.53e+02	L.3	-15.97	129.0	0.98
165	CAN	Flow	L.3 excl.	0.66	78	0.45	8.25e-61	-3.78e-02	4.03e-03	3.50e-18	-4.57e-02	-2.98e-02	L.3	-15.97	129.0	0.98
166	CAN	Flow_dry	L.3 excl.	0.66	78	0.45	8.25e-61	1.27e-01	1.68e-02	9.27e-13	9.34e-02	1.60e-01	L.3	-15.97	129.0	0.98
167	CAN	Flow_shifted	L.3 excl.	0.66	78	0.45	8.25e-61	-9.95e-03	3.22e-03	2.24e-03	-1.63e-02	-3.61e-03	L.3	-15.97	129.0	0.98
168	CAN	Intercept	L.4 excl.	0.65	78	0.48	2.57e-57	1.88e+02	6.11e+01	2.32e-03	6.77e+01	3.08e+02	L.4	-0.91	90.0	0.33
169	CAN	Flow	L.4 excl.	0.65	78	0.48	2.57e-57	-4.19e-02	4.01e-03	1.92e-21	-4.98e-02	-3.40e-02	L.4	-0.91	90.0	0.33
170	CAN	Flow_dry	L.4 excl.	0.65	78	0.48	2.57e-57	1.08e-01	1.69e-02	7.42e-10	7.49e-02	1.41e-01	L.4	-0.91	90.0	0.33
171	CAN	Flow_shifted	L.4 excl.	0.65	78	0.48	2.57e-57	-5.71e-03	3.17e-03	7.24e-02	-1.19e-02	5.24e-04	L.4	-0.91	90.0	0.33
172	CAN	Intercept	L.5 excl.	0.65	79	0.47	1.76e-58	1.49e+02	6.22e+01	1.74e-02	2.65e+01	2.72e+02	L.5	-0.91	55.0	0.24
173	CAN	Flow	L.5 excl.	0.65	79	0.47	1.76e-58	-3.99e-02	4.03e-03	8.88e-20	-4.78e-02	-3.19e-02	L.5	-0.91	55.0	0.24
174	CAN	Flow_dry	L.5 excl.	0.65	79	0.47	1.76e-58	1.21e-01	1.73e-02	2.02e-11	8.73e-02	1.55e-01	L.5	-0.91	55.0	0.24
175	CAN	Flow_shifted	L.5 excl.	0.65	79	0.47	1.76e-58	-7.78e-03	3.20e-03	1.59e-02	-1.41e-02	-1.47e-03	L.5	-0.91	55.0	0.24
176	CAN	Intercept	L.6 excl.	0.61	82	0.43	5.50e-46	2.69e+02	7.14e+01	2.06e-04	1.29e+02	4.10e+02	L.6	-4.19	63.0	1.35
177	CAN	Flow	L.6 excl.	0.61	82	0.43	5.50e-46	-4.05e-02	4.37e-03	1.69e-17	-4.91e-02	-3.18e-02	L.6	-4.19	63.0	1.35
178	CAN	Flow_dry	L.6 excl.	0.61	82	0.43	5.50e-46	8.52e-02	2.03e-02	3.72e-05	4.53e-02	1.25e-01	L.6	-4.19	63.0	1.35
179	CAN	Flow_shifted	L.6 excl.	0.61	82	0.43	5.50e-46	-6.57e-03	3.51e-03	6.24e-02	-1.35e-02	3.43e-04	L.6	-4.19	63.0	1.35
180	CAN	Intercept	L.7 excl.	0.67	77	0.45	3.19e-61	1.07e+02	6.15e+01	8.45e-02	-1.46e+01	2.28e+02	L.7	-10.63	122.0	0.87
181	CAN	Flow	L.7 excl.	0.67	77	0.45	3.19e-61	-3.79e-02	3.98e-03	1.34e-18	-4.57e-02	-3.01e-02	L.7	-10.63	122.0	0.87
182	CAN	Flow_dry	L.7 excl.	0.67	77	0.45	3.19e-61	1.35e-01	1.71e-02	9.05e-14	1.01e-01	1.69e-01	L.7	-10.63	122.0	0.87
183	CAN	Flow_shifted	L.7 excl.	0.67	77	0.45	3.19e-61	-9.69e-03	3.16e-03	2.45e-03	-1.59e-02	-3.45e-03	L.7	-10.63	122.0	0.87
184	CAN	Intercept	L.8 excl.	0.64	80	0.46	1.98e-56	1.74e+02	6.23e+01	5.58e-03	5.15e+01	2.97e+02	L.8	-3.18	49.0	0.84
185	CAN	Flow	L.8 excl.	0.64	80	0.46	1.98e-56	-4.02e-02	4.13e-03	2.85e-19	-4.84e-02	-3.21e-02	L.8	-3.18	49.0	0.84
186	CAN	Flow_dry	L.8 excl.	0.64	80	0.46	1.98e-56	1.14e-01	1.73e-02	2.53e-10	8.01e-02	1.48e-01	L.8	-3.18	49.0	0.84
187	CAN	Flow_shifted	L.8 excl.	0.64	80	0.46	1.98e-56	-7.68e-03	3.26e-03	1.92e-02	-1.41e-02	-1.26e-03	L.8	-3.18	49.0	0.84
188	CAN	Intercept	L.9 excl.	0.66	77	0.46	4.67e-58	1.89e+02	6.10e+01	2.15e-03	6.90e+01	3.09e+02	L.9	0.24	101.0	0.49
189	CAN	Flow	L.9 excl.	0.66	77	0.46	4.67e-58	-4.23e-02	3.92e-03	1.61e-22	-5.01e-02	-3.46e-02	L.9	0.24	101.0	0.49
190	CAN	Flow_dry	L.9 excl.	0.66	77	0.46	4.67e-58	1.10e-01	1.67e-02	2.59e-10	7.70e-02	1.43e-01	L.9	0.24	101.0	0.49
191	CAN	Flow_shifted	L.9 excl.	0.66	77	0.46	4.67e-58	-6.40e-03	3.08e-03	3.89e-02	-1.25e-02	-3.30e-04	L.9	0.24	101.0	0.49
192	CAN	Intercept	L.10 excl.	0.64	80	0.47	2.63e-57	1.65e+02	6.19e+01	8.28e-03	4.28e+01	2.86e+02	L.10	0.13	24.0	0.11
193	CAN	Flow	L.10 excl.	0.64	80	0.47	2.63e-57	-4.07e-02	4.09e-03	6.89e-20	-4.87e-02	-3.26e-02	L.10	0.13	24.0	0.11
194	CAN	Flow_dry	L.10 excl.	0.64	80	0.47	2.63e-57	1.16e-01	1.71e-02	6.85e-11	8.26e-02	1.50e-01	L.10	0.13	24.0	0.11
195	CAN	Flow_shifted	L.10 excl.	0.64	80	0.47	2.63e-57	-6.94e-03	3.20e-03	3.14e-02	-1.32e-02	-6.25e-04	L.10	0.13	24.0	0.11
196	CAN	Intercept	L.11 excl.	0.64	79	0.49	4.36e-50	1.36e+01	7.05e+01	8.48e-01	-1.25e+02	1.53e+02	L.11	0.5	82.0	0.38
197	CAN	Flow	L.11 excl.	0.64	79	0.49	4.36e-50	-3.89e-02	4.16e-03	9.50e-18	-4.70e-02	-3.07e-02	L.11	0.5	82.0	0.38
198	CAN	Flow_dry	L.11 excl.	0.64	79	0.49	4.36e-50	1.54e-01	1.93e-02	7.16e-14	1.16e-01	1.92e-01	L.11	0.5	82.0	0.38
199	CAN	Flow_shifted	L.11 excl.	0.64	79	0.49	4.36e-50	-4.51e-03	3.23e-03	1.64e-01	-1.09e-02	1.85e-03	L.11	0.5	82.0	0.38
200	CAN	Intercept	L.12 excl.	0.53	72	0.49	9.34e-40	6.51e+01	5.77e+01	2.60e-01	-4.85e+01	1.79e+02	L.12	-0.61	147.0	0.33
201	CAN	Flow	L.12 excl.	0.53	72	0.49	9.34e-40	-3.71e-02	4.48e-03	8.31e-15	-4.59e-02	-2.82e-02	L.12	-0.61	147.0	0.33
202	CAN	Flow_dry	L.12 excl.	0.53	72	0.49	9.34e-40	1.31e-01	1.57e-02	5.95e-15	9.98e-02	1.62e-01	L.12	-0.61	147.0	0.33
203	CAN	Flow_shifted	L.12 excl.	0.53	72	0.49	9.34e-40	-4.19e-03	2.95e-03	1.57e-01	-1.00e-02	1.63e-03	L.12	-0.61	147.0	0.33
204	CAN	Intercept	L.13 excl.	0.66	77	0.44	6.19e-60	2.42e+02	6.24e+01	1.32e-04	1.19e+02	3.65e+02	L.13	-48.95	123.0	2.31
205	CAN	Flow	L.13 excl.	0.66	77	0.44	6.19e-60	-3.96e-02	3.93e-03	2.50e-20	-4.73e-02	-3.18e-02	L.13	-48.95	123.0	2.31
206	CAN	Flow_dry	L.13 excl.	0.66	77	0.44	6.19e-60	9.61e-02	1.72e-02	5.72e-08	6.23e-02	1.30e-01	L.13	-48.95	123.0	2.31
207	CAN	Flow_shifted	L.13 excl.	0.66	77	0.44	6.19e-60	-9.31e-03	3.14e-03	3.35e-03	-1.55e-02	-3.12e-03	L.13	-48.95	123.0	2.31
208	CIT	Intercept	L.1 excl.	0.7	15	0.34	2.97e-47	8.83e+01	1.41e+01	2.52e-09	6.05e+01	1.16e+02	L.1	-0.31	10.0	0.39
209	CIT	Flow	L.1 excl.	0.7	15	0.34	2.97e-47	-1.01e-02	9.07e-04	2.91e-22	-1.19e-02	-8.30e-03	L.1	-0.31	10.0	0.39
210	CIT	Flow_dry	L.1 excl.	0.7	15	0.34	2.97e-47	1.14e-02	3.82e-03	3.12e-03	3.90e-03	1.90e-02	L.1	-0.31	10.0	0.39
211	CIT	Flow_shifted	L.1 excl.	0.7	15	0.34	2.97e-47	-8.54e-04	7.54e-04	2.59e-01	-2.34e-03	6.35e-04	L.1	-0.31	10.0	0.39
212	CIT	Intercept	L.2 excl.	0.71	13	0.35	3.68e-70	6.86e+01	1.06e+01	5.62e-10	4.76e+01	8.96e+01	L.2	-5.37	16.0	0.43
213	CIT	Flow	L.2 excl.	0.71	13	0.35	3.68e-70	-8.45e-03	6.96e-04	3.33e-27	-9.83e-03	-7.08e-03	L.2	-5.37	16.0	0.43
214	CIT	Flow_dry	L.2 excl.	0.71	13	0.35	3.68e-70	1.55e-02	2.93e-03	2.60e-07	9.71e-03	2.12e-02	L.2	-5.37	16.0	0.43
215	CIT	Flow_shifted	L.2 excl.	0.71	13	0.35	3.68e-70	-1.78e-03	5.47e-04	1.28e-03	-2.86e-03	-7.03e-04	L.2	-5.37	16.0	0.43
216	CIT	Intercept	L.3 excl.	0.71	13	0.35	3.27e-70	6.43e+01	1.08e+01	7.44e-09	4.31e+01	8.55e+01	L.3	-2.28	17.0	0.44
217	CIT	Flow	L.3 excl.	0.71	13	0.35	3.27e-70	-8.23e-03	7.14e-04	4.82e-25	-9.63e-03	-6.82e-03	L.3	-2.28	17.0	0.44
218	CIT	Flow_dry	L.3 excl.	0.71	13	0.35	3.27e-70	1.67e-02	2.96e-03	4.93e-08	1.08e-02	2.25e-02	L.3	-2.28	17.0	0.44
219	CIT	Flow_shifted	L.3 excl.	0.71	13	0.35	3.27e-70	-1.95e-03	5.67e-04	6.65e-04	-3.07e-03	-8.37e-04	L.3	-2.28	17.0	0.44
220	CIT	Intercept	L.4 excl.	0.71	13	0.36	6.88e-68	6.72e+01	1.09e+01	2.73e-09	4.58e+01	8.87e+01	L.4	-1.33	10.0	0.29
221	CIT	Flow	L.4 excl.	0.71	13	0.36	6.88e-68	-8.58e-03	7.18e-04	2.46e-26	-1.00e-02	-7.17e-03	L.4	-1.33	10.0	0.29
222	CIT	Flow_dry	L.4 excl.	0.71	13	0.36	6.88e-68	1.60e-02	3.00e-03	2.22e-07	1.01e-02	2.19e-02	L.4	-1.33	10.0	0.29
223	CIT	Flow_shifted	L.4 excl.	0.71	13	0.36	6.88e-68	-1.67e-03	5.62e-04	3.33e-03	-2.77e-03	-5.59e-04	L.4	-1.33	10.0	0.29
224	CIT	Intercept	L.5 excl.	0.71	13	0.36	3.95e-69	6.53e+01	1.09e+01	7.20e-09	4.38e+01	8.68e+01	L.5	-8.7	10.0	0.22
225	CIT	Flow	L.5 excl.	0.71	13	0.36	3.95e-69	-8.41e-03	7.09e-04	3.24e-26	-9.80e-03	-7.01e-03	L.5	-8.7	10.0	0.22
226	CIT	Flow_dry	L.5 excl.	0.71	13	0.36	3.95e-69	1.63e-02	3.02e-03	1.42e-07	1.04e-02	2.23e-02	L.5	-8.7	10.0	0.22
227	CIT	Flow_shifted	L.5 excl.	0.71	13	0.36	3.95e-69	-1.77e-03	5.58e-04	1.70e-03	-2.87e-03	-6.71e-04	L.5	-8.7	10.0	0.22
228	CIT	Intercept	L.6 excl.	0.68	14	0.35	4.21e-56	7.60e+01	1.27e+01	9.34e-09	5.09e+01	1.01e+02	L.6	0.52	7.0	0.34
229	CIT	Flow	L.6 excl.	0.68	14	0.35	4.21e-56	-8.67e-03	7.83e-04	5.00e-23	-1.02e-02	-7.13e-03	L.6	0.52	7.0	0.34
230	CIT	Flow_dry	L.6 excl.	0.68	14	0.35	4.21e-56	1.31e-02	3.60e-03	3.53e-04	5.97e-03	2.02e-02	L.6	0.52	7.0	0.34
231	CIT	Flow_shifted	L.6 excl.	0.68	14	0.35	4.21e-56	-1.44e-03	6.23e-04	2.19e-02	-2.66e-03	-2.10e-04	L.6	0.52	7.0	0.34
232	CIT	Intercept	L.7 excl.	0.71	13	0.36	2.27e-68	6.31e+01	1.11e+01	3.51e-08	4.12e+01	8.49e+01	L.7	-0.37	10.0	0.25
233	CIT	Flow	L.7 excl.	0.71	13	0.36	2.27e-68	-8.29e-03	7.20e-04	5.49e-25	-9.71e-03	-6.87e-03	L.7	-0.37	10.0	0.25
234	CIT	Flow_dry	L.7 excl.	0.71	13	0.36	2.27e-68	1.70e-02	3.07e-03	8.05e-08	1.09e-02	2.30e-02	L.7	-0.37	10.0	0.25
235	CIT	Flow_shifted	L.7 excl.	0.71	13	0.36	2.27e-68	-1.86e-03	5.68e-04	1.21e-03	-2.98e-03	-7.40e-04	L.7	-0.37	10.0	0.25
236	CIT	Intercept	L.8 excl.	0.7	14	0.36	9.69e-67	6.64e+01	1.10e+01	5.14e-09	4.48e+01	8.81e+01	L.8	0.78	5.0	0.22
237	CIT	Flow	L.8 excl.	0.7	14	0.36	9.69e-67	-8.69e-03	7.30e-04	3.11e-26	-1.01e-02	-7.25e-03	L.8	0.78	5.0	0.22
238	CIT	Flow_dry	L.8 excl.	0.7	14	0.36	9.69e-67	1.60e-02	3.04e-03	2.82e-07	1.01e-02	2.20e-02	L.8	0.78	5.0	0.22
239	CIT	Flow_shifted	L.8 excl.	0.7	14	0.36	9.69e-67	-1.54e-03	5.71e-04	7.55e-03	-2.66e-03	-4.13e-04	L.8	0.78	5.0	0.22
240	CIT	Intercept	L.9 excl.	0.71	13	0.36	1.25e-65	7.29e+01	1.11e+01	2.63e-10	5.12e+01	9.47e+01	L.9	0.59	12.0	0.31
241	CIT	Flow	L.9 excl.	0.71	13	0.36	1.25e-65	-8.81e-03	7.14e-04	1.45e-27	-1.02e-02	-7.41e-03	L.9	0.59	12.0	0.31
242	CIT	Flow_dry	L.9 excl.	0.71	13	0.36	1.25e-65	1.43e-02	3.01e-03	3.31e-06	8.39e-03	2.02e-02	L.9	0.59	12.0	0.31
243	CIT	Flow_shifted	L.9 excl.	0.71	13	0.36	1.25e-65	-1.61e-03	5.56e-04	4.14e-03	-2.70e-03	-5.14e-04	L.9	0.59	12.0	0.31
244	CIT	Intercept	L.10 excl.	0.71	13	0.36	8.49e-68	6.76e+01	1.08e+01	1.64e-09	4.64e+01	8.89e+01	L.10	-6.48	8.0	0.16
245	CIT	Flow	L.10 excl.	0.71	13	0.36	8.49e-68	-8.54e-03	7.18e-04	2.82e-26	-9.95e-03	-7.13e-03	L.10	-6.48	8.0	0.16
246	CIT	Flow_dry	L.10 excl.	0.71	13	0.36	8.49e-68	1.55e-02	2.97e-03	3.94e-07	9.61e-03	2.13e-02	L.10	-6.48	8.0	0.16
247	CIT	Flow_shifted	L.10 excl.	0.71	13	0.36	8.49e-68	-1.60e-03	5.57e-04	4.32e-03	-2.70e-03	-5.07e-04	L.10	-6.48	8.0	0.16
248	CIT	Intercept	L.11 excl.	0.7	13	0.39	1.06e-57	7.12e+01	1.23e+01	2.52e-08	4.69e+01	9.55e+01	L.11	0.53	14.0	0.25
249	CIT	Flow	L.11 excl.	0.7	13	0.39	1.06e-57	-8.15e-03	7.30e-04	2.61e-23	-9.59e-03	-6.71e-03	L.11	0.53	14.0	0.25
250	CIT	Flow_dry	L.11 excl.	0.7	13	0.39	1.06e-57	1.33e-02	3.36e-03	9.43e-05	6.73e-03	2.00e-02	L.11	0.53	14.0	0.25
251	CIT	Flow_shifted	L.11 excl.	0.7	13	0.39	1.06e-57	-1.73e-03	5.61e-04	2.24e-03	-2.84e-03	-6.29e-04	L.11	0.53	14.0	0.25
252	CIT	Intercept	L.12 excl.	0.7	9	0.28	7.46e-64	3.97e+01	7.67e+00	4.84e-07	2.46e+01	5.48e+01	L.12	-0.15	51.0	0.51
253	CIT	Flow	L.12 excl.	0.7	9	0.28	7.46e-64	-7.17e-03	5.96e-04	1.52e-26	-8.35e-03	-6.00e-03	L.12	-0.15	51.0	0.51
254	CIT	Flow_dry	L.12 excl.	0.7	9	0.28	7.46e-64	1.96e-02	2.09e-03	3.73e-18	1.55e-02	2.38e-02	L.12	-0.15	51.0	0.51
255	CIT	Flow_shifted	L.12 excl.	0.7	9	0.28	7.46e-64	-1.23e-03	3.93e-04	1.90e-03	-2.01e-03	-4.59e-04	L.12	-0.15	51.0	0.51
256	CIT	Intercept	L.13 excl.	0.71	13	0.35	4.02e-69	7.77e+01	1.12e+01	2.77e-11	5.57e+01	9.96e+01	L.13	-2.5	15.0	0.58
257	CIT	Flow	L.13 excl.	0.71	13	0.35	4.02e-69	-8.37e-03	7.04e-04	3.08e-26	-9.75e-03	-6.98e-03	L.13	-2.5	15.0	0.58
258	CIT	Flow_dry	L.13 excl.	0.71	13	0.35	4.02e-69	1.29e-02	3.06e-03	3.44e-05	6.87e-03	1.89e-02	L.13	-2.5	15.0	0.58
259	CIT	Flow_shifted	L.13 excl.	0.71	13	0.35	4.02e-69	-1.94e-03	5.58e-04	5.93e-04	-3.04e-03	-8.42e-04	L.13	-2.5	15.0	0.58
260	DCF	Intercept	L.1 excl.	0.6	408	0.51	2.47e-36	9.29e+02	3.70e+02	1.28e-02	2.00e+02	1.66e+03	L.1	-0.38	270.0	0.6
261	DCF	Flow	L.1 excl.	0.6	408	0.51	2.47e-36	-2.15e-01	2.38e-02	2.05e-16	-2.62e-01	-1.68e-01	L.1	-0.38	270.0	0.6
262	DCF	Flow_dry	L.1 excl.	0.6	408	0.51	2.47e-36	4.55e-01	1.01e-01	1.16e-05	2.56e-01	6.54e-01	L.1	-0.38	270.0	0.6
263	DCF	Flow_shifted	L.1 excl.	0.6	408	0.51	2.47e-36	-1.32e-03	2.00e-02	9.47e-01	-4.07e-02	3.81e-02	L.1	-0.38	270.0	0.6
264	DCF	Intercept	L.2 excl.	0.6	368	0.53	2.67e-51	2.89e+02	2.83e+02	3.09e-01	-2.69e+02	8.46e+02	L.2	0.28	169.0	0.19
265	DCF	Flow	L.2 excl.	0.6	368	0.53	2.67e-51	-1.76e-01	1.85e-02	1.25e-18	-2.12e-01	-1.39e-01	L.2	0.28	169.0	0.19
266	DCF	Flow_dry	L.2 excl.	0.6	368	0.53	2.67e-51	5.90e-01	7.82e-02	7.61e-13	4.36e-01	7.44e-01	L.2	0.28	169.0	0.19
267	DCF	Flow_shifted	L.2 excl.	0.6	368	0.53	2.67e-51	-1.60e-02	1.46e-02	2.75e-01	-4.48e-02	1.28e-02	L.2	0.28	169.0	0.19
268	DCF	Intercept	L.3 excl.	0.61	366	0.52	3.02e-52	1.82e+02	2.85e+02	5.23e-01	-3.78e+02	7.43e+02	L.3	-5.67	434.0	0.68
269	DCF	Flow	L.3 excl.	0.61	366	0.52	3.02e-52	-1.67e-01	1.89e-02	1.27e-16	-2.04e-01	-1.30e-01	L.3	-5.67	434.0	0.68
270	DCF	Flow_dry	L.3 excl.	0.61	366	0.52	3.02e-52	6.23e-01	7.89e-02	8.21e-14	4.68e-01	7.78e-01	L.3	-5.67	434.0	0.68
271	DCF	Flow_shifted	L.3 excl.	0.61	366	0.52	3.02e-52	-2.43e-02	1.51e-02	1.08e-01	-5.41e-02	5.39e-03	L.3	-5.67	434.0	0.68
272	DCF	Intercept	L.4 excl.	0.6	373	0.55	2.25e-49	3.35e+02	2.90e+02	2.48e-01	-2.36e+02	9.07e+02	L.4	-0.5	191.0	0.2
273	DCF	Flow	L.4 excl.	0.6	373	0.55	2.25e-49	-1.81e-01	1.91e-02	1.76e-18	-2.19e-01	-1.43e-01	L.4	-0.5	191.0	0.2
274	DCF	Flow_dry	L.4 excl.	0.6	373	0.55	2.25e-49	5.77e-01	8.02e-02	7.45e-12	4.19e-01	7.35e-01	L.4	-0.5	191.0	0.2
275	DCF	Flow_shifted	L.4 excl.	0.6	373	0.55	2.25e-49	-1.17e-02	1.50e-02	4.36e-01	-4.14e-02	1.79e-02	L.4	-0.5	191.0	0.2
276	DCF	Intercept	L.5 excl.	0.59	369	0.54	9.07e-51	2.62e+02	2.89e+02	3.66e-01	-3.07e+02	8.31e+02	L.5	-1.57	150.0	0.14
277	DCF	Flow	L.5 excl.	0.59	369	0.54	9.07e-51	-1.75e-01	1.87e-02	3.87e-18	-2.12e-01	-1.38e-01	L.5	-1.57	150.0	0.14
278	DCF	Flow_dry	L.5 excl.	0.59	369	0.54	9.07e-51	5.98e-01	8.03e-02	1.43e-12	4.40e-01	7.56e-01	L.5	-1.57	150.0	0.14
279	DCF	Flow_shifted	L.5 excl.	0.59	369	0.54	9.07e-51	-1.65e-02	1.49e-02	2.69e-01	-4.57e-02	1.28e-02	L.5	-1.57	150.0	0.14
280	DCF	Intercept	L.6 excl.	0.55	390	0.5	6.88e-39	5.88e+02	3.37e+02	8.25e-02	-7.65e+01	1.25e+03	L.6	-0.5	186.0	0.9
281	DCF	Flow	L.6 excl.	0.55	390	0.5	6.88e-39	-1.79e-01	2.07e-02	8.36e-16	-2.20e-01	-1.38e-01	L.6	-0.5	186.0	0.9
282	DCF	Flow_dry	L.6 excl.	0.55	390	0.5	6.88e-39	5.01e-01	9.57e-02	3.72e-07	3.13e-01	6.90e-01	L.6	-0.5	186.0	0.9
283	DCF	Flow_shifted	L.6 excl.	0.55	390	0.5	6.88e-39	-1.10e-02	1.66e-02	5.08e-01	-4.36e-02	2.17e-02	L.6	-0.5	186.0	0.9
284	DCF	Intercept	L.7 excl.	0.61	366	0.53	2.97e-52	9.32e+01	2.90e+02	7.48e-01	-4.77e+02	6.64e+02	L.7	-6.62	406.0	0.6
285	DCF	Flow	L.7 excl.	0.61	366	0.53	2.97e-52	-1.67e-01	1.87e-02	8.76e-17	-2.04e-01	-1.30e-01	L.7	-6.62	406.0	0.6
286	DCF	Flow_dry	L.7 excl.	0.61	366	0.53	2.97e-52	6.51e-01	8.06e-02	2.55e-14	4.92e-01	8.10e-01	L.7	-6.62	406.0	0.6
287	DCF	Flow_shifted	L.7 excl.	0.61	366	0.53	2.97e-52	-2.39e-02	1.49e-02	1.10e-01	-5.33e-02	5.42e-03	L.7	-6.62	406.0	0.6
288	DCF	Intercept	L.8 excl.	0.59	372	0.52	5.43e-49	2.99e+02	2.90e+02	3.03e-01	-2.71e+02	8.70e+02	L.8	0.12	139.0	0.56
289	DCF	Flow	L.8 excl.	0.59	372	0.52	5.43e-49	-1.77e-01	1.92e-02	1.22e-17	-2.15e-01	-1.39e-01	L.8	0.12	139.0	0.56
290	DCF	Flow_dry	L.8 excl.	0.59	372	0.52	5.43e-49	5.89e-01	8.06e-02	3.52e-12	4.30e-01	7.48e-01	L.8	0.12	139.0	0.56
291	DCF	Flow_shifted	L.8 excl.	0.59	372	0.52	5.43e-49	-1.58e-02	1.52e-02	2.99e-01	-4.56e-02	1.41e-02	L.8	0.12	139.0	0.56
292	DCF	Intercept	L.9 excl.	0.66	334	0.49	6.93e-58	5.48e+02	2.63e+02	3.82e-02	3.00e+01	1.07e+03	L.9	-0.62	676.0	0.71
293	DCF	Flow	L.9 excl.	0.66	334	0.49	6.93e-58	-1.88e-01	1.69e-02	1.74e-23	-2.21e-01	-1.55e-01	L.9	-0.62	676.0	0.71
294	DCF	Flow_dry	L.9 excl.	0.66	334	0.49	6.93e-58	5.32e-01	7.19e-02	2.05e-12	3.91e-01	6.74e-01	L.9	-0.62	676.0	0.71
295	DCF	Flow_shifted	L.9 excl.	0.66	334	0.49	6.93e-58	-1.76e-02	1.33e-02	1.86e-01	-4.39e-02	8.58e-03	L.9	-0.62	676.0	0.71
296	DCF	Intercept	L.10 excl.	0.6	371	0.54	1.49e-50	3.00e+02	2.86e+02	2.95e-01	-2.63e+02	8.63e+02	L.10	-1.38	146.0	0.2
297	DCF	Flow	L.10 excl.	0.6	371	0.54	1.49e-50	-1.80e-01	1.89e-02	1.69e-18	-2.17e-01	-1.42e-01	L.10	-1.38	146.0	0.2
298	DCF	Flow_dry	L.10 excl.	0.6	371	0.54	1.49e-50	5.90e-01	7.89e-02	1.20e-12	4.35e-01	7.45e-01	L.10	-1.38	146.0	0.2
299	DCF	Flow_shifted	L.10 excl.	0.6	371	0.54	1.49e-50	-1.30e-02	1.48e-02	3.82e-01	-4.22e-02	1.62e-02	L.10	-1.38	146.0	0.2
300	DCF	Intercept	L.11 excl.	0.58	382	0.59	6.14e-42	-1.98e+01	3.37e+02	9.53e-01	-6.84e+02	6.44e+02	L.11	0.56	272.0	0.28
301	DCF	Flow	L.11 excl.	0.58	382	0.59	6.14e-42	-1.67e-01	1.99e-02	4.94e-15	-2.06e-01	-1.28e-01	L.11	0.56	272.0	0.28
302	DCF	Flow_dry	L.11 excl.	0.58	382	0.59	6.14e-42	6.56e-01	9.23e-02	1.56e-11	4.74e-01	8.38e-01	L.11	0.56	272.0	0.28
303	DCF	Flow_shifted	L.11 excl.	0.58	382	0.59	6.14e-42	-1.27e-02	1.54e-02	4.11e-01	-4.31e-02	1.77e-02	L.11	0.56	272.0	0.28
304	DCF	Intercept	L.12 excl.	0.55	269	0.45	1.13e-42	-5.39e+02	2.16e+02	1.32e-02	-9.63e+02	-1.14e+02	L.12	-0.48	1024.0	0.53
305	DCF	Flow	L.12 excl.	0.55	269	0.45	1.13e-42	-1.24e-01	1.67e-02	2.12e-12	-1.57e-01	-9.10e-02	L.12	-0.48	1024.0	0.53
306	DCF	Flow_dry	L.12 excl.	0.55	269	0.45	1.13e-42	6.97e-01	5.87e-02	5.34e-26	5.81e-01	8.12e-01	L.12	-0.48	1024.0	0.53
307	DCF	Flow_shifted	L.12 excl.	0.55	269	0.45	1.13e-42	-1.13e-02	1.10e-02	3.06e-01	-3.31e-02	1.04e-02	L.12	-0.48	1024.0	0.53
308	DCF	Intercept	L.13 excl.	0.61	364	0.51	1.35e-51	5.11e+02	2.93e+02	8.18e-02	-6.50e+01	1.09e+03	L.13	-4.08	453.0	1.73
309	DCF	Flow	L.13 excl.	0.61	364	0.51	1.35e-51	-1.70e-01	1.84e-02	1.19e-17	-2.06e-01	-1.33e-01	L.13	-4.08	453.0	1.73
310	DCF	Flow_dry	L.13 excl.	0.61	364	0.51	1.35e-51	5.31e-01	8.06e-02	2.42e-10	3.73e-01	6.90e-01	L.13	-4.08	453.0	1.73
311	DCF	Flow_shifted	L.13 excl.	0.61	364	0.51	1.35e-51	-2.59e-02	1.47e-02	7.99e-02	-5.49e-02	3.11e-03	L.13	-4.08	453.0	1.73
312	HCT	Intercept	L.1 excl.	0.72	126	0.39	8.71e-51	6.58e+02	1.14e+02	3.60e-08	4.33e+02	8.84e+02	L.1	-0.93	103.0	0.52
313	HCT	Flow	L.1 excl.	0.72	126	0.39	8.71e-51	-8.63e-02	7.35e-03	4.38e-24	-1.01e-01	-7.18e-02	L.1	-0.93	103.0	0.52
314	HCT	Flow_dry	L.1 excl.	0.72	126	0.39	8.71e-51	1.08e-01	3.12e-02	6.40e-04	4.69e-02	1.70e-01	L.1	-0.93	103.0	0.52
315	HCT	Flow_shifted	L.1 excl.	0.72	126	0.39	8.71e-51	-6.93e-03	6.18e-03	2.64e-01	-1.91e-02	5.27e-03	L.1	-0.93	103.0	0.52
316	HCT	Intercept	L.2 excl.	0.69	117	0.41	3.68e-67	4.19e+02	9.06e+01	5.78e-06	2.41e+02	5.98e+02	L.2	0.41	53.0	0.13
317	HCT	Flow	L.2 excl.	0.69	117	0.41	3.68e-67	-7.38e-02	5.90e-03	2.04e-28	-8.54e-02	-6.22e-02	L.2	0.41	53.0	0.13
318	HCT	Flow_dry	L.2 excl.	0.69	117	0.41	3.68e-67	1.56e-01	2.50e-02	1.68e-09	1.07e-01	2.05e-01	L.2	0.41	53.0	0.13
319	HCT	Flow_shifted	L.2 excl.	0.69	117	0.41	3.68e-67	-7.95e-03	4.68e-03	9.02e-02	-1.72e-02	1.26e-03	L.2	0.41	53.0	0.13
320	HCT	Intercept	L.3 excl.	0.7	117	0.41	1.14e-67	3.96e+02	9.15e+01	2.17e-05	2.16e+02	5.76e+02	L.3	-2.9	108.0	0.36
321	HCT	Flow	L.3 excl.	0.7	117	0.41	1.14e-67	-7.15e-02	6.06e-03	5.52e-26	-8.34e-02	-5.95e-02	L.3	-2.9	108.0	0.36
322	HCT	Flow_dry	L.3 excl.	0.7	117	0.41	1.14e-67	1.64e-01	2.54e-02	4.80e-10	1.14e-01	2.14e-01	L.3	-2.9	108.0	0.36
323	HCT	Flow_shifted	L.3 excl.	0.7	117	0.41	1.14e-67	-1.04e-02	4.85e-03	3.27e-02	-2.00e-02	-8.66e-04	L.3	-2.9	108.0	0.36
324	HCT	Intercept	L.4 excl.	0.7	118	0.42	1.51e-65	4.45e+02	9.21e+01	2.30e-06	2.64e+02	6.27e+02	L.4	-1.21	86.0	0.23
325	HCT	Flow	L.4 excl.	0.7	118	0.42	1.51e-65	-7.46e-02	6.05e-03	1.30e-27	-8.65e-02	-6.26e-02	L.4	-1.21	86.0	0.23
326	HCT	Flow_dry	L.4 excl.	0.7	118	0.42	1.51e-65	1.49e-01	2.55e-02	1.45e-08	9.91e-02	1.99e-01	L.4	-1.21	86.0	0.23
327	HCT	Flow_shifted	L.4 excl.	0.7	118	0.42	1.51e-65	-7.95e-03	4.78e-03	9.71e-02	-1.74e-02	1.45e-03	L.4	-1.21	86.0	0.23
328	HCT	Intercept	L.5 excl.	0.7	117	0.41	8.60e-68	3.91e+02	9.18e+01	2.85e-05	2.10e+02	5.72e+02	L.5	-3.2	109.0	0.3
329	HCT	Flow	L.5 excl.	0.7	117	0.41	8.60e-68	-7.21e-02	5.95e-03	3.95e-27	-8.38e-02	-6.04e-02	L.5	-3.2	109.0	0.3
330	HCT	Flow_dry	L.5 excl.	0.7	117	0.41	8.60e-68	1.66e-01	2.55e-02	4.36e-10	1.15e-01	2.16e-01	L.5	-3.2	109.0	0.3
331	HCT	Flow_shifted	L.5 excl.	0.7	117	0.41	8.60e-68	-9.85e-03	4.73e-03	3.81e-02	-1.92e-02	-5.45e-04	L.5	-3.2	109.0	0.3
332	HCT	Intercept	L.6 excl.	0.67	123	0.39	1.85e-54	5.26e+02	1.07e+02	1.66e-06	3.15e+02	7.37e+02	L.6	-0.9	72.0	0.63
333	HCT	Flow	L.6 excl.	0.67	123	0.39	1.85e-54	-7.41e-02	6.55e-03	7.91e-24	-8.70e-02	-6.12e-02	L.6	-0.9	72.0	0.63
334	HCT	Flow_dry	L.6 excl.	0.67	123	0.39	1.85e-54	1.25e-01	3.03e-02	5.00e-05	6.57e-02	1.85e-01	L.6	-0.9	72.0	0.63
335	HCT	Flow_shifted	L.6 excl.	0.67	123	0.39	1.85e-54	-7.39e-03	5.25e-03	1.61e-01	-1.77e-02	2.96e-03	L.6	-0.9	72.0	0.63
336	HCT	Intercept	L.7 excl.	0.71	116	0.41	2.83e-68	3.55e+02	9.24e+01	1.54e-04	1.73e+02	5.37e+02	L.7	-4.37	138.0	0.5
337	HCT	Flow	L.7 excl.	0.71	116	0.41	2.83e-68	-7.06e-02	5.98e-03	5.38e-26	-8.24e-02	-5.88e-02	L.7	-4.37	138.0	0.5
338	HCT	Flow_dry	L.7 excl.	0.71	116	0.41	2.83e-68	1.77e-01	2.57e-02	4.45e-11	1.26e-01	2.27e-01	L.7	-4.37	138.0	0.5
339	HCT	Flow_shifted	L.7 excl.	0.71	116	0.41	2.83e-68	-1.12e-02	4.75e-03	1.96e-02	-2.05e-02	-1.80e-03	L.7	-4.37	138.0	0.5
340	HCT	Intercept	L.8 excl.	0.69	118	0.41	3.09e-65	4.21e+02	9.24e+01	8.24e-06	2.39e+02	6.03e+02	L.8	-0.04	61.0	0.43
341	HCT	Flow	L.8 excl.	0.69	118	0.41	3.09e-65	-7.43e-02	6.13e-03	4.68e-27	-8.64e-02	-6.23e-02	L.8	-0.04	61.0	0.43
342	HCT	Flow_dry	L.8 excl.	0.69	118	0.41	3.09e-65	1.58e-01	2.57e-02	3.29e-09	1.07e-01	2.08e-01	L.8	-0.04	61.0	0.43
343	HCT	Flow_shifted	L.8 excl.	0.69	118	0.41	3.09e-65	-8.19e-03	4.83e-03	9.12e-02	-1.77e-02	1.32e-03	L.8	-0.04	61.0	0.43
344	HCT	Intercept	L.9 excl.	0.71	118	0.41	2.34e-65	4.82e+02	9.34e+01	5.12e-07	2.98e+02	6.66e+02	L.9	-0.35	99.0	0.38
345	HCT	Flow	L.9 excl.	0.71	118	0.41	2.34e-65	-7.64e-02	6.01e-03	7.71e-29	-8.82e-02	-6.46e-02	L.9	-0.35	99.0	0.38
346	HCT	Flow_dry	L.9 excl.	0.71	118	0.41	2.34e-65	1.45e-01	2.55e-02	4.04e-08	9.43e-02	1.95e-01	L.9	-0.35	99.0	0.38
347	HCT	Flow_shifted	L.9 excl.	0.71	118	0.41	2.34e-65	-9.12e-03	4.72e-03	5.47e-02	-1.84e-02	1.85e-04	L.9	-0.35	99.0	0.38
348	HCT	Intercept	L.10 excl.	0.7	117	0.41	1.08e-67	4.33e+02	9.04e+01	2.85e-06	2.55e+02	6.11e+02	L.10	-22.35	111.0	0.42
349	HCT	Flow	L.10 excl.	0.7	117	0.41	1.08e-67	-7.64e-02	5.98e-03	3.00e-29	-8.81e-02	-6.46e-02	L.10	-22.35	111.0	0.42
350	HCT	Flow_dry	L.10 excl.	0.7	117	0.41	1.08e-67	1.56e-01	2.49e-02	1.62e-09	1.07e-01	2.05e-01	L.10	-22.35	111.0	0.42
351	HCT	Flow_shifted	L.10 excl.	0.7	117	0.41	1.08e-67	-6.43e-03	4.68e-03	1.71e-01	-1.56e-02	2.79e-03	L.10	-22.35	111.0	0.42
352	HCT	Intercept	L.11 excl.	0.68	115	0.44	5.63e-56	2.57e+02	1.02e+02	1.25e-02	5.58e+01	4.58e+02	L.11	0.59	132.0	0.33
353	HCT	Flow	L.11 excl.	0.68	115	0.44	5.63e-56	-6.78e-02	6.02e-03	1.33e-23	-7.96e-02	-5.59e-02	L.11	0.59	132.0	0.33
354	HCT	Flow_dry	L.11 excl.	0.68	115	0.44	5.63e-56	1.86e-01	2.80e-02	2.13e-10	1.31e-01	2.41e-01	L.11	0.59	132.0	0.33
355	HCT	Flow_shifted	L.11 excl.	0.68	115	0.44	5.63e-56	-6.15e-03	4.68e-03	1.90e-01	-1.54e-02	3.07e-03	L.11	0.59	132.0	0.33
356	HCT	Intercept	L.12 excl.	0.63	88	0.36	5.24e-53	1.66e+02	7.07e+01	1.97e-02	2.67e+01	3.05e+02	L.12	-0.45	320.0	0.41
357	HCT	Flow	L.12 excl.	0.63	88	0.36	5.24e-53	-5.87e-02	5.49e-03	3.50e-22	-6.96e-02	-4.79e-02	L.12	-0.45	320.0	0.41
358	HCT	Flow_dry	L.12 excl.	0.63	88	0.36	5.24e-53	1.88e-01	1.92e-02	2.61e-19	1.50e-01	2.26e-01	L.12	-0.45	320.0	0.41
359	HCT	Flow_shifted	L.12 excl.	0.63	88	0.36	5.24e-53	-5.37e-03	3.62e-03	1.39e-01	-1.25e-02	1.75e-03	L.12	-0.45	320.0	0.41
360	HCT	Intercept	L.13 excl.	0.71	115	0.39	7.46e-69	5.31e+02	9.25e+01	2.64e-08	3.49e+02	7.13e+02	L.13	-30.3	178.0	1.41
361	HCT	Flow	L.13 excl.	0.71	115	0.39	7.46e-69	-7.20e-02	5.82e-03	7.46e-28	-8.34e-02	-6.05e-02	L.13	-30.3	178.0	1.41
362	HCT	Flow_dry	L.13 excl.	0.71	115	0.39	7.46e-69	1.27e-01	2.55e-02	1.07e-06	7.71e-02	1.77e-01	L.13	-30.3	178.0	1.41
363	HCT	Flow_shifted	L.13 excl.	0.71	115	0.39	7.46e-69	-1.17e-02	4.66e-03	1.27e-02	-2.09e-02	-2.52e-03	L.13	-30.3	178.0	1.41
364	TCS	Intercept	L.1 excl.	0.58	16	0.35	7.83e-34	2.90e+00	1.53e+01	8.50e-01	-2.72e+01	3.30e+01	L.1	0.21	17.0	0.47
365	TCS	Flow	L.1 excl.	0.58	16	0.35	7.83e-34	-6.13e-03	9.75e-04	2.35e-09	-8.05e-03	-4.21e-03	L.1	0.21	17.0	0.47
366	TCS	Flow_dry	L.1 excl.	0.58	16	0.35	7.83e-34	3.04e-02	4.17e-03	9.29e-12	2.22e-02	3.87e-02	L.1	0.21	17.0	0.47
367	TCS	Flow_shifted	L.1 excl.	0.58	16	0.35	7.83e-34	-1.30e-03	8.21e-04	1.15e-01	-2.92e-03	3.21e-04	L.1	0.21	17.0	0.47
368	TCS	Intercept	L.2 excl.	0.54	16	0.38	7.74e-43	-1.92e+01	1.30e+01	1.41e-01	-4.48e+01	6.43e+00	L.2	-0.26	13.0	0.2
369	TCS	Flow	L.2 excl.	0.54	16	0.38	7.74e-43	-5.78e-03	8.44e-04	5.33e-11	-7.44e-03	-4.12e-03	L.2	-0.26	13.0	0.2
370	TCS	Flow_dry	L.2 excl.	0.54	16	0.38	7.74e-43	3.55e-02	3.60e-03	1.07e-19	2.84e-02	4.26e-02	L.2	-0.26	13.0	0.2
371	TCS	Flow_shifted	L.2 excl.	0.54	16	0.38	7.74e-43	-7.49e-04	6.69e-04	2.64e-01	-2.07e-03	5.69e-04	L.2	-0.26	13.0	0.2
372	TCS	Intercept	L.3 excl.	0.54	16	0.37	1.13e-43	-2.27e+01	1.32e+01	8.50e-02	-4.86e+01	3.16e+00	L.3	-1.91	17.0	0.36
373	TCS	Flow	L.3 excl.	0.54	16	0.37	1.13e-43	-5.35e-03	8.67e-04	2.54e-09	-7.06e-03	-3.65e-03	L.3	-1.91	17.0	0.36
374	TCS	Flow_dry	L.3 excl.	0.54	16	0.37	1.13e-43	3.68e-02	3.65e-03	2.46e-20	2.96e-02	4.40e-02	L.3	-1.91	17.0	0.36
375	TCS	Flow_shifted	L.3 excl.	0.54	16	0.37	1.13e-43	-1.23e-03	6.94e-04	7.77e-02	-2.60e-03	1.37e-04	L.3	-1.91	17.0	0.36
376	TCS	Intercept	L.4 excl.	0.54	16	0.38	2.73e-42	-1.46e+01	1.29e+01	2.59e-01	-4.01e+01	1.08e+01	L.4	-0.83	20.0	0.31
377	TCS	Flow	L.4 excl.	0.54	16	0.38	2.73e-42	-5.59e-03	8.45e-04	2.32e-10	-7.25e-03	-3.92e-03	L.4	-0.83	20.0	0.31
378	TCS	Flow_dry	L.4 excl.	0.54	16	0.38	2.73e-42	3.40e-02	3.58e-03	2.12e-18	2.69e-02	4.10e-02	L.4	-0.83	20.0	0.31
379	TCS	Flow_shifted	L.4 excl.	0.54	16	0.38	2.73e-42	-9.92e-04	6.68e-04	1.39e-01	-2.31e-03	3.24e-04	L.4	-0.83	20.0	0.31
380	TCS	Intercept	L.5 excl.	0.54	16	0.38	1.49e-43	-2.34e+01	1.32e+01	7.85e-02	-4.94e+01	2.68e+00	L.5	-3.17	16.0	0.3
381	TCS	Flow	L.5 excl.	0.54	16	0.38	1.49e-43	-5.49e-03	8.52e-04	5.70e-10	-7.16e-03	-3.81e-03	L.5	-3.17	16.0	0.3
382	TCS	Flow_dry	L.5 excl.	0.54	16	0.38	1.49e-43	3.70e-02	3.68e-03	2.81e-20	2.98e-02	4.43e-02	L.5	-3.17	16.0	0.3
383	TCS	Flow_shifted	L.5 excl.	0.54	16	0.38	1.49e-43	-1.12e-03	6.78e-04	1.00e-01	-2.45e-03	2.17e-04	L.5	-3.17	16.0	0.3
384	TCS	Intercept	L.6 excl.	0.45	17	0.36	1.46e-29	-2.23e+00	1.54e+01	8.85e-01	-3.25e+01	2.80e+01	L.6	0.09	9.0	0.48
385	TCS	Flow	L.6 excl.	0.45	17	0.36	1.46e-29	-5.70e-03	9.41e-04	5.63e-09	-7.56e-03	-3.85e-03	L.6	0.09	9.0	0.48
386	TCS	Flow_dry	L.6 excl.	0.45	17	0.36	1.46e-29	3.04e-02	4.36e-03	3.51e-11	2.18e-02	3.89e-02	L.6	0.09	9.0	0.48
387	TCS	Flow_shifted	L.6 excl.	0.45	17	0.36	1.46e-29	-6.85e-04	7.55e-04	3.65e-01	-2.17e-03	8.02e-04	L.6	0.09	9.0	0.48
388	TCS	Intercept	L.7 excl.	0.55	16	0.38	1.48e-43	-2.63e+01	1.34e+01	5.05e-02	-5.27e+01	5.71e-02	L.7	-2.89	16.0	0.33
389	TCS	Flow	L.7 excl.	0.55	16	0.38	1.48e-43	-5.39e-03	8.63e-04	1.72e-09	-7.09e-03	-3.69e-03	L.7	-2.89	16.0	0.33
390	TCS	Flow_dry	L.7 excl.	0.55	16	0.38	1.48e-43	3.79e-02	3.73e-03	1.51e-20	3.06e-02	4.53e-02	L.7	-2.89	16.0	0.33
391	TCS	Flow_shifted	L.7 excl.	0.55	16	0.38	1.48e-43	-1.18e-03	6.87e-04	8.77e-02	-2.53e-03	1.75e-04	L.7	-2.89	16.0	0.33
392	TCS	Intercept	L.8 excl.	0.53	17	0.37	4.04e-41	-2.05e+01	1.34e+01	1.26e-01	-4.68e+01	5.82e+00	L.8	0.67	6.0	0.21
393	TCS	Flow	L.8 excl.	0.53	17	0.37	4.04e-41	-5.90e-03	8.81e-04	1.37e-10	-7.63e-03	-4.16e-03	L.8	0.67	6.0	0.21
394	TCS	Flow_dry	L.8 excl.	0.53	17	0.37	4.04e-41	3.62e-02	3.72e-03	3.89e-19	2.88e-02	4.35e-02	L.8	0.67	6.0	0.21
395	TCS	Flow_shifted	L.8 excl.	0.53	17	0.37	4.04e-41	-7.37e-04	6.95e-04	2.90e-01	-2.11e-03	6.33e-04	L.8	0.67	6.0	0.21
396	TCS	Intercept	L.9 excl.	0.54	17	0.38	9.24e-41	-1.69e+01	1.36e+01	2.14e-01	-4.37e+01	9.85e+00	L.9	0.44	9.0	0.23
397	TCS	Flow	L.9 excl.	0.54	17	0.38	9.24e-41	-5.89e-03	8.71e-04	9.71e-11	-7.61e-03	-4.18e-03	L.9	0.44	9.0	0.23
398	TCS	Flow_dry	L.9 excl.	0.54	17	0.38	9.24e-41	3.52e-02	3.72e-03	2.93e-18	2.78e-02	4.25e-02	L.9	0.44	9.0	0.23
399	TCS	Flow_shifted	L.9 excl.	0.54	17	0.38	9.24e-41	-7.94e-04	6.86e-04	2.48e-01	-2.14e-03	5.56e-04	L.9	0.44	9.0	0.23
400	TCS	Intercept	L.10 excl.	0.55	16	0.37	6.64e-44	-1.70e+01	1.30e+01	1.91e-01	-4.25e+01	8.53e+00	L.10	-4.47	18.0	0.5
401	TCS	Flow	L.10 excl.	0.55	16	0.37	6.64e-44	-6.13e-03	8.53e-04	7.57e-12	-7.81e-03	-4.45e-03	L.10	-4.47	18.0	0.5
402	TCS	Flow_dry	L.10 excl.	0.55	16	0.37	6.64e-44	3.55e-02	3.58e-03	8.68e-20	2.84e-02	4.26e-02	L.10	-4.47	18.0	0.5
403	TCS	Flow_shifted	L.10 excl.	0.55	16	0.37	6.64e-44	-5.87e-04	6.69e-04	3.81e-01	-1.90e-03	7.30e-04	L.10	-4.47	18.0	0.5
404	TCS	Intercept	L.11 excl.	0.52	16	0.4	1.40e-35	-3.26e+01	1.48e+01	2.92e-02	-6.18e+01	-3.33e+00	L.11	-0.03	17.0	0.28
405	TCS	Flow	L.11 excl.	0.52	16	0.4	1.40e-35	-5.21e-03	8.71e-04	8.85e-09	-6.92e-03	-3.49e-03	L.11	-0.03	17.0	0.28
406	TCS	Flow_dry	L.11 excl.	0.52	16	0.4	1.40e-35	3.74e-02	4.07e-03	2.96e-17	2.94e-02	4.54e-02	L.11	-0.03	17.0	0.28
407	TCS	Flow_shifted	L.11 excl.	0.52	16	0.4	1.40e-35	-5.09e-04	6.77e-04	4.53e-01	-1.84e-03	8.26e-04	L.11	-0.03	17.0	0.28
408	TCS	Intercept	L.12 excl.	0.54	14	0.35	7.51e-41	-3.10e+01	1.17e+01	8.72e-03	-5.40e+01	-7.90e+00	L.12	-0.18	33.0	0.42
409	TCS	Flow	L.12 excl.	0.54	14	0.35	7.51e-41	-6.38e-03	9.05e-04	1.86e-11	-8.16e-03	-4.60e-03	L.12	-0.18	33.0	0.42
410	TCS	Flow_dry	L.12 excl.	0.54	14	0.35	7.51e-41	3.97e-02	3.19e-03	9.23e-28	3.34e-02	4.60e-02	L.12	-0.18	33.0	0.42
411	TCS	Flow_shifted	L.12 excl.	0.54	14	0.35	7.51e-41	-2.77e-04	5.97e-04	6.42e-01	-1.45e-03	8.98e-04	L.12	-0.18	33.0	0.42
412	TCS	Intercept	L.13 excl.	0.54	16	0.37	5.32e-42	-1.02e+01	1.36e+01	4.57e-01	-3.71e+01	1.67e+01	L.13	-19.46	14.0	0.64
413	TCS	Flow	L.13 excl.	0.54	16	0.37	5.32e-42	-5.59e-03	8.54e-04	3.36e-10	-7.27e-03	-3.90e-03	L.13	-19.46	14.0	0.64
414	TCS	Flow_dry	L.13 excl.	0.54	16	0.37	5.32e-42	3.33e-02	3.77e-03	1.54e-16	2.59e-02	4.07e-02	L.13	-19.46	14.0	0.64
415	TCS	Flow_shifted	L.13 excl.	0.54	16	0.37	5.32e-42	-1.16e-03	6.84e-04	9.16e-02	-2.50e-03	1.89e-04	L.13	-19.46	14.0	0.64
416	DPG	Intercept	L.1 excl.	0.36	852	0.6	8.04e-19	-2.72e+03	7.68e+02	5.01e-04	-4.23e+03	-1.21e+03	L.1	-4.57	593.0	0.82
417	DPG	Flow	L.1 excl.	0.36	852	0.6	8.04e-19	-1.52e-01	3.07e-02	1.77e-06	-2.12e-01	-9.11e-02	L.1	-4.57	593.0	0.82
418	DPG	Flow_dry	L.1 excl.	0.36	852	0.6	8.04e-19	1.62e+00	2.09e-01	7.15e-13	1.20e+00	2.03e+00	L.1	-4.57	593.0	0.82
419	DPG	Intercept	L.2 excl.	0.35	775	0.64	1.97e-25	-1.80e+03	5.94e+02	2.63e-03	-2.97e+03	-6.34e+02	L.2	-1.48	442.0	0.41
420	DPG	Flow	L.2 excl.	0.35	775	0.64	1.97e-25	-1.72e-01	2.41e-02	8.84e-12	-2.20e-01	-1.25e-01	L.2	-1.48	442.0	0.41
421	DPG	Flow_dry	L.2 excl.	0.35	775	0.64	1.97e-25	1.35e+00	1.64e-01	7.62e-15	1.03e+00	1.68e+00	L.2	-1.48	442.0	0.41
422	DPG	Intercept	L.3 excl.	0.36	730	0.62	6.10e-26	-1.81e+03	5.65e+02	1.56e-03	-2.92e+03	-6.94e+02	L.3	0.0	1729.0	0.82
423	DPG	Flow	L.3 excl.	0.36	730	0.62	6.10e-26	-1.63e-01	2.27e-02	8.43e-12	-2.07e-01	-1.18e-01	L.3	0.0	1729.0	0.82
424	DPG	Flow_dry	L.3 excl.	0.36	730	0.62	6.10e-26	1.32e+00	1.57e-01	2.16e-15	1.02e+00	1.63e+00	L.3	0.0	1729.0	0.82
425	DPG	Intercept	L.4 excl.	0.34	781	0.67	6.68e-24	-1.64e+03	6.04e+02	7.18e-03	-2.82e+03	-4.47e+02	L.4	-8.94	574.0	0.3
426	DPG	Flow	L.4 excl.	0.34	781	0.67	6.68e-24	-1.74e-01	2.44e-02	1.22e-11	-2.22e-01	-1.26e-01	L.4	-8.94	574.0	0.3
427	DPG	Flow_dry	L.4 excl.	0.34	781	0.67	6.68e-24	1.30e+00	1.67e-01	2.28e-13	9.66e-01	1.62e+00	L.4	-8.94	574.0	0.3
428	DPG	Intercept	L.5 excl.	0.34	775	0.65	5.80e-24	-1.72e+03	6.02e+02	4.65e-03	-2.91e+03	-5.34e+02	L.5	-0.58	521.0	0.23
429	DPG	Flow	L.5 excl.	0.34	775	0.65	5.80e-24	-1.70e-01	2.41e-02	1.51e-11	-2.17e-01	-1.23e-01	L.5	-0.58	521.0	0.23
430	DPG	Flow_dry	L.5 excl.	0.34	775	0.65	5.80e-24	1.32e+00	1.68e-01	1.05e-13	9.88e-01	1.65e+00	L.5	-0.58	521.0	0.23
431	DPG	Intercept	L.6 excl.	0.3	830	0.63	2.51e-18	-1.87e+03	7.11e+02	9.17e-03	-3.27e+03	-4.68e+02	L.6	0.38	176.0	0.3
432	DPG	Flow	L.6 excl.	0.3	830	0.63	2.51e-18	-1.75e-01	2.63e-02	2.11e-10	-2.27e-01	-1.23e-01	L.6	0.38	176.0	0.3
433	DPG	Flow_dry	L.6 excl.	0.3	830	0.63	2.51e-18	1.38e+00	2.02e-01	8.82e-11	9.79e-01	1.78e+00	L.6	0.38	176.0	0.3
434	DPG	Intercept	L.7 excl.	0.34	729	0.64	1.20e-23	-1.12e+03	5.74e+02	5.22e-02	-2.25e+03	1.06e+01	L.7	-5.38	1613.0	0.52
435	DPG	Flow	L.7 excl.	0.34	729	0.64	1.20e-23	-1.74e-01	2.27e-02	3.54e-13	-2.19e-01	-1.30e-01	L.7	-5.38	1613.0	0.52
436	DPG	Flow_dry	L.7 excl.	0.34	729	0.64	1.20e-23	1.13e+00	1.60e-01	1.47e-11	8.15e-01	1.44e+00	L.7	-5.38	1613.0	0.52
437	DPG	Intercept	L.8 excl.	0.35	782	0.64	1.09e-24	-1.89e+03	6.07e+02	2.07e-03	-3.08e+03	-6.93e+02	L.8	-5.03	404.0	0.53
438	DPG	Flow	L.8 excl.	0.35	782	0.64	1.09e-24	-1.76e-01	2.46e-02	7.42e-12	-2.25e-01	-1.28e-01	L.8	-5.03	404.0	0.53
439	DPG	Flow_dry	L.8 excl.	0.35	782	0.64	1.09e-24	1.39e+00	1.69e-01	1.12e-14	1.05e+00	1.72e+00	L.8	-5.03	404.0	0.53
440	DPG	Intercept	L.9 excl.	0.35	793	0.64	6.23e-24	-1.93e+03	6.22e+02	2.14e-03	-3.16e+03	-7.05e+02	L.9	-4.49	384.0	0.47
441	DPG	Flow	L.9 excl.	0.35	793	0.64	6.23e-24	-1.66e-01	2.58e-02	6.78e-10	-2.17e-01	-1.15e-01	L.9	-4.49	384.0	0.47
442	DPG	Flow_dry	L.9 excl.	0.35	793	0.64	6.23e-24	1.38e+00	1.70e-01	1.95e-14	1.05e+00	1.72e+00	L.9	-4.49	384.0	0.47
443	DPG	Intercept	L.10 excl.	0.37	758	0.61	6.33e-27	-1.72e+03	5.81e+02	3.39e-03	-2.86e+03	-5.75e+02	L.10	-531.41	1094.0	3.12
444	DPG	Flow	L.10 excl.	0.37	758	0.61	6.33e-27	-1.80e-01	2.37e-02	6.04e-13	-2.26e-01	-1.33e-01	L.10	-531.41	1094.0	3.12
445	DPG	Flow_dry	L.10 excl.	0.37	758	0.61	6.33e-27	1.35e+00	1.61e-01	2.40e-15	1.04e+00	1.67e+00	L.10	-531.41	1094.0	3.12
446	DPG	Intercept	L.11 excl.	0.4	786	0.66	1.20e-25	-1.51e+03	6.91e+02	2.98e-02	-2.87e+03	-1.49e+02	L.11	-1.01	721.0	0.54
447	DPG	Flow	L.11 excl.	0.4	786	0.66	1.20e-25	-2.08e-01	2.68e-02	3.25e-13	-2.61e-01	-1.55e-01	L.11	-1.01	721.0	0.54
448	DPG	Flow_dry	L.11 excl.	0.4	786	0.66	1.20e-25	1.37e+00	1.89e-01	8.31e-12	9.92e-01	1.74e+00	L.11	-1.01	721.0	0.54
449	DPG	Intercept	L.12 excl.	0.25	656	0.61	3.16e-16	-1.74e+03	5.23e+02	1.03e-03	-2.77e+03	-7.07e+02	L.12	-0.46	1708.0	0.6
450	DPG	Flow	L.12 excl.	0.25	656	0.61	3.16e-16	-1.06e-01	2.75e-02	1.47e-04	-1.60e-01	-5.19e-02	L.12	-0.46	1708.0	0.6
451	DPG	Flow_dry	L.12 excl.	0.25	656	0.61	3.16e-16	1.15e+00	1.43e-01	3.83e-14	8.65e-01	1.43e+00	L.12	-0.46	1708.0	0.6
452	DPG	Intercept	L.13 excl.	0.39	755	0.63	5.30e-28	-2.60e+03	6.05e+02	2.39e-05	-3.80e+03	-1.41e+03	L.13	-6.14	1210.0	0.69
453	DPG	Flow	L.13 excl.	0.39	755	0.63	5.30e-28	-1.60e-01	2.36e-02	9.04e-11	-2.06e-01	-1.13e-01	L.13	-6.14	1210.0	0.69
454	DPG	Flow_dry	L.13 excl.	0.39	755	0.63	5.30e-28	1.56e+00	1.67e-01	4.48e-18	1.23e+00	1.89e+00	L.13	-6.14	1210.0	0.69
455	6PPDQ	Intercept	L.1 excl.	0.45	20	0.37	2.90e-24	-1.19e+02	1.92e+01	3.67e-09	-1.57e+02	-8.10e+01	L.1	-0.64	18.0	0.49
456	6PPDQ	Flow	L.1 excl.	0.45	20	0.37	2.90e-24	-1.61e-03	7.82e-04	4.05e-02	-3.16e-03	-7.08e-05	L.1	-0.64	18.0	0.49
457	6PPDQ	Flow_dry	L.1 excl.	0.45	20	0.37	2.90e-24	5.74e-02	5.15e-03	2.70e-22	4.72e-02	6.75e-02	L.1	-0.64	18.0	0.49
458	6PPDQ	Intercept	L.2 excl.	0.41	20	0.4	1.61e-30	-1.06e+02	1.56e+01	7.20e-11	-1.37e+02	-7.53e+01	L.2	-0.07	11.0	0.2
459	6PPDQ	Flow	L.2 excl.	0.41	20	0.4	1.61e-30	-1.80e-03	6.48e-04	5.93e-03	-3.07e-03	-5.22e-04	L.2	-0.07	11.0	0.2
460	6PPDQ	Flow_dry	L.2 excl.	0.41	20	0.4	1.61e-30	5.29e-02	4.26e-03	3.89e-28	4.45e-02	6.13e-02	L.2	-0.07	11.0	0.2
461	6PPDQ	Intercept	L.3 excl.	0.44	19	0.38	7.84e-33	-1.12e+02	1.54e+01	3.96e-12	-1.43e+02	-8.19e+01	L.3	-7.18	30.0	0.75
462	6PPDQ	Flow	L.3 excl.	0.44	19	0.38	7.84e-33	-1.86e-03	6.33e-04	3.62e-03	-3.11e-03	-6.13e-04	L.3	-7.18	30.0	0.75
463	6PPDQ	Flow_dry	L.3 excl.	0.44	19	0.38	7.84e-33	5.52e-02	4.23e-03	3.00e-30	4.69e-02	6.36e-02	L.3	-7.18	30.0	0.75
464	6PPDQ	Intercept	L.4 excl.	0.41	19	0.4	5.25e-29	-9.67e+01	1.53e+01	1.16e-09	-1.27e+02	-6.66e+01	L.4	-7.36	27.0	0.33
465	6PPDQ	Flow	L.4 excl.	0.41	19	0.4	5.25e-29	-1.92e-03	6.33e-04	2.66e-03	-3.17e-03	-6.74e-04	L.4	-7.36	27.0	0.33
466	6PPDQ	Flow_dry	L.4 excl.	0.41	19	0.4	5.25e-29	4.99e-02	4.19e-03	2.88e-26	4.17e-02	5.82e-02	L.4	-7.36	27.0	0.33
467	6PPDQ	Intercept	L.5 excl.	0.39	19	0.4	2.97e-28	-9.98e+01	1.56e+01	7.92e-10	-1.31e+02	-6.90e+01	L.5	-1.61	26.0	0.28
468	6PPDQ	Flow	L.5 excl.	0.39	19	0.4	2.97e-28	-1.77e-03	6.38e-04	5.85e-03	-3.03e-03	-5.17e-04	L.5	-1.61	26.0	0.28
469	6PPDQ	Flow_dry	L.5 excl.	0.39	19	0.4	2.97e-28	5.08e-02	4.31e-03	5.11e-26	4.24e-02	5.93e-02	L.5	-1.61	26.0	0.28
470	6PPDQ	Intercept	L.6 excl.	0.33	21	0.39	1.58e-20	-1.04e+02	1.86e+01	7.05e-08	-1.41e+02	-6.71e+01	L.6	0.61	6.0	0.22
471	6PPDQ	Flow	L.6 excl.	0.33	21	0.39	1.58e-20	-1.83e-03	7.02e-04	9.68e-03	-3.22e-03	-4.49e-04	L.6	0.61	6.0	0.22
472	6PPDQ	Flow_dry	L.6 excl.	0.33	21	0.39	1.58e-20	5.24e-02	5.24e-03	1.10e-19	4.20e-02	6.27e-02	L.6	0.61	6.0	0.22
473	6PPDQ	Intercept	L.7 excl.	0.38	19	0.4	1.83e-27	-9.87e+01	1.59e+01	2.10e-09	-1.30e+02	-6.74e+01	L.7	-2.16	21.0	0.25
474	6PPDQ	Flow	L.7 excl.	0.38	19	0.4	1.83e-27	-1.80e-03	6.43e-04	5.46e-03	-3.07e-03	-5.35e-04	L.7	-2.16	21.0	0.25
475	6PPDQ	Flow_dry	L.7 excl.	0.38	19	0.4	1.83e-27	5.05e-02	4.38e-03	4.55e-25	4.19e-02	5.91e-02	L.7	-2.16	21.0	0.25
476	6PPDQ	Intercept	L.8 excl.	0.4	20	0.39	4.06e-29	-1.06e+02	1.60e+01	1.72e-10	-1.38e+02	-7.48e+01	L.8	-0.76	9.0	0.27
477	6PPDQ	Flow	L.8 excl.	0.4	20	0.39	4.06e-29	-1.92e-03	6.60e-04	3.99e-03	-3.22e-03	-6.18e-04	L.8	-0.76	9.0	0.27
478	6PPDQ	Flow_dry	L.8 excl.	0.4	20	0.39	4.06e-29	5.33e-02	4.39e-03	4.97e-27	4.46e-02	6.19e-02	L.8	-0.76	9.0	0.27
479	6PPDQ	Intercept	L.9 excl.	0.41	20	0.4	3.57e-29	-1.06e+02	1.64e+01	4.81e-10	-1.39e+02	-7.42e+01	L.9	-0.81	8.0	0.18
480	6PPDQ	Flow	L.9 excl.	0.41	20	0.4	3.57e-29	-1.81e-03	6.96e-04	9.89e-03	-3.18e-03	-4.39e-04	L.9	-0.81	8.0	0.18
481	6PPDQ	Flow_dry	L.9 excl.	0.41	20	0.4	3.57e-29	5.32e-02	4.43e-03	1.80e-26	4.45e-02	6.20e-02	L.9	-0.81	8.0	0.18
482	6PPDQ	Intercept	L.10 excl.	0.44	19	0.37	1.81e-32	-1.02e+02	1.51e+01	8.61e-11	-1.32e+02	-7.26e+01	L.10	-301.1	32.0	1.42
483	6PPDQ	Flow	L.10 excl.	0.44	19	0.37	1.81e-32	-2.09e-03	6.29e-04	1.02e-03	-3.33e-03	-8.51e-04	L.10	-301.1	32.0	1.42
484	6PPDQ	Flow_dry	L.10 excl.	0.44	19	0.37	1.81e-32	5.29e-02	4.13e-03	2.38e-29	4.47e-02	6.10e-02	L.10	-301.1	32.0	1.42
485	6PPDQ	Intercept	L.11 excl.	0.39	20	0.43	1.32e-24	-1.03e+02	1.80e+01	3.31e-08	-1.38e+02	-6.75e+01	L.11	0.1	16.0	0.24
486	6PPDQ	Flow	L.11 excl.	0.39	20	0.43	1.32e-24	-1.86e-03	6.98e-04	8.33e-03	-3.24e-03	-4.83e-04	L.11	0.1	16.0	0.24
487	6PPDQ	Flow_dry	L.11 excl.	0.39	20	0.43	1.32e-24	5.20e-02	4.93e-03	1.96e-21	4.23e-02	6.17e-02	L.11	0.1	16.0	0.24
488	6PPDQ	Intercept	L.12 excl.	0.41	17	0.36	2.32e-28	-1.02e+02	1.45e+01	2.38e-11	-1.30e+02	-7.30e+01	L.12	0.04	38.0	0.49
489	6PPDQ	Flow	L.12 excl.	0.41	17	0.36	2.32e-28	-9.28e-04	8.00e-04	2.47e-01	-2.50e-03	6.47e-04	L.12	0.04	38.0	0.49
490	6PPDQ	Flow_dry	L.12 excl.	0.41	17	0.36	2.32e-28	4.91e-02	3.84e-03	6.77e-29	4.15e-02	5.66e-02	L.12	0.04	38.0	0.49
491	6PPDQ	Intercept	L.13 excl.	0.44	19	0.39	3.29e-33	-1.25e+02	1.60e+01	1.33e-13	-1.57e+02	-9.36e+01	L.13	-3.61	29.0	0.56
492	6PPDQ	Flow	L.13 excl.	0.44	19	0.39	3.29e-33	-1.48e-03	6.37e-04	2.06e-02	-2.74e-03	-2.29e-04	L.13	-3.61	29.0	0.56
493	6PPDQ	Flow_dry	L.13 excl.	0.44	19	0.39	3.29e-33	5.78e-02	4.35e-03	5.35e-31	4.92e-02	6.64e-02	L.13	-3.61	29.0	0.56
494	HMMM	Intercept	L.1 excl.	0.52	498	0.43	2.23e-30	-4.22e+03	4.49e+02	2.35e-17	-5.10e+03	-3.33e+03	L.1	-0.02	432.0	0.5
495	HMMM	Flow	L.1 excl.	0.52	498	0.43	2.23e-30	-1.31e-02	1.80e-02	4.67e-01	-4.86e-02	2.24e-02	L.1	-0.02	432.0	0.5
496	HMMM	Flow_dry	L.1 excl.	0.52	498	0.43	2.23e-30	1.68e+00	1.23e-01	5.91e-30	1.44e+00	1.92e+00	L.1	-0.02	432.0	0.5
497	HMMM	Intercept	L.2 excl.	0.48	474	0.44	1.56e-38	-3.71e+03	3.63e+02	7.51e-21	-4.43e+03	-3.00e+03	L.2	-1.17	576.0	0.36
498	HMMM	Flow	L.2 excl.	0.48	474	0.44	1.56e-38	-2.00e-02	1.48e-02	1.78e-01	-4.90e-02	9.12e-03	L.2	-1.17	576.0	0.36
499	HMMM	Flow_dry	L.2 excl.	0.48	474	0.44	1.56e-38	1.53e+00	1.00e-01	6.06e-38	1.33e+00	1.73e+00	L.2	-1.17	576.0	0.36
500	HMMM	Intercept	L.3 excl.	0.49	474	0.44	3.64e-39	-3.80e+03	3.67e+02	3.05e-21	-4.52e+03	-3.07e+03	L.3	-4.07	593.0	0.54
501	HMMM	Flow	L.3 excl.	0.49	474	0.44	3.64e-39	-2.27e-02	1.48e-02	1.25e-01	-5.18e-02	6.35e-03	L.3	-4.07	593.0	0.54
502	HMMM	Flow_dry	L.3 excl.	0.49	474	0.44	3.64e-39	1.57e+00	1.02e-01	2.05e-38	1.37e+00	1.77e+00	L.3	-4.07	593.0	0.54
503	HMMM	Intercept	L.4 excl.	0.49	456	0.45	2.80e-37	-3.45e+03	3.53e+02	2.39e-19	-4.15e+03	-2.76e+03	L.4	-3.54	764.0	0.39
504	HMMM	Flow	L.4 excl.	0.49	456	0.45	2.80e-37	-2.54e-02	1.43e-02	7.73e-02	-5.35e-02	2.79e-03	L.4	-3.54	764.0	0.39
505	HMMM	Flow_dry	L.4 excl.	0.49	456	0.45	2.80e-37	1.45e+00	9.78e-02	2.81e-36	1.26e+00	1.64e+00	L.4	-3.54	764.0	0.39
506	HMMM	Intercept	L.5 excl.	0.49	472	0.44	9.70e-39	-3.80e+03	3.67e+02	2.97e-21	-4.52e+03	-3.07e+03	L.5	-0.35	645.0	0.44
507	HMMM	Flow	L.5 excl.	0.49	472	0.44	9.70e-39	-2.18e-02	1.47e-02	1.39e-01	-5.07e-02	7.10e-03	L.5	-0.35	645.0	0.44
508	HMMM	Flow_dry	L.5 excl.	0.49	472	0.44	9.70e-39	1.56e+00	1.02e-01	3.92e-38	1.36e+00	1.76e+00	L.5	-0.35	645.0	0.44
509	HMMM	Intercept	L.6 excl.	0.39	509	0.43	2.88e-25	-3.51e+03	4.37e+02	4.90e-14	-4.37e+03	-2.65e+03	L.6	-0.09	177.0	0.4
510	HMMM	Flow	L.6 excl.	0.39	509	0.43	2.88e-25	-2.20e-02	1.61e-02	1.74e-01	-5.38e-02	9.78e-03	L.6	-0.09	177.0	0.4
511	HMMM	Flow_dry	L.6 excl.	0.39	509	0.43	2.88e-25	1.48e+00	1.24e-01	1.07e-25	1.23e+00	1.72e+00	L.6	-0.09	177.0	0.4
512	HMMM	Intercept	L.7 excl.	0.49	427	0.42	2.13e-38	-3.41e+03	3.36e+02	1.43e-20	-4.08e+03	-2.75e+03	L.7	-0.89	1239.0	0.51
513	HMMM	Flow	L.7 excl.	0.49	427	0.42	2.13e-38	-1.87e-02	1.33e-02	1.62e-01	-4.49e-02	7.57e-03	L.7	-0.89	1239.0	0.51
514	HMMM	Flow_dry	L.7 excl.	0.49	427	0.42	2.13e-38	1.43e+00	9.38e-02	9.44e-38	1.24e+00	1.61e+00	L.7	-0.89	1239.0	0.51
515	HMMM	Intercept	L.8 excl.	0.47	483	0.44	3.40e-36	-3.69e+03	3.75e+02	1.45e-19	-4.43e+03	-2.95e+03	L.8	0.1	184.0	0.31
516	HMMM	Flow	L.8 excl.	0.47	483	0.44	3.40e-36	-2.37e-02	1.52e-02	1.20e-01	-5.36e-02	6.25e-03	L.8	0.1	184.0	0.31
517	HMMM	Flow_dry	L.8 excl.	0.47	483	0.44	3.40e-36	1.53e+00	1.04e-01	8.44e-36	1.33e+00	1.74e+00	L.8	0.1	184.0	0.31
518	HMMM	Intercept	L.9 excl.	0.49	486	0.45	5.44e-37	-3.85e+03	3.82e+02	2.85e-20	-4.60e+03	-3.10e+03	L.9	-0.84	304.0	0.27
519	HMMM	Flow	L.9 excl.	0.49	486	0.45	5.44e-37	-1.31e-02	1.58e-02	4.08e-01	-4.43e-02	1.81e-02	L.9	-0.84	304.0	0.27
520	HMMM	Flow_dry	L.9 excl.	0.49	486	0.45	5.44e-37	1.56e+00	1.04e-01	1.97e-36	1.35e+00	1.76e+00	L.9	-0.84	304.0	0.27
521	HMMM	Intercept	L.10 excl.	0.49	476	0.44	1.99e-38	-3.64e+03	3.65e+02	5.30e-20	-4.36e+03	-2.92e+03	L.10	-19.66	458.0	0.65
522	HMMM	Flow	L.10 excl.	0.49	476	0.44	1.99e-38	-2.61e-02	1.49e-02	8.01e-02	-5.54e-02	3.16e-03	L.10	-19.66	458.0	0.65
523	HMMM	Flow_dry	L.10 excl.	0.49	476	0.44	1.99e-38	1.53e+00	1.01e-01	1.76e-37	1.33e+00	1.73e+00	L.10	-19.66	458.0	0.65
524	HMMM	Intercept	L.11 excl.	0.47	467	0.47	7.18e-32	-3.43e+03	4.11e+02	7.24e-15	-4.24e+03	-2.62e+03	L.11	0.27	526.0	0.36
525	HMMM	Flow	L.11 excl.	0.47	467	0.47	7.18e-32	-3.19e-02	1.59e-02	4.68e-02	-6.33e-02	-4.58e-04	L.11	0.27	526.0	0.36
526	HMMM	Flow_dry	L.11 excl.	0.47	467	0.47	7.18e-32	1.47e+00	1.12e-01	2.11e-29	1.25e+00	1.69e+00	L.11	0.27	526.0	0.36
527	HMMM	Intercept	L.12 excl.	0.48	473	0.45	3.74e-35	-3.54e+03	3.77e+02	4.29e-18	-4.28e+03	-2.80e+03	L.12	0.3	515.0	0.35
528	HMMM	Flow	L.12 excl.	0.48	473	0.45	3.74e-35	-3.39e-02	1.98e-02	8.87e-02	-7.30e-02	5.17e-03	L.12	0.3	515.0	0.35
529	HMMM	Flow_dry	L.12 excl.	0.48	473	0.45	3.74e-35	1.51e+00	1.03e-01	1.36e-35	1.31e+00	1.72e+00	L.12	0.3	515.0	0.35
530	HMMM	Intercept	L.13 excl.	0.47	483	0.44	4.38e-36	-3.76e+03	3.87e+02	3.72e-19	-4.52e+03	-2.99e+03	L.13	0.09	141.0	0.27
531	HMMM	Flow	L.13 excl.	0.47	483	0.44	4.38e-36	-2.10e-02	1.51e-02	1.66e-01	-5.08e-02	8.78e-03	L.13	0.09	141.0	0.27
532	HMMM	Flow_dry	L.13 excl.	0.47	483	0.44	4.38e-36	1.55e+00	1.07e-01	3.23e-35	1.34e+00	1.76e+00	L.13	0.09	141.0	0.27
533	2,4-D	Intercept	L.1 excl.	0.21	145	2.01	4.95e-07	3.05e+02	1.64e+02	6.43e-02	-1.84e+01	6.29e+02	L.1	-39.11	35.0	3.3
534	2,4-D	Flow	L.1 excl.	0.21	145	2.01	4.95e-07	-3.29e-02	6.23e-03	5.42e-07	-4.52e-02	-2.06e-02	L.1	-39.11	35.0	3.3
535	2,4-D	Flow_dry	L.1 excl.	0.21	145	2.01	4.95e-07	3.36e-03	4.37e-02	9.39e-01	-8.32e-02	8.99e-02	L.1	-39.11	35.0	3.3
536	2,4-D	Intercept	L.2 excl.	0.23	123	2.27	1.05e-10	2.17e+02	1.13e+02	5.67e-02	-6.20e+00	4.40e+02	L.2	-59.67	78.0	5.47
537	2,4-D	Flow	L.2 excl.	0.23	123	2.27	1.05e-10	-3.02e-02	4.49e-03	2.23e-10	-3.91e-02	-2.13e-02	L.2	-59.67	78.0	5.47
538	2,4-D	Flow_dry	L.2 excl.	0.23	123	2.27	1.05e-10	2.42e-02	3.07e-02	4.32e-01	-3.65e-02	8.49e-02	L.2	-59.67	78.0	5.47
539	2,4-D	Intercept	L.3 excl.	0.22	124	2.27	1.61e-10	1.97e+02	1.15e+02	9.00e-02	-3.10e+01	4.24e+02	L.3	-462.79	57.0	6.31
540	2,4-D	Flow	L.3 excl.	0.22	124	2.27	1.61e-10	-2.97e-02	4.50e-03	5.03e-10	-3.85e-02	-2.08e-02	L.3	-462.79	57.0	6.31
541	2,4-D	Flow_dry	L.3 excl.	0.22	124	2.27	1.61e-10	2.91e-02	3.15e-02	3.56e-01	-3.31e-02	9.14e-02	L.3	-462.79	57.0	6.31
542	2,4-D	Intercept	L.4 excl.	0.23	126	2.26	2.57e-10	2.02e+02	1.18e+02	8.89e-02	-3.10e+01	4.34e+02	L.4	-10.04	55.0	2.39
543	2,4-D	Flow	L.4 excl.	0.23	126	2.26	2.57e-10	-3.02e-02	4.62e-03	7.81e-10	-3.93e-02	-2.10e-02	L.4	-10.04	55.0	2.39
544	2,4-D	Flow_dry	L.4 excl.	0.23	126	2.26	2.57e-10	2.92e-02	3.22e-02	3.66e-01	-3.44e-02	9.28e-02	L.4	-10.04	55.0	2.39
545	2,4-D	Intercept	L.5 excl.	0.22	124	2.37	3.01e-10	2.17e+02	1.17e+02	6.39e-02	-1.27e+01	4.47e+02	L.5	0.3	61.0	0.61
546	2,4-D	Flow	L.5 excl.	0.22	124	2.37	3.01e-10	-2.97e-02	4.51e-03	4.65e-10	-3.86e-02	-2.08e-02	L.5	0.3	61.0	0.61
547	2,4-D	Flow_dry	L.5 excl.	0.22	124	2.37	3.01e-10	2.24e-02	3.21e-02	4.86e-01	-4.09e-02	8.57e-02	L.5	0.3	61.0	0.61
548	2,4-D	Intercept	L.6 excl.	0.22	136	2.21	1.74e-08	2.05e+02	1.40e+02	1.48e-01	-7.31e+01	4.82e+02	L.6	-10.32	28.0	1.35
549	2,4-D	Flow	L.6 excl.	0.22	136	2.21	1.74e-08	-3.09e-02	5.06e-03	9.22e-09	-4.09e-02	-2.09e-02	L.6	-10.32	28.0	1.35
550	2,4-D	Flow_dry	L.6 excl.	0.22	136	2.21	1.74e-08	2.90e-02	3.92e-02	4.62e-01	-4.86e-02	1.07e-01	L.6	-10.32	28.0	1.35
551	2,4-D	Intercept	L.7 excl.	0.23	125	2.23	1.21e-10	1.63e+02	1.20e+02	1.76e-01	-7.39e+01	3.99e+02	L.7	-755.13	78.0	7.08
552	2,4-D	Flow	L.7 excl.	0.23	125	2.23	1.21e-10	-2.97e-02	4.56e-03	7.71e-10	-3.87e-02	-2.07e-02	L.7	-755.13	78.0	7.08
553	2,4-D	Flow_dry	L.7 excl.	0.23	125	2.23	1.21e-10	4.08e-02	3.30e-02	2.19e-01	-2.45e-02	1.06e-01	L.7	-755.13	78.0	7.08
554	2,4-D	Intercept	L.8 excl.	0.22	124	2.25	2.22e-10	2.20e+02	1.15e+02	5.75e-02	-7.06e+00	4.47e+02	L.8	-1082.44	46.0	6.42
555	2,4-D	Flow	L.8 excl.	0.22	124	2.25	2.22e-10	-3.03e-02	4.56e-03	3.48e-10	-3.93e-02	-2.13e-02	L.8	-1082.44	46.0	6.42
556	2,4-D	Flow_dry	L.8 excl.	0.22	124	2.25	2.22e-10	2.33e-02	3.14e-02	4.59e-01	-3.86e-02	8.52e-02	L.8	-1082.44	46.0	6.42
557	2,4-D	Intercept	L.9 excl.	0.22	126	2.24	4.19e-10	2.36e+02	1.19e+02	5.03e-02	-2.76e-01	4.71e+02	L.9	-298.0	39.0	3.96
558	2,4-D	Flow	L.9 excl.	0.22	126	2.24	4.19e-10	-3.10e-02	4.80e-03	1.15e-09	-4.04e-02	-2.15e-02	L.9	-298.0	39.0	3.96
559	2,4-D	Flow_dry	L.9 excl.	0.22	126	2.24	4.19e-10	1.95e-02	3.21e-02	5.44e-01	-4.39e-02	8.29e-02	L.9	-298.0	39.0	3.96
560	2,4-D	Intercept	L.10 excl.	0.23	124	2.26	1.32e-10	2.15e+02	1.13e+02	5.97e-02	-8.85e+00	4.38e+02	L.10	-3966.95	66.0	7.62
561	2,4-D	Flow	L.10 excl.	0.23	124	2.26	1.32e-10	-3.01e-02	4.49e-03	2.82e-10	-3.89e-02	-2.12e-02	L.10	-3966.95	66.0	7.62
562	2,4-D	Flow_dry	L.10 excl.	0.23	124	2.26	1.32e-10	2.46e-02	3.08e-02	4.26e-01	-3.63e-02	8.55e-02	L.10	-3966.95	66.0	7.62
563	2,4-D	Intercept	L.11 excl.	0.24	123	2.23	2.67e-11	2.38e+02	1.15e+02	4.06e-02	1.03e+01	4.65e+02	L.11	-1194.1	113.0	10.34
564	2,4-D	Flow	L.11 excl.	0.24	123	2.23	2.67e-11	-3.20e-02	4.60e-03	6.55e-11	-4.11e-02	-2.29e-02	L.11	-1194.1	113.0	10.34
565	2,4-D	Flow_dry	L.11 excl.	0.24	123	2.23	2.67e-11	2.30e-02	3.12e-02	4.62e-01	-3.86e-02	8.45e-02	L.11	-1194.1	113.0	10.34
566	2,4-D	Intercept	L.12 excl.	0.06	25	1.25	4.74e-03	7.18e+01	2.53e+01	5.21e-03	2.17e+01	1.22e+02	L.12	-0.81	403.0	1.29
567	2,4-D	Flow	L.12 excl.	0.06	25	1.25	4.74e-03	-4.95e-03	1.49e-03	1.11e-03	-7.90e-03	-2.01e-03	L.12	-0.81	403.0	1.29
568	2,4-D	Flow_dry	L.12 excl.	0.06	25	1.25	4.74e-03	-2.89e-03	6.61e-03	6.62e-01	-1.60e-02	1.02e-02	L.12	-0.81	403.0	1.29
569	2,4-D	Intercept	L.13 excl.	0.23	125	2.4	2.15e-10	1.99e+02	1.21e+02	1.03e-01	-4.05e+01	4.39e+02	L.13	-7.6	52.0	0.64
570	2,4-D	Flow	L.13 excl.	0.23	125	2.4	2.15e-10	-3.01e-02	4.62e-03	8.16e-10	-3.92e-02	-2.09e-02	L.13	-7.6	52.0	0.64
571	2,4-D	Flow_dry	L.13 excl.	0.23	125	2.4	2.15e-10	2.86e-02	3.28e-02	3.84e-01	-3.61e-02	9.34e-02	L.13	-7.6	52.0	0.64
572	DCMU	Intercept	L.1 excl.	0.02	19	0.6	2.47e-01	6.18e+01	1.83e+01	8.85e-04	2.58e+01	9.79e+01	L.1	-0.06	61.0	1.3
573	DCMU	Flow	L.1 excl.	0.02	19	0.6	2.47e-01	-9.81e-04	7.60e-04	1.99e-01	-2.48e-03	5.20e-04	L.1	-0.06	61.0	1.3
574	DCMU	Flow_dry	L.1 excl.	0.02	19	0.6	2.47e-01	-6.68e-03	4.85e-03	1.70e-01	-1.63e-02	2.89e-03	L.1	-0.06	61.0	1.3
575	DCMU	Intercept	L.2 excl.	0.01	22	0.65	3.09e-01	4.22e+01	1.80e+01	1.96e-02	6.81e+00	7.77e+01	L.2	-749.01	21.0	1.48
576	DCMU	Flow	L.2 excl.	0.01	22	0.65	3.09e-01	-1.13e-03	7.62e-04	1.40e-01	-2.63e-03	3.72e-04	L.2	-749.01	21.0	1.48
577	DCMU	Flow_dry	L.2 excl.	0.01	22	0.65	3.09e-01	5.45e-04	4.86e-03	9.11e-01	-9.03e-03	1.01e-02	L.2	-749.01	21.0	1.48
578	DCMU	Intercept	L.3 excl.	0.01	22	0.66	4.05e-01	3.88e+01	1.83e+01	3.49e-02	2.78e+00	7.49e+01	L.3	-0.18	8.0	0.29
579	DCMU	Flow	L.3 excl.	0.01	22	0.66	4.05e-01	-9.65e-04	7.68e-04	2.10e-01	-2.48e-03	5.46e-04	L.3	-0.18	8.0	0.29
580	DCMU	Flow_dry	L.3 excl.	0.01	22	0.66	4.05e-01	1.12e-03	4.97e-03	8.21e-01	-8.67e-03	1.09e-02	L.3	-0.18	8.0	0.29
581	DCMU	Intercept	L.4 excl.	0.01	23	0.67	3.54e-01	4.17e+01	1.85e+01	2.50e-02	5.27e+00	7.81e+01	L.4	-0.11	12.0	0.37
582	DCMU	Flow	L.4 excl.	0.01	23	0.67	3.54e-01	-1.09e-03	7.81e-04	1.66e-01	-2.63e-03	4.53e-04	L.4	-0.11	12.0	0.37
583	DCMU	Flow_dry	L.4 excl.	0.01	23	0.67	3.54e-01	5.44e-04	5.01e-03	9.14e-01	-9.32e-03	1.04e-02	L.4	-0.11	12.0	0.37
584	DCMU	Intercept	L.5 excl.	0.01	22	0.66	3.98e-01	4.08e+01	1.83e+01	2.69e-02	4.72e+00	7.69e+01	L.5	0.0	11.0	0.33
585	DCMU	Flow	L.5 excl.	0.01	22	0.66	3.98e-01	-1.00e-03	7.65e-04	1.92e-01	-2.51e-03	5.05e-04	L.5	0.0	11.0	0.33
586	DCMU	Flow_dry	L.5 excl.	0.01	22	0.66	3.98e-01	5.65e-04	5.00e-03	9.10e-01	-9.28e-03	1.04e-02	L.5	0.0	11.0	0.33
587	DCMU	Intercept	L.6 excl.	0.01	24	0.71	4.76e-01	3.62e+01	2.17e+01	9.63e-02	-6.52e+00	7.89e+01	L.6	-0.02	6.0	0.18
588	DCMU	Flow	L.6 excl.	0.01	24	0.71	4.76e-01	-9.53e-04	8.32e-04	2.53e-01	-2.59e-03	6.87e-04	L.6	-0.02	6.0	0.18
589	DCMU	Flow_dry	L.6 excl.	0.01	24	0.71	4.76e-01	1.75e-03	6.04e-03	7.73e-01	-1.02e-02	1.36e-02	L.6	-0.02	6.0	0.18
590	DCMU	Intercept	L.7 excl.	0.01	23	0.66	3.71e-01	3.75e+01	1.87e+01	4.61e-02	6.62e-01	7.43e+01	L.7	-0.85	9.0	0.34
591	DCMU	Flow	L.7 excl.	0.01	23	0.66	3.71e-01	-9.91e-04	7.73e-04	2.01e-01	-2.51e-03	5.31e-04	L.7	-0.85	9.0	0.34
592	DCMU	Flow_dry	L.7 excl.	0.01	23	0.66	3.71e-01	1.65e-03	5.10e-03	7.46e-01	-8.39e-03	1.17e-02	L.7	-0.85	9.0	0.34
593	DCMU	Intercept	L.8 excl.	0.01	23	0.66	5.12e-01	4.53e+01	1.85e+01	1.48e-02	8.93e+00	8.16e+01	L.8	-8.99	12.0	0.58
594	DCMU	Flow	L.8 excl.	0.01	23	0.66	5.12e-01	-9.02e-04	7.79e-04	2.48e-01	-2.44e-03	6.32e-04	L.8	-8.99	12.0	0.58
595	DCMU	Flow_dry	L.8 excl.	0.01	23	0.66	5.12e-01	-9.13e-04	5.02e-03	8.56e-01	-1.08e-02	8.98e-03	L.8	-8.99	12.0	0.58
596	DCMU	Intercept	L.9 excl.	0.01	23	0.65	4.15e-01	4.00e+01	1.89e+01	3.56e-02	2.72e+00	7.73e+01	L.9	-3.27	14.0	0.63
597	DCMU	Flow	L.9 excl.	0.01	23	0.65	4.15e-01	-1.00e-03	8.19e-04	2.22e-01	-2.62e-03	6.10e-04	L.9	-3.27	14.0	0.63
598	DCMU	Flow_dry	L.9 excl.	0.01	23	0.65	4.15e-01	1.09e-03	5.04e-03	8.28e-01	-8.84e-03	1.10e-02	L.9	-3.27	14.0	0.63
599	DCMU	Intercept	L.10 excl.	0.01	23	0.66	3.50e-01	4.15e+01	1.82e+01	2.35e-02	5.63e+00	7.73e+01	L.10	-0.35	13.0	0.45
600	DCMU	Flow	L.10 excl.	0.01	23	0.66	3.50e-01	-1.08e-03	7.73e-04	1.65e-01	-2.60e-03	4.45e-04	L.10	-0.35	13.0	0.45
601	DCMU	Flow_dry	L.10 excl.	0.01	23	0.66	3.50e-01	6.17e-04	4.92e-03	9.00e-01	-9.06e-03	1.03e-02	L.10	-0.35	13.0	0.45
602	DCMU	Intercept	L.11 excl.	0.0	19	0.58	6.41e-01	1.77e+01	1.71e+01	3.03e-01	-1.60e+01	5.14e+01	L.11	-0.12	53.0	1.07
603	DCMU	Flow	L.11 excl.	0.0	19	0.58	6.41e-01	1.86e-04	6.74e-04	7.83e-01	-1.14e-03	1.51e-03	L.11	-0.12	53.0	1.07
604	DCMU	Flow_dry	L.11 excl.	0.0	19	0.58	6.41e-01	4.39e-03	4.66e-03	3.47e-01	-4.79e-03	1.36e-02	L.11	-0.12	53.0	1.07
605	DCMU	Intercept	L.12 excl.	0.05	22	0.65	2.12e-03	5.38e+01	1.90e+01	5.01e-03	1.64e+01	9.13e+01	L.12	-5.17	30.0	1.12
606	DCMU	Flow	L.12 excl.	0.05	22	0.65	2.12e-03	-3.65e-03	1.07e-03	7.76e-04	-5.76e-03	-1.54e-03	L.12	-5.17	30.0	1.12
607	DCMU	Flow_dry	L.12 excl.	0.05	22	0.65	2.12e-03	3.72e-03	4.98e-03	4.56e-01	-6.08e-03	1.35e-02	L.12	-5.17	30.0	1.12
608	DCMU	Intercept	L.13 excl.	0.01	23	0.66	3.80e-01	4.38e+01	1.92e+01	2.35e-02	5.96e+00	8.16e+01	L.13	-0.9	6.0	0.21
609	DCMU	Flow	L.13 excl.	0.01	23	0.66	3.80e-01	-1.06e-03	7.80e-04	1.73e-01	-2.60e-03	4.72e-04	L.13	-0.9	6.0	0.21
610	DCMU	Flow_dry	L.13 excl.	0.01	23	0.66	3.80e-01	-1.39e-04	5.16e-03	9.78e-01	-1.03e-02	1.00e-02	L.13	-0.9	6.0	0.21
611	MCPA	Intercept	L.1 excl.	0.31	80	1.25	6.59e-12	3.98e+02	8.18e+01	2.93e-06	2.37e+02	5.60e+02	L.1	-62.22	37.0	2.39
612	MCPA	Flow	L.1 excl.	0.31	80	1.25	6.59e-12	-2.73e-02	3.48e-03	9.71e-13	-3.41e-02	-2.04e-02	L.1	-62.22	37.0	2.39
613	MCPA	Flow_dry	L.1 excl.	0.31	80	1.25	6.59e-12	-4.17e-02	2.14e-02	5.34e-02	-8.41e-02	6.18e-04	L.1	-62.22	37.0	2.39
614	MCPA	Intercept	L.2 excl.	0.31	69	1.4	4.14e-17	2.82e+02	5.81e+01	2.40e-06	1.67e+02	3.97e+02	L.2
615	MCPA	Flow	L.2 excl.	0.31	69	1.4	4.14e-17	-2.34e-02	2.47e-03	7.83e-18	-2.82e-02	-1.85e-02	L.2
616	MCPA	Flow_dry	L.2 excl.	0.31	69	1.4	4.14e-17	-1.52e-02	1.56e-02	3.31e-01	-4.60e-02	1.56e-02	L.2
617	MCPA	Intercept	L.3 excl.	0.31	69	1.4	4.14e-17	2.82e+02	5.81e+01	2.40e-06	1.67e+02	3.97e+02	L.3
618	MCPA	Flow	L.3 excl.	0.31	69	1.4	4.14e-17	-2.34e-02	2.47e-03	7.83e-18	-2.82e-02	-1.85e-02	L.3
619	MCPA	Flow_dry	L.3 excl.	0.31	69	1.4	4.14e-17	-1.52e-02	1.56e-02	3.31e-01	-4.60e-02	1.56e-02	L.3
620	MCPA	Intercept	L.4 excl.	0.32	70	1.39	5.98e-17	2.82e+02	5.97e+01	4.44e-06	1.64e+02	4.00e+02	L.4	-4.66	48.0	1.9
621	MCPA	Flow	L.4 excl.	0.32	70	1.39	5.98e-17	-2.39e-02	2.54e-03	1.33e-17	-2.89e-02	-1.89e-02	L.4	-4.66	48.0	1.9
622	MCPA	Flow_dry	L.4 excl.	0.32	70	1.39	5.98e-17	-1.33e-02	1.61e-02	4.10e-01	-4.50e-02	1.84e-02	L.4	-4.66	48.0	1.9
623	MCPA	Intercept	L.5 excl.	0.32	68	1.44	2.27e-17	3.09e+02	5.84e+01	3.22e-07	1.94e+02	4.24e+02	L.5	-1.56	101.0	0.8
624	MCPA	Flow	L.5 excl.	0.32	68	1.44	2.27e-17	-2.35e-02	2.44e-03	2.78e-18	-2.83e-02	-1.87e-02	L.5	-1.56	101.0	0.8
625	MCPA	Flow_dry	L.5 excl.	0.32	68	1.44	2.27e-17	-2.37e-02	1.58e-02	1.36e-01	-5.49e-02	7.51e-03	L.5	-1.56	101.0	0.8
626	MCPA	Intercept	L.6 excl.	0.34	73	1.48	1.18e-15	2.41e+02	6.88e+01	5.98e-04	1.05e+02	3.77e+02	L.6	-0.93	47.0	1.02
627	MCPA	Flow	L.6 excl.	0.34	73	1.48	1.18e-15	-2.46e-02	2.70e-03	2.18e-16	-3.00e-02	-1.93e-02	L.6	-0.93	47.0	1.02
628	MCPA	Flow_dry	L.6 excl.	0.34	73	1.48	1.18e-15	-5.80e-04	1.90e-02	9.76e-01	-3.82e-02	3.70e-02	L.6	-0.93	47.0	1.02
629	MCPA	Intercept	L.7 excl.	0.31	70	1.39	1.01e-16	2.66e+02	6.10e+01	2.13e-05	1.46e+02	3.86e+02	L.7	-188.01	40.0	2.08
630	MCPA	Flow	L.7 excl.	0.31	70	1.39	1.01e-16	-2.35e-02	2.53e-03	3.04e-17	-2.84e-02	-1.85e-02	L.7	-188.01	40.0	2.08
631	MCPA	Flow_dry	L.7 excl.	0.31	70	1.39	1.01e-16	-9.53e-03	1.66e-02	5.66e-01	-4.22e-02	2.31e-02	L.7	-188.01	40.0	2.08
632	MCPA	Intercept	L.8 excl.	0.31	70	1.39	1.90e-16	2.88e+02	5.97e+01	2.80e-06	1.70e+02	4.06e+02	L.8	-326.23	32.0	2.23
633	MCPA	Flow	L.8 excl.	0.31	70	1.39	1.90e-16	-2.37e-02	2.55e-03	2.85e-17	-2.87e-02	-1.87e-02	L.8	-326.23	32.0	2.23
634	MCPA	Flow_dry	L.8 excl.	0.31	70	1.39	1.90e-16	-1.62e-02	1.61e-02	3.16e-01	-4.80e-02	1.56e-02	L.8	-326.23	32.0	2.23
635	MCPA	Intercept	L.9 excl.	0.31	69	1.39	3.92e-17	2.84e+02	5.83e+01	2.30e-06	1.69e+02	3.98e+02	L.9	-5751.43	55.0	4.9
636	MCPA	Flow	L.9 excl.	0.31	69	1.39	3.92e-17	-2.35e-02	2.48e-03	7.45e-18	-2.84e-02	-1.86e-02	L.9	-5751.43	55.0	4.9
637	MCPA	Flow_dry	L.9 excl.	0.31	69	1.39	3.92e-17	-1.51e-02	1.57e-02	3.36e-01	-4.60e-02	1.58e-02	L.9	-5751.43	55.0	4.9
638	MCPA	Intercept	L.10 excl.	0.31	69	1.39	4.38e-17	2.84e+02	5.84e+01	2.42e-06	1.68e+02	3.99e+02	L.10	-9577.48	53.0	4.92
639	MCPA	Flow	L.10 excl.	0.31	69	1.39	4.38e-17	-2.35e-02	2.49e-03	8.43e-18	-2.85e-02	-1.86e-02	L.10	-9577.48	53.0	4.92
640	MCPA	Flow_dry	L.10 excl.	0.31	69	1.39	4.38e-17	-1.49e-02	1.57e-02	3.44e-01	-4.58e-02	1.61e-02	L.10	-9577.48	53.0	4.92
641	MCPA	Intercept	L.11 excl.	0.34	71	1.35	3.25e-16	2.68e+02	6.87e+01	1.40e-04	1.32e+02	4.03e+02	L.11	-0.33	60.0	1.95
642	MCPA	Flow	L.11 excl.	0.34	71	1.35	3.25e-16	-2.43e-02	2.70e-03	3.55e-16	-2.97e-02	-1.90e-02	L.11	-0.33	60.0	1.95
643	MCPA	Flow_dry	L.11 excl.	0.34	71	1.35	3.25e-16	-6.87e-03	1.86e-02	7.12e-01	-4.36e-02	2.98e-02	L.11	-0.33	60.0	1.95
644	MCPA	Intercept	L.12 excl.	0.04	35	1.17	2.46e-02	1.06e+02	3.24e+01	1.30e-03	4.19e+01	1.70e+02	L.12	-1.11	229.0	1.04
645	MCPA	Flow	L.12 excl.	0.04	35	1.17	2.46e-02	-5.05e-03	1.97e-03	1.13e-02	-8.93e-03	-1.16e-03	L.12	-1.11	229.0	1.04
646	MCPA	Flow_dry	L.12 excl.	0.04	35	1.17	2.46e-02	-1.05e-02	8.16e-03	2.02e-01	-2.66e-02	5.65e-03	L.12	-1.11	229.0	1.04
647	MCPA	Intercept	L.13 excl.	0.31	70	1.44	1.20e-16	2.93e+02	6.23e+01	4.66e-06	1.71e+02	4.16e+02	L.13	-14.06	27.0	0.49
648	MCPA	Flow	L.13 excl.	0.31	70	1.44	1.20e-16	-2.38e-02	2.55e-03	2.57e-17	-2.88e-02	-1.87e-02	L.13	-14.06	27.0	0.49
649	MCPA	Flow_dry	L.13 excl.	0.31	70	1.44	1.20e-16	-1.76e-02	1.66e-02	2.91e-01	-5.04e-02	1.52e-02	L.13	-14.06	27.0	0.49
650	MPP	Intercept	L.1 excl.	0.17	431	1.24	4.81e-08	1.42e+03	3.88e+02	3.36e-04	6.53e+02	2.19e+03	L.1	-11.82	129.0	0.54
651	MPP	Flow	L.1 excl.	0.17	431	1.24	4.81e-08	-9.44e-02	1.55e-02	6.91e-09	-1.25e-01	-6.38e-02	L.1	-11.82	129.0	0.54
652	MPP	Flow_dry	L.1 excl.	0.17	431	1.24	4.81e-08	-1.13e-01	1.06e-01	2.87e-01	-3.22e-01	9.58e-02	L.1	-11.82	129.0	0.54
653	MPP	Intercept	L.2 excl.	0.16	365	1.15	9.63e-11	1.13e+03	2.80e+02	7.38e-05	5.77e+02	1.68e+03	L.2	-233.23	248.0	1.45
654	MPP	Flow	L.2 excl.	0.16	365	1.15	9.63e-11	-8.07e-02	1.14e-02	1.27e-11	-1.03e-01	-5.83e-02	L.2	-233.23	248.0	1.45
655	MPP	Flow_dry	L.2 excl.	0.16	365	1.15	9.63e-11	-5.43e-02	7.75e-02	4.84e-01	-2.07e-01	9.82e-02	L.2	-233.23	248.0	1.45
656	MPP	Intercept	L.3 excl.	0.16	368	1.16	1.66e-10	1.11e+03	2.85e+02	1.30e-04	5.45e+02	1.67e+03	L.3	-5.58	125.0	0.49
657	MPP	Flow	L.3 excl.	0.16	368	1.16	1.66e-10	-8.00e-02	1.14e-02	2.28e-11	-1.03e-01	-5.75e-02	L.3	-5.58	125.0	0.49
658	MPP	Flow_dry	L.3 excl.	0.16	368	1.16	1.66e-10	-4.95e-02	7.90e-02	5.31e-01	-2.05e-01	1.06e-01	L.3	-5.58	125.0	0.49
659	MPP	Intercept	L.4 excl.	0.16	373	1.19	2.98e-10	1.14e+03	2.89e+02	1.09e-04	5.67e+02	1.70e+03	L.4	-5.07	91.0	0.29
660	MPP	Flow	L.4 excl.	0.16	373	1.19	2.98e-10	-8.08e-02	1.17e-02	4.00e-11	-1.04e-01	-5.77e-02	L.4	-5.07	91.0	0.29
661	MPP	Flow_dry	L.4 excl.	0.16	373	1.19	2.98e-10	-5.74e-02	8.00e-02	4.74e-01	-2.15e-01	1.00e-01	L.4	-5.07	91.0	0.29
662	MPP	Intercept	L.5 excl.	0.16	367	1.16	1.51e-10	1.08e+03	2.85e+02	1.87e-04	5.20e+02	1.64e+03	L.5	-4.69	156.0	0.67
663	MPP	Flow	L.5 excl.	0.16	367	1.16	1.51e-10	-7.99e-02	1.14e-02	2.12e-11	-1.02e-01	-5.74e-02	L.5	-4.69	156.0	0.67
664	MPP	Flow_dry	L.5 excl.	0.16	367	1.16	1.51e-10	-4.23e-02	7.95e-02	5.95e-01	-1.99e-01	1.14e-01	L.5	-4.69	156.0	0.67
665	MPP	Intercept	L.6 excl.	0.15	391	1.17	6.50e-09	1.31e+03	3.36e+02	1.29e-04	6.46e+02	1.97e+03	L.6	-20.3	117.0	0.61
666	MPP	Flow	L.6 excl.	0.15	391	1.17	6.50e-09	-7.89e-02	1.24e-02	1.07e-09	-1.03e-01	-5.45e-02	L.6	-20.3	117.0	0.61
667	MPP	Flow_dry	L.6 excl.	0.15	391	1.17	6.50e-09	-1.10e-01	9.55e-02	2.49e-01	-2.99e-01	7.77e-02	L.6	-20.3	117.0	0.61
668	MPP	Intercept	L.7 excl.	0.16	368	1.15	1.84e-10	1.03e+03	2.90e+02	4.43e-04	4.61e+02	1.60e+03	L.7	-370.7	204.0	1.45
669	MPP	Flow	L.7 excl.	0.16	368	1.15	1.84e-10	-7.98e-02	1.15e-02	3.06e-11	-1.02e-01	-5.72e-02	L.7	-370.7	204.0	1.45
670	MPP	Flow_dry	L.7 excl.	0.16	368	1.15	1.84e-10	-2.58e-02	8.08e-02	7.50e-01	-1.85e-01	1.33e-01	L.7	-370.7	204.0	1.45
671	MPP	Intercept	L.8 excl.	0.15	370	1.15	4.38e-10	1.16e+03	2.87e+02	7.44e-05	5.91e+02	1.72e+03	L.8	-103.18	135.0	1.0
672	MPP	Flow	L.8 excl.	0.15	370	1.15	4.38e-10	-7.97e-02	1.16e-02	5.47e-11	-1.03e-01	-5.68e-02	L.8	-103.18	135.0	1.0
673	MPP	Flow_dry	L.8 excl.	0.15	370	1.15	4.38e-10	-6.57e-02	8.00e-02	4.12e-01	-2.23e-01	9.19e-02	L.8	-103.18	135.0	1.0
674	MPP	Intercept	L.9 excl.	0.16	374	1.14	3.63e-10	1.18e+03	2.94e+02	8.14e-05	5.98e+02	1.75e+03	L.9	-48.59	194.0	1.38
675	MPP	Flow	L.9 excl.	0.16	374	1.14	3.63e-10	-8.37e-02	1.22e-02	5.29e-11	-1.08e-01	-5.97e-02	L.9	-48.59	194.0	1.38
676	MPP	Flow_dry	L.9 excl.	0.16	374	1.14	3.63e-10	-6.12e-02	8.02e-02	4.46e-01	-2.19e-01	9.68e-02	L.9	-48.59	194.0	1.38
677	MPP	Intercept	L.10 excl.	0.17	367	1.14	6.73e-11	1.14e+03	2.81e+02	6.41e-05	5.89e+02	1.70e+03	L.10	-751.53	284.0	2.45
678	MPP	Flow	L.10 excl.	0.17	367	1.14	6.73e-11	-8.19e-02	1.15e-02	8.89e-12	-1.04e-01	-5.93e-02	L.10	-751.53	284.0	2.45
679	MPP	Flow_dry	L.10 excl.	0.17	367	1.14	6.73e-11	-5.42e-02	7.77e-02	4.86e-01	-2.07e-01	9.88e-02	L.10	-751.53	284.0	2.45
680	MPP	Intercept	L.11 excl.	0.21	376	1.1	1.43e-12	1.31e+03	3.32e+02	1.05e-04	6.55e+02	1.96e+03	L.11	-68.99	316.0	1.9
681	MPP	Flow	L.11 excl.	0.21	376	1.1	1.43e-12	-9.94e-02	1.29e-02	3.49e-13	-1.25e-01	-7.41e-02	L.11	-68.99	316.0	1.9
682	MPP	Flow_dry	L.11 excl.	0.21	376	1.1	1.43e-12	-5.47e-02	9.08e-02	5.47e-01	-2.34e-01	1.24e-01	L.11	-68.99	316.0	1.9
683	MPP	Intercept	L.12 excl.	0.08	254	1.01	3.23e-05	1.18e+03	2.03e+02	1.85e-08	7.82e+02	1.58e+03	L.12	-1.09	1121.0	1.07
684	MPP	Flow	L.12 excl.	0.08	254	1.01	3.23e-05	-1.68e-02	1.07e-02	1.18e-01	-3.78e-02	4.28e-03	L.12	-1.09	1121.0	1.07
685	MPP	Flow_dry	L.12 excl.	0.08	254	1.01	3.23e-05	-2.46e-01	5.54e-02	1.33e-05	-3.55e-01	-1.37e-01	L.12	-1.09	1121.0	1.07
686	MPP	Intercept	L.13 excl.	0.24	283	1.05	9.52e-16	2.14e+02	2.27e+02	3.46e-01	-2.33e+02	6.61e+02	L.13	-118.64	1366.0	0.86
687	MPP	Flow	L.13 excl.	0.24	283	1.05	9.52e-16	-6.85e-02	8.87e-03	2.50e-13	-8.59e-02	-5.10e-02	L.13	-118.64	1366.0	0.86
688	MPP	Flow_dry	L.13 excl.	0.24	283	1.05	9.52e-16	1.84e-01	6.25e-02	3.58e-03	6.07e-02	3.07e-01	L.13	-118.64	1366.0	0.86
689	OIT	Intercept	L.1 excl.	0.12	7	0.54	1.56e-04	-1.23e+01	8.16e+00	1.33e-01	-2.85e+01	3.80e+00	L.1	-1.49	4.0	0.52
690	OIT	Flow	L.1 excl.	0.12	7	0.54	1.56e-04	-4.96e-04	2.95e-04	9.51e-02	-1.08e-03	8.74e-05	L.1	-1.49	4.0	0.52
691	OIT	Flow_dry	L.1 excl.	0.12	7	0.54	1.56e-04	9.08e-03	2.33e-03	1.49e-04	4.47e-03	1.37e-02	L.1	-1.49	4.0	0.52
692	OIT	Intercept	L.2 excl.	0.14	7	0.53	5.42e-07	-1.39e+01	7.12e+00	5.32e-02	-2.79e+01	1.95e-01	L.2	-543.47	6.0	0.96
693	OIT	Flow	L.2 excl.	0.14	7	0.53	5.42e-07	-7.08e-04	2.33e-04	2.73e-03	-1.17e-03	-2.48e-04	L.2	-543.47	6.0	0.96
694	OIT	Flow_dry	L.2 excl.	0.14	7	0.53	5.42e-07	9.77e-03	2.07e-03	4.60e-06	5.69e-03	1.39e-02	L.2	-543.47	6.0	0.96
695	OIT	Intercept	L.3 excl.	0.15	7	0.54	2.11e-07	-1.68e+01	7.21e+00	2.06e-02	-3.10e+01	-2.62e+00	L.3	-5.1	6.0	0.6
696	OIT	Flow	L.3 excl.	0.15	7	0.54	2.11e-07	-6.79e-04	2.34e-04	4.13e-03	-1.14e-03	-2.18e-04	L.3	-5.1	6.0	0.6
697	OIT	Flow_dry	L.3 excl.	0.15	7	0.54	2.11e-07	1.06e-02	2.10e-03	1.09e-06	6.46e-03	1.48e-02	L.3	-5.1	6.0	0.6
698	OIT	Intercept	L.4 excl.	0.15	7	0.54	5.52e-07	-1.56e+01	7.27e+00	3.38e-02	-2.99e+01	-1.20e+00	L.4	-3.77	4.0	0.48
699	OIT	Flow	L.4 excl.	0.15	7	0.54	5.52e-07	-6.77e-04	2.38e-04	5.05e-03	-1.15e-03	-2.06e-04	L.4	-3.77	4.0	0.48
700	OIT	Flow_dry	L.4 excl.	0.15	7	0.54	5.52e-07	1.03e-02	2.12e-03	2.77e-06	6.08e-03	1.44e-02	L.4	-3.77	4.0	0.48
701	OIT	Intercept	L.5 excl.	0.15	6	0.53	2.42e-07	-1.59e+01	7.09e+00	2.63e-02	-2.99e+01	-1.90e+00	L.5		11.0	2.29
702	OIT	Flow	L.5 excl.	0.15	6	0.53	2.42e-07	-6.79e-04	2.31e-04	3.67e-03	-1.13e-03	-2.24e-04	L.5		11.0	2.29
703	OIT	Flow_dry	L.5 excl.	0.15	6	0.53	2.42e-07	1.03e-02	2.07e-03	1.42e-06	6.22e-03	1.44e-02	L.5		11.0	2.29
704	OIT	Intercept	L.6 excl.	0.1	7	0.53	4.31e-05	-1.18e+01	7.85e+00	1.33e-01	-2.73e+01	3.65e+00	L.6	-33.87	3.0	0.54
705	OIT	Flow	L.6 excl.	0.1	7	0.53	4.31e-05	-6.50e-04	2.40e-04	7.28e-03	-1.12e-03	-1.78e-04	L.6	-33.87	3.0	0.54
706	OIT	Flow_dry	L.6 excl.	0.1	7	0.53	4.31e-05	9.03e-03	2.31e-03	1.32e-04	4.47e-03	1.36e-02	L.6	-33.87	3.0	0.54
707	OIT	Intercept	L.7 excl.	0.16	7	0.54	1.73e-07	-1.82e+01	7.42e+00	1.49e-02	-3.29e+01	-3.60e+00	L.7	-4.28	5.0	0.46
708	OIT	Flow	L.7 excl.	0.16	7	0.54	1.73e-07	-6.86e-04	2.36e-04	4.04e-03	-1.15e-03	-2.21e-04	L.7	-4.28	5.0	0.46
709	OIT	Flow_dry	L.7 excl.	0.16	7	0.54	1.73e-07	1.11e-02	2.17e-03	8.84e-07	6.78e-03	1.54e-02	L.7	-4.28	5.0	0.46
710	OIT	Intercept	L.8 excl.	0.11	7	0.54	2.63e-05	-1.29e+01	7.74e+00	9.72e-02	-2.82e+01	2.37e+00	L.8	-1.68	1.0	0.29
711	OIT	Flow	L.8 excl.	0.11	7	0.54	2.63e-05	-6.51e-04	2.43e-04	7.91e-03	-1.13e-03	-1.73e-04	L.8	-1.68	1.0	0.29
712	OIT	Flow_dry	L.8 excl.	0.11	7	0.54	2.63e-05	9.34e-03	2.28e-03	6.44e-05	4.83e-03	1.38e-02	L.8	-1.68	1.0	0.29
713	OIT	Intercept	L.9 excl.	0.15	7	0.54	9.14e-07	-1.32e+01	7.30e+00	7.19e-02	-2.76e+01	1.19e+00	L.9	-0.27	5.0	0.47
714	OIT	Flow	L.9 excl.	0.15	7	0.54	9.14e-07	-7.54e-04	2.49e-04	2.81e-03	-1.25e-03	-2.63e-04	L.9	-0.27	5.0	0.47
715	OIT	Flow_dry	L.9 excl.	0.15	7	0.54	9.14e-07	9.67e-03	2.11e-03	9.04e-06	5.50e-03	1.38e-02	L.9	-0.27	5.0	0.47
716	OIT	Intercept	L.10 excl.	0.14	7	0.54	9.99e-07	-1.36e+01	7.24e+00	6.22e-02	-2.79e+01	7.02e-01	L.10	-7.92	4.0	0.47
717	OIT	Flow	L.10 excl.	0.14	7	0.54	9.99e-07	-7.04e-04	2.37e-04	3.38e-03	-1.17e-03	-2.36e-04	L.10	-7.92	4.0	0.47
718	OIT	Flow_dry	L.10 excl.	0.14	7	0.54	9.99e-07	9.69e-03	2.10e-03	7.49e-06	5.55e-03	1.38e-02	L.10	-7.92	4.0	0.47
719	OIT	Intercept	L.11 excl.	0.11	4	0.46	1.14e-04	6.85e+00	5.83e+00	2.42e-01	-4.66e+00	1.84e+01	L.11	-1.11	16.0	0.69
720	OIT	Flow	L.11 excl.	0.11	4	0.46	1.14e-04	-6.81e-04	1.76e-04	1.65e-04	-1.03e-03	-3.33e-04	L.11	-1.11	16.0	0.69
721	OIT	Flow_dry	L.11 excl.	0.11	4	0.46	1.14e-04	2.79e-03	1.67e-03	9.71e-02	-5.13e-04	6.10e-03	L.11	-1.11	16.0	0.69
722	OIT	Intercept	L.12 excl.	0.14	6	0.54	1.62e-06	-1.84e+01	7.20e+00	1.15e-02	-3.26e+01	-4.17e+00	L.12	-0.06	11.0	0.59
723	OIT	Flow	L.12 excl.	0.14	6	0.54	1.62e-06	-6.92e-04	3.24e-04	3.43e-02	-1.33e-03	-5.19e-05	L.12	-0.06	11.0	0.59
724	OIT	Flow_dry	L.12 excl.	0.14	6	0.54	1.62e-06	1.11e-02	2.13e-03	5.97e-07	6.85e-03	1.53e-02	L.12	-0.06	11.0	0.59
725	OIT	Intercept	L.13 excl.	0.22	6	0.52	1.28e-10	-3.11e+01	7.75e+00	8.73e-05	-4.64e+01	-1.58e+01	L.13	-5.74	12.0	0.77
726	OIT	Flow	L.13 excl.	0.22	6	0.52	1.28e-10	-6.75e-04	2.24e-04	2.94e-03	-1.12e-03	-2.33e-04	L.13	-5.74	12.0	0.77
727	OIT	Flow_dry	L.13 excl.	0.22	6	0.52	1.28e-10	1.47e-02	2.25e-03	6.34e-10	1.02e-02	1.91e-02	L.13	-5.74	12.0	0.77
728	MeBT	Intercept	L.1 excl.	0.4	500	0.61	2.54e-18	1.39e+03	5.02e+02	6.22e-03	4.01e+02	2.38e+03	L.1	-2.87	299.0	0.75
729	MeBT	Flow	L.1 excl.	0.4	500	0.61	2.54e-18	-1.89e-01	1.88e-02	1.10e-18	-2.26e-01	-1.52e-01	L.1	-2.87	299.0	0.75
730	MeBT	Flow_dry	L.1 excl.	0.4	500	0.61	2.54e-18	2.37e-01	1.43e-01	9.92e-02	-4.53e-02	5.20e-01	L.1	-2.87	299.0	0.75
731	MeBT	Intercept	L.2 excl.	0.42	460	0.63	1.93e-24	1.12e+03	4.10e+02	6.62e-03	3.16e+02	1.93e+03	L.2	-13.52	484.0	1.21
732	MeBT	Flow	L.2 excl.	0.42	460	0.63	1.93e-24	-1.82e-01	1.57e-02	5.79e-24	-2.13e-01	-1.51e-01	L.2	-13.52	484.0	1.21
733	MeBT	Flow_dry	L.2 excl.	0.42	460	0.63	1.93e-24	2.96e-01	1.16e-01	1.19e-02	6.60e-02	5.25e-01	L.2	-13.52	484.0	1.21
734	MeBT	Intercept	L.3 excl.	0.43	459	0.62	1.44e-24	9.43e+02	4.13e+02	2.36e-02	1.28e+02	1.76e+03	L.3	-123.61	521.0	1.56
735	MeBT	Flow	L.3 excl.	0.43	459	0.62	1.44e-24	-1.80e-01	1.57e-02	1.12e-23	-2.11e-01	-1.49e-01	L.3	-123.61	521.0	1.56
736	MeBT	Flow_dry	L.3 excl.	0.43	459	0.62	1.44e-24	3.49e-01	1.18e-01	3.48e-03	1.16e-01	5.81e-01	L.3	-123.61	521.0	1.56
737	MeBT	Intercept	L.4 excl.	0.42	471	0.64	3.87e-23	1.04e+03	4.23e+02	1.51e-02	2.03e+02	1.87e+03	L.4	-7.2	273.0	0.54
738	MeBT	Flow	L.4 excl.	0.42	471	0.64	3.87e-23	-1.81e-01	1.63e-02	1.86e-22	-2.13e-01	-1.49e-01	L.4	-7.2	273.0	0.54
739	MeBT	Flow_dry	L.4 excl.	0.42	471	0.64	3.87e-23	3.22e-01	1.20e-01	8.18e-03	8.43e-02	5.59e-01	L.4	-7.2	273.0	0.54
740	MeBT	Intercept	L.5 excl.	0.41	459	0.64	1.28e-23	1.20e+03	4.17e+02	4.36e-03	3.81e+02	2.03e+03	L.5	-0.17	506.0	0.42
741	MeBT	Flow	L.5 excl.	0.41	459	0.64	1.28e-23	-1.79e-01	1.57e-02	1.72e-23	-2.10e-01	-1.48e-01	L.5	-0.17	506.0	0.42
742	MeBT	Flow_dry	L.5 excl.	0.41	459	0.64	1.28e-23	2.60e-01	1.19e-01	3.09e-02	2.41e-02	4.95e-01	L.5	-0.17	506.0	0.42
743	MeBT	Intercept	L.6 excl.	0.4	481	0.64	2.85e-21	1.13e+03	4.59e+02	1.46e-02	2.26e+02	2.04e+03	L.6	0.36	148.0	0.33
744	MeBT	Flow	L.6 excl.	0.4	481	0.64	2.85e-21	-1.80e-01	1.66e-02	1.73e-21	-2.13e-01	-1.47e-01	L.6	0.36	148.0	0.33
745	MeBT	Flow_dry	L.6 excl.	0.4	481	0.64	2.85e-21	2.88e-01	1.32e-01	3.01e-02	2.80e-02	5.49e-01	L.6	0.36	148.0	0.33
746	MeBT	Intercept	L.7 excl.	0.41	468	0.65	2.70e-23	1.07e+03	4.31e+02	1.36e-02	2.23e+02	1.92e+03	L.7	0.28	229.0	0.29
747	MeBT	Flow	L.7 excl.	0.41	468	0.65	2.70e-23	-1.80e-01	1.60e-02	8.68e-23	-2.11e-01	-1.48e-01	L.7	0.28	229.0	0.29
748	MeBT	Flow_dry	L.7 excl.	0.41	468	0.65	2.70e-23	3.04e-01	1.23e-01	1.45e-02	6.10e-02	5.47e-01	L.7	0.28	229.0	0.29
749	MeBT	Intercept	L.8 excl.	0.43	459	0.63	1.40e-24	9.96e+02	4.18e+02	1.81e-02	1.72e+02	1.82e+03	L.8	-1.87	495.0	0.98
750	MeBT	Flow	L.8 excl.	0.43	459	0.63	1.40e-24	-1.87e-01	1.60e-02	2.71e-24	-2.18e-01	-1.55e-01	L.8	-1.87	495.0	0.98
751	MeBT	Flow_dry	L.8 excl.	0.43	459	0.63	1.40e-24	3.41e-01	1.20e-01	5.02e-03	1.04e-01	5.77e-01	L.8	-1.87	495.0	0.98
752	MeBT	Intercept	L.9 excl.	0.54	399	0.55	1.26e-31	1.48e+03	3.63e+02	6.58e-05	7.66e+02	2.20e+03	L.9	-0.48	882.0	1.15
753	MeBT	Flow	L.9 excl.	0.54	399	0.55	1.26e-31	-2.06e-01	1.46e-02	3.48e-31	-2.35e-01	-1.77e-01	L.9	-0.48	882.0	1.15
754	MeBT	Flow_dry	L.9 excl.	0.54	399	0.55	1.26e-31	2.29e-01	1.02e-01	2.58e-02	2.80e-02	4.30e-01	L.9	-0.48	882.0	1.15
755	MeBT	Intercept	L.10 excl.	0.42	460	0.63	1.83e-24	1.12e+03	4.10e+02	6.88e-03	3.11e+02	1.93e+03	L.10	-1.8	479.0	0.92
756	MeBT	Flow	L.10 excl.	0.42	460	0.63	1.83e-24	-1.82e-01	1.57e-02	5.55e-24	-2.13e-01	-1.51e-01	L.10	-1.8	479.0	0.92
757	MeBT	Flow_dry	L.10 excl.	0.42	460	0.63	1.83e-24	2.97e-01	1.16e-01	1.15e-02	6.72e-02	5.26e-01	L.10	-1.8	479.0	0.92
758	MeBT	Intercept	L.11 excl.	0.43	476	0.66	2.44e-20	5.68e+02	5.03e+02	2.61e-01	-4.26e+02	1.56e+03	L.11	0.26	406.0	0.54
759	MeBT	Flow	L.11 excl.	0.43	476	0.66	2.44e-20	-1.72e-01	1.81e-02	1.92e-17	-2.08e-01	-1.37e-01	L.11	0.26	406.0	0.54
760	MeBT	Flow_dry	L.11 excl.	0.43	476	0.66	2.44e-20	4.48e-01	1.40e-01	1.67e-03	1.71e-01	7.26e-01	L.11	0.26	406.0	0.54
761	MeBT	Intercept	L.12 excl.	0.12	381	0.65	5.90e-06	7.75e+02	3.52e+02	2.89e-02	8.06e+01	1.47e+03	L.12	-2.24	1120.0	0.57
762	MeBT	Flow	L.12 excl.	0.12	381	0.65	5.90e-06	-8.97e-02	1.83e-02	2.05e-06	-1.26e-01	-5.36e-02	L.12	-2.24	1120.0	0.57
763	MeBT	Flow_dry	L.12 excl.	0.12	381	0.65	5.90e-06	1.61e-01	1.01e-01	1.12e-01	-3.79e-02	3.60e-01	L.12	-2.24	1120.0	0.57
764	MeBT	Intercept	L.13 excl.	0.41	470	0.64	2.91e-23	1.05e+03	4.50e+02	2.07e-02	1.62e+02	1.94e+03	L.13	-0.12	131.0	0.21
765	MeBT	Flow	L.13 excl.	0.41	470	0.64	2.91e-23	-1.80e-01	1.61e-02	8.79e-23	-2.12e-01	-1.49e-01	L.13	-0.12	131.0	0.21
766	MeBT	Flow_dry	L.13 excl.	0.41	470	0.64	2.91e-23	3.12e-01	1.28e-01	1.56e-02	5.99e-02	5.64e-01	L.13	-0.12	131.0	0.21
767	BT	Intercept	L.1 excl.	0.25	4682	1.09	3.29e-12	3.01e+03	4.22e+03	4.76e-01	-5.31e+03	1.13e+04	L.1	-0.89	2094.0	1.3
768	BT	Flow	L.1 excl.	0.25	4682	1.09	3.29e-12	-1.12e+00	1.69e-01	3.03e-10	-1.46e+00	-7.92e-01	L.1	-0.89	2094.0	1.3
769	BT	Flow_dry	L.1 excl.	0.25	4682	1.09	3.29e-12	2.96e+00	1.15e+00	1.09e-02	6.88e-01	5.23e+00	L.1	-0.89	2094.0	1.3
770	BT	Intercept	L.2 excl.	0.28	4062	1.16	4.11e-19	9.68e+02	3.11e+03	7.56e-01	-5.16e+03	7.09e+03	L.2	-169.63	3477.0	2.34
771	BT	Flow	L.2 excl.	0.28	4062	1.16	4.11e-19	-1.06e+00	1.26e-01	2.52e-15	-1.31e+00	-8.16e-01	L.2	-169.63	3477.0	2.34
772	BT	Flow_dry	L.2 excl.	0.28	4062	1.16	4.11e-19	3.38e+00	8.60e-01	1.07e-04	1.69e+00	5.08e+00	L.2	-169.63	3477.0	2.34
773	BT	Intercept	L.3 excl.	0.28	4063	1.16	2.63e-19	-3.43e+01	3.14e+03	9.91e-01	-6.22e+03	6.15e+03	L.3	-75.06	3833.0	2.65
774	BT	Flow	L.3 excl.	0.28	4063	1.16	2.63e-19	-1.05e+00	1.26e-01	4.73e-15	-1.30e+00	-8.03e-01	L.3	-75.06	3833.0	2.65
775	BT	Flow_dry	L.3 excl.	0.28	4063	1.16	2.63e-19	3.67e+00	8.72e-01	3.54e-05	1.95e+00	5.39e+00	L.3	-75.06	3833.0	2.65
776	BT	Intercept	L.4 excl.	0.28	4127	1.17	1.12e-18	3.17e+02	3.19e+03	9.21e-01	-5.96e+03	6.60e+03	L.4	-17.19	2404.0	1.08
777	BT	Flow	L.4 excl.	0.28	4127	1.17	1.12e-18	-1.06e+00	1.29e-01	1.20e-14	-1.31e+00	-8.05e-01	L.4	-17.19	2404.0	1.08
778	BT	Flow_dry	L.4 excl.	0.28	4127	1.17	1.12e-18	3.59e+00	8.84e-01	6.46e-05	1.85e+00	5.33e+00	L.4	-17.19	2404.0	1.08
779	BT	Intercept	L.5 excl.	0.28	4067	1.17	3.01e-19	-1.31e+02	3.16e+03	9.67e-01	-6.35e+03	6.09e+03	L.5	-45.79	3385.0	1.2
780	BT	Flow	L.5 excl.	0.28	4067	1.17	3.01e-19	-1.05e+00	1.26e-01	4.11e-15	-1.30e+00	-8.05e-01	L.5	-45.79	3385.0	1.2
781	BT	Flow_dry	L.5 excl.	0.28	4067	1.17	3.01e-19	3.70e+00	8.81e-01	3.65e-05	1.97e+00	5.43e+00	L.5	-45.79	3385.0	1.2
782	BT	Intercept	L.6 excl.	0.24	4370	1.13	3.97e-14	1.46e+03	3.74e+03	6.96e-01	-5.91e+03	8.84e+03	L.6	-0.8	832.0	0.82
783	BT	Flow	L.6 excl.	0.24	4370	1.13	3.97e-14	-1.06e+00	1.38e-01	6.27e-13	-1.33e+00	-7.84e-01	L.6	-0.8	832.0	0.82
784	BT	Flow_dry	L.6 excl.	0.24	4370	1.13	3.97e-14	3.21e+00	1.06e+00	2.86e-03	1.11e+00	5.31e+00	L.6	-0.8	832.0	0.82
785	BT	Intercept	L.7 excl.	0.29	4068	1.15	1.50e-19	-9.79e+02	3.20e+03	7.60e-01	-7.28e+03	5.32e+03	L.7	-70.18	3794.0	2.16
786	BT	Flow	L.7 excl.	0.29	4068	1.15	1.50e-19	-1.05e+00	1.27e-01	7.78e-15	-1.30e+00	-7.97e-01	L.7	-70.18	3794.0	2.16
787	BT	Flow_dry	L.7 excl.	0.29	4068	1.15	1.50e-19	3.96e+00	8.91e-01	1.30e-05	2.21e+00	5.72e+00	L.7	-70.18	3794.0	2.16
788	BT	Intercept	L.8 excl.	0.26	4124	1.16	7.80e-18	8.38e+02	3.20e+03	7.93e-01	-5.46e+03	7.14e+03	L.8	-6.67	1238.0	1.23
789	BT	Flow	L.8 excl.	0.26	4124	1.16	7.80e-18	-1.06e+00	1.30e-01	1.17e-14	-1.32e+00	-8.07e-01	L.8	-6.67	1238.0	1.23
790	BT	Flow_dry	L.8 excl.	0.26	4124	1.16	7.80e-18	3.40e+00	8.91e-01	1.69e-04	1.65e+00	5.15e+00	L.8	-6.67	1238.0	1.23
791	BT	Intercept	L.9 excl.	0.27	4165	1.16	5.42e-18	1.28e+03	3.27e+03	6.97e-01	-5.16e+03	7.71e+03	L.9	-10.96	2131.0	1.28
792	BT	Flow	L.9 excl.	0.27	4165	1.16	5.42e-18	-1.08e+00	1.36e-01	4.68e-14	-1.35e+00	-8.18e-01	L.9	-10.96	2131.0	1.28
793	BT	Flow_dry	L.9 excl.	0.27	4165	1.16	5.42e-18	3.34e+00	8.93e-01	2.23e-04	1.59e+00	5.10e+00	L.9	-10.96	2131.0	1.28
794	BT	Intercept	L.10 excl.	0.28	4061	1.14	2.19e-19	1.16e+03	3.11e+03	7.10e-01	-4.97e+03	7.28e+03	L.10	-214.08	3925.0	5.07
795	BT	Flow	L.10 excl.	0.28	4061	1.14	2.19e-19	-1.08e+00	1.27e-01	1.30e-15	-1.33e+00	-8.31e-01	L.10	-214.08	3925.0	5.07
796	BT	Flow_dry	L.10 excl.	0.28	4061	1.14	2.19e-19	3.39e+00	8.60e-01	1.06e-04	1.69e+00	5.08e+00	L.10	-214.08	3925.0	5.07
797	BT	Intercept	L.11 excl.	0.39	1720	0.86	2.65e-25	2.57e+03	1.51e+03	9.04e-02	-4.09e+02	5.55e+03	L.11	-1.71	10585.0	0.91
798	BT	Flow	L.11 excl.	0.39	1720	0.86	2.65e-25	-6.15e-01	5.87e-02	3.63e-21	-7.30e-01	-4.99e-01	L.11	-1.71	10585.0	0.91
799	BT	Flow_dry	L.11 excl.	0.39	1720	0.86	2.65e-25	1.36e+00	4.14e-01	1.23e-03	5.40e-01	2.17e+00	L.11	-1.71	10585.0	0.91
800	BT	Intercept	L.12 excl.	0.28	4004	1.27	4.13e-18	9.75e+02	3.19e+03	7.61e-01	-5.32e+03	7.27e+03	L.12	-1.68	5402.0	0.75
801	BT	Flow	L.12 excl.	0.28	4004	1.27	4.13e-18	-1.37e+00	1.68e-01	1.47e-14	-1.71e+00	-1.04e+00	L.12	-1.68	5402.0	0.75
802	BT	Flow_dry	L.12 excl.	0.28	4004	1.27	4.13e-18	4.21e+00	8.71e-01	2.34e-06	2.50e+00	5.93e+00	L.12	-1.68	5402.0	0.75
803	BT	Intercept	L.13 excl.	0.27	4107	1.15	3.58e-18	2.08e+03	3.29e+03	5.28e-01	-4.40e+03	8.56e+03	L.13	-91.45	2070.0	2.35
804	BT	Flow	L.13 excl.	0.27	4107	1.15	3.58e-18	-1.07e+00	1.29e-01	4.84e-15	-1.32e+00	-8.18e-01	L.13	-91.45	2070.0	2.35
805	BT	Flow_dry	L.13 excl.	0.27	4107	1.15	3.58e-18	3.06e+00	9.06e-01	8.63e-04	1.27e+00	4.84e+00	L.13	-91.45	2070.0	2.35
806	DEET	Intercept	L.1 excl.	0.45	895	0.79	9.76e-25	2.24e+03	8.14e+02	6.48e-03	6.36e+02	3.85e+03	L.1	-0.87	524.0	0.72
807	DEET	Flow	L.1 excl.	0.45	895	0.79	9.76e-25	-3.70e-01	3.28e-02	1.01e-22	-4.35e-01	-3.05e-01	L.1	-0.87	524.0	0.72
808	DEET	Flow_dry	L.1 excl.	0.45	895	0.79	9.76e-25	5.08e-01	2.21e-01	2.24e-02	7.29e-02	9.44e-01	L.1	-0.87	524.0	0.72
809	DEET	Intercept	L.2 excl.	0.43	780	0.79	7.16e-33	1.11e+03	6.01e+02	6.65e-02	-7.59e+01	2.29e+03	L.2	-5.6	1264.0	0.49
810	DEET	Flow	L.2 excl.	0.43	780	0.79	7.16e-33	-3.08e-01	2.46e-02	2.15e-28	-3.56e-01	-2.59e-01	L.2	-5.6	1264.0	0.49
811	DEET	Flow_dry	L.2 excl.	0.43	780	0.79	7.16e-33	7.16e-01	1.66e-01	2.14e-05	3.90e-01	1.04e+00	L.2	-5.6	1264.0	0.49
812	DEET	Intercept	L.3 excl.	0.43	788	0.8	1.91e-32	1.33e+03	6.13e+02	3.05e-02	1.26e+02	2.54e+03	L.3	-1.09	791.0	0.41
813	DEET	Flow	L.3 excl.	0.43	788	0.8	1.91e-32	-3.13e-01	2.49e-02	1.08e-28	-3.62e-01	-2.64e-01	L.3	-1.09	791.0	0.41
814	DEET	Flow_dry	L.3 excl.	0.43	788	0.8	1.91e-32	6.60e-01	1.70e-01	1.27e-04	3.26e-01	9.94e-01	L.3	-1.09	791.0	0.41
815	DEET	Intercept	L.4 excl.	0.45	763	0.79	9.94e-34	1.39e+03	5.94e+02	2.01e-02	2.20e+02	2.56e+03	L.4	-0.56	1181.0	0.63
816	DEET	Flow	L.4 excl.	0.45	763	0.79	9.94e-34	-3.15e-01	2.42e-02	6.32e-30	-3.63e-01	-2.67e-01	L.4	-0.56	1181.0	0.63
817	DEET	Flow_dry	L.4 excl.	0.45	763	0.79	9.94e-34	6.41e-01	1.64e-01	1.15e-04	3.19e-01	9.64e-01	L.4	-0.56	1181.0	0.63
818	DEET	Intercept	L.5 excl.	0.43	796	0.79	1.75e-32	1.15e+03	6.22e+02	6.58e-02	-7.54e+01	2.38e+03	L.5	0.2	236.0	0.15
819	DEET	Flow	L.5 excl.	0.43	796	0.79	1.75e-32	-3.13e-01	2.51e-02	2.08e-28	-3.63e-01	-2.64e-01	L.5	0.2	236.0	0.15
820	DEET	Flow_dry	L.5 excl.	0.43	796	0.79	1.75e-32	7.23e-01	1.73e-01	3.90e-05	3.83e-01	1.06e+00	L.5	0.2	236.0	0.15
821	DEET	Intercept	L.6 excl.	0.39	846	0.75	5.81e-25	1.62e+03	7.29e+02	2.72e-02	1.84e+02	3.06e+03	L.6	0.33	313.0	0.89
822	DEET	Flow	L.6 excl.	0.39	846	0.75	5.81e-25	-3.10e-01	2.71e-02	3.60e-24	-3.64e-01	-2.57e-01	L.6	0.33	313.0	0.89
823	DEET	Flow_dry	L.6 excl.	0.39	846	0.75	5.81e-25	5.78e-01	2.07e-01	5.57e-03	1.71e-01	9.85e-01	L.6	0.33	313.0	0.89
824	DEET	Intercept	L.7 excl.	0.43	800	0.8	2.19e-32	1.09e+03	6.33e+02	8.68e-02	-1.58e+02	2.33e+03	L.7	-0.56	355.0	0.29
825	DEET	Flow	L.7 excl.	0.43	800	0.8	2.19e-32	-3.14e-01	2.53e-02	4.76e-28	-3.64e-01	-2.64e-01	L.7	-0.56	355.0	0.29
826	DEET	Flow_dry	L.7 excl.	0.43	800	0.8	2.19e-32	7.45e-01	1.76e-01	3.10e-05	3.99e-01	1.09e+00	L.7	-0.56	355.0	0.29
827	DEET	Intercept	L.8 excl.	0.42	803	0.78	1.79e-31	1.15e+03	6.27e+02	6.72e-02	-8.22e+01	2.39e+03	L.8	0.38	233.0	0.52
828	DEET	Flow	L.8 excl.	0.42	803	0.78	1.79e-31	-3.16e-01	2.56e-02	8.30e-28	-3.66e-01	-2.66e-01	L.8	0.38	233.0	0.52
829	DEET	Flow_dry	L.8 excl.	0.42	803	0.78	1.79e-31	7.27e-01	1.74e-01	3.91e-05	3.85e-01	1.07e+00	L.8	0.38	233.0	0.52
830	DEET	Intercept	L.9 excl.	0.47	785	0.76	2.21e-34	1.58e+03	6.20e+02	1.14e-02	3.58e+02	2.80e+03	L.9	-2.26	870.0	1.25
831	DEET	Flow	L.9 excl.	0.47	785	0.76	2.21e-34	-3.39e-01	2.59e-02	5.31e-30	-3.90e-01	-2.88e-01	L.9	-2.26	870.0	1.25
832	DEET	Flow_dry	L.9 excl.	0.47	785	0.76	2.21e-34	6.52e-01	1.69e-01	1.40e-04	3.20e-01	9.84e-01	L.9	-2.26	870.0	1.25
833	DEET	Intercept	L.10 excl.	0.46	776	0.75	5.63e-35	1.29e+03	5.98e+02	3.25e-02	1.08e+02	2.46e+03	L.10	-535.6	1134.0	4.76
834	DEET	Flow	L.10 excl.	0.46	776	0.75	5.63e-35	-3.23e-01	2.46e-02	1.48e-30	-3.71e-01	-2.75e-01	L.10	-535.6	1134.0	4.76
835	DEET	Flow_dry	L.10 excl.	0.46	776	0.75	5.63e-35	7.15e-01	1.65e-01	2.01e-05	3.91e-01	1.04e+00	L.10	-535.6	1134.0	4.76
836	DEET	Intercept	L.11 excl.	0.5	729	0.71	4.02e-35	-1.44e+02	6.41e+02	8.22e-01	-1.41e+03	1.12e+03	L.11	0.1	3109.0	2.13
837	DEET	Flow	L.11 excl.	0.5	729	0.71	4.02e-35	-2.93e-01	2.49e-02	2.79e-25	-3.42e-01	-2.44e-01	L.11	0.1	3109.0	2.13
838	DEET	Flow_dry	L.11 excl.	0.5	729	0.71	4.02e-35	1.10e+00	1.76e-01	1.97e-09	7.52e-01	1.44e+00	L.11	0.1	3109.0	2.13
839	DEET	Intercept	L.12 excl.	0.26	662	0.8	1.42e-16	-3.66e+02	5.34e+02	4.94e-01	-1.42e+03	6.86e+02	L.12	-1.04	1912.0	0.59
840	DEET	Flow	L.12 excl.	0.26	662	0.8	1.42e-16	-1.90e-01	2.86e-02	1.73e-10	-2.47e-01	-1.34e-01	L.12	-1.04	1912.0	0.59
841	DEET	Flow_dry	L.12 excl.	0.26	662	0.8	1.42e-16	8.62e-01	1.44e-01	8.05e-09	5.78e-01	1.15e+00	L.12	-1.04	1912.0	0.59
842	DEET	Intercept	L.13 excl.	0.43	795	0.77	1.58e-32	1.56e+03	6.42e+02	1.61e-02	2.91e+02	2.82e+03	L.13	-24.8	612.0	1.59
843	DEET	Flow	L.13 excl.	0.43	795	0.77	1.58e-32	-3.20e-01	2.53e-02	6.32e-29	-3.70e-01	-2.70e-01	L.13	-24.8	612.0	1.59
844	DEET	Flow_dry	L.13 excl.	0.43	795	0.77	1.58e-32	6.19e-01	1.76e-01	5.12e-04	2.73e-01	9.66e-01	L.13	-24.8	612.0	1.59
