# Supplementary material for: Exploring online sensor parameters as proxies for polar organic chemicals—An innovative approach for combined sewer overflow monitoring
Source: PLoS One. 2025 Oct 13;20(10):e0333173. doi: 10.1371/journal.pone.0333173 (PMC12517529; doi:10.1371/journal.pone.0333173)
Supplement: S3 Tables — The tables in this zip file show the statistical measures (R2, RMSE, p-value, confidence intervals, etc.) of all models calculated for this manuscript and the predicted chemical concentrations. A ReadMe file explains further details about the content and structure of each table. (ZIP) [file pone.0333173.s003.zip › S3_Tables/S3_Table6_catchment_M_Temperature_results_prediction.csv]

	Substance	Sensor	Training	R2_train	RMSE_train	RRMSE_train	p-val Model	Coef	SE	p-val Coef	CI[2.5%]	CI[97.5%]	Testing	R2_test	RMSE_test	RRMSE_test
0	ACE	Intercept	M.1 excl.	0.01	22296	0.77	3.69e-01	7.70e+04	5.31e+04	1.52e-01	-2.91e+04	1.83e+05	M.1	-0.1	36858	0.98
1	ACE	Temperature	M.1 excl.	0.01	22296	0.77	3.69e-01	-2.56e+03	2.83e+03	3.69e-01	-8.21e+03	3.09e+03	M.1	-0.1	36858	0.98
2	ACE	Intercept	M.2 excl.	0.0	27368	0.77	7.94e-01	4.93e+04	5.24e+04	3.50e-01	-5.52e+04	1.54e+05	M.2	-14.28	24029	1.96
3	ACE	Temperature	M.2 excl.	0.0	27368	0.77	7.94e-01	-7.16e+02	2.74e+03	7.94e-01	-6.18e+03	4.75e+03	M.2	-14.28	24029	1.96
4	ACE	Intercept	M.3 excl.	0.0	29538	0.85	6.79e-01	5.88e+04	5.76e+04	3.11e-01	-5.64e+04	1.74e+05	M.3	-2.18	16562	0.78
5	ACE	Temperature	M.3 excl.	0.0	29538	0.85	6.79e-01	-1.25e+03	3.02e+03	6.79e-01	-7.29e+03	4.78e+03	M.3	-2.18	16562	0.78
6	ACE	Intercept	M.4 excl.	0.06	23449	0.95	7.12e-02	-1.66e+05	1.04e+05	1.15e-01	-3.75e+05	4.17e+04	M.4	-1.54	50769	0.99
7	ACE	Temperature	M.4 excl.	0.06	23449	0.95	7.12e-02	9.71e+03	5.28e+03	7.12e-02	-8.66e+02	2.03e+04	M.4	-1.54	50769	0.99
8	CAF	Intercept	M.1 excl.	0.09	61997	0.92	1.34e-02	4.44e+05	1.48e+05	3.92e-03	1.48e+05	7.40e+05	M.1	-0.94	144241	1.02
9	CAF	Temperature	M.1 excl.	0.09	61997	0.92	1.34e-02	-2.01e+04	7.88e+03	1.34e-02	-3.58e+04	-4.31e+03	M.1	-0.94	144241	1.02
10	CAF	Intercept	M.2 excl.	0.0	84260	0.83	8.15e-01	6.31e+04	1.63e+05	6.99e-01	-2.62e+05	3.88e+05	M.2	-79.87	84425	4.81
11	CAF	Temperature	M.2 excl.	0.0	84260	0.83	8.15e-01	1.99e+03	8.49e+03	8.15e-01	-1.50e+04	1.89e+04	M.2	-79.87	84425	4.81
12	CAF	Intercept	M.3 excl.	0.0	91963	0.93	9.37e-01	8.48e+04	1.81e+05	6.41e-01	-2.77e+05	4.47e+05	M.3	-3.89	56798	1.17
13	CAF	Temperature	M.3 excl.	0.0	91963	0.93	9.37e-01	7.48e+02	9.46e+03	9.37e-01	-1.82e+04	1.97e+04	M.3	-3.89	56798	1.17
14	CAF	Intercept	M.4 excl.	0.18	73882	1.02	6.27e-04	-1.11e+06	3.28e+05	1.25e-03	-1.77e+06	-4.56e+05	M.4	-3.52	192160	1.52
15	CAF	Temperature	M.4 excl.	0.18	73882	1.02	6.27e-04	6.02e+04	1.67e+04	6.27e-04	2.69e+04	9.35e+04	M.4	-3.52	192160	1.52
16	CYC	Intercept	M.1 excl.	0.01	36706	0.8	4.89e-01	1.07e+05	8.74e+04	2.26e-01	-6.79e+04	2.81e+05	M.1	-0.19	58006	0.88
17	CYC	Temperature	M.1 excl.	0.01	36706	0.8	4.89e-01	-3.24e+03	4.65e+03	4.89e-01	-1.25e+04	6.07e+03	M.1	-0.19	58006	0.88
18	CYC	Intercept	M.2 excl.	0.0	43807	0.75	8.50e-01	4.21e+04	8.38e+04	6.17e-01	-1.25e+05	2.09e+05	M.2	-13.57	38996	1.9
19	CYC	Temperature	M.2 excl.	0.0	43807	0.75	8.50e-01	8.32e+02	4.38e+03	8.50e-01	-7.91e+03	9.57e+03	M.2	-13.57	38996	1.9
20	CYC	Intercept	M.3 excl.	0.0	46849	0.81	9.54e-01	5.22e+04	9.14e+04	5.70e-01	-1.31e+05	2.35e+05	M.3	-2.04	29490	0.88
21	CYC	Temperature	M.3 excl.	0.0	46849	0.81	9.54e-01	2.80e+02	4.78e+03	9.54e-01	-9.29e+03	9.85e+03	M.3	-2.04	29490	0.88
22	CYC	Intercept	M.4 excl.	0.1	36475	0.88	1.43e-02	-3.67e+05	1.62e+05	2.69e-02	-6.91e+05	-4.34e+04	M.4	-1.71	86442	1.07
23	CYC	Temperature	M.4 excl.	0.1	36475	0.88	1.43e-02	2.08e+04	8.22e+03	1.43e-02	4.31e+03	3.72e+04	M.4	-1.71	86442	1.07
24	CAN	Intercept	M.1 excl.	0.12	178	0.45	6.40e-03	-8.05e+02	4.27e+02	6.40e-02	-1.66e+03	4.84e+01	M.1	-0.17	235	0.44
25	CAN	Temperature	M.1 excl.	0.12	178	0.45	6.40e-03	6.42e+01	2.27e+01	6.40e-03	1.87e+01	1.10e+02	M.1	-0.17	235	0.44
26	CAN	Intercept	M.2 excl.	0.12	196	0.44	3.68e-03	-6.87e+02	3.77e+02	7.26e-02	-1.44e+03	6.49e+01	M.2	-0.08	185	0.49
27	CAN	Temperature	M.2 excl.	0.12	196	0.44	3.68e-03	5.93e+01	1.97e+01	3.68e-03	2.00e+01	9.86e+01	M.2	-0.08	185	0.49
28	CAN	Intercept	M.3 excl.	0.12	208	0.45	7.41e-03	-6.67e+02	4.07e+02	1.06e-01	-1.48e+03	1.47e+02	M.3	-0.45	161	0.44
29	CAN	Temperature	M.3 excl.	0.12	208	0.45	7.41e-03	5.91e+01	2.13e+01	7.41e-03	1.65e+01	1.02e+02	M.3	-0.45	161	0.44
30	CAN	Intercept	M.4 excl.	0.16	178	0.42	1.34e-03	-2.24e+03	7.93e+02	6.40e-03	-3.83e+03	-6.56e+02	M.4	-0.5	392	0.77
31	CAN	Temperature	M.4 excl.	0.16	178	0.42	1.34e-03	1.36e+02	4.03e+01	1.34e-03	5.51e+01	2.17e+02	M.4	-0.5	392	0.77
32	CIT	Intercept	M.1 excl.	0.57	18	0.3	5.17e-09	-2.77e+02	4.62e+01	4.24e-07	-3.71e+02	-1.84e+02	M.1	-0.62	44	0.62
33	CIT	Temperature	M.1 excl.	0.57	18	0.3	5.17e-09	1.82e+01	2.48e+00	5.17e-09	1.32e+01	2.32e+01	M.1	-0.62	44	0.62
34	CIT	Intercept	M.2 excl.	0.22	26	0.43	1.77e-04	-1.42e+02	5.10e+01	7.34e-03	-2.44e+02	-3.96e+01	M.2	-9.22	42	0.4
35	CIT	Temperature	M.2 excl.	0.22	26	0.43	1.77e-04	1.06e+01	2.66e+00	1.77e-04	5.33e+00	1.60e+01	M.2	-9.22	42	0.4
36	CIT	Intercept	M.3 excl.	0.23	29	0.46	3.29e-04	-1.60e+02	5.87e+01	8.68e-03	-2.78e+02	-4.25e+01	M.3	-0.31	16	0.27
37	CIT	Temperature	M.3 excl.	0.23	29	0.46	3.29e-04	1.19e+01	3.07e+00	3.29e-04	5.70e+00	1.81e+01	M.3	-0.31	16	0.27
38	CIT	Intercept	M.4 excl.	0.09	29	0.4	7.24e-02	4.97e+02	2.29e+02	3.70e-02	3.18e+01	9.61e+02	M.4	-6.77	80	1.48
39	CIT	Temperature	M.4 excl.	0.09	29	0.4	7.24e-02	-2.12e+01	1.14e+01	7.24e-02	-4.44e+01	2.03e+00	M.4	-6.77	80	1.48
40	DCF	Intercept	M.1 excl.	0.44	574	0.45	5.27e-09	-8.11e+03	1.38e+03	1.93e-07	-1.09e+04	-5.35e+03	M.1	-0.43	1044	0.61
41	DCF	Temperature	M.1 excl.	0.44	574	0.45	5.27e-09	5.01e+02	7.35e+01	5.27e-09	3.54e+02	6.48e+02	M.1	-0.43	1044	0.61
42	DCF	Intercept	M.2 excl.	0.28	702	0.5	4.64e-06	-5.31e+03	1.35e+03	1.96e-04	-8.00e+03	-2.63e+03	M.2	0.16	711	0.54
43	DCF	Temperature	M.2 excl.	0.28	702	0.5	4.64e-06	3.52e+02	7.04e+01	4.64e-06	2.11e+02	4.92e+02	M.2	0.16	711	0.54
44	DCF	Intercept	M.3 excl.	0.25	793	0.58	5.25e-05	-5.39e+03	1.55e+03	9.69e-04	-8.50e+03	-2.29e+03	M.3	0.37	378	0.27
45	DCF	Temperature	M.3 excl.	0.25	793	0.58	5.25e-05	3.55e+02	8.13e+01	5.25e-05	1.92e+02	5.18e+02	M.3	0.37	378	0.27
46	DCF	Intercept	M.4 excl.	0.08	707	0.47	2.73e-02	-5.61e+03	3.14e+03	7.92e-02	-1.19e+04	6.75e+02	M.4	0.12	1714	1.03
47	DCF	Temperature	M.4 excl.	0.08	707	0.47	2.73e-02	3.61e+02	1.60e+02	2.73e-02	4.19e+01	6.81e+02	M.4	0.12	1714	1.03
48	HCT	Intercept	M.1 excl.	0.21	237	0.45	1.50e-04	-1.74e+03	5.63e+02	2.89e-03	-2.87e+03	-6.20e+02	M.1	-0.59	337	0.62
49	HCT	Temperature	M.1 excl.	0.21	237	0.45	1.50e-04	1.21e+02	3.00e+01	1.50e-04	6.10e+01	1.81e+02	M.1	-0.59	337	0.62
50	HCT	Intercept	M.2 excl.	0.11	244	0.43	5.39e-03	-7.67e+02	4.67e+02	1.05e-01	-1.70e+03	1.65e+02	M.2	-1.38	321	0.97
51	HCT	Temperature	M.2 excl.	0.11	244	0.43	5.39e-03	7.01e+01	2.44e+01	5.39e-03	2.14e+01	1.19e+02	M.2	-1.38	321	0.97
52	HCT	Intercept	M.3 excl.	0.06	281	0.57	5.43e-02	-5.83e+02	5.49e+02	2.92e-01	-1.68e+03	5.14e+02	M.3	-0.51	180	0.29
53	HCT	Temperature	M.3 excl.	0.06	281	0.57	5.43e-02	5.63e+01	2.87e+01	5.43e-02	-1.07e+00	1.14e+02	M.3	-0.51	180	0.29
54	HCT	Intercept	M.4 excl.	0.01	241	0.46	3.90e-01	-4.07e+02	1.07e+03	7.06e-01	-2.55e+03	1.74e+03	M.4	0.12	295	0.54
55	HCT	Temperature	M.4 excl.	0.01	241	0.46	3.90e-01	4.71e+01	5.44e+01	3.90e-01	-6.19e+01	1.56e+02	M.4	0.12	295	0.54
56	DPG	Intercept	M.1 excl.	0.32	570	0.44	8.78e-07	8.66e+03	1.35e+03	2.09e-08	5.96e+03	1.14e+04	M.1	-1.24	1105	0.77
57	DPG	Temperature	M.1 excl.	0.32	570	0.44	8.78e-07	-3.92e+02	7.19e+01	8.78e-07	-5.36e+02	-2.48e+02	M.1	-1.24	1105	0.77
58	DPG	Intercept	M.2 excl.	0.08	702	0.49	1.84e-02	4.69e+03	1.34e+03	8.56e-04	2.01e+03	7.37e+03	M.2	-6.44	600	0.7
59	DPG	Temperature	M.2 excl.	0.08	702	0.49	1.84e-02	-1.69e+02	7.01e+01	1.84e-02	-3.09e+02	-2.95e+01	M.2	-6.44	600	0.7
60	DPG	Intercept	M.3 excl.	0.06	657	0.51	4.76e-02	3.88e+03	1.28e+03	3.58e-03	1.32e+03	6.44e+03	M.3	0.06	739	0.51
61	DPG	Temperature	M.3 excl.	0.06	657	0.51	4.76e-02	-1.36e+02	6.70e+01	4.76e-02	-2.70e+02	-1.49e+00	M.3	0.06	739	0.51
62	DPG	Intercept	M.4 excl.	0.0	703	0.55	9.57e-01	1.45e+03	3.12e+03	6.43e-01	-4.79e+03	7.70e+03	M.4	-0.03	707	0.49
63	DPG	Temperature	M.4 excl.	0.0	703	0.55	9.57e-01	-8.49e+00	1.59e+02	9.57e-01	-3.26e+02	3.09e+02	M.4	-0.03	707	0.49
64	6PPDQ	Intercept	M.1 excl.	0.23	11	0.22	1.22e-03	1.67e+02	3.34e+01	1.10e-05	9.96e+01	2.34e+02	M.1	-1.12	31	0.52
65	6PPDQ	Temperature	M.1 excl.	0.23	11	0.22	1.22e-03	-6.32e+00	1.82e+00	1.22e-03	-1.00e+01	-2.65e+00	M.1	-1.12	31	0.52
66	6PPDQ	Intercept	M.2 excl.	0.0	16	0.29	6.76e-01	4.28e+01	3.22e+01	1.90e-01	-2.19e+01	1.08e+02	M.2	-7.28	18	0.47
67	6PPDQ	Temperature	M.2 excl.	0.0	16	0.29	6.76e-01	7.16e-01	1.70e+00	6.76e-01	-2.70e+00	4.13e+00	M.2	-7.28	18	0.47
68	6PPDQ	Intercept	M.3 excl.	0.0	17	0.34	8.39e-01	4.52e+01	3.56e+01	2.11e-01	-2.65e+01	1.17e+02	M.3	-1.15	9	0.16
69	6PPDQ	Temperature	M.3 excl.	0.0	17	0.34	8.39e-01	3.85e-01	1.88e+00	8.39e-01	-3.39e+00	4.16e+00	M.3	-1.15	9	0.16
70	6PPDQ	Intercept	M.4 excl.	0.07	16	0.31	1.03e-01	-7.39e+01	7.74e+01	3.46e-01	-2.31e+02	8.28e+01	M.4	-1.4	21	0.41
71	6PPDQ	Temperature	M.4 excl.	0.07	16	0.31	1.03e-01	6.56e+00	3.93e+00	1.03e-01	-1.40e+00	1.45e+01	M.4	-1.4	21	0.41
72	HMMM	Intercept	M.1 excl.	0.05	460	0.62	8.93e-02	2.64e+03	1.10e+03	1.99e-02	4.34e+02	4.85e+03	M.1	-3.49	208	0.51
73	HMMM	Temperature	M.1 excl.	0.05	460	0.62	8.93e-02	-1.02e+02	5.89e+01	8.93e-02	-2.20e+02	1.61e+01	M.1	-3.49	208	0.51
74	HMMM	Intercept	M.2 excl.	0.13	402	0.54	2.43e-03	3.17e+03	7.71e+02	1.10e-04	1.63e+03	4.71e+03	M.2	-11.3	471	1.74
75	HMMM	Temperature	M.2 excl.	0.13	402	0.54	2.43e-03	-1.27e+02	4.03e+01	2.43e-03	-2.08e+02	-4.67e+01	M.2	-11.3	471	1.74
76	HMMM	Intercept	M.3 excl.	0.13	404	0.67	4.42e-03	2.94e+03	7.90e+02	4.48e-04	1.36e+03	4.52e+03	M.3	-0.09	430	0.55
77	HMMM	Temperature	M.3 excl.	0.13	404	0.67	4.42e-03	-1.23e+02	4.14e+01	4.42e-03	-2.05e+02	-3.97e+01	M.3	-0.09	430	0.55
78	HMMM	Intercept	M.4 excl.	0.14	322	0.63	3.58e-03	4.86e+03	1.43e+03	1.25e-03	1.99e+03	7.72e+03	M.4	-0.24	2335	1.46
79	HMMM	Temperature	M.4 excl.	0.14	322	0.63	3.58e-03	-2.21e+02	7.27e+01	3.58e-03	-3.66e+02	-7.52e+01	M.4	-0.24	2335	1.46
80	DCMU	Intercept	M.1 excl.	0.15	4517	2.05	1.36e-03	-3.36e+04	1.07e+04	2.56e-03	-5.50e+04	-1.22e+04	M.1	-137975.49	5189	79.18
81	DCMU	Temperature	M.1 excl.	0.15	4517	2.05	1.36e-03	1.91e+03	5.69e+02	1.36e-03	7.71e+02	3.05e+03	M.1	-137975.49	5189	79.18
82	DCMU	Intercept	M.2 excl.	0.07	4845	2.13	4.51e-02	-1.78e+04	9.84e+03	7.51e-02	-3.75e+04	1.86e+03	M.2	-1370.76	2453	13.0
83	DCMU	Temperature	M.2 excl.	0.07	4845	2.13	4.51e-02	1.06e+03	5.18e+02	4.51e-02	2.40e+01	2.10e+03	M.2	-1370.76	2453	13.0
84	DCMU	Intercept	M.3 excl.	0.01	456	1.13	3.77e-01	1.25e+03	9.53e+02	1.96e-01	-6.62e+02	3.16e+03	M.3	-0.46	8781	1.65
85	DCMU	Temperature	M.3 excl.	0.01	456	1.13	3.77e-01	-4.48e+01	5.03e+01	3.77e-01	-1.46e+02	5.61e+01	M.3	-0.46	8781	1.65
86	DCMU	Intercept	M.4 excl.	0.03	5393	2.23	2.45e-01	-2.88e+04	2.66e+04	2.83e-01	-8.22e+04	2.45e+04	M.4	-8.46	1598	2.28
87	DCMU	Temperature	M.4 excl.	0.03	5393	2.23	2.45e-01	1.60e+03	1.36e+03	2.45e-01	-1.13e+03	4.32e+03	M.4	-8.46	1598	2.28
88	MPP	Intercept	M.1 excl.	0.05	97	0.91	8.89e-02	-3.37e+02	2.57e+02	1.95e-01	-8.52e+02	1.78e+02	M.1	-1.22	9754	1.32
89	MPP	Temperature	M.1 excl.	0.05	97	0.91	8.89e-02	2.37e+01	1.37e+01	8.89e-02	-3.73e+00	5.11e+01	M.1	-1.22	9754	1.32
90	MPP	Intercept	M.2 excl.	0.25	4548	1.69	6.57e-05	-3.75e+04	9.36e+03	1.77e-04	-5.63e+04	-1.88e+04	M.2	-268.94	2823	18.75
91	MPP	Temperature	M.2 excl.	0.25	4548	1.69	6.57e-05	2.10e+03	4.87e+02	6.57e-05	1.12e+03	3.07e+03	M.2	-268.94	2823	18.75
92	MPP	Intercept	M.3 excl.	0.29	4627	1.52	4.45e-05	-4.03e+04	9.72e+03	1.30e-04	-5.98e+04	-2.08e+04	M.3	-11778.12	3596	40.09
93	MPP	Temperature	M.3 excl.	0.29	4627	1.52	4.45e-05	2.27e+03	5.07e+02	4.45e-05	1.25e+03	3.29e+03	M.3	-11778.12	3596	40.09
94	MPP	Intercept	M.4 excl.	0.38	4084	1.54	1.42e-07	-1.06e+05	1.81e+04	2.49e-07	-1.42e+05	-6.95e+04	M.4	-262566.46	10862	122.14
95	MPP	Temperature	M.4 excl.	0.38	4084	1.54	1.42e-07	5.51e+03	9.21e+02	1.42e-07	3.67e+03	7.36e+03	M.4	-262566.46	10862	122.14
96	MeBT	Intercept	M.1 excl.	0.04	688	0.62	1.10e-01	-1.55e+03	1.64e+03	3.48e-01	-4.82e+03	1.72e+03	M.1	-1.82	2580	0.76
97	MeBT	Temperature	M.1 excl.	0.04	688	0.62	1.10e-01	1.41e+02	8.71e+01	1.10e-01	-3.29e+01	3.15e+02	M.1	-1.82	2580	0.76
98	MeBT	Intercept	M.2 excl.	0.3	1084	0.62	9.45e-07	-9.55e+03	2.09e+03	2.24e-05	-1.37e+04	-5.37e+03	M.2	0.01	2349	1.51
99	MeBT	Temperature	M.2 excl.	0.3	1084	0.62	9.45e-07	5.91e+02	1.09e+02	9.45e-07	3.73e+02	8.10e+02	M.2	0.01	2349	1.51
100	MeBT	Intercept	M.3 excl.	0.31	1160	0.66	3.93e-06	-9.84e+03	2.29e+03	6.37e-05	-1.44e+04	-5.27e+03	M.3	-1.7	938	0.81
101	MeBT	Temperature	M.3 excl.	0.31	1160	0.66	3.93e-06	6.10e+02	1.20e+02	3.93e-06	3.70e+02	8.50e+02	M.3	-1.7	938	0.81
102	MeBT	Intercept	M.4 excl.	0.44	1013	0.56	1.08e-08	-2.89e+04	4.59e+03	4.90e-08	-3.81e+04	-1.97e+04	M.4	-10.08	2581	2.31
103	MeBT	Temperature	M.4 excl.	0.44	1013	0.56	1.08e-08	1.56e+03	2.33e+02	1.08e-08	1.10e+03	2.03e+03	M.4	-10.08	2581	2.31
104	BT	Intercept	M.1 excl.	0.14	918	0.46	2.31e-03	-4.98e+03	2.20e+03	2.71e-02	-9.37e+03	-5.83e+02	M.1	-0.67	1126	0.57
105	BT	Temperature	M.1 excl.	0.14	918	0.46	2.31e-03	3.73e+02	1.17e+02	2.31e-03	1.38e+02	6.07e+02	M.1	-0.67	1126	0.57
106	BT	Intercept	M.2 excl.	0.06	886	0.42	3.64e-02	-1.48e+03	1.70e+03	3.86e-01	-4.87e+03	1.91e+03	M.2	-0.05	1643	0.97
107	BT	Temperature	M.2 excl.	0.06	886	0.42	3.64e-02	1.89e+02	8.86e+01	3.64e-02	1.24e+01	3.66e+02	M.2	-0.05	1643	0.97
108	BT	Intercept	M.3 excl.	0.04	906	0.51	1.36e-01	-8.86e+02	1.77e+03	6.19e-01	-4.43e+03	2.66e+03	M.3	-0.7	1094	0.43
109	BT	Temperature	M.3 excl.	0.04	906	0.51	1.36e-01	1.40e+02	9.27e+01	1.36e-01	-4.54e+01	3.26e+02	M.3	-0.7	1094	0.43
110	BT	Intercept	M.4 excl.	0.0	988	0.49	9.53e-01	1.78e+03	4.39e+03	6.87e-01	-7.00e+03	1.06e+04	M.4	0.01	1301	0.62
111	BT	Temperature	M.4 excl.	0.0	988	0.49	9.53e-01	1.32e+01	2.23e+02	9.53e-01	-4.33e+02	4.59e+02	M.4	0.01	1301	0.62
112	DEET	Intercept	M.1 excl.	0.16	502	0.62	1.10e-03	-3.26e+03	1.19e+03	7.97e-03	-5.64e+03	-8.83e+02	M.1	-0.82	1498	0.72
113	DEET	Temperature	M.1 excl.	0.16	502	0.62	1.10e-03	2.17e+02	6.33e+01	1.10e-03	9.01e+01	3.43e+02	M.1	-0.82	1498	0.72
114	DEET	Intercept	M.2 excl.	0.29	794	0.63	1.50e-06	-6.73e+03	1.52e+03	3.55e-05	-9.76e+03	-3.69e+03	M.2	-10.06	926	1.98
115	DEET	Temperature	M.2 excl.	0.29	794	0.63	1.50e-06	4.18e+02	7.93e+01	1.50e-06	2.60e+02	5.77e+02	M.2	-10.06	926	1.98
116	DEET	Intercept	M.3 excl.	0.27	872	0.84	1.36e-05	-6.99e+03	1.70e+03	1.20e-04	-1.04e+04	-3.59e+03	M.3	-0.68	587	0.44
117	DEET	Temperature	M.3 excl.	0.27	872	0.84	1.36e-05	4.21e+02	8.90e+01	1.36e-05	2.43e+02	5.99e+02	M.3	-0.68	587	0.44
118	DEET	Intercept	M.4 excl.	0.07	932	0.68	4.29e-02	-7.19e+03	4.14e+03	8.76e-02	-1.55e+04	1.09e+03	M.4	-0.17	376	0.7
119	DEET	Temperature	M.4 excl.	0.07	932	0.68	4.29e-02	4.35e+02	2.10e+02	4.29e-02	1.45e+01	8.56e+02	M.4	-0.17	376	0.7
