# Supplementary material for: Exploring online sensor parameters as proxies for polar organic chemicals—An innovative approach for combined sewer overflow monitoring
Source: PLoS One. 2025 Oct 13;20(10):e0333173. doi: 10.1371/journal.pone.0333173 (PMC12517529; doi:10.1371/journal.pone.0333173)
Supplement: S3 Tables — The tables in this zip file show the statistical measures (R2, RMSE, p-value, confidence intervals, etc.) of all models calculated for this manuscript and the predicted chemical concentrations. A ReadMe file explains further details about the content and structure of each table. (ZIP) [file pone.0333173.s003.zip › S3_Tables/S3_Table7_catchment_L_Temperature_results_prediction.csv]

	Substance	Sensor	Training	R2_train	RMSE_train	RRMSE_train	p-val Model	Coef	SE	p-val Coef	CI[2.5%]	CI[97.5%]	Testing	R2_test	RMSE_test	RRMSE_test
0	ACE	Intercept	L.1 excl.	0.01	8869	0.7	1.44e-01	3.07e+03	6.58e+03	6.41e-01	-9.92e+03	1.61e+04	L.1	-6.43	7370.0	1.15
1	ACE	Temperature	L.1 excl.	0.01	8869	0.7	1.44e-01	5.27e+02	3.59e+02	1.44e-01	-1.81e+02	1.23e+03	L.1	-6.43	7370.0	1.15
2	ACE	Intercept	L.2 excl.	0.0	8160	0.76	8.08e-01	1.22e+04	5.84e+03	3.77e-02	6.96e+02	2.37e+04	L.2	-0.23	2507.0	0.26
3	ACE	Temperature	L.2 excl.	0.0	8160	0.76	8.08e-01	-7.63e+01	3.13e+02	8.08e-01	-6.93e+02	5.40e+02	L.2	-0.23	2507.0	0.26
4	ACE	Intercept	L.3 excl.	0.0	8185	0.76	7.18e-01	1.29e+04	5.89e+03	2.98e-02	1.27e+03	2.45e+04	L.3	-0.11	2879.0	0.25
5	ACE	Temperature	L.3 excl.	0.0	8185	0.76	7.18e-01	-1.14e+02	3.16e+02	7.18e-01	-7.36e+02	5.07e+02	L.3	-0.11	2879.0	0.25
6	ACE	Intercept	L.4 excl.	0.0	8317	0.77	8.07e-01	1.23e+04	6.02e+03	4.29e-02	3.93e+02	2.41e+04	L.4	-0.06	1477.0	0.14
7	ACE	Temperature	L.4 excl.	0.0	8317	0.77	8.07e-01	-7.90e+01	3.24e+02	8.07e-01	-7.17e+02	5.59e+02	L.4	-0.06	1477.0	0.14
8	ACE	Intercept	L.5 excl.	0.0	8136	0.76	5.80e-01	1.39e+04	5.82e+03	1.79e-02	2.41e+03	2.53e+04	L.5	-16.76	6410.0	0.39
9	ACE	Temperature	L.5 excl.	0.0	8136	0.76	5.80e-01	-1.73e+02	3.12e+02	5.80e-01	-7.88e+02	4.42e+02	L.5	-16.76	6410.0	0.39
10	ACE	Intercept	L.6 excl.	0.0	8414	0.73	9.17e-01	1.21e+04	5.99e+03	4.45e-02	2.99e+02	2.39e+04	L.6	-1.77	6255.0	0.97
11	ACE	Temperature	L.6 excl.	0.0	8414	0.73	9.17e-01	-3.35e+01	3.22e+02	9.17e-01	-6.68e+02	6.01e+02	L.6	-1.77	6255.0	0.97
12	ACE	Intercept	L.7 excl.	0.0	8234	0.77	7.61e-01	1.25e+04	5.87e+03	3.35e-02	9.85e+02	2.41e+04	L.7	-0.02	2154.0	0.2
13	ACE	Temperature	L.7 excl.	0.0	8234	0.77	7.61e-01	-9.56e+01	3.15e+02	7.61e-01	-7.15e+02	5.24e+02	L.7	-0.02	2154.0	0.2
14	ACE	Intercept	L.8 excl.	0.0	8191	0.75	7.13e-01	1.30e+04	5.81e+03	2.55e-02	1.61e+03	2.45e+04	L.8	-1.41	5484.0	0.81
15	ACE	Temperature	L.8 excl.	0.0	8191	0.75	7.13e-01	-1.14e+02	3.11e+02	7.13e-01	-7.26e+02	4.98e+02	L.8	-1.41	5484.0	0.81
16	ACE	Intercept	L.9 excl.	0.01	8247	0.75	1.42e-01	2.12e+04	6.97e+03	2.63e-03	7.45e+03	3.49e+04	L.9	-1.0	6631.0	0.78
17	ACE	Temperature	L.9 excl.	0.01	8247	0.75	1.42e-01	-5.43e+02	3.69e+02	1.42e-01	-1.27e+03	1.83e+02	L.9	-1.0	6631.0	0.78
18	ACE	Intercept	L.10 excl.	0.0	8239	0.77	8.43e-01	1.19e+04	6.05e+03	4.99e-02	3.90e+00	2.38e+04	L.10	-0.69	1497.0	0.13
19	ACE	Temperature	L.10 excl.	0.0	8239	0.77	8.43e-01	-6.37e+01	3.23e+02	8.43e-01	-6.99e+02	5.71e+02	L.10	-0.69	1497.0	0.13
20	ACE	Intercept	L.11 excl.	0.03	8235	0.82	5.17e-03	-1.20e+04	7.82e+03	1.26e-01	-2.74e+04	3.40e+03	L.11	-3.51	9531.0	0.64
21	ACE	Temperature	L.11 excl.	0.03	8235	0.82	5.17e-03	1.16e+03	4.09e+02	5.17e-03	3.49e+02	1.96e+03	L.11	-3.51	9531.0	0.64
22	ACE	Intercept	L.12 excl.	0.08	4513	0.5	3.10e-06	2.45e+04	3.26e+03	1.14e-12	1.81e+04	3.09e+04	L.12	-6.73	25839.0	0.8
23	ACE	Temperature	L.12 excl.	0.08	4513	0.5	3.10e-06	-8.38e+02	1.76e+02	3.10e-06	-1.18e+03	-4.92e+02	L.12	-6.73	25839.0	0.8
24	ACE	Intercept	L.13 excl.	0.0	8193	0.75	8.04e-01	1.24e+04	5.80e+03	3.39e-02	9.45e+02	2.38e+04	L.13	-10.91	5005.0	0.82
25	ACE	Temperature	L.13 excl.	0.0	8193	0.75	8.04e-01	-7.73e+01	3.10e+02	8.04e-01	-6.88e+02	5.34e+02	L.13	-10.91	5005.0	0.82
26	CAF	Intercept	L.1 excl.	0.0	18226	0.74	4.61e-01	3.46e+04	1.35e+04	1.13e-02	7.91e+03	6.13e+04	L.1	-2.04	12936.0	0.96
27	CAF	Temperature	L.1 excl.	0.0	18226	0.74	4.61e-01	-5.45e+02	7.37e+02	4.61e-01	-2.00e+03	9.10e+02	L.1	-2.04	12936.0	0.96
28	CAF	Intercept	L.2 excl.	0.03	16383	0.78	8.16e-03	5.22e+04	1.17e+04	1.28e-05	2.91e+04	7.53e+04	L.2	-5.33	17278.0	0.52
29	CAF	Temperature	L.2 excl.	0.03	16383	0.78	8.16e-03	-1.68e+03	6.29e+02	8.16e-03	-2.91e+03	-4.38e+02	L.2	-5.33	17278.0	0.52
30	CAF	Intercept	L.3 excl.	0.02	16501	0.78	1.15e-02	5.12e+04	1.19e+04	2.27e-05	2.78e+04	7.46e+04	L.3	-0.92	9918.0	0.4
31	CAF	Temperature	L.3 excl.	0.02	16501	0.78	1.15e-02	-1.62e+03	6.36e+02	1.15e-02	-2.87e+03	-3.67e+02	L.3	-0.92	9918.0	0.4
32	CAF	Intercept	L.4 excl.	0.03	16578	0.8	3.89e-03	5.56e+04	1.20e+04	5.86e-06	3.19e+04	7.92e+04	L.4	-8.91	13145.0	0.44
33	CAF	Temperature	L.4 excl.	0.03	16578	0.8	3.89e-03	-1.88e+03	6.45e+02	3.89e-03	-3.15e+03	-6.10e+02	L.4	-8.91	13145.0	0.44
34	CAF	Intercept	L.5 excl.	0.03	16430	0.78	8.83e-03	5.19e+04	1.18e+04	1.47e-05	2.88e+04	7.51e+04	L.5	-7.44	14509.0	0.46
35	CAF	Temperature	L.5 excl.	0.03	16430	0.78	8.83e-03	-1.66e+03	6.30e+02	8.83e-03	-2.90e+03	-4.22e+02	L.5	-7.44	14509.0	0.46
36	CAF	Intercept	L.6 excl.	0.01	16349	0.69	7.11e-02	4.48e+04	1.16e+04	1.53e-04	2.19e+04	6.78e+04	L.6	-19.7	17980.0	3.11
37	CAF	Temperature	L.6 excl.	0.01	16349	0.69	7.11e-02	-1.13e+03	6.25e+02	7.11e-02	-2.37e+03	9.81e+01	L.6	-19.7	17980.0	3.11
38	CAF	Intercept	L.7 excl.	0.02	16578	0.79	1.31e-02	5.05e+04	1.18e+04	2.73e-05	2.72e+04	7.37e+04	L.7	-0.74	9642.0	0.38
39	CAF	Temperature	L.7 excl.	0.02	16578	0.79	1.31e-02	-1.58e+03	6.33e+02	1.31e-02	-2.83e+03	-3.35e+02	L.7	-0.74	9642.0	0.38
40	CAF	Intercept	L.8 excl.	0.02	16449	0.76	1.56e-02	5.00e+04	1.17e+04	2.56e-05	2.70e+04	7.30e+04	L.8	-9.71	15078.0	1.98
41	CAF	Temperature	L.8 excl.	0.02	16449	0.76	1.56e-02	-1.52e+03	6.24e+02	1.56e-02	-2.75e+03	-2.90e+02	L.8	-9.71	15078.0	1.98
42	CAF	Intercept	L.9 excl.	0.02	16848	0.8	1.69e-02	5.51e+04	1.42e+04	1.38e-04	2.71e+04	8.31e+04	L.9	-0.38	8527.0	0.35
43	CAF	Temperature	L.9 excl.	0.02	16848	0.8	1.69e-02	-1.81e+03	7.53e+02	1.69e-02	-3.29e+03	-3.28e+02	L.9	-0.38	8527.0	0.35
44	CAF	Intercept	L.10 excl.	0.02	16658	0.79	1.70e-02	5.05e+04	1.22e+04	5.01e-05	2.64e+04	7.46e+04	L.10	-1.55	3807.0	0.18
45	CAF	Temperature	L.10 excl.	0.02	16658	0.79	1.70e-02	-1.57e+03	6.52e+02	1.70e-02	-2.85e+03	-2.82e+02	L.10	-1.55	3807.0	0.18
46	CAF	Intercept	L.11 excl.	0.01	15692	0.83	9.48e-02	-5.92e+03	1.49e+04	6.92e-01	-3.53e+04	2.34e+04	L.11	-1.43	24039.0	0.72
47	CAF	Temperature	L.11 excl.	0.01	15692	0.83	9.48e-02	1.31e+03	7.80e+02	9.48e-02	-2.28e+02	2.84e+03	L.11	-1.43	24039.0	0.72
48	CAF	Intercept	L.12 excl.	0.11	12429	0.67	1.26e-07	6.72e+04	8.99e+03	1.34e-12	4.95e+04	8.49e+04	L.12	-4.44	42232.0	0.79
49	CAF	Temperature	L.12 excl.	0.11	12429	0.67	1.26e-07	-2.63e+03	4.84e+02	1.26e-07	-3.58e+03	-1.68e+03	L.12	-4.44	42232.0	0.79
50	CAF	Intercept	L.13 excl.	0.02	16383	0.75	2.14e-02	4.85e+04	1.16e+04	3.93e-05	2.57e+04	7.14e+04	L.13	-159.93	16922.0	3.68
51	CAF	Temperature	L.13 excl.	0.02	16383	0.75	2.14e-02	-1.44e+03	6.21e+02	2.14e-02	-2.66e+03	-2.14e+02	L.13	-159.93	16922.0	3.68
52	CYC	Intercept	L.1 excl.	0.0	11681	0.69	6.55e-01	1.30e+04	8.67e+03	1.35e-01	-4.10e+03	3.01e+04	L.1	-0.79	8386.0	0.73
53	CYC	Temperature	L.1 excl.	0.0	11681	0.69	6.55e-01	2.11e+02	4.73e+02	6.55e-01	-7.21e+02	1.14e+03	L.1	-0.79	8386.0	0.73
54	CYC	Intercept	L.2 excl.	0.0	10607	0.7	3.84e-01	2.17e+04	7.60e+03	4.67e-03	6.72e+03	3.66e+04	L.2	-4.4	11195.0	0.46
55	CYC	Temperature	L.2 excl.	0.0	10607	0.7	3.84e-01	-3.55e+02	4.07e+02	3.84e-01	-1.16e+03	4.47e+02	L.2	-4.4	11195.0	0.46
56	CYC	Intercept	L.3 excl.	0.0	10720	0.7	5.81e-01	1.95e+04	7.71e+03	1.21e-02	4.29e+03	3.47e+04	L.3	-0.02	3637.0	0.26
57	CYC	Temperature	L.3 excl.	0.0	10720	0.7	5.81e-01	-2.28e+02	4.13e+02	5.81e-01	-1.04e+03	5.86e+02	L.3	-0.02	3637.0	0.26
58	CYC	Intercept	L.4 excl.	0.01	10710	0.72	2.50e-01	2.38e+04	7.76e+03	2.42e-03	8.49e+03	3.90e+04	L.4	-2.85	9022.0	0.41
59	CYC	Temperature	L.4 excl.	0.01	10710	0.72	2.50e-01	-4.80e+02	4.17e+02	2.50e-01	-1.30e+03	3.41e+02	L.4	-2.85	9022.0	0.41
60	CYC	Intercept	L.5 excl.	0.0	10676	0.71	4.44e-01	2.10e+04	7.64e+03	6.52e-03	5.91e+03	3.60e+04	L.5	-7.97	6603.0	0.32
61	CYC	Temperature	L.5 excl.	0.0	10676	0.71	4.44e-01	-3.14e+02	4.10e+02	4.44e-01	-1.12e+03	4.93e+02	L.5	-7.97	6603.0	0.32
62	CYC	Intercept	L.6 excl.	0.0	10571	0.63	9.73e-01	1.71e+04	7.53e+03	2.41e-02	2.26e+03	3.19e+04	L.6	-11.64	11708.0	2.09
63	CYC	Temperature	L.6 excl.	0.0	10571	0.63	9.73e-01	-1.37e+01	4.04e+02	9.73e-01	-8.10e+02	7.83e+02	L.6	-11.64	11708.0	2.09
64	CYC	Intercept	L.7 excl.	0.0	10779	0.71	6.00e-01	1.93e+04	7.68e+03	1.27e-02	4.16e+03	3.44e+04	L.7	-0.21	3148.0	0.23
65	CYC	Temperature	L.7 excl.	0.0	10779	0.71	6.00e-01	-2.16e+02	4.12e+02	6.00e-01	-1.03e+03	5.95e+02	L.7	-0.21	3148.0	0.23
66	CYC	Intercept	L.8 excl.	0.0	10650	0.68	5.32e-01	2.03e+04	7.55e+03	7.74e-03	5.40e+03	3.51e+04	L.8	-9.11	9794.0	1.55
67	CYC	Temperature	L.8 excl.	0.0	10650	0.68	5.32e-01	-2.53e+02	4.04e+02	5.32e-01	-1.05e+03	5.43e+02	L.8	-9.11	9794.0	1.55
68	CYC	Intercept	L.9 excl.	0.0	10731	0.71	4.20e-01	2.24e+04	9.06e+03	1.41e-02	4.56e+03	4.03e+04	L.9	-0.07	8971.0	0.54
69	CYC	Temperature	L.9 excl.	0.0	10731	0.71	4.20e-01	-3.88e+02	4.80e+02	4.20e-01	-1.33e+03	5.57e+02	L.9	-0.07	8971.0	0.54
70	CYC	Intercept	L.10 excl.	0.0	10746	0.72	8.66e-01	1.64e+04	7.89e+03	3.92e-02	8.16e+02	3.19e+04	L.10	-19.8	5801.0	0.28
71	CYC	Temperature	L.10 excl.	0.0	10746	0.72	8.66e-01	-7.12e+01	4.21e+02	8.66e-01	-9.00e+02	7.57e+02	L.10	-19.8	5801.0	0.28
72	CYC	Intercept	L.11 excl.	0.02	10675	0.74	6.06e-02	-4.59e+03	1.01e+04	6.51e-01	-2.46e+04	1.54e+04	L.11	-0.86	11859.0	0.61
73	CYC	Temperature	L.11 excl.	0.02	10675	0.74	6.06e-02	1.00e+03	5.30e+02	6.06e-02	-4.47e+01	2.05e+03	L.11	-0.86	11859.0	0.61
74	CYC	Intercept	L.12 excl.	0.04	7990	0.6	1.29e-03	3.21e+04	5.78e+03	7.39e-08	2.07e+04	4.35e+04	L.12	-5.78	27625.0	0.73
75	CYC	Temperature	L.12 excl.	0.04	7990	0.6	1.29e-03	-1.01e+03	3.11e+02	1.29e-03	-1.62e+03	-4.00e+02	L.12	-5.78	27625.0	0.73
76	CYC	Intercept	L.13 excl.	0.0	10637	0.68	6.13e-01	1.94e+04	7.53e+03	1.07e-02	4.53e+03	3.42e+04	L.13	-51.75	10075.0	1.82
77	CYC	Temperature	L.13 excl.	0.0	10637	0.68	6.13e-01	-2.04e+02	4.03e+02	6.13e-01	-9.98e+02	5.89e+02	L.13	-51.75	10075.0	1.82
78	CAN	Intercept	L.1 excl.	0.0	146	0.77	6.86e-01	1.46e+02	1.09e+02	1.80e-01	-6.81e+01	3.61e+02	L.1	-0.66	102.0	0.8
79	CAN	Temperature	L.1 excl.	0.0	146	0.77	6.86e-01	2.40e+00	5.93e+00	6.86e-01	-9.29e+00	1.41e+01	L.1	-0.66	102.0	0.8
80	CAN	Intercept	L.2 excl.	0.0	132	0.78	3.97e-01	2.50e+02	9.50e+01	9.13e-03	6.25e+01	4.37e+02	L.2	-11.58	141.0	0.48
81	CAN	Temperature	L.2 excl.	0.0	132	0.78	3.97e-01	-4.33e+00	5.09e+00	3.97e-01	-1.44e+01	5.71e+00	L.2	-11.58	141.0	0.48
82	CAN	Intercept	L.3 excl.	0.0	134	0.78	6.79e-01	2.12e+02	9.65e+01	2.92e-02	2.16e+01	4.02e+02	L.3	-1.26	47.0	0.36
83	CAN	Temperature	L.3 excl.	0.0	134	0.78	6.79e-01	-2.14e+00	5.18e+00	6.79e-01	-1.23e+01	8.05e+00	L.3	-1.26	47.0	0.36
84	CAN	Intercept	L.4 excl.	0.01	132	0.8	2.05e-01	2.87e+02	9.62e+01	3.11e-03	9.77e+01	4.77e+02	L.4	-3.44	138.0	0.5
85	CAN	Temperature	L.4 excl.	0.01	132	0.8	2.05e-01	-6.57e+00	5.17e+00	2.05e-01	-1.68e+01	3.61e+00	L.4	-3.44	138.0	0.5
86	CAN	Intercept	L.5 excl.	0.0	133	0.79	4.84e-01	2.37e+02	9.56e+01	1.39e-02	4.85e+01	4.25e+02	L.5	-3.13	81.0	0.35
87	CAN	Temperature	L.5 excl.	0.0	133	0.79	4.84e-01	-3.60e+00	5.13e+00	4.84e-01	-1.37e+01	6.50e+00	L.5	-3.13	81.0	0.35
88	CAN	Intercept	L.6 excl.	0.0	132	0.69	9.41e-01	1.85e+02	9.42e+01	5.06e-02	-4.94e-01	3.71e+02	L.6	-27.12	147.0	3.13
89	CAN	Temperature	L.6 excl.	0.0	132	0.69	9.41e-01	3.76e-01	5.06e+00	9.41e-01	-9.59e+00	1.03e+01	L.6	-27.12	147.0	3.13
90	CAN	Intercept	L.7 excl.	0.0	134	0.78	6.56e-01	2.15e+02	9.61e+01	2.62e-02	2.56e+01	4.04e+02	L.7	-0.63	45.0	0.32
91	CAN	Temperature	L.7 excl.	0.0	134	0.78	6.56e-01	-2.30e+00	5.15e+00	6.56e-01	-1.24e+01	7.85e+00	L.7	-0.63	45.0	0.32
92	CAN	Intercept	L.8 excl.	0.0	133	0.76	5.77e-01	2.28e+02	9.46e+01	1.66e-02	4.18e+01	4.14e+02	L.8	-22.62	118.0	1.99
93	CAN	Temperature	L.8 excl.	0.0	133	0.76	5.77e-01	-2.83e+00	5.06e+00	5.77e-01	-1.28e+01	7.14e+00	L.8	-22.62	118.0	1.99
94	CAN	Intercept	L.9 excl.	0.0	133	0.79	6.86e-01	2.14e+02	1.13e+02	5.93e-02	-8.42e+00	4.36e+02	L.9	-0.11	122.0	0.59
95	CAN	Temperature	L.9 excl.	0.0	133	0.79	6.86e-01	-2.42e+00	5.97e+00	6.86e-01	-1.42e+01	9.34e+00	L.9	-0.11	122.0	0.59
96	CAN	Intercept	L.10 excl.	0.0	134	0.8	8.00e-01	1.94e+02	9.90e+01	5.05e-02	-4.64e-01	3.89e+02	L.10	-3.06	53.0	0.25
97	CAN	Temperature	L.10 excl.	0.0	134	0.8	8.00e-01	-1.34e+00	5.27e+00	8.00e-01	-1.17e+01	9.05e+00	L.10	-3.06	53.0	0.25
98	CAN	Intercept	L.11 excl.	0.01	133	0.82	9.17e-02	-5.05e+01	1.26e+02	6.89e-01	-2.99e+02	1.98e+02	L.11	-0.59	147.0	0.68
99	CAN	Temperature	L.11 excl.	0.01	133	0.82	9.17e-02	1.12e+01	6.61e+00	9.17e-02	-1.83e+00	2.42e+01	L.11	-0.59	147.0	0.68
100	CAN	Intercept	L.12 excl.	0.04	102	0.7	1.81e-03	3.81e+02	7.44e+01	5.91e-07	2.35e+02	5.28e+02	L.12	-7.3	335.0	0.75
101	CAN	Temperature	L.12 excl.	0.04	102	0.7	1.81e-03	-1.26e+01	4.00e+00	1.81e-03	-2.05e+01	-4.74e+00	L.12	-7.3	335.0	0.75
102	CAN	Intercept	L.13 excl.	0.0	133	0.76	6.43e-01	2.19e+02	9.43e+01	2.11e-02	3.30e+01	4.04e+02	L.13	-48.4	122.0	2.3
103	CAN	Temperature	L.13 excl.	0.0	133	0.76	6.43e-01	-2.34e+00	5.05e+00	6.43e-01	-1.23e+01	7.60e+00	L.13	-48.4	122.0	2.3
104	CIT	Intercept	L.1 excl.	0.0	28	0.63	5.73e-01	5.65e+01	2.09e+01	7.47e-03	1.53e+01	9.77e+01	L.1	-4.36	20.0	0.78
105	CIT	Temperature	L.1 excl.	0.0	28	0.63	5.73e-01	-6.43e-01	1.14e+00	5.73e-01	-2.89e+00	1.60e+00	L.1	-4.36	20.0	0.78
106	CIT	Intercept	L.2 excl.	0.02	25	0.65	1.81e-02	8.20e+01	1.82e+01	9.77e-06	4.62e+01	1.18e+02	L.2	-0.68	8.0	0.22
107	CIT	Temperature	L.2 excl.	0.02	25	0.65	1.81e-02	-2.32e+00	9.74e-01	1.81e-02	-4.24e+00	-3.98e-01	L.2	-0.68	8.0	0.22
108	CIT	Intercept	L.3 excl.	0.02	25	0.65	1.77e-02	8.24e+01	1.83e+01	9.98e-06	4.64e+01	1.18e+02	L.3	-0.26	10.0	0.27
109	CIT	Temperature	L.3 excl.	0.02	25	0.65	1.77e-02	-2.34e+00	9.81e-01	1.77e-02	-4.28e+00	-4.11e-01	L.3	-0.26	10.0	0.27
110	CIT	Intercept	L.4 excl.	0.02	25	0.66	2.04e-02	8.25e+01	1.87e+01	1.55e-05	4.56e+01	1.19e+02	L.4	-0.18	7.0	0.2
111	CIT	Temperature	L.4 excl.	0.02	25	0.66	2.04e-02	-2.35e+00	1.01e+00	2.04e-02	-4.33e+00	-3.66e-01	L.4	-0.18	7.0	0.2
112	CIT	Intercept	L.5 excl.	0.02	25	0.65	1.18e-02	8.46e+01	1.81e+01	5.04e-06	4.88e+01	1.20e+02	L.5	-21.38	16.0	0.33
113	CIT	Temperature	L.5 excl.	0.02	25	0.65	1.18e-02	-2.47e+00	9.73e-01	1.18e-02	-4.38e+00	-5.51e-01	L.5	-21.38	16.0	0.33
114	CIT	Intercept	L.6 excl.	0.02	25	0.62	4.98e-02	7.81e+01	1.84e+01	3.27e-05	4.18e+01	1.14e+02	L.6	-3.56	22.0	1.04
115	CIT	Temperature	L.6 excl.	0.02	25	0.62	4.98e-02	-1.95e+00	9.89e-01	4.98e-02	-3.90e+00	-1.89e-03	L.6	-3.56	22.0	1.04
116	CIT	Intercept	L.7 excl.	0.02	25	0.66	1.63e-02	8.27e+01	1.82e+01	8.70e-06	4.68e+01	1.19e+02	L.7	-0.63	11.0	0.27
117	CIT	Temperature	L.7 excl.	0.02	25	0.66	1.63e-02	-2.36e+00	9.77e-01	1.63e-02	-4.28e+00	-4.38e-01	L.7	-0.63	11.0	0.27
118	CIT	Intercept	L.8 excl.	0.02	25	0.65	1.61e-02	8.30e+01	1.80e+01	6.65e-06	4.74e+01	1.18e+02	L.8	-1.31	18.0	0.72
119	CIT	Temperature	L.8 excl.	0.02	25	0.65	1.61e-02	-2.34e+00	9.65e-01	1.61e-02	-4.24e+00	-4.38e-01	L.8	-1.31	18.0	0.72
120	CIT	Intercept	L.9 excl.	0.04	25	0.65	1.55e-03	1.07e+02	2.15e+01	1.06e-06	6.51e+01	1.50e+02	L.9	-0.7	24.0	0.62
121	CIT	Temperature	L.9 excl.	0.04	25	0.65	1.55e-03	-3.63e+00	1.14e+00	1.55e-03	-5.87e+00	-1.40e+00	L.9	-0.7	24.0	0.62
122	CIT	Intercept	L.10 excl.	0.01	25	0.67	4.86e-02	7.56e+01	1.88e+01	7.61e-05	3.86e+01	1.13e+02	L.10	-9.42	9.0	0.19
123	CIT	Temperature	L.10 excl.	0.01	25	0.67	4.86e-02	-1.98e+00	1.00e+00	4.86e-02	-3.96e+00	-1.23e-02	L.10	-9.42	9.0	0.19
124	CIT	Intercept	L.11 excl.	0.01	25	0.7	2.76e-01	1.00e+01	2.38e+01	6.74e-01	-3.69e+01	5.70e+01	L.11	-1.31	31.0	0.56
125	CIT	Temperature	L.11 excl.	0.01	25	0.7	2.76e-01	1.36e+00	1.25e+00	2.76e-01	-1.10e+00	3.82e+00	L.11	-1.31	31.0	0.56
126	CIT	Intercept	L.12 excl.	0.15	16	0.47	2.37e-10	1.11e+02	1.17e+01	1.56e-18	8.82e+01	1.34e+02	L.12	-2.24	87.0	0.85
127	CIT	Temperature	L.12 excl.	0.15	16	0.47	2.37e-10	-4.15e+00	6.28e-01	2.37e-10	-5.38e+00	-2.91e+00	L.12	-2.24	87.0	0.85
128	CIT	Intercept	L.13 excl.	0.02	25	0.65	2.23e-02	8.07e+01	1.81e+01	1.17e-05	4.51e+01	1.16e+02	L.13	-2.15	14.0	0.55
129	CIT	Temperature	L.13 excl.	0.02	25	0.65	2.23e-02	-2.22e+00	9.66e-01	2.23e-02	-4.12e+00	-3.19e-01	L.13	-2.15	14.0	0.55
130	DCF	Intercept	L.1 excl.	0.0	647	0.8	6.23e-01	1.04e+03	4.80e+02	3.18e-02	9.17e+01	1.99e+03	L.1	-2.13	406.0	0.9
131	DCF	Temperature	L.1 excl.	0.0	647	0.8	6.23e-01	-1.29e+01	2.62e+01	6.23e-01	-6.45e+01	3.88e+01	L.1	-2.13	406.0	0.9
132	DCF	Intercept	L.2 excl.	0.02	575	0.83	3.63e-02	1.56e+03	4.12e+02	1.95e-04	7.46e+02	2.37e+03	L.2	-2.11	351.0	0.4
133	DCF	Temperature	L.2 excl.	0.02	575	0.83	3.63e-02	-4.65e+01	2.21e+01	3.63e-02	-9.00e+01	-2.98e+00	L.2	-2.11	351.0	0.4
134	DCF	Intercept	L.3 excl.	0.01	578	0.83	5.09e-02	1.51e+03	4.16e+02	3.41e-04	6.91e+02	2.33e+03	L.3	0.01	167.0	0.26
135	DCF	Temperature	L.3 excl.	0.01	578	0.83	5.09e-02	-4.38e+01	2.23e+01	5.09e-02	-8.77e+01	1.67e-01	L.3	0.01	167.0	0.26
136	DCF	Intercept	L.4 excl.	0.02	582	0.85	1.81e-02	1.68e+03	4.22e+02	8.59e-05	8.53e+02	2.51e+03	L.4	-4.83	376.0	0.4
137	DCF	Temperature	L.4 excl.	0.02	582	0.85	1.81e-02	-5.39e+01	2.27e+01	1.81e-02	-9.86e+01	-9.30e+00	L.4	-4.83	376.0	0.4
138	DCF	Intercept	L.5 excl.	0.02	574	0.83	2.54e-02	1.61e+03	4.11e+02	1.14e-04	8.00e+02	2.42e+03	L.5	-27.37	502.0	0.46
139	DCF	Temperature	L.5 excl.	0.02	574	0.83	2.54e-02	-4.95e+01	2.20e+01	2.54e-02	-9.29e+01	-6.15e+00	L.5	-27.37	502.0	0.46
140	DCF	Intercept	L.6 excl.	0.01	578	0.74	1.47e-01	1.38e+03	4.12e+02	9.76e-04	5.65e+02	2.19e+03	L.6	-13.58	579.0	2.81
141	DCF	Temperature	L.6 excl.	0.01	578	0.74	1.47e-01	-3.22e+01	2.21e+01	1.47e-01	-7.58e+01	1.14e+01	L.6	-13.58	579.0	2.81
142	DCF	Intercept	L.7 excl.	0.01	581	0.83	5.05e-02	1.51e+03	4.15e+02	3.31e-04	6.92e+02	2.32e+03	L.7	-0.13	156.0	0.23
143	DCF	Temperature	L.7 excl.	0.01	581	0.83	5.05e-02	-4.37e+01	2.22e+01	5.05e-02	-8.74e+01	1.01e-01	L.7	-0.13	156.0	0.23
144	DCF	Intercept	L.8 excl.	0.02	575	0.81	4.46e-02	1.53e+03	4.08e+02	2.11e-04	7.31e+02	2.34e+03	L.8	-10.02	495.0	1.99
145	DCF	Temperature	L.8 excl.	0.02	575	0.81	4.46e-02	-4.41e+01	2.18e+01	4.46e-02	-8.71e+01	-1.07e+00	L.8	-10.02	495.0	1.99
146	DCF	Intercept	L.9 excl.	0.01	573	0.85	1.60e-01	1.36e+03	4.84e+02	5.46e-03	4.04e+02	2.31e+03	L.9	-0.13	565.0	0.6
147	DCF	Temperature	L.9 excl.	0.01	573	0.85	1.60e-01	-3.61e+01	2.56e+01	1.60e-01	-8.66e+01	1.44e+01	L.9	-0.13	565.0	0.6
148	DCF	Intercept	L.10 excl.	0.01	582	0.84	5.18e-02	1.53e+03	4.28e+02	4.22e-04	6.85e+02	2.37e+03	L.10	-0.35	110.0	0.15
149	DCF	Temperature	L.10 excl.	0.01	582	0.84	5.18e-02	-4.45e+01	2.28e+01	5.18e-02	-8.94e+01	3.56e-01	L.10	-0.35	110.0	0.15
150	DCF	Intercept	L.11 excl.	0.0	588	0.91	6.79e-01	4.17e+02	5.59e+02	4.56e-01	-6.84e+02	1.52e+03	L.11	-0.76	545.0	0.56
151	DCF	Temperature	L.11 excl.	0.0	588	0.91	6.79e-01	1.21e+01	2.92e+01	6.79e-01	-4.55e+01	6.97e+01	L.11	-0.76	545.0	0.56
152	DCF	Intercept	L.12 excl.	0.12	378	0.64	2.49e-08	2.16e+03	2.74e+02	9.02e-14	1.62e+03	2.70e+03	L.12	-2.86	1655.0	0.86
153	DCF	Temperature	L.12 excl.	0.12	378	0.64	2.49e-08	-8.48e+01	1.47e+01	2.49e-08	-1.14e+02	-5.58e+01	L.12	-2.86	1655.0	0.86
154	DCF	Intercept	L.13 excl.	0.01	575	0.81	5.73e-02	1.49e+03	4.08e+02	3.20e-04	6.84e+02	2.29e+03	L.13	-4.75	483.0	1.84
155	DCF	Temperature	L.13 excl.	0.01	575	0.81	5.73e-02	-4.16e+01	2.18e+01	5.73e-02	-8.46e+01	1.31e+00	L.13	-4.75	483.0	1.84
156	HCT	Intercept	L.1 excl.	0.0	240	0.74	6.26e-01	2.39e+02	1.78e+02	1.82e-01	-1.13e+02	5.91e+02	L.1	-3.08	150.0	0.75
157	HCT	Temperature	L.1 excl.	0.0	240	0.74	6.26e-01	4.74e+00	9.73e+00	6.26e-01	-1.44e+01	2.39e+01	L.1	-3.08	150.0	0.75
158	HCT	Intercept	L.2 excl.	0.0	212	0.75	2.77e-01	4.50e+02	1.52e+02	3.41e-03	1.50e+02	7.51e+02	L.2	-4.74	167.0	0.4
159	HCT	Temperature	L.2 excl.	0.0	212	0.75	2.77e-01	-8.90e+00	8.17e+00	2.77e-01	-2.50e+01	7.19e+00	L.2	-4.74	167.0	0.4
160	HCT	Intercept	L.3 excl.	0.0	214	0.75	3.55e-01	4.29e+02	1.54e+02	5.81e-03	1.25e+02	7.32e+02	L.3	-0.28	61.0	0.21
161	HCT	Temperature	L.3 excl.	0.0	214	0.75	3.55e-01	-7.65e+00	8.27e+00	3.55e-01	-2.39e+01	8.63e+00	L.3	-0.28	61.0	0.21
162	HCT	Intercept	L.4 excl.	0.01	216	0.77	2.04e-01	4.80e+02	1.56e+02	2.37e-03	1.72e+02	7.89e+02	L.4	-3.94	129.0	0.34
163	HCT	Temperature	L.4 excl.	0.01	216	0.77	2.04e-01	-1.07e+01	8.41e+00	2.04e-01	-2.73e+01	5.86e+00	L.4	-3.94	129.0	0.34
164	HCT	Intercept	L.5 excl.	0.0	213	0.75	3.17e-01	4.38e+02	1.53e+02	4.50e-03	1.37e+02	7.40e+02	L.5	-2.82	104.0	0.29
165	HCT	Temperature	L.5 excl.	0.0	213	0.75	3.17e-01	-8.21e+00	8.20e+00	3.17e-01	-2.44e+01	7.93e+00	L.5	-2.82	104.0	0.29
166	HCT	Intercept	L.6 excl.	0.0	215	0.68	7.03e-01	3.74e+02	1.54e+02	1.56e-02	7.15e+01	6.77e+02	L.6	-14.02	205.0	1.76
167	HCT	Temperature	L.6 excl.	0.0	215	0.68	7.03e-01	-3.15e+00	8.25e+00	7.03e-01	-1.94e+01	1.31e+01	L.6	-14.02	205.0	1.76
168	HCT	Intercept	L.7 excl.	0.0	215	0.75	3.93e-01	4.18e+02	1.54e+02	6.88e-03	1.16e+02	7.21e+02	L.7	-0.04	60.0	0.22
169	HCT	Temperature	L.7 excl.	0.0	215	0.75	3.93e-01	-7.05e+00	8.23e+00	3.93e-01	-2.33e+01	9.17e+00	L.7	-0.04	60.0	0.22
170	HCT	Intercept	L.8 excl.	0.0	213	0.73	3.59e-01	4.32e+02	1.52e+02	4.80e-03	1.33e+02	7.30e+02	L.8	-6.41	163.0	1.15
171	HCT	Temperature	L.8 excl.	0.0	213	0.73	3.59e-01	-7.46e+00	8.12e+00	3.59e-01	-2.34e+01	8.52e+00	L.8	-6.41	163.0	1.15
172	HCT	Intercept	L.9 excl.	0.01	218	0.76	1.28e-01	5.69e+02	1.84e+02	2.24e-03	2.06e+02	9.32e+02	L.9	-0.97	120.0	0.45
173	HCT	Temperature	L.9 excl.	0.01	218	0.76	1.28e-01	-1.49e+01	9.74e+00	1.28e-01	-3.41e+01	4.32e+00	L.9	-0.97	120.0	0.45
174	HCT	Intercept	L.10 excl.	0.0	215	0.75	3.35e-01	4.40e+02	1.58e+02	5.87e-03	1.28e+02	7.52e+02	L.10	-2.95	45.0	0.17
175	HCT	Temperature	L.10 excl.	0.0	215	0.75	3.35e-01	-8.15e+00	8.44e+00	3.35e-01	-2.48e+01	8.48e+00	L.10	-2.95	45.0	0.17
176	HCT	Intercept	L.11 excl.	0.03	202	0.76	6.79e-03	-2.59e+02	1.92e+02	1.80e-01	-6.38e+02	1.20e+02	L.11	-1.19	308.0	0.76
177	HCT	Temperature	L.11 excl.	0.03	202	0.76	6.79e-03	2.75e+01	1.01e+01	6.79e-03	7.67e+00	4.73e+01	L.11	-1.19	308.0	0.76
178	HCT	Intercept	L.12 excl.	0.07	140	0.57	2.13e-05	6.84e+02	1.02e+02	1.12e-10	4.84e+02	8.84e+02	L.12	-4.36	615.0	0.79
179	HCT	Temperature	L.12 excl.	0.07	140	0.57	2.13e-05	-2.37e+01	5.46e+00	2.13e-05	-3.44e+01	-1.29e+01	L.12	-4.36	615.0	0.79
180	HCT	Intercept	L.13 excl.	0.0	213	0.73	4.16e-01	4.15e+02	1.51e+02	6.44e-03	1.18e+02	7.13e+02	L.13	-26.47	167.0	1.32
181	HCT	Temperature	L.13 excl.	0.0	213	0.73	4.16e-01	-6.60e+00	8.09e+00	4.16e-01	-2.25e+01	9.34e+00	L.13	-26.47	167.0	1.32
182	TCS	Intercept	L.1 excl.	0.0	25	0.53	8.97e-01	5.10e+01	1.93e+01	8.84e-03	1.30e+01	8.91e+01	L.1	-0.33	22.0	0.61
183	TCS	Temperature	L.1 excl.	0.0	25	0.53	8.97e-01	-1.37e-01	1.05e+00	8.97e-01	-2.21e+00	1.94e+00	L.1	-0.33	22.0	0.61
184	TCS	Intercept	L.2 excl.	0.01	24	0.55	1.41e-01	7.07e+01	1.77e+01	8.29e-05	3.59e+01	1.06e+02	L.2	-3.83	25.0	0.4
185	TCS	Temperature	L.2 excl.	0.01	24	0.55	1.41e-01	-1.40e+00	9.47e-01	1.41e-01	-3.27e+00	4.66e-01	L.2	-3.83	25.0	0.4
186	TCS	Intercept	L.3 excl.	0.01	24	0.55	2.04e-01	6.76e+01	1.79e+01	1.99e-04	3.23e+01	1.03e+02	L.3	-0.32	11.0	0.24
187	TCS	Temperature	L.3 excl.	0.01	24	0.55	2.04e-01	-1.22e+00	9.61e-01	2.04e-01	-3.11e+00	6.68e-01	L.3	-0.32	11.0	0.24
188	TCS	Intercept	L.4 excl.	0.02	24	0.56	4.34e-02	7.96e+01	1.77e+01	1.06e-05	4.47e+01	1.15e+02	L.4	-2.81	29.0	0.45
189	TCS	Temperature	L.4 excl.	0.02	24	0.56	4.34e-02	-1.93e+00	9.52e-01	4.34e-02	-3.81e+00	-5.76e-02	L.4	-2.81	29.0	0.45
190	TCS	Intercept	L.5 excl.	0.01	24	0.55	1.77e-01	6.88e+01	1.78e+01	1.39e-04	3.38e+01	1.04e+02	L.5	-2.56	15.0	0.28
191	TCS	Temperature	L.5 excl.	0.01	24	0.55	1.77e-01	-1.29e+00	9.53e-01	1.77e-01	-3.17e+00	5.86e-01	L.5	-2.56	15.0	0.28
192	TCS	Intercept	L.6 excl.	0.0	24	0.49	4.93e-01	6.06e+01	1.72e+01	5.14e-04	2.67e+01	9.45e+01	L.6	-7.25	29.0	1.43
193	TCS	Temperature	L.6 excl.	0.0	24	0.49	4.93e-01	-6.33e-01	9.23e-01	4.93e-01	-2.45e+00	1.19e+00	L.6	-7.25	29.0	1.43
194	TCS	Intercept	L.7 excl.	0.01	24	0.56	2.02e-01	6.75e+01	1.79e+01	1.93e-04	3.24e+01	1.03e+02	L.7	-0.64	10.0	0.21
195	TCS	Temperature	L.7 excl.	0.01	24	0.56	2.02e-01	-1.22e+00	9.57e-01	2.02e-01	-3.11e+00	6.61e-01	L.7	-0.64	10.0	0.21
196	TCS	Intercept	L.8 excl.	0.01	24	0.54	2.08e-01	6.78e+01	1.77e+01	1.56e-04	3.30e+01	1.03e+02	L.8	-2.14	19.0	0.65
197	TCS	Temperature	L.8 excl.	0.01	24	0.54	2.08e-01	-1.19e+00	9.44e-01	2.08e-01	-3.05e+00	6.67e-01	L.8	-2.14	19.0	0.65
198	TCS	Intercept	L.9 excl.	0.01	25	0.56	6.48e-02	8.47e+01	2.14e+01	9.86e-05	4.26e+01	1.27e+02	L.9	-0.68	16.0	0.39
199	TCS	Temperature	L.9 excl.	0.01	25	0.56	6.48e-02	-2.10e+00	1.13e+00	6.48e-02	-4.33e+00	1.30e-01	L.9	-0.68	16.0	0.39
200	TCS	Intercept	L.10 excl.	0.01	24	0.55	1.46e-01	7.18e+01	1.83e+01	1.10e-04	3.58e+01	1.08e+02	L.10	-2.37	14.0	0.39
201	TCS	Temperature	L.10 excl.	0.01	24	0.55	1.46e-01	-1.42e+00	9.74e-01	1.46e-01	-3.34e+00	4.98e-01	L.10	-2.37	14.0	0.39
202	TCS	Intercept	L.11 excl.	0.05	23	0.57	1.28e-03	-3.23e+01	2.27e+01	1.57e-01	-7.71e+01	1.25e+01	L.11	-3.59	37.0	0.6
203	TCS	Temperature	L.11 excl.	0.05	23	0.57	1.28e-03	3.87e+00	1.19e+00	1.28e-03	1.53e+00	6.22e+00	L.11	-3.59	37.0	0.6
204	TCS	Intercept	L.12 excl.	0.03	21	0.5	4.70e-03	8.56e+01	1.53e+01	6.53e-08	5.53e+01	1.16e+02	L.12	-1.74	51.0	0.64
205	TCS	Temperature	L.12 excl.	0.03	21	0.5	4.70e-03	-2.35e+00	8.25e-01	4.70e-03	-3.98e+00	-7.29e-01	L.12	-1.74	51.0	0.64
206	TCS	Intercept	L.13 excl.	0.0	24	0.54	2.61e-01	6.54e+01	1.75e+01	2.37e-04	3.09e+01	1.00e+02	L.13	-45.49	22.0	0.97
207	TCS	Temperature	L.13 excl.	0.0	24	0.54	2.61e-01	-1.06e+00	9.38e-01	2.61e-01	-2.91e+00	7.91e-01	L.13	-45.49	22.0	0.97
208	DPG	Intercept	L.1 excl.	0.18	969	0.68	1.97e-09	-3.10e+03	7.19e+02	2.70e-05	-4.52e+03	-1.68e+03	L.1	-15.44	1019.0	1.41
209	DPG	Temperature	L.1 excl.	0.18	969	0.68	1.97e-09	2.48e+02	3.92e+01	1.97e-09	1.70e+02	3.25e+02	L.1	-15.44	1019.0	1.41
210	DPG	Intercept	L.2 excl.	0.07	928	0.77	1.43e-05	-1.72e+03	6.65e+02	1.03e-02	-3.03e+03	-4.10e+02	L.2	-2.75	544.0	0.5
211	DPG	Temperature	L.2 excl.	0.07	928	0.77	1.43e-05	1.58e+02	3.56e+01	1.43e-05	8.74e+01	2.28e+02	L.2	-2.75	544.0	0.5
212	DPG	Intercept	L.3 excl.	0.06	885	0.75	7.11e-05	-1.38e+03	6.37e+02	3.12e-02	-2.63e+03	-1.26e+02	L.3	-0.16	1861.0	0.88
213	DPG	Temperature	L.3 excl.	0.06	885	0.75	7.11e-05	1.38e+02	3.42e+01	7.11e-05	7.06e+01	2.05e+02	L.3	-0.16	1861.0	0.88
214	DPG	Intercept	L.4 excl.	0.05	940	0.8	2.98e-04	-1.32e+03	6.81e+02	5.36e-02	-2.66e+03	2.06e+01	L.4	-9.09	579.0	0.3
215	DPG	Temperature	L.4 excl.	0.05	940	0.8	2.98e-04	1.34e+02	3.66e+01	2.98e-04	6.22e+01	2.06e+02	L.4	-9.09	579.0	0.3
216	DPG	Intercept	L.5 excl.	0.06	923	0.78	9.61e-05	-1.42e+03	6.61e+02	3.24e-02	-2.72e+03	-1.20e+02	L.5	-4.25	950.0	0.41
217	DPG	Temperature	L.5 excl.	0.06	923	0.78	9.61e-05	1.40e+02	3.54e+01	9.61e-05	7.06e+01	2.10e+02	L.5	-4.25	950.0	0.41
218	DPG	Intercept	L.6 excl.	0.09	948	0.72	5.50e-06	-1.82e+03	6.76e+02	7.61e-03	-3.15e+03	-4.88e+02	L.6	-12.47	824.0	1.39
219	DPG	Temperature	L.6 excl.	0.09	948	0.72	5.50e-06	1.69e+02	3.63e+01	5.50e-06	9.74e+01	2.40e+02	L.6	-12.47	824.0	1.39
220	DPG	Intercept	L.7 excl.	0.05	871	0.76	2.34e-04	-1.17e+03	6.21e+02	6.14e-02	-2.39e+03	5.62e+01	L.7	-8.13	1930.0	0.62
221	DPG	Temperature	L.7 excl.	0.05	871	0.76	2.34e-04	1.24e+02	3.33e+01	2.34e-04	5.87e+01	1.90e+02	L.7	-8.13	1930.0	0.62
222	DPG	Intercept	L.8 excl.	0.07	936	0.76	2.74e-05	-1.60e+03	6.64e+02	1.67e-02	-2.91e+03	-2.93e+02	L.8	-7.7	486.0	0.64
223	DPG	Temperature	L.8 excl.	0.07	936	0.76	2.74e-05	1.52e+02	3.55e+01	2.74e-05	8.18e+01	2.22e+02	L.8	-7.7	486.0	0.64
224	DPG	Intercept	L.9 excl.	0.05	957	0.77	2.34e-04	-1.77e+03	8.09e+02	2.92e-02	-3.37e+03	-1.81e+02	L.9	0.37	129.0	0.16
225	DPG	Temperature	L.9 excl.	0.05	957	0.77	2.34e-04	1.60e+02	4.28e+01	2.34e-04	7.55e+01	2.44e+02	L.9	0.37	129.0	0.16
226	DPG	Intercept	L.10 excl.	0.05	934	0.75	2.56e-04	-1.30e+03	6.86e+02	5.99e-02	-2.65e+03	5.45e+01	L.10	-148.68	580.0	1.65
227	DPG	Temperature	L.10 excl.	0.05	934	0.75	2.56e-04	1.36e+02	3.66e+01	2.56e-04	6.35e+01	2.08e+02	L.10	-148.68	580.0	1.65
228	DPG	Intercept	L.11 excl.	0.14	939	0.79	4.39e-09	-4.25e+03	8.92e+02	3.42e-06	-6.00e+03	-2.49e+03	L.11	-3.4	1068.0	0.8
229	DPG	Temperature	L.11 excl.	0.14	939	0.79	4.39e-09	2.85e+02	4.67e+01	4.39e-09	1.93e+02	3.77e+02	L.11	-3.4	1068.0	0.8
230	DPG	Intercept	L.12 excl.	0.03	748	0.7	9.05e-03	-3.49e+02	5.41e+02	5.20e-01	-1.41e+03	7.17e+02	L.12	-1.38	2179.0	0.76
231	DPG	Temperature	L.12 excl.	0.03	748	0.7	9.05e-03	7.66e+01	2.91e+01	9.05e-03	1.92e+01	1.34e+02	L.12	-1.38	2179.0	0.76
232	DPG	Intercept	L.13 excl.	0.07	931	0.78	2.99e-05	-1.60e+03	6.59e+02	1.58e-02	-2.90e+03	-3.03e+02	L.13	-1.29	685.0	0.39
233	DPG	Temperature	L.13 excl.	0.07	931	0.78	2.99e-05	1.50e+02	3.53e+01	2.99e-05	8.04e+01	2.19e+02	L.13	-1.29	685.0	0.39
234	6PPDQ	Intercept	L.1 excl.	0.04	27	0.49	5.14e-03	-2.54e+00	2.08e+01	9.03e-01	-4.37e+01	3.86e+01	L.1	-2.06	25.0	0.66
235	6PPDQ	Temperature	L.1 excl.	0.04	27	0.49	5.14e-03	3.21e+00	1.13e+00	5.14e-03	9.74e-01	5.45e+00	L.1	-2.06	25.0	0.66
236	6PPDQ	Intercept	L.2 excl.	0.0	26	0.51	3.38e-01	3.24e+01	1.92e+01	9.19e-02	-5.31e+00	7.01e+01	L.2	-0.18	12.0	0.21
237	6PPDQ	Temperature	L.2 excl.	0.0	26	0.51	3.38e-01	9.84e-01	1.02e+00	3.38e-01	-1.03e+00	3.00e+00	L.2	-0.18	12.0	0.21
238	6PPDQ	Intercept	L.3 excl.	0.01	26	0.51	2.18e-01	2.74e+01	1.92e+01	1.56e-01	-1.05e+01	6.53e+01	L.3	-1.29	16.0	0.4
239	6PPDQ	Temperature	L.3 excl.	0.01	26	0.51	2.18e-01	1.27e+00	1.03e+00	2.18e-01	-7.56e-01	3.30e+00	L.3	-1.29	16.0	0.4
240	6PPDQ	Intercept	L.4 excl.	0.0	25	0.52	8.97e-01	5.14e+01	1.88e+01	6.70e-03	1.44e+01	8.84e+01	L.4	-13.81	37.0	0.44
241	6PPDQ	Temperature	L.4 excl.	0.0	25	0.52	8.97e-01	-1.30e-01	1.01e+00	8.97e-01	-2.12e+00	1.86e+00	L.4	-13.81	37.0	0.44
242	6PPDQ	Intercept	L.5 excl.	0.0	25	0.51	6.85e-01	4.24e+01	1.86e+01	2.32e-02	5.85e+00	7.90e+01	L.5	-7.77	48.0	0.51
243	6PPDQ	Temperature	L.5 excl.	0.0	25	0.51	6.85e-01	4.03e-01	9.94e-01	6.85e-01	-1.55e+00	2.36e+00	L.5	-7.77	48.0	0.51
244	6PPDQ	Intercept	L.6 excl.	0.01	26	0.48	1.58e-01	2.74e+01	1.91e+01	1.53e-01	-1.02e+01	6.50e+01	L.6	-5.01	26.0	0.86
245	6PPDQ	Temperature	L.6 excl.	0.01	26	0.48	1.58e-01	1.45e+00	1.02e+00	1.58e-01	-5.67e-01	3.46e+00	L.6	-5.01	26.0	0.86
246	6PPDQ	Intercept	L.7 excl.	0.0	25	0.51	6.44e-01	4.10e+01	1.85e+01	2.77e-02	4.54e+00	7.74e+01	L.7	-9.47	40.0	0.45
247	6PPDQ	Temperature	L.7 excl.	0.0	25	0.51	6.44e-01	4.58e-01	9.91e-01	6.44e-01	-1.49e+00	2.41e+00	L.7	-9.47	40.0	0.45
248	6PPDQ	Intercept	L.8 excl.	0.0	26	0.51	3.15e-01	3.24e+01	1.90e+01	8.97e-02	-5.06e+00	6.99e+01	L.8	-6.38	18.0	0.56
249	6PPDQ	Temperature	L.8 excl.	0.0	26	0.51	3.15e-01	1.02e+00	1.02e+00	3.15e-01	-9.79e-01	3.02e+00	L.8	-6.38	18.0	0.56
250	6PPDQ	Intercept	L.9 excl.	0.0	26	0.53	2.83e-01	2.57e+01	2.36e+01	2.77e-01	-2.08e+01	7.21e+01	L.9	-0.31	7.0	0.15
251	6PPDQ	Temperature	L.9 excl.	0.0	26	0.53	2.83e-01	1.34e+00	1.25e+00	2.83e-01	-1.11e+00	3.79e+00	L.9	-0.31	7.0	0.15
252	6PPDQ	Intercept	L.10 excl.	0.0	25	0.5	8.57e-01	4.83e+01	1.95e+01	1.41e-02	9.80e+00	8.68e+01	L.10	-236.45	28.0	1.25
253	6PPDQ	Temperature	L.10 excl.	0.0	25	0.5	8.57e-01	1.87e-01	1.04e+00	8.57e-01	-1.86e+00	2.23e+00	L.10	-236.45	28.0	1.25
254	6PPDQ	Intercept	L.11 excl.	0.09	24	0.52	5.50e-06	-6.19e+01	2.37e+01	9.56e-03	-1.09e+02	-1.52e+01	L.11	-4.09	39.0	0.58
255	6PPDQ	Temperature	L.11 excl.	0.09	24	0.52	5.50e-06	5.77e+00	1.24e+00	5.50e-06	3.33e+00	8.21e+00	L.11	-4.09	39.0	0.58
256	6PPDQ	Intercept	L.12 excl.	0.0	22	0.47	5.45e-01	5.87e+01	1.70e+01	6.56e-04	2.52e+01	9.22e+01	L.12	-0.63	50.0	0.64
257	6PPDQ	Temperature	L.12 excl.	0.0	22	0.47	5.45e-01	-5.53e-01	9.13e-01	5.45e-01	-2.35e+00	1.24e+00	L.12	-0.63	50.0	0.64
258	6PPDQ	Intercept	L.13 excl.	0.0	26	0.52	3.17e-01	3.17e+01	1.90e+01	9.73e-02	-5.81e+00	6.92e+01	L.13	-0.01	13.0	0.26
259	6PPDQ	Temperature	L.13 excl.	0.0	26	0.52	3.17e-01	1.02e+00	1.02e+00	3.17e-01	-9.82e-01	3.02e+00	L.13	-0.01	13.0	0.26
260	HMMM	Intercept	L.1 excl.	0.01	717	0.62	1.08e-01	3.08e+02	5.33e+02	5.64e-01	-7.43e+02	1.36e+03	L.1	-0.66	550.0	0.63
261	HMMM	Temperature	L.1 excl.	0.01	717	0.62	1.08e-01	4.69e+01	2.90e+01	1.08e-01	-1.04e+01	1.04e+02	L.1	-0.66	550.0	0.63
262	HMMM	Intercept	L.2 excl.	0.0	660	0.62	7.78e-01	9.33e+02	4.73e+02	4.95e-02	2.05e+00	1.86e+03	L.2	-1.62	633.0	0.4
263	HMMM	Temperature	L.2 excl.	0.0	660	0.62	7.78e-01	7.17e+00	2.53e+01	7.78e-01	-4.27e+01	5.71e+01	L.2	-1.62	633.0	0.4
264	HMMM	Intercept	L.3 excl.	0.0	666	0.62	6.26e-01	8.40e+02	4.79e+02	8.08e-02	-1.04e+02	1.78e+03	L.3	-0.0	263.0	0.24
265	HMMM	Temperature	L.3 excl.	0.0	666	0.62	6.26e-01	1.25e+01	2.57e+01	6.26e-01	-3.80e+01	6.31e+01	L.3	-0.0	263.0	0.24
266	HMMM	Intercept	L.4 excl.	0.0	636	0.62	4.69e-01	1.36e+03	4.61e+02	3.52e-03	4.50e+02	2.27e+03	L.4	-7.43	1042.0	0.53
267	HMMM	Temperature	L.4 excl.	0.0	636	0.62	4.69e-01	-1.80e+01	2.48e+01	4.69e-01	-6.68e+01	3.08e+01	L.4	-7.43	1042.0	0.53
268	HMMM	Intercept	L.5 excl.	0.0	659	0.62	7.48e-01	9.15e+02	4.72e+02	5.35e-02	-1.39e+01	1.84e+03	L.5	-0.51	681.0	0.46
269	HMMM	Temperature	L.5 excl.	0.0	659	0.62	7.48e-01	8.12e+00	2.53e+01	7.48e-01	-4.17e+01	5.79e+01	L.5	-0.51	681.0	0.46
270	HMMM	Intercept	L.6 excl.	0.01	651	0.55	2.37e-01	6.33e+02	4.64e+02	1.74e-01	-2.81e+02	1.55e+03	L.6	-19.27	766.0	1.72
271	HMMM	Temperature	L.6 excl.	0.01	651	0.55	2.37e-01	2.95e+01	2.49e+01	2.37e-01	-1.96e+01	7.86e+01	L.6	-19.27	766.0	1.72
272	HMMM	Intercept	L.7 excl.	0.0	598	0.58	7.02e-01	1.19e+03	4.27e+02	5.66e-03	3.50e+02	2.03e+03	L.7	-2.4	1663.0	0.69
273	HMMM	Temperature	L.7 excl.	0.0	598	0.58	7.02e-01	-8.75e+00	2.29e+01	7.02e-01	-5.38e+01	3.63e+01	L.7	-2.4	1663.0	0.69
274	HMMM	Intercept	L.8 excl.	0.0	664	0.61	6.24e-01	8.62e+02	4.71e+02	6.83e-02	-6.51e+01	1.79e+03	L.8	-6.74	540.0	0.92
275	HMMM	Temperature	L.8 excl.	0.0	664	0.61	6.24e-01	1.24e+01	2.52e+01	6.24e-01	-3.72e+01	6.20e+01	L.8	-6.74	540.0	0.92
276	HMMM	Intercept	L.9 excl.	0.0	681	0.64	5.52e-01	7.30e+02	5.75e+02	2.06e-01	-4.04e+02	1.86e+03	L.9	-0.11	236.0	0.21
277	HMMM	Temperature	L.9 excl.	0.0	681	0.64	5.52e-01	1.81e+01	3.04e+01	5.52e-01	-4.19e+01	7.81e+01	L.9	-0.11	236.0	0.21
278	HMMM	Intercept	L.10 excl.	0.0	667	0.61	9.19e-01	1.04e+03	4.90e+02	3.53e-02	7.21e+01	2.00e+03	L.10	-14.12	392.0	0.56
279	HMMM	Temperature	L.10 excl.	0.0	667	0.61	9.19e-01	2.65e+00	2.61e+01	9.19e-01	-4.88e+01	5.41e+01	L.10	-14.12	392.0	0.56
280	HMMM	Intercept	L.11 excl.	0.07	620	0.62	8.86e-05	-1.34e+03	5.89e+02	2.36e-02	-2.50e+03	-1.82e+02	L.11	-1.71	1014.0	0.69
281	HMMM	Temperature	L.11 excl.	0.07	620	0.62	8.86e-05	1.23e+02	3.08e+01	8.86e-05	6.23e+01	1.84e+02	L.11	-1.71	1014.0	0.69
282	HMMM	Intercept	L.12 excl.	0.0	652	0.63	7.19e-01	1.21e+03	4.72e+02	1.10e-02	2.80e+02	2.14e+03	L.12	-0.52	760.0	0.52
283	HMMM	Temperature	L.12 excl.	0.0	652	0.63	7.19e-01	-9.15e+00	2.54e+01	7.19e-01	-5.92e+01	4.09e+01	L.12	-0.52	760.0	0.52
284	HMMM	Intercept	L.13 excl.	0.0	662	0.61	5.58e-01	8.19e+02	4.69e+02	8.17e-02	-1.04e+02	1.74e+03	L.13	-15.09	592.0	1.14
285	HMMM	Temperature	L.13 excl.	0.0	662	0.61	5.58e-01	1.47e+01	2.51e+01	5.58e-01	-3.47e+01	6.41e+01	L.13	-15.09	592.0	1.14
286	2,4-D	Intercept	L.1 excl.	0.04	160	2.21	1.81e-02	-3.45e+02	1.75e+02	5.09e-02	-6.90e+02	1.36e+00	L.1	-162.36	72.0	6.65
287	2,4-D	Temperature	L.1 excl.	0.04	160	2.21	1.81e-02	2.20e+01	9.20e+00	1.81e-02	3.82e+00	4.03e+01	L.1	-162.36	72.0	6.65
288	2,4-D	Intercept	L.2 excl.	0.03	138	2.54	1.78e-02	-3.06e+02	1.51e+02	4.43e-02	-6.03e+02	-7.94e+00	L.2	-53.24	74.0	5.17
289	2,4-D	Temperature	L.2 excl.	0.03	138	2.54	1.78e-02	1.89e+01	7.90e+00	1.78e-02	3.31e+00	3.45e+01	L.2	-53.24	74.0	5.17
290	2,4-D	Intercept	L.3 excl.	0.03	138	2.53	1.58e-02	-3.14e+02	1.52e+02	4.00e-02	-6.13e+02	-1.44e+01	L.3	-858.85	78.0	8.59
291	2,4-D	Temperature	L.3 excl.	0.03	138	2.53	1.58e-02	1.94e+01	7.95e+00	1.58e-02	3.67e+00	3.50e+01	L.3	-858.85	78.0	8.59
292	2,4-D	Intercept	L.4 excl.	0.03	141	2.53	1.47e-02	-3.27e+02	1.56e+02	3.71e-02	-6.35e+02	-1.98e+01	L.4	-11.95	59.0	2.59
293	2,4-D	Temperature	L.4 excl.	0.03	141	2.53	1.47e-02	2.02e+01	8.18e+00	1.47e-02	4.03e+00	3.63e+01	L.4	-11.95	59.0	2.59
294	2,4-D	Intercept	L.5 excl.	0.03	138	2.65	3.16e-02	-2.75e+02	1.52e+02	7.12e-02	-5.75e+02	2.40e+01	L.5	-0.1	77.0	0.77
295	2,4-D	Temperature	L.5 excl.	0.03	138	2.65	3.16e-02	1.72e+01	7.95e+00	3.16e-02	1.53e+00	3.29e+01	L.5	-0.1	77.0	0.77
296	2,4-D	Intercept	L.6 excl.	0.03	152	2.46	4.37e-02	-2.74e+02	1.66e+02	1.00e-01	-6.02e+02	5.34e+01	L.6	-23.22	41.0	1.97
297	2,4-D	Temperature	L.6 excl.	0.03	152	2.46	4.37e-02	1.76e+01	8.67e+00	4.37e-02	5.07e-01	3.48e+01	L.6	-23.22	41.0	1.97
298	2,4-D	Intercept	L.7 excl.	0.03	140	2.51	1.89e-02	-3.03e+02	1.52e+02	4.76e-02	-6.04e+02	-3.21e+00	L.7	-426.05	58.0	5.32
299	2,4-D	Temperature	L.7 excl.	0.03	140	2.51	1.89e-02	1.89e+01	7.97e+00	1.89e-02	3.15e+00	3.46e+01	L.7	-426.05	58.0	5.32
300	2,4-D	Intercept	L.8 excl.	0.03	139	2.52	2.84e-02	-2.78e+02	1.51e+02	6.76e-02	-5.76e+02	2.04e+01	L.8	-814.35	40.0	5.57
301	2,4-D	Temperature	L.8 excl.	0.03	139	2.52	2.84e-02	1.75e+01	7.90e+00	2.84e-02	1.87e+00	3.31e+01	L.8	-814.35	40.0	5.57
302	2,4-D	Intercept	L.9 excl.	0.03	141	2.51	3.19e-02	-4.14e+02	2.18e+02	5.89e-02	-8.44e+02	1.57e+01	L.9	-582.53	54.0	5.53
303	2,4-D	Temperature	L.9 excl.	0.03	141	2.51	3.19e-02	2.44e+01	1.13e+01	3.19e-02	2.13e+00	4.66e+01	L.9	-582.53	54.0	5.53
304	2,4-D	Intercept	L.10 excl.	0.03	139	2.54	3.15e-02	-2.85e+02	1.57e+02	7.13e-02	-5.96e+02	2.50e+01	L.10	-2.79	2.0	0.24
305	2,4-D	Temperature	L.10 excl.	0.03	139	2.54	3.15e-02	1.78e+01	8.21e+00	3.15e-02	1.60e+00	3.40e+01	L.10	-2.79	2.0	0.24
306	2,4-D	Intercept	L.11 excl.	0.02	140	2.53	3.76e-02	-2.94e+02	1.67e+02	8.05e-02	-6.23e+02	3.60e+01	L.11	-6.85	9.0	0.84
307	2,4-D	Temperature	L.11 excl.	0.02	140	2.53	3.76e-02	1.82e+01	8.69e+00	3.76e-02	1.05e+00	3.53e+01	L.11	-6.85	9.0	0.84
308	2,4-D	Intercept	L.12 excl.	0.02	26	1.28	4.92e-02	-3.65e+01	2.89e+01	2.08e-01	-9.35e+01	2.05e+01	L.12	-0.93	416.0	1.33
309	2,4-D	Temperature	L.12 excl.	0.02	26	1.28	4.92e-02	3.01e+00	1.52e+00	4.92e-02	1.00e-02	6.00e+00	L.12	-0.93	416.0	1.33
310	2,4-D	Intercept	L.13 excl.	0.03	140	2.69	2.47e-02	-2.91e+02	1.52e+02	5.71e-02	-5.91e+02	8.82e+00	L.13	-3.76	38.0	0.48
311	2,4-D	Temperature	L.13 excl.	0.03	140	2.69	2.47e-02	1.80e+01	7.94e+00	2.47e-02	2.32e+00	3.36e+01	L.13	-3.76	38.0	0.48
312	DCMU	Intercept	L.1 excl.	0.02	19	0.6	9.33e-02	5.77e+01	1.49e+01	1.57e-04	2.82e+01	8.72e+01	L.1	-0.08	62.0	1.31
313	DCMU	Temperature	L.1 excl.	0.02	19	0.6	9.33e-02	-1.37e+00	8.11e-01	9.33e-02	-2.97e+00	2.32e-01	L.1	-0.08	62.0	1.31
314	DCMU	Intercept	L.2 excl.	0.0	22	0.65	7.74e-01	3.99e+01	1.71e+01	2.03e-02	6.25e+00	7.35e+01	L.2	-608.48	19.0	1.33
315	DCMU	Temperature	L.2 excl.	0.0	22	0.65	7.74e-01	-2.62e-01	9.13e-01	7.74e-01	-2.06e+00	1.54e+00	L.2	-608.48	19.0	1.33
316	DCMU	Intercept	L.3 excl.	0.0	23	0.66	6.20e-01	4.33e+01	1.73e+01	1.28e-02	9.29e+00	7.73e+01	L.3	-0.1	8.0	0.28
317	DCMU	Temperature	L.3 excl.	0.0	23	0.66	6.20e-01	-4.59e-01	9.24e-01	6.20e-01	-2.28e+00	1.36e+00	L.3	-0.1	8.0	0.28
318	DCMU	Intercept	L.4 excl.	0.0	23	0.67	6.16e-01	4.36e+01	1.76e+01	1.39e-02	8.94e+00	7.82e+01	L.4	-0.01	11.0	0.35
319	DCMU	Temperature	L.4 excl.	0.0	23	0.67	6.16e-01	-4.73e-01	9.43e-01	6.16e-01	-2.33e+00	1.38e+00	L.4	-0.01	11.0	0.35
320	DCMU	Intercept	L.5 excl.	0.0	22	0.66	5.44e-01	4.50e+01	1.71e+01	9.15e-03	1.13e+01	7.88e+01	L.5	-0.04	12.0	0.34
321	DCMU	Temperature	L.5 excl.	0.0	22	0.66	5.44e-01	-5.56e-01	9.16e-01	5.44e-01	-2.36e+00	1.25e+00	L.5	-0.04	12.0	0.34
322	DCMU	Intercept	L.6 excl.	0.0	24	0.71	5.07e-01	4.66e+01	1.82e+01	1.13e-02	1.06e+01	8.25e+01	L.6	-0.11	6.0	0.19
323	DCMU	Temperature	L.6 excl.	0.0	24	0.71	5.07e-01	-6.50e-01	9.76e-01	5.07e-01	-2.57e+00	1.27e+00	L.6	-0.11	6.0	0.19
324	DCMU	Intercept	L.7 excl.	0.0	23	0.66	6.38e-01	4.29e+01	1.72e+01	1.32e-02	9.07e+00	7.68e+01	L.7	-0.52	9.0	0.31
325	DCMU	Temperature	L.7 excl.	0.0	23	0.66	6.38e-01	-4.33e-01	9.19e-01	6.38e-01	-2.24e+00	1.38e+00	L.7	-0.52	9.0	0.31
326	DCMU	Intercept	L.8 excl.	0.0	23	0.66	5.73e-01	4.48e+01	1.71e+01	9.31e-03	1.11e+01	7.84e+01	L.8	-10.23	13.0	0.61
327	DCMU	Temperature	L.8 excl.	0.0	23	0.66	5.73e-01	-5.14e-01	9.11e-01	5.73e-01	-2.31e+00	1.28e+00	L.8	-10.23	13.0	0.61
328	DCMU	Intercept	L.9 excl.	0.02	23	0.65	4.32e-02	7.79e+01	2.09e+01	2.37e-04	3.68e+01	1.19e+02	L.9	-7.98	20.0	0.92
329	DCMU	Temperature	L.9 excl.	0.02	23	0.65	4.32e-02	-2.24e+00	1.10e+00	4.32e-02	-4.41e+00	-6.91e-02	L.9	-7.98	20.0	0.92
330	DCMU	Intercept	L.10 excl.	0.0	23	0.66	4.31e-01	4.88e+01	1.77e+01	6.40e-03	1.38e+01	8.37e+01	L.10	-0.4	13.0	0.45
331	DCMU	Temperature	L.10 excl.	0.0	23	0.66	4.31e-01	-7.43e-01	9.43e-01	4.31e-01	-2.60e+00	1.11e+00	L.10	-0.4	13.0	0.45
332	DCMU	Intercept	L.11 excl.	0.01	19	0.58	7.68e-02	8.24e-01	1.82e+01	9.64e-01	-3.51e+01	3.68e+01	L.11	-0.18	55.0	1.1
333	DCMU	Temperature	L.11 excl.	0.01	19	0.58	7.68e-02	1.70e+00	9.55e-01	7.68e-02	-1.84e-01	3.58e+00	L.11	-0.18	55.0	1.1
334	DCMU	Intercept	L.12 excl.	0.0	23	0.66	8.83e-01	3.79e+01	1.76e+01	3.27e-02	3.15e+00	7.26e+01	L.12	-0.42	14.0	0.54
335	DCMU	Temperature	L.12 excl.	0.0	23	0.66	8.83e-01	-1.39e-01	9.46e-01	8.83e-01	-2.00e+00	1.72e+00	L.12	-0.42	14.0	0.54
336	DCMU	Intercept	L.13 excl.	0.0	23	0.67	5.81e-01	4.42e+01	1.71e+01	1.03e-02	1.05e+01	7.79e+01	L.13	-0.49	5.0	0.19
337	DCMU	Temperature	L.13 excl.	0.0	23	0.67	5.81e-01	-5.04e-01	9.13e-01	5.81e-01	-2.30e+00	1.29e+00	L.13	-0.49	5.0	0.19
338	MCPA	Intercept	L.1 excl.	0.07	92	1.44	9.84e-04	-2.61e+02	9.69e+01	7.97e-03	-4.52e+02	-6.93e+01	L.1	-175.96	63.0	4.01
339	MCPA	Temperature	L.1 excl.	0.07	92	1.44	9.84e-04	1.75e+01	5.20e+00	9.84e-04	7.23e+00	2.78e+01	L.1	-175.96	63.0	4.01
340	MCPA	Intercept	L.2 excl.	0.03	82	1.66	1.41e-02	-1.55e+02	8.26e+01	6.26e-02	-3.17e+02	8.22e+00	L.2
341	MCPA	Temperature	L.2 excl.	0.03	82	1.66	1.41e-02	1.08e+01	4.38e+00	1.41e-02	2.21e+00	1.95e+01	L.2
342	MCPA	Intercept	L.3 excl.	0.03	82	1.66	1.41e-02	-1.55e+02	8.26e+01	6.26e-02	-3.17e+02	8.22e+00	L.3
343	MCPA	Temperature	L.3 excl.	0.03	82	1.66	1.41e-02	1.08e+01	4.38e+00	1.41e-02	2.21e+00	1.95e+01	L.3
344	MCPA	Intercept	L.4 excl.	0.04	83	1.65	5.56e-03	-1.93e+02	8.71e+01	2.80e-02	-3.65e+02	-2.11e+01	L.4	-4.87	49.0	1.94
345	MCPA	Temperature	L.4 excl.	0.04	83	1.65	5.56e-03	1.30e+01	4.64e+00	5.56e-03	3.86e+00	2.22e+01	L.4	-4.87	49.0	1.94
346	MCPA	Intercept	L.5 excl.	0.02	81	1.73	3.93e-02	-1.26e+02	8.40e+01	1.34e-01	-2.92e+02	3.93e+01	L.5	-0.95	88.0	0.7
347	MCPA	Temperature	L.5 excl.	0.02	81	1.73	3.93e-02	9.26e+00	4.47e+00	3.93e-02	4.57e-01	1.81e+01	L.5	-0.95	88.0	0.7
348	MCPA	Intercept	L.6 excl.	0.03	89	1.79	2.33e-02	-1.57e+02	9.09e+01	8.52e-02	-3.37e+02	2.21e+01	L.6	-0.04	34.0	0.75
349	MCPA	Temperature	L.6 excl.	0.03	89	1.79	2.33e-02	1.11e+01	4.83e+00	2.33e-02	1.52e+00	2.06e+01	L.6	-0.04	34.0	0.75
350	MCPA	Intercept	L.7 excl.	0.03	83	1.65	9.02e-03	-1.72e+02	8.48e+01	4.34e-02	-3.40e+02	-5.20e+00	L.7	-213.88	43.0	2.22
351	MCPA	Temperature	L.7 excl.	0.03	83	1.65	9.02e-03	1.19e+01	4.51e+00	9.02e-03	3.00e+00	2.08e+01	L.7	-213.88	43.0	2.22
352	MCPA	Intercept	L.8 excl.	0.03	83	1.64	1.76e-02	-1.51e+02	8.45e+01	7.58e-02	-3.18e+02	1.58e+01	L.8	-371.09	34.0	2.38
353	MCPA	Temperature	L.8 excl.	0.03	83	1.64	1.76e-02	1.07e+01	4.48e+00	1.76e-02	1.89e+00	1.96e+01	L.8	-371.09	34.0	2.38
354	MCPA	Intercept	L.9 excl.	0.03	82	1.66	2.01e-02	-1.49e+02	8.52e+01	8.14e-02	-3.17e+02	1.88e+01	L.9	-393.27	14.0	1.28
355	MCPA	Temperature	L.9 excl.	0.03	82	1.66	2.01e-02	1.06e+01	4.51e+00	2.01e-02	1.67e+00	1.95e+01	L.9	-393.27	14.0	1.28
356	MCPA	Intercept	L.10 excl.	0.02	83	1.65	2.62e-02	-1.45e+02	8.75e+01	9.83e-02	-3.18e+02	2.72e+01	L.10	-663.69	14.0	1.3
357	MCPA	Temperature	L.10 excl.	0.02	83	1.65	2.62e-02	1.04e+01	4.63e+00	2.62e-02	1.24e+00	1.95e+01	L.10	-663.69	14.0	1.3
358	MCPA	Intercept	L.11 excl.	0.03	85	1.63	2.01e-02	-3.16e+02	1.57e+02	4.60e-02	-6.25e+02	-5.63e+00	L.11	-0.48	63.0	2.06
359	MCPA	Temperature	L.11 excl.	0.03	85	1.63	2.01e-02	1.91e+01	8.14e+00	2.01e-02	3.04e+00	3.52e+01	L.11	-0.48	63.0	2.06
360	MCPA	Intercept	L.12 excl.	0.0	35	1.19	3.74e-01	-3.10e+00	3.75e+01	9.34e-01	-7.70e+01	7.08e+01	L.12	-1.41	245.0	1.12
361	MCPA	Temperature	L.12 excl.	0.0	35	1.19	3.74e-01	1.78e+00	2.00e+00	3.74e-01	-2.16e+00	5.72e+00	L.12	-1.41	245.0	1.12
362	MCPA	Intercept	L.13 excl.	0.03	83	1.71	1.64e-02	-1.55e+02	8.44e+01	6.81e-02	-3.21e+02	1.16e+01	L.13	-1.26	10.0	0.19
363	MCPA	Temperature	L.13 excl.	0.03	83	1.71	1.64e-02	1.08e+01	4.48e+00	1.64e-02	2.01e+00	1.97e+01	L.13	-1.26	10.0	0.19
364	MPP	Intercept	L.1 excl.	0.1	448	1.29	9.86e-06	-1.16e+03	3.33e+02	6.35e-04	-1.81e+03	-5.00e+02	L.1	-33.0	210.0	0.88
365	MPP	Temperature	L.1 excl.	0.1	448	1.29	9.86e-06	8.24e+01	1.81e+01	9.86e-06	4.66e+01	1.18e+02	L.1	-33.0	210.0	0.88
366	MPP	Intercept	L.2 excl.	0.07	385	1.22	1.40e-05	-9.01e+02	2.76e+02	1.25e-03	-1.44e+03	-3.57e+02	L.2	-317.84	290.0	1.69
367	MPP	Temperature	L.2 excl.	0.07	385	1.22	1.40e-05	6.55e+01	1.48e+01	1.40e-05	3.64e+01	9.46e+01	L.2	-317.84	290.0	1.69
368	MPP	Intercept	L.3 excl.	0.07	387	1.23	1.77e-05	-8.98e+02	2.79e+02	1.43e-03	-1.45e+03	-3.49e+02	L.3	-16.77	205.0	0.81
369	MPP	Temperature	L.3 excl.	0.07	387	1.23	1.77e-05	6.53e+01	1.49e+01	1.77e-05	3.59e+01	9.48e+01	L.3	-16.77	205.0	0.81
370	MPP	Intercept	L.4 excl.	0.07	393	1.25	2.98e-05	-8.94e+02	2.85e+02	1.93e-03	-1.46e+03	-3.32e+02	L.4	-7.4	108.0	0.34
371	MPP	Temperature	L.4 excl.	0.07	393	1.25	2.98e-05	6.52e+01	1.53e+01	2.98e-05	3.50e+01	9.54e+01	L.4	-7.4	108.0	0.34
372	MPP	Intercept	L.5 excl.	0.07	386	1.22	1.85e-05	-8.86e+02	2.77e+02	1.53e-03	-1.43e+03	-3.41e+02	L.5	-9.84	216.0	0.92
373	MPP	Temperature	L.5 excl.	0.07	386	1.22	1.85e-05	6.47e+01	1.48e+01	1.85e-05	3.55e+01	9.39e+01	L.5	-9.84	216.0	0.92
374	MPP	Intercept	L.6 excl.	0.07	409	1.22	3.23e-05	-8.97e+02	2.92e+02	2.37e-03	-1.47e+03	-3.22e+02	L.6	-47.9	178.0	0.93
375	MPP	Temperature	L.6 excl.	0.07	409	1.22	3.23e-05	6.65e+01	1.57e+01	3.23e-05	3.56e+01	9.73e+01	L.6	-47.9	178.0	0.93
376	MPP	Intercept	L.7 excl.	0.07	387	1.21	1.36e-05	-9.01e+02	2.76e+02	1.27e-03	-1.44e+03	-3.56e+02	L.7	-584.93	257.0	1.82
377	MPP	Temperature	L.7 excl.	0.07	387	1.21	1.36e-05	6.57e+01	1.48e+01	1.36e-05	3.65e+01	9.49e+01	L.7	-584.93	257.0	1.82
378	MPP	Intercept	L.8 excl.	0.06	389	1.21	3.59e-05	-8.36e+02	2.76e+02	2.73e-03	-1.38e+03	-2.92e+02	L.8	-201.74	189.0	1.4
379	MPP	Temperature	L.8 excl.	0.06	389	1.21	3.59e-05	6.22e+01	1.48e+01	3.59e-05	3.31e+01	9.13e+01	L.8	-201.74	189.0	1.4
380	MPP	Intercept	L.9 excl.	0.05	397	1.21	2.66e-04	-9.12e+02	3.36e+02	7.12e-03	-1.57e+03	-2.50e+02	L.9	-7.69	81.0	0.58
381	MPP	Temperature	L.9 excl.	0.05	397	1.21	2.66e-04	6.58e+01	1.78e+01	2.66e-04	3.08e+01	1.01e+02	L.9	-7.69	81.0	0.58
382	MPP	Intercept	L.10 excl.	0.06	390	1.21	1.11e-04	-8.00e+02	2.87e+02	5.66e-03	-1.37e+03	-2.35e+02	L.10	-44.38	69.0	0.6
383	MPP	Temperature	L.10 excl.	0.06	390	1.21	1.11e-04	6.00e+01	1.53e+01	1.11e-04	2.99e+01	9.01e+01	L.10	-44.38	69.0	0.6
384	MPP	Intercept	L.11 excl.	0.04	417	1.22	2.83e-03	-8.50e+02	3.96e+02	3.27e-02	-1.63e+03	-7.04e+01	L.11	0.59	24.0	0.15
385	MPP	Temperature	L.11 excl.	0.04	417	1.22	2.83e-03	6.25e+01	2.07e+01	2.83e-03	2.17e+01	1.03e+02	L.11	0.59	24.0	0.15
386	MPP	Intercept	L.12 excl.	0.03	262	1.04	7.81e-03	-2.54e+02	1.90e+02	1.82e-01	-6.27e+02	1.20e+02	L.12	-0.94	1081.0	1.03
387	MPP	Temperature	L.12 excl.	0.03	262	1.04	7.81e-03	2.73e+01	1.02e+01	7.81e-03	7.26e+00	4.74e+01	L.12	-0.94	1081.0	1.03
388	MPP	Intercept	L.13 excl.	0.09	309	1.14	1.14e-06	-8.16e+02	2.19e+02	2.37e-04	-1.25e+03	-3.85e+02	L.13	-108.55	1307.0	0.82
389	MPP	Temperature	L.13 excl.	0.09	309	1.14	1.14e-06	5.84e+01	1.17e+01	1.14e-06	3.53e+01	8.15e+01	L.13	-108.55	1307.0	0.82
390	OIT	Intercept	L.1 excl.	0.1	7	0.54	1.38e-04	3.80e+01	6.09e+00	4.55e-09	2.60e+01	5.01e+01	L.1	-0.87	4.0	0.45
391	OIT	Temperature	L.1 excl.	0.1	7	0.54	1.38e-04	-1.31e+00	3.35e-01	1.38e-04	-1.98e+00	-6.51e-01	L.1	-0.87	4.0	0.45
392	OIT	Intercept	L.2 excl.	0.13	7	0.54	2.13e-07	4.19e+01	5.36e+00	3.60e-13	3.14e+01	5.25e+01	L.2	-84.92	2.0	0.38
393	OIT	Temperature	L.2 excl.	0.13	7	0.54	2.13e-07	-1.57e+00	2.91e-01	2.13e-07	-2.14e+00	-9.93e-01	L.2	-84.92	2.0	0.38
394	OIT	Intercept	L.3 excl.	0.14	7	0.54	1.10e-07	4.29e+01	5.42e+00	1.99e-13	3.23e+01	5.36e+01	L.3	-0.05	2.0	0.25
395	OIT	Temperature	L.3 excl.	0.14	7	0.54	1.10e-07	-1.63e+00	2.94e-01	1.10e-07	-2.21e+00	-1.05e+00	L.3	-0.05	2.0	0.25
396	OIT	Intercept	L.4 excl.	0.13	7	0.54	4.29e-07	4.24e+01	5.57e+00	1.48e-12	3.14e+01	5.34e+01	L.4	-0.0	2.0	0.22
397	OIT	Temperature	L.4 excl.	0.13	7	0.54	4.29e-07	-1.59e+00	3.04e-01	4.29e-07	-2.19e+00	-9.94e-01	L.4	-0.0	2.0	0.22
398	OIT	Intercept	L.5 excl.	0.14	7	0.53	7.55e-08	4.24e+01	5.25e+00	7.86e-14	3.20e+01	5.27e+01	L.5		4.0	0.84
399	OIT	Temperature	L.5 excl.	0.14	7	0.53	7.55e-08	-1.59e+00	2.84e-01	7.55e-08	-2.15e+00	-1.03e+00	L.5		4.0	0.84
400	OIT	Intercept	L.6 excl.	0.14	7	0.52	1.86e-07	4.18e+01	5.26e+00	1.88e-13	3.14e+01	5.22e+01	L.6	-171.16	6.0	1.19
401	OIT	Temperature	L.6 excl.	0.14	7	0.52	1.86e-07	-1.54e+00	2.85e-01	1.86e-07	-2.11e+00	-9.82e-01	L.6	-171.16	6.0	1.19
402	OIT	Intercept	L.7 excl.	0.14	7	0.54	9.06e-08	4.30e+01	5.40e+00	1.60e-13	3.24e+01	5.37e+01	L.7	-0.28	2.0	0.22
403	OIT	Temperature	L.7 excl.	0.14	7	0.54	9.06e-08	-1.63e+00	2.93e-01	9.06e-08	-2.21e+00	-1.05e+00	L.7	-0.28	2.0	0.22
404	OIT	Intercept	L.8 excl.	0.15	7	0.52	7.44e-08	4.27e+01	5.26e+00	6.32e-14	3.23e+01	5.31e+01	L.8	-32.15	6.0	1.02
405	OIT	Temperature	L.8 excl.	0.15	7	0.52	7.44e-08	-1.60e+00	2.84e-01	7.44e-08	-2.16e+00	-1.03e+00	L.8	-32.15	6.0	1.02
406	OIT	Intercept	L.9 excl.	0.23	6	0.51	1.44e-11	5.64e+01	6.00e+00	2.71e-17	4.46e+01	6.83e+01	L.9	-3.98	10.0	0.93
407	OIT	Temperature	L.9 excl.	0.23	6	0.51	1.44e-11	-2.31e+00	3.20e-01	1.44e-11	-2.95e+00	-1.68e+00	L.9	-3.98	10.0	0.93
408	OIT	Intercept	L.10 excl.	0.18	6	0.52	1.71e-09	4.73e+01	5.39e+00	1.16e-15	3.66e+01	5.79e+01	L.10	-32.13	8.0	0.91
409	OIT	Temperature	L.10 excl.	0.18	6	0.52	1.71e-09	-1.84e+00	2.90e-01	1.71e-09	-2.41e+00	-1.27e+00	L.10	-32.13	8.0	0.91
410	OIT	Intercept	L.11 excl.	0.0	5	0.48	8.63e-01	1.16e+01	5.21e+00	2.71e-02	1.33e+00	2.19e+01	L.11	-1.25	16.0	0.72
411	OIT	Temperature	L.11 excl.	0.0	5	0.48	8.63e-01	-4.73e-02	2.73e-01	8.63e-01	-5.88e-01	4.93e-01	L.11	-1.25	16.0	0.72
412	OIT	Intercept	L.12 excl.	0.23	6	0.52	1.82e-11	4.84e+01	5.01e+00	5.77e-18	3.85e+01	5.83e+01	L.12	-0.81	14.0	0.77
413	OIT	Temperature	L.12 excl.	0.23	6	0.52	1.82e-11	-1.96e+00	2.73e-01	1.82e-11	-2.50e+00	-1.43e+00	L.12	-0.81	14.0	0.77
414	OIT	Intercept	L.13 excl.	0.15	7	0.54	3.32e-08	4.30e+01	5.24e+00	4.05e-14	3.26e+01	5.33e+01	L.13	-0.88	6.0	0.41
415	OIT	Temperature	L.13 excl.	0.15	7	0.54	3.32e-08	-1.64e+00	2.84e-01	3.32e-08	-2.20e+00	-1.08e+00	L.13	-0.88	6.0	0.41
416	MeBT	Intercept	L.1 excl.	0.01	643	0.78	1.68e-01	1.50e+02	4.89e+02	7.59e-01	-8.15e+02	1.11e+03	L.1	-9.67	497.0	1.25
417	MeBT	Temperature	L.1 excl.	0.01	643	0.78	1.68e-01	3.69e+01	2.67e+01	1.68e-01	-1.57e+01	8.96e+01	L.1	-9.67	497.0	1.25
418	MeBT	Intercept	L.2 excl.	0.0	604	0.83	7.59e-01	5.96e+02	4.48e+02	1.85e-01	-2.87e+02	1.48e+03	L.2	-7.55	371.0	0.93
419	MeBT	Temperature	L.2 excl.	0.0	604	0.83	7.59e-01	7.41e+00	2.41e+01	7.59e-01	-4.02e+01	5.50e+01	L.2	-7.55	371.0	0.93
420	MeBT	Intercept	L.3 excl.	0.0	605	0.82	6.52e-01	5.35e+02	4.51e+02	2.36e-01	-3.53e+02	1.42e+03	L.3	-84.23	431.0	1.29
421	MeBT	Temperature	L.3 excl.	0.0	605	0.82	6.52e-01	1.10e+01	2.43e+01	6.52e-01	-3.70e+01	5.89e+01	L.3	-84.23	431.0	1.29
422	MeBT	Intercept	L.4 excl.	0.0	618	0.83	6.42e-01	5.26e+02	4.65e+02	2.59e-01	-3.90e+02	1.44e+03	L.4	-6.99	270.0	0.53
423	MeBT	Temperature	L.4 excl.	0.0	618	0.83	6.42e-01	1.17e+01	2.51e+01	6.42e-01	-3.79e+01	6.13e+01	L.4	-6.99	270.0	0.53
424	MeBT	Intercept	L.5 excl.	0.0	599	0.84	8.33e-01	8.07e+02	4.43e+02	7.01e-02	-6.69e+01	1.68e+03	L.5	-1.14	682.0	0.57
425	MeBT	Temperature	L.5 excl.	0.0	599	0.84	8.33e-01	-5.03e+00	2.39e+01	8.33e-01	-5.22e+01	4.21e+01	L.5	-1.14	682.0	0.57
426	MeBT	Intercept	L.6 excl.	0.0	621	0.82	7.31e-01	5.97e+02	4.57e+02	1.94e-01	-3.06e+02	1.50e+03	L.6	-2.68	356.0	0.78
427	MeBT	Temperature	L.6 excl.	0.0	621	0.82	7.31e-01	8.51e+00	2.47e+01	7.31e-01	-4.02e+01	5.72e+01	L.6	-2.68	356.0	0.78
428	MeBT	Intercept	L.7 excl.	0.0	611	0.85	9.64e-01	7.03e+02	4.51e+02	1.20e-01	-1.86e+02	1.59e+03	L.7	-0.07	280.0	0.35
429	MeBT	Temperature	L.7 excl.	0.0	611	0.85	9.64e-01	1.09e+00	2.43e+01	9.64e-01	-4.68e+01	4.90e+01	L.7	-0.07	280.0	0.35
430	MeBT	Intercept	L.8 excl.	0.0	608	0.83	8.70e-01	6.63e+02	4.45e+02	1.38e-01	-2.15e+02	1.54e+03	L.8	-0.64	374.0	0.74
431	MeBT	Temperature	L.8 excl.	0.0	608	0.83	8.70e-01	3.92e+00	2.39e+01	8.70e-01	-4.33e+01	5.11e+01	L.8	-0.64	374.0	0.74
432	MeBT	Intercept	L.9 excl.	0.0	586	0.81	6.57e-01	4.93e+02	5.16e+02	3.41e-01	-5.25e+02	1.51e+03	L.9	-0.02	730.0	0.95
433	MeBT	Temperature	L.9 excl.	0.0	586	0.81	6.57e-01	1.22e+01	2.73e+01	6.57e-01	-4.17e+01	6.61e+01	L.9	-0.02	730.0	0.95
434	MeBT	Intercept	L.10 excl.	0.0	605	0.83	9.70e-01	7.49e+02	4.51e+02	9.88e-02	-1.42e+02	1.64e+03	L.10	-0.56	358.0	0.69
435	MeBT	Temperature	L.10 excl.	0.0	605	0.83	9.70e-01	-9.26e-01	2.42e+01	9.70e-01	-4.86e+01	4.68e+01	L.10	-0.56	358.0	0.69
436	MeBT	Intercept	L.11 excl.	0.0	627	0.87	6.06e-01	3.96e+02	6.29e+02	5.30e-01	-8.47e+02	1.64e+03	L.11	-0.04	482.0	0.64
437	MeBT	Temperature	L.11 excl.	0.0	627	0.87	6.06e-01	1.70e+01	3.28e+01	6.06e-01	-4.79e+01	8.18e+01	L.11	-0.04	482.0	0.64
438	MeBT	Intercept	L.12 excl.	0.07	392	0.67	2.37e-04	1.69e+03	2.95e+02	4.21e-08	1.10e+03	2.27e+03	L.12	-5.53	1591.0	0.81
439	MeBT	Temperature	L.12 excl.	0.07	392	0.67	2.37e-04	-5.99e+01	1.60e+01	2.37e-04	-9.13e+01	-2.84e+01	L.12	-5.53	1591.0	0.81
440	MeBT	Intercept	L.13 excl.	0.0	613	0.84	9.05e-01	6.77e+02	4.48e+02	1.33e-01	-2.07e+02	1.56e+03	L.13	-0.57	155.0	0.24
441	MeBT	Temperature	L.13 excl.	0.0	613	0.84	9.05e-01	2.87e+00	2.41e+01	9.05e-01	-4.47e+01	5.04e+01	L.13	-0.57	155.0	0.24
442	BT	Intercept	L.1 excl.	0.16	4950	1.15	1.22e-08	2.61e+04	3.67e+03	2.52e-11	1.89e+04	3.34e+04	L.1	-0.76	2020.0	1.26
443	BT	Temperature	L.1 excl.	0.16	4950	1.15	1.22e-08	-1.19e+03	2.00e+02	1.22e-08	-1.59e+03	-8.00e+02	L.1	-0.76	2020.0	1.26
444	BT	Intercept	L.2 excl.	0.2	4278	1.22	3.23e-14	2.80e+04	3.06e+03	1.68e-17	2.20e+04	3.40e+04	L.2	-10.84	916.0	0.62
445	BT	Temperature	L.2 excl.	0.2	4278	1.22	3.23e-14	-1.32e+03	1.64e+02	3.23e-14	-1.64e+03	-9.95e+02	L.2	-10.84	916.0	0.62
446	BT	Intercept	L.3 excl.	0.2	4293	1.22	4.57e-14	2.81e+04	3.09e+03	2.54e-17	2.20e+04	3.41e+04	L.3	-2.55	828.0	0.57
447	BT	Temperature	L.3 excl.	0.2	4293	1.22	4.57e-14	-1.32e+03	1.66e+02	4.57e-14	-1.65e+03	-9.96e+02	L.3	-2.55	828.0	0.57
448	BT	Intercept	L.4 excl.	0.2	4355	1.23	8.78e-14	2.83e+04	3.15e+03	6.00e-17	2.21e+04	3.46e+04	L.4	-2.95	1119.0	0.5
449	BT	Temperature	L.4 excl.	0.2	4355	1.23	8.78e-14	-1.34e+03	1.70e+02	8.78e-14	-1.67e+03	-1.00e+03	L.4	-2.95	1119.0	0.5
450	BT	Intercept	L.5 excl.	0.2	4279	1.23	1.77e-14	2.83e+04	3.06e+03	9.27e-18	2.22e+04	3.43e+04	L.5	-15.0	1979.0	0.7
451	BT	Temperature	L.5 excl.	0.2	4279	1.23	1.77e-14	-1.33e+03	1.64e+02	1.77e-14	-1.66e+03	-1.01e+03	L.5	-15.0	1979.0	0.7
452	BT	Intercept	L.6 excl.	0.19	4495	1.16	2.55e-12	2.75e+04	3.20e+03	1.43e-15	2.12e+04	3.38e+04	L.6	-14.47	2444.0	2.42
453	BT	Temperature	L.6 excl.	0.19	4495	1.16	2.55e-12	-1.27e+03	1.72e+02	2.55e-12	-1.61e+03	-9.34e+02	L.6	-14.47	2444.0	2.42
454	BT	Intercept	L.7 excl.	0.19	4318	1.22	7.31e-14	2.78e+04	3.08e+03	4.05e-17	2.17e+04	3.38e+04	L.7	-1.09	649.0	0.37
455	BT	Temperature	L.7 excl.	0.19	4318	1.22	7.31e-14	-1.31e+03	1.65e+02	7.31e-14	-1.63e+03	-9.81e+02	L.7	-1.09	649.0	0.37
456	BT	Intercept	L.8 excl.	0.2	4295	1.21	2.68e-14	2.80e+04	3.05e+03	1.19e-17	2.21e+04	3.40e+04	L.8	-37.02	2758.0	2.74
457	BT	Temperature	L.8 excl.	0.2	4295	1.21	2.68e-14	-1.31e+03	1.63e+02	2.68e-14	-1.64e+03	-9.94e+02	L.8	-37.02	2758.0	2.74
458	BT	Intercept	L.9 excl.	0.35	3934	1.09	2.76e-25	4.22e+04	3.32e+03	8.56e-29	3.56e+04	4.87e+04	L.9	-202.35	8788.0	5.29
459	BT	Temperature	L.9 excl.	0.35	3934	1.09	2.76e-25	-2.05e+03	1.76e+02	2.76e-25	-2.39e+03	-1.70e+03	L.9	-202.35	8788.0	5.29
460	BT	Intercept	L.10 excl.	0.24	4180	1.17	3.43e-17	3.13e+04	3.07e+03	1.07e-20	2.52e+04	3.73e+04	L.10	-529.78	6166.0	7.96
461	BT	Temperature	L.10 excl.	0.24	4180	1.17	3.43e-17	-1.48e+03	1.64e+02	3.43e-17	-1.80e+03	-1.16e+03	L.10	-529.78	6166.0	7.96
462	BT	Intercept	L.11 excl.	0.03	2176	1.09	8.54e-03	-3.47e+03	2.07e+03	9.44e-02	-7.54e+03	6.01e+02	L.11	-2.7	12359.0	1.06
463	BT	Temperature	L.11 excl.	0.03	2176	1.09	8.54e-03	2.87e+02	1.08e+02	8.54e-03	7.38e+01	5.00e+02	L.11	-2.7	12359.0	1.06
464	BT	Intercept	L.12 excl.	0.27	4025	1.28	1.20e-18	3.09e+04	2.91e+03	6.34e-22	2.52e+04	3.66e+04	L.12	-3.03	6623.0	0.92
465	BT	Temperature	L.12 excl.	0.27	4025	1.28	1.20e-18	-1.50e+03	1.57e+02	1.20e-18	-1.81e+03	-1.19e+03	L.12	-3.03	6623.0	0.92
466	BT	Intercept	L.13 excl.	0.2	4298	1.21	4.31e-14	2.78e+04	3.04e+03	1.96e-17	2.18e+04	3.38e+04	L.13	-123.73	2405.0	2.73
467	BT	Temperature	L.13 excl.	0.2	4298	1.21	4.31e-14	-1.30e+03	1.63e+02	4.31e-14	-1.62e+03	-9.81e+02	L.13	-123.73	2405.0	2.73
468	DEET	Intercept	L.1 excl.	0.1	1150	1.01	1.38e-05	-2.69e+03	8.61e+02	2.10e-03	-4.39e+03	-9.88e+02	L.1	-2.84	753.0	1.03
469	DEET	Temperature	L.1 excl.	0.1	1150	1.01	1.38e-05	2.09e+02	4.69e+01	1.38e-05	1.17e+02	3.02e+02	L.1	-2.84	753.0	1.03
470	DEET	Intercept	L.2 excl.	0.04	1013	1.02	8.65e-04	-1.47e+03	7.32e+02	4.59e-02	-2.91e+03	-2.67e+01	L.2	-6.95	1388.0	0.54
471	DEET	Temperature	L.2 excl.	0.04	1013	1.02	8.65e-04	1.32e+02	3.92e+01	8.65e-04	5.49e+01	2.09e+02	L.2	-6.95	1388.0	0.54
472	DEET	Intercept	L.3 excl.	0.04	1021	1.03	7.68e-04	-1.52e+03	7.41e+02	4.08e-02	-2.98e+03	-6.42e+01	L.3	-1.58	879.0	0.45
473	DEET	Temperature	L.3 excl.	0.04	1021	1.03	7.68e-04	1.35e+02	3.97e+01	7.68e-04	5.70e+01	2.14e+02	L.3	-1.58	879.0	0.45
474	DEET	Intercept	L.4 excl.	0.04	1012	1.05	1.76e-03	-1.36e+03	7.40e+02	6.66e-02	-2.82e+03	9.39e+01	L.4	-0.52	1164.0	0.62
475	DEET	Temperature	L.4 excl.	0.04	1012	1.05	1.76e-03	1.26e+02	3.97e+01	1.76e-03	4.74e+01	2.04e+02	L.4	-0.52	1164.0	0.62
476	DEET	Intercept	L.5 excl.	0.05	1028	1.02	3.21e-04	-1.69e+03	7.42e+02	2.34e-02	-3.15e+03	-2.31e+02	L.5	-0.89	362.0	0.24
477	DEET	Temperature	L.5 excl.	0.05	1028	1.02	3.21e-04	1.45e+02	3.98e+01	3.21e-04	6.67e+01	2.23e+02	L.5	-0.89	362.0	0.24
478	DEET	Intercept	L.6 excl.	0.07	1044	0.93	6.24e-05	-1.92e+03	7.50e+02	1.11e-02	-3.40e+03	-4.44e+02	L.6	-4.78	923.0	2.63
479	DEET	Temperature	L.6 excl.	0.07	1044	0.93	6.24e-05	1.64e+02	4.03e+01	6.24e-05	8.49e+01	2.44e+02	L.6	-4.78	923.0	2.63
480	DEET	Intercept	L.7 excl.	0.05	1036	1.03	2.63e-04	-1.74e+03	7.45e+02	2.03e-02	-3.20e+03	-2.72e+02	L.7	0.03	280.0	0.23
481	DEET	Temperature	L.7 excl.	0.05	1036	1.03	2.63e-04	1.48e+02	3.99e+01	2.63e-04	6.91e+01	2.26e+02	L.7	0.03	280.0	0.23
482	DEET	Intercept	L.8 excl.	0.05	1032	1.0	2.46e-04	-1.70e+03	7.38e+02	2.22e-02	-3.15e+03	-2.45e+02	L.8	-3.57	632.0	1.42
483	DEET	Temperature	L.8 excl.	0.05	1032	1.0	2.46e-04	1.47e+02	3.95e+01	2.46e-04	6.90e+01	2.24e+02	L.8	-3.57	632.0	1.42
484	DEET	Intercept	L.9 excl.	0.05	1046	1.01	3.14e-04	-2.23e+03	8.96e+02	1.35e-02	-3.99e+03	-4.63e+02	L.9	-0.47	584.0	0.84
485	DEET	Temperature	L.9 excl.	0.05	1046	1.01	3.14e-04	1.73e+02	4.74e+01	3.14e-04	7.98e+01	2.66e+02	L.9	-0.47	584.0	0.84
486	DEET	Intercept	L.10 excl.	0.04	1033	0.99	1.17e-03	-1.47e+03	7.67e+02	5.68e-02	-2.98e+03	4.25e+01	L.10	-102.33	497.0	2.09
487	DEET	Temperature	L.10 excl.	0.04	1033	0.99	1.17e-03	1.34e+02	4.08e+01	1.17e-03	5.36e+01	2.14e+02	L.10	-102.33	497.0	2.09
488	DEET	Intercept	L.11 excl.	0.11	978	0.96	4.07e-07	-3.81e+03	9.29e+02	5.61e-05	-5.64e+03	-1.98e+03	L.11	-0.16	3528.0	2.41
489	DEET	Temperature	L.11 excl.	0.11	978	0.96	4.07e-07	2.54e+02	4.86e+01	4.07e-07	1.58e+02	3.49e+02	L.11	-0.16	3528.0	2.41
490	DEET	Intercept	L.12 excl.	0.03	757	0.92	5.46e-03	-7.16e+02	5.52e+02	1.96e-01	-1.80e+03	3.72e+02	L.12	-2.95	2665.0	0.83
491	DEET	Temperature	L.12 excl.	0.03	757	0.92	5.46e-03	8.32e+01	2.97e+01	5.46e-03	2.48e+01	1.42e+02	L.12	-2.95	2665.0	0.83
492	DEET	Intercept	L.13 excl.	0.05	1029	0.99	1.70e-04	-1.76e+03	7.35e+02	1.74e-02	-3.21e+03	-3.11e+02	L.13	-31.83	691.0	1.79
493	DEET	Temperature	L.13 excl.	0.05	1029	0.99	1.70e-04	1.50e+02	3.93e+01	1.70e-04	7.26e+01	2.27e+02	L.13	-31.83	691.0	1.79
