# Supplementary material for: Exploring online sensor parameters as proxies for polar organic chemicals—An innovative approach for combined sewer overflow monitoring
Source: PLoS One. 2025 Oct 13;20(10):e0333173. doi: 10.1371/journal.pone.0333173 (PMC12517529; doi:10.1371/journal.pone.0333173)
Supplement: S3 Tables — The tables in this zip file show the statistical measures (R2, RMSE, p-value, confidence intervals, etc.) of all models calculated for this manuscript and the predicted chemical concentrations. A ReadMe file explains further details about the content and structure of each table. (ZIP) [file pone.0333173.s003.zip › S3_Tables/S3_Table8_catchment_S_EC_results_prediction.csv]

	Substance	Sensor	Training	R2_train	RMSE_train	RRMSE_train	p-val Model	Coef	SE	p-val Coef	CI[2.5%]	CI[97.5%]	Testing	R2_test	RMSE_test	RRMSE_test
0	ACE	Intercept	S.1 excl.	0.05	8007	1.21	1.74e-03	4.47e+03	8.87e+02	1.05e-06	2.72e+03	6.22e+03	S.1	-0.12	7448.0	0.73
1	ACE	EC	S.1 excl.	0.05	8007	1.21	1.74e-03	4.52e+00	1.42e+00	1.74e-03	1.71e+00	7.33e+00	S.1	-0.12	7448.0	0.73
2	ACE	Intercept	S.2 excl.	0.04	8070	1.15	2.38e-03	4.83e+03	9.06e+02	2.56e-07	3.04e+03	6.62e+03	S.2	-10.12	4515.0	3.72
3	ACE	EC	S.2 excl.	0.04	8070	1.15	2.38e-03	4.46e+00	1.45e+00	2.38e-03	1.60e+00	7.32e+00	S.2	-10.12	4515.0	3.72
4	ACE	Intercept	S.3 excl.	0.06	8089	1.16	3.58e-04	4.49e+03	8.90e+02	1.02e-06	2.73e+03	6.24e+03	S.3	-7.61	5359.0	1.37
5	ACE	EC	S.3 excl.	0.06	8089	1.16	3.58e-04	5.33e+00	1.47e+00	3.58e-04	2.43e+00	8.22e+00	S.3	-7.61	5359.0	1.37
6	ACE	Intercept	S.4 excl.	0.05	8285	1.2	1.17e-03	4.58e+03	9.23e+02	1.55e-06	2.76e+03	6.40e+03	S.4	-0.33	3004.0	0.5
7	ACE	EC	S.4 excl.	0.05	8285	1.2	1.17e-03	4.85e+00	1.47e+00	1.17e-03	1.94e+00	7.75e+00	S.4	-0.33	3004.0	0.5
8	ACE	Intercept	S.5 excl.	0.08	8262	1.16	9.68e-05	4.09e+03	9.71e+02	3.87e-05	2.18e+03	6.01e+03	S.5	-6.21	6089.0	1.38
9	ACE	EC	S.5 excl.	0.08	8262	1.16	9.68e-05	6.99e+00	1.75e+00	9.68e-05	3.53e+00	1.04e+01	S.5	-6.21	6089.0	1.38
10	ACE	Intercept	S.6 excl.	0.11	7901	1.14	1.17e-06	3.03e+03	9.59e+02	1.82e-03	1.14e+03	4.92e+03	S.6	-44.56	12193.0	2.59
11	ACE	EC	S.6 excl.	0.11	7901	1.14	1.17e-06	9.13e+00	1.82e+00	1.17e-06	5.54e+00	1.27e+01	S.6	-44.56	12193.0	2.59
12	ACE	Intercept	S.9 excl.	0.03	8694	1.16	1.88e-02	5.42e+03	1.10e+03	1.97e-06	3.25e+03	7.59e+03	S.9	-1.56	3169.0	0.87
13	ACE	EC	S.9 excl.	0.03	8694	1.16	1.88e-02	3.88e+00	1.63e+00	1.88e-02	6.51e-01	7.10e+00	S.9	-1.56	3169.0	0.87
14	ACE	Intercept	S.11 excl.	0.03	8169	1.12	9.40e-03	5.30e+03	9.55e+02	9.30e-08	3.41e+03	7.18e+03	S.11	-122.67	5063.0	6.79
15	ACE	EC	S.11 excl.	0.03	8169	1.12	9.40e-03	3.92e+00	1.50e+00	9.40e-03	9.73e-01	6.87e+00	S.11	-122.67	5063.0	6.79
16	ACE	Intercept	S.12 excl.	0.05	8200	1.11	1.33e-03	5.11e+03	9.17e+02	8.23e-08	3.31e+03	6.92e+03	S.12	-60.34	5804.0	3.61
17	ACE	EC	S.12 excl.	0.05	8200	1.11	1.33e-03	4.75e+00	1.46e+00	1.33e-03	1.87e+00	7.62e+00	S.12	-60.34	5804.0	3.61
18	ACE	Intercept	S.15 excl.	0.05	8028	1.2	9.80e-04	4.40e+03	8.84e+02	1.34e-06	2.66e+03	6.14e+03	S.15	-1.72	5988.0	0.52
19	ACE	EC	S.15 excl.	0.05	8028	1.2	9.80e-04	4.76e+00	1.42e+00	9.80e-04	1.95e+00	7.56e+00	S.15	-1.72	5988.0	0.52
20	ACE	Intercept	S.16 excl.	0.06	8057	1.22	6.98e-04	4.23e+03	8.98e+02	4.65e-06	2.46e+03	6.00e+03	S.16	-1.58	6218.0	0.57
21	ACE	EC	S.16 excl.	0.06	8057	1.22	6.98e-04	4.93e+00	1.43e+00	6.98e-04	2.11e+00	7.75e+00	S.16	-1.58	6218.0	0.57
22	ACE	Intercept	S.17 excl.	0.04	8170	1.16	2.47e-03	4.78e+03	9.29e+02	6.35e-07	2.95e+03	6.61e+03	S.17	-4.77	2562.0	0.79
23	ACE	EC	S.17 excl.	0.04	8170	1.16	2.47e-03	4.51e+00	1.47e+00	2.47e-03	1.61e+00	7.41e+00	S.17	-4.77	2562.0	0.79
24	ACE	Intercept	S.18 excl.	0.04	6485	1.13	2.34e-05	4.07e+03	5.03e+02	6.36e-15	3.09e+03	5.06e+03	S.18	-5.36	21671.0	0.83
25	ACE	EC	S.18 excl.	0.04	6485	1.13	2.34e-05	3.49e+00	8.15e-01	2.34e-05	1.89e+00	5.09e+00	S.18	-5.36	21671.0	0.83
26	ACE	Intercept	S.19 excl.	0.05	8134	1.17	1.81e-03	4.71e+03	9.12e+02	5.62e-07	2.92e+03	6.51e+03	S.19	-2.2	2498.0	0.69
27	ACE	EC	S.19 excl.	0.05	8134	1.17	1.81e-03	4.59e+00	1.45e+00	1.81e-03	1.73e+00	7.46e+00	S.19	-2.2	2498.0	0.69
28	CAF	Intercept	S.1 excl.	0.11	8201	0.92	6.99e-07	5.31e+03	9.06e+02	1.83e-08	3.52e+03	7.09e+03	S.1	-0.36	21041.0	1.06
29	CAF	EC	S.1 excl.	0.11	8201	0.92	6.99e-07	7.46e+00	1.46e+00	6.99e-07	4.59e+00	1.03e+01	S.1	-0.36	21041.0	1.06
30	CAF	Intercept	S.2 excl.	0.11	8494	0.9	1.81e-06	5.77e+03	9.52e+02	6.51e-09	3.89e+03	7.65e+03	S.2	-8.96	5396.0	2.87
31	CAF	EC	S.2 excl.	0.11	8494	0.9	1.81e-06	7.49e+00	1.52e+00	1.81e-06	4.49e+00	1.05e+01	S.2	-8.96	5396.0	2.87
32	CAF	Intercept	S.3 excl.	0.1	8328	0.96	3.05e-06	5.34e+03	9.14e+02	2.11e-08	3.53e+03	7.14e+03	S.3	-1.97	10101.0	0.53
33	CAF	EC	S.3 excl.	0.1	8328	0.96	3.05e-06	7.24e+00	1.51e+00	3.05e-06	4.27e+00	1.02e+01	S.3	-1.97	10101.0	0.53
34	CAF	Intercept	S.4 excl.	0.12	8725	0.93	8.75e-07	5.58e+03	9.70e+02	3.41e-08	3.67e+03	7.49e+03	S.4	-0.62	3429.0	0.46
35	CAF	EC	S.4 excl.	0.12	8725	0.93	8.75e-07	7.86e+00	1.55e+00	8.75e-07	4.81e+00	1.09e+01	S.4	-0.62	3429.0	0.46
36	CAF	Intercept	S.5 excl.	0.28	7727	0.81	7.33e-15	3.54e+03	9.07e+02	1.32e-04	1.75e+03	5.33e+03	S.5	-3.28	14680.0	2.33
37	CAF	EC	S.5 excl.	0.28	7727	0.81	7.33e-15	1.39e+01	1.64e+00	7.33e-15	1.06e+01	1.71e+01	S.5	-3.28	14680.0	2.33
38	CAF	Intercept	S.6 excl.	0.11	8435	0.95	1.68e-06	4.82e+03	1.02e+03	4.50e-06	2.80e+03	6.83e+03	S.6	-0.29	8498.0	0.6
39	CAF	EC	S.6 excl.	0.11	8435	0.95	1.68e-06	9.58e+00	1.94e+00	1.68e-06	5.75e+00	1.34e+01	S.6	-0.29	8498.0	0.6
40	CAF	Intercept	S.9 excl.	0.08	9094	0.9	1.32e-04	6.54e+03	1.15e+03	6.05e-08	4.26e+03	8.82e+03	S.9	-0.7	4423.0	0.91
41	CAF	EC	S.9 excl.	0.08	9094	0.9	1.32e-04	6.69e+00	1.71e+00	1.32e-04	3.31e+00	1.01e+01	S.9	-0.7	4423.0	0.91
42	CAF	Intercept	S.11 excl.	0.09	8565	0.87	2.36e-05	6.38e+03	1.00e+03	1.22e-09	4.41e+03	8.35e+03	S.11	-163.72	6354.0	7.08
43	CAF	EC	S.11 excl.	0.09	8565	0.87	2.36e-05	6.78e+00	1.57e+00	2.36e-05	3.69e+00	9.87e+00	S.11	-163.72	6354.0	7.08
44	CAF	Intercept	S.12 excl.	0.12	8684	0.9	1.21e-06	5.94e+03	9.69e+02	5.07e-09	4.03e+03	7.85e+03	S.12	-1.82	5431.0	1.09
45	CAF	EC	S.12 excl.	0.12	8684	0.9	1.21e-06	7.73e+00	1.54e+00	1.21e-06	4.69e+00	1.08e+01	S.12	-1.82	5431.0	1.09
46	CAF	Intercept	S.15 excl.	0.12	8503	0.94	4.70e-07	5.33e+03	9.35e+02	4.14e-08	3.48e+03	7.17e+03	S.15	-3.24	3933.0	0.32
47	CAF	EC	S.15 excl.	0.12	8503	0.94	4.70e-07	7.83e+00	1.51e+00	4.70e-07	4.87e+00	1.08e+01	S.15	-3.24	3933.0	0.32
48	CAF	Intercept	S.16 excl.	0.13	8312	0.94	1.27e-07	4.96e+03	9.25e+02	2.23e-07	3.14e+03	6.78e+03	S.16	-1.03	10301.0	0.68
49	CAF	EC	S.16 excl.	0.13	8312	0.94	1.27e-07	8.08e+00	1.48e+00	1.27e-07	5.17e+00	1.10e+01	S.16	-1.03	10301.0	0.68
50	CAF	Intercept	S.17 excl.	0.11	8607	0.91	2.26e-06	5.71e+03	9.78e+02	2.03e-08	3.79e+03	7.64e+03	S.17	-5.53	2928.0	0.67
51	CAF	EC	S.17 excl.	0.11	8607	0.91	2.26e-06	7.54e+00	1.55e+00	2.26e-06	4.48e+00	1.06e+01	S.17	-5.53	2928.0	0.67
52	CAF	Intercept	S.18 excl.	0.11	7706	0.93	3.69e-12	5.02e+03	5.96e+02	6.99e-16	3.84e+03	6.19e+03	S.18	-5.45	16893.0	0.68
53	CAF	EC	S.18 excl.	0.11	7706	0.93	3.69e-12	6.93e+00	9.67e-01	3.69e-12	5.03e+00	8.83e+00	S.18	-5.45	16893.0	0.68
54	CAF	Intercept	S.19 excl.	0.11	8494	0.89	1.98e-06	5.89e+03	9.51e+02	3.17e-09	4.02e+03	7.77e+03	S.19	-189.85	6290.0	4.28
55	CAF	EC	S.19 excl.	0.11	8494	0.89	1.98e-06	7.42e+00	1.52e+00	1.98e-06	4.43e+00	1.04e+01	S.19	-189.85	6290.0	4.28
56	CYC	Intercept	S.1 excl.	0.16	7400	0.88	2.67e-09	4.49e+03	8.20e+02	1.27e-07	2.88e+03	6.11e+03	S.1	0.24	4960.0	0.53
57	CYC	EC	S.1 excl.	0.16	7400	0.88	2.67e-09	8.20e+00	1.32e+00	2.67e-09	5.60e+00	1.08e+01	S.1	0.24	4960.0	0.53
58	CYC	Intercept	S.2 excl.	0.15	7363	0.84	5.74e-09	4.78e+03	8.27e+02	2.74e-08	3.15e+03	6.41e+03	S.2	-7.7	4981.0	3.56
59	CYC	EC	S.2 excl.	0.15	7363	0.84	5.74e-09	8.05e+00	1.32e+00	5.74e-09	5.44e+00	1.07e+01	S.2	-7.7	4981.0	3.56
60	CYC	Intercept	S.3 excl.	0.18	6657	0.82	3.95e-10	4.45e+03	7.32e+02	5.95e-09	3.01e+03	5.89e+03	S.3	-0.08	15366.0	1.02
61	CYC	EC	S.3 excl.	0.18	6657	0.82	3.95e-10	7.94e+00	1.21e+00	3.95e-10	5.56e+00	1.03e+01	S.3	-0.08	15366.0	1.02
62	CYC	Intercept	S.4 excl.	0.19	7061	0.84	2.99e-10	4.38e+03	7.86e+02	8.25e-08	2.83e+03	5.93e+03	S.4	-0.0	9477.0	0.99
63	CYC	EC	S.4 excl.	0.19	7061	0.84	2.99e-10	8.33e+00	1.25e+00	2.99e-10	5.86e+00	1.08e+01	S.4	-0.0	9477.0	0.99
64	CYC	Intercept	S.5 excl.	0.24	7322	0.85	7.28e-13	3.41e+03	8.61e+02	1.03e-04	1.72e+03	5.11e+03	S.5	-7.87	8478.0	1.15
65	CYC	EC	S.5 excl.	0.24	7322	0.85	7.28e-13	1.20e+01	1.55e+00	7.28e-13	8.91e+00	1.50e+01	S.5	-7.87	8478.0	1.15
66	CYC	Intercept	S.6 excl.	0.16	7346	0.9	5.49e-09	3.75e+03	8.91e+02	3.97e-05	1.99e+03	5.50e+03	S.6	-1.16	7178.0	0.5
67	CYC	EC	S.6 excl.	0.16	7346	0.9	5.49e-09	1.03e+01	1.69e+00	5.49e-09	6.98e+00	1.37e+01	S.6	-1.16	7178.0	0.5
68	CYC	Intercept	S.9 excl.	0.12	7880	0.82	3.13e-06	5.71e+03	9.97e+02	4.38e-08	3.74e+03	7.68e+03	S.9	-6.2	3970.0	1.15
69	CYC	EC	S.9 excl.	0.12	7880	0.82	3.13e-06	7.14e+00	1.48e+00	3.13e-06	4.21e+00	1.01e+01	S.9	-6.2	3970.0	1.15
70	CYC	Intercept	S.11 excl.	0.13	7431	0.82	1.35e-07	5.29e+03	8.69e+02	5.65e-09	3.58e+03	7.01e+03	S.11	-114.87	5524.0	7.57
71	CYC	EC	S.11 excl.	0.13	7431	0.82	1.35e-07	7.44e+00	1.36e+00	1.35e-07	4.76e+00	1.01e+01	S.11	-114.87	5524.0	7.57
72	CYC	Intercept	S.12 excl.	0.17	7503	0.84	2.95e-09	4.99e+03	8.39e+02	1.29e-08	3.33e+03	6.64e+03	S.12	-6.08	5233.0	1.33
73	CYC	EC	S.12 excl.	0.17	7503	0.84	2.95e-09	8.30e+00	1.33e+00	2.95e-09	5.67e+00	1.09e+01	S.12	-6.08	5233.0	1.33
74	CYC	Intercept	S.15 excl.	0.17	7330	0.88	6.83e-10	4.29e+03	8.07e+02	2.73e-07	2.70e+03	5.88e+03	S.15	-5.09	6011.0	0.45
75	CYC	EC	S.15 excl.	0.17	7330	0.88	6.83e-10	8.41e+00	1.30e+00	6.83e-10	5.85e+00	1.10e+01	S.15	-5.09	6011.0	0.45
76	CYC	Intercept	S.16 excl.	0.19	7138	0.88	7.85e-11	3.87e+03	7.95e+02	2.35e-06	2.30e+03	5.43e+03	S.16	-4.33	10190.0	0.63
77	CYC	EC	S.16 excl.	0.19	7138	0.88	7.85e-11	8.71e+00	1.27e+00	7.85e-11	6.21e+00	1.12e+01	S.16	-4.33	10190.0	0.63
78	CYC	Intercept	S.17 excl.	0.17	7387	0.86	1.30e-09	4.35e+03	8.40e+02	5.51e-07	2.69e+03	6.01e+03	S.17	-0.04	5308.0	0.74
79	CYC	EC	S.17 excl.	0.17	7387	0.86	1.30e-09	8.46e+00	1.33e+00	1.30e-09	5.84e+00	1.11e+01	S.17	-0.04	5308.0	0.74
80	CYC	Intercept	S.18 excl.	0.16	6945	0.89	4.84e-17	4.18e+03	5.38e+02	6.61e-14	3.12e+03	5.24e+03	S.18	-5.57	12222.0	0.6
81	CYC	EC	S.18 excl.	0.16	6945	0.89	4.84e-17	7.66e+00	8.73e-01	4.84e-17	5.94e+00	9.37e+00	S.18	-5.57	12222.0	0.6
82	CYC	Intercept	S.19 excl.	0.16	7417	0.85	4.62e-09	4.73e+03	8.32e+02	4.39e-08	3.09e+03	6.37e+03	S.19	-7.61	3604.0	1.1
83	CYC	EC	S.19 excl.	0.16	7417	0.85	4.62e-09	8.11e+00	1.32e+00	4.62e-09	5.50e+00	1.07e+01	S.19	-7.61	3604.0	1.1
84	CAN	Intercept	S.1 excl.	0.09	130	0.96	1.86e-05	8.29e+01	1.54e+01	2.06e-07	5.26e+01	1.13e+02	S.1	0.0	113.0	0.78
85	CAN	EC	S.1 excl.	0.09	130	0.96	1.86e-05	1.05e-01	2.39e-02	1.86e-05	5.78e-02	1.52e-01	S.1	0.0	113.0	0.78
86	CAN	Intercept	S.2 excl.	0.09	130	0.94	3.03e-05	8.69e+01	1.53e+01	4.95e-08	5.67e+01	1.17e+02	S.2	-52.67	95.0	4.85
87	CAN	EC	S.2 excl.	0.09	130	0.94	3.03e-05	1.02e-01	2.39e-02	3.03e-05	5.50e-02	1.49e-01	S.2	-52.67	95.0	4.85
88	CAN	Intercept	S.3 excl.	0.08	127	0.97	7.66e-05	8.38e+01	1.49e+01	6.30e-08	5.44e+01	1.13e+02	S.3	-0.31	168.0	0.69
89	CAN	EC	S.3 excl.	0.08	127	0.97	7.66e-05	9.60e-02	2.37e-02	7.66e-05	4.92e-02	1.43e-01	S.3	-0.31	168.0	0.69
90	CAN	Intercept	S.4 excl.	0.1	127	0.92	1.03e-05	8.54e+01	1.51e+01	5.56e-08	5.57e+01	1.15e+02	S.4	-0.04	152.0	1.34
91	CAN	EC	S.4 excl.	0.1	127	0.92	1.03e-05	1.05e-01	2.32e-02	1.03e-05	5.96e-02	1.51e-01	S.4	-0.04	152.0	1.34
92	CAN	Intercept	S.5 excl.	0.17	126	0.92	8.97e-09	6.10e+01	1.59e+01	1.76e-04	2.96e+01	9.25e+01	S.5	-1.49	166.0	1.32
93	CAN	EC	S.5 excl.	0.17	126	0.92	8.97e-09	1.68e-01	2.78e-02	8.97e-09	1.13e-01	2.23e-01	S.5	-1.49	166.0	1.32
94	CAN	Intercept	S.6 excl.	0.04	121	0.95	7.00e-03	9.26e+01	1.58e+01	1.97e-08	6.15e+01	1.24e+02	S.6	-0.07	231.0	0.83
95	CAN	EC	S.6 excl.	0.04	121	0.95	7.00e-03	7.93e-02	2.91e-02	7.00e-03	2.19e-02	1.37e-01	S.6	-0.07	231.0	0.83
96	CAN	Intercept	S.9 excl.	0.05	138	0.9	3.26e-03	1.07e+02	1.92e+01	9.71e-08	6.93e+01	1.45e+02	S.9	-0.99	87.0	1.39
97	CAN	EC	S.9 excl.	0.05	138	0.9	3.26e-03	8.18e-02	2.74e-02	3.26e-03	2.77e-02	1.36e-01	S.9	-0.99	87.0	1.39
98	CAN	Intercept	S.11 excl.	0.08	130	0.94	4.15e-05	8.74e+01	1.54e+01	5.04e-08	5.70e+01	1.18e+02	S.11	-121.05	80.0	4.03
99	CAN	EC	S.11 excl.	0.08	130	0.94	4.15e-05	1.01e-01	2.40e-02	4.15e-05	5.34e-02	1.48e-01	S.11	-121.05	80.0	4.03
100	CAN	Intercept	S.12 excl.	0.09	133	0.94	4.35e-05	9.06e+01	1.59e+01	4.84e-08	5.92e+01	1.22e+02	S.12	-0.35	92.0	1.07
101	CAN	EC	S.12 excl.	0.09	133	0.94	4.35e-05	1.02e-01	2.44e-02	4.35e-05	5.41e-02	1.50e-01	S.12	-0.35	92.0	1.07
102	CAN	Intercept	S.15 excl.	0.09	130	0.97	1.50e-05	8.17e+01	1.53e+01	2.66e-07	5.15e+01	1.12e+02	S.15	-1.13	75.0	0.43
103	CAN	EC	S.15 excl.	0.09	130	0.97	1.50e-05	1.06e-01	2.39e-02	1.50e-05	5.90e-02	1.53e-01	S.15	-1.13	75.0	0.43
104	CAN	Intercept	S.16 excl.	0.14	115	0.92	9.29e-08	6.52e+01	1.37e+01	3.58e-06	3.83e+01	9.21e+01	S.16	-2.33	296.0	0.84
105	CAN	EC	S.16 excl.	0.14	115	0.92	9.29e-08	1.17e-01	2.11e-02	9.29e-08	7.55e-02	1.59e-01	S.16	-2.33	296.0	0.84
106	CAN	Intercept	S.17 excl.	0.09	131	0.95	3.89e-05	8.53e+01	1.60e+01	2.74e-07	5.37e+01	1.17e+02	S.17	-0.02	85.0	0.94
107	CAN	EC	S.17 excl.	0.09	131	0.95	3.89e-05	1.03e-01	2.45e-02	3.89e-05	5.49e-02	1.52e-01	S.17	-0.02	85.0	0.94
108	CAN	Intercept	S.18 excl.	0.09	132	1.0	4.44e-09	8.12e+01	1.09e+01	5.53e-13	5.99e+01	1.03e+02	S.18	-2.21	78.0	0.38
109	CAN	EC	S.18 excl.	0.09	132	1.0	4.44e-09	1.03e-01	1.71e-02	4.44e-09	6.90e-02	1.36e-01	S.18	-2.21	78.0	0.38
110	CAN	Intercept	S.19 excl.	0.08	131	0.93	6.22e-05	8.97e+01	1.57e+01	4.44e-08	5.87e+01	1.21e+02	S.19	-11.69	73.0	1.68
111	CAN	EC	S.19 excl.	0.08	131	0.93	6.22e-05	9.94e-02	2.43e-02	6.22e-05	5.15e-02	1.47e-01	S.19	-11.69	73.0	1.68
112	CIT	Intercept	S.1 excl.	0.04	16	0.83	2.77e-02	1.54e+01	2.34e+00	1.06e-09	1.08e+01	2.01e+01	S.1
113	CIT	EC	S.1 excl.	0.04	16	0.83	2.77e-02	7.82e-03	3.51e-03	2.77e-02	8.72e-04	1.48e-02	S.1
114	CIT	Intercept	S.2 excl.	0.04	16	0.83	2.77e-02	1.54e+01	2.34e+00	1.06e-09	1.08e+01	2.01e+01	S.2
115	CIT	EC	S.2 excl.	0.04	16	0.83	2.77e-02	7.82e-03	3.51e-03	2.77e-02	8.72e-04	1.48e-02	S.2
116	CIT	Intercept	S.3 excl.	0.04	16	0.83	2.77e-02	1.54e+01	2.34e+00	1.06e-09	1.08e+01	2.01e+01	S.3
117	CIT	EC	S.3 excl.	0.04	16	0.83	2.77e-02	7.82e-03	3.51e-03	2.77e-02	8.72e-04	1.48e-02	S.3
118	CIT	Intercept	S.4 excl.	0.04	16	0.83	2.77e-02	1.54e+01	2.34e+00	1.06e-09	1.08e+01	2.01e+01	S.4
119	CIT	EC	S.4 excl.	0.04	16	0.83	2.77e-02	7.82e-03	3.51e-03	2.77e-02	8.72e-04	1.48e-02	S.4
120	CIT	Intercept	S.5 excl.	0.1	16	0.77	7.78e-04	1.47e+01	2.50e+00	4.89e-08	9.75e+00	1.97e+01	S.5	-8.14	17.0	1.65
121	CIT	EC	S.5 excl.	0.1	16	0.77	7.78e-04	1.38e-02	4.00e-03	7.78e-04	5.91e-03	2.18e-02	S.5	-8.14	17.0	1.65
122	CIT	Intercept	S.6 excl.	0.08	16	0.83	1.50e-03	1.18e+01	2.84e+00	6.53e-05	6.15e+00	1.74e+01	S.6	-4.07	21.0	1.11
123	CIT	EC	S.6 excl.	0.08	16	0.83	1.50e-03	1.78e-02	5.48e-03	1.50e-03	6.97e-03	2.87e-02	S.6	-4.07	21.0	1.11
124	CIT	Intercept	S.9 excl.	0.0	18	0.78	6.97e-01	2.19e+01	3.44e+00	7.93e-09	1.51e+01	2.87e+01	S.9	-6.88	12.0	1.23
125	CIT	EC	S.9 excl.	0.0	18	0.78	6.97e-01	1.74e-03	4.46e-03	6.97e-01	-7.11e-03	1.06e-02	S.9	-6.88	12.0	1.23
126	CIT	Intercept	S.11 excl.	0.04	16	0.83	3.23e-02	1.56e+01	2.36e+00	9.59e-10	1.10e+01	2.03e+01	S.11		11.0	2.15
127	CIT	EC	S.11 excl.	0.04	16	0.83	3.23e-02	7.64e-03	3.53e-03	3.23e-02	6.55e-04	1.46e-02	S.11		11.0	2.15
128	CIT	Intercept	S.12 excl.	0.04	16	0.8	3.10e-02	1.65e+01	2.43e+00	5.75e-10	1.17e+01	2.13e+01	S.12	-17.88	12.0	1.52
129	CIT	EC	S.12 excl.	0.04	16	0.8	3.10e-02	7.85e-03	3.59e-03	3.10e-02	7.31e-04	1.50e-02	S.12	-17.88	12.0	1.52
130	CIT	Intercept	S.15 excl.	0.04	16	0.85	2.94e-02	1.51e+01	2.41e+00	6.01e-09	1.03e+01	1.98e+01	S.15	-0.43	11.0	0.46
131	CIT	EC	S.15 excl.	0.04	16	0.85	2.94e-02	7.85e-03	3.56e-03	2.94e-02	7.99e-04	1.49e-02	S.15	-0.43	11.0	0.46
132	CIT	Intercept	S.16 excl.	0.04	16	0.87	2.58e-02	1.48e+01	2.50e+00	3.60e-08	9.81e+00	1.97e+01	S.16	-0.48	10.0	0.43
133	CIT	EC	S.16 excl.	0.04	16	0.87	2.58e-02	8.22e-03	3.64e-03	2.58e-02	1.01e-03	1.54e-02	S.16	-0.48	10.0	0.43
134	CIT	Intercept	S.17 excl.	0.03	16	0.82	7.29e-02	1.66e+01	2.56e+00	2.28e-09	1.15e+01	2.16e+01	S.17	-11.81	8.0	0.82
135	CIT	EC	S.17 excl.	0.03	16	0.82	7.29e-02	6.72e-03	3.71e-03	7.29e-02	-6.32e-04	1.41e-02	S.17	-11.81	8.0	0.82
136	CIT	Intercept	S.18 excl.	0.03	13	0.82	7.11e-03	1.37e+01	1.40e+00	3.09e-19	1.10e+01	1.65e+01	S.18	-4.91	33.0	0.7
137	CIT	EC	S.18 excl.	0.03	13	0.82	7.11e-03	5.67e-03	2.09e-03	7.11e-03	1.56e-03	9.78e-03	S.18	-4.91	33.0	0.7
138	CIT	Intercept	S.19 excl.	0.04	16	0.83	2.77e-02	1.54e+01	2.34e+00	1.06e-09	1.08e+01	2.01e+01	S.19
139	CIT	EC	S.19 excl.	0.04	16	0.83	2.77e-02	7.82e-03	3.51e-03	2.77e-02	8.72e-04	1.48e-02	S.19
140	DCF	Intercept	S.1 excl.	0.03	351	1.21	2.39e-02	2.20e+02	3.95e+01	7.81e-08	1.42e+02	2.98e+02	S.1	-0.42	969.0	1.17
141	DCF	EC	S.1 excl.	0.03	351	1.21	2.39e-02	1.43e-01	6.29e-02	2.39e-02	1.91e-02	2.67e-01	S.1	-0.42	969.0	1.17
142	DCF	Intercept	S.2 excl.	0.02	410	1.26	5.44e-02	2.55e+02	4.65e+01	1.22e-07	1.63e+02	3.47e+02	S.2	-60.65	238.0	4.99
143	DCF	EC	S.2 excl.	0.02	410	1.26	5.44e-02	1.43e-01	7.41e-02	5.44e-02	-2.73e-03	2.89e-01	S.2	-60.65	238.0	4.99
144	DCF	Intercept	S.3 excl.	0.03	375	1.27	1.51e-02	2.16e+02	4.18e+01	5.91e-07	1.33e+02	2.98e+02	S.3	-0.56	813.0	1.05
145	DCF	EC	S.3 excl.	0.03	375	1.27	1.51e-02	1.68e-01	6.85e-02	1.51e-02	3.29e-02	3.03e-01	S.3	-0.56	813.0	1.05
146	DCF	Intercept	S.4 excl.	0.02	421	1.29	4.18e-02	2.51e+02	4.76e+01	3.70e-07	1.57e+02	3.44e+02	S.4	-0.28	184.0	0.79
147	DCF	EC	S.4 excl.	0.02	421	1.29	4.18e-02	1.54e-01	7.53e-02	4.18e-02	5.79e-03	3.03e-01	S.4	-0.28	184.0	0.79
148	DCF	Intercept	S.5 excl.	0.05	413	1.3	1.52e-03	1.94e+02	4.94e+01	1.22e-04	9.64e+01	2.91e+02	S.5	-0.89	376.0	1.22
149	DCF	EC	S.5 excl.	0.05	413	1.3	1.52e-03	2.85e-01	8.85e-02	1.52e-03	1.10e-01	4.59e-01	S.5	-0.89	376.0	1.22
150	DCF	Intercept	S.6 excl.	0.01	397	1.31	1.88e-01	2.49e+02	4.90e+01	8.23e-07	1.53e+02	3.46e+02	S.6	-0.19	549.0	0.91
151	DCF	EC	S.6 excl.	0.01	397	1.31	1.88e-01	1.22e-01	9.23e-02	1.88e-01	-6.02e-02	3.04e-01	S.6	-0.19	549.0	0.91
152	DCF	Intercept	S.9 excl.	0.02	402	1.21	5.58e-02	2.51e+02	5.22e+01	3.26e-06	1.48e+02	3.54e+02	S.9	-0.01	422.0	1.66
153	DCF	EC	S.9 excl.	0.02	402	1.21	5.58e-02	1.48e-01	7.66e-02	5.58e-02	-3.69e-03	2.99e-01	S.9	-0.01	422.0	1.66
154	DCF	Intercept	S.11 excl.	0.01	414	1.24	1.11e-01	2.73e+02	4.85e+01	5.97e-08	1.78e+02	3.69e+02	S.11	-19.03	254.0	6.34
155	DCF	EC	S.11 excl.	0.01	414	1.24	1.11e-01	1.21e-01	7.59e-02	1.11e-01	-2.83e-02	2.71e-01	S.11	-19.03	254.0	6.34
156	DCF	Intercept	S.12 excl.	0.02	421	1.25	4.86e-02	2.66e+02	4.79e+01	9.56e-08	1.71e+02	3.60e+02	S.12	-3.39	228.0	1.74
157	DCF	EC	S.12 excl.	0.02	421	1.25	4.86e-02	1.50e-01	7.55e-02	4.86e-02	9.17e-04	2.99e-01	S.12	-3.39	228.0	1.74
158	DCF	Intercept	S.15 excl.	0.02	410	1.31	3.28e-02	2.37e+02	4.58e+01	5.48e-07	1.47e+02	3.28e+02	S.15	-1.1	211.0	0.47
159	DCF	EC	S.15 excl.	0.02	410	1.31	3.28e-02	1.57e-01	7.33e-02	3.28e-02	1.30e-02	3.02e-01	S.15	-1.1	211.0	0.47
160	DCF	Intercept	S.16 excl.	0.02	405	1.3	2.78e-02	2.33e+02	4.59e+01	8.43e-07	1.43e+02	3.24e+02	S.16	-0.12	419.0	0.98
161	DCF	EC	S.16 excl.	0.02	405	1.3	2.78e-02	1.61e-01	7.26e-02	2.78e-02	1.77e-02	3.04e-01	S.16	-0.12	419.0	0.98
162	DCF	Intercept	S.17 excl.	0.02	414	1.27	6.08e-02	2.56e+02	4.79e+01	2.53e-07	1.61e+02	3.50e+02	S.17	-0.73	200.0	1.31
163	DCF	EC	S.17 excl.	0.02	414	1.27	6.08e-02	1.42e-01	7.52e-02	6.08e-02	-6.51e-03	2.90e-01	S.17	-0.73	200.0	1.31
164	DCF	Intercept	S.18 excl.	0.02	416	1.33	3.51e-03	2.39e+02	3.27e+01	1.40e-12	1.75e+02	3.04e+02	S.18	-0.36	144.0	0.36
165	DCF	EC	S.18 excl.	0.02	416	1.33	3.51e-03	1.55e-01	5.27e-02	3.51e-03	5.11e-02	2.58e-01	S.18	-0.36	144.0	0.36
166	DCF	Intercept	S.19 excl.	0.02	412	1.25	5.99e-02	2.59e+02	4.69e+01	1.02e-07	1.67e+02	3.52e+02	S.19	-110.68	226.0	3.24
167	DCF	EC	S.19 excl.	0.02	412	1.25	5.99e-02	1.40e-01	7.42e-02	5.99e-02	-5.92e-03	2.87e-01	S.19	-110.68	226.0	3.24
168	HCT	Intercept	S.1 excl.	0.05	169	0.83	2.43e-03	1.55e+02	2.01e+01	7.71e-13	1.15e+02	1.95e+02	S.1	-0.2	250.0	0.8
169	HCT	EC	S.1 excl.	0.05	169	0.83	2.43e-03	9.56e-02	3.11e-02	2.43e-03	3.43e-02	1.57e-01	S.1	-0.2	250.0	0.8
170	HCT	Intercept	S.2 excl.	0.04	175	0.83	4.59e-03	1.65e+02	2.08e+01	2.05e-13	1.24e+02	2.06e+02	S.2	-3.14	114.0	1.43
171	HCT	EC	S.2 excl.	0.04	175	0.83	4.59e-03	9.29e-02	3.24e-02	4.59e-03	2.90e-02	1.57e-01	S.2	-3.14	114.0	1.43
172	HCT	Intercept	S.3 excl.	0.04	176	0.86	3.98e-03	1.57e+02	2.07e+01	1.75e-12	1.16e+02	1.98e+02	S.3	-0.82	143.0	0.46
173	HCT	EC	S.3 excl.	0.04	176	0.86	3.98e-03	9.61e-02	3.29e-02	3.98e-03	3.11e-02	1.61e-01	S.3	-0.82	143.0	0.46
174	HCT	Intercept	S.4 excl.	0.05	179	0.85	3.38e-03	1.63e+02	2.15e+01	1.95e-12	1.20e+02	2.05e+02	S.4	-0.09	112.0	0.62
175	HCT	EC	S.4 excl.	0.05	179	0.85	3.38e-03	9.78e-02	3.29e-02	3.38e-03	3.28e-02	1.63e-01	S.4	-0.09	112.0	0.62
176	HCT	Intercept	S.5 excl.	0.09	178	0.83	7.13e-05	1.42e+02	2.26e+01	2.53e-09	9.75e+01	1.87e+02	S.5	-2.3	164.0	0.99
177	HCT	EC	S.5 excl.	0.09	178	0.83	7.13e-05	1.60e-01	3.92e-02	7.13e-05	8.23e-02	2.37e-01	S.5	-2.3	164.0	0.99
178	HCT	Intercept	S.6 excl.	0.1	173	0.82	1.25e-05	1.26e+02	2.28e+01	9.56e-08	8.15e+01	1.71e+02	S.6	-14.12	243.0	1.31
179	HCT	EC	S.6 excl.	0.1	173	0.82	1.25e-05	1.87e-01	4.17e-02	1.25e-05	1.05e-01	2.70e-01	S.6	-14.12	243.0	1.31
180	HCT	Intercept	S.9 excl.	0.01	185	0.79	1.54e-01	2.05e+02	2.57e+01	2.54e-13	1.54e+02	2.56e+02	S.9	-3.56	132.0	1.35
181	HCT	EC	S.9 excl.	0.01	185	0.79	1.54e-01	5.24e-02	3.66e-02	1.54e-01	-1.99e-02	1.25e-01	S.9	-3.56	132.0	1.35
182	HCT	Intercept	S.11 excl.	0.04	175	0.82	6.51e-03	1.67e+02	2.10e+01	1.51e-13	1.26e+02	2.09e+02	S.11	-18.85	128.0	2.39
183	HCT	EC	S.11 excl.	0.04	175	0.82	6.51e-03	8.95e-02	3.25e-02	6.51e-03	2.53e-02	1.54e-01	S.11	-18.85	128.0	2.39
184	HCT	Intercept	S.12 excl.	0.04	180	0.82	4.50e-03	1.71e+02	2.16e+01	2.18e-13	1.29e+02	2.14e+02	S.12	-3.43	114.0	1.0
185	HCT	EC	S.12 excl.	0.04	180	0.82	4.50e-03	9.51e-02	3.30e-02	4.50e-03	2.99e-02	1.60e-01	S.12	-3.43	114.0	1.0
186	HCT	Intercept	S.15 excl.	0.05	168	0.83	1.22e-03	1.51e+02	1.99e+01	1.44e-12	1.12e+02	1.90e+02	S.15	-1.61	313.0	0.71
187	HCT	EC	S.15 excl.	0.05	168	0.83	1.22e-03	1.01e-01	3.09e-02	1.22e-03	4.04e-02	1.62e-01	S.15	-1.61	313.0	0.71
188	HCT	Intercept	S.16 excl.	0.05	175	0.86	1.62e-03	1.51e+02	2.10e+01	1.59e-11	1.09e+02	1.92e+02	S.16	-1.73	155.0	0.5
189	HCT	EC	S.16 excl.	0.05	175	0.86	1.62e-03	1.03e-01	3.23e-02	1.62e-03	3.96e-02	1.67e-01	S.16	-1.73	155.0	0.5
190	HCT	Intercept	S.17 excl.	0.04	178	0.82	1.02e-02	1.71e+02	2.18e+01	3.51e-13	1.28e+02	2.14e+02	S.17	-5.1	100.0	1.07
191	HCT	EC	S.17 excl.	0.04	178	0.82	1.02e-02	8.63e-02	3.32e-02	1.02e-02	2.07e-02	1.52e-01	S.17	-5.1	100.0	1.07
192	HCT	Intercept	S.18 excl.	0.04	158	0.83	1.22e-04	1.51e+02	1.31e+01	1.99e-26	1.25e+02	1.77e+02	S.18	-3.12	354.0	0.69
193	HCT	EC	S.18 excl.	0.04	158	0.83	1.22e-04	7.96e-02	2.05e-02	1.22e-04	3.93e-02	1.20e-01	S.18	-3.12	354.0	0.69
194	HCT	Intercept	S.19 excl.	0.04	176	0.82	7.68e-03	1.70e+02	2.13e+01	1.38e-13	1.28e+02	2.12e+02	S.19	-7.32	120.0	1.55
195	HCT	EC	S.19 excl.	0.04	176	0.82	7.68e-03	8.81e-02	3.27e-02	7.68e-03	2.36e-02	1.53e-01	S.19	-7.32	120.0	1.55
196	TCS	Intercept	S.1 excl.	0.0	21	0.69	9.58e-01	3.12e+01	3.13e+00	7.76e-18	2.51e+01	3.74e+01	S.1	0.0	16.0	0.54
197	TCS	EC	S.1 excl.	0.0	21	0.69	9.58e-01	2.35e-04	4.43e-03	9.58e-01	-8.54e-03	9.01e-03	S.1	0.0	16.0	0.54
198	TCS	Intercept	S.2 excl.	0.0	21	0.68	9.18e-01	3.14e+01	3.07e+00	1.28e-18	2.53e+01	3.74e+01	S.2	-9.47	15.0	0.89
199	TCS	EC	S.2 excl.	0.0	21	0.68	9.18e-01	4.55e-04	4.40e-03	9.18e-01	-8.25e-03	9.16e-03	S.2	-9.47	15.0	0.89
200	TCS	Intercept	S.3 excl.	0.0	19	0.66	9.97e-01	3.01e+01	2.83e+00	1.84e-19	2.45e+01	3.57e+01	S.3	-0.34	36.0	0.75
201	TCS	EC	S.3 excl.	0.0	19	0.66	9.97e-01	-1.47e-05	4.13e-03	9.97e-01	-8.18e-03	8.15e-03	S.3	-0.34	36.0	0.75
202	TCS	Intercept	S.4 excl.	0.0	21	0.67	8.96e-01	3.20e+01	3.13e+00	2.11e-18	2.58e+01	3.82e+01	S.4	-1.31	17.0	0.92
203	TCS	EC	S.4 excl.	0.0	21	0.67	8.96e-01	5.81e-04	4.42e-03	8.96e-01	-8.17e-03	9.33e-03	S.4	-1.31	17.0	0.92
204	TCS	Intercept	S.5 excl.	0.01	21	0.67	2.87e-01	2.97e+01	3.36e+00	6.67e-15	2.30e+01	3.63e+01	S.5	-2.01	18.0	0.93
205	TCS	EC	S.5 excl.	0.01	21	0.67	2.87e-01	5.56e-03	5.20e-03	2.87e-01	-4.72e-03	1.59e-02	S.5	-2.01	18.0	0.93
206	TCS	Intercept	S.6 excl.	0.01	21	0.68	2.55e-01	2.85e+01	3.53e+00	3.74e-13	2.15e+01	3.55e+01	S.6	-1.49	18.0	0.75
207	TCS	EC	S.6 excl.	0.01	21	0.68	2.55e-01	7.00e-03	6.13e-03	2.55e-01	-5.12e-03	1.91e-02	S.6	-1.49	18.0	0.75
208	TCS	Intercept	S.9 excl.	0.0	22	0.67	5.11e-01	3.52e+01	3.55e+00	2.36e-17	2.82e+01	4.22e+01	S.9	-5.92	16.0	0.85
209	TCS	EC	S.9 excl.	0.0	22	0.67	5.11e-01	-3.15e-03	4.79e-03	5.11e-01	-1.26e-02	6.32e-03	S.9	-5.92	16.0	0.85
210	TCS	Intercept	S.11 excl.	0.0	21	0.68	8.14e-01	3.08e+01	3.01e+00	1.01e-18	2.48e+01	3.67e+01	S.11
211	TCS	EC	S.11 excl.	0.0	21	0.68	8.14e-01	1.02e-03	4.34e-03	8.14e-01	-7.56e-03	9.60e-03	S.11
212	TCS	Intercept	S.12 excl.	0.0	21	0.66	8.38e-01	3.23e+01	3.11e+00	9.46e-19	2.61e+01	3.84e+01	S.12	-19.32	18.0	1.19
213	TCS	EC	S.12 excl.	0.0	21	0.66	8.38e-01	9.02e-04	4.41e-03	8.38e-01	-7.83e-03	9.63e-03	S.12	-19.32	18.0	1.19
214	TCS	Intercept	S.15 excl.	0.0	20	0.69	6.34e-01	2.90e+01	2.99e+00	2.82e-17	2.31e+01	3.49e+01	S.15	-4.69	31.0	0.54
215	TCS	EC	S.15 excl.	0.0	20	0.69	6.34e-01	2.03e-03	4.25e-03	6.34e-01	-6.38e-03	1.04e-02	S.15	-4.69	31.0	0.54
216	TCS	Intercept	S.16 excl.	0.01	18	0.66	3.11e-01	2.66e+01	2.76e+00	5.71e-17	2.11e+01	3.20e+01	S.16	-2.38	44.0	0.68
217	TCS	EC	S.16 excl.	0.01	18	0.66	3.11e-01	3.93e-03	3.87e-03	3.11e-01	-3.72e-03	1.16e-02	S.16	-2.38	44.0	0.68
218	TCS	Intercept	S.17 excl.	0.0	21	0.67	7.32e-01	3.34e+01	3.29e+00	3.58e-18	2.69e+01	3.99e+01	S.17	-4.93	17.0	0.97
219	TCS	EC	S.17 excl.	0.0	21	0.67	7.32e-01	-1.57e-03	4.58e-03	7.32e-01	-1.06e-02	7.49e-03	S.17	-4.93	17.0	0.97
220	TCS	Intercept	S.18 excl.	0.0	21	0.72	8.76e-01	2.96e+01	2.16e+00	1.24e-32	2.54e+01	3.39e+01	S.18	-3.25	20.0	0.43
221	TCS	EC	S.18 excl.	0.0	21	0.72	8.76e-01	4.84e-04	3.09e-03	8.76e-01	-5.60e-03	6.57e-03	S.18	-3.25	20.0	0.43
222	TCS	Intercept	S.19 excl.	0.0	21	0.68	8.86e-01	3.12e+01	3.05e+00	9.98e-19	2.52e+01	3.72e+01	S.19	-15.44	17.0	1.15
223	TCS	EC	S.19 excl.	0.0	21	0.68	8.86e-01	6.30e-04	4.37e-03	8.86e-01	-8.00e-03	9.26e-03	S.19	-15.44	17.0	1.15
224	DPG	Intercept	S.1 excl.	0.01	886	0.61	2.46e-01	1.36e+03	9.80e+01	4.42e-31	1.16e+03	1.55e+03	S.1	-4.04	3306.0	0.75
225	DPG	EC	S.1 excl.	0.01	886	0.61	2.46e-01	1.83e-01	1.57e-01	2.46e-01	-1.27e-01	4.94e-01	S.1	-4.04	3306.0	0.75
226	DPG	Intercept	S.2 excl.	0.0	1145	0.72	4.07e-01	1.51e+03	1.28e+02	1.19e-24	1.25e+03	1.76e+03	S.2	-0.2	693.0	0.37
227	DPG	EC	S.2 excl.	0.0	1145	0.72	4.07e-01	1.71e-01	2.05e-01	4.07e-01	-2.34e-01	5.76e-01	S.2	-0.2	693.0	0.37
228	DPG	Intercept	S.3 excl.	0.0	1106	0.73	9.23e-01	1.51e+03	1.21e+02	8.15e-27	1.27e+03	1.75e+03	S.3	-35.6	1642.0	0.52
229	DPG	EC	S.3 excl.	0.0	1106	0.73	9.23e-01	1.93e-02	2.00e-01	9.23e-01	-3.76e-01	4.14e-01	S.3	-35.6	1642.0	0.52
230	DPG	Intercept	S.4 excl.	0.0	1170	0.75	4.39e-01	1.48e+03	1.30e+02	2.29e-23	1.23e+03	1.74e+03	S.4	-1.26	603.0	0.3
231	DPG	EC	S.4 excl.	0.0	1170	0.75	4.39e-01	1.61e-01	2.08e-01	4.39e-01	-2.48e-01	5.70e-01	S.4	-1.26	603.0	0.3
232	DPG	Intercept	S.5 excl.	0.01	1148	0.68	2.71e-01	1.57e+03	1.35e+02	5.12e-24	1.31e+03	1.84e+03	S.5	-1.65	1056.0	1.18
233	DPG	EC	S.5 excl.	0.01	1148	0.68	2.71e-01	2.69e-01	2.43e-01	2.71e-01	-2.11e-01	7.49e-01	S.5	-1.65	1056.0	1.18
234	DPG	Intercept	S.6 excl.	0.0	1158	0.73	9.08e-01	1.57e+03	1.40e+02	6.39e-23	1.29e+03	1.84e+03	S.6	-0.34	533.0	0.28
235	DPG	EC	S.6 excl.	0.0	1158	0.73	9.08e-01	3.09e-02	2.67e-01	9.08e-01	-4.95e-01	5.57e-01	S.6	-0.34	533.0	0.28
236	DPG	Intercept	S.9 excl.	0.01	1223	0.77	2.92e-01	1.45e+03	1.55e+02	4.41e-17	1.14e+03	1.76e+03	S.9	-0.12	588.0	0.35
237	DPG	EC	S.9 excl.	0.01	1223	0.77	2.92e-01	2.43e-01	2.30e-01	2.92e-01	-2.11e-01	6.97e-01	S.9	-0.12	588.0	0.35
238	DPG	Intercept	S.11 excl.	0.0	1143	0.69	8.64e-01	1.64e+03	1.33e+02	4.02e-26	1.37e+03	1.90e+03	S.11	-1.7	1028.0	1.24
239	DPG	EC	S.11 excl.	0.0	1143	0.69	8.64e-01	3.59e-02	2.09e-01	8.64e-01	-3.76e-01	4.48e-01	S.11	-1.7	1028.0	1.24
240	DPG	Intercept	S.12 excl.	0.0	1126	0.66	3.53e-01	1.63e+03	1.26e+02	5.35e-28	1.38e+03	1.88e+03	S.12	-19.45	1258.0	2.55
241	DPG	EC	S.12 excl.	0.0	1126	0.66	3.53e-01	1.86e-01	2.00e-01	3.53e-01	-2.08e-01	5.80e-01	S.12	-19.45	1258.0	2.55
242	DPG	Intercept	S.15 excl.	0.0	1137	0.72	3.68e-01	1.48e+03	1.25e+02	3.84e-25	1.24e+03	1.73e+03	S.15	-8.77	1004.0	0.4
243	DPG	EC	S.15 excl.	0.0	1137	0.72	3.68e-01	1.82e-01	2.01e-01	3.68e-01	-2.15e-01	5.78e-01	S.15	-8.77	1004.0	0.4
244	DPG	Intercept	S.16 excl.	0.0	1149	0.73	3.27e-01	1.47e+03	1.28e+02	7.74e-24	1.22e+03	1.72e+03	S.16	-16.02	735.0	0.33
245	DPG	EC	S.16 excl.	0.0	1149	0.73	3.27e-01	2.00e-01	2.04e-01	3.27e-01	-2.02e-01	6.03e-01	S.16	-16.02	735.0	0.33
246	DPG	Intercept	S.17 excl.	0.01	1154	0.73	2.99e-01	1.47e+03	1.31e+02	4.99e-23	1.21e+03	1.73e+03	S.17	-1.0	640.0	0.33
247	DPG	EC	S.17 excl.	0.01	1154	0.73	2.99e-01	2.16e-01	2.08e-01	2.99e-01	-1.93e-01	6.25e-01	S.17	-1.0	640.0	0.33
248	DPG	Intercept	S.18 excl.	0.01	1123	0.68	9.12e-02	1.55e+03	8.68e+01	5.22e-53	1.38e+03	1.72e+03	S.18	-21.66	1337.0	3.4
249	DPG	EC	S.18 excl.	0.01	1123	0.68	9.12e-02	2.39e-01	1.41e-01	9.12e-02	-3.85e-02	5.16e-01	S.18	-21.66	1337.0	3.4
250	DPG	Intercept	S.19 excl.	0.0	1149	0.72	4.21e-01	1.52e+03	1.29e+02	8.53e-25	1.26e+03	1.77e+03	S.19	0.01	663.0	0.41
251	DPG	EC	S.19 excl.	0.0	1149	0.72	4.21e-01	1.65e-01	2.05e-01	4.21e-01	-2.39e-01	5.69e-01	S.19	0.01	663.0	0.41
252	6PPDQ	Intercept	S.1 excl.	0.07	15	0.38	4.89e-04	3.66e+01	1.78e+00	1.27e-48	3.31e+01	4.01e+01	S.1	-1.43	52.0	0.64
253	6PPDQ	EC	S.1 excl.	0.07	15	0.38	4.89e-04	1.01e-02	2.85e-03	4.89e-04	4.50e-03	1.58e-02	S.1	-1.43	52.0	0.64
254	6PPDQ	Intercept	S.2 excl.	0.03	19	0.45	1.29e-02	3.96e+01	2.26e+00	1.12e-40	3.51e+01	4.40e+01	S.2	0.08	17.0	0.46
255	6PPDQ	EC	S.2 excl.	0.03	19	0.45	1.29e-02	9.06e-03	3.61e-03	1.29e-02	1.94e-03	1.62e-02	S.2	0.08	17.0	0.46
256	6PPDQ	Intercept	S.3 excl.	0.03	20	0.47	1.83e-02	3.90e+01	2.24e+00	4.59e-40	3.46e+01	4.35e+01	S.3	-3.9	10.0	0.2
257	6PPDQ	EC	S.3 excl.	0.03	20	0.47	1.83e-02	8.84e-03	3.71e-03	1.83e-02	1.51e-03	1.62e-02	S.3	-3.9	10.0	0.2
258	6PPDQ	Intercept	S.4 excl.	0.04	19	0.46	1.03e-02	3.89e+01	2.24e+00	2.28e-39	3.45e+01	4.33e+01	S.4	-0.05	18.0	0.37
259	6PPDQ	EC	S.4 excl.	0.04	19	0.46	1.03e-02	9.29e-03	3.58e-03	1.03e-02	2.22e-03	1.64e-02	S.4	-0.05	18.0	0.37
260	6PPDQ	Intercept	S.5 excl.	0.04	19	0.44	8.83e-03	4.04e+01	2.36e+00	4.11e-38	3.58e+01	4.51e+01	S.5	-0.65	19.0	0.58
261	6PPDQ	EC	S.5 excl.	0.04	19	0.44	8.83e-03	1.16e-02	4.36e-03	8.83e-03	2.95e-03	2.02e-02	S.5	-0.65	19.0	0.58
262	6PPDQ	Intercept	S.6 excl.	0.03	20	0.47	1.82e-02	3.85e+01	2.47e+00	9.12e-35	3.36e+01	4.33e+01	S.6	-2.28	7.0	0.14
263	6PPDQ	EC	S.6 excl.	0.03	20	0.47	1.82e-02	1.16e-02	4.85e-03	1.82e-02	1.99e-03	2.11e-02	S.6	-2.28	7.0	0.14
264	6PPDQ	Intercept	S.9 excl.	0.03	21	0.48	2.85e-02	4.01e+01	2.80e+00	1.37e-29	3.45e+01	4.56e+01	S.9	-0.13	10.0	0.27
265	6PPDQ	EC	S.9 excl.	0.03	21	0.48	2.85e-02	9.05e-03	4.09e-03	2.85e-02	9.64e-04	1.71e-02	S.9	-0.13	10.0	0.27
266	6PPDQ	Intercept	S.11 excl.	0.03	19	0.44	2.58e-02	4.07e+01	2.33e+00	7.86e-40	3.61e+01	4.53e+01	S.11	-0.29	21.0	0.68
267	6PPDQ	EC	S.11 excl.	0.03	19	0.44	2.58e-02	8.16e-03	3.63e-03	2.58e-02	9.96e-04	1.53e-02	S.11	-0.29	21.0	0.68
268	6PPDQ	Intercept	S.12 excl.	0.04	19	0.44	6.88e-03	4.05e+01	2.23e+00	9.78e-42	3.61e+01	4.49e+01	S.12	-3.03	20.0	0.76
269	6PPDQ	EC	S.12 excl.	0.04	19	0.44	6.88e-03	9.70e-03	3.55e-03	6.88e-03	2.70e-03	1.67e-02	S.12	-3.03	20.0	0.76
270	6PPDQ	Intercept	S.15 excl.	0.04	19	0.46	5.96e-03	3.84e+01	2.20e+00	1.33e-40	3.41e+01	4.27e+01	S.15	-82.29	22.0	0.34
271	6PPDQ	EC	S.15 excl.	0.04	19	0.46	5.96e-03	9.84e-03	3.54e-03	5.96e-03	2.86e-03	1.68e-02	S.15	-82.29	22.0	0.34
272	6PPDQ	Intercept	S.16 excl.	0.04	20	0.47	6.95e-03	3.87e+01	2.29e+00	9.92e-39	3.42e+01	4.32e+01	S.16	-4.05	7.0	0.15
273	6PPDQ	EC	S.16 excl.	0.04	20	0.47	6.95e-03	9.94e-03	3.64e-03	6.95e-03	2.76e-03	1.71e-02	S.16	-4.05	7.0	0.15
274	6PPDQ	Intercept	S.17 excl.	0.04	20	0.46	8.07e-03	3.90e+01	2.34e+00	5.53e-38	3.44e+01	4.36e+01	S.17	-0.06	8.0	0.2
275	6PPDQ	EC	S.17 excl.	0.04	20	0.46	8.07e-03	9.88e-03	3.69e-03	8.07e-03	2.60e-03	1.72e-02	S.17	-0.06	8.0	0.2
276	6PPDQ	Intercept	S.18 excl.	0.04	19	0.45	9.20e-05	3.94e+01	1.53e+00	4.94e-84	3.64e+01	4.24e+01	S.18	-7.21	28.0	1.56
277	6PPDQ	EC	S.18 excl.	0.04	19	0.45	9.20e-05	9.83e-03	2.49e-03	9.20e-05	4.94e-03	1.47e-02	S.18	-7.21	28.0	1.56
278	6PPDQ	Intercept	S.19 excl.	0.05	19	0.45	3.76e-03	3.82e+01	2.21e+00	6.84e-40	3.39e+01	4.26e+01	S.19	-0.36	25.0	0.47
279	6PPDQ	EC	S.19 excl.	0.05	19	0.45	3.76e-03	1.03e-02	3.51e-03	3.76e-03	3.38e-03	1.72e-02	S.19	-0.36	25.0	0.47
280	HMMM	Intercept	S.1 excl.	0.05	366	0.63	1.24e-03	4.83e+02	4.12e+01	4.21e-24	4.01e+02	5.64e+02	S.1	-0.04	315.0	0.51
281	HMMM	EC	S.1 excl.	0.05	366	0.63	1.24e-03	2.14e-01	6.53e-02	1.24e-03	8.53e-02	3.43e-01	S.1	-0.04	315.0	0.51
282	HMMM	Intercept	S.2 excl.	0.06	359	0.62	7.19e-04	4.73e+02	4.10e+01	1.01e-23	3.92e+02	5.54e+02	S.2	-0.22	469.0	0.64
283	HMMM	EC	S.2 excl.	0.06	359	0.62	7.19e-04	2.23e-01	6.47e-02	7.19e-04	9.49e-02	3.50e-01	S.2	-0.22	469.0	0.64
284	HMMM	Intercept	S.3 excl.	0.03	330	0.6	1.40e-02	4.80e+02	3.68e+01	4.41e-28	4.07e+02	5.53e+02	S.3	-7.71	919.0	0.63
285	HMMM	EC	S.3 excl.	0.03	330	0.6	1.40e-02	1.49e-01	6.00e-02	1.40e-02	3.05e-02	2.67e-01	S.3	-7.71	919.0	0.63
286	HMMM	Intercept	S.4 excl.	0.05	355	0.62	1.29e-03	4.77e+02	3.94e+01	1.59e-25	4.00e+02	5.55e+02	S.4	-54.09	737.0	0.56
287	HMMM	EC	S.4 excl.	0.05	355	0.62	1.29e-03	2.06e-01	6.31e-02	1.29e-03	8.16e-02	3.30e-01	S.4	-54.09	737.0	0.56
288	HMMM	Intercept	S.5 excl.	0.06	381	0.65	1.08e-03	4.69e+02	4.53e+01	7.51e-20	3.80e+02	5.59e+02	S.5	-0.56	201.0	0.34
289	HMMM	EC	S.5 excl.	0.06	381	0.65	1.08e-03	2.71e-01	8.14e-02	1.08e-03	1.10e-01	4.31e-01	S.5	-0.56	201.0	0.34
290	HMMM	Intercept	S.6 excl.	0.06	370	0.64	7.43e-04	4.57e+02	4.54e+01	2.51e-19	3.67e+02	5.46e+02	S.6	-3.67	254.0	0.37
291	HMMM	EC	S.6 excl.	0.06	370	0.64	7.43e-04	2.95e-01	8.61e-02	7.43e-04	1.25e-01	4.65e-01	S.6	-3.67	254.0	0.37
292	HMMM	Intercept	S.9 excl.	0.02	381	0.58	1.18e-01	5.92e+02	4.96e+01	8.92e-24	4.94e+02	6.90e+02	S.9	-8.48	319.0	1.02
293	HMMM	EC	S.9 excl.	0.02	381	0.58	1.18e-01	1.14e-01	7.22e-02	1.18e-01	-2.90e-02	2.56e-01	S.9	-8.48	319.0	1.02
294	HMMM	Intercept	S.11 excl.	0.04	370	0.61	1.03e-02	5.18e+02	4.40e+01	3.72e-24	4.32e+02	6.05e+02	S.11	-1.34	275.0	0.83
295	HMMM	EC	S.11 excl.	0.04	370	0.61	1.03e-02	1.76e-01	6.80e-02	1.03e-02	4.21e-02	3.10e-01	S.11	-1.34	275.0	0.83
296	HMMM	Intercept	S.12 excl.	0.06	368	0.63	7.50e-04	4.76e+02	4.19e+01	8.33e-23	3.94e+02	5.59e+02	S.12	-0.11	319.0	0.52
297	HMMM	EC	S.12 excl.	0.06	368	0.63	7.50e-04	2.25e-01	6.57e-02	7.50e-04	9.57e-02	3.55e-01	S.12	-0.11	319.0	0.52
298	HMMM	Intercept	S.15 excl.	0.07	334	0.6	2.71e-04	4.55e+02	3.74e+01	1.39e-25	3.81e+02	5.29e+02	S.15	-27.55	897.0	0.63
299	HMMM	EC	S.15 excl.	0.07	334	0.6	2.71e-04	2.21e-01	5.95e-02	2.71e-04	1.03e-01	3.38e-01	S.15	-27.55	897.0	0.63
300	HMMM	Intercept	S.16 excl.	0.08	343	0.62	1.35e-04	4.41e+02	3.89e+01	4.96e-23	3.64e+02	5.18e+02	S.16	-22.15	649.0	0.56
301	HMMM	EC	S.16 excl.	0.08	343	0.62	1.35e-04	2.39e-01	6.12e-02	1.35e-04	1.18e-01	3.59e-01	S.16	-22.15	649.0	0.56
302	HMMM	Intercept	S.17 excl.	0.05	373	0.63	3.03e-03	4.95e+02	4.31e+01	2.12e-23	4.10e+02	5.80e+02	S.17	-1.41	113.0	0.25
303	HMMM	EC	S.17 excl.	0.05	373	0.63	3.03e-03	2.02e-01	6.74e-02	3.03e-03	6.95e-02	3.35e-01	S.17	-1.41	113.0	0.25
304	HMMM	Intercept	S.18 excl.	0.06	368	0.61	1.62e-06	4.96e+02	2.89e+01	5.83e-49	4.39e+02	5.53e+02	S.18	-126.25	292.0	0.85
305	HMMM	EC	S.18 excl.	0.06	368	0.61	1.62e-06	2.26e-01	4.64e-02	1.62e-06	1.35e-01	3.17e-01	S.18	-126.25	292.0	0.85
306	HMMM	Intercept	S.19 excl.	0.05	370	0.62	2.87e-03	4.98e+02	4.21e+01	1.86e-24	4.15e+02	5.81e+02	S.19	-1.14	186.0	0.46
307	HMMM	EC	S.19 excl.	0.05	370	0.62	2.87e-03	2.00e-01	6.63e-02	2.87e-03	6.94e-02	3.31e-01	S.19	-1.14	186.0	0.46
308	2,4-D	Intercept	S.1 excl.	0.02	47	1.41	1.47e-01	4.57e+01	9.51e+00	5.17e-06	2.69e+01	6.46e+01	S.1	-0.05	14.0	0.48
309	2,4-D	EC	S.1 excl.	0.02	47	1.41	1.47e-01	-4.48e-02	3.06e-02	1.47e-01	-1.06e-01	1.60e-02	S.1	-0.05	14.0	0.48
310	2,4-D	Intercept	S.2 excl.	0.02	46	1.36	1.16e-01	4.65e+01	9.17e+00	1.57e-06	2.83e+01	6.47e+01	S.2	-3.88	20.0	1.04
311	2,4-D	EC	S.2 excl.	0.02	46	1.36	1.16e-01	-4.41e-02	2.78e-02	1.16e-01	-9.93e-02	1.10e-02	S.2	-3.88	20.0	1.04
312	2,4-D	Intercept	S.3 excl.	0.02	45	1.36	1.51e-01	4.46e+01	8.83e+00	1.63e-06	2.71e+01	6.21e+01	S.3		8.0	1.15
313	2,4-D	EC	S.3 excl.	0.02	45	1.36	1.51e-01	-3.92e-02	2.71e-02	1.51e-01	-9.28e-02	1.45e-02	S.3		8.0	1.15
314	2,4-D	Intercept	S.4 excl.	0.02	45	1.36	1.40e-01	4.47e+01	8.69e+00	1.11e-06	2.75e+01	6.19e+01	S.4		20.0	3.74
315	2,4-D	EC	S.4 excl.	0.02	45	1.36	1.40e-01	-3.91e-02	2.64e-02	1.40e-01	-9.14e-02	1.31e-02	S.4		20.0	3.74
316	2,4-D	Intercept	S.5 excl.	0.02	45	1.37	1.25e-01	4.49e+01	8.65e+00	9.04e-07	2.78e+01	6.21e+01	S.5
317	2,4-D	EC	S.5 excl.	0.02	45	1.37	1.25e-01	-4.04e-02	2.61e-02	1.25e-01	-9.21e-02	1.14e-02	S.5
318	2,4-D	Intercept	S.6 excl.	0.02	45	1.37	1.25e-01	4.49e+01	8.65e+00	9.04e-07	2.78e+01	6.21e+01	S.6
319	2,4-D	EC	S.6 excl.	0.02	45	1.37	1.25e-01	-4.04e-02	2.61e-02	1.25e-01	-9.21e-02	1.14e-02	S.6
320	2,4-D	Intercept	S.9 excl.	0.07	52	1.27	2.18e-02	6.61e+01	1.23e+01	7.49e-07	4.17e+01	9.06e+01	S.9	-37.25	33.0	1.98
321	2,4-D	EC	S.9 excl.	0.07	52	1.27	2.18e-02	-7.66e-02	3.27e-02	2.18e-02	-1.42e-01	-1.15e-02	S.9	-37.25	33.0	1.98
322	2,4-D	Intercept	S.11 excl.	0.02	48	1.51	1.87e-01	4.48e+01	1.07e+01	5.90e-05	2.36e+01	6.59e+01	S.11	-0.34	8.0	0.2
323	2,4-D	EC	S.11 excl.	0.02	48	1.51	1.87e-01	-4.04e-02	3.04e-02	1.87e-01	-1.01e-01	1.99e-02	S.11	-0.34	8.0	0.2
324	2,4-D	Intercept	S.12 excl.	0.0	49	1.34	5.90e-01	4.20e+01	1.02e+01	8.72e-05	2.16e+01	6.23e+01	S.12	-32.03	18.0	1.19
325	2,4-D	EC	S.12 excl.	0.0	49	1.34	5.90e-01	-1.94e-02	3.58e-02	5.90e-01	-9.04e-02	5.17e-02	S.12	-32.03	18.0	1.19
326	2,4-D	Intercept	S.15 excl.	0.02	45	1.36	1.43e-01	4.49e+01	8.72e+00	1.13e-06	2.76e+01	6.21e+01	S.15	-156.05	19.0	1.97
327	2,4-D	EC	S.15 excl.	0.02	45	1.36	1.43e-01	-3.90e-02	2.64e-02	1.43e-01	-9.14e-02	1.33e-02	S.15	-156.05	19.0	1.97
328	2,4-D	Intercept	S.16 excl.	0.02	45	1.36	1.39e-01	4.49e+01	8.72e+00	1.08e-06	2.77e+01	6.22e+01	S.16	-100.85	19.0	1.87
329	2,4-D	EC	S.16 excl.	0.02	45	1.36	1.39e-01	-3.93e-02	2.64e-02	1.39e-01	-9.16e-02	1.30e-02	S.16	-100.85	19.0	1.87
330	2,4-D	Intercept	S.17 excl.	0.03	47	1.38	9.42e-02	4.85e+01	9.58e+00	1.75e-06	2.95e+01	6.75e+01	S.17	-7.24	18.0	0.84
331	2,4-D	EC	S.17 excl.	0.03	47	1.38	9.42e-02	-4.72e-02	2.79e-02	9.42e-02	-1.03e-01	8.20e-03	S.17	-7.24	18.0	0.84
332	2,4-D	Intercept	S.18 excl.	0.02	45	1.36	3.54e-02	4.48e+01	6.13e+00	4.11e-12	3.28e+01	5.69e+01	S.18	-81.49	19.0	2.04
333	2,4-D	EC	S.18 excl.	0.02	45	1.36	3.54e-02	-3.93e-02	1.86e-02	3.54e-02	-7.59e-02	-2.71e-03	S.18	-81.49	19.0	2.04
334	2,4-D	Intercept	S.19 excl.	0.11	10	0.51	5.43e-04	2.79e+01	2.14e+00	7.38e-24	2.36e+01	3.21e+01	S.19	-7.74	165.0	0.93
335	2,4-D	EC	S.19 excl.	0.11	10	0.51	5.43e-04	-2.26e-02	6.35e-03	5.43e-04	-3.52e-02	-1.01e-02	S.19	-7.74	165.0	0.93
336	CBZ	Intercept	S.1 excl.	0.0	150	1.44	4.92e-01	8.72e+01	3.02e+01	4.83e-03	2.72e+01	1.47e+02	S.1	-745.11	97.0	7.22
337	CBZ	EC	S.1 excl.	0.0	150	1.44	4.92e-01	5.35e-02	7.75e-02	4.92e-01	-1.00e-01	2.07e-01	S.1	-745.11	97.0	7.22
338	CBZ	Intercept	S.2 excl.	0.0	146	1.52	7.03e-01	8.71e+01	2.87e+01	3.03e-03	3.02e+01	1.44e+02	S.2
339	CBZ	EC	S.2 excl.	0.0	146	1.52	7.03e-01	2.76e-02	7.21e-02	7.03e-01	-1.15e-01	1.71e-01	S.2
340	CBZ	Intercept	S.3 excl.	0.0	147	1.5	5.07e-01	8.10e+01	2.95e+01	7.13e-03	2.25e+01	1.40e+02	S.3	-1423.53	108.0	8.34
341	CBZ	EC	S.3 excl.	0.0	147	1.5	5.07e-01	5.09e-02	7.64e-02	5.07e-01	-1.01e-01	2.02e-01	S.3	-1423.53	108.0	8.34
342	CBZ	Intercept	S.4 excl.	0.0	146	1.52	7.03e-01	8.71e+01	2.87e+01	3.03e-03	3.02e+01	1.44e+02	S.4
343	CBZ	EC	S.4 excl.	0.0	146	1.52	7.03e-01	2.76e-02	7.21e-02	7.03e-01	-1.15e-01	1.71e-01	S.4
344	CBZ	Intercept	S.5 excl.	0.0	146	1.51	6.39e-01	8.53e+01	2.90e+01	4.00e-03	2.78e+01	1.43e+02	S.5		77.0	2.31
345	CBZ	EC	S.5 excl.	0.0	146	1.51	6.39e-01	3.47e-02	7.37e-02	6.39e-01	-1.11e-01	1.81e-01	S.5		77.0	2.31
346	CBZ	Intercept	S.6 excl.	0.0	146	1.52	7.03e-01	8.71e+01	2.87e+01	3.03e-03	3.02e+01	1.44e+02	S.6
347	CBZ	EC	S.6 excl.	0.0	146	1.52	7.03e-01	2.76e-02	7.21e-02	7.03e-01	-1.15e-01	1.71e-01	S.6
348	CBZ	Intercept	S.9 excl.	0.02	160	1.25	2.28e-01	1.71e+02	4.00e+01	5.41e-05	9.15e+01	2.51e+02	S.9	-2570.06	134.0	8.98
349	CBZ	EC	S.9 excl.	0.02	160	1.25	2.28e-01	-1.08e-01	8.90e-02	2.28e-01	-2.86e-01	6.91e-02	S.9	-2570.06	134.0	8.98
350	CBZ	Intercept	S.11 excl.	0.0	149	1.46	9.01e-01	1.06e+02	3.20e+01	1.26e-03	4.27e+01	1.69e+02	S.11	-26201.71	94.0	8.76
351	CBZ	EC	S.11 excl.	0.0	149	1.46	9.01e-01	-9.76e-03	7.79e-02	9.01e-01	-1.64e-01	1.45e-01	S.11	-26201.71	94.0	8.76
352	CBZ	Intercept	S.12 excl.	0.0	146	1.51	6.78e-01	8.67e+01	2.88e+01	3.29e-03	2.96e+01	1.44e+02	S.12		61.0	1.49
353	CBZ	EC	S.12 excl.	0.0	146	1.51	6.78e-01	3.03e-02	7.27e-02	6.78e-01	-1.14e-01	1.75e-01	S.12		61.0	1.49
354	CBZ	Intercept	S.15 excl.	0.0	148	1.63	8.75e-01	8.71e+01	2.91e+01	3.54e-03	2.93e+01	1.45e+02	S.15	-2.54	116.0	0.61
355	CBZ	EC	S.15 excl.	0.0	148	1.63	8.75e-01	1.16e-02	7.38e-02	8.75e-01	-1.35e-01	1.58e-01	S.15	-2.54	116.0	0.61
356	CBZ	Intercept	S.16 excl.	0.0	135	1.67	5.61e-01	6.73e+01	2.69e+01	1.39e-02	1.40e+01	1.21e+02	S.16	-1.14	235.0	0.94
357	CBZ	EC	S.16 excl.	0.0	135	1.67	5.61e-01	3.89e-02	6.67e-02	5.61e-01	-9.36e-02	1.71e-01	S.16	-1.14	235.0	0.94
358	CBZ	Intercept	S.17 excl.	0.0	152	1.45	9.15e-01	1.08e+02	3.25e+01	1.24e-03	4.36e+01	1.73e+02	S.17	-59.82	85.0	3.86
359	CBZ	EC	S.17 excl.	0.0	152	1.45	9.15e-01	-8.39e-03	7.83e-02	9.15e-01	-1.64e-01	1.47e-01	S.17	-59.82	85.0	3.86
360	CBZ	Intercept	S.18 excl.	0.0	152	1.57	4.79e-01	8.39e+01	2.20e+01	1.85e-04	4.05e+01	1.27e+02	S.18	-0.14	61.0	0.7
361	CBZ	EC	S.18 excl.	0.0	152	1.57	4.79e-01	4.27e-02	6.01e-02	4.79e-01	-7.59e-02	1.61e-01	S.18	-0.14	61.0	0.7
362	CBZ	Intercept	S.19 excl.	0.05	96	1.46	3.08e-02	2.85e+01	1.96e+01	1.49e-01	-1.04e+01	6.75e+01	S.19	-5.48	412.0	0.95
363	CBZ	EC	S.19 excl.	0.05	96	1.46	3.08e-02	1.05e-01	4.81e-02	3.08e-02	9.97e-03	2.01e-01	S.19	-5.48	412.0	0.95
364	DCMU	Intercept	S.1 excl.	0.13	7	0.32	1.73e-03	2.84e+01	1.64e+00	5.73e-27	2.51e+01	3.17e+01	S.1	-0.22	20.0	0.79
365	DCMU	EC	S.1 excl.	0.13	7	0.32	1.73e-03	-1.91e-02	5.86e-03	1.73e-03	-3.08e-02	-7.40e-03	S.1	-0.22	20.0	0.79
366	DCMU	Intercept	S.2 excl.	0.1	8	0.35	6.45e-03	2.84e+01	1.78e+00	3.24e-25	2.49e+01	3.20e+01	S.2	-17.39	12.0	0.83
367	DCMU	EC	S.2 excl.	0.1	8	0.35	6.45e-03	-1.66e-02	5.90e-03	6.45e-03	-2.83e-02	-4.80e-03	S.2	-17.39	12.0	0.83
368	DCMU	Intercept	S.3 excl.	0.08	8	0.35	1.39e-02	2.77e+01	1.76e+00	3.98e-25	2.42e+01	3.12e+01	S.3
369	DCMU	EC	S.3 excl.	0.08	8	0.35	1.39e-02	-1.49e-02	5.92e-03	1.39e-02	-2.67e-02	-3.12e-03	S.3
370	DCMU	Intercept	S.4 excl.	0.08	8	0.35	1.39e-02	2.77e+01	1.76e+00	3.98e-25	2.42e+01	3.12e+01	S.4
371	DCMU	EC	S.4 excl.	0.08	8	0.35	1.39e-02	-1.49e-02	5.92e-03	1.39e-02	-2.67e-02	-3.12e-03	S.4
372	DCMU	Intercept	S.5 excl.	0.0	8	0.34	8.46e-01	2.52e+01	2.35e+00	2.61e-16	2.05e+01	2.99e+01	S.5	-395.52	12.0	1.18
373	DCMU	EC	S.5 excl.	0.0	8	0.34	8.46e-01	-1.91e-03	9.85e-03	8.46e-01	-2.16e-02	1.77e-02	S.5	-395.52	12.0	1.18
374	DCMU	Intercept	S.6 excl.	0.08	8	0.35	1.39e-02	2.77e+01	1.76e+00	3.98e-25	2.42e+01	3.12e+01	S.6
375	DCMU	EC	S.6 excl.	0.08	8	0.35	1.39e-02	-1.49e-02	5.92e-03	1.39e-02	-2.67e-02	-3.12e-03	S.6
376	DCMU	Intercept	S.9 excl.	0.11	9	0.41	4.44e-02	2.75e+01	2.63e+00	3.87e-12	2.21e+01	3.28e+01	S.9	-0.0	7.0	0.3
377	DCMU	EC	S.9 excl.	0.11	9	0.41	4.44e-02	-1.48e-02	7.09e-03	4.44e-02	-2.92e-02	-3.90e-04	S.9	-0.0	7.0	0.3
378	DCMU	Intercept	S.11 excl.	0.07	9	0.39	4.44e-02	2.73e+01	2.19e+00	2.84e-18	2.29e+01	3.17e+01	S.11	-0.05	4.0	0.17
379	DCMU	EC	S.11 excl.	0.07	9	0.39	4.44e-02	-1.40e-02	6.80e-03	4.44e-02	-2.75e-02	-3.59e-04	S.11	-0.05	4.0	0.17
380	DCMU	Intercept	S.12 excl.	0.08	8	0.35	1.39e-02	2.77e+01	1.76e+00	3.98e-25	2.42e+01	3.12e+01	S.12
381	DCMU	EC	S.12 excl.	0.08	8	0.35	1.39e-02	-1.49e-02	5.92e-03	1.39e-02	-2.67e-02	-3.12e-03	S.12
382	DCMU	Intercept	S.15 excl.	0.08	8	0.35	1.39e-02	2.77e+01	1.76e+00	3.98e-25	2.42e+01	3.12e+01	S.15
383	DCMU	EC	S.15 excl.	0.08	8	0.35	1.39e-02	-1.49e-02	5.92e-03	1.39e-02	-2.67e-02	-3.12e-03	S.15
384	DCMU	Intercept	S.16 excl.	0.06	8	0.35	3.25e-02	2.76e+01	1.76e+00	1.22e-24	2.41e+01	3.12e+01	S.16	-26.28	9.0	0.73
385	DCMU	EC	S.16 excl.	0.06	8	0.35	3.25e-02	-1.31e-02	5.99e-03	3.25e-02	-2.50e-02	-1.12e-03	S.16	-26.28	9.0	0.73
386	DCMU	Intercept	S.17 excl.	0.09	8	0.34	9.51e-03	2.82e+01	1.74e+00	1.28e-25	2.48e+01	3.17e+01	S.17	-1138.28	14.0	1.29
387	DCMU	EC	S.17 excl.	0.09	8	0.34	9.51e-03	-1.54e-02	5.79e-03	9.51e-03	-2.70e-02	-3.89e-03	S.17	-1138.28	14.0	1.29
388	DCMU	Intercept	S.18 excl.	0.08	8	0.35	4.51e-04	2.77e+01	1.24e+00	2.41e-49	2.53e+01	3.02e+01	S.18
389	DCMU	EC	S.18 excl.	0.08	8	0.35	4.51e-04	-1.49e-02	4.16e-03	4.51e-04	-2.31e-02	-6.71e-03	S.18
390	DCMU	Intercept	S.19 excl.	0.11	8	0.36	6.58e-03	2.72e+01	1.77e+00	3.30e-23	2.37e+01	3.07e+01	S.19	-1.5	10.0	0.34
391	DCMU	EC	S.19 excl.	0.11	8	0.36	6.58e-03	-1.64e-02	5.83e-03	6.58e-03	-2.80e-02	-4.73e-03	S.19	-1.5	10.0	0.34
392	MCPA	Intercept	S.1 excl.	0.09	99	1.1	2.86e-03	5.02e+01	1.67e+01	3.44e-03	1.70e+01	8.34e+01	S.1	-104.8	82.0	4.51
393	MCPA	EC	S.1 excl.	0.09	99	1.1	2.86e-03	1.12e-01	3.66e-02	2.86e-03	3.94e-02	1.85e-01	S.1	-104.8	82.0	4.51
394	MCPA	Intercept	S.2 excl.	0.09	99	1.1	2.14e-03	4.84e+01	1.66e+01	4.46e-03	1.54e+01	8.14e+01	S.2		116.0	7.42
395	MCPA	EC	S.2 excl.	0.09	99	1.1	2.14e-03	1.16e-01	3.67e-02	2.14e-03	4.28e-02	1.88e-01	S.2		116.0	7.42
396	MCPA	Intercept	S.3 excl.	0.08	99	1.11	3.18e-03	4.93e+01	1.66e+01	3.82e-03	1.63e+01	8.23e+01	S.3
397	MCPA	EC	S.3 excl.	0.08	99	1.11	3.18e-03	1.10e-01	3.64e-02	3.18e-03	3.78e-02	1.82e-01	S.3
398	MCPA	Intercept	S.4 excl.	0.08	99	1.11	3.18e-03	4.93e+01	1.66e+01	3.82e-03	1.63e+01	8.23e+01	S.4
399	MCPA	EC	S.4 excl.	0.08	99	1.11	3.18e-03	1.10e-01	3.64e-02	3.18e-03	3.78e-02	1.82e-01	S.4
400	MCPA	Intercept	S.5 excl.	0.08	99	1.11	3.18e-03	4.93e+01	1.66e+01	3.82e-03	1.63e+01	8.23e+01	S.5
401	MCPA	EC	S.5 excl.	0.08	99	1.11	3.18e-03	1.10e-01	3.64e-02	3.18e-03	3.78e-02	1.82e-01	S.5
402	MCPA	Intercept	S.6 excl.	0.24	91	1.0	2.55e-07	3.13e+00	1.84e+01	8.65e-01	-3.33e+01	3.96e+01	S.6	-152581.58	416.0	34.67
403	MCPA	EC	S.6 excl.	0.24	91	1.0	2.55e-07	2.56e-01	4.62e-02	2.55e-07	1.64e-01	3.47e-01	S.6	-152581.58	416.0	34.67
404	MCPA	Intercept	S.9 excl.	0.05	105	0.99	4.75e-02	7.47e+01	2.01e+01	3.82e-04	3.46e+01	1.15e+02	S.9	-282.07	76.0	4.64
405	MCPA	EC	S.9 excl.	0.05	105	0.99	4.75e-02	8.15e-02	4.05e-02	4.75e-02	9.28e-04	1.62e-01	S.9	-282.07	76.0	4.64
406	MCPA	Intercept	S.11 excl.	0.05	106	1.05	4.34e-02	6.56e+01	2.06e+01	2.04e-03	2.46e+01	1.07e+02	S.11	-53.24	50.0	1.96
407	MCPA	EC	S.11 excl.	0.05	106	1.05	4.34e-02	8.59e-02	4.19e-02	4.34e-02	2.62e-03	1.69e-01	S.11	-53.24	50.0	1.96
408	MCPA	Intercept	S.12 excl.	0.12	99	1.01	7.45e-04	5.33e+01	1.68e+01	2.10e-03	1.99e+01	8.67e+01	S.12	-4285.08	104.0	8.46
409	MCPA	EC	S.12 excl.	0.12	99	1.01	7.45e-04	1.30e-01	3.72e-02	7.45e-04	5.60e-02	2.04e-01	S.12	-4285.08	104.0	8.46
410	MCPA	Intercept	S.15 excl.	0.09	99	1.1	3.07e-03	5.05e+01	1.68e+01	3.29e-03	1.72e+01	8.37e+01	S.15	-325.46	78.0	4.49
411	MCPA	EC	S.15 excl.	0.09	99	1.1	3.07e-03	1.11e-01	3.66e-02	3.07e-03	3.85e-02	1.84e-01	S.15	-325.46	78.0	4.49
412	MCPA	Intercept	S.16 excl.	0.08	100	1.07	4.14e-03	5.44e+01	1.71e+01	2.00e-03	2.04e+01	8.84e+01	S.16	-1737.97	78.0	5.9
413	MCPA	EC	S.16 excl.	0.08	100	1.07	4.14e-03	1.09e-01	3.70e-02	4.14e-03	3.53e-02	1.82e-01	S.16	-1737.97	78.0	5.9
414	MCPA	Intercept	S.17 excl.	0.08	104	1.14	6.16e-03	4.85e+01	1.89e+01	1.21e-02	1.09e+01	8.62e+01	S.17	0.06	32.0	0.44
415	MCPA	EC	S.17 excl.	0.08	104	1.14	6.16e-03	1.11e-01	3.95e-02	6.16e-03	3.23e-02	1.89e-01	S.17	0.06	32.0	0.44
416	MCPA	Intercept	S.18 excl.	0.03	95	1.31	3.02e-02	5.35e+01	1.14e+01	4.97e-06	3.11e+01	7.59e+01	S.18	-8.89	140.0	0.63
417	MCPA	EC	S.18 excl.	0.03	95	1.31	3.02e-02	5.74e-02	2.63e-02	3.02e-02	5.55e-03	1.09e-01	S.18	-8.89	140.0	0.63
418	MCPA	Intercept	S.19 excl.	0.18	81	1.09	2.40e-05	2.41e+01	1.43e+01	9.56e-02	-4.32e+00	5.24e+01	S.19	-2.55	215.0	0.89
419	MCPA	EC	S.19 excl.	0.18	81	1.09	2.40e-05	1.35e-01	3.03e-02	2.40e-05	7.47e-02	1.95e-01	S.19	-2.55	215.0	0.89
420	MPP	Intercept	S.1 excl.	0.15	406	1.21	1.28e-08	5.43e+02	4.51e+01	1.61e-25	4.54e+02	6.32e+02	S.1	-3.7	473.0	0.62
421	MPP	EC	S.1 excl.	0.15	406	1.21	1.28e-08	-4.29e-01	7.24e-02	1.28e-08	-5.72e-01	-2.87e-01	S.1	-3.7	473.0	0.62
422	MPP	Intercept	S.2 excl.	0.16	410	1.12	3.41e-09	5.90e+02	4.61e+01	6.65e-28	4.99e+02	6.81e+02	S.2	-115.6	393.0	3.21
423	MPP	EC	S.2 excl.	0.16	410	1.12	3.41e-09	-4.56e-01	7.38e-02	3.41e-09	-6.02e-01	-3.11e-01	S.2	-115.6	393.0	3.21
424	MPP	Intercept	S.3 excl.	0.13	417	1.12	9.39e-08	5.69e+02	4.59e+01	1.33e-26	4.78e+02	6.59e+02	S.3	-272.92	216.0	3.73
425	MPP	EC	S.3 excl.	0.13	417	1.12	9.39e-08	-4.19e-01	7.57e-02	9.39e-08	-5.68e-01	-2.70e-01	S.3	-272.92	216.0	3.73
426	MPP	Intercept	S.4 excl.	0.15	417	1.08	2.79e-08	5.92e+02	4.65e+01	2.16e-27	5.01e+02	6.84e+02	S.4	-1778.96	330.0	5.79
427	MPP	EC	S.4 excl.	0.15	417	1.08	2.79e-08	-4.29e-01	7.41e-02	2.79e-08	-5.75e-01	-2.83e-01	S.4	-1778.96	330.0	5.79
428	MPP	Intercept	S.5 excl.	0.13	424	1.07	4.41e-07	6.03e+02	4.99e+01	2.86e-25	5.05e+02	7.01e+02	S.5	-372.88	281.0	6.35
429	MPP	EC	S.5 excl.	0.13	424	1.07	4.41e-07	-4.71e-01	9.01e-02	4.41e-07	-6.49e-01	-2.94e-01	S.5	-372.88	281.0	6.35
430	MPP	Intercept	S.6 excl.	0.13	416	1.11	1.25e-07	6.03e+02	5.06e+01	4.00e-25	5.03e+02	7.02e+02	S.6	-5868.72	309.0	17.64
431	MPP	EC	S.6 excl.	0.13	416	1.11	1.25e-07	-5.27e-01	9.61e-02	1.25e-07	-7.16e-01	-3.37e-01	S.6	-5868.72	309.0	17.64
432	MPP	Intercept	S.9 excl.	0.07	400	1.54	2.53e-04	4.11e+02	5.07e+01	8.64e-14	3.11e+02	5.11e+02	S.9	-5.04	510.0	0.62
433	MPP	EC	S.9 excl.	0.07	400	1.54	2.53e-04	-2.81e-01	7.53e-02	2.53e-04	-4.30e-01	-1.33e-01	S.9	-5.04	510.0	0.62
434	MPP	Intercept	S.11 excl.	0.2	404	1.06	5.91e-11	6.40e+02	4.73e+01	5.54e-30	5.47e+02	7.34e+02	S.11	-551.33	512.0	7.96
435	MPP	EC	S.11 excl.	0.2	404	1.06	5.91e-11	-5.13e-01	7.40e-02	5.91e-11	-6.59e-01	-3.67e-01	S.11	-551.33	512.0	7.96
436	MPP	Intercept	S.12 excl.	0.15	417	1.07	2.66e-08	5.99e+02	4.67e+01	1.48e-27	5.07e+02	6.91e+02	S.12	-2049.76	346.0	7.11
437	MPP	EC	S.12 excl.	0.15	417	1.07	2.66e-08	-4.31e-01	7.42e-02	2.66e-08	-5.77e-01	-2.84e-01	S.12	-2049.76	346.0	7.11
438	MPP	Intercept	S.15 excl.	0.14	414	1.14	1.89e-08	5.70e+02	4.57e+01	5.46e-27	4.80e+02	6.60e+02	S.15	-49.92	184.0	0.89
439	MPP	EC	S.15 excl.	0.14	414	1.14	1.89e-08	-4.30e-01	7.35e-02	1.89e-08	-5.75e-01	-2.85e-01	S.15	-49.92	184.0	0.89
440	MPP	Intercept	S.16 excl.	0.14	418	1.15	1.94e-08	5.75e+02	4.66e+01	2.18e-26	4.83e+02	6.67e+02	S.16	-13.31	166.0	0.62
441	MPP	EC	S.16 excl.	0.14	418	1.15	1.94e-08	-4.35e-01	7.43e-02	1.94e-08	-5.82e-01	-2.88e-01	S.16	-13.31	166.0	0.62
442	MPP	Intercept	S.17 excl.	0.13	414	1.21	1.01e-07	5.48e+02	4.72e+01	3.30e-24	4.55e+02	6.41e+02	S.17	-0.42	318.0	0.5
443	MPP	EC	S.17 excl.	0.13	414	1.21	1.01e-07	-4.12e-01	7.46e-02	1.01e-07	-5.60e-01	-2.65e-01	S.17	-0.42	318.0	0.5
444	MPP	Intercept	S.18 excl.	0.14	421	1.16	1.06e-14	5.65e+02	3.27e+01	1.36e-50	5.01e+02	6.29e+02	S.18	0.35	50.0	0.2
445	MPP	EC	S.18 excl.	0.14	421	1.16	1.06e-14	-4.25e-01	5.29e-02	1.06e-14	-5.29e-01	-3.21e-01	S.18	0.35	50.0	0.2
446	MPP	Intercept	S.19 excl.	0.16	309	1.02	1.74e-09	4.73e+02	3.47e+01	1.54e-30	4.05e+02	5.41e+02	S.19	-4.38	1382.0	0.85
447	MPP	EC	S.19 excl.	0.16	309	1.02	1.74e-09	-3.48e-01	5.52e-02	1.74e-09	-4.57e-01	-2.39e-01	S.19	-4.38	1382.0	0.85
448	OIT	Intercept	S.1 excl.	0.02	9	0.73	8.23e-02	1.57e+01	1.53e+00	8.46e-19	1.26e+01	1.87e+01	S.1	0.25	2.0	0.24
449	OIT	EC	S.1 excl.	0.02	9	0.73	8.23e-02	-5.46e-03	3.12e-03	8.23e-02	-1.16e-02	7.09e-04	S.1	0.25	2.0	0.24
450	OIT	Intercept	S.2 excl.	0.02	9	0.74	8.73e-02	1.57e+01	1.61e+00	1.98e-17	1.25e+01	1.88e+01	S.2	0.11	6.0	0.42
451	OIT	EC	S.2 excl.	0.02	9	0.74	8.73e-02	-5.52e-03	3.21e-03	8.73e-02	-1.19e-02	8.19e-04	S.2	0.11	6.0	0.42
452	OIT	Intercept	S.3 excl.	0.02	9	0.74	8.03e-02	1.55e+01	1.57e+00	1.20e-17	1.24e+01	1.86e+01	S.3	-0.07	9.0	0.58
453	OIT	EC	S.3 excl.	0.02	9	0.74	8.03e-02	-5.98e-03	3.40e-03	8.03e-02	-1.27e-02	7.31e-04	S.3	-0.07	9.0	0.58
454	OIT	Intercept	S.4 excl.	0.02	10	0.72	8.54e-02	1.62e+01	1.59e+00	2.82e-18	1.31e+01	1.94e+01	S.4	-1.92	5.0	0.66
455	OIT	EC	S.4 excl.	0.02	10	0.72	8.54e-02	-5.58e-03	3.22e-03	8.54e-02	-1.19e-02	7.88e-04	S.4	-1.92	5.0	0.66
456	OIT	Intercept	S.5 excl.	0.01	9	0.74	2.76e-01	1.51e+01	1.72e+00	1.07e-14	1.17e+01	1.85e+01	S.5	0.14	7.0	0.57
457	OIT	EC	S.5 excl.	0.01	9	0.74	2.76e-01	-4.30e-03	3.93e-03	2.76e-01	-1.21e-02	3.47e-03	S.5	0.14	7.0	0.57
458	OIT	Intercept	S.6 excl.	0.02	9	0.72	6.45e-02	1.57e+01	1.50e+00	1.91e-19	1.27e+01	1.87e+01	S.6
459	OIT	EC	S.6 excl.	0.02	9	0.72	6.45e-02	-5.68e-03	3.05e-03	6.45e-02	-1.17e-02	3.46e-04	S.6
460	OIT	Intercept	S.9 excl.	0.01	10	0.85	2.79e-01	1.47e+01	2.20e+00	1.11e-09	1.03e+01	1.90e+01	S.9	-0.1	5.0	0.36
461	OIT	EC	S.9 excl.	0.01	10	0.85	2.79e-01	-4.26e-03	3.92e-03	2.79e-01	-1.20e-02	3.51e-03	S.9	-0.1	5.0	0.36
462	OIT	Intercept	S.11 excl.	0.04	9	0.72	2.51e-02	1.68e+01	1.66e+00	2.43e-18	1.35e+01	2.01e+01	S.11	-1.86	7.0	0.74
463	OIT	EC	S.11 excl.	0.04	9	0.72	2.51e-02	-7.38e-03	3.26e-03	2.51e-02	-1.38e-02	-9.35e-04	S.11	-1.86	7.0	0.74
464	OIT	Intercept	S.12 excl.	0.03	10	0.74	6.95e-02	1.60e+01	1.58e+00	4.95e-18	1.29e+01	1.91e+01	S.12	-0.18	5.0	0.51
465	OIT	EC	S.12 excl.	0.03	10	0.74	6.95e-02	-5.87e-03	3.21e-03	6.95e-02	-1.22e-02	4.75e-04	S.12	-0.18	5.0	0.51
466	OIT	Intercept	S.15 excl.	0.08	5	0.48	4.58e-04	1.52e+01	9.30e-01	2.19e-34	1.33e+01	1.70e+01	S.15	-1.81	47.0	0.95
467	OIT	EC	S.15 excl.	0.08	5	0.48	4.58e-04	-6.76e-03	1.88e-03	4.58e-04	-1.05e-02	-3.03e-03	S.15	-1.81	47.0	0.95
468	OIT	Intercept	S.16 excl.	0.02	9	0.72	6.45e-02	1.57e+01	1.50e+00	1.91e-19	1.27e+01	1.87e+01	S.16
469	OIT	EC	S.16 excl.	0.02	9	0.72	6.45e-02	-5.68e-03	3.05e-03	6.45e-02	-1.17e-02	3.46e-04	S.16
470	OIT	Intercept	S.17 excl.	0.02	9	0.72	6.45e-02	1.57e+01	1.50e+00	1.91e-19	1.27e+01	1.87e+01	S.17
471	OIT	EC	S.17 excl.	0.02	9	0.72	6.45e-02	-5.68e-03	3.05e-03	6.45e-02	-1.17e-02	3.46e-04	S.17
472	OIT	Intercept	S.18 excl.	0.02	9	0.72	2.37e-02	1.56e+01	1.08e+00	3.42e-36	1.35e+01	1.78e+01	S.18	-8.33	5.0	0.83
473	OIT	EC	S.18 excl.	0.02	9	0.72	2.37e-02	-5.03e-03	2.21e-03	2.37e-02	-9.38e-03	-6.77e-04	S.18	-8.33	5.0	0.83
474	OIT	Intercept	S.19 excl.	0.03	9	0.73	5.12e-02	1.62e+01	1.60e+00	2.74e-18	1.30e+01	1.93e+01	S.19	-1.96	4.0	0.43
475	OIT	EC	S.19 excl.	0.03	9	0.73	5.12e-02	-6.24e-03	3.17e-03	5.12e-02	-1.25e-02	3.20e-05	S.19	-1.96	4.0	0.43
476	MeBT	Intercept	S.1 excl.	0.12	581	0.71	5.51e-04	1.09e+03	9.68e+01	5.13e-19	9.02e+02	1.29e+03	S.1	-0.06	752.0	0.93
477	MeBT	EC	S.1 excl.	0.12	581	0.71	5.51e-04	-6.23e-01	1.74e-01	5.51e-04	-9.69e-01	-2.78e-01	S.1	-0.06	752.0	0.93
478	MeBT	Intercept	S.2 excl.	0.11	598	0.72	8.38e-04	1.11e+03	1.01e+02	1.07e-18	9.10e+02	1.31e+03	S.2	-4.07	469.0	0.98
479	MeBT	EC	S.2 excl.	0.11	598	0.72	8.38e-04	-6.20e-01	1.80e-01	8.38e-04	-9.76e-01	-2.63e-01	S.2	-4.07	469.0	0.98
480	MeBT	Intercept	S.3 excl.	0.14	578	0.71	1.83e-04	1.11e+03	9.61e+01	2.08e-19	9.16e+02	1.30e+03	S.3	-0.37	773.0	0.86
481	MeBT	EC	S.3 excl.	0.14	578	0.71	1.83e-04	-7.15e-01	1.83e-01	1.83e-04	-1.08e+00	-3.51e-01	S.3	-0.37	773.0	0.86
482	MeBT	Intercept	S.4 excl.	0.11	594	0.72	9.30e-04	1.09e+03	9.81e+01	5.10e-19	8.94e+02	1.28e+03	S.4
483	MeBT	EC	S.4 excl.	0.11	594	0.72	9.30e-04	-6.02e-01	1.76e-01	9.30e-04	-9.51e-01	-2.52e-01	S.4
484	MeBT	Intercept	S.5 excl.	0.12	597	0.7	5.50e-04	1.20e+03	1.16e+02	4.15e-17	9.73e+02	1.43e+03	S.5	-138.94	660.0	1.76
485	MeBT	EC	S.5 excl.	0.12	597	0.7	5.50e-04	-8.70e-01	2.43e-01	5.50e-04	-1.35e+00	-3.88e-01	S.5	-138.94	660.0	1.76
486	MeBT	Intercept	S.6 excl.	0.1	599	0.72	1.61e-03	1.09e+03	9.95e+01	1.48e-18	8.90e+02	1.29e+03	S.6	-27.8	248.0	0.71
487	MeBT	EC	S.6 excl.	0.1	599	0.72	1.61e-03	-5.93e-01	1.83e-01	1.61e-03	-9.55e-01	-2.30e-01	S.6	-27.8	248.0	0.71
488	MeBT	Intercept	S.9 excl.	0.0	404	0.76	8.22e-01	5.17e+02	9.53e+01	9.79e-07	3.27e+02	7.08e+02	S.9	-1.81	1041.0	0.77
489	MeBT	EC	S.9 excl.	0.0	404	0.76	8.22e-01	3.20e-02	1.41e-01	8.22e-01	-2.50e-01	3.14e-01	S.9	-1.81	1041.0	0.77
490	MeBT	Intercept	S.11 excl.	0.11	594	0.72	9.30e-04	1.09e+03	9.81e+01	5.10e-19	8.94e+02	1.28e+03	S.11
491	MeBT	EC	S.11 excl.	0.11	594	0.72	9.30e-04	-6.02e-01	1.76e-01	9.30e-04	-9.51e-01	-2.52e-01	S.11
492	MeBT	Intercept	S.12 excl.	0.11	594	0.72	9.30e-04	1.09e+03	9.81e+01	5.10e-19	8.94e+02	1.28e+03	S.12
493	MeBT	EC	S.12 excl.	0.11	594	0.72	9.30e-04	-6.02e-01	1.76e-01	9.30e-04	-9.51e-01	-2.52e-01	S.12
494	MeBT	Intercept	S.15 excl.	0.11	599	0.72	9.34e-04	1.10e+03	9.96e+01	1.16e-18	8.99e+02	1.29e+03	S.15	-0.49	422.0	0.66
495	MeBT	EC	S.15 excl.	0.11	599	0.72	9.34e-04	-6.07e-01	1.78e-01	9.34e-04	-9.60e-01	-2.54e-01	S.15	-0.49	422.0	0.66
496	MeBT	Intercept	S.16 excl.	0.11	595	0.72	8.20e-04	1.10e+03	9.90e+01	5.24e-19	9.07e+02	1.30e+03	S.16	-31.24	547.0	1.55
497	MeBT	EC	S.16 excl.	0.11	595	0.72	8.20e-04	-6.11e-01	1.77e-01	8.20e-04	-9.61e-01	-2.60e-01	S.16	-31.24	547.0	1.55
498	MeBT	Intercept	S.17 excl.	0.15	601	0.7	1.44e-04	1.21e+03	1.09e+02	2.03e-18	9.93e+02	1.42e+03	S.17	-8.47	585.0	1.13
499	MeBT	EC	S.17 excl.	0.15	601	0.7	1.44e-04	-7.36e-01	1.85e-01	1.44e-04	-1.10e+00	-3.68e-01	S.17	-8.47	585.0	1.13
500	MeBT	Intercept	S.18 excl.	0.09	617	0.7	5.28e-05	1.11e+03	7.21e+01	3.20e-34	9.63e+02	1.25e+03	S.18	-26.05	388.0	0.99
501	MeBT	EC	S.18 excl.	0.09	617	0.7	5.28e-05	-5.46e-01	1.32e-01	5.28e-05	-8.06e-01	-2.86e-01	S.18	-26.05	388.0	0.99
502	MeBT	Intercept	S.19 excl.	0.11	596	0.72	8.46e-04	1.10e+03	9.90e+01	6.55e-19	9.00e+02	1.29e+03	S.19		417.0	0.76
503	MeBT	EC	S.19 excl.	0.11	596	0.72	8.46e-04	-6.10e-01	1.77e-01	8.46e-04	-9.62e-01	-2.59e-01	S.19		417.0	0.76
504	BT	Intercept	S.1 excl.	0.05	848	0.85	3.19e-02	7.50e+02	1.44e+02	1.12e-06	4.63e+02	1.04e+03	S.1	-0.06	618.0	0.56
505	BT	EC	S.1 excl.	0.05	848	0.85	3.19e-02	4.95e-01	2.27e-01	3.19e-02	4.38e-02	9.45e-01	S.1	-0.06	618.0	0.56
506	BT	Intercept	S.2 excl.	0.05	831	0.82	2.66e-02	7.66e+02	1.38e+02	2.22e-07	4.92e+02	1.04e+03	S.2		874.0	3.46
507	BT	EC	S.2 excl.	0.05	831	0.82	2.66e-02	4.97e-01	2.21e-01	2.66e-02	5.89e-02	9.36e-01	S.2		874.0	3.46
508	BT	Intercept	S.3 excl.	0.04	817	0.82	4.90e-02	7.77e+02	1.38e+02	1.78e-07	5.03e+02	1.05e+03	S.3	0.05	975.0	0.84
509	BT	EC	S.3 excl.	0.04	817	0.82	4.90e-02	4.54e-01	2.28e-01	4.90e-02	1.97e-03	9.05e-01	S.3	0.05	975.0	0.84
510	BT	Intercept	S.4 excl.	0.04	837	0.81	3.75e-02	7.97e+02	1.41e+02	1.41e-07	5.17e+02	1.08e+03	S.4	-48.89	667.0	1.98
511	BT	EC	S.4 excl.	0.04	837	0.81	3.75e-02	4.69e-01	2.23e-01	3.75e-02	2.76e-02	9.11e-01	S.4	-48.89	667.0	1.98
512	BT	Intercept	S.5 excl.	0.05	846	0.81	2.43e-02	7.82e+02	1.42e+02	2.88e-07	5.00e+02	1.06e+03	S.5	-8.05	583.0	1.04
513	BT	EC	S.5 excl.	0.05	846	0.81	2.43e-02	5.19e-01	2.27e-01	2.43e-02	6.88e-02	9.69e-01	S.5	-8.05	583.0	1.04
514	BT	Intercept	S.6 excl.	0.23	758	0.73	2.62e-07	2.46e+02	1.62e+02	1.32e-01	-7.56e+01	5.68e+02	S.6	-105.27	2666.0	4.86
515	BT	EC	S.6 excl.	0.23	758	0.73	2.62e-07	1.78e+00	3.22e-01	2.62e-07	1.14e+00	2.42e+00	S.6	-105.27	2666.0	4.86
516	BT	Intercept	S.9 excl.	0.01	917	0.81	3.88e-01	9.93e+02	1.95e+02	2.10e-06	6.06e+02	1.38e+03	S.9	-3.39	514.0	0.87
517	BT	EC	S.9 excl.	0.01	917	0.81	3.88e-01	2.40e-01	2.76e-01	3.88e-01	-3.10e-01	7.89e-01	S.9	-3.39	514.0	0.87
518	BT	Intercept	S.11 excl.	0.04	833	0.82	3.65e-02	7.77e+02	1.40e+02	2.04e-07	5.00e+02	1.05e+03	S.11		586.0	2.12
519	BT	EC	S.11 excl.	0.04	833	0.82	3.65e-02	4.71e-01	2.22e-01	3.65e-02	3.02e-02	9.11e-01	S.11		586.0	2.12
520	BT	Intercept	S.12 excl.	0.05	847	0.8	3.09e-02	8.02e+02	1.43e+02	1.67e-07	5.20e+02	1.09e+03	S.12	-6.39	623.0	1.28
521	BT	EC	S.12 excl.	0.05	847	0.8	3.09e-02	4.94e-01	2.25e-01	3.09e-02	4.63e-02	9.41e-01	S.12	-6.39	623.0	1.28
522	BT	Intercept	S.15 excl.	0.04	847	0.83	3.44e-02	7.70e+02	1.43e+02	4.99e-07	4.86e+02	1.06e+03	S.15	-0.07	491.0	0.56
523	BT	EC	S.15 excl.	0.04	847	0.83	3.44e-02	4.84e-01	2.26e-01	3.44e-02	3.63e-02	9.32e-01	S.15	-0.07	491.0	0.56
524	BT	Intercept	S.16 excl.	0.04	833	0.82	3.41e-02	7.75e+02	1.39e+02	1.93e-07	4.99e+02	1.05e+03	S.16		677.0	2.68
525	BT	EC	S.16 excl.	0.04	833	0.82	3.41e-02	4.76e-01	2.21e-01	3.41e-02	3.64e-02	9.15e-01	S.16		677.0	2.68
526	BT	Intercept	S.17 excl.	0.03	860	0.81	1.16e-01	8.62e+02	1.56e+02	2.84e-07	5.51e+02	1.17e+03	S.17	-12.44	489.0	1.06
527	BT	EC	S.17 excl.	0.03	860	0.81	1.16e-01	3.79e-01	2.39e-01	1.16e-01	-9.49e-02	8.52e-01	S.17	-12.44	489.0	1.06
528	BT	Intercept	S.18 excl.	0.03	727	0.84	1.20e-02	6.87e+02	8.62e+01	1.31e-13	5.17e+02	8.57e+02	S.18	-5.42	1520.0	0.66
529	BT	EC	S.18 excl.	0.03	727	0.84	1.20e-02	3.49e-01	1.37e-01	1.20e-02	7.75e-02	6.20e-01	S.18	-5.42	1520.0	0.66
530	BT	Intercept	S.19 excl.	0.04	831	0.82	3.05e-02	7.65e+02	1.38e+02	2.29e-07	4.90e+02	1.04e+03	S.19
531	BT	EC	S.19 excl.	0.04	831	0.82	3.05e-02	4.84e-01	2.21e-01	3.05e-02	4.64e-02	9.22e-01	S.19
532	DEET	Intercept	S.1 excl.	0.04	176	1.11	6.87e-03	2.01e+02	2.06e+01	4.81e-18	1.60e+02	2.41e+02	S.1		460.0	0.73
533	DEET	EC	S.1 excl.	0.04	176	1.11	6.87e-03	-8.89e-02	3.25e-02	6.87e-03	-1.53e-01	-2.48e-02	S.1		460.0	0.73
534	DEET	Intercept	S.2 excl.	0.04	179	1.11	5.95e-03	2.06e+02	2.11e+01	3.96e-18	1.64e+02	2.47e+02	S.2		108.0	1.24
535	DEET	EC	S.2 excl.	0.04	179	1.11	5.95e-03	-9.24e-02	3.32e-02	5.95e-03	-1.58e-01	-2.69e-02	S.2		108.0	1.24
536	DEET	Intercept	S.3 excl.	0.04	179	1.11	6.84e-03	2.04e+02	2.10e+01	4.51e-18	1.63e+02	2.46e+02	S.3		7.0	0.06
537	DEET	EC	S.3 excl.	0.04	179	1.11	6.84e-03	-9.09e-02	3.32e-02	6.84e-03	-1.56e-01	-2.54e-02	S.3		7.0	0.06
538	DEET	Intercept	S.4 excl.	0.04	179	1.11	7.02e-03	2.05e+02	2.10e+01	4.31e-18	1.64e+02	2.47e+02	S.4	-473.01	96.0	1.66
539	DEET	EC	S.4 excl.	0.04	179	1.11	7.02e-03	-9.06e-02	3.32e-02	7.02e-03	-1.56e-01	-2.51e-02	S.4	-473.01	96.0	1.66
540	DEET	Intercept	S.5 excl.	0.02	189	1.07	9.70e-02	2.07e+02	2.38e+01	7.00e-15	1.60e+02	2.54e+02	S.5	-2.43	99.0	1.63
541	DEET	EC	S.5 excl.	0.02	189	1.07	9.70e-02	-7.16e-02	4.28e-02	9.70e-02	-1.56e-01	1.31e-02	S.5	-2.43	99.0	1.63
542	DEET	Intercept	S.6 excl.	0.02	184	1.09	6.39e-02	2.04e+02	2.39e+01	1.03e-14	1.57e+02	2.52e+02	S.6	-33.62	62.0	1.47
543	DEET	EC	S.6 excl.	0.02	184	1.09	6.39e-02	-8.56e-02	4.59e-02	6.39e-02	-1.76e-01	5.00e-03	S.6	-33.62	62.0	1.47
544	DEET	Intercept	S.9 excl.	0.07	138	0.92	2.72e-03	1.98e+02	1.96e+01	4.03e-18	1.59e+02	2.37e+02	S.9	0.0	274.0	1.41
545	DEET	EC	S.9 excl.	0.07	138	0.92	2.72e-03	-8.41e-02	2.75e-02	2.72e-03	-1.39e-01	-2.97e-02	S.9	0.0	274.0	1.41
546	DEET	Intercept	S.11 excl.	0.08	178	1.02	2.61e-04	2.39e+02	2.25e+01	3.83e-20	1.95e+02	2.84e+02	S.11	-1001.01	204.0	10.39
547	DEET	EC	S.11 excl.	0.08	178	1.02	2.61e-04	-1.27e-01	3.41e-02	2.61e-04	-1.95e-01	-6.01e-02	S.11	-1001.01	204.0	10.39
548	DEET	Intercept	S.12 excl.	0.05	179	1.13	7.15e-03	2.02e+02	2.16e+01	1.26e-16	1.59e+02	2.45e+02	S.12	-0.0	175.0	1.01
549	DEET	EC	S.12 excl.	0.05	179	1.13	7.15e-03	-9.07e-02	3.32e-02	7.15e-03	-1.56e-01	-2.50e-02	S.12	-0.0	175.0	1.01
550	DEET	Intercept	S.15 excl.	0.04	181	1.14	7.59e-03	2.03e+02	2.15e+01	3.56e-17	1.60e+02	2.45e+02	S.15	-2.11	49.0	0.24
551	DEET	EC	S.15 excl.	0.04	181	1.14	7.59e-03	-9.08e-02	3.36e-02	7.59e-03	-1.57e-01	-2.45e-02	S.15	-2.11	49.0	0.24
552	DEET	Intercept	S.16 excl.	0.04	183	1.13	7.07e-03	2.08e+02	2.20e+01	4.25e-17	1.65e+02	2.52e+02	S.16	-1.47	59.0	0.46
553	DEET	EC	S.16 excl.	0.04	183	1.13	7.07e-03	-9.29e-02	3.41e-02	7.07e-03	-1.60e-01	-2.57e-02	S.16	-1.47	59.0	0.46
554	DEET	Intercept	S.17 excl.	0.03	172	1.15	2.34e-02	1.87e+02	2.10e+01	1.19e-15	1.45e+02	2.28e+02	S.17	-0.37	1367.0	1.55
555	DEET	EC	S.17 excl.	0.03	172	1.15	2.34e-02	-7.40e-02	3.23e-02	2.34e-02	-1.38e-01	-1.02e-02	S.17	-0.37	1367.0	1.55
556	DEET	Intercept	S.18 excl.	0.05	183	1.18	1.16e-04	2.00e+02	1.52e+01	1.05e-31	1.70e+02	2.30e+02	S.18	-2.08	101.0	0.44
557	DEET	EC	S.18 excl.	0.05	183	1.18	1.16e-04	-9.37e-02	2.40e-02	1.16e-04	-1.41e-01	-4.65e-02	S.18	-2.08	101.0	0.44
558	DEET	Intercept	S.19 excl.	0.04	181	1.16	1.02e-02	1.99e+02	2.19e+01	3.26e-16	1.56e+02	2.43e+02	S.19	-0.52	125.0	0.51
559	DEET	EC	S.19 excl.	0.04	181	1.16	1.02e-02	-8.79e-02	3.38e-02	1.02e-02	-1.55e-01	-2.11e-02	S.19	-0.52	125.0	0.51
