# Supplementary material for: Exploring online sensor parameters as proxies for polar organic chemicals—An innovative approach for combined sewer overflow monitoring
Source: PLoS One. 2025 Oct 13;20(10):e0333173. doi: 10.1371/journal.pone.0333173 (PMC12517529; doi:10.1371/journal.pone.0333173)
Supplement: S3 Tables — The tables in this zip file show the statistical measures (R2, RMSE, p-value, confidence intervals, etc.) of all models calculated for this manuscript and the predicted chemical concentrations. A ReadMe file explains further details about the content and structure of each table. (ZIP) [file pone.0333173.s003.zip › S3_Tables/S3_Table9_catchment_L_EC_results_prediction.csv]

	Substance	Sensor	Training	R2_train	RMSE_train	RRMSE_train	p-val Model	Coef	SE	p-val Coef	CI[2.5%]	CI[97.5%]	Testing	R2_test	RMSE_test	RRMSE_test
0	ACE	Intercept	L.1 excl.	0.8	3980	0.31	9.42e-67	-1.12e+04	9.22e+02	3.31e-25	-1.30e+04	-9.33e+03	L.1	-0.63	3456.0	0.54
1	ACE	EC	L.1 excl.	0.8	3980	0.31	9.42e-67	3.45e+01	1.27e+00	9.42e-67	3.20e+01	3.70e+01	L.1	-0.63	3456.0	0.54
2	ACE	Intercept	L.2 excl.	0.8	3679	0.34	2.45e-93	-1.27e+04	7.64e+02	6.84e-43	-1.42e+04	-1.12e+04	L.2	-6.39	6155.0	0.65
3	ACE	EC	L.2 excl.	0.8	3679	0.34	2.45e-93	3.57e+01	1.11e+00	2.45e-93	3.35e+01	3.79e+01	L.2	-6.39	6155.0	0.65
4	ACE	Intercept	L.3 excl.	0.79	3715	0.35	7.12e-92	-1.27e+04	7.71e+02	3.92e-42	-1.42e+04	-1.11e+04	L.3	-1.04	3892.0	0.34
5	ACE	EC	L.3 excl.	0.79	3715	0.35	7.12e-92	3.56e+01	1.12e+00	7.12e-92	3.34e+01	3.78e+01	L.3	-1.04	3892.0	0.34
6	ACE	Intercept	L.4 excl.	0.79	3808	0.35	3.73e-88	-1.26e+04	7.92e+02	6.72e-40	-1.41e+04	-1.10e+04	L.4	-0.27	1612.0	0.16
7	ACE	EC	L.4 excl.	0.79	3808	0.35	3.73e-88	3.54e+01	1.15e+00	3.73e-88	3.32e+01	3.77e+01	L.4	-0.27	1612.0	0.16
8	ACE	Intercept	L.5 excl.	0.79	3749	0.35	1.51e-90	-1.25e+04	7.78e+02	3.41e-41	-1.41e+04	-1.10e+04	L.5	-1.13	2220.0	0.13
9	ACE	EC	L.5 excl.	0.79	3749	0.35	1.51e-90	3.53e+01	1.13e+00	1.51e-90	3.31e+01	3.75e+01	L.5	-1.13	2220.0	0.13
10	ACE	Intercept	L.6 excl.	0.8	3795	0.33	3.89e-81	-1.33e+04	8.65e+02	4.00e-37	-1.50e+04	-1.16e+04	L.6	0.2	3370.0	0.52
11	ACE	EC	L.6 excl.	0.8	3795	0.33	3.89e-81	3.61e+01	1.21e+00	3.89e-81	3.37e+01	3.85e+01	L.6	0.2	3370.0	0.52
12	ACE	Intercept	L.7 excl.	0.79	3764	0.35	4.74e-90	-1.27e+04	7.85e+02	3.63e-41	-1.42e+04	-1.12e+04	L.7	-0.26	2399.0	0.22
13	ACE	EC	L.7 excl.	0.79	3764	0.35	4.74e-90	3.55e+01	1.13e+00	4.74e-90	3.33e+01	3.77e+01	L.7	-0.26	2399.0	0.22
14	ACE	Intercept	L.8 excl.	0.79	3768	0.35	5.19e-89	-1.28e+04	8.01e+02	1.39e-40	-1.44e+04	-1.13e+04	L.8	0.52	2449.0	0.36
15	ACE	EC	L.8 excl.	0.79	3768	0.35	5.19e-89	3.57e+01	1.15e+00	5.19e-89	3.34e+01	3.79e+01	L.8	0.52	2449.0	0.36
16	ACE	Intercept	L.9 excl.	0.79	3833	0.35	2.81e-85	-1.29e+04	8.25e+02	8.63e-39	-1.45e+04	-1.13e+04	L.9	0.85	1828.0	0.22
17	ACE	EC	L.9 excl.	0.79	3833	0.35	2.81e-85	3.57e+01	1.18e+00	2.81e-85	3.34e+01	3.80e+01	L.9	0.85	1828.0	0.22
18	ACE	Intercept	L.10 excl.	0.79	3777	0.35	9.95e-90	-1.26e+04	7.83e+02	9.58e-41	-1.41e+04	-1.10e+04	L.10	-1.2	1708.0	0.14
19	ACE	EC	L.10 excl.	0.79	3777	0.35	9.95e-90	3.54e+01	1.14e+00	9.95e-90	3.32e+01	3.77e+01	L.10	-1.2	1708.0	0.14
20	ACE	Intercept	L.11 excl.	0.79	3828	0.38	3.73e-79	-1.29e+04	8.22e+02	4.01e-38	-1.45e+04	-1.13e+04	L.11	0.49	3199.0	0.21
21	ACE	EC	L.11 excl.	0.79	3828	0.38	3.73e-79	3.54e+01	1.21e+00	3.73e-79	3.30e+01	3.78e+01	L.11	0.49	3199.0	0.21
22	ACE	Intercept	L.12 excl.	0.58	3066	0.34	4.00e-48	-7.80e+03	9.33e+02	4.49e-15	-9.64e+03	-5.97e+03	L.12	-0.27	10459.0	0.33
23	ACE	EC	L.12 excl.	0.58	3066	0.34	4.00e-48	2.71e+01	1.48e+00	4.00e-48	2.42e+01	3.00e+01	L.12	-0.27	10459.0	0.33
24	ACE	Intercept	L.13 excl.	0.83	3371	0.31	6.98e-102	-1.32e+04	7.08e+02	1.09e-49	-1.46e+04	-1.18e+04	L.13	-42.19	9530.0	1.56
25	ACE	EC	L.13 excl.	0.83	3371	0.31	6.98e-102	3.67e+01	1.03e+00	6.98e-102	3.47e+01	3.87e+01	L.13	-42.19	9530.0	1.56
26	CAF	Intercept	L.1 excl.	0.71	9895	0.4	4.45e-51	-2.12e+04	2.29e+03	6.08e-17	-2.57e+04	-1.66e+04	L.1	-0.31	8484.0	0.63
27	CAF	EC	L.1 excl.	0.71	9895	0.4	4.45e-51	6.63e+01	3.15e+00	4.45e-51	6.01e+01	7.25e+01	L.1	-0.31	8484.0	0.63
28	CAF	Intercept	L.2 excl.	0.68	9434	0.45	9.32e-67	-2.30e+04	1.96e+03	7.17e-26	-2.68e+04	-1.91e+04	L.2	0.54	4672.0	0.14
29	CAF	EC	L.2 excl.	0.68	9434	0.45	9.32e-67	6.69e+01	2.84e+00	9.32e-67	6.13e+01	7.25e+01	L.2	0.54	4672.0	0.14
30	CAF	Intercept	L.3 excl.	0.68	9404	0.45	2.56e-67	-2.32e+04	1.95e+03	2.62e-26	-2.70e+04	-1.93e+04	L.3	-0.15	7683.0	0.31
31	CAF	EC	L.3 excl.	0.68	9404	0.45	2.56e-67	6.74e+01	2.84e+00	2.56e-67	6.18e+01	7.29e+01	L.3	-0.15	7683.0	0.31
32	CAF	Intercept	L.4 excl.	0.69	9392	0.45	1.97e-66	-2.35e+04	1.95e+03	1.17e-26	-2.73e+04	-1.96e+04	L.4	-4.05	9385.0	0.31
33	CAF	EC	L.4 excl.	0.69	9392	0.45	1.97e-66	6.71e+01	2.82e+00	1.97e-66	6.15e+01	7.26e+01	L.4	-4.05	9385.0	0.31
34	CAF	Intercept	L.5 excl.	0.68	9458	0.45	1.60e-66	-2.30e+04	1.96e+03	8.84e-26	-2.68e+04	-1.91e+04	L.5	0.55	3336.0	0.11
35	CAF	EC	L.5 excl.	0.68	9458	0.45	1.60e-66	6.69e+01	2.85e+00	1.60e-66	6.13e+01	7.25e+01	L.5	0.55	3336.0	0.11
36	CAF	Intercept	L.6 excl.	0.64	9812	0.41	2.18e-53	-1.98e+04	2.24e+03	2.14e-16	-2.42e+04	-1.54e+04	L.6	-2.08	6933.0	1.2
37	CAF	EC	L.6 excl.	0.64	9812	0.41	2.18e-53	6.36e+01	3.12e+00	2.18e-53	5.75e+01	6.97e+01	L.6	-2.08	6933.0	1.2
38	CAF	Intercept	L.7 excl.	0.68	9427	0.45	8.83e-67	-2.34e+04	1.97e+03	2.58e-26	-2.72e+04	-1.95e+04	L.7	-0.2	8022.0	0.32
39	CAF	EC	L.7 excl.	0.68	9427	0.45	8.83e-67	6.72e+01	2.84e+00	8.83e-67	6.16e+01	7.28e+01	L.7	-0.2	8022.0	0.32
40	CAF	Intercept	L.8 excl.	0.67	9547	0.44	3.59e-64	-2.28e+04	2.03e+03	4.91e-24	-2.68e+04	-1.88e+04	L.8	0.71	2501.0	0.33
41	CAF	EC	L.8 excl.	0.67	9547	0.44	3.59e-64	6.68e+01	2.91e+00	3.59e-64	6.11e+01	7.25e+01	L.8	0.71	2501.0	0.33
42	CAF	Intercept	L.9 excl.	0.72	9059	0.43	2.70e-70	-2.59e+04	1.95e+03	9.70e-31	-2.97e+04	-2.20e+04	L.9	-2.43	13420.0	0.55
43	CAF	EC	L.9 excl.	0.72	9059	0.43	2.70e-70	7.02e+01	2.79e+00	2.70e-70	6.47e+01	7.57e+01	L.9	-2.43	13420.0	0.55
44	CAF	Intercept	L.10 excl.	0.68	9493	0.45	1.94e-66	-2.31e+04	1.97e+03	9.30e-26	-2.69e+04	-1.92e+04	L.10	-3.76	5201.0	0.24
45	CAF	EC	L.10 excl.	0.68	9493	0.45	1.94e-66	6.73e+01	2.85e+00	1.94e-66	6.17e+01	7.30e+01	L.10	-3.76	5201.0	0.24
46	CAF	Intercept	L.11 excl.	0.68	8962	0.47	9.56e-58	-2.10e+04	1.92e+03	1.54e-22	-2.48e+04	-1.72e+04	L.11	0.36	12340.0	0.37
47	CAF	EC	L.11 excl.	0.68	8962	0.47	9.56e-58	6.18e+01	2.83e+00	9.56e-58	5.62e+01	6.74e+01	L.11	0.36	12340.0	0.37
48	CAF	Intercept	L.12 excl.	0.5	9320	0.5	7.93e-39	-2.50e+04	2.84e+03	2.47e-16	-3.05e+04	-1.94e+04	L.12	0.67	10337.0	0.19
49	CAF	EC	L.12 excl.	0.5	9320	0.5	7.93e-39	7.02e+01	4.49e+00	7.93e-39	6.14e+01	7.90e+01	L.12	0.67	10337.0	0.19
50	CAF	Intercept	L.13 excl.	0.74	8364	0.38	9.71e-79	-2.43e+04	1.76e+03	5.11e-33	-2.78e+04	-2.09e+04	L.13	-358.02	25276.0	5.5
51	CAF	EC	L.13 excl.	0.74	8364	0.38	9.71e-79	7.01e+01	2.55e+00	9.71e-79	6.51e+01	7.52e+01	L.13	-358.02	25276.0	5.5
52	CYC	Intercept	L.1 excl.	0.76	5687	0.34	8.95e-60	-1.36e+04	1.32e+03	4.30e-20	-1.62e+04	-1.10e+04	L.1	0.28	5318.0	0.46
53	CYC	EC	L.1 excl.	0.76	5687	0.34	8.95e-60	4.42e+01	1.81e+00	8.95e-60	4.06e+01	4.77e+01	L.1	0.28	5318.0	0.46
54	CYC	Intercept	L.2 excl.	0.72	5588	0.37	1.33e-75	-1.40e+04	1.16e+03	4.76e-27	-1.63e+04	-1.17e+04	L.2	0.28	4100.0	0.17
55	CYC	EC	L.2 excl.	0.72	5588	0.37	1.33e-75	4.42e+01	1.68e+00	1.33e-75	4.09e+01	4.76e+01	L.2	0.28	4100.0	0.17
56	CYC	Intercept	L.3 excl.	0.73	5541	0.36	4.02e-77	-1.42e+04	1.15e+03	5.49e-28	-1.65e+04	-1.20e+04	L.3	-2.07	6321.0	0.45
57	CYC	EC	L.3 excl.	0.73	5541	0.36	4.02e-77	4.48e+01	1.67e+00	4.02e-77	4.15e+01	4.81e+01	L.3	-2.07	6321.0	0.45
58	CYC	Intercept	L.4 excl.	0.74	5466	0.37	1.94e-76	-1.43e+04	1.14e+03	1.18e-28	-1.66e+04	-1.21e+04	L.4	-1.56	7357.0	0.34
59	CYC	EC	L.4 excl.	0.74	5466	0.37	1.94e-76	4.43e+01	1.64e+00	1.94e-76	4.11e+01	4.75e+01	L.4	-1.56	7357.0	0.34
60	CYC	Intercept	L.5 excl.	0.72	5619	0.37	2.14e-75	-1.41e+04	1.17e+03	5.09e-27	-1.64e+04	-1.18e+04	L.5	0.76	1080.0	0.05
61	CYC	EC	L.5 excl.	0.72	5619	0.37	2.14e-75	4.44e+01	1.69e+00	2.14e-75	4.11e+01	4.77e+01	L.5	0.76	1080.0	0.05
62	CYC	Intercept	L.6 excl.	0.7	5809	0.34	1.83e-61	-1.23e+04	1.32e+03	1.20e-17	-1.49e+04	-9.70e+03	L.6	-0.62	4192.0	0.75
63	CYC	EC	L.6 excl.	0.7	5809	0.34	1.83e-61	4.25e+01	1.85e+00	1.83e-61	3.88e+01	4.61e+01	L.6	-0.62	4192.0	0.75
64	CYC	Intercept	L.7 excl.	0.73	5653	0.37	1.27e-74	-1.41e+04	1.18e+03	1.13e-26	-1.65e+04	-1.18e+04	L.7	0.54	1945.0	0.14
65	CYC	EC	L.7 excl.	0.73	5653	0.37	1.27e-74	4.45e+01	1.70e+00	1.27e-74	4.11e+01	4.78e+01	L.7	0.54	1945.0	0.14
66	CYC	Intercept	L.8 excl.	0.72	5667	0.36	9.94e-73	-1.39e+04	1.21e+03	3.90e-25	-1.63e+04	-1.15e+04	L.8	0.73	1587.0	0.25
67	CYC	EC	L.8 excl.	0.72	5667	0.36	9.94e-73	4.42e+01	1.73e+00	9.94e-73	4.08e+01	4.77e+01	L.8	0.73	1587.0	0.25
68	CYC	Intercept	L.9 excl.	0.74	5476	0.36	7.51e-75	-1.49e+04	1.18e+03	1.30e-28	-1.72e+04	-1.26e+04	L.9	0.36	6901.0	0.41
69	CYC	EC	L.9 excl.	0.74	5476	0.36	7.51e-75	4.50e+01	1.69e+00	7.51e-75	4.16e+01	4.83e+01	L.9	0.36	6901.0	0.41
70	CYC	Intercept	L.10 excl.	0.73	5633	0.37	1.27e-74	-1.41e+04	1.17e+03	6.56e-27	-1.64e+04	-1.18e+04	L.10	-5.57	3260.0	0.16
71	CYC	EC	L.10 excl.	0.73	5633	0.37	1.27e-74	4.43e+01	1.69e+00	1.27e-74	4.10e+01	4.76e+01	L.10	-5.57	3260.0	0.16
72	CYC	Intercept	L.11 excl.	0.71	5772	0.4	2.62e-63	-1.35e+04	1.24e+03	2.10e-22	-1.59e+04	-1.10e+04	L.11	0.75	4351.0	0.22
73	CYC	EC	L.11 excl.	0.71	5772	0.4	2.62e-63	4.31e+01	1.82e+00	2.62e-63	3.96e+01	4.67e+01	L.11	0.75	4351.0	0.22
74	CYC	Intercept	L.12 excl.	0.55	5471	0.41	8.97e-45	-1.50e+04	1.66e+03	6.05e-17	-1.83e+04	-1.17e+04	L.12	0.6	6698.0	0.18
75	CYC	EC	L.12 excl.	0.55	5471	0.41	8.97e-45	4.58e+01	2.63e+00	8.97e-45	4.06e+01	5.10e+01	L.12	0.6	6698.0	0.18
76	CYC	Intercept	L.13 excl.	0.79	4922	0.32	1.05e-88	-1.49e+04	1.03e+03	5.43e-35	-1.69e+04	-1.29e+04	L.13	-122.76	15432.0	2.79
77	CYC	EC	L.13 excl.	0.79	4922	0.32	1.05e-88	4.63e+01	1.50e+00	1.05e-88	4.34e+01	4.93e+01	L.13	-122.76	15432.0	2.79
78	CAN	Intercept	L.1 excl.	0.73	76	0.4	1.71e-54	-1.84e+02	1.76e+01	2.66e-20	-2.19e+02	-1.49e+02	L.1	0.25	68.0	0.54
79	CAN	EC	L.1 excl.	0.73	76	0.4	1.71e-54	5.42e-01	2.42e-02	1.71e-54	4.94e-01	5.89e-01	L.1	0.25	68.0	0.54
80	CAN	Intercept	L.2 excl.	0.69	74	0.44	6.49e-69	-1.86e+02	1.54e+01	4.23e-27	-2.16e+02	-1.56e+02	L.2	-1.37	61.0	0.21
81	CAN	EC	L.2 excl.	0.69	74	0.44	6.49e-69	5.40e-01	2.23e-02	6.49e-69	4.96e-01	5.84e-01	L.2	-1.37	61.0	0.21
82	CAN	Intercept	L.3 excl.	0.7	73	0.43	7.18e-71	-1.89e+02	1.52e+01	3.53e-28	-2.19e+02	-1.59e+02	L.3	-8.21	95.0	0.73
83	CAN	EC	L.3 excl.	0.7	73	0.43	7.18e-71	5.49e-01	2.21e-02	7.18e-71	5.05e-01	5.92e-01	L.3	-8.21	95.0	0.73
84	CAN	Intercept	L.4 excl.	0.72	71	0.43	2.83e-71	-1.91e+02	1.48e+01	1.24e-29	-2.20e+02	-1.62e+02	L.4	-2.18	116.0	0.42
85	CAN	EC	L.4 excl.	0.72	71	0.43	2.83e-71	5.40e-01	2.14e-02	2.83e-71	4.98e-01	5.82e-01	L.4	-2.18	116.0	0.42
86	CAN	Intercept	L.5 excl.	0.69	74	0.44	1.27e-68	-1.86e+02	1.55e+01	6.20e-27	-2.17e+02	-1.56e+02	L.5	0.84	15.0	0.07
87	CAN	EC	L.5 excl.	0.69	74	0.44	1.27e-68	5.42e-01	2.25e-02	1.27e-68	4.98e-01	5.86e-01	L.5	0.84	15.0	0.07
88	CAN	Intercept	L.6 excl.	0.66	77	0.4	3.00e-55	-1.62e+02	1.76e+01	2.52e-17	-1.97e+02	-1.27e+02	L.6	-2.86	54.0	1.16
89	CAN	EC	L.6 excl.	0.66	77	0.4	3.00e-55	5.16e-01	2.46e-02	3.00e-55	4.67e-01	5.64e-01	L.6	-2.86	54.0	1.16
90	CAN	Intercept	L.7 excl.	0.69	75	0.44	6.21e-68	-1.87e+02	1.56e+01	1.73e-26	-2.18e+02	-1.56e+02	L.7	0.38	28.0	0.2
91	CAN	EC	L.7 excl.	0.69	75	0.44	6.21e-68	5.43e-01	2.26e-02	6.21e-68	4.99e-01	5.87e-01	L.7	0.38	28.0	0.2
92	CAN	Intercept	L.8 excl.	0.68	75	0.43	2.43e-66	-1.85e+02	1.60e+01	3.15e-25	-2.16e+02	-1.53e+02	L.8	-0.41	28.0	0.49
93	CAN	EC	L.8 excl.	0.68	75	0.43	2.43e-66	5.41e-01	2.29e-02	2.43e-66	4.96e-01	5.86e-01	L.8	-0.41	28.0	0.49
94	CAN	Intercept	L.9 excl.	0.72	71	0.42	3.71e-70	-1.99e+02	1.53e+01	8.40e-30	-2.29e+02	-1.69e+02	L.9	0.15	107.0	0.52
95	CAN	EC	L.9 excl.	0.72	71	0.42	3.71e-70	5.50e-01	2.19e-02	3.71e-70	5.07e-01	5.93e-01	L.9	0.15	107.0	0.52
96	CAN	Intercept	L.10 excl.	0.69	74	0.44	4.88e-68	-1.87e+02	1.55e+01	7.75e-27	-2.17e+02	-1.56e+02	L.10	-0.93	37.0	0.17
97	CAN	EC	L.10 excl.	0.69	74	0.44	4.88e-68	5.42e-01	2.25e-02	4.88e-68	4.98e-01	5.87e-01	L.10	-0.93	37.0	0.17
98	CAN	Intercept	L.11 excl.	0.67	77	0.47	3.61e-56	-1.74e+02	1.66e+01	3.33e-21	-2.06e+02	-1.41e+02	L.11	0.79	53.0	0.25
99	CAN	EC	L.11 excl.	0.67	77	0.47	3.61e-56	5.20e-01	2.44e-02	3.61e-56	4.72e-01	5.68e-01	L.11	0.79	53.0	0.25
100	CAN	Intercept	L.12 excl.	0.52	73	0.49	1.00e-40	-2.04e+02	2.22e+01	1.59e-17	-2.48e+02	-1.61e+02	L.12	0.45	86.0	0.19
101	CAN	EC	L.12 excl.	0.52	73	0.49	1.00e-40	5.69e-01	3.51e-02	1.00e-40	5.00e-01	6.39e-01	L.12	0.45	86.0	0.19
102	CAN	Intercept	L.13 excl.	0.75	67	0.38	5.05e-79	-1.96e+02	1.41e+01	2.90e-33	-2.24e+02	-1.69e+02	L.13	-112.78	186.0	3.49
103	CAN	EC	L.13 excl.	0.75	67	0.38	5.05e-79	5.65e-01	2.05e-02	5.05e-79	5.25e-01	6.06e-01	L.13	-112.78	186.0	3.49
104	CIT	Intercept	L.1 excl.	0.76	13	0.31	3.03e-59	-3.00e+01	3.24e+00	5.75e-17	-3.64e+01	-2.36e+01	L.1	-0.62	11.0	0.43
105	CIT	EC	L.1 excl.	0.76	13	0.31	3.03e-59	1.09e-01	4.49e-03	3.03e-59	1.00e-01	1.18e-01	L.1	-0.62	11.0	0.43
106	CIT	Intercept	L.2 excl.	0.76	12	0.33	2.27e-82	-3.43e+01	2.69e+00	2.08e-29	-3.96e+01	-2.91e+01	L.2	-4.14	15.0	0.38
107	CIT	EC	L.2 excl.	0.76	12	0.33	2.27e-82	1.12e-01	3.93e-03	2.27e-82	1.04e-01	1.20e-01	L.2	-4.14	15.0	0.38
108	CIT	Intercept	L.3 excl.	0.76	12	0.32	9.09e-83	-3.44e+01	2.67e+00	9.23e-30	-3.97e+01	-2.92e+01	L.3	-1.78	15.0	0.41
109	CIT	EC	L.3 excl.	0.76	12	0.32	9.09e-83	1.12e-01	3.90e-03	9.09e-83	1.04e-01	1.20e-01	L.3	-1.78	15.0	0.41
110	CIT	Intercept	L.4 excl.	0.75	12	0.33	9.63e-79	-3.40e+01	2.75e+00	9.70e-28	-3.94e+01	-2.86e+01	L.4	0.18	6.0	0.17
111	CIT	EC	L.4 excl.	0.75	12	0.33	9.63e-79	1.11e-01	4.01e-03	9.63e-79	1.03e-01	1.19e-01	L.4	0.18	6.0	0.17
112	CIT	Intercept	L.5 excl.	0.75	12	0.33	4.23e-81	-3.41e+01	2.71e+00	8.70e-29	-3.95e+01	-2.88e+01	L.5	-3.74	7.0	0.15
113	CIT	EC	L.5 excl.	0.75	12	0.33	4.23e-81	1.11e-01	3.96e-03	4.23e-81	1.04e-01	1.19e-01	L.5	-3.74	7.0	0.15
114	CIT	Intercept	L.6 excl.	0.74	13	0.32	4.09e-68	-3.35e+01	3.11e+00	3.76e-22	-3.96e+01	-2.74e+01	L.6	0.42	7.0	0.37
115	CIT	EC	L.6 excl.	0.74	13	0.32	4.09e-68	1.10e-01	4.36e-03	4.09e-68	1.02e-01	1.19e-01	L.6	0.42	7.0	0.37
116	CIT	Intercept	L.7 excl.	0.75	12	0.33	1.05e-80	-3.45e+01	2.72e+00	5.44e-29	-3.99e+01	-2.92e+01	L.7	-0.35	10.0	0.24
117	CIT	EC	L.7 excl.	0.75	12	0.33	1.05e-80	1.11e-01	3.95e-03	1.05e-80	1.04e-01	1.19e-01	L.7	-0.35	10.0	0.24
118	CIT	Intercept	L.8 excl.	0.75	12	0.33	3.61e-79	-3.48e+01	2.79e+00	4.09e-28	-4.03e+01	-2.93e+01	L.8	0.6	7.0	0.3
119	CIT	EC	L.8 excl.	0.75	12	0.33	3.61e-79	1.12e-01	4.04e-03	3.61e-79	1.04e-01	1.20e-01	L.8	0.6	7.0	0.3
120	CIT	Intercept	L.9 excl.	0.76	12	0.33	1.30e-78	-3.59e+01	2.79e+00	2.98e-29	-4.14e+01	-3.04e+01	L.9	0.5	13.0	0.34
121	CIT	EC	L.9 excl.	0.76	12	0.33	1.30e-78	1.13e-01	4.03e-03	1.30e-78	1.05e-01	1.21e-01	L.9	0.5	13.0	0.34
122	CIT	Intercept	L.10 excl.	0.75	12	0.33	9.63e-80	-3.40e+01	2.72e+00	2.58e-28	-3.94e+01	-2.86e+01	L.10	-4.39	7.0	0.14
123	CIT	EC	L.10 excl.	0.75	12	0.33	9.63e-80	1.11e-01	3.98e-03	9.63e-80	1.03e-01	1.19e-01	L.10	-4.39	7.0	0.14
124	CIT	Intercept	L.11 excl.	0.76	12	0.34	2.54e-72	-3.31e+01	2.70e+00	7.02e-27	-3.85e+01	-2.78e+01	L.11	0.42	15.0	0.28
125	CIT	EC	L.11 excl.	0.76	12	0.34	2.54e-72	1.07e-01	3.99e-03	2.54e-72	9.95e-02	1.15e-01	L.11	0.42	15.0	0.28
126	CIT	Intercept	L.12 excl.	0.59	11	0.33	2.55e-49	-2.83e+01	3.42e+00	8.07e-15	-3.51e+01	-2.16e+01	L.12	0.41	37.0	0.36
127	CIT	EC	L.12 excl.	0.59	11	0.33	2.55e-49	1.01e-01	5.41e-03	2.55e-49	9.08e-02	1.12e-01	L.12	0.41	37.0	0.36
128	CIT	Intercept	L.13 excl.	0.78	12	0.31	4.61e-87	-3.57e+01	2.58e+00	8.16e-33	-4.08e+01	-3.06e+01	L.13	-8.68	25.0	0.97
129	CIT	EC	L.13 excl.	0.78	12	0.31	4.61e-87	1.15e-01	3.78e-03	4.61e-87	1.07e-01	1.22e-01	L.13	-8.68	25.0	0.97
130	DCF	Intercept	L.1 excl.	0.64	386	0.48	2.00e-43	-7.49e+02	8.94e+01	1.33e-14	-9.25e+02	-5.73e+02	L.1	-0.41	273.0	0.6
131	DCF	EC	L.1 excl.	0.64	386	0.48	2.00e-43	2.25e+00	1.23e-01	2.00e-43	2.01e+00	2.49e+00	L.1	-0.41	273.0	0.6
132	DCF	Intercept	L.2 excl.	0.62	355	0.51	4.28e-58	-7.84e+02	7.38e+01	3.72e-22	-9.29e+02	-6.38e+02	L.2	0.59	128.0	0.15
133	DCF	EC	L.2 excl.	0.62	355	0.51	4.28e-58	2.25e+00	1.07e-01	4.28e-58	2.04e+00	2.46e+00	L.2	0.59	128.0	0.15
134	DCF	Intercept	L.3 excl.	0.63	353	0.51	7.18e-59	-7.89e+02	7.34e+01	1.32e-22	-9.34e+02	-6.45e+02	L.3	-2.78	326.0	0.51
135	DCF	EC	L.3 excl.	0.63	353	0.51	7.18e-59	2.26e+00	1.07e-01	7.18e-59	2.05e+00	2.47e+00	L.3	-2.78	326.0	0.51
136	DCF	Intercept	L.4 excl.	0.63	358	0.52	9.91e-57	-7.92e+02	7.45e+01	4.22e-22	-9.39e+02	-6.46e+02	L.4	-1.64	253.0	0.27
137	DCF	EC	L.4 excl.	0.63	358	0.52	9.91e-57	2.24e+00	1.08e-01	9.91e-57	2.03e+00	2.45e+00	L.4	-1.64	253.0	0.27
138	DCF	Intercept	L.5 excl.	0.62	355	0.52	9.81e-58	-7.81e+02	7.38e+01	4.77e-22	-9.26e+02	-6.36e+02	L.5	-3.01	188.0	0.17
139	DCF	EC	L.5 excl.	0.62	355	0.52	9.81e-58	2.24e+00	1.07e-01	9.81e-58	2.03e+00	2.45e+00	L.5	-3.01	188.0	0.17
140	DCF	Intercept	L.6 excl.	0.59	373	0.48	6.83e-46	-6.91e+02	8.51e+01	2.91e-14	-8.59e+02	-5.23e+02	L.6	-0.97	213.0	1.03
141	DCF	EC	L.6 excl.	0.59	373	0.48	6.83e-46	2.14e+00	1.19e-01	6.83e-46	1.91e+00	2.38e+00	L.6	-0.97	213.0	1.03
142	DCF	Intercept	L.7 excl.	0.63	358	0.51	2.89e-57	-7.88e+02	7.47e+01	6.96e-22	-9.35e+02	-6.41e+02	L.7	0.12	137.0	0.2
143	DCF	EC	L.7 excl.	0.63	358	0.51	2.89e-57	2.25e+00	1.08e-01	2.89e-57	2.03e+00	2.46e+00	L.7	0.12	137.0	0.2
144	DCF	Intercept	L.8 excl.	0.62	359	0.5	1.53e-55	-7.74e+02	7.65e+01	1.76e-20	-9.24e+02	-6.23e+02	L.8	0.7	82.0	0.33
145	DCF	EC	L.8 excl.	0.62	359	0.5	1.53e-55	2.23e+00	1.10e-01	1.53e-55	2.02e+00	2.45e+00	L.8	0.7	82.0	0.33
146	DCF	Intercept	L.9 excl.	0.7	315	0.47	6.51e-67	-8.85e+02	6.79e+01	6.60e-30	-1.02e+03	-7.51e+02	L.9	-0.7	693.0	0.73
147	DCF	EC	L.9 excl.	0.7	315	0.47	6.51e-67	2.34e+00	9.73e-02	6.51e-67	2.15e+00	2.53e+00	L.9	-0.7	693.0	0.73
148	DCF	Intercept	L.10 excl.	0.63	357	0.52	1.83e-57	-7.83e+02	7.42e+01	6.84e-22	-9.29e+02	-6.37e+02	L.10	-2.12	168.0	0.23
149	DCF	EC	L.10 excl.	0.63	357	0.52	1.83e-57	2.25e+00	1.08e-01	1.83e-57	2.04e+00	2.46e+00	L.10	-2.12	168.0	0.23
150	DCF	Intercept	L.11 excl.	0.61	366	0.57	1.12e-48	-7.70e+02	7.87e+01	4.09e-19	-9.25e+02	-6.15e+02	L.11	0.55	276.0	0.29
151	DCF	EC	L.11 excl.	0.61	366	0.57	1.12e-48	2.19e+00	1.16e-01	1.12e-48	1.96e+00	2.42e+00	L.11	0.55	276.0	0.29
152	DCF	Intercept	L.12 excl.	0.38	316	0.53	7.51e-28	-5.76e+02	9.62e+01	7.43e-09	-7.66e+02	-3.87e+02	L.12	0.31	702.0	0.36
153	DCF	EC	L.12 excl.	0.38	316	0.53	7.51e-28	1.89e+00	1.52e-01	7.51e-28	1.59e+00	2.19e+00	L.12	0.31	702.0	0.36
154	DCF	Intercept	L.13 excl.	0.68	328	0.46	7.23e-66	-8.31e+02	6.90e+01	7.87e-27	-9.67e+02	-6.95e+02	L.13	-14.8	800.0	3.05
155	DCF	EC	L.13 excl.	0.68	328	0.46	7.23e-66	2.35e+00	1.00e-01	7.23e-66	2.15e+00	2.54e+00	L.13	-14.8	800.0	3.05
156	HCT	Intercept	L.1 excl.	0.78	113	0.35	2.22e-62	-3.08e+02	2.62e+01	3.73e-24	-3.60e+02	-2.56e+02	L.1	-0.15	80.0	0.4
157	HCT	EC	L.1 excl.	0.78	113	0.35	2.22e-62	9.18e-01	3.60e-02	2.22e-62	8.47e-01	9.89e-01	L.1	-0.15	80.0	0.4
158	HCT	Intercept	L.2 excl.	0.76	104	0.37	5.96e-84	-3.14e+02	2.17e+01	1.82e-35	-3.57e+02	-2.72e+02	L.2	0.55	46.0	0.11
159	HCT	EC	L.2 excl.	0.76	104	0.37	5.96e-84	9.11e-01	3.15e-02	5.96e-84	8.49e-01	9.73e-01	L.2	0.55	46.0	0.11
160	HCT	Intercept	L.3 excl.	0.77	103	0.36	5.85e-85	-3.17e+02	2.15e+01	3.21e-36	-3.59e+02	-2.74e+02	L.3	-2.63	104.0	0.35
161	HCT	EC	L.3 excl.	0.77	103	0.36	5.85e-85	9.18e-01	3.12e-02	5.85e-85	8.56e-01	9.79e-01	L.3	-2.63	104.0	0.35
162	HCT	Intercept	L.4 excl.	0.77	103	0.37	1.82e-83	-3.19e+02	2.15e+01	2.62e-36	-3.62e+02	-2.77e+02	L.4	-2.58	109.0	0.29
163	HCT	EC	L.4 excl.	0.77	103	0.37	1.82e-83	9.12e-01	3.11e-02	1.82e-83	8.51e-01	9.74e-01	L.4	-2.58	109.0	0.29
164	HCT	Intercept	L.5 excl.	0.76	104	0.37	4.01e-84	-3.15e+02	2.16e+01	1.33e-35	-3.58e+02	-2.72e+02	L.5	-0.54	66.0	0.18
165	HCT	EC	L.5 excl.	0.76	104	0.37	4.01e-84	9.14e-01	3.14e-02	4.01e-84	8.52e-01	9.75e-01	L.5	-0.54	66.0	0.18
166	HCT	Intercept	L.6 excl.	0.74	110	0.35	1.16e-68	-2.96e+02	2.51e+01	2.29e-25	-3.46e+02	-2.47e+02	L.6	0.04	51.0	0.45
167	HCT	EC	L.6 excl.	0.74	110	0.35	1.16e-68	8.92e-01	3.51e-02	1.16e-68	8.23e-01	9.61e-01	L.6	0.04	51.0	0.45
168	HCT	Intercept	L.7 excl.	0.76	105	0.37	8.16e-83	-3.16e+02	2.19e+01	5.59e-35	-3.59e+02	-2.73e+02	L.7	0.46	43.0	0.16
169	HCT	EC	L.7 excl.	0.76	105	0.37	8.16e-83	9.13e-01	3.17e-02	8.16e-83	8.51e-01	9.75e-01	L.7	0.46	43.0	0.16
170	HCT	Intercept	L.8 excl.	0.76	105	0.36	2.80e-81	-3.16e+02	2.25e+01	7.93e-34	-3.61e+02	-2.72e+02	L.8	0.8	26.0	0.19
171	HCT	EC	L.8 excl.	0.76	105	0.36	2.80e-81	9.14e-01	3.22e-02	2.80e-81	8.51e-01	9.78e-01	L.8	0.8	26.0	0.19
172	HCT	Intercept	L.9 excl.	0.77	104	0.36	1.42e-81	-3.35e+02	2.26e+01	3.69e-36	-3.80e+02	-2.91e+02	L.9	-0.12	90.0	0.34
173	HCT	EC	L.9 excl.	0.77	104	0.36	1.42e-81	9.35e-01	3.23e-02	1.42e-81	8.72e-01	9.99e-01	L.9	-0.12	90.0	0.34
174	HCT	Intercept	L.10 excl.	0.77	104	0.36	5.14e-84	-3.14e+02	2.16e+01	1.67e-35	-3.57e+02	-2.72e+02	L.10	-14.59	91.0	0.34
175	HCT	EC	L.10 excl.	0.77	104	0.36	5.14e-84	9.16e-01	3.13e-02	5.14e-84	8.54e-01	9.78e-01	L.10	-14.59	91.0	0.34
176	HCT	Intercept	L.11 excl.	0.77	99	0.37	4.02e-74	-2.90e+02	2.13e+01	2.34e-31	-3.32e+02	-2.48e+02	L.11	0.59	132.0	0.33
177	HCT	EC	L.11 excl.	0.77	99	0.37	4.02e-74	8.58e-01	3.12e-02	4.02e-74	7.97e-01	9.20e-01	L.11	0.59	132.0	0.33
178	HCT	Intercept	L.12 excl.	0.57	95	0.39	3.02e-47	-2.69e+02	2.90e+01	1.09e-17	-3.26e+02	-2.11e+02	L.12	0.51	185.0	0.24
179	HCT	EC	L.12 excl.	0.57	95	0.39	3.02e-47	8.32e-01	4.59e-02	3.02e-47	7.42e-01	9.22e-01	L.12	0.51	185.0	0.24
180	HCT	Intercept	L.13 excl.	0.81	92	0.32	3.28e-96	-3.30e+02	1.94e+01	5.83e-44	-3.68e+02	-2.92e+02	L.13	-75.14	278.0	2.2
181	HCT	EC	L.13 excl.	0.81	92	0.32	3.28e-96	9.47e-01	2.82e-02	3.28e-96	8.92e-01	1.00e+00	L.13	-75.14	278.0	2.2
182	TCS	Intercept	L.1 excl.	0.51	18	0.37	6.12e-30	-6.63e+00	4.23e+00	1.19e-01	-1.50e+01	1.72e+00	L.1	0.01	19.0	0.52
183	TCS	EC	L.1 excl.	0.51	18	0.37	6.12e-30	7.97e-02	5.80e-03	6.12e-30	6.82e-02	9.11e-02	L.1	0.01	19.0	0.52
184	TCS	Intercept	L.2 excl.	0.43	18	0.42	6.63e-34	-7.58e+00	3.88e+00	5.20e-02	-1.52e+01	6.74e-02	L.2	-0.01	11.0	0.18
185	TCS	EC	L.2 excl.	0.43	18	0.42	6.63e-34	7.93e-02	5.63e-03	6.63e-34	6.83e-02	9.04e-02	L.2	-0.01	11.0	0.18
186	TCS	Intercept	L.3 excl.	0.44	18	0.41	1.30e-34	-8.13e+00	3.88e+00	3.72e-02	-1.58e+01	-4.86e-01	L.3	-0.88	13.0	0.29
187	TCS	EC	L.3 excl.	0.44	18	0.41	1.30e-34	8.05e-02	5.63e-03	1.30e-34	6.95e-02	9.16e-02	L.3	-0.88	13.0	0.29
188	TCS	Intercept	L.4 excl.	0.46	17	0.41	6.07e-36	-9.07e+00	3.76e+00	1.64e-02	-1.65e+01	-1.68e+00	L.4	-2.17	27.0	0.41
189	TCS	EC	L.4 excl.	0.46	17	0.41	6.07e-36	8.01e-02	5.42e-03	6.07e-36	6.94e-02	9.08e-02	L.4	-2.17	27.0	0.41
190	TCS	Intercept	L.5 excl.	0.43	18	0.42	5.02e-34	-7.76e+00	3.89e+00	4.73e-02	-1.54e+01	-9.48e-02	L.5	0.26	7.0	0.13
191	TCS	EC	L.5 excl.	0.43	18	0.42	5.02e-34	7.98e-02	5.65e-03	5.02e-34	6.87e-02	9.09e-02	L.5	0.26	7.0	0.13
192	TCS	Intercept	L.6 excl.	0.38	18	0.39	1.25e-25	-1.57e-01	4.32e+00	9.71e-01	-8.66e+00	8.35e+00	L.6	-1.83	17.0	0.84
193	TCS	EC	L.6 excl.	0.38	18	0.39	1.25e-25	7.15e-02	6.02e-03	1.25e-25	5.96e-02	8.33e-02	L.6	-1.83	17.0	0.84
194	TCS	Intercept	L.7 excl.	0.44	18	0.42	5.30e-34	-8.30e+00	3.93e+00	3.57e-02	-1.60e+01	-5.57e-01	L.7	-0.62	10.0	0.21
195	TCS	EC	L.7 excl.	0.44	18	0.42	5.30e-34	8.02e-02	5.66e-03	5.30e-34	6.91e-02	9.14e-02	L.7	-0.62	10.0	0.21
196	TCS	Intercept	L.8 excl.	0.43	18	0.41	1.53e-32	-7.42e+00	4.03e+00	6.70e-02	-1.54e+01	5.23e-01	L.8	0.71	5.0	0.2
197	TCS	EC	L.8 excl.	0.43	18	0.41	1.53e-32	7.94e-02	5.78e-03	1.53e-32	6.80e-02	9.08e-02	L.8	0.71	5.0	0.2
198	TCS	Intercept	L.9 excl.	0.44	19	0.42	1.94e-32	-9.15e+00	4.12e+00	2.72e-02	-1.73e+01	-1.04e+00	L.9	0.4	10.0	0.23
199	TCS	EC	L.9 excl.	0.44	19	0.42	1.94e-32	8.12e-02	5.89e-03	1.94e-32	6.96e-02	9.28e-02	L.9	0.4	10.0	0.23
200	TCS	Intercept	L.10 excl.	0.44	18	0.41	1.13e-34	-7.80e+00	3.88e+00	4.52e-02	-1.54e+01	-1.68e-01	L.10	-3.26	15.0	0.44
201	TCS	EC	L.10 excl.	0.44	18	0.41	1.13e-34	8.05e-02	5.61e-03	1.13e-34	6.95e-02	9.16e-02	L.10	-3.26	15.0	0.44
202	TCS	Intercept	L.11 excl.	0.41	18	0.45	7.47e-28	-6.40e+00	4.01e+00	1.12e-01	-1.43e+01	1.50e+00	L.11	-0.23	19.0	0.31
203	TCS	EC	L.11 excl.	0.41	18	0.45	7.47e-28	7.40e-02	5.88e-03	7.47e-28	6.24e-02	8.56e-02	L.11	-0.23	19.0	0.31
204	TCS	Intercept	L.12 excl.	0.34	17	0.42	1.68e-23	-1.64e+01	5.37e+00	2.45e-03	-2.70e+01	-5.86e+00	L.12	0.07	29.0	0.37
205	TCS	EC	L.12 excl.	0.34	17	0.42	1.68e-23	9.43e-02	8.48e-03	1.68e-23	7.76e-02	1.11e-01	L.12	0.07	29.0	0.37
206	TCS	Intercept	L.13 excl.	0.48	17	0.39	6.74e-38	-9.41e+00	3.78e+00	1.34e-02	-1.68e+01	-1.97e+00	L.13	-94.97	32.0	1.39
207	TCS	EC	L.13 excl.	0.48	17	0.39	6.74e-38	8.38e-02	5.48e-03	6.74e-38	7.30e-02	9.46e-02	L.13	-94.97	32.0	1.39
208	DPG	Intercept	L.1 excl.	0.15	983	0.69	3.30e-08	1.76e+02	2.28e+02	4.40e-01	-2.73e+02	6.26e+02	L.1	-4.16	571.0	0.79
209	DPG	EC	L.1 excl.	0.15	983	0.69	3.30e-08	1.80e+00	3.13e-01	3.30e-08	1.19e+00	2.42e+00	L.1	-4.16	571.0	0.79
210	DPG	Intercept	L.2 excl.	0.19	866	0.72	1.16e-13	-1.36e+02	1.80e+02	4.49e-01	-4.91e+02	2.18e+02	L.2	-1.94	481.0	0.44
211	DPG	EC	L.2 excl.	0.19	866	0.72	1.16e-13	2.05e+00	2.61e-01	1.16e-13	1.53e+00	2.56e+00	L.2	-1.94	481.0	0.44
212	DPG	Intercept	L.3 excl.	0.19	820	0.69	7.06e-14	-1.04e+02	1.70e+02	5.42e-01	-4.39e+02	2.31e+02	L.3	-0.12	1834.0	0.87
213	DPG	EC	L.3 excl.	0.19	820	0.69	7.06e-14	1.96e+00	2.47e-01	7.06e-14	1.47e+00	2.44e+00	L.3	-0.12	1834.0	0.87
214	DPG	Intercept	L.4 excl.	0.19	867	0.74	1.99e-13	-1.67e+02	1.80e+02	3.55e-01	-5.22e+02	1.88e+02	L.4	-17.69	788.0	0.41
215	DPG	EC	L.4 excl.	0.19	867	0.74	1.99e-13	2.02e+00	2.61e-01	1.99e-13	1.51e+00	2.54e+00	L.4	-17.69	788.0	0.41
216	DPG	Intercept	L.5 excl.	0.18	860	0.72	4.51e-13	-1.12e+02	1.78e+02	5.32e-01	-4.63e+02	2.40e+02	L.5	-4.38	961.0	0.42
217	DPG	EC	L.5 excl.	0.18	860	0.72	4.51e-13	1.98e+00	2.59e-01	4.51e-13	1.47e+00	2.49e+00	L.5	-4.38	961.0	0.42
218	DPG	Intercept	L.6 excl.	0.14	918	0.7	2.63e-09	7.04e+01	2.09e+02	7.37e-01	-3.42e+02	4.83e+02	L.6	-2.73	433.0	0.73
219	DPG	EC	L.6 excl.	0.14	918	0.7	2.63e-09	1.81e+00	2.92e-01	2.63e-09	1.23e+00	2.38e+00	L.6	-2.73	433.0	0.73
220	DPG	Intercept	L.7 excl.	0.23	785	0.69	1.75e-16	-2.35e+02	1.64e+02	1.52e-01	-5.57e+02	8.72e+01	L.7	-10.22	2140.0	0.69
221	DPG	EC	L.7 excl.	0.23	785	0.69	1.75e-16	2.08e+00	2.36e-01	1.75e-16	1.62e+00	2.55e+00	L.7	-10.22	2140.0	0.69
222	DPG	Intercept	L.8 excl.	0.18	877	0.72	8.58e-13	-1.18e+02	1.87e+02	5.27e-01	-4.86e+02	2.49e+02	L.8	-0.69	214.0	0.28
223	DPG	EC	L.8 excl.	0.18	877	0.72	8.58e-13	2.02e+00	2.68e-01	8.58e-13	1.49e+00	2.54e+00	L.8	-0.69	214.0	0.28
224	DPG	Intercept	L.9 excl.	0.18	891	0.72	2.44e-12	-1.14e+02	1.92e+02	5.52e-01	-4.92e+02	2.63e+02	L.9	-1.56	262.0	0.32
225	DPG	EC	L.9 excl.	0.18	891	0.72	2.44e-12	2.03e+00	2.75e-01	2.44e-12	1.49e+00	2.57e+00	L.9	-1.56	262.0	0.32
226	DPG	Intercept	L.10 excl.	0.2	856	0.69	2.46e-14	-1.31e+02	1.77e+02	4.63e-01	-4.80e+02	2.19e+02	L.10	-473.0	1032.0	2.94
227	DPG	EC	L.10 excl.	0.2	856	0.69	2.46e-14	2.08e+00	2.58e-01	2.46e-14	1.57e+00	2.59e+00	L.10	-473.0	1032.0	2.94
228	DPG	Intercept	L.11 excl.	0.23	887	0.75	9.92e-15	-3.19e+02	1.91e+02	9.61e-02	-6.94e+02	5.71e+01	L.11	-0.99	718.0	0.54
229	DPG	EC	L.11 excl.	0.23	887	0.75	9.92e-15	2.32e+00	2.80e-01	9.92e-15	1.77e+00	2.87e+00	L.11	-0.99	718.0	0.54
230	DPG	Intercept	L.12 excl.	0.12	710	0.66	1.38e-08	-1.72e+02	2.16e+02	4.27e-01	-5.98e+02	2.54e+02	L.12	-0.81	1901.0	0.67
231	DPG	EC	L.12 excl.	0.12	710	0.66	1.38e-08	2.01e+00	3.42e-01	1.38e-08	1.33e+00	2.68e+00	L.12	-0.81	1901.0	0.67
232	DPG	Intercept	L.13 excl.	0.18	873	0.73	1.19e-12	-1.20e+02	1.83e+02	5.13e-01	-4.81e+02	2.41e+02	L.13	0.09	432.0	0.25
233	DPG	EC	L.13 excl.	0.18	873	0.73	1.19e-12	1.99e+00	2.67e-01	1.19e-12	1.47e+00	2.52e+00	L.13	0.09	432.0	0.25
234	6PPDQ	Intercept	L.1 excl.	0.07	26	0.48	2.09e-04	3.35e+01	6.33e+00	3.35e-07	2.10e+01	4.60e+01	L.1	-1.04	21.0	0.54
235	6PPDQ	EC	L.1 excl.	0.07	26	0.48	2.09e-04	3.32e-02	8.77e-03	2.09e-04	1.59e-02	5.05e-02	L.1	-1.04	21.0	0.54
236	6PPDQ	Intercept	L.2 excl.	0.08	25	0.49	2.95e-06	2.66e+01	5.28e+00	8.49e-07	1.62e+01	3.70e+01	L.2	-0.2	12.0	0.21
237	6PPDQ	EC	L.2 excl.	0.08	25	0.49	2.95e-06	3.69e-02	7.72e-03	2.95e-06	2.17e-02	5.21e-02	L.2	-0.2	12.0	0.21
238	6PPDQ	Intercept	L.3 excl.	0.09	24	0.49	1.51e-06	2.63e+01	5.27e+00	1.14e-06	1.59e+01	3.66e+01	L.3	-1.78	18.0	0.44
239	6PPDQ	EC	L.3 excl.	0.09	24	0.49	1.51e-06	3.80e-02	7.72e-03	1.51e-06	2.28e-02	5.32e-02	L.3	-1.78	18.0	0.44
240	6PPDQ	Intercept	L.4 excl.	0.09	24	0.49	1.39e-06	2.49e+01	5.09e+00	1.77e-06	1.49e+01	3.49e+01	L.4	-13.53	36.0	0.43
241	6PPDQ	EC	L.4 excl.	0.09	24	0.49	1.39e-06	3.67e-02	7.43e-03	1.39e-06	2.21e-02	5.14e-02	L.4	-13.53	36.0	0.43
242	6PPDQ	Intercept	L.5 excl.	0.07	24	0.49	7.10e-06	2.75e+01	5.13e+00	1.80e-07	1.74e+01	3.76e+01	L.5	-6.61	45.0	0.47
243	6PPDQ	EC	L.5 excl.	0.07	24	0.49	7.10e-06	3.44e-02	7.51e-03	7.10e-06	1.96e-02	4.92e-02	L.5	-6.61	45.0	0.47
244	6PPDQ	Intercept	L.6 excl.	0.04	25	0.47	2.28e-03	3.67e+01	5.94e+00	2.92e-09	2.50e+01	4.84e+01	L.6	-3.05	21.0	0.71
245	6PPDQ	EC	L.6 excl.	0.04	25	0.47	2.28e-03	2.58e-02	8.35e-03	2.28e-03	9.32e-03	4.22e-02	L.6	-3.05	21.0	0.71
246	6PPDQ	Intercept	L.7 excl.	0.09	24	0.49	7.85e-07	2.48e+01	5.11e+00	2.10e-06	1.47e+01	3.49e+01	L.7	-10.19	41.0	0.47
247	6PPDQ	EC	L.7 excl.	0.09	24	0.49	7.85e-07	3.77e-02	7.44e-03	7.85e-07	2.30e-02	5.23e-02	L.7	-10.19	41.0	0.47
248	6PPDQ	Intercept	L.8 excl.	0.07	25	0.49	1.21e-05	2.82e+01	5.45e+00	4.47e-07	1.75e+01	3.89e+01	L.8	-2.81	13.0	0.4
249	6PPDQ	EC	L.8 excl.	0.07	25	0.49	1.21e-05	3.52e-02	7.88e-03	1.21e-05	1.97e-02	5.07e-02	L.8	-2.81	13.0	0.4
250	6PPDQ	Intercept	L.9 excl.	0.09	25	0.5	2.42e-06	2.51e+01	5.61e+00	1.20e-05	1.40e+01	3.61e+01	L.9	-1.45	10.0	0.2
251	6PPDQ	EC	L.9 excl.	0.09	25	0.5	2.42e-06	3.91e-02	8.10e-03	2.42e-06	2.32e-02	5.51e-02	L.9	-1.45	10.0	0.2
252	6PPDQ	Intercept	L.10 excl.	0.09	24	0.48	6.17e-07	2.65e+01	5.18e+00	6.18e-07	1.63e+01	3.67e+01	L.10	-294.76	31.0	1.4
253	6PPDQ	EC	L.10 excl.	0.09	24	0.48	6.17e-07	3.88e-02	7.58e-03	6.17e-07	2.39e-02	5.37e-02	L.10	-294.76	31.0	1.4
254	6PPDQ	Intercept	L.11 excl.	0.09	24	0.52	4.76e-06	2.42e+01	5.35e+00	9.89e-06	1.37e+01	3.48e+01	L.11	-1.14	25.0	0.38
255	6PPDQ	EC	L.11 excl.	0.09	24	0.52	4.76e-06	3.69e-02	7.86e-03	4.76e-06	2.14e-02	5.24e-02	L.11	-1.14	25.0	0.38
256	6PPDQ	Intercept	L.12 excl.	0.1	21	0.45	6.92e-07	1.31e+01	7.08e+00	6.65e-02	-8.96e-01	2.70e+01	L.12	-0.63	50.0	0.64
257	6PPDQ	EC	L.12 excl.	0.1	21	0.45	6.92e-07	5.77e-02	1.13e-02	6.92e-07	3.54e-02	8.01e-02	L.12	-0.63	50.0	0.64
258	6PPDQ	Intercept	L.13 excl.	0.07	25	0.5	8.63e-06	2.73e+01	5.39e+00	7.66e-07	1.67e+01	3.79e+01	L.13	0.67	8.0	0.15
259	6PPDQ	EC	L.13 excl.	0.07	25	0.5	8.63e-06	3.59e-02	7.90e-03	8.63e-06	2.03e-02	5.14e-02	L.13	0.67	8.0	0.15
260	HMMM	Intercept	L.1 excl.	0.05	705	0.61	2.85e-03	6.95e+02	1.63e+02	3.30e-05	3.73e+02	1.02e+03	L.1	-0.27	481.0	0.55
261	HMMM	EC	L.1 excl.	0.05	705	0.61	2.85e-03	6.78e-01	2.24e-01	2.85e-03	2.36e-01	1.12e+00	L.1	-0.27	481.0	0.55
262	HMMM	Intercept	L.2 excl.	0.05	642	0.6	1.27e-04	5.71e+02	1.33e+02	2.59e-05	3.08e+02	8.34e+02	L.2	-1.0	552.0	0.35
263	HMMM	EC	L.2 excl.	0.05	642	0.6	1.27e-04	7.53e-01	1.94e-01	1.27e-04	3.72e-01	1.13e+00	L.2	-1.0	552.0	0.35
264	HMMM	Intercept	L.3 excl.	0.06	647	0.6	9.61e-05	5.64e+02	1.34e+02	3.64e-05	3.00e+02	8.29e+02	L.3	0.26	227.0	0.21
265	HMMM	EC	L.3 excl.	0.06	647	0.6	9.61e-05	7.73e-01	1.95e-01	9.61e-05	3.89e-01	1.16e+00	L.3	0.26	227.0	0.21
266	HMMM	Intercept	L.4 excl.	0.06	616	0.6	3.91e-05	5.13e+02	1.28e+02	8.08e-05	2.61e+02	7.66e+02	L.4	-6.96	1013.0	0.51
267	HMMM	EC	L.4 excl.	0.06	616	0.6	3.91e-05	7.76e-01	1.85e-01	3.91e-05	4.11e-01	1.14e+00	L.4	-6.96	1013.0	0.51
268	HMMM	Intercept	L.5 excl.	0.05	641	0.6	1.35e-04	5.74e+02	1.33e+02	2.26e-05	3.12e+02	8.36e+02	L.5	-0.22	612.0	0.41
269	HMMM	EC	L.5 excl.	0.05	641	0.6	1.35e-04	7.49e-01	1.93e-01	1.35e-04	3.68e-01	1.13e+00	L.5	-0.22	612.0	0.41
270	HMMM	Intercept	L.6 excl.	0.02	647	0.55	5.27e-02	9.05e+02	1.48e+02	3.86e-09	6.14e+02	1.20e+03	L.6	-14.92	679.0	1.52
271	HMMM	EC	L.6 excl.	0.02	647	0.55	5.27e-02	4.01e-01	2.06e-01	5.27e-02	-4.65e-03	8.07e-01	L.6	-14.92	679.0	1.52
272	HMMM	Intercept	L.7 excl.	0.07	577	0.56	1.18e-05	5.15e+02	1.20e+02	2.65e-05	2.78e+02	7.52e+02	L.7	-2.36	1653.0	0.68
273	HMMM	EC	L.7 excl.	0.07	577	0.56	1.18e-05	7.76e-01	1.74e-01	1.18e-05	4.34e-01	1.12e+00	L.7	-2.36	1653.0	0.68
274	HMMM	Intercept	L.8 excl.	0.05	648	0.59	3.70e-04	6.17e+02	1.38e+02	1.14e-05	3.46e+02	8.89e+02	L.8	-3.55	414.0	0.71
275	HMMM	EC	L.8 excl.	0.05	648	0.59	3.70e-04	7.14e-01	1.98e-01	3.70e-04	3.24e-01	1.10e+00	L.8	-3.55	414.0	0.71
276	HMMM	Intercept	L.9 excl.	0.05	662	0.62	1.78e-04	5.52e+02	1.43e+02	1.37e-04	2.72e+02	8.33e+02	L.9	0.28	190.0	0.17
277	HMMM	EC	L.9 excl.	0.05	662	0.62	1.78e-04	7.78e-01	2.04e-01	1.78e-04	3.75e-01	1.18e+00	L.9	0.28	190.0	0.17
278	HMMM	Intercept	L.10 excl.	0.06	646	0.59	5.20e-05	5.61e+02	1.34e+02	3.89e-05	2.97e+02	8.25e+02	L.10	-19.12	452.0	0.65
279	HMMM	EC	L.10 excl.	0.06	646	0.59	5.20e-05	8.00e-01	1.94e-01	5.20e-05	4.17e-01	1.18e+00	L.10	-19.12	452.0	0.65
280	HMMM	Intercept	L.11 excl.	0.08	614	0.61	9.11e-06	4.32e+02	1.32e+02	1.21e-03	1.72e+02	6.92e+02	L.11	-0.64	791.0	0.54
281	HMMM	EC	L.11 excl.	0.08	614	0.61	9.11e-06	8.80e-01	1.94e-01	9.11e-06	4.98e-01	1.26e+00	L.11	-0.64	791.0	0.54
282	HMMM	Intercept	L.12 excl.	0.09	621	0.6	7.73e-07	1.03e+02	1.89e+02	5.87e-01	-2.69e+02	4.75e+02	L.12	-1.65	1004.0	0.68
283	HMMM	EC	L.12 excl.	0.09	621	0.6	7.73e-07	1.52e+00	2.99e-01	7.73e-07	9.28e-01	2.11e+00	L.12	-1.65	1004.0	0.68
284	HMMM	Intercept	L.13 excl.	0.06	641	0.59	4.70e-05	5.60e+02	1.35e+02	4.40e-05	2.95e+02	8.25e+02	L.13	-17.02	627.0	1.2
285	HMMM	EC	L.13 excl.	0.06	641	0.59	4.70e-05	8.11e-01	1.96e-01	4.70e-05	4.25e-01	1.20e+00	L.13	-17.02	627.0	1.2
286	2,4-D	Intercept	L.1 excl.	0.35	132	1.82	2.62e-13	-1.83e+02	3.34e+01	2.19e-07	-2.49e+02	-1.17e+02	L.1	-43.17	37.0	3.46
287	2,4-D	EC	L.1 excl.	0.35	132	1.82	2.62e-13	3.70e-01	4.52e-02	2.62e-13	2.81e-01	4.60e-01	L.1	-43.17	37.0	3.46
288	2,4-D	Intercept	L.2 excl.	0.36	112	2.07	5.42e-19	-1.86e+02	2.55e+01	8.85e-12	-2.36e+02	-1.36e+02	L.2	-60.75	79.0	5.52
289	2,4-D	EC	L.2 excl.	0.36	112	2.07	5.42e-19	3.67e-01	3.66e-02	5.42e-19	2.94e-01	4.39e-01	L.2	-60.75	79.0	5.52
290	2,4-D	Intercept	L.3 excl.	0.36	112	2.06	6.13e-19	-1.86e+02	2.55e+01	1.03e-11	-2.36e+02	-1.35e+02	L.3	-672.71	69.0	7.61
291	2,4-D	EC	L.3 excl.	0.36	112	2.06	6.13e-19	3.67e-01	3.67e-02	6.13e-19	2.94e-01	4.39e-01	L.3	-672.71	69.0	7.61
292	2,4-D	Intercept	L.4 excl.	0.36	115	2.07	5.40e-18	-1.84e+02	2.63e+01	5.43e-11	-2.36e+02	-1.32e+02	L.4	-4.57	39.0	1.7
293	2,4-D	EC	L.4 excl.	0.36	115	2.07	5.40e-18	3.65e-01	3.76e-02	5.40e-18	2.91e-01	4.39e-01	L.4	-4.57	39.0	1.7
294	2,4-D	Intercept	L.5 excl.	0.35	113	2.16	1.89e-18	-1.85e+02	2.56e+01	1.50e-11	-2.36e+02	-1.34e+02	L.5	0.28	62.0	0.62
295	2,4-D	EC	L.5 excl.	0.35	113	2.16	1.89e-18	3.63e-01	3.69e-02	1.89e-18	2.90e-01	4.36e-01	L.5	0.28	62.0	0.62
296	2,4-D	Intercept	L.6 excl.	0.36	124	2.0	1.53e-15	-2.08e+02	3.19e+01	1.06e-09	-2.71e+02	-1.45e+02	L.6	-20.09	38.0	1.84
297	2,4-D	EC	L.6 excl.	0.36	124	2.0	1.53e-15	3.88e-01	4.33e-02	1.53e-15	3.02e-01	4.73e-01	L.6	-20.09	38.0	1.84
298	2,4-D	Intercept	L.7 excl.	0.35	114	2.05	3.39e-18	-1.85e+02	2.62e+01	3.90e-11	-2.36e+02	-1.33e+02	L.7	-189.88	39.0	3.56
299	2,4-D	EC	L.7 excl.	0.35	114	2.05	3.39e-18	3.65e-01	3.74e-02	3.39e-18	2.91e-01	4.38e-01	L.7	-189.88	39.0	3.56
300	2,4-D	Intercept	L.8 excl.	0.35	113	2.06	1.99e-18	-1.89e+02	2.63e+01	1.93e-11	-2.40e+02	-1.37e+02	L.8	-635.39	35.0	4.92
301	2,4-D	EC	L.8 excl.	0.35	113	2.06	1.99e-18	3.67e-01	3.74e-02	1.99e-18	2.94e-01	4.41e-01	L.8	-635.39	35.0	4.92
302	2,4-D	Intercept	L.9 excl.	0.36	114	2.04	3.31e-18	-1.92e+02	2.69e+01	2.48e-11	-2.45e+02	-1.39e+02	L.9	-440.79	47.0	4.82
303	2,4-D	EC	L.9 excl.	0.36	114	2.04	3.31e-18	3.72e-01	3.81e-02	3.31e-18	2.97e-01	4.48e-01	L.9	-440.79	47.0	4.82
304	2,4-D	Intercept	L.10 excl.	0.36	112	2.06	6.66e-19	-1.86e+02	2.55e+01	1.11e-11	-2.36e+02	-1.35e+02	L.10	-4753.24	73.0	8.34
305	2,4-D	EC	L.10 excl.	0.36	112	2.06	6.66e-19	3.66e-01	3.67e-02	6.66e-19	2.94e-01	4.39e-01	L.10	-4753.24	73.0	8.34
306	2,4-D	Intercept	L.11 excl.	0.37	112	2.03	2.85e-19	-1.89e+02	2.56e+01	6.08e-12	-2.39e+02	-1.38e+02	L.11	-884.67	97.0	8.9
307	2,4-D	EC	L.11 excl.	0.37	112	2.03	2.85e-19	3.74e-01	3.69e-02	2.85e-19	3.01e-01	4.47e-01	L.11	-884.67	97.0	8.9
308	2,4-D	Intercept	L.12 excl.	0.08	25	1.24	3.63e-04	-1.46e+01	9.85e+00	1.40e-01	-3.41e+01	4.84e+00	L.12	-0.73	394.0	1.26
309	2,4-D	EC	L.12 excl.	0.08	25	1.24	3.63e-04	5.91e-02	1.62e-02	3.63e-04	2.71e-02	9.11e-02	L.12	-0.73	394.0	1.26
310	2,4-D	Intercept	L.13 excl.	0.37	113	2.17	4.35e-19	-1.95e+02	2.61e+01	3.17e-12	-2.47e+02	-1.44e+02	L.13	-21.55	84.0	1.04
311	2,4-D	EC	L.13 excl.	0.37	113	2.17	4.35e-19	3.79e-01	3.76e-02	4.35e-19	3.05e-01	4.53e-01	L.13	-21.55	84.0	1.04
312	DCMU	Intercept	L.1 excl.	0.0	19	0.6	3.73e-01	2.86e+01	4.71e+00	7.37e-09	1.93e+01	3.79e+01	L.1	-0.06	61.0	1.3
313	DCMU	EC	L.1 excl.	0.0	19	0.6	3.73e-01	5.91e-03	6.62e-03	3.73e-01	-7.15e-03	1.90e-02	L.1	-0.06	61.0	1.3
314	DCMU	Intercept	L.2 excl.	0.0	22	0.65	5.23e-01	3.19e+01	4.97e+00	6.63e-10	2.21e+01	4.17e+01	L.2	-688.06	20.0	1.41
315	DCMU	EC	L.2 excl.	0.0	22	0.65	5.23e-01	4.72e-03	7.36e-03	5.23e-01	-9.79e-03	1.92e-02	L.2	-688.06	20.0	1.41
316	DCMU	Intercept	L.3 excl.	0.0	23	0.66	6.38e-01	3.25e+01	5.01e+00	4.73e-10	2.26e+01	4.24e+01	L.3	-0.2	9.0	0.29
317	DCMU	EC	L.3 excl.	0.0	23	0.66	6.38e-01	3.50e-03	7.43e-03	6.38e-01	-1.11e-02	1.81e-02	L.3	-0.2	9.0	0.29
318	DCMU	Intercept	L.4 excl.	0.0	23	0.67	5.76e-01	3.21e+01	5.07e+00	1.20e-09	2.21e+01	4.20e+01	L.4	-0.06	11.0	0.36
319	DCMU	EC	L.4 excl.	0.0	23	0.67	5.76e-01	4.19e-03	7.48e-03	5.76e-01	-1.05e-02	1.89e-02	L.4	-0.06	11.0	0.36
320	DCMU	Intercept	L.5 excl.	0.0	22	0.66	6.40e-01	3.24e+01	5.00e+00	4.54e-10	2.26e+01	4.22e+01	L.5	-0.01	12.0	0.34
321	DCMU	EC	L.5 excl.	0.0	22	0.66	6.40e-01	3.46e-03	7.40e-03	6.40e-01	-1.11e-02	1.80e-02	L.5	-0.01	12.0	0.34
322	DCMU	Intercept	L.6 excl.	0.0	24	0.71	6.13e-01	3.16e+01	5.87e+00	1.82e-07	2.01e+01	4.32e+01	L.6	-0.07	6.0	0.18
323	DCMU	EC	L.6 excl.	0.0	24	0.71	6.13e-01	4.23e-03	8.35e-03	6.13e-01	-1.22e-02	2.07e-02	L.6	-0.07	6.0	0.18
324	DCMU	Intercept	L.7 excl.	0.0	23	0.66	6.42e-01	3.26e+01	5.06e+00	5.67e-10	2.27e+01	4.26e+01	L.7	-0.62	9.0	0.32
325	DCMU	EC	L.7 excl.	0.0	23	0.66	6.42e-01	3.46e-03	7.44e-03	6.42e-01	-1.12e-02	1.81e-02	L.7	-0.62	9.0	0.32
326	DCMU	Intercept	L.8 excl.	0.0	23	0.66	8.40e-01	3.42e+01	5.15e+00	2.06e-10	2.40e+01	4.43e+01	L.8	-9.86	13.0	0.6
327	DCMU	EC	L.8 excl.	0.0	23	0.66	8.40e-01	1.52e-03	7.54e-03	8.40e-01	-1.33e-02	1.64e-02	L.8	-9.86	13.0	0.6
328	DCMU	Intercept	L.9 excl.	0.0	23	0.66	7.05e-01	3.37e+01	5.27e+00	8.64e-10	2.33e+01	4.41e+01	L.9	-3.27	14.0	0.63
329	DCMU	EC	L.9 excl.	0.0	23	0.66	7.05e-01	2.92e-03	7.70e-03	7.05e-01	-1.23e-02	1.81e-02	L.9	-3.27	14.0	0.63
330	DCMU	Intercept	L.10 excl.	0.0	23	0.66	6.09e-01	3.24e+01	5.02e+00	5.43e-10	2.25e+01	4.23e+01	L.10	-0.24	12.0	0.43
331	DCMU	EC	L.10 excl.	0.0	23	0.66	6.09e-01	3.80e-03	7.42e-03	6.09e-01	-1.08e-02	1.84e-02	L.10	-0.24	12.0	0.43
332	DCMU	Intercept	L.11 excl.	0.0	19	0.58	4.37e-01	3.63e+01	4.25e+00	1.96e-15	2.79e+01	4.47e+01	L.11	-0.13	53.0	1.08
333	DCMU	EC	L.11 excl.	0.0	19	0.58	4.37e-01	-4.90e-03	6.29e-03	4.37e-01	-1.73e-02	7.50e-03	L.11	-0.13	53.0	1.08
334	DCMU	Intercept	L.12 excl.	0.01	23	0.66	8.44e-02	2.20e+01	7.82e+00	5.33e-03	6.59e+00	3.74e+01	L.12	-2.23	21.0	0.81
335	DCMU	EC	L.12 excl.	0.01	23	0.66	8.44e-02	2.18e-02	1.26e-02	8.44e-02	-2.98e-03	4.67e-02	L.12	-2.23	21.0	0.81
336	DCMU	Intercept	L.13 excl.	0.0	23	0.67	5.60e-01	3.19e+01	5.11e+00	1.80e-09	2.19e+01	4.20e+01	L.13	-0.9	6.0	0.21
337	DCMU	EC	L.13 excl.	0.0	23	0.67	5.60e-01	4.42e-03	7.58e-03	5.60e-01	-1.05e-02	1.93e-02	L.13	-0.9	6.0	0.21
338	MCPA	Intercept	L.1 excl.	0.44	72	1.12	1.51e-19	-1.18e+02	1.83e+01	1.71e-09	-1.54e+02	-8.18e+01	L.1	-31.04	26.0	1.7
339	MCPA	EC	L.1 excl.	0.44	72	1.12	1.51e-19	2.61e-01	2.48e-02	1.51e-19	2.12e-01	3.10e-01	L.1	-31.04	26.0	1.7
340	MCPA	Intercept	L.2 excl.	0.45	61	1.25	1.23e-28	-1.21e+02	1.38e+01	6.14e-16	-1.48e+02	-9.40e+01	L.2
341	MCPA	EC	L.2 excl.	0.45	61	1.25	1.23e-28	2.58e-01	1.99e-02	1.23e-28	2.19e-01	2.98e-01	L.2
342	MCPA	Intercept	L.3 excl.	0.45	61	1.25	1.23e-28	-1.21e+02	1.38e+01	6.14e-16	-1.48e+02	-9.40e+01	L.3
343	MCPA	EC	L.3 excl.	0.45	61	1.25	1.23e-28	2.58e-01	1.99e-02	1.23e-28	2.19e-01	2.98e-01	L.3
344	MCPA	Intercept	L.4 excl.	0.46	62	1.24	1.01e-27	-1.21e+02	1.41e+01	3.24e-15	-1.49e+02	-9.31e+01	L.4	-2.87	40.0	1.57
345	MCPA	EC	L.4 excl.	0.46	62	1.24	1.01e-27	2.60e-01	2.03e-02	1.01e-27	2.20e-01	3.00e-01	L.4	-2.87	40.0	1.57
346	MCPA	Intercept	L.5 excl.	0.46	61	1.29	1.73e-28	-1.21e+02	1.37e+01	3.81e-16	-1.48e+02	-9.43e+01	L.5	-0.83	85.0	0.68
347	MCPA	EC	L.5 excl.	0.46	61	1.29	1.73e-28	2.57e-01	1.97e-02	1.73e-28	2.18e-01	2.96e-01	L.5	-0.83	85.0	0.68
348	MCPA	Intercept	L.6 excl.	0.52	63	1.26	2.57e-28	-1.54e+02	1.59e+01	9.70e-18	-1.85e+02	-1.22e+02	L.6	-2.38	62.0	1.35
349	MCPA	EC	L.6 excl.	0.52	63	1.26	2.57e-28	2.92e-01	2.18e-02	2.57e-28	2.49e-01	3.36e-01	L.6	-2.38	62.0	1.35
350	MCPA	Intercept	L.7 excl.	0.45	62	1.24	1.40e-27	-1.21e+02	1.42e+01	3.92e-15	-1.49e+02	-9.28e+01	L.7	-89.59	28.0	1.44
351	MCPA	EC	L.7 excl.	0.45	62	1.24	1.40e-27	2.59e-01	2.03e-02	1.40e-27	2.19e-01	2.99e-01	L.7	-89.59	28.0	1.44
352	MCPA	Intercept	L.8 excl.	0.45	62	1.23	2.01e-27	-1.24e+02	1.45e+01	2.96e-15	-1.53e+02	-9.56e+01	L.8	-203.23	25.0	1.76
353	MCPA	EC	L.8 excl.	0.45	62	1.23	2.01e-27	2.62e-01	2.06e-02	2.01e-27	2.21e-01	3.03e-01	L.8	-203.23	25.0	1.76
354	MCPA	Intercept	L.9 excl.	0.46	61	1.24	1.01e-28	-1.21e+02	1.38e+01	6.28e-16	-1.49e+02	-9.41e+01	L.9	-6936.65	60.0	5.39
355	MCPA	EC	L.9 excl.	0.46	61	1.24	1.01e-28	2.60e-01	1.99e-02	1.01e-28	2.21e-01	2.99e-01	L.9	-6936.65	60.0	5.39
356	MCPA	Intercept	L.10 excl.	0.46	61	1.23	1.07e-28	-1.21e+02	1.38e+01	7.37e-16	-1.48e+02	-9.40e+01	L.10	-11763.08	59.0	5.45
357	MCPA	EC	L.10 excl.	0.46	61	1.23	1.07e-28	2.61e-01	1.99e-02	1.07e-28	2.21e-01	3.00e-01	L.10	-11763.08	59.0	5.45
358	MCPA	Intercept	L.11 excl.	0.5	61	1.17	2.37e-28	-1.23e+02	1.40e+01	1.37e-15	-1.51e+02	-9.55e+01	L.11	-0.55	65.0	2.11
359	MCPA	EC	L.11 excl.	0.5	61	1.17	2.37e-28	2.70e-01	2.03e-02	2.37e-28	2.30e-01	3.10e-01	L.11	-0.55	65.0	2.11
360	MCPA	Intercept	L.12 excl.	0.02	35	1.18	5.72e-02	5.28e+00	1.33e+01	6.92e-01	-2.10e+01	3.15e+01	L.12	-1.05	226.0	1.03
361	MCPA	EC	L.12 excl.	0.02	35	1.18	5.72e-02	4.12e-02	2.15e-02	5.72e-02	-1.28e-03	8.37e-02	L.12	-1.05	226.0	1.03
362	MCPA	Intercept	L.13 excl.	0.47	62	1.27	8.71e-29	-1.27e+02	1.41e+01	1.70e-16	-1.55e+02	-9.93e+01	L.13	-53.89	53.0	0.93
363	MCPA	EC	L.13 excl.	0.47	62	1.27	8.71e-29	2.68e-01	2.04e-02	8.71e-29	2.28e-01	3.08e-01	L.13	-53.89	53.0	0.93
364	MPP	Intercept	L.1 excl.	0.07	454	1.3	1.60e-04	-3.62e+01	1.05e+02	7.31e-01	-2.44e+02	1.71e+02	L.1	-3.28	74.0	0.31
365	MPP	EC	L.1 excl.	0.07	454	1.3	1.60e-04	5.57e-01	1.45e-01	1.60e-04	2.72e-01	8.42e-01	L.1	-3.28	74.0	0.31
366	MPP	Intercept	L.2 excl.	0.09	382	1.21	1.23e-06	-5.92e+01	7.93e+01	4.56e-01	-2.15e+02	9.69e+01	L.2	-192.71	226.0	1.32
367	MPP	EC	L.2 excl.	0.09	382	1.21	1.23e-06	5.72e-01	1.15e-01	1.23e-06	3.45e-01	7.99e-01	L.2	-192.71	226.0	1.32
368	MPP	Intercept	L.3 excl.	0.08	384	1.22	1.65e-06	-5.71e+01	7.97e+01	4.75e-01	-2.14e+02	9.99e+01	L.3	-5.2	121.0	0.48
369	MPP	EC	L.3 excl.	0.08	384	1.22	1.65e-06	5.68e-01	1.16e-01	1.65e-06	3.40e-01	7.96e-01	L.3	-5.2	121.0	0.48
370	MPP	Intercept	L.4 excl.	0.08	390	1.24	2.99e-06	-5.55e+01	8.12e+01	4.95e-01	-2.15e+02	1.04e+02	L.4	0.16	34.0	0.11
371	MPP	EC	L.4 excl.	0.08	390	1.24	2.99e-06	5.61e-01	1.17e-01	2.99e-06	3.30e-01	7.92e-01	L.4	0.16	34.0	0.11
372	MPP	Intercept	L.5 excl.	0.08	383	1.21	1.41e-06	-5.82e+01	7.94e+01	4.64e-01	-2.15e+02	9.82e+01	L.5	-5.94	172.0	0.74
373	MPP	EC	L.5 excl.	0.08	383	1.21	1.41e-06	5.70e-01	1.15e-01	1.41e-06	3.42e-01	7.97e-01	L.5	-5.94	172.0	0.74
374	MPP	Intercept	L.6 excl.	0.07	410	1.22	5.32e-05	-3.36e+01	9.36e+01	7.20e-01	-2.18e+02	1.51e+02	L.6	-2.73	49.0	0.26
375	MPP	EC	L.6 excl.	0.07	410	1.22	5.32e-05	5.38e-01	1.31e-01	5.32e-05	2.80e-01	7.95e-01	L.6	-2.73	49.0	0.26
376	MPP	Intercept	L.7 excl.	0.08	385	1.2	2.65e-06	-4.78e+01	8.04e+01	5.53e-01	-2.06e+02	1.11e+02	L.7	-226.73	160.0	1.13
377	MPP	EC	L.7 excl.	0.08	385	1.2	2.65e-06	5.57e-01	1.16e-01	2.65e-06	3.29e-01	7.86e-01	L.7	-226.73	160.0	1.13
378	MPP	Intercept	L.8 excl.	0.08	386	1.2	5.14e-06	-4.48e+01	8.23e+01	5.87e-01	-2.07e+02	1.17e+02	L.8	-55.46	100.0	0.74
379	MPP	EC	L.8 excl.	0.08	386	1.2	5.14e-06	5.50e-01	1.18e-01	5.14e-06	3.17e-01	7.83e-01	L.8	-55.46	100.0	0.74
380	MPP	Intercept	L.9 excl.	0.08	391	1.2	4.95e-06	-4.83e+01	8.43e+01	5.67e-01	-2.14e+02	1.18e+02	L.9	-34.18	164.0	1.16
381	MPP	EC	L.9 excl.	0.08	391	1.2	4.95e-06	5.64e-01	1.21e-01	4.95e-06	3.26e-01	8.02e-01	L.9	-34.18	164.0	1.16
382	MPP	Intercept	L.10 excl.	0.09	384	1.19	1.24e-06	-5.54e+01	7.96e+01	4.87e-01	-2.12e+02	1.01e+02	L.10	-561.32	245.0	2.11
383	MPP	EC	L.10 excl.	0.09	384	1.19	1.24e-06	5.74e-01	1.16e-01	1.24e-06	3.46e-01	8.01e-01	L.10	-561.32	245.0	2.11
384	MPP	Intercept	L.11 excl.	0.11	400	1.17	2.00e-07	-9.77e+01	8.60e+01	2.58e-01	-2.67e+02	7.19e+01	L.11	-46.01	259.0	1.56
385	MPP	EC	L.11 excl.	0.11	400	1.17	2.00e-07	6.78e-01	1.26e-01	2.00e-07	4.29e-01	9.27e-01	L.11	-46.01	259.0	1.56
386	MPP	Intercept	L.12 excl.	0.02	262	1.04	1.59e-02	6.29e+01	7.99e+01	4.32e-01	-9.46e+01	2.20e+02	L.12	-0.84	1051.0	1.0
387	MPP	EC	L.12 excl.	0.02	262	1.04	1.59e-02	3.07e-01	1.26e-01	1.59e-02	5.80e-02	5.56e-01	L.12	-0.84	1051.0	1.0
388	MPP	Intercept	L.13 excl.	0.1	307	1.14	2.44e-07	-5.63e+01	6.46e+01	3.84e-01	-1.83e+02	7.09e+01	L.13	-104.9	1285.0	0.81
389	MPP	EC	L.13 excl.	0.1	307	1.14	2.44e-07	4.98e-01	9.39e-02	2.44e-07	3.13e-01	6.83e-01	L.13	-104.9	1285.0	0.81
390	OIT	Intercept	L.1 excl.	0.03	8	0.56	2.76e-02	9.81e+00	2.13e+00	8.77e-06	5.60e+00	1.40e+01	L.1	-1.98	5.0	0.57
391	OIT	EC	L.1 excl.	0.03	8	0.56	2.76e-02	6.18e-03	2.78e-03	2.76e-02	6.91e-04	1.17e-02	L.1	-1.98	5.0	0.57
392	OIT	Intercept	L.2 excl.	0.05	7	0.56	1.93e-03	8.00e+00	1.74e+00	7.66e-06	4.57e+00	1.14e+01	L.2	-657.6	7.0	1.06
393	OIT	EC	L.2 excl.	0.05	7	0.56	1.93e-03	7.55e-03	2.40e-03	1.93e-03	2.81e-03	1.23e-02	L.2	-657.6	7.0	1.06
394	OIT	Intercept	L.3 excl.	0.05	7	0.57	3.06e-03	8.14e+00	1.76e+00	6.72e-06	4.67e+00	1.16e+01	L.3	-1.29	3.0	0.37
395	OIT	EC	L.3 excl.	0.05	7	0.57	3.06e-03	7.28e-03	2.43e-03	3.06e-03	2.49e-03	1.21e-02	L.3	-1.29	3.0	0.37
396	OIT	Intercept	L.4 excl.	0.05	7	0.57	3.82e-03	8.30e+00	1.79e+00	6.93e-06	4.77e+00	1.18e+01	L.4	-2.39	4.0	0.41
397	OIT	EC	L.4 excl.	0.05	7	0.57	3.82e-03	7.20e-03	2.46e-03	3.82e-03	2.35e-03	1.20e-02	L.4	-2.39	4.0	0.41
398	OIT	Intercept	L.5 excl.	0.05	7	0.56	2.63e-03	8.08e+00	1.73e+00	5.79e-06	4.66e+00	1.15e+01	L.5		8.0	1.6
399	OIT	EC	L.5 excl.	0.05	7	0.56	2.63e-03	7.28e-03	2.39e-03	2.63e-03	2.57e-03	1.20e-02	L.5		8.0	1.6
400	OIT	Intercept	L.6 excl.	0.03	7	0.55	1.36e-02	9.16e+00	1.80e+00	8.72e-07	5.61e+00	1.27e+01	L.6	-165.1	6.0	1.17
401	OIT	EC	L.6 excl.	0.03	7	0.55	1.36e-02	6.10e-03	2.45e-03	1.36e-02	1.27e-03	1.09e-02	L.6	-165.1	6.0	1.17
402	OIT	Intercept	L.7 excl.	0.04	7	0.58	3.75e-03	8.12e+00	1.79e+00	1.05e-05	4.59e+00	1.17e+01	L.7	-0.08	2.0	0.21
403	OIT	EC	L.7 excl.	0.04	7	0.58	3.75e-03	7.20e-03	2.45e-03	3.75e-03	2.36e-03	1.20e-02	L.7	-0.08	2.0	0.21
404	OIT	Intercept	L.8 excl.	0.03	7	0.56	1.33e-02	9.05e+00	1.82e+00	1.40e-06	5.47e+00	1.26e+01	L.8	-22.65	5.0	0.87
405	OIT	EC	L.8 excl.	0.03	7	0.56	1.33e-02	6.18e-03	2.47e-03	1.33e-02	1.30e-03	1.11e-02	L.8	-22.65	5.0	0.87
406	OIT	Intercept	L.9 excl.	0.05	7	0.57	1.64e-03	7.54e+00	1.87e+00	8.42e-05	3.84e+00	1.12e+01	L.9	-0.47	5.0	0.51
407	OIT	EC	L.9 excl.	0.05	7	0.57	1.64e-03	8.10e-03	2.53e-03	1.64e-03	3.10e-03	1.31e-02	L.9	-0.47	5.0	0.51
408	OIT	Intercept	L.10 excl.	0.05	7	0.57	2.67e-03	8.17e+00	1.76e+00	6.52e-06	4.70e+00	1.16e+01	L.10	-10.2	4.0	0.53
409	OIT	EC	L.10 excl.	0.05	7	0.57	2.67e-03	7.39e-03	2.43e-03	2.67e-03	2.60e-03	1.22e-02	L.10	-10.2	4.0	0.53
410	OIT	Intercept	L.11 excl.	0.13	4	0.45	5.65e-06	5.43e+00	1.19e+00	1.06e-05	3.07e+00	7.78e+00	L.11	-1.25	16.0	0.72
411	OIT	EC	L.11 excl.	0.13	4	0.45	5.65e-06	7.76e-03	1.65e-03	5.65e-06	4.50e-03	1.10e-02	L.11	-1.25	16.0	0.72
412	OIT	Intercept	L.12 excl.	0.02	7	0.58	9.37e-02	8.26e+00	2.63e+00	1.95e-03	3.08e+00	1.34e+01	L.12	-0.15	11.0	0.61
413	OIT	EC	L.12 excl.	0.02	7	0.58	9.37e-02	6.80e-03	4.03e-03	9.37e-02	-1.16e-03	1.48e-02	L.12	-0.15	11.0	0.61
414	OIT	Intercept	L.13 excl.	0.05	7	0.58	2.18e-03	7.65e+00	1.77e+00	2.56e-05	4.15e+00	1.11e+01	L.13	-0.76	6.0	0.39
415	OIT	EC	L.13 excl.	0.05	7	0.58	2.18e-03	7.60e-03	2.45e-03	2.18e-03	2.78e-03	1.24e-02	L.13	-0.76	6.0	0.39
416	MeBT	Intercept	L.1 excl.	0.34	526	0.64	6.44e-16	-3.20e+02	1.34e+02	1.76e-02	-5.84e+02	-5.65e+01	L.1	-4.04	341.0	0.86
417	MeBT	EC	L.1 excl.	0.34	526	0.64	6.44e-16	1.59e+00	1.77e-01	6.44e-16	1.24e+00	1.94e+00	L.1	-4.04	341.0	0.86
418	MeBT	Intercept	L.2 excl.	0.35	486	0.66	8.13e-21	-4.26e+02	1.16e+02	2.95e-04	-6.54e+02	-1.98e+02	L.2	-13.49	483.0	1.21
419	MeBT	EC	L.2 excl.	0.35	486	0.66	8.13e-21	1.66e+00	1.59e-01	8.13e-21	1.35e+00	1.98e+00	L.2	-13.49	483.0	1.21
420	MeBT	Intercept	L.3 excl.	0.36	485	0.66	5.17e-21	-4.26e+02	1.15e+02	2.86e-04	-6.54e+02	-1.99e+02	L.3	-128.28	531.0	1.59
421	MeBT	EC	L.3 excl.	0.36	485	0.66	5.17e-21	1.67e+00	1.58e-01	5.17e-21	1.36e+00	1.98e+00	L.3	-128.28	531.0	1.59
422	MeBT	Intercept	L.4 excl.	0.35	501	0.68	2.74e-19	-4.06e+02	1.20e+02	8.72e-04	-6.43e+02	-1.69e+02	L.4	-2.93	189.0	0.37
423	MeBT	EC	L.4 excl.	0.35	501	0.68	2.74e-19	1.64e+00	1.63e-01	2.74e-19	1.32e+00	1.96e+00	L.4	-2.93	189.0	0.37
424	MeBT	Intercept	L.5 excl.	0.35	484	0.68	2.95e-20	-4.18e+02	1.15e+02	3.58e-04	-6.45e+02	-1.91e+02	L.5	-0.44	559.0	0.47
425	MeBT	EC	L.5 excl.	0.35	484	0.68	2.95e-20	1.63e+00	1.58e-01	2.95e-20	1.31e+00	1.94e+00	L.5	-0.44	559.0	0.47
426	MeBT	Intercept	L.6 excl.	0.33	507	0.67	4.44e-18	-4.42e+02	1.30e+02	7.86e-04	-6.98e+02	-1.87e+02	L.6	0.24	162.0	0.36
427	MeBT	EC	L.6 excl.	0.33	507	0.67	4.44e-18	1.67e+00	1.73e-01	4.44e-18	1.32e+00	2.01e+00	L.6	0.24	162.0	0.36
428	MeBT	Intercept	L.7 excl.	0.35	492	0.68	3.77e-20	-4.41e+02	1.18e+02	2.55e-04	-6.75e+02	-2.08e+02	L.7	-0.3	309.0	0.39
429	MeBT	EC	L.7 excl.	0.35	492	0.68	3.77e-20	1.66e+00	1.61e-01	3.77e-20	1.34e+00	1.98e+00	L.7	-0.3	309.0	0.39
430	MeBT	Intercept	L.8 excl.	0.35	490	0.67	2.92e-20	-4.48e+02	1.20e+02	2.40e-04	-6.84e+02	-2.12e+02	L.8	-0.65	375.0	0.75
431	MeBT	EC	L.8 excl.	0.35	490	0.67	2.92e-20	1.68e+00	1.62e-01	2.92e-20	1.36e+00	2.00e+00	L.8	-0.65	375.0	0.75
432	MeBT	Intercept	L.9 excl.	0.45	435	0.6	6.63e-26	-5.74e+02	1.10e+02	4.69e-07	-7.91e+02	-3.57e+02	L.9	-0.38	850.0	1.11
433	MeBT	EC	L.9 excl.	0.45	435	0.6	6.63e-26	1.82e+00	1.48e-01	6.63e-26	1.53e+00	2.11e+00	L.9	-0.38	850.0	1.11
434	MeBT	Intercept	L.10 excl.	0.35	488	0.67	1.88e-20	-4.18e+02	1.16e+02	3.99e-04	-6.47e+02	-1.89e+02	L.10	-0.74	378.0	0.73
435	MeBT	EC	L.10 excl.	0.35	488	0.67	1.88e-20	1.65e+00	1.59e-01	1.88e-20	1.33e+00	1.96e+00	L.10	-0.74	378.0	0.73
436	MeBT	Intercept	L.11 excl.	0.33	514	0.72	6.76e-16	-3.69e+02	1.28e+02	4.46e-03	-6.21e+02	-1.16e+02	L.11	0.46	348.0	0.46
437	MeBT	EC	L.11 excl.	0.33	514	0.72	6.76e-16	1.57e+00	1.76e-01	6.76e-16	1.23e+00	1.92e+00	L.11	0.46	348.0	0.46
438	MeBT	Intercept	L.12 excl.	0.1	385	0.66	7.94e-06	-3.66e+01	1.38e+02	7.92e-01	-3.10e+02	2.37e+02	L.12	-2.36	1141.0	0.58
439	MeBT	EC	L.12 excl.	0.1	385	0.66	7.94e-06	9.62e-01	2.09e-01	7.94e-06	5.49e-01	1.38e+00	L.12	-2.36	1141.0	0.58
440	MeBT	Intercept	L.13 excl.	0.35	493	0.68	2.47e-20	-4.48e+02	1.19e+02	2.22e-04	-6.83e+02	-2.13e+02	L.13	-4.48	289.0	0.45
441	MeBT	EC	L.13 excl.	0.35	493	0.68	2.47e-20	1.69e+00	1.63e-01	2.47e-20	1.37e+00	2.01e+00	L.13	-4.48	289.0	0.45
442	BT	Intercept	L.1 excl.	0.25	4668	1.09	1.86e-13	-3.85e+03	1.08e+03	4.74e-04	-5.98e+03	-1.71e+03	L.1	-1.21	2265.0	1.41
443	BT	EC	L.1 excl.	0.25	4668	1.09	1.86e-13	1.18e+01	1.48e+00	1.86e-13	8.86e+00	1.47e+01	L.1	-1.21	2265.0	1.41
444	BT	Intercept	L.2 excl.	0.28	4062	1.16	3.12e-20	-4.57e+03	8.43e+02	1.35e-07	-6.23e+03	-2.91e+03	L.2	-192.89	3707.0	2.5
445	BT	EC	L.2 excl.	0.28	4062	1.16	3.12e-20	1.23e+01	1.22e+00	3.12e-20	9.86e+00	1.47e+01	L.2	-192.89	3707.0	2.5
446	BT	Intercept	L.3 excl.	0.28	4071	1.16	3.44e-20	-4.56e+03	8.45e+02	1.48e-07	-6.23e+03	-2.90e+03	L.3	-52.88	3226.0	2.23
447	BT	EC	L.3 excl.	0.28	4071	1.16	3.44e-20	1.23e+01	1.23e+00	3.44e-20	9.87e+00	1.47e+01	L.3	-52.88	3226.0	2.23
448	BT	Intercept	L.4 excl.	0.27	4151	1.17	3.86e-19	-4.45e+03	8.63e+02	5.13e-07	-6.15e+03	-2.75e+03	L.4	-6.38	1531.0	0.69
449	BT	EC	L.4 excl.	0.27	4151	1.17	3.86e-19	1.21e+01	1.25e+00	3.86e-19	9.65e+00	1.46e+01	L.4	-6.38	1531.0	0.69
450	BT	Intercept	L.5 excl.	0.27	4082	1.17	6.44e-20	-4.54e+03	8.47e+02	1.79e-07	-6.21e+03	-2.87e+03	L.5	-20.49	2294.0	0.81
451	BT	EC	L.5 excl.	0.27	4082	1.17	6.44e-20	1.22e+01	1.23e+00	6.44e-20	9.78e+00	1.46e+01	L.5	-20.49	2294.0	0.81
452	BT	Intercept	L.6 excl.	0.24	4372	1.13	4.21e-15	-4.15e+03	9.97e+02	4.51e-05	-6.11e+03	-2.18e+03	L.6	-0.99	877.0	0.87
453	BT	EC	L.6 excl.	0.24	4372	1.13	4.21e-15	1.17e+01	1.39e+00	4.21e-15	8.96e+00	1.44e+01	L.6	-0.99	877.0	0.87
454	BT	Intercept	L.7 excl.	0.27	4118	1.17	2.80e-19	-4.45e+03	8.58e+02	4.45e-07	-6.14e+03	-2.76e+03	L.7	-8.35	1374.0	0.78
455	BT	EC	L.7 excl.	0.27	4118	1.17	2.80e-19	1.21e+01	1.24e+00	2.80e-19	9.62e+00	1.45e+01	L.7	-8.35	1374.0	0.78
456	BT	Intercept	L.8 excl.	0.26	4130	1.16	9.52e-19	-4.47e+03	8.78e+02	6.96e-07	-6.20e+03	-2.74e+03	L.8	-2.41	825.0	0.82
457	BT	EC	L.8 excl.	0.26	4130	1.16	9.52e-19	1.21e+01	1.26e+00	9.52e-19	9.58e+00	1.45e+01	L.8	-2.41	825.0	0.82
458	BT	Intercept	L.9 excl.	0.27	4178	1.16	9.71e-19	-4.63e+03	8.99e+02	5.22e-07	-6.40e+03	-2.86e+03	L.9	-7.68	1815.0	1.09
459	BT	EC	L.9 excl.	0.27	4178	1.16	9.71e-19	1.24e+01	1.29e+00	9.71e-19	9.81e+00	1.49e+01	L.9	-7.68	1815.0	1.09
460	BT	Intercept	L.10 excl.	0.28	4071	1.14	3.39e-20	-4.51e+03	8.44e+02	2.03e-07	-6.17e+03	-2.84e+03	L.10	-185.19	3652.0	4.71
461	BT	EC	L.10 excl.	0.28	4071	1.14	3.39e-20	1.23e+01	1.22e+00	3.39e-20	9.86e+00	1.47e+01	L.10	-185.19	3652.0	4.71
462	BT	Intercept	L.11 excl.	0.56	1471	0.74	5.45e-42	-3.08e+03	3.16e+02	5.97e-19	-3.70e+03	-2.45e+03	L.11	-1.75	10660.0	0.91
463	BT	EC	L.11 excl.	0.56	1471	0.74	5.45e-42	7.84e+00	4.64e-01	5.45e-42	6.92e+00	8.75e+00	L.11	-1.75	10660.0	0.91
464	BT	Intercept	L.12 excl.	0.27	4029	1.28	1.57e-18	-8.27e+03	1.23e+03	1.07e-10	-1.07e+04	-5.86e+03	L.12	-2.99	6591.0	0.92
465	BT	EC	L.12 excl.	0.27	4029	1.28	1.57e-18	1.85e+01	1.94e+00	1.57e-18	1.47e+01	2.23e+01	L.12	-2.99	6591.0	0.92
466	BT	Intercept	L.13 excl.	0.29	4054	1.14	1.01e-20	-4.73e+03	8.51e+02	6.92e-08	-6.40e+03	-3.05e+03	L.13	-378.91	4198.0	4.76
467	BT	EC	L.13 excl.	0.29	4054	1.14	1.01e-20	1.26e+01	1.24e+00	1.01e-20	1.02e+01	1.50e+01	L.13	-378.91	4198.0	4.76
468	DEET	Intercept	L.1 excl.	0.55	809	0.71	4.82e-34	-1.56e+03	1.88e+02	2.65e-14	-1.93e+03	-1.19e+03	L.1	-0.11	405.0	0.56
469	DEET	EC	L.1 excl.	0.55	809	0.71	4.82e-34	3.92e+00	2.59e-01	4.82e-34	3.41e+00	4.43e+00	L.1	-0.11	405.0	0.56
470	DEET	Intercept	L.2 excl.	0.54	700	0.71	1.50e-46	-1.48e+03	1.46e+02	1.81e-20	-1.76e+03	-1.19e+03	L.2	-4.67	1172.0	0.46
471	DEET	EC	L.2 excl.	0.54	700	0.71	1.50e-46	3.76e+00	2.13e-01	1.50e-46	3.34e+00	4.18e+00	L.2	-4.67	1172.0	0.46
472	DEET	Intercept	L.3 excl.	0.54	706	0.71	3.09e-46	-1.49e+03	1.47e+02	2.05e-20	-1.78e+03	-1.20e+03	L.3	-1.26	823.0	0.42
473	DEET	EC	L.3 excl.	0.54	706	0.71	3.09e-46	3.78e+00	2.15e-01	3.09e-46	3.36e+00	4.20e+00	L.3	-1.26	823.0	0.42
474	DEET	Intercept	L.4 excl.	0.58	668	0.69	9.48e-50	-1.53e+03	1.40e+02	4.20e-23	-1.80e+03	-1.25e+03	L.4	-0.77	1258.0	0.68
475	DEET	EC	L.4 excl.	0.58	668	0.69	9.48e-50	3.80e+00	2.03e-01	9.48e-50	3.40e+00	4.19e+00	L.4	-0.77	1258.0	0.68
476	DEET	Intercept	L.5 excl.	0.54	715	0.71	5.58e-46	-1.49e+03	1.49e+02	3.91e-20	-1.79e+03	-1.20e+03	L.5	0.26	225.0	0.15
477	DEET	EC	L.5 excl.	0.54	715	0.71	5.58e-46	3.80e+00	2.17e-01	5.58e-46	3.38e+00	4.23e+00	L.5	0.26	225.0	0.15
478	DEET	Intercept	L.6 excl.	0.51	756	0.67	2.34e-37	-1.44e+03	1.73e+02	9.28e-15	-1.78e+03	-1.10e+03	L.6	0.29	322.0	0.92
479	DEET	EC	L.6 excl.	0.51	756	0.67	2.34e-37	3.74e+00	2.42e-01	2.34e-37	3.27e+00	4.22e+00	L.6	0.29	322.0	0.92
480	DEET	Intercept	L.7 excl.	0.55	716	0.71	3.75e-46	-1.52e+03	1.50e+02	1.77e-20	-1.81e+03	-1.22e+03	L.7	-1.83	478.0	0.39
481	DEET	EC	L.7 excl.	0.55	716	0.71	3.75e-46	3.83e+00	2.17e-01	3.75e-46	3.40e+00	4.26e+00	L.7	-1.83	478.0	0.39
482	DEET	Intercept	L.8 excl.	0.54	722	0.7	1.23e-44	-1.51e+03	1.54e+02	2.69e-19	-1.81e+03	-1.20e+03	L.8	0.73	152.0	0.34
483	DEET	EC	L.8 excl.	0.54	722	0.7	1.23e-44	3.82e+00	2.22e-01	1.23e-44	3.39e+00	4.26e+00	L.8	0.73	152.0	0.34
484	DEET	Intercept	L.9 excl.	0.58	698	0.67	2.56e-48	-1.62e+03	1.51e+02	2.51e-22	-1.92e+03	-1.32e+03	L.9	-2.16	856.0	1.23
485	DEET	EC	L.9 excl.	0.58	698	0.67	2.56e-48	4.00e+00	2.17e-01	2.56e-48	3.57e+00	4.42e+00	L.9	-2.16	856.0	1.23
486	DEET	Intercept	L.10 excl.	0.57	694	0.67	8.25e-49	-1.50e+03	1.45e+02	3.24e-21	-1.78e+03	-1.21e+03	L.10	-486.58	1081.0	4.54
487	DEET	EC	L.10 excl.	0.57	694	0.67	8.25e-49	3.87e+00	2.10e-01	8.25e-49	3.45e+00	4.28e+00	L.10	-486.58	1081.0	4.54
488	DEET	Intercept	L.11 excl.	0.6	651	0.64	1.58e-47	-1.45e+03	1.40e+02	5.95e-21	-1.73e+03	-1.18e+03	L.11	0.15	3025.0	2.07
489	DEET	EC	L.11 excl.	0.6	651	0.64	1.58e-47	3.82e+00	2.06e-01	1.58e-47	3.42e+00	4.23e+00	L.11	0.15	3025.0	2.07
490	DEET	Intercept	L.12 excl.	0.2	687	0.83	1.07e-13	-8.21e+02	2.14e+02	1.56e-04	-1.24e+03	-4.00e+02	L.12	0.1	1272.0	0.4
491	DEET	EC	L.12 excl.	0.2	687	0.83	1.07e-13	2.67e+00	3.39e-01	1.07e-13	2.00e+00	3.34e+00	L.12	0.1	1272.0	0.4
492	DEET	Intercept	L.13 excl.	0.58	689	0.67	5.92e-50	-1.57e+03	1.46e+02	1.42e-22	-1.85e+03	-1.28e+03	L.13	-93.95	1175.0	3.05
493	DEET	EC	L.13 excl.	0.58	689	0.67	5.92e-50	3.97e+00	2.12e-01	5.92e-50	3.55e+00	4.39e+00	L.13	-93.95	1175.0	3.05
